# Supplementary material for: Otolith microchemistry and diadromy in Patagonian river fishes
Source: PeerJ. 2019 Jan 3;7:e6149. doi: 10.7717/peerj.6149 (PMC6321752; doi:10.7717/peerj.6149)
Supplement: Supplemental Information 3 — Raw data. This archive contains the raw data used to generate the analyses reported in the paper cited above. The python script provided allows to convert from the isotopic intensities measured by LA-ICP-MS to molar concentrations of Sr:Ca. [file peerj-07-6149-s003.zip › Dataset S1/Alo_etAl_scripts/samples/AM12.txt]

4.794850000000000279e+01,2.935589299999999814e+06,3.215714000000000000e+06,3.235914000000000000e+06,3.995244000000000000e+06,3.662307000000000000e+06,4.490674500000000000e+06,4.368743500000000000e+06,3.508088500000000000e+06,4.247056000000000000e+06,3.930344000000000000e+06,4.100868799999999814e+06,4.730236500000000000e+06,4.145487500000000000e+06,4.149625000000000000e+06,3.666444500000000000e+06,3.824800500000000000e+06,4.344406000000000000e+06,3.906006500000000000e+06,3.678532000000000000e+06,4.831724000000000000e+06,3.698894500000000000e+06,4.616418000000000000e+06,6.220340500000000000e+06,4.445974500000000000e+06,4.462199500000000000e+06,5.083455000000000000e+06,4.035806500000000000e+06,4.182075000000000000e+06,4.133318799999999814e+06,4.486537000000000000e+06,5.895516000000000000e+06,5.306792000000000000e+06,5.424342000000000000e+06,4.856061500000000000e+06,5.266067000000000000e+06,3.820663000000000000e+06,5.103736000000000000e+06,3.897894000000000000e+06,4.925099000000000000e+06,5.014417500000000000e+06,4.738349000000000000e+06,4.352518500000000000e+06,5.237754500000000000e+06,4.409387000000000000e+06,4.324206000000000000e+06,4.279506000000000000e+06,4.523124500000000000e+06,4.161712500000000000e+06,4.494649500000000000e+06,4.385131000000000000e+06,4.385131000000000000e+06,4.843811500000000000e+06,4.466337000000000000e+06,5.546354000000000000e+06,4.653005500000000000e+06,4.835699000000000000e+06,4.795136500000000000e+06,3.942512799999999814e+06,4.872367500000000000e+06,4.892649000000000000e+06,4.981967500000000000e+06,4.957630000000000000e+06,4.835699000000000000e+06,4.941324000000000000e+06,4.454087000000000000e+06,4.076531299999999814e+06,4.259225000000000000e+06,4.847949000000000000e+06,4.778911500000000000e+06,4.113037500000000000e+06,4.433806000000000000e+06,5.473017000000000000e+06,4.515012000000000000e+06,4.709874000000000000e+06,4.803249000000000000e+06,4.177937500000000000e+06,4.945380000000000000e+06,4.039944000000000000e+06,4.401356000000000000e+06,4.275450000000000000e+06,4.433806000000000000e+06,3.382182500000000000e+06,3.577125799999999814e+06,3.674557000000000000e+06,4.043919000000000000e+06,3.755763000000000000e+06,4.060306299999999814e+06,4.027694000000000000e+06,3.987131500000000000e+06,4.072475000000000000e+06,4.186050000000000000e+06,3.593350799999999814e+06,3.333507500000000000e+06,3.296920000000000000e+06,2.602652299999999814e+06,2.866552000000000000e+06,3.418769799999999814e+06,3.422826000000000000e+06,3.365957500000000000e+06,3.122339000000000000e+06,3.914119000000000000e+06,3.439051000000000000e+06,3.434994799999999814e+06,3.167039000000000000e+06,3.512063500000000000e+06,3.195351500000000000e+06,3.508088500000000000e+06,2.643215799999999814e+06,3.053220500000000000e+06,2.756871000000000000e+06,3.605519500000000000e+06,2.728396000000000000e+06,2.582330500000000000e+06,2.655384500000000000e+06,1.973284500000000000e+06,2.460032000000000000e+06,2.808000000000000000e+06,2.673152000000000000e+06,2.520000000000000000e+06,2.748758500000000000e+06,2.829964500000000000e+06,2.423974500000000000e+06,2.666496000000000000e+06,2.728396000000000000e+06,2.492972299999999814e+06,2.289996500000000000e+06,2.708196000000000000e+06,2.988320500000000000e+06,2.825908299999999814e+06,2.409216000000000000e+06,2.902977000000000000e+06,2.850327000000000000e+06,2.781289500000000000e+06,2.708928000000000000e+06,3.390295000000000000e+06,3.434994799999999814e+06,2.618877299999999814e+06,2.537631500000000000e+06,2.801570799999999814e+06,3.118282799999999814e+06,3.028883000000000000e+06,3.122339000000000000e+06,3.175151500000000000e+06,3.089889000000000000e+06,3.548651000000000000e+06,3.382182500000000000e+06,3.983156500000000000e+06,3.516201000000000000e+06,3.747650500000000000e+06,2.996433000000000000e+06,3.211576500000000000e+06,3.382182500000000000e+06,3.240051500000000000e+06,3.443107299999999814e+06,3.089889000000000000e+06,2.996433000000000000e+06,2.923420500000000000e+06,2.647272000000000000e+06,3.020770500000000000e+06,3.126395299999999814e+06,2.724421000000000000e+06,3.309088799999999814e+06,2.667552299999999814e+06,2.940096000000000000e+06,3.134507799999999814e+06,2.829964500000000000e+06,2.773177000000000000e+06,3.548651000000000000e+06,2.846189500000000000e+06,3.012658000000000000e+06,2.976151799999999814e+06,3.235914000000000000e+06,3.171014000000000000e+06,2.415862000000000000e+06,2.959926799999999814e+06,3.512063500000000000e+06,3.577125799999999814e+06,2.647872000000000000e+06,2.614821000000000000e+06,3.361820000000000000e+06,2.955870500000000000e+06,3.020770500000000000e+06,2.667552299999999814e+06,2.791488000000000000e+06,2.817795799999999814e+06,2.578274299999999814e+06,2.695946000000000000e+06,2.663496000000000000e+06,2.846189500000000000e+06,2.744621000000000000e+06,2.842214500000000000e+06,2.423974500000000000e+06,2.497028500000000000e+06,2.959926799999999814e+06,3.020770500000000000e+06,3.142620299999999814e+06,3.355456000000000000e+06,3.118282799999999814e+06,2.659439799999999814e+06,3.426882299999999814e+06,2.511872000000000000e+06,2.464577500000000000e+06,2.801570799999999814e+06,3.329024000000000000e+06,3.134507799999999814e+06,2.720283500000000000e+06,2.671608500000000000e+06,2.801570799999999814e+06,3.240051500000000000e+06,2.947758000000000000e+06,2.943701799999999814e+06,2.606708500000000000e+06,3.723232000000000000e+06,2.756871000000000000e+06,2.927476799999999814e+06,3.231939000000000000e+06,3.033020500000000000e+06,2.874664500000000000e+06,2.890889500000000000e+06,3.390295000000000000e+06,3.313145000000000000e+06,2.371163000000000000e+06,2.635102299999999814e+06,2.854302000000000000e+06,3.049245500000000000e+06,2.614821000000000000e+06,3.593350799999999814e+06,2.947758000000000000e+06,3.045108000000000000e+06,2.468633799999999814e+06,2.866552000000000000e+06,3.016795500000000000e+06,2.927476799999999814e+06,2.671608500000000000e+06,2.582330500000000000e+06,2.387388000000000000e+06,2.480803500000000000e+06,2.871936000000000000e+06,2.813739500000000000e+06,2.752704000000000000e+06,3.012658000000000000e+06,3.167039000000000000e+06,2.829964500000000000e+06,3.000489299999999814e+06,2.549840000000000000e+06,3.049245500000000000e+06,2.886752000000000000e+06,4.543487000000000000e+06,3.471501000000000000e+06,4.364768500000000000e+06,3.654194500000000000e+06,3.118282799999999814e+06,3.276638799999999814e+06,2.919202000000000000e+06,3.041133000000000000e+06,2.874664500000000000e+06,3.954681500000000000e+06,3.499976000000000000e+06,2.911089500000000000e+06,3.666444500000000000e+06,2.854464000000000000e+06,2.947758000000000000e+06,2.756871000000000000e+06,3.605519500000000000e+06,4.596218000000000000e+06,3.036995500000000000e+06,3.317201299999999814e+06,3.309088799999999814e+06,2.476747299999999814e+06,2.829964500000000000e+06,3.276638799999999814e+06,3.845000500000000000e+06,3.309088799999999814e+06,2.858439500000000000e+06,3.382182500000000000e+06,3.390295000000000000e+06,3.743594299999999814e+06,3.828775500000000000e+06,2.773177000000000000e+06,2.732533500000000000e+06,2.740646000000000000e+06,2.972095500000000000e+06,3.223826500000000000e+06,2.691971000000000000e+06,3.004545500000000000e+06,2.968039299999999814e+06,3.430938500000000000e+06,2.939645500000000000e+06,3.751706799999999814e+06,2.947758000000000000e+06,3.085832799999999814e+06,2.714880000000000000e+06,3.085832799999999814e+06,2.691971000000000000e+06,2.728396000000000000e+06,3.235914000000000000e+06,3.036995500000000000e+06,3.122339000000000000e+06,3.126272000000000000e+06,3.386157500000000000e+06,2.643215799999999814e+06,3.443107299999999814e+06,3.106114000000000000e+06,3.053220500000000000e+06,3.171014000000000000e+06,3.471501000000000000e+06,4.129262500000000000e+06,3.508088500000000000e+06,3.175151500000000000e+06,2.923420500000000000e+06,3.642025799999999814e+06,3.223826500000000000e+06,3.617688299999999814e+06,4.531237000000000000e+06,2.821852000000000000e+06,3.808494299999999814e+06,2.874664500000000000e+06,3.077558000000000000e+06,2.716308500000000000e+06,2.602652299999999814e+06,2.773177000000000000e+06,3.231939000000000000e+06,2.695946000000000000e+06,2.894864500000000000e+06,3.227801500000000000e+06,3.167039000000000000e+06,2.498496000000000000e+06,4.579993000000000000e+06,2.813739500000000000e+06,3.078976000000000000e+06,2.602652299999999814e+06,2.600448000000000000e+06,2.375259000000000000e+06,3.000489299999999814e+06,2.582330500000000000e+06,3.244026500000000000e+06,3.256357500000000000e+06,3.158845299999999814e+06,2.566105500000000000e+06,3.451219799999999814e+06,3.694757000000000000e+06,2.330560000000000000e+06,2.951814299999999814e+06,3.288807500000000000e+06,3.747650500000000000e+06,3.889700500000000000e+06,3.353707500000000000e+06,3.357845000000000000e+06,3.195351500000000000e+06,3.938456500000000000e+06,2.667552299999999814e+06,2.245337299999999814e+06,4.052031500000000000e+06,2.838077000000000000e+06,2.955870500000000000e+06,3.382182500000000000e+06,3.008683000000000000e+06,3.068672000000000000e+06,3.207601500000000000e+06,3.268526299999999814e+06,2.801570799999999814e+06,3.325313799999999814e+06,3.719094500000000000e+06,2.984264299999999814e+06,3.357845000000000000e+06,3.004545500000000000e+06,3.999381500000000000e+06,2.976151799999999814e+06,3.073583000000000000e+06,2.907114500000000000e+06,2.724421000000000000e+06,3.938456500000000000e+06,3.369932500000000000e+06,3.784156799999999814e+06,3.130451500000000000e+06,3.974962799999999814e+06,3.235914000000000000e+06,3.893675500000000000e+06,2.557993000000000000e+06,4.657143000000000000e+06,3.004545500000000000e+06,3.414713500000000000e+06,2.777233299999999814e+06,3.333507500000000000e+06,3.536401000000000000e+06,3.158845299999999814e+06,3.171014000000000000e+06,2.712171000000000000e+06,3.008683000000000000e+06,2.959926799999999814e+06,2.720283500000000000e+06,2.801570799999999814e+06,2.590443000000000000e+06,2.476747299999999814e+06,2.700083500000000000e+06,2.677888000000000000e+06,2.773177000000000000e+06,3.386157500000000000e+06,3.942512799999999814e+06,3.727207000000000000e+06,3.000489299999999814e+06,2.781289500000000000e+06,2.886752000000000000e+06,3.235914000000000000e+06,2.326503799999999814e+06,2.980208000000000000e+06,2.899002000000000000e+06,3.251520000000000000e+06,2.899002000000000000e+06,3.305032500000000000e+06,2.809683299999999814e+06,3.646082000000000000e+06,2.631046000000000000e+06,2.856896000000000000e+06,2.980208000000000000e+06,2.675664799999999814e+06,3.033020500000000000e+06,2.963983000000000000e+06,3.443107299999999814e+06,2.854302000000000000e+06,2.643215799999999814e+06,2.606708500000000000e+06,3.175151500000000000e+06,3.698894500000000000e+06,2.805627000000000000e+06,2.488916000000000000e+06,2.537631500000000000e+06,2.879040000000000000e+06,3.244026500000000000e+06,3.102057799999999814e+06,3.004545500000000000e+06,3.471501000000000000e+06,2.691971000000000000e+06,2.947758000000000000e+06,3.609575799999999814e+06,3.317201299999999814e+06,3.443107299999999814e+06,3.134507799999999814e+06,3.938456500000000000e+06,3.617688299999999814e+06,3.402382500000000000e+06,3.642025799999999814e+06,3.893675500000000000e+06,3.609575799999999814e+06,3.573069500000000000e+06,2.931533000000000000e+06,2.667552299999999814e+06,3.495838500000000000e+06,3.422826000000000000e+06,3.142620299999999814e+06,3.248245000000000000e+06,2.777233299999999814e+06,3.130451500000000000e+06,3.175151500000000000e+06,4.965742500000000000e+06,3.455276000000000000e+06,3.792269299999999814e+06,2.968039299999999814e+06,3.357845000000000000e+06,2.972095500000000000e+06,3.126395299999999814e+06,4.003356500000000000e+06,3.556763500000000000e+06,3.544513500000000000e+06,3.577125799999999814e+06,3.609575799999999814e+06,3.341620000000000000e+06,3.227801500000000000e+06,2.992376799999999814e+06,2.996433000000000000e+06,3.106114000000000000e+06,3.114226500000000000e+06,3.573069500000000000e+06,3.114226500000000000e+06,2.793458299999999814e+06,2.777233299999999814e+06,3.812550500000000000e+06,3.418769799999999814e+06,2.992376799999999814e+06,3.016795500000000000e+06,3.053220500000000000e+06,2.850327000000000000e+06,2.850327000000000000e+06,2.492972299999999814e+06,2.456465000000000000e+06,2.622933500000000000e+06,2.848256000000000000e+06,2.817795799999999814e+06,2.716308500000000000e+06,3.008683000000000000e+06,2.639159500000000000e+06,2.448352500000000000e+06,2.359034000000000000e+06,2.817795799999999814e+06,2.553856500000000000e+06,3.747650500000000000e+06,2.801570799999999814e+06,2.861824000000000000e+06,2.862414500000000000e+06,2.992376799999999814e+06,2.866552000000000000e+06,3.207601500000000000e+06,2.700083500000000000e+06,2.846189500000000000e+06,3.122339000000000000e+06,3.284751299999999814e+06,2.976151799999999814e+06,3.930344000000000000e+06,2.850327000000000000e+06,2.687833500000000000e+06,2.878639500000000000e+06,2.566976000000000000e+06,3.300976299999999814e+06,2.842214500000000000e+06,3.185728000000000000e+06,2.846189500000000000e+06,3.272582500000000000e+06,2.716308500000000000e+06,2.752733500000000000e+06,2.943701799999999814e+06,2.594499299999999814e+06,2.643215799999999814e+06,3.276638799999999814e+06,3.077558000000000000e+06,2.870527000000000000e+06,3.455276000000000000e+06,2.996433000000000000e+06,2.756871000000000000e+06,3.093945299999999814e+06,2.878639500000000000e+06,2.566105500000000000e+06,2.939645500000000000e+06,2.448352500000000000e+06,3.678532000000000000e+06,3.195351500000000000e+06,2.505141000000000000e+06,2.825908299999999814e+06,3.142620299999999814e+06,3.008683000000000000e+06,2.959926799999999814e+06,2.541727500000000000e+06,4.364768500000000000e+06,3.995244000000000000e+06,3.110170299999999814e+06,2.582330500000000000e+06,2.894864500000000000e+06,2.947758000000000000e+06,2.590443000000000000e+06,3.390295000000000000e+06,3.110170299999999814e+06,2.988320500000000000e+06,2.704058500000000000e+06,3.694757000000000000e+06,2.407749500000000000e+06,2.854302000000000000e+06,3.499976000000000000e+06,2.974848000000000000e+06,2.460521299999999814e+06,3.191376500000000000e+06,2.683858500000000000e+06,2.631046000000000000e+06,2.330560000000000000e+06,2.959926799999999814e+06,3.033020500000000000e+06,2.673152000000000000e+06,2.549840000000000000e+06,3.223826500000000000e+06,2.618877299999999814e+06,2.533615000000000000e+06,2.748758500000000000e+06,2.716308500000000000e+06,2.575168000000000000e+06,2.509197299999999814e+06,2.720283500000000000e+06,3.191376500000000000e+06,2.322447500000000000e+06,2.367146500000000000e+06,2.793458299999999814e+06,3.093945299999999814e+06,2.732533500000000000e+06,2.838077000000000000e+06,2.505141000000000000e+06,2.456465000000000000e+06,2.566105500000000000e+06,2.594499299999999814e+06,2.616576000000000000e+06,3.759819299999999814e+06,3.098001500000000000e+06,2.651328299999999814e+06,2.740224000000000000e+06,2.553856500000000000e+06,2.622933500000000000e+06,3.910062799999999814e+06,3.016795500000000000e+06,2.505141000000000000e+06,2.976151799999999814e+06,3.020416000000000000e+06,3.154789000000000000e+06,2.672128000000000000e+06,2.712256000000000000e+06,2.774656000000000000e+06,2.549504000000000000e+06,2.708196000000000000e+06,2.728000000000000000e+06,2.432087000000000000e+06,2.793664000000000000e+06,2.667552299999999814e+06,2.728396000000000000e+06,2.833664000000000000e+06,3.374070000000000000e+06,3.053220500000000000e+06,2.736128000000000000e+06,3.167039000000000000e+06,2.789402000000000000e+06,2.545744000000000000e+06,2.831616000000000000e+06,2.497028500000000000e+06,2.951814299999999814e+06,3.191376500000000000e+06,3.068928000000000000e+06,3.398407500000000000e+06,2.980208000000000000e+06,3.313145000000000000e+06,2.899002000000000000e+06,2.716308500000000000e+06,2.972095500000000000e+06,3.182912000000000000e+06,3.085832799999999814e+06,3.974962799999999814e+06,3.256357500000000000e+06,3.970906500000000000e+06,3.089889000000000000e+06,3.264470000000000000e+06,2.813739500000000000e+06,3.897894000000000000e+06,2.683858500000000000e+06,2.452408799999999814e+06,2.813739500000000000e+06,3.719094500000000000e+06,3.173952000000000000e+06,3.215714000000000000e+06,2.724421000000000000e+06,2.779136000000000000e+06,2.899002000000000000e+06,2.752733500000000000e+06,2.793458299999999814e+06,2.423974500000000000e+06,3.280695000000000000e+06,3.841025500000000000e+06,3.110976000000000000e+06,3.321257500000000000e+06,3.426882299999999814e+06,2.752733500000000000e+06,3.203464000000000000e+06,2.931533000000000000e+06,2.651328299999999814e+06,2.949376000000000000e+06,2.484859799999999814e+06,3.069445500000000000e+06,2.338672500000000000e+06,2.858439500000000000e+06,2.655384500000000000e+06,2.817795799999999814e+06,2.570161799999999814e+06,3.089889000000000000e+06,2.959926799999999814e+06,2.338672500000000000e+06,3.150732799999999814e+06,2.517390000000000000e+06,2.914880000000000000e+06,2.781289500000000000e+06,2.842214500000000000e+06,2.557993000000000000e+06,2.813739500000000000e+06,2.756871000000000000e+06,2.716336000000000000e+06,2.562049299999999814e+06,3.495029299999999814e+06,3.286343799999999814e+06,2.911328000000000000e+06,2.784545299999999814e+06,2.742848000000000000e+06,2.803975500000000000e+06,2.447395799999999814e+06,2.731645500000000000e+06,3.060574500000000000e+06,2.981845500000000000e+06,2.434841299999999814e+06,2.722720000000000000e+06,2.283429000000000000e+06,2.961072000000000000e+06,2.701056000000000000e+06,2.672807000000000000e+06,2.562919799999999814e+06,2.404421299999999814e+06,2.374063799999999814e+06,2.566316799999999814e+06,2.609725799999999814e+06,2.376215000000000000e+06,2.237785500000000000e+06,2.300800000000000000e+06,2.802821299999999814e+06,2.615872000000000000e+06,2.392542799999999814e+06,2.433262500000000000e+06,2.679488000000000000e+06,2.251635799999999814e+06,3.106837500000000000e+06,2.399310000000000000e+06,2.342710000000000000e+06,2.965627799999999814e+06,2.100624000000000000e+06,2.680960000000000000e+06,2.810089299999999814e+06,2.616836299999999814e+06,2.929409500000000000e+06,2.835072000000000000e+06,2.557993000000000000e+06,2.534336000000000000e+06,2.740646000000000000e+06,2.682546000000000000e+06,2.445248000000000000e+06,2.691971000000000000e+06,2.931533000000000000e+06,3.017536000000000000e+06,2.610764799999999814e+06,2.460521299999999814e+06,2.505141000000000000e+06,3.378045000000000000e+06,2.631046000000000000e+06,3.305032500000000000e+06,4.064362500000000000e+06,2.606708500000000000e+06,2.574144000000000000e+06,3.175151500000000000e+06,3.296920000000000000e+06,2.980208000000000000e+06,3.087360000000000000e+06,2.923420500000000000e+06,3.731344500000000000e+06,2.752733500000000000e+06,2.951168000000000000e+06,2.860928000000000000e+06,3.226240000000000000e+06,3.171014000000000000e+06,3.110170299999999814e+06,2.617280000000000000e+06,2.436183799999999814e+06,2.789402000000000000e+06,2.582330500000000000e+06,2.582330500000000000e+06,2.691971000000000000e+06,2.911089500000000000e+06,2.708196000000000000e+06,3.098304000000000000e+06,2.781289500000000000e+06,2.752733500000000000e+06,4.600193000000000000e+06,2.972095500000000000e+06,2.968039299999999814e+06,3.589294500000000000e+06,2.771999299999999814e+06,2.666084000000000000e+06,3.193648799999999814e+06,2.567492299999999814e+06,3.055808000000000000e+06,2.993024000000000000e+06,3.073405500000000000e+06,2.920888799999999814e+06,2.780380500000000000e+06,3.111552000000000000e+06,4.072647299999999814e+06,2.899509500000000000e+06,2.420320000000000000e+06,2.973798000000000000e+06,2.560192000000000000e+06,2.374013500000000000e+06,2.514261299999999814e+06,2.610240000000000000e+06,2.490048000000000000e+06,2.342654000000000000e+06,2.974924299999999814e+06,2.082871300000000047e+06,2.138536299999999814e+06,2.241281000000000000e+06,2.018109399999999907e+06,2.034209399999999907e+06,2.704058500000000000e+06,2.241281000000000000e+06,2.253449799999999814e+06,2.176320000000000000e+06,2.092288000000000000e+06,2.337216000000000000e+06,2.099904000000000000e+06,1.993312000000000000e+06,2.003904000000000000e+06,2.435109799999999814e+06,1.942848000000000000e+06,1.936896000000000000e+06,2.222247799999999814e+06,2.076864000000000000e+06,1.721024000000000000e+06,1.992775000000000000e+06,1.887552000000000000e+06,1.630409399999999907e+06,1.987552000000000000e+06,2.039836000000000000e+06,2.284096000000000000e+06,2.164224000000000000e+06,2.497465000000000000e+06,2.052864000000000000e+06,1.966080000000000000e+06,2.357760000000000000e+06,2.478267299999999814e+06,2.189992000000000000e+06,2.096480000000000000e+06,2.385024000000000000e+06,2.958974000000000000e+06,2.464064000000000000e+06,2.101510500000000000e+06,1.957322800000000047e+06,2.584981500000000000e+06,2.342620500000000000e+06,2.441792500000000000e+06,2.361194500000000000e+06,2.276625799999999814e+06,2.338445500000000000e+06,2.273920000000000000e+06,2.172204000000000000e+06,1.957059500000000000e+06,2.327898299999999814e+06,2.380288000000000000e+06,2.295104000000000000e+06,2.172864000000000000e+06,2.282707799999999814e+06,2.275392000000000000e+06,2.984351000000000000e+06,2.369280000000000000e+06,2.608768000000000000e+06,2.466816000000000000e+06,2.446848000000000000e+06,2.332857299999999814e+06,2.422357500000000000e+06,2.514261299999999814e+06,3.613393500000000000e+06,2.632017500000000000e+06,2.481855299999999814e+06,2.823552000000000000e+06,2.629638000000000000e+06,2.487808000000000000e+06,2.230018000000000000e+06,2.367532299999999814e+06,2.831744000000000000e+06,2.646760299999999814e+06,2.835610500000000000e+06,2.659259000000000000e+06,3.198256500000000000e+06,2.767668799999999814e+06,3.085072299999999814e+06,2.638628000000000000e+06,2.634642299999999814e+06,2.302280000000000000e+06,3.033530500000000000e+06,2.569260000000000000e+06,2.686115299999999814e+06,2.937955299999999814e+06,2.393161299999999814e+06,2.827335299999999814e+06,2.696727000000000000e+06,2.646041299999999814e+06,2.772308799999999814e+06,2.460516299999999814e+06,3.178815299999999814e+06,3.157248000000000000e+06,2.272732500000000000e+06,2.313502799999999814e+06,2.900608000000000000e+06,3.179520000000000000e+06,2.698337299999999814e+06,2.136591799999999814e+06,2.117578500000000000e+06,2.648975500000000000e+06,2.443355000000000000e+06,2.957131500000000000e+06,2.227134500000000000e+06,2.554520000000000000e+06,2.880192000000000000e+06,2.703552000000000000e+06,2.743177500000000000e+06,2.829151500000000000e+06,2.917373000000000000e+06,2.853384299999999814e+06,2.753236000000000000e+06,2.719110799999999814e+06,2.531315500000000000e+06,2.824384000000000000e+06,2.915200000000000000e+06,3.279431299999999814e+06,2.330507000000000000e+06,1.989247800000000047e+06,2.295586799999999814e+06,2.924352000000000000e+06,2.816128000000000000e+06,2.676957000000000000e+06,2.662080000000000000e+06,2.303060500000000000e+06,2.808290000000000000e+06,2.128142500000000000e+06,2.632640000000000000e+06,2.355968000000000000e+06,2.249393500000000000e+06,1.957024000000000000e+06,3.447163500000000000e+06,2.241281000000000000e+06,2.097535000000000000e+06,2.270272000000000000e+06,2.464577500000000000e+06,1.965856000000000000e+06,2.211840000000000000e+06,1.709384899999999907e+06,1.987552000000000000e+06,1.697136000000000000e+06,2.091616000000000000e+06,2.038592000000000000e+06,2.298688000000000000e+06,2.170240000000000000e+06,1.916456500000000000e+06,2.142400000000000000e+06,2.192565500000000000e+06,2.556992000000000000e+06,2.506624000000000000e+06,2.339584000000000000e+06,2.160035299999999814e+06,2.127584299999999814e+06,2.147865500000000000e+06,2.314335000000000000e+06,2.001679300000000047e+06,2.367146500000000000e+06,2.198464000000000000e+06,1.851435800000000047e+06,2.651328299999999814e+06,2.821852000000000000e+06,2.675664799999999814e+06,2.785345799999999814e+06,2.902977000000000000e+06,2.541727500000000000e+06,2.728396000000000000e+06,2.963983000000000000e+06,2.695946000000000000e+06,2.728396000000000000e+06,2.671608500000000000e+06,3.268526299999999814e+06,2.712171000000000000e+06,2.507008000000000000e+06,2.237224799999999814e+06,2.639159500000000000e+06,2.505141000000000000e+06,2.482816000000000000e+06,2.537631500000000000e+06,2.367146500000000000e+06,2.054490600000000093e+06,2.857664000000000000e+06,2.192565500000000000e+06,2.294052799999999814e+06,2.326503799999999814e+06,2.716308500000000000e+06,2.586386799999999814e+06,2.807616000000000000e+06,2.505141000000000000e+06,2.505141000000000000e+06,2.484859799999999814e+06,2.598596000000000000e+06,2.082925000000000000e+06,2.692480000000000000e+06,2.562112000000000000e+06,2.413696000000000000e+06,1.992736000000000000e+06,2.562049299999999814e+06,1.912400300000000047e+06,2.188429000000000000e+06,2.813739500000000000e+06,2.247488000000000000e+06,2.351808000000000000e+06,1.912576000000000000e+06,2.322447500000000000e+06,2.196582000000000000e+06,2.085632000000000000e+06,1.992096000000000000e+06,2.103206299999999814e+06,1.802759800000000047e+06,2.090176000000000000e+06,2.078868800000000047e+06,2.099150000000000000e+06,2.001679300000000047e+06,2.220919500000000000e+06,1.950208000000000000e+06,2.123528000000000000e+06,1.805152000000000000e+06,2.319488000000000000e+06,1.818545500000000000e+06,1.900190899999999907e+06,2.046378100000000093e+06,1.644403800000000047e+06,2.132864000000000000e+06,1.770269300000000047e+06,2.111359299999999814e+06,2.176260299999999814e+06,1.854432000000000000e+06,2.135696799999999814e+06,1.510386300000000047e+06,2.294052799999999814e+06,1.722656000000000000e+06,1.961115800000000047e+06,1.836601399999999907e+06,2.074112000000000000e+06,2.388608000000000000e+06,1.798176000000000000e+06,1.725609899999999907e+06,2.107262500000000000e+06,1.985453300000000047e+06,2.074336000000000000e+06,1.879909600000000093e+06,2.302165299999999814e+06,1.762156800000000047e+06,2.009791800000000047e+06,1.996288000000000000e+06,2.273024000000000000e+06,2.217984000000000000e+06,2.098880000000000000e+06,2.107136000000000000e+06,1.903808000000000000e+06,2.245337299999999814e+06,2.046752000000000000e+06,1.887328000000000000e+06,2.145408000000000000e+06,2.107262500000000000e+06,2.570161799999999814e+06,1.908344000000000000e+06,2.338672500000000000e+06,2.134208000000000000e+06,2.073760000000000000e+06,1.900160000000000000e+06,2.216640000000000000e+06,1.951648000000000000e+06,1.994528000000000000e+06,1.701192300000000047e+06,2.294052799999999814e+06,1.997623000000000000e+06,1.871797100000000093e+06,1.762156800000000047e+06,1.833920000000000000e+06,1.926656000000000000e+06,1.863604500000000000e+06,2.254464000000000000e+06,1.907104000000000000e+06,2.009791800000000047e+06,2.195136000000000000e+06,1.953003300000000047e+06,2.196582000000000000e+06,1.988992000000000000e+06,2.164091500000000000e+06,2.027520000000000000e+06,1.745931800000000047e+06,2.054490600000000093e+06,1.889441300000000047e+06,2.164091500000000000e+06,2.040800000000000000e+06,2.001679300000000047e+06,2.072448000000000000e+06,2.149237000000000000e+06,1.961115800000000047e+06,2.092608000000000000e+06,1.923456000000000000e+06,2.061248000000000000e+06,1.936737800000000047e+06,2.167232000000000000e+06,1.921696000000000000e+06,1.916320000000000000e+06,1.721963800000000047e+06,1.758100500000000000e+06,1.746080000000000000e+06,1.822618899999999907e+06,2.050752000000000000e+06,1.596480000000000000e+06,2.878177500000000000e+06,1.870976000000000000e+06,1.697136000000000000e+06,1.680544000000000000e+06,2.338240000000000000e+06,1.880736000000000000e+06,1.780032000000000000e+06,2.157952000000000000e+06,2.116800000000000000e+06,1.961115800000000047e+06,2.054176000000000000e+06,2.449581799999999814e+06,2.671913500000000000e+06,2.150656000000000000e+06,1.931596899999999907e+06,2.202624000000000000e+06,1.879909600000000093e+06,1.929728000000000000e+06,1.940736000000000000e+06,2.017904300000000047e+06,1.611913300000000047e+06,1.879968000000000000e+06,1.787008000000000000e+06,1.734432000000000000e+06,1.799360000000000000e+06,2.143552000000000000e+06,1.679028800000000047e+06,2.112192000000000000e+06,1.551028899999999907e+06,2.573186799999999814e+06,1.917758100000000093e+06,1.691744000000000000e+06,1.905344000000000000e+06,1.839520000000000000e+06,1.514442500000000000e+06,1.917856000000000000e+06,2.135696799999999814e+06,1.855520000000000000e+06,2.168147799999999814e+06,1.909184000000000000e+06,1.895136000000000000e+06,1.689472000000000000e+06,1.857504000000000000e+06,1.919968000000000000e+06,1.785600000000000000e+06,2.809245500000000000e+06,1.687520000000000000e+06,1.784928000000000000e+06,1.372311500000000000e+06,1.523807899999999907e+06,1.665664000000000000e+06,1.716576000000000000e+06,1.719616000000000000e+06,1.646336000000000000e+06,2.074129800000000047e+06,1.781888000000000000e+06,1.610016000000000000e+06,1.801984000000000000e+06,1.725280000000000000e+06,2.023932800000000047e+06,2.159680000000000000e+06,1.291294500000000000e+06,1.548760399999999907e+06,1.900160000000000000e+06,1.721553600000000093e+06,2.915752799999999814e+06,1.751166800000000047e+06,1.693900899999999907e+06,1.684704000000000000e+06,1.716992000000000000e+06,2.188429000000000000e+06,1.830752000000000000e+06,1.830528000000000000e+06,1.642016000000000000e+06,1.821120000000000000e+06,1.680352000000000000e+06,1.658339399999999907e+06,2.900782799999999814e+06,1.759616000000000000e+06,1.638182300000000047e+06,1.895904000000000000e+06,1.858272000000000000e+06,1.993408000000000000e+06,1.857152000000000000e+06,1.813024000000000000e+06,1.672143100000000093e+06,1.981069000000000000e+06,1.909952000000000000e+06,1.797184000000000000e+06,1.920686000000000000e+06,1.741280000000000000e+06,1.551791800000000047e+06,1.507712000000000000e+06,1.904128000000000000e+06,1.424652300000000047e+06,1.805504000000000000e+06,2.220064000000000000e+06,1.672416000000000000e+06,1.713441100000000093e+06,1.494160300000000047e+06,1.469568000000000000e+06,1.561917600000000093e+06,1.706560000000000000e+06,1.423804600000000093e+06,1.534295899999999907e+06,1.535424000000000000e+06,1.909282000000000000e+06,1.939298800000000047e+06,1.817728000000000000e+06,1.707424000000000000e+06,1.815872000000000000e+06,1.617088000000000000e+06,1.911433300000000047e+06,1.892078399999999907e+06,1.734880000000000000e+06,1.705568000000000000e+06,1.827488000000000000e+06,1.682304000000000000e+06,1.825824000000000000e+06,1.383790399999999907e+06,1.892078399999999907e+06,1.955392000000000000e+06,1.605696000000000000e+06,1.877984000000000000e+06,1.692736000000000000e+06,1.258249399999999907e+06,1.591520000000000000e+06,1.573440000000000000e+06,1.807145000000000000e+06,1.945297899999999907e+06,1.577649399999999907e+06,1.832736000000000000e+06,1.577664000000000000e+06,1.776192000000000000e+06,1.715264000000000000e+06,1.782336000000000000e+06,1.582810500000000000e+06,1.815328000000000000e+06,1.342521000000000000e+06,1.677184000000000000e+06,1.911168000000000000e+06,1.624978399999999907e+06,1.284211100000000093e+06,1.491029500000000000e+06,1.355864500000000000e+06,1.438176000000000000e+06,1.498656000000000000e+06,1.476256000000000000e+06,1.737792000000000000e+06,1.739328000000000000e+06,1.680000000000000000e+06,1.764096000000000000e+06,1.500480000000000000e+06,1.641640000000000000e+06,1.640928000000000000e+06,1.689955000000000000e+06,1.716576000000000000e+06,1.703840000000000000e+06,1.501120000000000000e+06,1.683392000000000000e+06,1.701984000000000000e+06,1.745344000000000000e+06,2.004544000000000000e+06,1.573344000000000000e+06,1.457437000000000000e+06,1.568704000000000000e+06,1.509536000000000000e+06,1.972896000000000000e+06,1.865504000000000000e+06,1.694912000000000000e+06,1.910400000000000000e+06,1.650464000000000000e+06,1.595744000000000000e+06,1.599602399999999907e+06,1.642265600000000093e+06,1.680116000000000000e+06,1.623920300000000047e+06,1.852896000000000000e+06,1.602656000000000000e+06,1.758208000000000000e+06,1.309928600000000093e+06,1.573344000000000000e+06,1.721152000000000000e+06,1.523776000000000000e+06,1.739648000000000000e+06,1.851883800000000047e+06,1.826272000000000000e+06,1.724064000000000000e+06,1.878336000000000000e+06,1.979392000000000000e+06,2.111232000000000000e+06,2.007552000000000000e+06,1.814928500000000000e+06,1.989344000000000000e+06,2.085504000000000000e+06,2.352704000000000000e+06,2.193999500000000000e+06,1.863604500000000000e+06,2.293508500000000000e+06,2.375168000000000000e+06,2.449280000000000000e+06,2.210452500000000000e+06,2.313965500000000000e+06,2.398080000000000000e+06,2.285888000000000000e+06,2.245890299999999814e+06,2.291264000000000000e+06,1.923559800000000047e+06,2.139008000000000000e+06,2.185472000000000000e+06,2.255360000000000000e+06,2.023104000000000000e+06,1.735686300000000047e+06,1.765408000000000000e+06,1.870976000000000000e+06,1.966944000000000000e+06,1.989440000000000000e+06,1.623584000000000000e+06,1.669696000000000000e+06,2.275032500000000000e+06,1.769888000000000000e+06,1.698400000000000000e+06,1.555085100000000093e+06,1.258695000000000000e+06,1.624544000000000000e+06,1.476160000000000000e+06,2.279296000000000000e+06,1.628178800000000047e+06,1.746624000000000000e+06,1.584256000000000000e+06,2.028512000000000000e+06,1.824416000000000000e+06,1.835680000000000000e+06,1.896544000000000000e+06,1.855492000000000000e+06,1.570848000000000000e+06,1.737472000000000000e+06,1.655136000000000000e+06,1.479712000000000000e+06,1.517952000000000000e+06,1.708192000000000000e+06,1.508128000000000000e+06,1.670240000000000000e+06,1.785280000000000000e+06,1.977340800000000047e+06,1.799904000000000000e+06,1.649504000000000000e+06,1.933248000000000000e+06,1.947456000000000000e+06,1.652516300000000047e+06,1.827584000000000000e+06,2.048864000000000000e+06,1.953184000000000000e+06,1.987232000000000000e+06,1.818984800000000047e+06,1.774325500000000000e+06,2.007200000000000000e+06,2.068352000000000000e+06,1.857376000000000000e+06,1.794647300000000047e+06,1.931616000000000000e+06,2.113984000000000000e+06,1.985024000000000000e+06,1.758100500000000000e+06,1.693079800000000047e+06,1.946688000000000000e+06,1.960128000000000000e+06,1.804512000000000000e+06,1.871797100000000093e+06,2.000576000000000000e+06,2.066659399999999907e+06,2.164091500000000000e+06,1.799584000000000000e+06,1.941408000000000000e+06,2.395580799999999814e+06,1.943936000000000000e+06,2.071680000000000000e+06,1.794647300000000047e+06,2.034209399999999907e+06,2.034592000000000000e+06,2.040672000000000000e+06,1.926784000000000000e+06,2.164091500000000000e+06,2.306221500000000000e+06,1.696448000000000000e+06,1.595688300000000047e+06,1.847379500000000000e+06,1.798703500000000000e+06,1.575366399999999907e+06,2.216903000000000000e+06,1.756992000000000000e+06,2.084640000000000000e+06,1.994528000000000000e+06,1.680672000000000000e+06,2.131640500000000000e+06,1.782438000000000000e+06,1.741834899999999907e+06,1.656572500000000000e+06,1.762156800000000047e+06,2.080096000000000000e+06,1.680911000000000000e+06,1.900190899999999907e+06,1.607857000000000000e+06,1.866688000000000000e+06,1.959136000000000000e+06,1.920512800000000047e+06,1.834272000000000000e+06,1.691744000000000000e+06,1.684967300000000047e+06,1.742496000000000000e+06,1.982368000000000000e+06,1.538780000000000000e+06,2.021344000000000000e+06,1.705696000000000000e+06,1.806816000000000000e+06,1.923680000000000000e+06,1.882592000000000000e+06,1.867740899999999907e+06,2.087744000000000000e+06,1.697136000000000000e+06,1.993566800000000047e+06,1.737778600000000093e+06,1.717497399999999907e+06,1.686752000000000000e+06,2.105664000000000000e+06,1.640347500000000000e+06,1.572800000000000000e+06,1.628178800000000047e+06,1.985453300000000047e+06,1.782438000000000000e+06,1.664686000000000000e+06,1.589248000000000000e+06,2.013848000000000000e+06,1.613504000000000000e+06,1.319579300000000047e+06,1.590976000000000000e+06,1.979840000000000000e+06,1.222148100000000093e+06,1.851435800000000047e+06,1.727904000000000000e+06,1.717497399999999907e+06,1.364199000000000000e+06,1.333920000000000000e+06,1.520736000000000000e+06,1.366016000000000000e+06,1.825504000000000000e+06,1.879909600000000093e+06,1.486272000000000000e+06,1.270863800000000047e+06,1.678176000000000000e+06,1.481856000000000000e+06,1.165279500000000000e+06,1.366976000000000000e+06,1.417248000000000000e+06,1.634304000000000000e+06,1.258695000000000000e+06,1.429219800000000047e+06,1.560256000000000000e+06,1.595968000000000000e+06,1.461710300000000047e+06,2.419918299999999814e+06,1.556064000000000000e+06,1.830432000000000000e+06,1.673280000000000000e+06,1.489600000000000000e+06,1.478528000000000000e+06,1.388608000000000000e+06,1.617952000000000000e+06,1.652516300000000047e+06,1.583712000000000000e+06,1.827098300000000047e+06,2.517390000000000000e+06,1.632992000000000000e+06,1.637792000000000000e+06,1.948947000000000000e+06,1.875853399999999907e+06,1.343917800000000047e+06,1.930496000000000000e+06,2.155979000000000000e+06,2.324672000000000000e+06,2.322447500000000000e+06,2.299200000000000000e+06,2.062603100000000093e+06,2.030153100000000093e+06,2.452408799999999814e+06,2.046378100000000093e+06,2.480803500000000000e+06,1.936992000000000000e+06,2.147865500000000000e+06,1.985453300000000047e+06,2.298109000000000000e+06,2.472690000000000000e+06,1.875853399999999907e+06,2.245696000000000000e+06,1.802759800000000047e+06,1.730496000000000000e+06,2.215680000000000000e+06,1.737778600000000093e+06,2.105024000000000000e+06,1.689023500000000000e+06,1.822208000000000000e+06,1.845312000000000000e+06,1.846080000000000000e+06,1.583519500000000000e+06,1.559141399999999907e+06,1.515136000000000000e+06,1.928625300000000047e+06,1.700896000000000000e+06,1.632235000000000000e+06,1.572800000000000000e+06,1.594880000000000000e+06,1.713856000000000000e+06,1.804512000000000000e+06,1.639936000000000000e+06,1.353504000000000000e+06,1.392672899999999907e+06,1.425163500000000000e+06,1.627584000000000000e+06,1.213955500000000000e+06,1.666976000000000000e+06,1.402656000000000000e+06,1.660128000000000000e+06,1.535968000000000000e+06,1.560800000000000000e+06,1.760928000000000000e+06,1.315523000000000000e+06,1.497472000000000000e+06,1.372768000000000000e+06,1.741834899999999907e+06,2.708196000000000000e+06,1.460000000000000000e+06,1.817312000000000000e+06,1.441388500000000000e+06,1.568896000000000000e+06,1.561568000000000000e+06,1.522555000000000000e+06,1.568160000000000000e+06,1.559296000000000000e+06,1.460128000000000000e+06,1.603744000000000000e+06,1.421760000000000000e+06,1.614592000000000000e+06,1.615136000000000000e+06,1.751424000000000000e+06,1.583519500000000000e+06,1.696448000000000000e+06,1.686528000000000000e+06,1.632235000000000000e+06,1.663072000000000000e+06,1.475392000000000000e+06,1.717760000000000000e+06,1.516000000000000000e+06,1.687744000000000000e+06,1.264128000000000000e+06,1.490104000000000000e+06,1.676854800000000047e+06,1.908344000000000000e+06,1.753728000000000000e+06,1.733722399999999907e+06,1.682528000000000000e+06,1.648460000000000000e+06,2.266368000000000000e+06,2.482688000000000000e+06,2.068800000000000000e+06,2.131072000000000000e+06,2.188429000000000000e+06,2.435072000000000000e+06,2.339776000000000000e+06,1.823041000000000000e+06,2.225600000000000000e+06,1.806816000000000000e+06,2.395580799999999814e+06,2.009791800000000047e+06,2.720283500000000000e+06,2.058546899999999907e+06,3.089889000000000000e+06,2.074812500000000000e+06,2.122560000000000000e+06,2.129536000000000000e+06,2.160035299999999814e+06,2.143872000000000000e+06,2.330560000000000000e+06,1.948947000000000000e+06,2.122176000000000000e+06,2.026016800000000047e+06,1.928625300000000047e+06,2.366720000000000000e+06,2.007648000000000000e+06,2.513253500000000000e+06,2.203264000000000000e+06,3.024908000000000000e+06,1.961115800000000047e+06,2.205824000000000000e+06,1.943488000000000000e+06,1.753952000000000000e+06,1.671200000000000000e+06,3.004545500000000000e+06,1.714816000000000000e+06,1.764960000000000000e+06,2.285940299999999814e+06,2.225600000000000000e+06,1.783072000000000000e+06,1.900190899999999907e+06,1.709504000000000000e+06,2.461504000000000000e+06,2.062688000000000000e+06,2.062603100000000093e+06,1.843323300000000047e+06,2.399637000000000000e+06,2.198592000000000000e+06,1.883965899999999907e+06,1.506330000000000000e+06,1.865600000000000000e+06,1.855200000000000000e+06,1.546972600000000093e+06,1.847379500000000000e+06,1.789856000000000000e+06,1.879328000000000000e+06,1.725609899999999907e+06,1.425163500000000000e+06,2.027968000000000000e+06,1.802759800000000047e+06,1.906880000000000000e+06,1.859548300000000047e+06,2.103872000000000000e+06,1.940794000000000000e+06,1.849280000000000000e+06,1.429219800000000047e+06,1.498216500000000000e+06,1.711872000000000000e+06,2.115415500000000000e+06,1.665568000000000000e+06,1.870112000000000000e+06,1.530667500000000000e+06,1.733344000000000000e+06,1.778381800000000047e+06,1.823041000000000000e+06,1.684576000000000000e+06,1.818984800000000047e+06,1.522912000000000000e+06,1.965172000000000000e+06,1.417010399999999907e+06,1.632128000000000000e+06,1.553344000000000000e+06,1.701192300000000047e+06,1.786144000000000000e+06,1.488192000000000000e+06,1.607857000000000000e+06,2.074812500000000000e+06,1.813152000000000000e+06,1.376736000000000000e+06,1.927552000000000000e+06,1.508352000000000000e+06,1.478720000000000000e+06,1.550656000000000000e+06,1.641792000000000000e+06,1.607744000000000000e+06,1.553984000000000000e+06,1.516864000000000000e+06,1.331136000000000000e+06,1.481991500000000000e+06,1.602976000000000000e+06,1.585344000000000000e+06,1.561664000000000000e+06,1.356160000000000000e+06,1.762112000000000000e+06,3.272582500000000000e+06,2.127584299999999814e+06,1.878752000000000000e+06,1.897632000000000000e+06,2.064704000000000000e+06,2.147865500000000000e+06,1.810872300000000047e+06,2.586386799999999814e+06,2.091037500000000000e+06,1.837536000000000000e+06,1.759168000000000000e+06,1.916456500000000000e+06,2.155072000000000000e+06,2.205056000000000000e+06,1.818496000000000000e+06,2.292032000000000000e+06,2.330816000000000000e+06,1.852768000000000000e+06,1.932681500000000000e+06,2.131640500000000000e+06,2.086981300000000047e+06,2.111359299999999814e+06,2.099150000000000000e+06,2.549840000000000000e+06,1.717497399999999907e+06,1.648460000000000000e+06,1.839267000000000000e+06,1.671552000000000000e+06,1.812928000000000000e+06,1.733722399999999907e+06,1.506330000000000000e+06,2.423872000000000000e+06,1.717497399999999907e+06,2.598596000000000000e+06,1.883488000000000000e+06,1.953003300000000047e+06,2.079744000000000000e+06,2.419918299999999814e+06,2.354938000000000000e+06,1.875853399999999907e+06,1.701192300000000047e+06,2.098880000000000000e+06,2.066659399999999907e+06,2.246336000000000000e+06,2.265618500000000000e+06,2.348288000000000000e+06,2.278528000000000000e+06,2.184372799999999814e+06,1.843323300000000047e+06,2.391296000000000000e+06,1.782438000000000000e+06,2.570161799999999814e+06,2.386048000000000000e+06,1.843323300000000047e+06,2.109888000000000000e+06,1.900190899999999907e+06,1.684967300000000047e+06,2.484859799999999814e+06,1.932681500000000000e+06,2.200678000000000000e+06,2.041472000000000000e+06,1.795200000000000000e+06,1.843808000000000000e+06,1.908288000000000000e+06,2.233168500000000000e+06,1.831154500000000000e+06,1.713441100000000093e+06,1.883965899999999907e+06,2.180316500000000000e+06,1.929408000000000000e+06,2.285248000000000000e+06,2.346624000000000000e+06,2.392576000000000000e+06,2.160035299999999814e+06,2.520768000000000000e+06,2.380544000000000000e+06,2.042321899999999907e+06,2.517390000000000000e+06,2.143809299999999814e+06,1.863604500000000000e+06,2.165184000000000000e+06,2.298109000000000000e+06,2.559040000000000000e+06,2.111359299999999814e+06,2.693312000000000000e+06,2.395580799999999814e+06,2.423974500000000000e+06,3.349732500000000000e+06,2.509197299999999814e+06,2.525502500000000000e+06,3.451219799999999814e+06,2.374336000000000000e+06,2.821852000000000000e+06,3.150732799999999814e+06,2.261562299999999814e+06,3.065470500000000000e+06,2.500416000000000000e+06,3.171264000000000000e+06,2.793458299999999814e+06,2.346785000000000000e+06,2.707200000000000000e+06,2.180316500000000000e+06,2.131640500000000000e+06,2.212807000000000000e+06,2.387388000000000000e+06,2.407749500000000000e+06,2.742144000000000000e+06,2.444352000000000000e+06,2.618496000000000000e+06,2.406848000000000000e+06,2.664384000000000000e+06,2.518720000000000000e+06,2.220480000000000000e+06,2.271488000000000000e+06,2.142784000000000000e+06,2.070560000000000000e+06,2.116800000000000000e+06,1.948224000000000000e+06,1.844672000000000000e+06,1.803616000000000000e+06,1.685888000000000000e+06,1.448928000000000000e+06,1.342368000000000000e+06,1.090368000000000000e+06,1.028896000000000000e+06,9.304480000000000000e+05,6.961920000000000000e+05,6.149120000000000000e+05,5.042720000000000000e+05,4.013840000000000000e+05,3.374560000000000000e+05,2.713920000000000000e+05,1.906920000000000000e+05,1.629200000000000000e+05,1.275320000000000000e+05,8.948800000000000000e+04,7.772800000000000000e+04,5.191900000000000000e+04,4.088200000000000000e+04,3.326000000000000000e+04,2.945100000000000000e+04,2.654400000000000000e+04,1.992900000000000000e+04,1.071300000000000000e+04,1.111400000000000000e+04,9.211000000000000000e+03,9.611000000000000000e+03,7.609000000000000000e+03,5.406000000000000000e+03,7.408000000000000000e+03,5.906000000000000000e+03,5.506000000000000000e+03,5.005000000000000000e+03,4.004000000000000000e+03,4.404000000000000000e+03,6.807000000000000000e+03,5.306000000000000000e+03,4.204000000000000000e+03,4.004000000000000000e+03,1.701000000000000000e+03,3.003000000000000000e+03,3.603000000000000000e+03,3.103000000000000000e+03,2.602000000000000000e+03,1.901000000000000000e+03,4.605000000000000000e+03,2.802000000000000000e+03,2.903000000000000000e+03,8.209000000000000000e+03,2.402000000000000000e+03,1.201000000000000000e+03,3.303000000000000000e+03,3.003000000000000000e+03,2.702000000000000000e+03,3.003000000000000000e+03,3.704000000000000000e+03,3.003000000000000000e+03,3.704000000000000000e+03,3.303000000000000000e+03,3.804000000000000000e+03,1.701000000000000000e+03,2.602000000000000000e+03,2.002000000000000000e+03,2.602000000000000000e+03,3.003000000000000000e+03,2.802000000000000000e+03,2.002000000000000000e+03,2.402000000000000000e+03,2.502000000000000000e+03,3.103000000000000000e+03,3.303000000000000000e+03,2.702000000000000000e+03,2.002000000000000000e+03,2.102000000000000000e+03,2.302000000000000000e+03,2.202000000000000000e+03,3.704000000000000000e+03,3.203000000000000000e+03,2.202000000000000000e+03,2.502000000000000000e+03,2.202000000000000000e+03,2.502000000000000000e+03,1.801000000000000000e+03,2.202000000000000000e+03,3.103000000000000000e+03,3.704000000000000000e+03,2.502000000000000000e+03,3.603000000000000000e+03,2.903000000000000000e+03,2.102000000000000000e+03,3.103000000000000000e+03,3.904000000000000000e+03,2.002000000000000000e+03,3.804000000000000000e+03,2.903000000000000000e+03,3.503000000000000000e+03,3.203000000000000000e+03,4.104000000000000000e+03,3.103000000000000000e+03,3.303000000000000000e+03,2.402000000000000000e+03,3.804000000000000000e+03,3.904000000000000000e+03,2.903000000000000000e+03,3.103000000000000000e+03,3.403000000000000000e+03,3.503000000000000000e+03,2.302000000000000000e+03,3.503000000000000000e+03,2.802000000000000000e+03,2.302000000000000000e+03,3.003000000000000000e+03,2.502000000000000000e+03,3.103000000000000000e+03,2.002000000000000000e+03,2.802000000000000000e+03,4.605000000000000000e+03,3.603000000000000000e+03,2.502000000000000000e+03,3.203000000000000000e+03,1.801000000000000000e+03,3.203000000000000000e+03,3.103000000000000000e+03,1.501000000000000000e+03,2.702000000000000000e+03,3.904000000000000000e+03,3.103000000000000000e+03,3.704000000000000000e+03,2.102000000000000000e+03,5.005000000000000000e+03,3.403000000000000000e+03,2.402000000000000000e+03,2.302000000000000000e+03,3.704000000000000000e+03,3.103000000000000000e+03,3.303000000000000000e+03,3.303000000000000000e+03,2.903000000000000000e+03,4.004000000000000000e+03,2.702000000000000000e+03,2.102000000000000000e+03,1.901000000000000000e+03,3.704000000000000000e+03,2.502000000000000000e+03,3.603000000000000000e+03,3.503000000000000000e+03,2.202000000000000000e+03,3.003000000000000000e+03,2.903000000000000000e+03,3.403000000000000000e+03,1.801000000000000000e+03,3.704000000000000000e+03,4.004000000000000000e+03,2.802000000000000000e+03,3.103000000000000000e+03,3.203000000000000000e+03,2.702000000000000000e+03,3.503000000000000000e+03,2.502000000000000000e+03,2.802000000000000000e+03,3.704000000000000000e+03,4.505000000000000000e+03,2.702000000000000000e+03,3.403000000000000000e+03,3.303000000000000000e+03,2.702000000000000000e+03,3.303000000000000000e+03,2.302000000000000000e+03,3.103000000000000000e+03,2.802000000000000000e+03,2.802000000000000000e+03,3.203000000000000000e+03,2.602000000000000000e+03,2.602000000000000000e+03,2.702000000000000000e+03,3.103000000000000000e+03,3.303000000000000000e+03,2.102000000000000000e+03,2.102000000000000000e+03,2.102000000000000000e+03,nan
4.794930000000000092e+01,3.836888000000000000e+06,4.344406000000000000e+06,3.954681500000000000e+06,4.247056000000000000e+06,4.669230500000000000e+06,4.328181000000000000e+06,4.113037500000000000e+06,4.709874000000000000e+06,4.604330500000000000e+06,4.636780500000000000e+06,3.723232000000000000e+06,4.324206000000000000e+06,4.332318500000000000e+06,5.014417500000000000e+06,4.157737500000000000e+06,4.851924000000000000e+06,5.010280000000000000e+06,4.681480500000000000e+06,5.854953500000000000e+06,4.169825000000000000e+06,6.171665500000000000e+06,6.354359000000000000e+06,4.381074500000000000e+06,4.718068000000000000e+06,4.872367500000000000e+06,4.807386500000000000e+06,4.466337000000000000e+06,5.087511000000000000e+06,4.039944000000000000e+06,4.823611500000000000e+06,4.677343000000000000e+06,4.360631000000000000e+06,4.904817500000000000e+06,4.884455000000000000e+06,4.937267500000000000e+06,4.364768500000000000e+06,4.835699000000000000e+06,6.330021500000000000e+06,4.819474000000000000e+06,4.445974500000000000e+06,5.083455000000000000e+06,5.022530000000000000e+06,4.673368000000000000e+06,4.811361500000000000e+06,5.042811000000000000e+06,4.994055000000000000e+06,4.916905000000000000e+06,4.953492500000000000e+06,5.099680000000000000e+06,5.128073500000000000e+06,4.360631000000000000e+06,5.156548500000000000e+06,5.160523500000000000e+06,4.738349000000000000e+06,4.937267500000000000e+06,5.310767000000000000e+06,5.006305000000000000e+06,4.750518000000000000e+06,4.596218000000000000e+06,5.375667000000000000e+06,5.253979500000000000e+06,5.505467000000000000e+06,5.992866000000000000e+06,5.030723500000000000e+06,4.709874000000000000e+06,5.363660500000000000e+06,5.111848500000000000e+06,4.697705500000000000e+06,5.550248000000000000e+06,4.697705500000000000e+06,5.814229000000000000e+06,5.107711000000000000e+06,5.310767000000000000e+06,5.079398500000000000e+06,5.448842000000000000e+06,4.588105500000000000e+06,5.026505000000000000e+06,5.233617000000000000e+06,4.567743000000000000e+06,4.782968000000000000e+06,3.987131500000000000e+06,4.108981299999999814e+06,4.222718500000000000e+06,3.999381500000000000e+06,5.038836000000000000e+06,4.279506000000000000e+06,4.202275000000000000e+06,4.161712500000000000e+06,4.149625000000000000e+06,3.532426000000000000e+06,3.873475500000000000e+06,4.385131000000000000e+06,4.226775000000000000e+06,3.337482500000000000e+06,3.317201299999999814e+06,4.307981000000000000e+06,3.743594299999999814e+06,3.845000500000000000e+06,3.544513500000000000e+06,4.173962500000000000e+06,3.459332299999999814e+06,3.865363000000000000e+06,3.556763500000000000e+06,3.625800799999999814e+06,3.520176000000000000e+06,2.947758000000000000e+06,4.076531299999999814e+06,2.992376799999999814e+06,3.962794000000000000e+06,3.110170299999999814e+06,3.759819299999999814e+06,2.801570799999999814e+06,2.959926799999999814e+06,3.893675500000000000e+06,3.235914000000000000e+06,2.870527000000000000e+06,2.886752000000000000e+06,2.436183799999999814e+06,2.781289500000000000e+06,3.061333000000000000e+06,2.541727500000000000e+06,3.183264000000000000e+06,2.655384500000000000e+06,2.797514500000000000e+06,2.626989799999999814e+06,3.138564000000000000e+06,2.870527000000000000e+06,2.858439500000000000e+06,3.581182000000000000e+06,2.205184000000000000e+06,3.134507799999999814e+06,3.349732500000000000e+06,2.899002000000000000e+06,2.330560000000000000e+06,3.191376500000000000e+06,3.589294500000000000e+06,3.134507799999999814e+06,3.499976000000000000e+06,3.508088500000000000e+06,3.841025500000000000e+06,2.915227000000000000e+06,3.402382500000000000e+06,3.045108000000000000e+06,3.349732500000000000e+06,4.892649000000000000e+06,3.276638799999999814e+06,3.617688299999999814e+06,3.077558000000000000e+06,3.390295000000000000e+06,3.191376500000000000e+06,3.386157500000000000e+06,3.296920000000000000e+06,3.564876000000000000e+06,3.954681500000000000e+06,3.227801500000000000e+06,3.008683000000000000e+06,3.508088500000000000e+06,4.251031000000000000e+06,3.154789000000000000e+06,3.175151500000000000e+06,3.284751299999999814e+06,3.130451500000000000e+06,3.187239000000000000e+06,2.874664500000000000e+06,4.117093799999999814e+06,3.512063500000000000e+06,2.980208000000000000e+06,3.568851000000000000e+06,3.970906500000000000e+06,3.102057799999999814e+06,4.096812500000000000e+06,3.223826500000000000e+06,3.471501000000000000e+06,3.345595000000000000e+06,3.073583000000000000e+06,3.093945299999999814e+06,3.300976299999999814e+06,3.865363000000000000e+06,3.353707500000000000e+06,3.642025799999999814e+06,3.341620000000000000e+06,3.321257500000000000e+06,2.765064500000000000e+06,2.740646000000000000e+06,3.150732799999999814e+06,3.211576500000000000e+06,3.300976299999999814e+06,3.378045000000000000e+06,4.161712500000000000e+06,3.434994799999999814e+06,3.012658000000000000e+06,3.085832799999999814e+06,3.150732799999999814e+06,3.715119500000000000e+06,3.548651000000000000e+06,3.820663000000000000e+06,2.845632000000000000e+06,3.089889000000000000e+06,3.272582500000000000e+06,3.447163500000000000e+06,3.418769799999999814e+06,2.813739500000000000e+06,3.256357500000000000e+06,3.305032500000000000e+06,3.357845000000000000e+06,3.276638799999999814e+06,3.828775500000000000e+06,3.175151500000000000e+06,3.922231500000000000e+06,3.260413799999999814e+06,3.349732500000000000e+06,3.402382500000000000e+06,3.345595000000000000e+06,3.248245000000000000e+06,2.988320500000000000e+06,2.858439500000000000e+06,3.597407000000000000e+06,3.077558000000000000e+06,3.317201299999999814e+06,3.374070000000000000e+06,2.923420500000000000e+06,3.207601500000000000e+06,3.093945299999999814e+06,2.829964500000000000e+06,3.219689000000000000e+06,2.943701799999999814e+06,2.740646000000000000e+06,3.983156500000000000e+06,3.089889000000000000e+06,2.838077000000000000e+06,3.520176000000000000e+06,3.098001500000000000e+06,3.235914000000000000e+06,2.728396000000000000e+06,3.138564000000000000e+06,2.968039299999999814e+06,3.126395299999999814e+06,3.146676500000000000e+06,3.670419500000000000e+06,2.391484000000000000e+06,3.012658000000000000e+06,3.284751299999999814e+06,3.114226500000000000e+06,4.206412500000000000e+06,3.796325500000000000e+06,3.114226500000000000e+06,3.670419500000000000e+06,4.474449500000000000e+06,3.495838500000000000e+06,3.215714000000000000e+06,3.723232000000000000e+06,3.276638799999999814e+06,3.710982000000000000e+06,3.568851000000000000e+06,3.577125799999999814e+06,3.751706799999999814e+06,3.723232000000000000e+06,3.796325500000000000e+06,3.065470500000000000e+06,3.471501000000000000e+06,3.800381799999999814e+06,3.812550500000000000e+06,3.447163500000000000e+06,4.210387500000000000e+06,3.146676500000000000e+06,3.028883000000000000e+06,3.479613500000000000e+06,3.958737799999999814e+06,3.776044299999999814e+06,3.341620000000000000e+06,3.231939000000000000e+06,2.712171000000000000e+06,3.771988000000000000e+06,3.508088500000000000e+06,3.028883000000000000e+06,3.280695000000000000e+06,4.612443000000000000e+06,4.137375000000000000e+06,3.881588000000000000e+06,3.808494299999999814e+06,3.516201000000000000e+06,3.755763000000000000e+06,4.141512500000000000e+06,4.137375000000000000e+06,4.316093500000000000e+06,4.344406000000000000e+06,3.292863799999999814e+06,3.601463299999999814e+06,3.317201299999999814e+06,4.247056000000000000e+06,3.869338000000000000e+06,2.850327000000000000e+06,3.305032500000000000e+06,3.491863500000000000e+06,3.958737799999999814e+06,3.443107299999999814e+06,3.008683000000000000e+06,3.142620299999999814e+06,3.138564000000000000e+06,3.231939000000000000e+06,3.349732500000000000e+06,3.483669799999999814e+06,3.053220500000000000e+06,3.889700500000000000e+06,3.759819299999999814e+06,3.061333000000000000e+06,4.661118000000000000e+06,3.361820000000000000e+06,3.118282799999999814e+06,3.455276000000000000e+06,3.926287799999999814e+06,3.406520000000000000e+06,4.222718500000000000e+06,3.183264000000000000e+06,3.483669799999999814e+06,3.235914000000000000e+06,3.849138000000000000e+06,3.065470500000000000e+06,4.271393500000000000e+06,3.142620299999999814e+06,2.854302000000000000e+06,2.959926799999999814e+06,3.443107299999999814e+06,3.637969500000000000e+06,3.812550500000000000e+06,4.596218000000000000e+06,2.838077000000000000e+06,3.613632000000000000e+06,2.801570799999999814e+06,3.130451500000000000e+06,3.581182000000000000e+06,2.854302000000000000e+06,3.191376500000000000e+06,3.735481799999999814e+06,3.646082000000000000e+06,3.767931799999999814e+06,3.398407500000000000e+06,2.927476799999999814e+06,3.098001500000000000e+06,4.141512500000000000e+06,3.581182000000000000e+06,3.199489000000000000e+06,3.369932500000000000e+06,2.959926799999999814e+06,2.809683299999999814e+06,3.175151500000000000e+06,3.881588000000000000e+06,3.235914000000000000e+06,3.646082000000000000e+06,3.678532000000000000e+06,4.247056000000000000e+06,3.723232000000000000e+06,4.056250000000000000e+06,3.475557299999999814e+06,3.759819299999999814e+06,4.251031000000000000e+06,3.573069500000000000e+06,4.035806500000000000e+06,3.345595000000000000e+06,2.854302000000000000e+06,3.439051000000000000e+06,3.597407000000000000e+06,3.386157500000000000e+06,3.853113000000000000e+06,3.556763500000000000e+06,3.499976000000000000e+06,3.845000500000000000e+06,3.869338000000000000e+06,3.524313500000000000e+06,3.434994799999999814e+06,3.162901500000000000e+06,3.260413799999999814e+06,3.524313500000000000e+06,3.723232000000000000e+06,4.145487500000000000e+06,3.601463299999999814e+06,3.966850299999999814e+06,3.443107299999999814e+06,3.910062799999999814e+06,3.548651000000000000e+06,3.240051500000000000e+06,3.585238299999999814e+06,3.272582500000000000e+06,3.633913299999999814e+06,4.693568000000000000e+06,3.674557000000000000e+06,3.467444799999999814e+06,3.637969500000000000e+06,3.406520000000000000e+06,3.800381799999999814e+06,3.406520000000000000e+06,3.601463299999999814e+06,3.674557000000000000e+06,3.414713500000000000e+06,3.568851000000000000e+06,2.838077000000000000e+06,3.203464000000000000e+06,3.244026500000000000e+06,3.414713500000000000e+06,3.333507500000000000e+06,3.162901500000000000e+06,3.207601500000000000e+06,3.434994799999999814e+06,3.321257500000000000e+06,3.309088799999999814e+06,3.203464000000000000e+06,4.145487500000000000e+06,2.557993000000000000e+06,3.300976299999999814e+06,3.252301299999999814e+06,3.057358000000000000e+06,3.536401000000000000e+06,3.841025500000000000e+06,2.736508500000000000e+06,3.305032500000000000e+06,3.183264000000000000e+06,3.045108000000000000e+06,3.179126500000000000e+06,3.532426000000000000e+06,3.495838500000000000e+06,3.820663000000000000e+06,3.215714000000000000e+06,3.410657299999999814e+06,3.195351500000000000e+06,3.248245000000000000e+06,2.817795799999999814e+06,3.353707500000000000e+06,3.487726000000000000e+06,3.942512799999999814e+06,3.134507799999999814e+06,3.361820000000000000e+06,3.106114000000000000e+06,3.012658000000000000e+06,3.061333000000000000e+06,3.715119500000000000e+06,3.487726000000000000e+06,3.613632000000000000e+06,3.873475500000000000e+06,3.885563000000000000e+06,4.571880500000000000e+06,3.710982000000000000e+06,3.650138299999999814e+06,3.780100500000000000e+06,3.836888000000000000e+06,3.662307000000000000e+06,3.698894500000000000e+06,3.292863799999999814e+06,3.889700500000000000e+06,3.593350799999999814e+06,3.719094500000000000e+06,3.625800799999999814e+06,3.126395299999999814e+06,3.658332000000000000e+06,4.214525000000000000e+06,3.463388500000000000e+06,4.007494000000000000e+06,3.089889000000000000e+06,4.421637000000000000e+06,3.081695500000000000e+06,4.019581500000000000e+06,3.459332299999999814e+06,3.597407000000000000e+06,3.077558000000000000e+06,3.776044299999999814e+06,3.520176000000000000e+06,3.430938500000000000e+06,3.589294500000000000e+06,4.531237000000000000e+06,3.930344000000000000e+06,3.520176000000000000e+06,3.349732500000000000e+06,3.710982000000000000e+06,2.939645500000000000e+06,4.194162500000000000e+06,3.227801500000000000e+06,3.694757000000000000e+06,3.134507799999999814e+06,4.916905000000000000e+06,3.873475500000000000e+06,3.836888000000000000e+06,2.943701799999999814e+06,2.838077000000000000e+06,3.524313500000000000e+06,3.495838500000000000e+06,3.272582500000000000e+06,3.036995500000000000e+06,3.231939000000000000e+06,2.899002000000000000e+06,4.190187500000000000e+06,4.291675000000000000e+06,3.455276000000000000e+06,3.378045000000000000e+06,3.443107299999999814e+06,3.767931799999999814e+06,4.068418799999999814e+06,3.020770500000000000e+06,4.096812500000000000e+06,3.022528000000000000e+06,3.114226500000000000e+06,3.495838500000000000e+06,3.211576500000000000e+06,3.231939000000000000e+06,3.654194500000000000e+06,3.171014000000000000e+06,3.788213000000000000e+06,3.573069500000000000e+06,2.992376799999999814e+06,3.662307000000000000e+06,3.357845000000000000e+06,3.540538500000000000e+06,3.508088500000000000e+06,2.752733500000000000e+06,3.414713500000000000e+06,2.959926799999999814e+06,3.467444799999999814e+06,3.195351500000000000e+06,2.854302000000000000e+06,2.712171000000000000e+06,2.838077000000000000e+06,3.016795500000000000e+06,3.118282799999999814e+06,3.093945299999999814e+06,3.215714000000000000e+06,3.841025500000000000e+06,2.927476799999999814e+06,2.968039299999999814e+06,3.264470000000000000e+06,3.309088799999999814e+06,3.191376500000000000e+06,3.751706799999999814e+06,2.850327000000000000e+06,3.439051000000000000e+06,3.516201000000000000e+06,3.102057799999999814e+06,3.325313799999999814e+06,2.943701799999999814e+06,3.536401000000000000e+06,3.723232000000000000e+06,2.842214500000000000e+06,3.235914000000000000e+06,3.426882299999999814e+06,3.796325500000000000e+06,2.834020799999999814e+06,3.171014000000000000e+06,3.540538500000000000e+06,3.235914000000000000e+06,2.586386799999999814e+06,3.114226500000000000e+06,4.234806000000000000e+06,4.003356500000000000e+06,2.874664500000000000e+06,3.378045000000000000e+06,3.130451500000000000e+06,3.800381799999999814e+06,3.374070000000000000e+06,2.931533000000000000e+06,2.691971000000000000e+06,3.012658000000000000e+06,2.724421000000000000e+06,2.578274299999999814e+06,2.870527000000000000e+06,2.740646000000000000e+06,2.667552299999999814e+06,2.773177000000000000e+06,2.151922799999999814e+06,2.781289500000000000e+06,2.716308500000000000e+06,2.732533500000000000e+06,2.769120799999999814e+06,4.754574000000000000e+06,2.801570799999999814e+06,2.436183799999999814e+06,3.240051500000000000e+06,3.085832799999999814e+06,2.862414500000000000e+06,3.548651000000000000e+06,3.495838500000000000e+06,3.195351500000000000e+06,3.041133000000000000e+06,2.911089500000000000e+06,3.102057799999999814e+06,3.235914000000000000e+06,2.976151799999999814e+06,2.773177000000000000e+06,2.870527000000000000e+06,2.785345799999999814e+06,3.309088799999999814e+06,2.947758000000000000e+06,2.769120799999999814e+06,2.330560000000000000e+06,3.264470000000000000e+06,2.829964500000000000e+06,4.604330500000000000e+06,3.016795500000000000e+06,3.146676500000000000e+06,3.288807500000000000e+06,2.894864500000000000e+06,2.712171000000000000e+06,2.812096000000000000e+06,2.411805799999999814e+06,2.626989799999999814e+06,2.318391299999999814e+06,3.235914000000000000e+06,2.428030799999999814e+06,3.041133000000000000e+06,2.615424000000000000e+06,2.894864500000000000e+06,2.761008299999999814e+06,2.980208000000000000e+06,3.613632000000000000e+06,3.089889000000000000e+06,2.456465000000000000e+06,2.769120799999999814e+06,3.024908000000000000e+06,3.568851000000000000e+06,2.578274299999999814e+06,2.984264299999999814e+06,3.073583000000000000e+06,3.333507500000000000e+06,2.501084799999999814e+06,3.386157500000000000e+06,3.585238299999999814e+06,3.841025500000000000e+06,3.300976299999999814e+06,3.207601500000000000e+06,3.954681500000000000e+06,3.215714000000000000e+06,3.276638799999999814e+06,3.102057799999999814e+06,3.857250500000000000e+06,4.445974500000000000e+06,4.096812500000000000e+06,3.479613500000000000e+06,2.972095500000000000e+06,3.353707500000000000e+06,3.849138000000000000e+06,3.654194500000000000e+06,3.727207000000000000e+06,3.731344500000000000e+06,2.919202000000000000e+06,3.231939000000000000e+06,3.784156799999999814e+06,2.659439799999999814e+06,3.597407000000000000e+06,3.881588000000000000e+06,3.568851000000000000e+06,3.268526299999999814e+06,3.434994799999999814e+06,3.889700500000000000e+06,2.610764799999999814e+06,3.455276000000000000e+06,3.792269299999999814e+06,3.333507500000000000e+06,3.430938500000000000e+06,3.256357500000000000e+06,3.414713500000000000e+06,2.980208000000000000e+06,2.959926799999999814e+06,3.235914000000000000e+06,3.439051000000000000e+06,2.590443000000000000e+06,3.763875500000000000e+06,3.459332299999999814e+06,4.368743500000000000e+06,2.988320500000000000e+06,3.244026500000000000e+06,3.597407000000000000e+06,3.337482500000000000e+06,3.292863799999999814e+06,2.740646000000000000e+06,3.495838500000000000e+06,2.846189500000000000e+06,3.167039000000000000e+06,3.292863799999999814e+06,3.077558000000000000e+06,3.269889000000000000e+06,3.386157500000000000e+06,2.788993500000000000e+06,2.915785299999999814e+06,3.038286500000000000e+06,2.831442000000000000e+06,3.116160000000000000e+06,3.380680000000000000e+06,2.623584500000000000e+06,3.214963000000000000e+06,3.072612000000000000e+06,3.200537000000000000e+06,2.936403000000000000e+06,2.802800000000000000e+06,3.076653799999999814e+06,3.075541299999999814e+06,2.717120000000000000e+06,2.890294000000000000e+06,3.002204299999999814e+06,3.211188799999999814e+06,2.638676500000000000e+06,3.039187799999999814e+06,2.778608299999999814e+06,2.620606799999999814e+06,3.028102799999999814e+06,2.456192000000000000e+06,2.839479299999999814e+06,2.455083799999999814e+06,3.087718500000000000e+06,2.735767500000000000e+06,2.395692299999999814e+06,2.785601000000000000e+06,2.923781299999999814e+06,3.119500500000000000e+06,2.998599299999999814e+06,2.811030799999999814e+06,3.048456799999999814e+06,3.259200000000000000e+06,3.086653000000000000e+06,3.331723500000000000e+06,3.605758500000000000e+06,2.480576000000000000e+06,3.499976000000000000e+06,2.612829799999999814e+06,3.707007000000000000e+06,3.088048000000000000e+06,2.862414500000000000e+06,3.081695500000000000e+06,3.219689000000000000e+06,2.403693299999999814e+06,3.901950299999999814e+06,3.374070000000000000e+06,2.955870500000000000e+06,3.203464000000000000e+06,2.740646000000000000e+06,3.402382500000000000e+06,3.382182500000000000e+06,3.033020500000000000e+06,2.947758000000000000e+06,3.621744500000000000e+06,3.219689000000000000e+06,3.016795500000000000e+06,2.947758000000000000e+06,4.141512500000000000e+06,3.106114000000000000e+06,2.980208000000000000e+06,3.033020500000000000e+06,3.345595000000000000e+06,3.000489299999999814e+06,3.682669500000000000e+06,3.167039000000000000e+06,2.647272000000000000e+06,2.870527000000000000e+06,2.976151799999999814e+06,3.369932500000000000e+06,2.793458299999999814e+06,3.211576500000000000e+06,3.256357500000000000e+06,3.483669799999999814e+06,2.529519000000000000e+06,4.222718500000000000e+06,2.923420500000000000e+06,3.353707500000000000e+06,4.007494000000000000e+06,3.333507500000000000e+06,3.167039000000000000e+06,3.719698799999999814e+06,3.837765799999999814e+06,4.054254000000000000e+06,3.082534500000000000e+06,3.193417000000000000e+06,3.411256500000000000e+06,2.666281799999999814e+06,3.195494000000000000e+06,4.082221299999999814e+06,3.169274299999999814e+06,3.096002000000000000e+06,3.007167299999999814e+06,3.389214500000000000e+06,3.125898500000000000e+06,2.858266000000000000e+06,2.667698799999999814e+06,2.749817299999999814e+06,2.164091500000000000e+06,2.164323799999999814e+06,3.198195000000000000e+06,2.236363000000000000e+06,3.013927500000000000e+06,3.084159000000000000e+06,3.195351500000000000e+06,2.745105000000000000e+06,2.578274299999999814e+06,2.651328299999999814e+06,3.028883000000000000e+06,2.541727500000000000e+06,2.773177000000000000e+06,2.319936000000000000e+06,1.695728100000000093e+06,1.998908800000000047e+06,1.603968000000000000e+06,1.883965899999999907e+06,1.941187500000000000e+06,1.814784000000000000e+06,1.845440000000000000e+06,2.186050000000000000e+06,1.760800000000000000e+06,1.782969800000000047e+06,2.210222500000000000e+06,2.035168000000000000e+06,2.401700000000000000e+06,1.806105300000000047e+06,2.775313500000000000e+06,1.901920000000000000e+06,2.256960000000000000e+06,1.937163000000000000e+06,1.863968000000000000e+06,2.202048000000000000e+06,1.533738399999999907e+06,3.292416500000000000e+06,2.696882000000000000e+06,1.747949399999999907e+06,2.341440000000000000e+06,2.391366799999999814e+06,3.031797000000000000e+06,2.977185799999999814e+06,2.844118500000000000e+06,2.767015799999999814e+06,2.875656299999999814e+06,3.037049799999999814e+06,2.742467000000000000e+06,2.921494500000000000e+06,2.342544000000000000e+06,1.992584399999999907e+06,2.862414500000000000e+06,2.752733500000000000e+06,2.743198500000000000e+06,2.180352000000000000e+06,2.340096000000000000e+06,2.121536000000000000e+06,3.298038799999999814e+06,2.344256000000000000e+06,2.362026799999999814e+06,2.247654500000000000e+06,2.631392799999999814e+06,2.277252299999999814e+06,2.587590799999999814e+06,3.460720299999999814e+06,3.129447500000000000e+06,3.399716500000000000e+06,2.924364500000000000e+06,3.471459799999999814e+06,2.743762000000000000e+06,2.430169299999999814e+06,3.186850299999999814e+06,3.210774500000000000e+06,3.898554299999999814e+06,2.966422500000000000e+06,2.341768299999999814e+06,2.772939000000000000e+06,2.863899000000000000e+06,2.756320500000000000e+06,3.092753500000000000e+06,2.992275000000000000e+06,2.920450500000000000e+06,3.154582000000000000e+06,2.775514000000000000e+06,3.587520000000000000e+06,2.993575799999999814e+06,3.254053000000000000e+06,3.331692000000000000e+06,3.225322000000000000e+06,2.914291299999999814e+06,3.160975799999999814e+06,2.480980299999999814e+06,3.757135000000000000e+06,2.833683799999999814e+06,2.996537000000000000e+06,2.951893500000000000e+06,2.537856000000000000e+06,3.062061500000000000e+06,3.047061000000000000e+06,2.949198000000000000e+06,2.519975500000000000e+06,2.886363000000000000e+06,2.731324000000000000e+06,2.943263500000000000e+06,3.036159000000000000e+06,2.743791500000000000e+06,3.187502799999999814e+06,3.024579000000000000e+06,2.714640000000000000e+06,2.724320000000000000e+06,2.448964500000000000e+06,3.294978799999999814e+06,2.722042500000000000e+06,3.143027500000000000e+06,3.107881299999999814e+06,3.250227500000000000e+06,2.458058500000000000e+06,3.220187000000000000e+06,2.706138299999999814e+06,2.244522500000000000e+06,3.190066000000000000e+06,3.043053000000000000e+06,3.331373799999999814e+06,2.663435000000000000e+06,2.430592000000000000e+06,2.432707299999999814e+06,3.005721500000000000e+06,2.547514799999999814e+06,2.734149000000000000e+06,2.924617500000000000e+06,3.019035500000000000e+06,2.573888000000000000e+06,2.612800000000000000e+06,2.277827799999999814e+06,2.296000000000000000e+06,2.761008299999999814e+06,2.655384500000000000e+06,2.445796000000000000e+06,2.144320000000000000e+06,2.525502500000000000e+06,2.004992000000000000e+06,1.762156800000000047e+06,2.334616299999999814e+06,2.078868800000000047e+06,2.379275500000000000e+06,1.943264000000000000e+06,2.018144000000000000e+06,2.293632000000000000e+06,2.407296000000000000e+06,2.436183799999999814e+06,2.492096000000000000e+06,2.423974500000000000e+06,1.985453300000000047e+06,2.200678000000000000e+06,2.082925000000000000e+06,2.821852000000000000e+06,2.789402000000000000e+06,3.341620000000000000e+06,2.610764799999999814e+06,2.915227000000000000e+06,2.732533500000000000e+06,2.707200000000000000e+06,2.732533500000000000e+06,3.215714000000000000e+06,2.732533500000000000e+06,2.765064500000000000e+06,3.179126500000000000e+06,3.012658000000000000e+06,3.877450500000000000e+06,2.882777000000000000e+06,2.777233299999999814e+06,3.560738500000000000e+06,2.846189500000000000e+06,2.923420500000000000e+06,3.008683000000000000e+06,2.712171000000000000e+06,2.135696799999999814e+06,2.911089500000000000e+06,3.142620299999999814e+06,2.440240000000000000e+06,2.728396000000000000e+06,3.041133000000000000e+06,3.398407500000000000e+06,2.602652299999999814e+06,2.618877299999999814e+06,2.854302000000000000e+06,2.894864500000000000e+06,3.244026500000000000e+06,3.292863799999999814e+06,2.902977000000000000e+06,2.622933500000000000e+06,2.931533000000000000e+06,3.410657299999999814e+06,3.077558000000000000e+06,3.106114000000000000e+06,2.939645500000000000e+06,2.645888000000000000e+06,2.261562299999999814e+06,1.985453300000000047e+06,2.239296000000000000e+06,2.959926799999999814e+06,2.911089500000000000e+06,2.444296299999999814e+06,2.606708500000000000e+06,2.440240000000000000e+06,2.172204000000000000e+06,2.151922799999999814e+06,2.399637000000000000e+06,2.354938000000000000e+06,2.521406500000000000e+06,2.082925000000000000e+06,2.549840000000000000e+06,2.306221500000000000e+06,1.973120000000000000e+06,2.269674799999999814e+06,2.322447500000000000e+06,2.375259000000000000e+06,2.119471799999999814e+06,1.762156800000000047e+06,2.310277799999999814e+06,2.074812500000000000e+06,2.017904300000000047e+06,2.087677500000000000e+06,2.460521299999999814e+06,2.302165299999999814e+06,2.273771500000000000e+06,2.212864000000000000e+06,2.143809299999999814e+06,2.375259000000000000e+06,2.399637000000000000e+06,1.660628800000000047e+06,2.899002000000000000e+06,2.371163000000000000e+06,2.736508500000000000e+06,2.052512000000000000e+06,2.363050500000000000e+06,2.588499000000000000e+06,2.013848000000000000e+06,2.130902000000000000e+06,2.288256000000000000e+06,2.338672500000000000e+06,2.687833500000000000e+06,2.647272000000000000e+06,2.249393500000000000e+06,2.200678000000000000e+06,2.399637000000000000e+06,2.521406500000000000e+06,2.943701799999999814e+06,2.265618500000000000e+06,1.957586100000000093e+06,2.479104000000000000e+06,2.160448000000000000e+06,2.267584000000000000e+06,2.078868800000000047e+06,2.590443000000000000e+06,1.896768000000000000e+06,1.725609899999999907e+06,1.898848000000000000e+06,1.977340800000000047e+06,2.610764799999999814e+06,2.497028500000000000e+06,2.241281000000000000e+06,2.253184000000000000e+06,1.959360000000000000e+06,2.086981300000000047e+06,1.816864000000000000e+06,2.216903000000000000e+06,1.837120000000000000e+06,2.403693299999999814e+06,2.314335000000000000e+06,2.127584299999999814e+06,1.977340800000000047e+06,3.617688299999999814e+06,2.330688000000000000e+06,2.185600000000000000e+06,2.229032000000000000e+06,2.505141000000000000e+06,1.885888000000000000e+06,2.821852000000000000e+06,1.936009899999999907e+06,2.123528000000000000e+06,2.379275500000000000e+06,2.107262500000000000e+06,2.273771500000000000e+06,1.997623000000000000e+06,3.682669500000000000e+06,2.131640500000000000e+06,2.069179000000000000e+06,2.350841299999999814e+06,2.366016000000000000e+06,2.468633799999999814e+06,2.469968299999999814e+06,2.395537500000000000e+06,2.700083500000000000e+06,1.975776000000000000e+06,2.013952000000000000e+06,1.755933800000000047e+06,2.525502500000000000e+06,1.830218399999999907e+06,1.963520000000000000e+06,1.906752000000000000e+06,2.244812000000000000e+06,2.399637000000000000e+06,1.705472000000000000e+06,2.491315500000000000e+06,2.574218000000000000e+06,1.748064000000000000e+06,1.991051100000000093e+06,1.608371800000000047e+06,2.476747299999999814e+06,1.711776000000000000e+06,1.787456000000000000e+06,2.048192000000000000e+06,1.663118000000000000e+06,2.266764500000000000e+06,2.052329800000000047e+06,2.521406500000000000e+06,1.886112000000000000e+06,2.904709500000000000e+06,2.845124299999999814e+06,2.345627299999999814e+06,2.748931299999999814e+06,1.796355500000000000e+06,2.618877299999999814e+06,2.141888000000000000e+06,1.924032000000000000e+06,2.091037500000000000e+06,2.476747299999999814e+06,1.882048000000000000e+06,2.276416000000000000e+06,1.875680000000000000e+06,2.126848000000000000e+06,1.871797100000000093e+06,2.459441299999999814e+06,1.880864000000000000e+06,2.269674799999999814e+06,1.907608899999999907e+06,2.093954100000000093e+06,1.718208000000000000e+06,1.722336000000000000e+06,1.991328000000000000e+06,2.115415500000000000e+06,1.472408500000000000e+06,1.985453300000000047e+06,1.588548800000000047e+06,1.981397000000000000e+06,1.685344000000000000e+06,1.644736000000000000e+06,1.866368000000000000e+06,1.457613500000000000e+06,1.662624000000000000e+06,1.743584000000000000e+06,3.150215299999999814e+06,1.712864000000000000e+06,1.643224800000000047e+06,2.180316500000000000e+06,2.216083299999999814e+06,1.637344000000000000e+06,1.897531300000000047e+06,1.659904000000000000e+06,1.761408000000000000e+06,2.193243500000000000e+06,1.631491600000000093e+06,1.672640000000000000e+06,1.510386300000000047e+06,1.738904300000000047e+06,2.040279800000000047e+06,1.522466500000000000e+06,1.892833000000000000e+06,2.020236300000000047e+06,3.100097000000000000e+06,2.001679300000000047e+06,2.123559000000000000e+06,2.070318800000000047e+06,1.845301899999999907e+06,1.845120000000000000e+06,1.275063399999999907e+06,2.326503799999999814e+06,1.665984000000000000e+06,1.946368000000000000e+06,1.614368000000000000e+06,1.655062500000000000e+06,1.724288000000000000e+06,2.301222000000000000e+06,2.107758000000000000e+06,1.985248000000000000e+06,2.146286799999999814e+06,1.418911800000000047e+06,1.504564899999999907e+06,1.438333800000000047e+06,1.282083399999999907e+06,1.724288000000000000e+06,2.175052299999999814e+06,2.136617000000000000e+06,1.797952000000000000e+06,1.593344000000000000e+06,1.953527000000000000e+06,1.773017500000000000e+06,2.311387799999999814e+06,1.673056000000000000e+06,1.561075500000000000e+06,2.143136299999999814e+06,1.885858600000000093e+06,2.211994299999999814e+06,1.489412899999999907e+06,2.326503799999999814e+06,2.082925000000000000e+06,1.693376000000000000e+06,2.179299299999999814e+06,2.148859799999999814e+06,2.204916500000000000e+06,2.264694500000000000e+06,1.793264600000000093e+06,2.072780500000000000e+06,2.170530500000000000e+06,1.627584000000000000e+06,1.673600000000000000e+06,1.299560300000000047e+06,1.765280000000000000e+06,2.095645500000000000e+06,2.180316500000000000e+06,1.810944000000000000e+06,1.624672000000000000e+06,1.590752000000000000e+06,1.785152000000000000e+06,1.664160000000000000e+06,2.126823799999999814e+06,2.220919500000000000e+06,1.804064000000000000e+06,1.826368000000000000e+06,1.697312000000000000e+06,1.637024000000000000e+06,2.197835799999999814e+06,1.573248000000000000e+06,1.512352000000000000e+06,2.102141500000000000e+06,2.329490500000000000e+06,2.319355000000000000e+06,1.693824000000000000e+06,1.633506899999999907e+06,1.753600000000000000e+06,1.480128000000000000e+06,1.183365600000000093e+06,1.893668600000000093e+06,1.660896000000000000e+06,2.021960600000000093e+06,1.779360000000000000e+06,1.722336000000000000e+06,2.227803500000000000e+06,2.069527399999999907e+06,2.048139899999999907e+06,1.998951800000000047e+06,1.621856000000000000e+06,1.886432000000000000e+06,1.582432000000000000e+06,2.170928000000000000e+06,1.911582500000000000e+06,1.307674300000000047e+06,1.756896000000000000e+06,1.579616000000000000e+06,1.818104000000000000e+06,1.496608000000000000e+06,2.055920100000000093e+06,1.677184000000000000e+06,1.470976000000000000e+06,1.584256000000000000e+06,1.834543399999999907e+06,1.710784000000000000e+06,1.636896000000000000e+06,1.779712000000000000e+06,1.733586500000000000e+06,2.292104299999999814e+06,1.670656000000000000e+06,1.740640000000000000e+06,1.701882899999999907e+06,1.245212800000000047e+06,1.908288000000000000e+06,1.612320000000000000e+06,1.871840000000000000e+06,1.641248000000000000e+06,1.636332300000000047e+06,2.065136800000000047e+06,2.147253799999999814e+06,1.824912000000000000e+06,1.396294000000000000e+06,1.567712000000000000e+06,1.765632000000000000e+06,2.152002500000000000e+06,1.630848000000000000e+06,1.634132500000000000e+06,1.506822600000000093e+06,2.120180000000000000e+06,2.496385799999999814e+06,1.774991399999999907e+06,1.873504000000000000e+06,1.650468800000000047e+06,1.873504000000000000e+06,1.752018500000000000e+06,2.001568000000000000e+06,2.208790500000000000e+06,1.993728000000000000e+06,2.253248000000000000e+06,1.987552000000000000e+06,2.895179500000000000e+06,2.785345799999999814e+06,2.649848299999999814e+06,2.143809299999999814e+06,2.545088000000000000e+06,3.136841500000000000e+06,2.472016500000000000e+06,2.226048000000000000e+06,2.089065300000000047e+06,2.715786500000000000e+06,1.969056000000000000e+06,2.511128500000000000e+06,2.048320000000000000e+06,1.958841100000000093e+06,2.076538800000000047e+06,2.061086800000000047e+06,2.495853299999999814e+06,2.160512000000000000e+06,1.931840000000000000e+06,1.979520000000000000e+06,1.983712000000000000e+06,2.139408299999999814e+06,1.706815600000000093e+06,2.171603799999999814e+06,1.341320000000000000e+06,1.857152000000000000e+06,2.204694500000000000e+06,2.176260299999999814e+06,1.599744500000000000e+06,1.693728000000000000e+06,1.575366399999999907e+06,2.070756300000000047e+06,1.823041000000000000e+06,1.796960000000000000e+06,2.237224799999999814e+06,1.461710300000000047e+06,1.866592000000000000e+06,1.632800000000000000e+06,1.985453300000000047e+06,1.667744000000000000e+06,1.639520000000000000e+06,1.776192000000000000e+06,1.516000000000000000e+06,1.737248000000000000e+06,1.445444800000000047e+06,1.808000000000000000e+06,1.374048000000000000e+06,1.709384899999999907e+06,1.940794000000000000e+06,1.570432000000000000e+06,1.911712000000000000e+06,2.005735500000000000e+06,1.988896000000000000e+06,2.306221500000000000e+06,1.927648000000000000e+06,1.961115800000000047e+06,1.859548300000000047e+06,1.762156800000000047e+06,2.350841299999999814e+06,2.302165299999999814e+06,2.145664000000000000e+06,1.693079800000000047e+06,1.841280000000000000e+06,2.245337299999999814e+06,1.990112000000000000e+06,2.031520000000000000e+06,2.216903000000000000e+06,2.525502500000000000e+06,2.265618500000000000e+06,2.171200000000000000e+06,1.741280000000000000e+06,1.770269300000000047e+06,2.415862000000000000e+06,1.944032000000000000e+06,2.338672500000000000e+06,2.164091500000000000e+06,1.981376000000000000e+06,1.861760000000000000e+06,2.505141000000000000e+06,1.824960000000000000e+06,2.007744000000000000e+06,2.480803500000000000e+06,2.456465000000000000e+06,2.009791800000000047e+06,2.053056000000000000e+06,2.001679300000000047e+06,2.383371500000000000e+06,1.985453300000000047e+06,2.168147799999999814e+06,1.733722399999999907e+06,2.334616299999999814e+06,2.257506000000000000e+06,1.916456500000000000e+06,2.005735500000000000e+06,2.021960500000000000e+06,1.552800000000000000e+06,1.993632000000000000e+06,2.093376000000000000e+06,2.618877299999999814e+06,2.415862000000000000e+06,2.216903000000000000e+06,3.394270000000000000e+06,1.981397000000000000e+06,1.526611300000000047e+06,2.237224799999999814e+06,2.147865500000000000e+06,2.026016800000000047e+06,1.933248000000000000e+06,1.847296000000000000e+06,2.326503799999999814e+06,1.676854800000000047e+06,1.652516300000000047e+06,2.448352500000000000e+06,2.039040000000000000e+06,1.729666100000000093e+06,2.066659399999999907e+06,1.693079800000000047e+06,1.866816000000000000e+06,2.184372799999999814e+06,1.591632000000000000e+06,1.563197600000000093e+06,2.387388000000000000e+06,2.115415500000000000e+06,2.180316500000000000e+06,2.687833500000000000e+06,2.241281000000000000e+06,2.314335000000000000e+06,1.693079800000000047e+06,1.782438000000000000e+06,2.371163000000000000e+06,1.319579300000000047e+06,1.863604500000000000e+06,1.936737800000000047e+06,2.245337299999999814e+06,2.220919500000000000e+06,1.675776000000000000e+06,2.403693299999999814e+06,1.563197600000000093e+06,2.127584299999999814e+06,1.796736000000000000e+06,1.486592000000000000e+06,2.192565500000000000e+06,2.298109000000000000e+06,1.831424000000000000e+06,2.265618500000000000e+06,2.091037500000000000e+06,1.628178800000000047e+06,1.621408000000000000e+06,1.469696000000000000e+06,1.427136000000000000e+06,1.896134600000000093e+06,1.830656000000000000e+06,2.095093800000000047e+06,1.516128000000000000e+06,1.124676500000000000e+06,2.013848000000000000e+06,1.201786800000000047e+06,1.551616000000000000e+06,1.603800800000000047e+06,1.839267000000000000e+06,1.737778600000000093e+06,1.659360000000000000e+06,1.567168000000000000e+06,2.111359299999999814e+06,1.940794000000000000e+06,1.725609899999999907e+06,2.155979000000000000e+06,1.522555000000000000e+06,1.997623000000000000e+06,1.625728000000000000e+06,1.990336000000000000e+06,1.559141399999999907e+06,2.164091500000000000e+06,1.523232000000000000e+06,2.042321899999999907e+06,2.517390000000000000e+06,1.791488000000000000e+06,1.542916399999999907e+06,2.302165299999999814e+06,2.237224799999999814e+06,2.237224799999999814e+06,1.948947000000000000e+06,2.570161799999999814e+06,2.005735500000000000e+06,2.359034000000000000e+06,1.924569000000000000e+06,3.000489299999999814e+06,2.667552299999999814e+06,2.663496000000000000e+06,2.452408799999999814e+06,2.899002000000000000e+06,2.155979000000000000e+06,2.963983000000000000e+06,2.789402000000000000e+06,2.578274299999999814e+06,2.257506000000000000e+06,2.618877299999999814e+06,1.961115800000000047e+06,2.229032000000000000e+06,1.778381800000000047e+06,1.758100500000000000e+06,2.261562299999999814e+06,2.021568000000000000e+06,2.387388000000000000e+06,1.970912000000000000e+06,1.595968000000000000e+06,1.392672899999999907e+06,2.192565500000000000e+06,1.871797100000000093e+06,1.500704000000000000e+06,1.721553600000000093e+06,1.509312000000000000e+06,2.005735500000000000e+06,1.480032000000000000e+06,1.635488000000000000e+06,1.498216500000000000e+06,1.274920000000000000e+06,1.465766500000000000e+06,1.680352000000000000e+06,2.058546899999999907e+06,1.940794000000000000e+06,1.705328600000000093e+06,1.957059500000000000e+06,1.520224000000000000e+06,1.360142800000000047e+06,1.445444800000000047e+06,1.790591000000000000e+06,1.635840000000000000e+06,1.741834899999999907e+06,1.827098300000000047e+06,1.600160000000000000e+06,1.393536000000000000e+06,2.082925000000000000e+06,2.038265600000000093e+06,1.660628800000000047e+06,1.274920000000000000e+06,1.912400300000000047e+06,1.474752000000000000e+06,1.505024000000000000e+06,1.859548300000000047e+06,1.519552000000000000e+06,1.426688000000000000e+06,1.429219800000000047e+06,1.562752000000000000e+06,1.989510500000000000e+06,1.545792000000000000e+06,1.352030300000000047e+06,1.492512000000000000e+06,2.289996500000000000e+06,1.510386300000000047e+06,1.478176000000000000e+06,1.953003300000000047e+06,1.185561800000000047e+06,1.404160000000000000e+06,1.550656000000000000e+06,1.557664000000000000e+06,1.124676500000000000e+06,1.462144000000000000e+06,1.965172000000000000e+06,1.624122500000000000e+06,2.058546899999999907e+06,1.948947000000000000e+06,1.892078399999999907e+06,1.980832000000000000e+06,2.139753000000000000e+06,2.135696799999999814e+06,2.243200000000000000e+06,1.940794000000000000e+06,2.299200000000000000e+06,2.675664799999999814e+06,2.062603100000000093e+06,2.143809299999999814e+06,2.306221500000000000e+06,2.101696000000000000e+06,2.537631500000000000e+06,2.655384500000000000e+06,2.480803500000000000e+06,2.472690000000000000e+06,2.695946000000000000e+06,2.440240000000000000e+06,3.016795500000000000e+06,2.423872000000000000e+06,2.185152000000000000e+06,2.513253500000000000e+06,3.707007000000000000e+06,2.212807000000000000e+06,2.480803500000000000e+06,2.289152000000000000e+06,2.700083500000000000e+06,2.326503799999999814e+06,1.770269300000000047e+06,2.431936000000000000e+06,2.432087000000000000e+06,1.883965899999999907e+06,2.553856500000000000e+06,2.257506000000000000e+06,1.599744500000000000e+06,1.618272000000000000e+06,1.806816000000000000e+06,1.760704000000000000e+06,2.566105500000000000e+06,2.094368000000000000e+06,1.904247100000000093e+06,1.863604500000000000e+06,1.989510500000000000e+06,1.998592000000000000e+06,2.314335000000000000e+06,2.436183799999999814e+06,1.931712000000000000e+06,2.103206299999999814e+06,2.387388000000000000e+06,2.602652299999999814e+06,2.127584299999999814e+06,1.465766500000000000e+06,2.574218000000000000e+06,3.130451500000000000e+06,1.734976000000000000e+06,1.522555000000000000e+06,1.896134600000000093e+06,2.476747299999999814e+06,1.796640000000000000e+06,1.604192000000000000e+06,1.896134600000000093e+06,2.578274299999999814e+06,1.616736000000000000e+06,2.322447500000000000e+06,1.490464000000000000e+06,2.054490600000000093e+06,1.901152000000000000e+06,2.273771500000000000e+06,1.509312000000000000e+06,2.310277799999999814e+06,2.777233299999999814e+06,2.655384500000000000e+06,2.501084799999999814e+06,1.645920000000000000e+06,1.672798500000000000e+06,2.298109000000000000e+06,1.676854800000000047e+06,2.281884000000000000e+06,2.269674799999999814e+06,1.857376000000000000e+06,1.981397000000000000e+06,1.479904000000000000e+06,2.184372799999999814e+06,2.411805799999999814e+06,1.716224000000000000e+06,2.135696799999999814e+06,1.875853399999999907e+06,1.568256000000000000e+06,1.651008000000000000e+06,2.241281000000000000e+06,2.046378100000000093e+06,1.624768000000000000e+06,1.613504000000000000e+06,1.844224000000000000e+06,1.529376000000000000e+06,1.647424000000000000e+06,1.677856000000000000e+06,1.222148100000000093e+06,1.590752000000000000e+06,1.378880000000000000e+06,1.456768000000000000e+06,1.567253899999999907e+06,1.888022100000000093e+06,1.554112000000000000e+06,1.628178800000000047e+06,1.501344000000000000e+06,1.687392000000000000e+06,2.035584000000000000e+06,2.058546899999999907e+06,1.871797100000000093e+06,2.253449799999999814e+06,2.200640000000000000e+06,1.882592000000000000e+06,2.436183799999999814e+06,2.233168500000000000e+06,2.281884000000000000e+06,2.058546899999999907e+06,1.969228300000000047e+06,1.721553600000000093e+06,2.249393500000000000e+06,1.737778600000000093e+06,1.900190899999999907e+06,2.129088000000000000e+06,1.993566800000000047e+06,2.195264000000000000e+06,2.635102299999999814e+06,2.716308500000000000e+06,2.614821000000000000e+06,2.586386799999999814e+06,2.432087000000000000e+06,2.549840000000000000e+06,2.468633799999999814e+06,2.363050500000000000e+06,2.322447500000000000e+06,2.155979000000000000e+06,1.813376000000000000e+06,1.872064000000000000e+06,2.553856500000000000e+06,1.896134600000000093e+06,2.311424000000000000e+06,2.501084799999999814e+06,2.651328299999999814e+06,2.452408799999999814e+06,2.505141000000000000e+06,3.938456500000000000e+06,2.212807000000000000e+06,2.842214500000000000e+06,2.472690000000000000e+06,2.598596000000000000e+06,1.985024000000000000e+06,2.086981300000000047e+06,2.458560000000000000e+06,2.687833500000000000e+06,2.278976000000000000e+06,2.578274299999999814e+06,3.012658000000000000e+06,2.736508500000000000e+06,1.843323300000000047e+06,2.306221500000000000e+06,2.712171000000000000e+06,2.096480000000000000e+06,2.350841299999999814e+06,1.859548300000000047e+06,3.451219799999999814e+06,2.781289500000000000e+06,2.732533500000000000e+06,2.622933500000000000e+06,2.488916000000000000e+06,2.281884000000000000e+06,2.054490600000000093e+06,1.709384899999999907e+06,1.839267000000000000e+06,2.127584299999999814e+06,2.115415500000000000e+06,2.468633799999999814e+06,2.537631500000000000e+06,2.574218000000000000e+06,1.810872300000000047e+06,1.981397000000000000e+06,2.391484000000000000e+06,2.194944000000000000e+06,2.643215799999999814e+06,2.525502500000000000e+06,2.533615000000000000e+06,2.708196000000000000e+06,2.740646000000000000e+06,2.695946000000000000e+06,2.476747299999999814e+06,2.364928000000000000e+06,3.081695500000000000e+06,2.862414500000000000e+06,2.671608500000000000e+06,2.168147799999999814e+06,3.077558000000000000e+06,2.594499299999999814e+06,3.349732500000000000e+06,3.499976000000000000e+06,2.915227000000000000e+06,3.167039000000000000e+06,3.650138299999999814e+06,3.171014000000000000e+06,2.781289500000000000e+06,2.911089500000000000e+06,2.789402000000000000e+06,2.172204000000000000e+06,2.690880000000000000e+06,3.162901500000000000e+06,3.300976299999999814e+06,2.678016000000000000e+06,3.000489299999999814e+06,3.187239000000000000e+06,3.065470500000000000e+06,3.085832799999999814e+06,2.805627000000000000e+06,2.529519000000000000e+06,2.835200000000000000e+06,2.616128000000000000e+06,2.313984000000000000e+06,2.501760000000000000e+06,2.706560000000000000e+06,2.078868800000000047e+06,2.140288000000000000e+06,2.256832000000000000e+06,2.216000000000000000e+06,2.057952000000000000e+06,2.018016000000000000e+06,1.883360000000000000e+06,1.621728000000000000e+06,1.692960000000000000e+06,1.423488000000000000e+06,1.341408000000000000e+06,1.234752000000000000e+06,9.705280000000000000e+05,8.475040000000000000e+05,7.521120000000000000e+05,6.024320000000000000e+05,5.080720000000000000e+05,4.279520000000000000e+05,3.217840000000000000e+05,2.691600000000000000e+05,2.071720000000000000e+05,1.636280000000000000e+05,1.175600000000000000e+05,9.099600000000000000e+04,6.999200000000000000e+04,5.513000000000000000e+04,4.619900000000000000e+04,2.884900000000000000e+04,2.684400000000000000e+04,2.484000000000000000e+04,1.832600000000000000e+04,1.582200000000000000e+04,1.021200000000000000e+04,1.171500000000000000e+04,1.051300000000000000e+04,8.910000000000000000e+03,6.107000000000000000e+03,6.307000000000000000e+03,8.109000000000000000e+03,3.603000000000000000e+03,4.505000000000000000e+03,4.404000000000000000e+03,4.805000000000000000e+03,4.304000000000000000e+03,2.202000000000000000e+03,4.505000000000000000e+03,2.502000000000000000e+03,2.102000000000000000e+03,3.103000000000000000e+03,3.203000000000000000e+03,3.403000000000000000e+03,2.402000000000000000e+03,4.304000000000000000e+03,3.303000000000000000e+03,2.502000000000000000e+03,3.103000000000000000e+03,2.702000000000000000e+03,2.602000000000000000e+03,2.502000000000000000e+03,3.203000000000000000e+03,3.103000000000000000e+03,3.203000000000000000e+03,2.602000000000000000e+03,2.402000000000000000e+03,2.502000000000000000e+03,2.002000000000000000e+03,2.602000000000000000e+03,2.402000000000000000e+03,3.704000000000000000e+03,4.304000000000000000e+03,3.203000000000000000e+03,3.003000000000000000e+03,2.802000000000000000e+03,3.203000000000000000e+03,4.104000000000000000e+03,3.203000000000000000e+03,3.003000000000000000e+03,3.503000000000000000e+03,3.103000000000000000e+03,2.602000000000000000e+03,3.303000000000000000e+03,3.003000000000000000e+03,2.903000000000000000e+03,3.603000000000000000e+03,1.101000000000000000e+03,3.804000000000000000e+03,3.103000000000000000e+03,3.103000000000000000e+03,2.002000000000000000e+03,2.502000000000000000e+03,3.403000000000000000e+03,3.603000000000000000e+03,1.901000000000000000e+03,2.602000000000000000e+03,2.802000000000000000e+03,2.702000000000000000e+03,2.102000000000000000e+03,2.802000000000000000e+03,3.003000000000000000e+03,2.002000000000000000e+03,2.802000000000000000e+03,4.004000000000000000e+03,2.702000000000000000e+03,3.103000000000000000e+03,1.501000000000000000e+03,2.502000000000000000e+03,1.901000000000000000e+03,1.801000000000000000e+03,2.202000000000000000e+03,3.804000000000000000e+03,2.502000000000000000e+03,3.303000000000000000e+03,3.704000000000000000e+03,3.303000000000000000e+03,2.402000000000000000e+03,3.003000000000000000e+03,3.303000000000000000e+03,2.302000000000000000e+03,3.704000000000000000e+03,2.802000000000000000e+03,2.502000000000000000e+03,3.503000000000000000e+03,3.804000000000000000e+03,2.202000000000000000e+03,3.704000000000000000e+03,3.603000000000000000e+03,3.303000000000000000e+03,2.602000000000000000e+03,3.704000000000000000e+03,2.802000000000000000e+03,3.203000000000000000e+03,3.503000000000000000e+03,2.802000000000000000e+03,3.103000000000000000e+03,3.303000000000000000e+03,1.701000000000000000e+03,2.702000000000000000e+03,4.004000000000000000e+03,2.002000000000000000e+03,4.404000000000000000e+03,3.103000000000000000e+03,3.003000000000000000e+03,3.603000000000000000e+03,3.603000000000000000e+03,2.802000000000000000e+03,2.802000000000000000e+03,4.004000000000000000e+03,3.103000000000000000e+03,3.603000000000000000e+03,2.502000000000000000e+03,3.103000000000000000e+03,2.302000000000000000e+03,3.503000000000000000e+03,3.403000000000000000e+03,2.002000000000000000e+03,3.603000000000000000e+03,3.303000000000000000e+03,3.503000000000000000e+03,3.103000000000000000e+03,2.903000000000000000e+03,2.402000000000000000e+03,3.704000000000000000e+03,2.502000000000000000e+03,3.003000000000000000e+03,3.203000000000000000e+03,3.203000000000000000e+03,2.502000000000000000e+03,4.705000000000000000e+03,3.503000000000000000e+03,4.204000000000000000e+03,3.403000000000000000e+03,4.805000000000000000e+03,2.802000000000000000e+03,1.501000000000000000e+03,2.802000000000000000e+03,2.402000000000000000e+03,2.202000000000000000e+03,3.403000000000000000e+03,3.403000000000000000e+03,2.903000000000000000e+03,1.801000000000000000e+03,3.003000000000000000e+03,2.202000000000000000e+03,2.302000000000000000e+03,3.203000000000000000e+03,3.003000000000000000e+03,3.103000000000000000e+03,2.502000000000000000e+03,nan
4.795009999999999906e+01,3.670419500000000000e+06,3.715119500000000000e+06,3.707007000000000000e+06,4.657143000000000000e+06,4.381074500000000000e+06,4.214525000000000000e+06,4.316093500000000000e+06,4.555655500000000000e+06,4.770799000000000000e+06,4.417581000000000000e+06,4.389187000000000000e+06,4.433806000000000000e+06,4.973855000000000000e+06,3.938456500000000000e+06,3.881588000000000000e+06,4.263281000000000000e+06,4.153600000000000000e+06,4.466337000000000000e+06,4.782968000000000000e+06,4.539349500000000000e+06,4.588105500000000000e+06,4.316093500000000000e+06,4.847949000000000000e+06,4.437862000000000000e+06,4.714011500000000000e+06,5.249842000000000000e+06,4.933130000000000000e+06,4.661118000000000000e+06,5.046948500000000000e+06,6.841596000000000000e+06,4.998192500000000000e+06,5.046948500000000000e+06,5.087511000000000000e+06,4.714011500000000000e+06,6.419259000000000000e+06,4.750518000000000000e+06,4.397299500000000000e+06,4.518987000000000000e+06,5.172773500000000000e+06,4.543487000000000000e+06,5.318879500000000000e+06,4.766743000000000000e+06,5.079398500000000000e+06,5.245867000000000000e+06,4.344406000000000000e+06,5.530129000000000000e+06,4.969717500000000000e+06,4.636780500000000000e+06,5.322936000000000000e+06,5.083455000000000000e+06,5.432617000000000000e+06,4.799274000000000000e+06,4.661118000000000000e+06,5.018392500000000000e+06,5.071286000000000000e+06,4.620555500000000000e+06,5.156548500000000000e+06,5.055061000000000000e+06,5.042811000000000000e+06,4.547543000000000000e+06,5.262092000000000000e+06,7.576426000000000000e+06,5.132211000000000000e+06,5.262092000000000000e+06,4.649030500000000000e+06,5.160523500000000000e+06,4.579993000000000000e+06,5.197192000000000000e+06,4.535212000000000000e+06,5.777722500000000000e+06,4.389187000000000000e+06,5.452898000000000000e+06,4.819474000000000000e+06,4.368743500000000000e+06,4.965742500000000000e+06,4.815499000000000000e+06,4.973855000000000000e+06,4.892649000000000000e+06,4.506899500000000000e+06,4.393162000000000000e+06,4.385131000000000000e+06,5.022530000000000000e+06,5.038836000000000000e+06,4.738349000000000000e+06,4.518987000000000000e+06,4.324206000000000000e+06,4.263281000000000000e+06,4.466337000000000000e+06,4.080587500000000000e+06,3.568851000000000000e+06,4.681480500000000000e+06,3.374070000000000000e+06,3.187239000000000000e+06,4.653005500000000000e+06,6.934889500000000000e+06,3.503951000000000000e+06,3.906006500000000000e+06,3.471501000000000000e+06,3.122339000000000000e+06,3.962794000000000000e+06,3.410657299999999814e+06,3.841025500000000000e+06,4.685455500000000000e+06,3.499976000000000000e+06,3.020770500000000000e+06,3.767931799999999814e+06,3.544513500000000000e+06,4.190187500000000000e+06,3.069445500000000000e+06,3.098001500000000000e+06,3.719094500000000000e+06,2.801570799999999814e+06,2.927476799999999814e+06,2.411805799999999814e+06,2.919202000000000000e+06,2.927476799999999814e+06,2.915227000000000000e+06,3.463388500000000000e+06,2.874664500000000000e+06,3.264470000000000000e+06,3.503951000000000000e+06,3.260413799999999814e+06,2.407749500000000000e+06,2.732533500000000000e+06,2.444296299999999814e+06,3.321257500000000000e+06,3.215714000000000000e+06,2.609664000000000000e+06,3.439051000000000000e+06,2.522048000000000000e+06,2.663496000000000000e+06,2.902977000000000000e+06,3.439051000000000000e+06,4.291675000000000000e+06,3.625800799999999814e+06,2.943701799999999814e+06,3.248245000000000000e+06,3.390295000000000000e+06,3.467444799999999814e+06,2.610764799999999814e+06,2.972095500000000000e+06,3.564876000000000000e+06,4.048056500000000000e+06,2.720283500000000000e+06,3.763875500000000000e+06,3.309088799999999814e+06,3.191376500000000000e+06,3.670419500000000000e+06,2.728396000000000000e+06,4.332318500000000000e+06,3.098001500000000000e+06,3.090816000000000000e+06,2.870527000000000000e+06,3.950625299999999814e+06,3.560738500000000000e+06,2.894864500000000000e+06,3.223826500000000000e+06,2.850327000000000000e+06,3.812550500000000000e+06,3.256357500000000000e+06,2.704058500000000000e+06,3.329370000000000000e+06,3.934400299999999814e+06,3.873475500000000000e+06,2.834020799999999814e+06,3.926287799999999814e+06,3.512063500000000000e+06,3.199489000000000000e+06,3.049245500000000000e+06,4.677343000000000000e+06,4.068418799999999814e+06,4.100868799999999814e+06,3.199489000000000000e+06,3.723232000000000000e+06,3.114226500000000000e+06,2.590443000000000000e+06,3.723232000000000000e+06,2.874664500000000000e+06,4.352518500000000000e+06,3.495838500000000000e+06,3.195351500000000000e+06,3.613632000000000000e+06,3.036995500000000000e+06,3.171014000000000000e+06,2.959926799999999814e+06,2.858439500000000000e+06,3.337482500000000000e+06,2.618877299999999814e+06,3.609575799999999814e+06,2.955870500000000000e+06,3.171014000000000000e+06,2.395580799999999814e+06,2.448352500000000000e+06,2.665920000000000000e+06,3.374070000000000000e+06,2.655384500000000000e+06,3.836888000000000000e+06,2.870527000000000000e+06,2.695946000000000000e+06,3.118282799999999814e+06,2.773177000000000000e+06,3.426882299999999814e+06,3.121984000000000000e+06,2.821852000000000000e+06,3.386157500000000000e+06,3.747650500000000000e+06,3.276638799999999814e+06,3.548651000000000000e+06,3.816688000000000000e+06,3.727207000000000000e+06,3.459332299999999814e+06,3.211576500000000000e+06,2.740646000000000000e+06,2.472690000000000000e+06,3.142620299999999814e+06,3.418769799999999814e+06,2.829964500000000000e+06,2.980208000000000000e+06,2.752733500000000000e+06,3.824800500000000000e+06,3.057358000000000000e+06,3.057358000000000000e+06,3.264470000000000000e+06,2.610764799999999814e+06,2.655384500000000000e+06,2.959926799999999814e+06,3.426882299999999814e+06,3.374070000000000000e+06,3.227801500000000000e+06,2.590443000000000000e+06,3.390295000000000000e+06,4.137375000000000000e+06,2.821852000000000000e+06,3.666444500000000000e+06,3.353707500000000000e+06,2.902977000000000000e+06,3.280695000000000000e+06,3.016795500000000000e+06,2.777233299999999814e+06,3.430938500000000000e+06,3.374070000000000000e+06,3.256357500000000000e+06,2.980208000000000000e+06,3.028883000000000000e+06,3.114226500000000000e+06,3.763875500000000000e+06,3.763875500000000000e+06,3.942512799999999814e+06,3.788213000000000000e+06,3.637969500000000000e+06,4.198300000000000000e+06,4.243000000000000000e+06,3.252301299999999814e+06,4.056250000000000000e+06,3.556763500000000000e+06,3.776044299999999814e+06,3.552626000000000000e+06,4.466337000000000000e+06,3.422826000000000000e+06,3.605519500000000000e+06,3.345595000000000000e+06,3.654194500000000000e+06,3.804438000000000000e+06,3.662307000000000000e+06,3.731344500000000000e+06,3.516201000000000000e+06,3.739538000000000000e+06,4.210387500000000000e+06,4.433806000000000000e+06,4.113037500000000000e+06,4.518987000000000000e+06,4.011469000000000000e+06,3.272582500000000000e+06,3.455276000000000000e+06,3.276638799999999814e+06,3.459332299999999814e+06,3.195351500000000000e+06,3.329370000000000000e+06,3.102057799999999814e+06,3.536401000000000000e+06,3.629857000000000000e+06,3.503951000000000000e+06,3.609575799999999814e+06,2.899002000000000000e+06,2.825908299999999814e+06,3.317201299999999814e+06,3.581182000000000000e+06,4.218581000000000000e+06,3.106114000000000000e+06,3.422826000000000000e+06,3.954681500000000000e+06,4.283481000000000000e+06,3.577125799999999814e+06,3.970906500000000000e+06,3.333507500000000000e+06,3.333507500000000000e+06,3.816688000000000000e+06,3.268526299999999814e+06,3.386157500000000000e+06,2.951814299999999814e+06,3.662307000000000000e+06,2.858439500000000000e+06,3.199489000000000000e+06,3.292863799999999814e+06,4.827586500000000000e+06,3.633913299999999814e+06,3.743594299999999814e+06,4.048056500000000000e+06,3.974962799999999814e+06,3.126395299999999814e+06,3.439051000000000000e+06,4.092756299999999814e+06,3.629857000000000000e+06,3.901950299999999814e+06,3.288807500000000000e+06,3.577125799999999814e+06,3.747650500000000000e+06,2.882777000000000000e+06,3.321257500000000000e+06,3.776044299999999814e+06,3.633913299999999814e+06,3.065470500000000000e+06,3.365957500000000000e+06,4.316093500000000000e+06,2.797514500000000000e+06,3.906006500000000000e+06,3.593350799999999814e+06,3.280695000000000000e+06,3.857250500000000000e+06,3.727207000000000000e+06,3.471501000000000000e+06,3.191376500000000000e+06,4.153600000000000000e+06,3.378045000000000000e+06,3.231939000000000000e+06,2.622933500000000000e+06,3.637969500000000000e+06,2.992376799999999814e+06,2.939645500000000000e+06,4.218581000000000000e+06,4.023719000000000000e+06,3.033020500000000000e+06,3.914119000000000000e+06,3.735481799999999814e+06,2.716308500000000000e+06,3.175151500000000000e+06,2.955870500000000000e+06,3.187239000000000000e+06,2.834020799999999814e+06,2.695946000000000000e+06,3.617688299999999814e+06,3.402382500000000000e+06,3.406520000000000000e+06,3.061333000000000000e+06,2.972095500000000000e+06,3.812550500000000000e+06,3.910062799999999814e+06,3.341620000000000000e+06,3.179126500000000000e+06,3.731344500000000000e+06,3.536401000000000000e+06,3.564876000000000000e+06,3.771988000000000000e+06,3.183264000000000000e+06,2.890889500000000000e+06,2.870527000000000000e+06,3.828775500000000000e+06,4.043919000000000000e+06,3.065470500000000000e+06,3.690782000000000000e+06,3.601463299999999814e+06,4.165850000000000000e+06,3.910062799999999814e+06,3.439051000000000000e+06,3.573069500000000000e+06,4.048056500000000000e+06,4.149625000000000000e+06,3.743594299999999814e+06,3.020770500000000000e+06,2.935589299999999814e+06,3.564876000000000000e+06,3.759819299999999814e+06,4.437862000000000000e+06,3.508088500000000000e+06,3.118282799999999814e+06,3.126395299999999814e+06,3.061333000000000000e+06,3.958737799999999814e+06,3.686644500000000000e+06,2.679721000000000000e+06,3.487726000000000000e+06,2.890889500000000000e+06,3.219689000000000000e+06,3.394270000000000000e+06,3.382182500000000000e+06,3.020770500000000000e+06,3.296920000000000000e+06,3.540538500000000000e+06,3.309088799999999814e+06,3.646082000000000000e+06,3.069445500000000000e+06,3.167039000000000000e+06,3.162901500000000000e+06,2.951814299999999814e+06,3.227801500000000000e+06,2.947758000000000000e+06,4.685455500000000000e+06,3.223826500000000000e+06,3.463388500000000000e+06,3.325313799999999814e+06,3.211576500000000000e+06,3.227801500000000000e+06,3.207601500000000000e+06,2.984264299999999814e+06,2.931533000000000000e+06,3.081695500000000000e+06,3.309088799999999814e+06,3.605519500000000000e+06,3.227801500000000000e+06,3.122339000000000000e+06,2.834020799999999814e+06,3.167039000000000000e+06,2.959926799999999814e+06,3.008683000000000000e+06,4.604330500000000000e+06,3.410657299999999814e+06,3.536401000000000000e+06,3.199489000000000000e+06,3.349732500000000000e+06,3.869338000000000000e+06,3.755763000000000000e+06,3.910062799999999814e+06,3.106114000000000000e+06,3.451219799999999814e+06,3.471501000000000000e+06,3.240051500000000000e+06,3.240051500000000000e+06,3.235914000000000000e+06,3.658332000000000000e+06,3.329370000000000000e+06,3.763875500000000000e+06,3.020770500000000000e+06,3.869338000000000000e+06,4.031831500000000000e+06,3.776044299999999814e+06,3.495838500000000000e+06,3.552626000000000000e+06,3.016795500000000000e+06,4.011469000000000000e+06,3.495838500000000000e+06,4.234806000000000000e+06,3.784156799999999814e+06,3.974962799999999814e+06,3.142620299999999814e+06,3.227801500000000000e+06,4.076531299999999814e+06,3.771988000000000000e+06,3.577125799999999814e+06,4.015606500000000000e+06,3.268526299999999814e+06,3.776044299999999814e+06,3.179126500000000000e+06,3.410657299999999814e+06,3.962794000000000000e+06,3.747650500000000000e+06,3.369932500000000000e+06,4.291675000000000000e+06,3.479613500000000000e+06,3.516201000000000000e+06,3.028883000000000000e+06,3.938456500000000000e+06,3.698894500000000000e+06,3.503951000000000000e+06,3.325313799999999814e+06,4.165850000000000000e+06,4.080587500000000000e+06,3.710982000000000000e+06,3.800381799999999814e+06,3.646082000000000000e+06,3.337482500000000000e+06,3.235914000000000000e+06,2.728396000000000000e+06,3.191376500000000000e+06,3.487726000000000000e+06,3.410657299999999814e+06,3.906006500000000000e+06,3.564876000000000000e+06,3.666444500000000000e+06,3.008683000000000000e+06,3.065470500000000000e+06,2.935589299999999814e+06,3.106114000000000000e+06,2.509197299999999814e+06,3.361820000000000000e+06,2.866552000000000000e+06,3.300976299999999814e+06,3.317201299999999814e+06,3.290048000000000000e+06,3.309088799999999814e+06,3.349732500000000000e+06,3.187239000000000000e+06,3.061333000000000000e+06,2.996433000000000000e+06,3.398407500000000000e+06,3.621744500000000000e+06,3.556763500000000000e+06,3.601463299999999814e+06,3.300976299999999814e+06,3.617688299999999814e+06,4.210387500000000000e+06,3.227801500000000000e+06,3.414713500000000000e+06,3.337482500000000000e+06,2.959926799999999814e+06,3.000489299999999814e+06,3.244026500000000000e+06,3.199489000000000000e+06,3.495838500000000000e+06,3.183264000000000000e+06,3.065470500000000000e+06,3.264470000000000000e+06,2.992376799999999814e+06,2.322447500000000000e+06,3.260413799999999814e+06,3.386157500000000000e+06,2.517390000000000000e+06,3.130451500000000000e+06,2.635102299999999814e+06,3.560738500000000000e+06,3.325313799999999814e+06,2.915227000000000000e+06,2.728396000000000000e+06,3.512063500000000000e+06,3.036995500000000000e+06,3.792269299999999814e+06,3.049245500000000000e+06,3.443107299999999814e+06,3.150732799999999814e+06,3.386157500000000000e+06,3.341620000000000000e+06,3.512063500000000000e+06,3.751706799999999814e+06,2.870527000000000000e+06,3.008683000000000000e+06,4.372881000000000000e+06,3.268526299999999814e+06,3.045108000000000000e+06,2.915227000000000000e+06,3.093945299999999814e+06,2.574218000000000000e+06,2.996433000000000000e+06,3.118282799999999814e+06,2.566105500000000000e+06,4.303843500000000000e+06,2.907114500000000000e+06,3.012658000000000000e+06,2.878639500000000000e+06,3.179126500000000000e+06,3.666444500000000000e+06,2.976151799999999814e+06,3.073583000000000000e+06,2.819136000000000000e+06,2.862414500000000000e+06,3.215714000000000000e+06,3.077558000000000000e+06,3.467444799999999814e+06,3.503951000000000000e+06,2.277827799999999814e+06,2.488916000000000000e+06,3.434994799999999814e+06,2.679721000000000000e+06,3.227801500000000000e+06,3.061333000000000000e+06,2.943701799999999814e+06,3.122339000000000000e+06,2.744621000000000000e+06,2.562049299999999814e+06,3.926287799999999814e+06,2.878639500000000000e+06,2.902977000000000000e+06,3.219689000000000000e+06,2.594499299999999814e+06,2.484859799999999814e+06,2.781289500000000000e+06,3.767931799999999814e+06,2.614821000000000000e+06,3.248245000000000000e+06,2.765064500000000000e+06,3.203464000000000000e+06,3.138564000000000000e+06,3.033020500000000000e+06,3.780100500000000000e+06,3.033020500000000000e+06,2.789402000000000000e+06,3.548651000000000000e+06,3.288807500000000000e+06,3.033020500000000000e+06,3.158845299999999814e+06,2.464577500000000000e+06,2.756871000000000000e+06,2.980208000000000000e+06,3.268526299999999814e+06,2.902977000000000000e+06,2.428030799999999814e+06,3.004545500000000000e+06,2.277827799999999814e+06,3.187239000000000000e+06,2.740646000000000000e+06,3.102057799999999814e+06,2.651328299999999814e+06,2.464577500000000000e+06,2.935589299999999814e+06,2.931533000000000000e+06,2.647272000000000000e+06,2.943701799999999814e+06,2.537631500000000000e+06,3.114226500000000000e+06,2.951814299999999814e+06,3.142620299999999814e+06,4.003356500000000000e+06,2.866552000000000000e+06,3.942512799999999814e+06,3.211576500000000000e+06,3.114226500000000000e+06,4.141512500000000000e+06,3.443107299999999814e+06,3.455276000000000000e+06,3.069445500000000000e+06,3.702869500000000000e+06,3.934400299999999814e+06,3.268526299999999814e+06,3.897894000000000000e+06,3.605519500000000000e+06,3.211576500000000000e+06,2.984264299999999814e+06,3.418769799999999814e+06,4.072475000000000000e+06,3.231939000000000000e+06,3.828775500000000000e+06,2.793458299999999814e+06,3.593350799999999814e+06,2.821852000000000000e+06,3.195351500000000000e+06,3.552626000000000000e+06,3.033020500000000000e+06,3.098001500000000000e+06,4.417581000000000000e+06,3.211576500000000000e+06,3.723232000000000000e+06,2.955870500000000000e+06,2.988320500000000000e+06,2.785345799999999814e+06,3.126395299999999814e+06,2.907114500000000000e+06,3.268526299999999814e+06,2.825908299999999814e+06,3.495838500000000000e+06,2.695946000000000000e+06,3.081695500000000000e+06,3.633913299999999814e+06,3.207601500000000000e+06,3.516201000000000000e+06,3.621744500000000000e+06,3.589294500000000000e+06,3.426882299999999814e+06,3.609575799999999814e+06,2.976151799999999814e+06,3.735481799999999814e+06,3.524313500000000000e+06,3.024908000000000000e+06,2.939645500000000000e+06,3.280695000000000000e+06,3.796325500000000000e+06,3.629857000000000000e+06,3.207601500000000000e+06,2.941723000000000000e+06,3.361820000000000000e+06,3.717385000000000000e+06,3.016451500000000000e+06,2.931140500000000000e+06,3.018873000000000000e+06,2.649973500000000000e+06,2.891550000000000000e+06,2.807896500000000000e+06,2.773806500000000000e+06,3.498338299999999814e+06,2.488817500000000000e+06,2.390354000000000000e+06,3.215200000000000000e+06,3.030491299999999814e+06,2.637753799999999814e+06,2.595623799999999814e+06,2.392120000000000000e+06,2.709348000000000000e+06,3.127653500000000000e+06,2.939465799999999814e+06,3.330210799999999814e+06,2.589639799999999814e+06,2.676649500000000000e+06,3.112774000000000000e+06,2.451397299999999814e+06,3.050973000000000000e+06,2.810982000000000000e+06,2.271336000000000000e+06,2.848884500000000000e+06,2.638051299999999814e+06,2.741807299999999814e+06,2.879093799999999814e+06,3.039921000000000000e+06,2.489404000000000000e+06,2.546583299999999814e+06,2.727135799999999814e+06,2.486480000000000000e+06,2.720000000000000000e+06,2.692371500000000000e+06,2.962572000000000000e+06,2.533142299999999814e+06,3.057358000000000000e+06,2.952565500000000000e+06,3.361820000000000000e+06,2.651383500000000000e+06,2.886752000000000000e+06,2.769120799999999814e+06,3.036995500000000000e+06,2.902977000000000000e+06,2.322447500000000000e+06,3.577125799999999814e+06,3.422826000000000000e+06,3.114226500000000000e+06,3.402382500000000000e+06,3.280695000000000000e+06,2.509197299999999814e+06,2.797514500000000000e+06,3.495838500000000000e+06,3.300976299999999814e+06,4.259225000000000000e+06,3.349732500000000000e+06,3.516201000000000000e+06,5.067230000000000000e+06,2.659439799999999814e+06,2.748758500000000000e+06,2.931533000000000000e+06,2.899002000000000000e+06,3.475557299999999814e+06,3.053220500000000000e+06,3.065470500000000000e+06,2.773177000000000000e+06,2.513253500000000000e+06,2.375259000000000000e+06,3.776044299999999814e+06,2.781289500000000000e+06,2.963983000000000000e+06,3.337482500000000000e+06,3.175151500000000000e+06,3.516201000000000000e+06,3.345595000000000000e+06,2.472690000000000000e+06,2.525502500000000000e+06,4.035806500000000000e+06,3.016795500000000000e+06,2.846189500000000000e+06,3.747117000000000000e+06,3.275772500000000000e+06,3.663428299999999814e+06,3.565534799999999814e+06,3.342618799999999814e+06,3.278867000000000000e+06,3.396712000000000000e+06,3.248122500000000000e+06,2.828629500000000000e+06,2.918017500000000000e+06,3.181181299999999814e+06,3.617334500000000000e+06,2.784236799999999814e+06,3.225939500000000000e+06,3.075688799999999814e+06,2.496385799999999814e+06,2.936639000000000000e+06,2.988320500000000000e+06,3.554095500000000000e+06,2.854253299999999814e+06,2.065823800000000047e+06,2.385920000000000000e+06,2.673129000000000000e+06,2.695946000000000000e+06,2.840434500000000000e+06,2.484859799999999814e+06,2.886752000000000000e+06,2.407749500000000000e+06,2.923420500000000000e+06,2.695946000000000000e+06,2.014805000000000000e+06,2.159301000000000000e+06,2.397940000000000000e+06,1.989510500000000000e+06,2.281884000000000000e+06,2.098165500000000000e+06,2.103612000000000000e+06,1.978976000000000000e+06,2.026432000000000000e+06,1.601601399999999907e+06,2.346608799999999814e+06,1.978848000000000000e+06,2.011840000000000000e+06,1.850219300000000047e+06,2.111775500000000000e+06,1.808208000000000000e+06,1.745826399999999907e+06,2.065233800000000047e+06,2.385388799999999814e+06,1.753672100000000093e+06,2.291840000000000000e+06,2.531687799999999814e+06,2.145428000000000000e+06,2.287310500000000000e+06,2.548686000000000000e+06,1.988961000000000000e+06,2.914733299999999814e+06,2.725455000000000000e+06,2.797998000000000000e+06,2.568526000000000000e+06,2.525543500000000000e+06,2.191549500000000000e+06,2.115952299999999814e+06,3.189183799999999814e+06,2.249418299999999814e+06,2.285043799999999814e+06,2.426222500000000000e+06,1.957059500000000000e+06,2.740646000000000000e+06,2.276039500000000000e+06,2.636618299999999814e+06,2.521534799999999814e+06,2.613222000000000000e+06,2.902338000000000000e+06,2.230292500000000000e+06,3.654626500000000000e+06,2.562491799999999814e+06,2.627397500000000000e+06,2.603095799999999814e+06,2.813278799999999814e+06,2.990071500000000000e+06,2.758338500000000000e+06,3.184409000000000000e+06,2.658029500000000000e+06,2.956506299999999814e+06,2.244138799999999814e+06,2.796787299999999814e+06,2.589552000000000000e+06,2.771135500000000000e+06,2.823864799999999814e+06,2.632804500000000000e+06,2.889864000000000000e+06,2.469274500000000000e+06,2.476686299999999814e+06,3.047262799999999814e+06,2.512325000000000000e+06,3.131648500000000000e+06,2.451572000000000000e+06,2.520518000000000000e+06,3.292305500000000000e+06,2.722720000000000000e+06,2.917733500000000000e+06,2.374732500000000000e+06,2.659165000000000000e+06,3.040249000000000000e+06,2.681699000000000000e+06,2.450174799999999814e+06,2.948467500000000000e+06,3.134874000000000000e+06,3.490242799999999814e+06,3.208691299999999814e+06,3.258488500000000000e+06,2.469291000000000000e+06,2.296507500000000000e+06,3.111566500000000000e+06,2.630941299999999814e+06,3.160672500000000000e+06,2.798340799999999814e+06,2.484878000000000000e+06,2.888007500000000000e+06,2.399111000000000000e+06,2.763799299999999814e+06,2.904664299999999814e+06,2.605699799999999814e+06,2.702640000000000000e+06,2.983950000000000000e+06,3.046990299999999814e+06,2.593395000000000000e+06,2.940303799999999814e+06,2.842234000000000000e+06,3.107881299999999814e+06,2.595453299999999814e+06,2.514312799999999814e+06,2.735979000000000000e+06,2.613744000000000000e+06,2.933350000000000000e+06,2.772108799999999814e+06,2.763508799999999814e+06,2.900067000000000000e+06,2.539584000000000000e+06,2.446592000000000000e+06,2.770308799999999814e+06,2.482983000000000000e+06,2.271087799999999814e+06,2.512640000000000000e+06,2.432027500000000000e+06,2.470498299999999814e+06,2.513344000000000000e+06,2.157277000000000000e+06,2.212807000000000000e+06,2.422495000000000000e+06,2.391484000000000000e+06,2.354938000000000000e+06,2.390528000000000000e+06,1.953003300000000047e+06,2.017904300000000047e+06,2.296768000000000000e+06,2.395580799999999814e+06,2.476747299999999814e+06,2.436183799999999814e+06,2.456465000000000000e+06,2.267136000000000000e+06,2.192128000000000000e+06,2.211698299999999814e+06,2.034833300000000047e+06,3.467444799999999814e+06,2.237224799999999814e+06,2.302784000000000000e+06,2.541727500000000000e+06,2.480803500000000000e+06,2.265618500000000000e+06,3.065470500000000000e+06,2.533615000000000000e+06,2.310277799999999814e+06,2.829964500000000000e+06,2.842214500000000000e+06,2.436183799999999814e+06,2.769120799999999814e+06,2.955870500000000000e+06,2.338672500000000000e+06,2.708196000000000000e+06,2.724421000000000000e+06,2.777233299999999814e+06,2.935589299999999814e+06,2.825908299999999814e+06,2.683858500000000000e+06,3.231939000000000000e+06,2.797514500000000000e+06,2.935589299999999814e+06,3.195351500000000000e+06,3.150732799999999814e+06,2.773177000000000000e+06,3.000489299999999814e+06,2.631046000000000000e+06,2.253449799999999814e+06,2.736508500000000000e+06,3.227801500000000000e+06,2.716308500000000000e+06,3.532426000000000000e+06,3.142620299999999814e+06,3.065470500000000000e+06,3.593350799999999814e+06,2.432087000000000000e+06,2.899002000000000000e+06,2.626989799999999814e+06,3.150732799999999814e+06,3.134507799999999814e+06,2.988320500000000000e+06,2.566105500000000000e+06,3.028883000000000000e+06,2.716308500000000000e+06,2.334616299999999814e+06,3.305032500000000000e+06,2.651328299999999814e+06,2.720283500000000000e+06,2.354938000000000000e+06,2.082925000000000000e+06,2.744621000000000000e+06,2.188429000000000000e+06,1.932681500000000000e+06,2.411805799999999814e+06,2.618877299999999814e+06,2.545744000000000000e+06,2.322447500000000000e+06,1.888022100000000093e+06,2.192565500000000000e+06,2.476747299999999814e+06,1.810872300000000047e+06,2.285940299999999814e+06,1.352991800000000047e+06,1.786592000000000000e+06,2.078868800000000047e+06,1.697136000000000000e+06,2.553856500000000000e+06,1.924569000000000000e+06,1.987776000000000000e+06,1.855492000000000000e+06,2.269674799999999814e+06,2.320027299999999814e+06,2.091037500000000000e+06,2.375259000000000000e+06,1.684967300000000047e+06,1.900512000000000000e+06,1.900190899999999907e+06,4.328181000000000000e+06,2.525502500000000000e+06,2.557993000000000000e+06,1.871797100000000093e+06,1.648460000000000000e+06,1.909408000000000000e+06,1.430921000000000000e+06,2.261562299999999814e+06,1.553090600000000093e+06,2.127584299999999814e+06,2.535004299999999814e+06,1.872512000000000000e+06,2.007968000000000000e+06,3.240051500000000000e+06,1.851435800000000047e+06,2.054490600000000093e+06,2.318391299999999814e+06,2.074812500000000000e+06,2.476747299999999814e+06,2.208790500000000000e+06,3.199489000000000000e+06,2.819917000000000000e+06,2.310208000000000000e+06,2.085856000000000000e+06,1.953003300000000047e+06,2.525502500000000000e+06,2.176260299999999814e+06,1.845854600000000093e+06,2.545744000000000000e+06,2.431430799999999814e+06,2.346785000000000000e+06,2.269674799999999814e+06,1.849920000000000000e+06,2.078868800000000047e+06,1.761696000000000000e+06,1.758304000000000000e+06,2.902977000000000000e+06,2.004768000000000000e+06,2.671608500000000000e+06,1.920512800000000047e+06,1.961115800000000047e+06,2.091037500000000000e+06,2.432087000000000000e+06,2.452408799999999814e+06,2.553856500000000000e+06,1.583519500000000000e+06,2.087392000000000000e+06,3.601463299999999814e+06,2.480803500000000000e+06,1.632969500000000000e+06,2.089824000000000000e+06,2.322392500000000000e+06,2.976151799999999814e+06,1.961115800000000047e+06,1.920512800000000047e+06,2.044096000000000000e+06,2.216903000000000000e+06,2.704058500000000000e+06,2.139753000000000000e+06,2.764146299999999814e+06,2.086981300000000047e+06,2.202193299999999814e+06,2.391484000000000000e+06,2.187537299999999814e+06,2.303488000000000000e+06,2.046378100000000093e+06,2.346176000000000000e+06,2.179456000000000000e+06,2.320052000000000000e+06,2.046378100000000093e+06,2.721394500000000000e+06,1.916224000000000000e+06,1.918635500000000000e+06,1.952512000000000000e+06,2.318391299999999814e+06,1.939744000000000000e+06,1.898624000000000000e+06,2.066659399999999907e+06,2.016704000000000000e+06,1.937873500000000000e+06,2.318658799999999814e+06,1.924569000000000000e+06,1.836601399999999907e+06,1.955168000000000000e+06,2.079072000000000000e+06,2.532549500000000000e+06,2.286983299999999814e+06,2.036217300000000047e+06,2.330560000000000000e+06,2.026080000000000000e+06,2.800759500000000000e+06,2.259840000000000000e+06,2.148775000000000000e+06,2.235264000000000000e+06,2.304478299999999814e+06,2.752733500000000000e+06,2.126656000000000000e+06,1.764752600000000093e+06,2.456465000000000000e+06,2.021960500000000000e+06,2.121856000000000000e+06,1.849152000000000000e+06,2.021960500000000000e+06,2.193024000000000000e+06,2.578274299999999814e+06,1.706630600000000093e+06,1.779264000000000000e+06,1.770080000000000000e+06,2.678688799999999814e+06,2.007943500000000000e+06,1.847616000000000000e+06,1.335804300000000047e+06,1.905760000000000000e+06,1.879909600000000093e+06,2.073573399999999907e+06,2.021960500000000000e+06,2.127598799999999814e+06,2.147865500000000000e+06,1.643840000000000000e+06,1.946368000000000000e+06,1.767040000000000000e+06,2.188429000000000000e+06,1.715360000000000000e+06,2.119104000000000000e+06,2.246585000000000000e+06,1.829984000000000000e+06,2.218149799999999814e+06,2.748758500000000000e+06,1.900608000000000000e+06,1.752320000000000000e+06,2.078192800000000047e+06,1.830112000000000000e+06,2.137434000000000000e+06,2.049429899999999907e+06,2.238212299999999814e+06,1.783616000000000000e+06,1.802759800000000047e+06,2.418084299999999814e+06,1.905888000000000000e+06,2.065708100000000093e+06,1.892833000000000000e+06,1.808864000000000000e+06,2.117003299999999814e+06,2.001679300000000047e+06,1.831200000000000000e+06,2.082581300000000047e+06,2.360817500000000000e+06,1.725056000000000000e+06,2.067904800000000047e+06,1.892078399999999907e+06,1.861760000000000000e+06,1.693900899999999907e+06,2.015046800000000047e+06,2.004803100000000093e+06,1.697952000000000000e+06,1.121935800000000047e+06,1.806688000000000000e+06,1.556800000000000000e+06,1.800672000000000000e+06,2.423630299999999814e+06,2.226256799999999814e+06,1.978247300000000047e+06,2.383986799999999814e+06,1.620000000000000000e+06,1.802304000000000000e+06,1.871072000000000000e+06,1.725280000000000000e+06,2.084403300000000047e+06,2.240814000000000000e+06,2.063071899999999907e+06,1.728768000000000000e+06,1.718528000000000000e+06,2.090908800000000047e+06,1.461396100000000093e+06,2.337825799999999814e+06,1.753329000000000000e+06,2.085202500000000000e+06,2.289996500000000000e+06,1.625408000000000000e+06,1.396964600000000093e+06,2.427851000000000000e+06,2.340842799999999814e+06,1.553888000000000000e+06,2.097432299999999814e+06,2.028549500000000000e+06,1.591392000000000000e+06,1.659040000000000000e+06,1.685568000000000000e+06,1.840736000000000000e+06,2.349944500000000000e+06,1.519095500000000000e+06,2.595041799999999814e+06,1.775328000000000000e+06,1.702944000000000000e+06,1.880864000000000000e+06,1.640832000000000000e+06,1.305396000000000000e+06,1.917632000000000000e+06,1.870752000000000000e+06,1.425163500000000000e+06,2.017248000000000000e+06,1.700576000000000000e+06,1.749792000000000000e+06,1.957586100000000093e+06,1.629536000000000000e+06,1.543200000000000000e+06,1.618082800000000047e+06,1.681632000000000000e+06,1.801888000000000000e+06,1.803051300000000047e+06,1.885120000000000000e+06,1.784577800000000047e+06,1.738144000000000000e+06,1.598880000000000000e+06,1.687603100000000093e+06,1.581984000000000000e+06,1.446518800000000047e+06,1.787008000000000000e+06,2.002016000000000000e+06,1.811238800000000047e+06,1.954848000000000000e+06,1.700896000000000000e+06,1.712320000000000000e+06,1.547616000000000000e+06,1.577120000000000000e+06,1.836672000000000000e+06,1.239264899999999907e+06,2.195434299999999814e+06,2.111308000000000000e+06,1.893918300000000047e+06,1.619364300000000047e+06,1.488320000000000000e+06,2.725106000000000000e+06,1.366016000000000000e+06,3.071575799999999814e+06,1.777088000000000000e+06,1.990752000000000000e+06,1.716032000000000000e+06,2.386508000000000000e+06,1.813248000000000000e+06,1.858464000000000000e+06,1.725600000000000000e+06,1.921240300000000047e+06,1.821472000000000000e+06,1.712864000000000000e+06,1.684352000000000000e+06,1.976660300000000047e+06,2.175120500000000000e+06,1.740736000000000000e+06,2.120180000000000000e+06,1.702752000000000000e+06,1.340469000000000000e+06,2.072892300000000047e+06,1.248105500000000000e+06,1.426016899999999907e+06,1.623680000000000000e+06,2.112848799999999814e+06,1.675008000000000000e+06,1.534016000000000000e+06,1.834681399999999907e+06,1.573135300000000047e+06,2.157022299999999814e+06,2.092395600000000093e+06,2.148844299999999814e+06,1.815104000000000000e+06,2.328431000000000000e+06,1.737152000000000000e+06,2.377102500000000000e+06,1.750880000000000000e+06,2.276827000000000000e+06,1.741976399999999907e+06,2.078868800000000047e+06,2.141632000000000000e+06,2.395456000000000000e+06,1.983360000000000000e+06,2.071904000000000000e+06,2.422848000000000000e+06,2.340224000000000000e+06,2.545744000000000000e+06,2.669056000000000000e+06,2.425842000000000000e+06,3.351296500000000000e+06,2.294899500000000000e+06,2.198858500000000000e+06,1.991012800000000047e+06,2.071552000000000000e+06,2.346176000000000000e+06,2.133952000000000000e+06,2.227027000000000000e+06,2.225740500000000000e+06,2.510562500000000000e+06,2.113799299999999814e+06,1.723065100000000093e+06,2.017792000000000000e+06,1.746208000000000000e+06,1.781120000000000000e+06,2.360984500000000000e+06,2.054714000000000000e+06,1.764512000000000000e+06,2.086080000000000000e+06,1.763008000000000000e+06,1.798703500000000000e+06,1.421107300000000047e+06,2.123528000000000000e+06,1.693728000000000000e+06,2.042321899999999907e+06,2.001568000000000000e+06,2.155979000000000000e+06,1.429219800000000047e+06,1.952288000000000000e+06,2.310277799999999814e+06,1.802304000000000000e+06,1.629536000000000000e+06,2.176260299999999814e+06,1.651328000000000000e+06,1.709152000000000000e+06,1.983264000000000000e+06,1.851136000000000000e+06,2.046378100000000093e+06,2.095093800000000047e+06,1.453557300000000047e+06,1.563197600000000093e+06,2.095093800000000047e+06,2.107262500000000000e+06,1.869120000000000000e+06,2.013848000000000000e+06,2.200678000000000000e+06,1.762156800000000047e+06,1.706016000000000000e+06,1.892078399999999907e+06,2.330560000000000000e+06,2.570161799999999814e+06,2.123528000000000000e+06,2.395580799999999814e+06,1.899520000000000000e+06,1.981504000000000000e+06,2.281884000000000000e+06,2.001248000000000000e+06,2.253449799999999814e+06,1.814928500000000000e+06,2.118848000000000000e+06,2.541727500000000000e+06,1.749920000000000000e+06,2.188429000000000000e+06,2.005735500000000000e+06,2.017904300000000047e+06,2.269674799999999814e+06,1.884896000000000000e+06,2.160035299999999814e+06,2.005735500000000000e+06,2.484859799999999814e+06,2.097152000000000000e+06,2.310336000000000000e+06,2.250368000000000000e+06,2.086981300000000047e+06,1.875853399999999907e+06,1.867740899999999907e+06,2.626989799999999814e+06,1.989510500000000000e+06,2.371163000000000000e+06,2.582330500000000000e+06,2.168147799999999814e+06,2.342728799999999814e+06,1.973284500000000000e+06,2.318391299999999814e+06,2.245337299999999814e+06,1.997623000000000000e+06,2.058546899999999907e+06,2.003136000000000000e+06,2.444296299999999814e+06,2.103206299999999814e+06,1.660628800000000047e+06,1.636291300000000047e+06,2.302165299999999814e+06,2.013848000000000000e+06,1.940794000000000000e+06,3.280695000000000000e+06,2.196582000000000000e+06,2.367146500000000000e+06,1.959008000000000000e+06,2.371163000000000000e+06,1.768032000000000000e+06,2.606708500000000000e+06,2.813739500000000000e+06,1.680911000000000000e+06,2.501084799999999814e+06,2.257506000000000000e+06,1.800992000000000000e+06,1.906336000000000000e+06,2.618877299999999814e+06,2.184372799999999814e+06,2.099150000000000000e+06,1.916544000000000000e+06,1.733722399999999907e+06,2.119471799999999814e+06,2.188429000000000000e+06,1.820704000000000000e+06,1.741834899999999907e+06,1.679360000000000000e+06,2.399637000000000000e+06,1.490104000000000000e+06,2.298109000000000000e+06,2.395580799999999814e+06,1.940794000000000000e+06,2.192565500000000000e+06,1.985453300000000047e+06,2.038265600000000093e+06,1.912400300000000047e+06,1.715680000000000000e+06,2.107262500000000000e+06,1.774325500000000000e+06,2.000032000000000000e+06,2.131640500000000000e+06,1.695680000000000000e+06,1.593248000000000000e+06,1.631712000000000000e+06,1.777952000000000000e+06,1.940794000000000000e+06,1.470560000000000000e+06,2.160035299999999814e+06,2.046378100000000093e+06,1.997623000000000000e+06,2.115415500000000000e+06,1.315552000000000000e+06,1.928625300000000047e+06,1.591632000000000000e+06,1.501120000000000000e+06,1.916456500000000000e+06,1.607104000000000000e+06,1.697136000000000000e+06,1.680911000000000000e+06,2.026016800000000047e+06,1.526784000000000000e+06,1.640347500000000000e+06,1.371904000000000000e+06,1.258695000000000000e+06,1.629856000000000000e+06,1.570624000000000000e+06,1.350592000000000000e+06,2.119471799999999814e+06,2.180316500000000000e+06,2.074812500000000000e+06,1.693079800000000047e+06,1.969228300000000047e+06,1.684967300000000047e+06,1.766213000000000000e+06,1.932681500000000000e+06,1.609920000000000000e+06,1.576256000000000000e+06,1.477935300000000047e+06,2.058546899999999907e+06,1.716672000000000000e+06,2.131640500000000000e+06,1.421107300000000047e+06,2.387388000000000000e+06,2.168147799999999814e+06,2.497028500000000000e+06,2.342144000000000000e+06,2.294052799999999814e+06,2.712171000000000000e+06,2.825908299999999814e+06,2.436183799999999814e+06,2.229032000000000000e+06,2.419918299999999814e+06,2.334616299999999814e+06,2.432087000000000000e+06,2.497028500000000000e+06,1.993566800000000047e+06,1.866816000000000000e+06,2.284928000000000000e+06,1.735072000000000000e+06,2.403693299999999814e+06,2.322447500000000000e+06,2.042321899999999907e+06,2.492972299999999814e+06,2.436183799999999814e+06,1.883040000000000000e+06,1.806816000000000000e+06,1.643296000000000000e+06,1.745931800000000047e+06,1.701192300000000047e+06,1.900190899999999907e+06,1.679808000000000000e+06,1.973284500000000000e+06,1.490368000000000000e+06,1.526611300000000047e+06,1.580704000000000000e+06,1.713441100000000093e+06,1.429219800000000047e+06,1.690656000000000000e+06,1.948947000000000000e+06,2.513253500000000000e+06,1.924569000000000000e+06,2.046378100000000093e+06,1.626272000000000000e+06,1.936737800000000047e+06,1.969228300000000047e+06,1.482496000000000000e+06,1.685120000000000000e+06,2.123528000000000000e+06,1.977340800000000047e+06,1.920512800000000047e+06,1.491744000000000000e+06,2.452408799999999814e+06,1.709920000000000000e+06,1.694048000000000000e+06,1.357888000000000000e+06,1.644403800000000047e+06,1.457613500000000000e+06,2.318391299999999814e+06,2.143809299999999814e+06,2.054490600000000093e+06,1.636291300000000047e+06,1.583519500000000000e+06,2.367146500000000000e+06,2.107262500000000000e+06,1.593344000000000000e+06,2.220919500000000000e+06,1.505984000000000000e+06,2.074812500000000000e+06,1.638528000000000000e+06,1.798703500000000000e+06,1.591744000000000000e+06,1.664576000000000000e+06,2.005735500000000000e+06,1.603800800000000047e+06,2.651328299999999814e+06,1.835210800000000047e+06,1.420160000000000000e+06,1.866912000000000000e+06,1.539648000000000000e+06,1.814928500000000000e+06,1.430976000000000000e+06,1.299298000000000000e+06,1.924569000000000000e+06,1.471744000000000000e+06,2.294052799999999814e+06,2.285940299999999814e+06,2.250048000000000000e+06,2.009791800000000047e+06,2.505141000000000000e+06,1.944608000000000000e+06,3.016795500000000000e+06,2.346785000000000000e+06,2.679721000000000000e+06,2.269674799999999814e+06,2.773177000000000000e+06,3.187239000000000000e+06,1.936737800000000047e+06,2.817795799999999814e+06,1.920512800000000047e+06,2.001679300000000047e+06,2.403693299999999814e+06,3.012658000000000000e+06,4.247056000000000000e+06,1.954176000000000000e+06,2.411805799999999814e+06,2.157568000000000000e+06,2.419918299999999814e+06,2.086981300000000047e+06,2.379275500000000000e+06,2.151922799999999814e+06,2.335744000000000000e+06,2.009791800000000047e+06,2.326503799999999814e+06,3.727207000000000000e+06,1.875853399999999907e+06,2.150208000000000000e+06,2.269674799999999814e+06,2.083424000000000000e+06,2.070756300000000047e+06,2.334616299999999814e+06,1.437332300000000047e+06,1.957059500000000000e+06,2.119471799999999814e+06,1.770269300000000047e+06,1.682944000000000000e+06,2.091037500000000000e+06,2.306221500000000000e+06,2.220919500000000000e+06,2.209216000000000000e+06,2.363050500000000000e+06,2.501084799999999814e+06,2.053952000000000000e+06,2.038265600000000093e+06,1.909184000000000000e+06,2.310277799999999814e+06,1.801888000000000000e+06,2.346785000000000000e+06,1.872960000000000000e+06,2.131640500000000000e+06,2.015712000000000000e+06,2.225015500000000000e+06,2.225015500000000000e+06,1.754044300000000047e+06,1.760800000000000000e+06,1.875853399999999907e+06,2.123528000000000000e+06,1.455936000000000000e+06,1.588928000000000000e+06,2.155979000000000000e+06,1.883965899999999907e+06,1.708192000000000000e+06,1.498216500000000000e+06,2.354938000000000000e+06,1.677504000000000000e+06,2.108096000000000000e+06,2.009791800000000047e+06,2.058546899999999907e+06,1.891264000000000000e+06,2.419918299999999814e+06,2.147865500000000000e+06,2.017904300000000047e+06,2.001679300000000047e+06,2.103206299999999814e+06,2.049984000000000000e+06,2.553856500000000000e+06,1.672798500000000000e+06,2.119471799999999814e+06,1.408897899999999907e+06,1.376367800000000047e+06,1.934592000000000000e+06,2.082925000000000000e+06,2.147865500000000000e+06,1.660628800000000047e+06,1.654720000000000000e+06,2.005735500000000000e+06,1.445444800000000047e+06,1.727776000000000000e+06,1.311466800000000047e+06,1.806816000000000000e+06,1.516768000000000000e+06,1.614240000000000000e+06,1.969376000000000000e+06,2.001679300000000047e+06,1.598880000000000000e+06,1.437536000000000000e+06,1.665888000000000000e+06,2.119471799999999814e+06,2.180316500000000000e+06,2.047648000000000000e+06,1.754044300000000047e+06,1.447104000000000000e+06,1.794647300000000047e+06,2.208790500000000000e+06,1.851435800000000047e+06,2.984264299999999814e+06,2.298109000000000000e+06,2.036256000000000000e+06,2.200384000000000000e+06,2.330560000000000000e+06,2.334616299999999814e+06,1.973284500000000000e+06,1.766213000000000000e+06,1.770269300000000047e+06,2.306221500000000000e+06,1.855492000000000000e+06,2.557993000000000000e+06,1.908344000000000000e+06,2.173888000000000000e+06,2.261562299999999814e+06,2.099150000000000000e+06,2.172204000000000000e+06,2.968039299999999814e+06,1.888640000000000000e+06,2.314335000000000000e+06,2.204694500000000000e+06,1.733722399999999907e+06,2.273771500000000000e+06,2.013848000000000000e+06,1.563197600000000093e+06,1.660628800000000047e+06,1.938752000000000000e+06,1.299298000000000000e+06,2.326503799999999814e+06,2.464577500000000000e+06,1.871296000000000000e+06,2.448352500000000000e+06,1.754044300000000047e+06,2.728396000000000000e+06,2.513253500000000000e+06,2.135696799999999814e+06,2.821852000000000000e+06,2.484859799999999814e+06,2.395580799999999814e+06,1.834368000000000000e+06,1.735200000000000000e+06,1.817952000000000000e+06,2.173696000000000000e+06,2.598596000000000000e+06,2.164091500000000000e+06,3.106114000000000000e+06,2.269674799999999814e+06,1.916456500000000000e+06,2.468633799999999814e+06,2.176260299999999814e+06,2.184372799999999814e+06,2.257506000000000000e+06,3.345595000000000000e+06,2.151922799999999814e+06,2.882777000000000000e+06,2.078868800000000047e+06,2.216903000000000000e+06,3.073583000000000000e+06,2.318391299999999814e+06,2.034209399999999907e+06,4.169825000000000000e+06,2.026016800000000047e+06,1.969228300000000047e+06,1.820256000000000000e+06,2.631046000000000000e+06,2.537631500000000000e+06,2.813739500000000000e+06,1.802759800000000047e+06,2.553856500000000000e+06,2.708196000000000000e+06,2.030153100000000093e+06,2.082925000000000000e+06,2.724421000000000000e+06,3.008683000000000000e+06,2.886752000000000000e+06,2.740646000000000000e+06,3.382182500000000000e+06,2.781289500000000000e+06,2.301440000000000000e+06,2.026016800000000047e+06,2.464577500000000000e+06,2.882777000000000000e+06,3.260413799999999814e+06,2.829964500000000000e+06,2.180316500000000000e+06,2.407749500000000000e+06,2.769120799999999814e+06,3.995244000000000000e+06,3.110170299999999814e+06,3.556763500000000000e+06,2.708196000000000000e+06,2.289996500000000000e+06,3.227801500000000000e+06,2.468633799999999814e+06,3.057358000000000000e+06,3.337482500000000000e+06,2.586386799999999814e+06,3.150732799999999814e+06,2.269674799999999814e+06,2.413120000000000000e+06,2.352704000000000000e+06,2.505141000000000000e+06,2.809683299999999814e+06,2.943701799999999814e+06,2.517390000000000000e+06,2.740646000000000000e+06,2.298688000000000000e+06,2.770880000000000000e+06,2.520128000000000000e+06,2.596480000000000000e+06,2.727552000000000000e+06,2.342728799999999814e+06,2.255040000000000000e+06,2.101248000000000000e+06,2.048192000000000000e+06,2.042560000000000000e+06,2.004128000000000000e+06,1.971040000000000000e+06,1.800352000000000000e+06,1.719520000000000000e+06,1.444736000000000000e+06,1.322912000000000000e+06,1.186080000000000000e+06,1.048176000000000000e+06,9.057280000000000000e+05,7.036480000000000000e+05,6.040800000000000000e+05,4.901120000000000000e+05,4.107760000000000000e+05,3.383680000000000000e+05,2.503040000000000000e+05,2.083840000000000000e+05,1.725120000000000000e+05,1.269280000000000000e+05,9.230400000000000000e+04,7.340600000000000000e+04,5.121600000000000000e+04,4.258700000000000000e+04,3.586700000000000000e+04,3.125500000000000000e+04,1.942800000000000000e+04,1.632200000000000000e+04,1.241600000000000000e+04,1.932800000000000000e+04,1.061300000000000000e+04,7.508000000000000000e+03,8.310000000000000000e+03,7.308000000000000000e+03,5.706000000000000000e+03,4.705000000000000000e+03,1.211500000000000000e+04,4.905000000000000000e+03,5.105000000000000000e+03,3.203000000000000000e+03,2.602000000000000000e+03,4.004000000000000000e+03,2.802000000000000000e+03,3.804000000000000000e+03,2.802000000000000000e+03,3.103000000000000000e+03,3.804000000000000000e+03,2.903000000000000000e+03,3.103000000000000000e+03,3.904000000000000000e+03,2.402000000000000000e+03,1.401000000000000000e+03,3.403000000000000000e+03,3.704000000000000000e+03,3.403000000000000000e+03,4.004000000000000000e+03,2.502000000000000000e+03,4.004000000000000000e+03,2.602000000000000000e+03,3.003000000000000000e+03,3.203000000000000000e+03,3.503000000000000000e+03,3.804000000000000000e+03,3.003000000000000000e+03,3.103000000000000000e+03,2.302000000000000000e+03,3.203000000000000000e+03,3.003000000000000000e+03,3.103000000000000000e+03,1.901000000000000000e+03,2.602000000000000000e+03,4.004000000000000000e+03,2.202000000000000000e+03,3.303000000000000000e+03,2.702000000000000000e+03,1.801000000000000000e+03,2.702000000000000000e+03,3.403000000000000000e+03,2.502000000000000000e+03,1.301000000000000000e+03,2.302000000000000000e+03,2.302000000000000000e+03,2.903000000000000000e+03,3.503000000000000000e+03,2.002000000000000000e+03,2.802000000000000000e+03,2.702000000000000000e+03,2.802000000000000000e+03,2.302000000000000000e+03,4.304000000000000000e+03,2.502000000000000000e+03,3.503000000000000000e+03,3.904000000000000000e+03,3.403000000000000000e+03,2.802000000000000000e+03,2.903000000000000000e+03,2.002000000000000000e+03,2.202000000000000000e+03,2.402000000000000000e+03,3.403000000000000000e+03,2.903000000000000000e+03,1.901000000000000000e+03,3.303000000000000000e+03,3.804000000000000000e+03,3.804000000000000000e+03,6.207000000000000000e+03,2.802000000000000000e+03,2.502000000000000000e+03,3.303000000000000000e+03,3.503000000000000000e+03,3.503000000000000000e+03,2.903000000000000000e+03,1.601000000000000000e+03,2.402000000000000000e+03,2.402000000000000000e+03,2.702000000000000000e+03,2.702000000000000000e+03,2.802000000000000000e+03,3.804000000000000000e+03,3.403000000000000000e+03,3.103000000000000000e+03,3.303000000000000000e+03,2.102000000000000000e+03,3.804000000000000000e+03,3.303000000000000000e+03,3.303000000000000000e+03,2.402000000000000000e+03,3.303000000000000000e+03,2.702000000000000000e+03,3.403000000000000000e+03,3.303000000000000000e+03,2.802000000000000000e+03,3.804000000000000000e+03,1.501000000000000000e+03,3.203000000000000000e+03,4.004000000000000000e+03,3.403000000000000000e+03,1.801000000000000000e+03,3.904000000000000000e+03,3.403000000000000000e+03,2.402000000000000000e+03,3.203000000000000000e+03,2.402000000000000000e+03,2.903000000000000000e+03,2.702000000000000000e+03,3.103000000000000000e+03,2.802000000000000000e+03,4.204000000000000000e+03,3.003000000000000000e+03,2.502000000000000000e+03,1.801000000000000000e+03,4.204000000000000000e+03,2.202000000000000000e+03,3.203000000000000000e+03,2.903000000000000000e+03,3.103000000000000000e+03,3.403000000000000000e+03,3.203000000000000000e+03,3.003000000000000000e+03,2.903000000000000000e+03,3.904000000000000000e+03,2.602000000000000000e+03,3.103000000000000000e+03,3.203000000000000000e+03,3.003000000000000000e+03,4.204000000000000000e+03,3.403000000000000000e+03,3.904000000000000000e+03,2.903000000000000000e+03,4.104000000000000000e+03,2.502000000000000000e+03,2.903000000000000000e+03,3.203000000000000000e+03,3.403000000000000000e+03,2.402000000000000000e+03,3.503000000000000000e+03,2.302000000000000000e+03,3.503000000000000000e+03,4.905000000000000000e+03,2.802000000000000000e+03,1.501000000000000000e+03,3.503000000000000000e+03,2.602000000000000000e+03,3.003000000000000000e+03,1.901000000000000000e+03,nan
4.795089999999999719e+01,3.138564000000000000e+06,4.100868799999999814e+06,4.295731000000000000e+06,3.759819299999999814e+06,5.132211000000000000e+06,4.880480000000000000e+06,4.328181000000000000e+06,4.916905000000000000e+06,4.498787000000000000e+06,4.685455500000000000e+06,4.320068500000000000e+06,3.743594299999999814e+06,4.681480500000000000e+06,5.030723500000000000e+06,3.983156500000000000e+06,4.555655500000000000e+06,5.132211000000000000e+06,4.657143000000000000e+06,4.356656000000000000e+06,4.076531299999999814e+06,4.348543500000000000e+06,4.596218000000000000e+06,5.501573000000000000e+06,6.756090000000000000e+06,4.807386500000000000e+06,4.409387000000000000e+06,6.317690500000000000e+06,4.023719000000000000e+06,4.003356500000000000e+06,4.746461500000000000e+06,4.835699000000000000e+06,5.022530000000000000e+06,5.318879500000000000e+06,5.643704000000000000e+06,4.985942500000000000e+06,4.835699000000000000e+06,4.835699000000000000e+06,4.734293000000000000e+06,4.518987000000000000e+06,4.925099000000000000e+06,4.880480000000000000e+06,4.770799000000000000e+06,4.742324000000000000e+06,4.510874500000000000e+06,4.929155000000000000e+06,5.668041500000000000e+06,4.770799000000000000e+06,4.994055000000000000e+06,4.969717500000000000e+06,5.330886000000000000e+06,4.774774000000000000e+06,5.132211000000000000e+06,4.921042500000000000e+06,4.527099500000000000e+06,5.002167500000000000e+06,4.490674500000000000e+06,4.718068000000000000e+06,4.807386500000000000e+06,5.034780000000000000e+06,4.925099000000000000e+06,4.985942500000000000e+06,4.815499000000000000e+06,5.339161000000000000e+06,4.908874000000000000e+06,5.225586000000000000e+06,4.734293000000000000e+06,5.156548500000000000e+06,5.351329500000000000e+06,4.734293000000000000e+06,5.996760000000000000e+06,5.302654500000000000e+06,4.994055000000000000e+06,4.876424000000000000e+06,4.811361500000000000e+06,5.221529500000000000e+06,5.079398500000000000e+06,4.612443000000000000e+06,4.454087000000000000e+06,5.477235500000000000e+06,4.275450000000000000e+06,5.087511000000000000e+06,4.393162000000000000e+06,4.141512500000000000e+06,4.640918000000000000e+06,4.238943500000000000e+06,4.571880500000000000e+06,4.027694000000000000e+06,3.682669500000000000e+06,4.222718500000000000e+06,4.336293500000000000e+06,5.266067000000000000e+06,3.719094500000000000e+06,4.364768500000000000e+06,3.349732500000000000e+06,3.849138000000000000e+06,3.820663000000000000e+06,3.138564000000000000e+06,4.121150000000000000e+06,3.179126500000000000e+06,4.243000000000000000e+06,3.861225500000000000e+06,4.247056000000000000e+06,3.223826500000000000e+06,3.877450500000000000e+06,3.491863500000000000e+06,2.992376799999999814e+06,3.747650500000000000e+06,3.528288500000000000e+06,4.328181000000000000e+06,3.175151500000000000e+06,3.958737799999999814e+06,3.073583000000000000e+06,2.890889500000000000e+06,2.744621000000000000e+06,2.850327000000000000e+06,2.403693299999999814e+06,2.618877299999999814e+06,3.434994799999999814e+06,3.073583000000000000e+06,2.817795799999999814e+06,3.199489000000000000e+06,2.854302000000000000e+06,3.227801500000000000e+06,3.869338000000000000e+06,2.805627000000000000e+06,2.862414500000000000e+06,2.821852000000000000e+06,2.373248000000000000e+06,2.700083500000000000e+06,2.070756300000000047e+06,3.369932500000000000e+06,2.708196000000000000e+06,2.996433000000000000e+06,3.235914000000000000e+06,4.153600000000000000e+06,3.589294500000000000e+06,2.647272000000000000e+06,3.406520000000000000e+06,4.072475000000000000e+06,3.098001500000000000e+06,4.969717500000000000e+06,3.743594299999999814e+06,4.145487500000000000e+06,3.491863500000000000e+06,3.670419500000000000e+06,3.296920000000000000e+06,3.479613500000000000e+06,3.369932500000000000e+06,3.540538500000000000e+06,3.540538500000000000e+06,3.333507500000000000e+06,3.970906500000000000e+06,3.479613500000000000e+06,3.508088500000000000e+06,4.194162500000000000e+06,4.084643799999999814e+06,2.955870500000000000e+06,2.756871000000000000e+06,3.853113000000000000e+06,3.130451500000000000e+06,3.690782000000000000e+06,3.406520000000000000e+06,3.240051500000000000e+06,2.700083500000000000e+06,2.984264299999999814e+06,3.581182000000000000e+06,2.902977000000000000e+06,3.690782000000000000e+06,3.524313500000000000e+06,3.443107299999999814e+06,3.609575799999999814e+06,2.781289500000000000e+06,3.183264000000000000e+06,4.307981000000000000e+06,3.321257500000000000e+06,3.081695500000000000e+06,4.291675000000000000e+06,4.003356500000000000e+06,3.264470000000000000e+06,3.264470000000000000e+06,3.434994799999999814e+06,3.317201299999999814e+06,2.756871000000000000e+06,3.573069500000000000e+06,3.329370000000000000e+06,2.943701799999999814e+06,3.317201299999999814e+06,3.142620299999999814e+06,2.894864500000000000e+06,3.418769799999999814e+06,3.000489299999999814e+06,2.976151799999999814e+06,2.878639500000000000e+06,2.971648000000000000e+06,3.284751299999999814e+06,3.053220500000000000e+06,3.187239000000000000e+06,3.536401000000000000e+06,3.171014000000000000e+06,3.195351500000000000e+06,3.479613500000000000e+06,3.589294500000000000e+06,4.872367500000000000e+06,3.248245000000000000e+06,3.110170299999999814e+06,3.284751299999999814e+06,2.521406500000000000e+06,3.053220500000000000e+06,3.556763500000000000e+06,3.374070000000000000e+06,3.479613500000000000e+06,2.878639500000000000e+06,2.976151799999999814e+06,2.683858500000000000e+06,4.186050000000000000e+06,3.175151500000000000e+06,3.317201299999999814e+06,2.878639500000000000e+06,3.325313799999999814e+06,3.650138299999999814e+06,3.447163500000000000e+06,2.858439500000000000e+06,3.057358000000000000e+06,3.702869500000000000e+06,3.694757000000000000e+06,3.191376500000000000e+06,3.633913299999999814e+06,2.890889500000000000e+06,4.039944000000000000e+06,3.321257500000000000e+06,3.085832799999999814e+06,2.801570799999999814e+06,3.747650500000000000e+06,3.394270000000000000e+06,3.374070000000000000e+06,3.012658000000000000e+06,3.650138299999999814e+06,3.836888000000000000e+06,3.215714000000000000e+06,3.045108000000000000e+06,3.410657299999999814e+06,3.061333000000000000e+06,3.686644500000000000e+06,3.321257500000000000e+06,4.835699000000000000e+06,4.421637000000000000e+06,3.832913000000000000e+06,3.268526299999999814e+06,3.573069500000000000e+06,3.763875500000000000e+06,3.690782000000000000e+06,4.340431000000000000e+06,3.613632000000000000e+06,3.942512799999999814e+06,3.841025500000000000e+06,4.612443000000000000e+06,3.402382500000000000e+06,3.710982000000000000e+06,3.710982000000000000e+06,3.556763500000000000e+06,4.888592500000000000e+06,3.573069500000000000e+06,4.027694000000000000e+06,3.386157500000000000e+06,3.467444799999999814e+06,4.068418799999999814e+06,3.979019000000000000e+06,3.146676500000000000e+06,4.202275000000000000e+06,3.179126500000000000e+06,5.193136000000000000e+06,3.325313799999999814e+06,3.475557299999999814e+06,4.153600000000000000e+06,3.158845299999999814e+06,4.198300000000000000e+06,3.207601500000000000e+06,3.747650500000000000e+06,3.142620299999999814e+06,3.402382500000000000e+06,2.931533000000000000e+06,3.577125799999999814e+06,3.276638799999999814e+06,3.686644500000000000e+06,4.255168500000000000e+06,3.227801500000000000e+06,3.211576500000000000e+06,3.694757000000000000e+06,3.499976000000000000e+06,3.459332299999999814e+06,2.631046000000000000e+06,3.601463299999999814e+06,4.405412000000000000e+06,3.625800799999999814e+06,3.849138000000000000e+06,3.369932500000000000e+06,3.069445500000000000e+06,3.057358000000000000e+06,3.593350799999999814e+06,3.609575799999999814e+06,3.284751299999999814e+06,3.231939000000000000e+06,3.690782000000000000e+06,3.617688299999999814e+06,3.378045000000000000e+06,3.577125799999999814e+06,2.842214500000000000e+06,3.938456500000000000e+06,3.410657299999999814e+06,3.747650500000000000e+06,4.847949000000000000e+06,4.165850000000000000e+06,3.710982000000000000e+06,3.739538000000000000e+06,3.033020500000000000e+06,3.954681500000000000e+06,3.134507799999999814e+06,3.276638799999999814e+06,3.260413799999999814e+06,3.491863500000000000e+06,3.548651000000000000e+06,3.406520000000000000e+06,2.850327000000000000e+06,2.651328299999999814e+06,3.089889000000000000e+06,3.093945299999999814e+06,3.487726000000000000e+06,3.203464000000000000e+06,3.231939000000000000e+06,3.382182500000000000e+06,3.349732500000000000e+06,2.789402000000000000e+06,4.190187500000000000e+06,3.463388500000000000e+06,3.804438000000000000e+06,3.747650500000000000e+06,3.183264000000000000e+06,3.207601500000000000e+06,3.284751299999999814e+06,3.288807500000000000e+06,2.870527000000000000e+06,2.984264299999999814e+06,3.930344000000000000e+06,4.579993000000000000e+06,3.751706799999999814e+06,3.378045000000000000e+06,3.621744500000000000e+06,4.429749500000000000e+06,3.694757000000000000e+06,3.662307000000000000e+06,3.694757000000000000e+06,3.264470000000000000e+06,3.516201000000000000e+06,3.227801500000000000e+06,3.508088500000000000e+06,3.374070000000000000e+06,3.041133000000000000e+06,3.130451500000000000e+06,3.589294500000000000e+06,4.255168500000000000e+06,3.544513500000000000e+06,3.682669500000000000e+06,4.206412500000000000e+06,3.544513500000000000e+06,3.191376500000000000e+06,3.654194500000000000e+06,3.983156500000000000e+06,3.650138299999999814e+06,3.426882299999999814e+06,3.743594299999999814e+06,3.560738500000000000e+06,3.487726000000000000e+06,3.613632000000000000e+06,3.223826500000000000e+06,3.528288500000000000e+06,3.922231500000000000e+06,3.625800799999999814e+06,4.295731000000000000e+06,3.020770500000000000e+06,4.011469000000000000e+06,3.439051000000000000e+06,3.983156500000000000e+06,4.234806000000000000e+06,4.332318500000000000e+06,4.108981299999999814e+06,3.309088799999999814e+06,3.637969500000000000e+06,3.077558000000000000e+06,3.719094500000000000e+06,3.447163500000000000e+06,3.613632000000000000e+06,4.425612000000000000e+06,3.516201000000000000e+06,2.870527000000000000e+06,3.516201000000000000e+06,3.447163500000000000e+06,3.158845299999999814e+06,3.309088799999999814e+06,3.053220500000000000e+06,3.800381799999999814e+06,3.629857000000000000e+06,2.894864500000000000e+06,3.248245000000000000e+06,2.813739500000000000e+06,3.532426000000000000e+06,3.199489000000000000e+06,2.858439500000000000e+06,2.939645500000000000e+06,3.357845000000000000e+06,2.927476799999999814e+06,3.268526299999999814e+06,3.463388500000000000e+06,2.902977000000000000e+06,3.499976000000000000e+06,3.406520000000000000e+06,3.934400299999999814e+06,3.386157500000000000e+06,3.394270000000000000e+06,3.455276000000000000e+06,2.728396000000000000e+06,3.443107299999999814e+06,2.923420500000000000e+06,3.138564000000000000e+06,3.150732799999999814e+06,3.398407500000000000e+06,3.666444500000000000e+06,3.585238299999999814e+06,3.451219799999999814e+06,3.402382500000000000e+06,3.000489299999999814e+06,4.222718500000000000e+06,3.544513500000000000e+06,4.076531299999999814e+06,3.853113000000000000e+06,3.962794000000000000e+06,3.065470500000000000e+06,3.455276000000000000e+06,3.974962799999999814e+06,3.171014000000000000e+06,3.922231500000000000e+06,3.483669799999999814e+06,4.827586500000000000e+06,3.564876000000000000e+06,3.378045000000000000e+06,3.682669500000000000e+06,3.540538500000000000e+06,3.670419500000000000e+06,3.828775500000000000e+06,3.841025500000000000e+06,3.836888000000000000e+06,3.252301299999999814e+06,4.466337000000000000e+06,4.376856000000000000e+06,3.272582500000000000e+06,3.820663000000000000e+06,3.215714000000000000e+06,3.321257500000000000e+06,3.743594299999999814e+06,2.801570799999999814e+06,3.743594299999999814e+06,4.405412000000000000e+06,3.568851000000000000e+06,3.881588000000000000e+06,3.443107299999999814e+06,3.812550500000000000e+06,4.056250000000000000e+06,3.309088799999999814e+06,3.288807500000000000e+06,3.203464000000000000e+06,3.296920000000000000e+06,3.313145000000000000e+06,2.890889500000000000e+06,3.735481799999999814e+06,3.430938500000000000e+06,3.325313799999999814e+06,3.548651000000000000e+06,3.686644500000000000e+06,3.167039000000000000e+06,3.605519500000000000e+06,4.019581500000000000e+06,2.959926799999999814e+06,2.797514500000000000e+06,3.495838500000000000e+06,3.191376500000000000e+06,3.167039000000000000e+06,3.317201299999999814e+06,3.296920000000000000e+06,2.996433000000000000e+06,3.073583000000000000e+06,3.581182000000000000e+06,3.020770500000000000e+06,3.654194500000000000e+06,2.882777000000000000e+06,3.479613500000000000e+06,3.642025799999999814e+06,3.402382500000000000e+06,3.593350799999999814e+06,3.268526299999999814e+06,3.264470000000000000e+06,2.708196000000000000e+06,3.459332299999999814e+06,3.296920000000000000e+06,2.821852000000000000e+06,3.024908000000000000e+06,3.471501000000000000e+06,3.702869500000000000e+06,4.003356500000000000e+06,2.805627000000000000e+06,3.252301299999999814e+06,3.118282799999999814e+06,2.931533000000000000e+06,3.240051500000000000e+06,3.524313500000000000e+06,4.019581500000000000e+06,3.333507500000000000e+06,3.036995500000000000e+06,2.882777000000000000e+06,2.899002000000000000e+06,2.825908299999999814e+06,3.154789000000000000e+06,2.834020799999999814e+06,3.102057799999999814e+06,3.154789000000000000e+06,3.544513500000000000e+06,2.874664500000000000e+06,3.556763500000000000e+06,3.276638799999999814e+06,2.801570799999999814e+06,3.727207000000000000e+06,3.503951000000000000e+06,3.491863500000000000e+06,3.264470000000000000e+06,3.085832799999999814e+06,3.743594299999999814e+06,3.792269299999999814e+06,2.708196000000000000e+06,2.996433000000000000e+06,3.987131500000000000e+06,3.731344500000000000e+06,3.171014000000000000e+06,3.045108000000000000e+06,2.720283500000000000e+06,3.171014000000000000e+06,3.443107299999999814e+06,3.195351500000000000e+06,3.146676500000000000e+06,3.268526299999999814e+06,2.854302000000000000e+06,2.756871000000000000e+06,2.988320500000000000e+06,2.959926799999999814e+06,2.834020799999999814e+06,3.102057799999999814e+06,3.000489299999999814e+06,3.138564000000000000e+06,3.065470500000000000e+06,4.113037500000000000e+06,2.850327000000000000e+06,2.813739500000000000e+06,2.765064500000000000e+06,2.326503799999999814e+06,2.070756300000000047e+06,2.330560000000000000e+06,2.809683299999999814e+06,2.984264299999999814e+06,3.244026500000000000e+06,2.541727500000000000e+06,2.602652299999999814e+06,3.098001500000000000e+06,2.529519000000000000e+06,2.675664799999999814e+06,3.061333000000000000e+06,2.968039299999999814e+06,3.175151500000000000e+06,2.829964500000000000e+06,3.244026500000000000e+06,3.447163500000000000e+06,2.902977000000000000e+06,2.590443000000000000e+06,3.520176000000000000e+06,3.280695000000000000e+06,2.472690000000000000e+06,3.150732799999999814e+06,2.639159500000000000e+06,3.398407500000000000e+06,3.479613500000000000e+06,2.594499299999999814e+06,3.426882299999999814e+06,2.720283500000000000e+06,2.813739500000000000e+06,2.846189500000000000e+06,3.475557299999999814e+06,3.085832799999999814e+06,2.724421000000000000e+06,2.907114500000000000e+06,2.444296299999999814e+06,2.951814299999999814e+06,2.805627000000000000e+06,3.309088799999999814e+06,2.813739500000000000e+06,2.963983000000000000e+06,3.451219799999999814e+06,2.980208000000000000e+06,3.081695500000000000e+06,2.476747299999999814e+06,2.976151799999999814e+06,3.171014000000000000e+06,2.687833500000000000e+06,3.333507500000000000e+06,3.836888000000000000e+06,2.984264299999999814e+06,2.996433000000000000e+06,3.049245500000000000e+06,3.199489000000000000e+06,2.988320500000000000e+06,2.874664500000000000e+06,3.447163500000000000e+06,3.016795500000000000e+06,3.361820000000000000e+06,3.098001500000000000e+06,4.835699000000000000e+06,3.369932500000000000e+06,3.524313500000000000e+06,3.585238299999999814e+06,3.203464000000000000e+06,3.723232000000000000e+06,3.260413799999999814e+06,3.528288500000000000e+06,3.577125799999999814e+06,3.451219799999999814e+06,3.877450500000000000e+06,3.223826500000000000e+06,4.137375000000000000e+06,3.865363000000000000e+06,3.633913299999999814e+06,3.524313500000000000e+06,3.345595000000000000e+06,3.849138000000000000e+06,3.386157500000000000e+06,3.617688299999999814e+06,3.329370000000000000e+06,3.020770500000000000e+06,2.866552000000000000e+06,3.195351500000000000e+06,3.227801500000000000e+06,3.426882299999999814e+06,3.244026500000000000e+06,3.154789000000000000e+06,3.260413799999999814e+06,3.195351500000000000e+06,3.333507500000000000e+06,3.589294500000000000e+06,3.284751299999999814e+06,3.361820000000000000e+06,3.804438000000000000e+06,3.471501000000000000e+06,3.036995500000000000e+06,3.390295000000000000e+06,2.984264299999999814e+06,3.183264000000000000e+06,3.321257500000000000e+06,3.020770500000000000e+06,3.463388500000000000e+06,3.516201000000000000e+06,3.349732500000000000e+06,3.885563000000000000e+06,3.024908000000000000e+06,2.769120799999999814e+06,3.227801500000000000e+06,3.597407000000000000e+06,3.581182000000000000e+06,3.337482500000000000e+06,3.122339000000000000e+06,3.049245500000000000e+06,3.702869500000000000e+06,2.973323000000000000e+06,3.739538000000000000e+06,2.909952500000000000e+06,2.976217299999999814e+06,2.958957299999999814e+06,3.581244299999999814e+06,2.713653000000000000e+06,3.197822500000000000e+06,3.484800799999999814e+06,2.551350000000000000e+06,2.510300299999999814e+06,3.291969500000000000e+06,3.094149000000000000e+06,2.922880000000000000e+06,2.514472500000000000e+06,3.134627299999999814e+06,2.502604000000000000e+06,2.605578000000000000e+06,2.453028500000000000e+06,2.825671500000000000e+06,2.502384000000000000e+06,2.562279299999999814e+06,2.513193799999999814e+06,2.324095299999999814e+06,2.822507299999999814e+06,3.356590799999999814e+06,2.717394799999999814e+06,2.527856500000000000e+06,3.027075299999999814e+06,3.232256299999999814e+06,2.690517500000000000e+06,3.243922500000000000e+06,2.907531299999999814e+06,2.606169000000000000e+06,3.047524500000000000e+06,3.238163799999999814e+06,2.895901500000000000e+06,3.115040000000000000e+06,2.709731799999999814e+06,2.819480299999999814e+06,3.132778500000000000e+06,3.243092500000000000e+06,3.154789000000000000e+06,2.887834799999999814e+06,3.085832799999999814e+06,2.869676799999999814e+06,2.963983000000000000e+06,3.138564000000000000e+06,2.464577500000000000e+06,3.414713500000000000e+06,3.378045000000000000e+06,2.894864500000000000e+06,3.378045000000000000e+06,2.854302000000000000e+06,3.146676500000000000e+06,3.414713500000000000e+06,3.020770500000000000e+06,2.919202000000000000e+06,3.662307000000000000e+06,2.984264299999999814e+06,3.942512799999999814e+06,3.093945299999999814e+06,3.430938500000000000e+06,2.878639500000000000e+06,3.081695500000000000e+06,3.650138299999999814e+06,3.179126500000000000e+06,2.959926799999999814e+06,3.406520000000000000e+06,3.012658000000000000e+06,3.755763000000000000e+06,2.984264299999999814e+06,3.061333000000000000e+06,2.980208000000000000e+06,3.556763500000000000e+06,3.098001500000000000e+06,3.280695000000000000e+06,3.179126500000000000e+06,2.781289500000000000e+06,3.292863799999999814e+06,3.077558000000000000e+06,4.092756299999999814e+06,3.439051000000000000e+06,1.047940300000000000e+07,2.902977000000000000e+06,2.513253500000000000e+06,3.204564500000000000e+06,3.235960000000000000e+06,3.390994000000000000e+06,3.609758299999999814e+06,3.362678799999999814e+06,3.318960500000000000e+06,3.264965000000000000e+06,3.898554299999999814e+06,3.817052299999999814e+06,2.792310500000000000e+06,3.517525500000000000e+06,3.146779799999999814e+06,3.058135000000000000e+06,2.909743000000000000e+06,3.385775299999999814e+06,3.206128500000000000e+06,3.021934000000000000e+06,2.160035299999999814e+06,2.392512500000000000e+06,2.574531000000000000e+06,3.267267299999999814e+06,2.363808299999999814e+06,2.493682299999999814e+06,2.919202000000000000e+06,2.741136299999999814e+06,2.505141000000000000e+06,2.505141000000000000e+06,2.927476799999999814e+06,3.134507799999999814e+06,2.034209399999999907e+06,2.219426500000000000e+06,2.078009399999999907e+06,2.202391000000000000e+06,2.066659399999999907e+06,1.680911000000000000e+06,2.059877300000000047e+06,1.839681600000000093e+06,1.762156800000000047e+06,3.852715000000000000e+06,2.482321000000000000e+06,2.102789299999999814e+06,1.466911500000000000e+06,1.856288000000000000e+06,2.321776500000000000e+06,2.183236299999999814e+06,2.283642000000000000e+06,3.033111500000000000e+06,2.149773500000000000e+06,2.213296000000000000e+06,2.485049799999999814e+06,2.335192799999999814e+06,2.830247299999999814e+06,2.450223500000000000e+06,2.417121799999999814e+06,3.081195799999999814e+06,2.843789000000000000e+06,2.451735000000000000e+06,1.987221100000000093e+06,2.915991799999999814e+06,2.209010500000000000e+06,2.466222299999999814e+06,2.796108000000000000e+06,2.622837299999999814e+06,2.742467000000000000e+06,2.319396299999999814e+06,2.752674500000000000e+06,2.648816799999999814e+06,2.878639500000000000e+06,2.505141000000000000e+06,2.140251799999999814e+06,2.861033500000000000e+06,2.361437299999999814e+06,2.975692000000000000e+06,2.378598500000000000e+06,2.222359500000000000e+06,3.239770000000000000e+06,2.614248000000000000e+06,3.403367000000000000e+06,3.688102799999999814e+06,3.038927299999999814e+06,2.706109500000000000e+06,3.219297500000000000e+06,2.266491299999999814e+06,2.517197799999999814e+06,2.514480799999999814e+06,3.396456000000000000e+06,2.753843500000000000e+06,2.589552000000000000e+06,3.376072299999999814e+06,2.949140299999999814e+06,2.970357799999999814e+06,2.950343000000000000e+06,3.250227500000000000e+06,2.956581799999999814e+06,3.043225299999999814e+06,2.832848000000000000e+06,3.665861799999999814e+06,3.282404500000000000e+06,2.685840500000000000e+06,2.892998799999999814e+06,3.119040000000000000e+06,3.145260299999999814e+06,2.946129000000000000e+06,2.920605299999999814e+06,3.315970000000000000e+06,3.166746799999999814e+06,2.497782000000000000e+06,2.980797299999999814e+06,2.747182000000000000e+06,2.787652500000000000e+06,3.044659500000000000e+06,3.158916799999999814e+06,2.673463799999999814e+06,2.657490299999999814e+06,3.107540000000000000e+06,3.090234000000000000e+06,3.207666299999999814e+06,3.038285299999999814e+06,3.291068299999999814e+06,2.512660500000000000e+06,2.911206500000000000e+06,2.932025000000000000e+06,2.787460500000000000e+06,2.653939799999999814e+06,2.814800000000000000e+06,2.432685000000000000e+06,2.664562000000000000e+06,2.983601299999999814e+06,2.606846799999999814e+06,2.604715500000000000e+06,2.523649799999999814e+06,2.808483500000000000e+06,3.036419299999999814e+06,2.665109799999999814e+06,3.840190299999999814e+06,2.770970500000000000e+06,3.457999799999999814e+06,3.968129299999999814e+06,2.704287000000000000e+06,2.512768000000000000e+06,2.636821799999999814e+06,2.802821299999999814e+06,2.823496500000000000e+06,2.747793000000000000e+06,2.063571100000000093e+06,2.513480000000000000e+06,2.643717000000000000e+06,2.532992000000000000e+06,2.249361000000000000e+06,3.292863799999999814e+06,2.241659799999999814e+06,2.513253500000000000e+06,2.468633799999999814e+06,2.168192000000000000e+06,2.492972299999999814e+06,2.419918299999999814e+06,2.188032000000000000e+06,2.310277799999999814e+06,1.883965899999999907e+06,1.948947000000000000e+06,2.077760000000000000e+06,2.163968000000000000e+06,1.961115800000000047e+06,2.334117500000000000e+06,2.248157000000000000e+06,2.728396000000000000e+06,2.428030799999999814e+06,2.048768000000000000e+06,2.923420500000000000e+06,2.769120799999999814e+06,2.610764799999999814e+06,2.334616299999999814e+06,2.756871000000000000e+06,2.354938000000000000e+06,2.700083500000000000e+06,2.562049299999999814e+06,2.919202000000000000e+06,2.963983000000000000e+06,2.651328299999999814e+06,2.651328299999999814e+06,2.626989799999999814e+06,2.955870500000000000e+06,2.777233299999999814e+06,3.098001500000000000e+06,3.211576500000000000e+06,2.834020799999999814e+06,3.329370000000000000e+06,3.974962799999999814e+06,2.874664500000000000e+06,2.870527000000000000e+06,2.943701799999999814e+06,3.629857000000000000e+06,3.061333000000000000e+06,2.342728799999999814e+06,3.106114000000000000e+06,2.959926799999999814e+06,3.045108000000000000e+06,2.529519000000000000e+06,2.862414500000000000e+06,2.525502500000000000e+06,2.618877299999999814e+06,2.679721000000000000e+06,2.570161799999999814e+06,3.041133000000000000e+06,2.894864500000000000e+06,2.797514500000000000e+06,3.122339000000000000e+06,2.899002000000000000e+06,2.712171000000000000e+06,2.846189500000000000e+06,3.033020500000000000e+06,2.797514500000000000e+06,2.939645500000000000e+06,2.744621000000000000e+06,3.012658000000000000e+06,3.077558000000000000e+06,2.099150000000000000e+06,2.208790500000000000e+06,2.257506000000000000e+06,3.085832799999999814e+06,2.809683299999999814e+06,2.635102299999999814e+06,2.196582000000000000e+06,2.488916000000000000e+06,2.574218000000000000e+06,2.375259000000000000e+06,1.969228300000000047e+06,2.188429000000000000e+06,2.488916000000000000e+06,2.300891299999999814e+06,1.717664000000000000e+06,2.074812500000000000e+06,2.557993000000000000e+06,2.176260299999999814e+06,2.180316500000000000e+06,1.654368000000000000e+06,2.403693299999999814e+06,2.968039299999999814e+06,1.851680000000000000e+06,3.098001500000000000e+06,1.973284500000000000e+06,2.403693299999999814e+06,1.735616000000000000e+06,2.322447500000000000e+06,2.590443000000000000e+06,2.095093800000000047e+06,1.729666100000000093e+06,2.456465000000000000e+06,2.728396000000000000e+06,1.732896000000000000e+06,2.669751799999999814e+06,1.844352000000000000e+06,2.370704299999999814e+06,2.111359299999999814e+06,1.743072300000000047e+06,2.353024000000000000e+06,1.835210800000000047e+06,2.306221500000000000e+06,2.476747299999999814e+06,2.354938000000000000e+06,2.996433000000000000e+06,2.155979000000000000e+06,1.912400300000000047e+06,2.521406500000000000e+06,2.285940299999999814e+06,2.214336000000000000e+06,2.034944000000000000e+06,2.200960000000000000e+06,2.606708500000000000e+06,2.172204000000000000e+06,2.034209399999999907e+06,2.225632799999999814e+06,2.180316500000000000e+06,2.509472299999999814e+06,2.436183799999999814e+06,2.411805799999999814e+06,2.107262500000000000e+06,2.342728799999999814e+06,2.338672500000000000e+06,1.937892899999999907e+06,2.017904300000000047e+06,2.365821000000000000e+06,1.835210800000000047e+06,2.691971000000000000e+06,1.928625300000000047e+06,2.095093800000000047e+06,1.871797100000000093e+06,1.917856000000000000e+06,2.058546899999999907e+06,2.026016800000000047e+06,2.119471799999999814e+06,2.119471799999999814e+06,1.717497399999999907e+06,2.530528000000000000e+06,2.151744000000000000e+06,2.249472000000000000e+06,2.769120799999999814e+06,2.488916000000000000e+06,2.188429000000000000e+06,2.265088000000000000e+06,2.059168000000000000e+06,2.237224799999999814e+06,2.590443000000000000e+06,2.061197800000000047e+06,2.294052799999999814e+06,2.522077299999999814e+06,2.164091500000000000e+06,2.501755799999999814e+06,2.346880000000000000e+06,2.631046000000000000e+06,2.141952000000000000e+06,2.030080000000000000e+06,1.836576000000000000e+06,2.135696799999999814e+06,2.066464000000000000e+06,2.008960000000000000e+06,2.237014799999999814e+06,1.728544000000000000e+06,1.718976000000000000e+06,1.479346500000000000e+06,1.952416000000000000e+06,1.774325500000000000e+06,2.005216000000000000e+06,1.870880000000000000e+06,1.997056000000000000e+06,2.091037500000000000e+06,2.165304799999999814e+06,2.061824000000000000e+06,2.584538500000000000e+06,2.644190500000000000e+06,1.874116399999999907e+06,1.774147399999999907e+06,2.281884000000000000e+06,1.827098300000000047e+06,3.147606000000000000e+06,2.117184000000000000e+06,2.377767500000000000e+06,2.109888000000000000e+06,2.496489000000000000e+06,2.289996500000000000e+06,2.364800000000000000e+06,2.370223299999999814e+06,2.440240000000000000e+06,2.005735500000000000e+06,1.901824000000000000e+06,2.094368000000000000e+06,2.359034000000000000e+06,1.726908800000000047e+06,1.974784000000000000e+06,2.999430000000000000e+06,1.891392000000000000e+06,1.936737800000000047e+06,2.033386300000000047e+06,1.954272000000000000e+06,2.129216000000000000e+06,2.379275500000000000e+06,2.415488000000000000e+06,2.257506000000000000e+06,2.126812299999999814e+06,1.697136000000000000e+06,1.772704000000000000e+06,2.225015500000000000e+06,1.628419100000000093e+06,1.808000000000000000e+06,1.826816000000000000e+06,2.123528000000000000e+06,1.855200000000000000e+06,1.562185600000000093e+06,2.513615500000000000e+06,1.513873300000000047e+06,1.710912000000000000e+06,2.021960500000000000e+06,1.680000000000000000e+06,1.446486600000000093e+06,1.710784000000000000e+06,1.911624000000000000e+06,2.015584000000000000e+06,2.686070799999999814e+06,1.459364600000000093e+06,1.482917500000000000e+06,2.050434399999999907e+06,1.844224000000000000e+06,1.407800100000000093e+06,1.648192000000000000e+06,2.017146899999999907e+06,1.764193100000000093e+06,1.652005000000000000e+06,1.733760000000000000e+06,1.663936000000000000e+06,1.732352000000000000e+06,1.816320000000000000e+06,1.750240000000000000e+06,1.852992000000000000e+06,2.095093800000000047e+06,1.699683500000000000e+06,2.291289000000000000e+06,2.153719000000000000e+06,1.346028100000000093e+06,1.488512000000000000e+06,2.116899500000000000e+06,1.696918899999999907e+06,2.034176000000000000e+06,1.707744000000000000e+06,1.561888000000000000e+06,1.809536000000000000e+06,1.486674000000000000e+06,1.774336000000000000e+06,1.754816000000000000e+06,1.857376000000000000e+06,1.615008000000000000e+06,1.678400000000000000e+06,2.161909799999999814e+06,2.129991000000000000e+06,1.628128000000000000e+06,1.726048000000000000e+06,1.539424000000000000e+06,1.732217399999999907e+06,2.237014799999999814e+06,1.770208000000000000e+06,2.232308299999999814e+06,2.032085899999999907e+06,1.437332300000000047e+06,1.529824000000000000e+06,2.101510500000000000e+06,2.133687799999999814e+06,1.516128000000000000e+06,1.918304000000000000e+06,2.014720000000000000e+06,1.565664000000000000e+06,1.618592000000000000e+06,1.829216000000000000e+06,1.593279300000000047e+06,1.551712000000000000e+06,1.945472000000000000e+06,2.092395600000000093e+06,1.932160000000000000e+06,1.754912000000000000e+06,1.676854800000000047e+06,1.672736000000000000e+06,1.429524899999999907e+06,2.339158500000000000e+06,1.749696000000000000e+06,1.892928000000000000e+06,2.184372799999999814e+06,1.576152399999999907e+06,1.512992000000000000e+06,1.818944000000000000e+06,2.084316600000000093e+06,1.569760000000000000e+06,1.640832000000000000e+06,2.217259000000000000e+06,1.995621300000000047e+06,1.753241399999999907e+06,2.110329000000000000e+06,1.786464000000000000e+06,1.870332800000000047e+06,1.683392000000000000e+06,1.473344000000000000e+06,2.277275000000000000e+06,1.776736000000000000e+06,2.157640000000000000e+06,2.008544000000000000e+06,1.652864000000000000e+06,2.216929500000000000e+06,1.531355500000000000e+06,1.776192000000000000e+06,1.499173899999999907e+06,1.660896000000000000e+06,1.639936000000000000e+06,1.672832000000000000e+06,2.122685500000000000e+06,1.255128500000000000e+06,1.485408000000000000e+06,1.617504000000000000e+06,1.636896000000000000e+06,1.956928000000000000e+06,2.228514000000000000e+06,1.590976000000000000e+06,1.632403600000000093e+06,1.506364300000000047e+06,1.712224000000000000e+06,1.812064000000000000e+06,1.725056000000000000e+06,1.726464000000000000e+06,1.636007500000000000e+06,1.713408000000000000e+06,2.040800000000000000e+06,1.727232000000000000e+06,1.700992000000000000e+06,1.721696000000000000e+06,1.528288000000000000e+06,2.130065500000000000e+06,1.810848000000000000e+06,2.312610299999999814e+06,1.660873100000000093e+06,1.957586100000000093e+06,2.159744000000000000e+06,1.978921899999999907e+06,1.852217300000000047e+06,1.561248000000000000e+06,1.244777300000000047e+06,1.578976000000000000e+06,1.515904000000000000e+06,1.891618899999999907e+06,2.116686299999999814e+06,1.483456000000000000e+06,1.804832000000000000e+06,1.563575800000000047e+06,1.700224000000000000e+06,1.702208000000000000e+06,2.094272000000000000e+06,1.747392000000000000e+06,2.055392000000000000e+06,2.066240000000000000e+06,2.400844500000000000e+06,2.119471799999999814e+06,2.139776000000000000e+06,2.110464000000000000e+06,2.205952000000000000e+06,2.164672000000000000e+06,3.146676500000000000e+06,2.347776000000000000e+06,2.574218000000000000e+06,2.827981500000000000e+06,2.860560500000000000e+06,2.459791299999999814e+06,2.334712500000000000e+06,2.241969500000000000e+06,2.401196299999999814e+06,2.200960000000000000e+06,2.496704000000000000e+06,2.377408000000000000e+06,2.398026000000000000e+06,2.145097500000000000e+06,2.016547899999999907e+06,1.926753399999999907e+06,2.416286299999999814e+06,1.751648000000000000e+06,2.087168000000000000e+06,1.657312000000000000e+06,1.758080000000000000e+06,1.412116899999999907e+06,1.388041899999999907e+06,1.393360000000000000e+06,1.654592000000000000e+06,1.831154500000000000e+06,2.322447500000000000e+06,1.677408000000000000e+06,1.755136000000000000e+06,1.730720000000000000e+06,1.886560000000000000e+06,1.775008000000000000e+06,1.961115800000000047e+06,1.886880000000000000e+06,1.613280000000000000e+06,1.583519500000000000e+06,1.863296000000000000e+06,1.547744000000000000e+06,1.707520000000000000e+06,1.711680000000000000e+06,1.782432000000000000e+06,1.705328600000000093e+06,1.948947000000000000e+06,1.810872300000000047e+06,2.107262500000000000e+06,2.046378100000000093e+06,2.249393500000000000e+06,1.717760000000000000e+06,1.665984000000000000e+06,2.168147799999999814e+06,1.697136000000000000e+06,2.334616299999999814e+06,1.954272000000000000e+06,2.521406500000000000e+06,2.027200000000000000e+06,2.626989799999999814e+06,2.545744000000000000e+06,2.216903000000000000e+06,2.078080000000000000e+06,2.178432000000000000e+06,1.863604500000000000e+06,1.721553600000000093e+06,2.050434399999999907e+06,2.257506000000000000e+06,1.801760000000000000e+06,2.112576000000000000e+06,2.104896000000000000e+06,1.817184000000000000e+06,2.123528000000000000e+06,2.878639500000000000e+06,2.655384500000000000e+06,1.953504000000000000e+06,2.440240000000000000e+06,2.131640500000000000e+06,2.225015500000000000e+06,2.083616000000000000e+06,2.183680000000000000e+06,1.918528000000000000e+06,2.578274299999999814e+06,2.813739500000000000e+06,2.062603100000000093e+06,2.196582000000000000e+06,2.318391299999999814e+06,2.082925000000000000e+06,2.005735500000000000e+06,2.099150000000000000e+06,1.962528000000000000e+06,1.823041000000000000e+06,2.196582000000000000e+06,1.875853399999999907e+06,2.468633799999999814e+06,1.607008000000000000e+06,2.181376000000000000e+06,2.216903000000000000e+06,2.586386799999999814e+06,2.212807000000000000e+06,1.758100500000000000e+06,1.896134600000000093e+06,2.184372799999999814e+06,2.322447500000000000e+06,2.233168500000000000e+06,1.693079800000000047e+06,1.829568000000000000e+06,1.696544000000000000e+06,2.342728799999999814e+06,1.683392000000000000e+06,2.164091500000000000e+06,2.334616299999999814e+06,2.151922799999999814e+06,2.010944000000000000e+06,2.103206299999999814e+06,1.831154500000000000e+06,2.040256000000000000e+06,2.298109000000000000e+06,1.814928500000000000e+06,2.314335000000000000e+06,1.486047800000000047e+06,2.419918299999999814e+06,2.419918299999999814e+06,1.632800000000000000e+06,1.473879000000000000e+06,2.586386799999999814e+06,1.710368000000000000e+06,1.625536000000000000e+06,2.009791800000000047e+06,1.937344000000000000e+06,1.707424000000000000e+06,1.555085100000000093e+06,1.364199000000000000e+06,1.725609899999999907e+06,2.484859799999999814e+06,2.111359299999999814e+06,1.823041000000000000e+06,1.733722399999999907e+06,1.981397000000000000e+06,1.258695000000000000e+06,2.029728000000000000e+06,1.510386300000000047e+06,1.672736000000000000e+06,1.445444800000000047e+06,1.561984000000000000e+06,1.993566800000000047e+06,1.651456000000000000e+06,2.505141000000000000e+06,1.323635500000000000e+06,1.640347500000000000e+06,1.810872300000000047e+06,1.639520000000000000e+06,1.794647300000000047e+06,1.920512800000000047e+06,1.327616000000000000e+06,1.507168000000000000e+06,1.043470300000000047e+06,2.176260299999999814e+06,1.263808000000000000e+06,1.295201300000000047e+06,1.144998300000000047e+06,1.823041000000000000e+06,1.413504000000000000e+06,2.237224799999999814e+06,1.425163500000000000e+06,1.710688800000000047e+06,1.750240000000000000e+06,1.563197600000000093e+06,1.668742300000000047e+06,1.433276000000000000e+06,2.038265600000000093e+06,1.629088000000000000e+06,1.481991500000000000e+06,1.766213000000000000e+06,1.729666100000000093e+06,1.675136000000000000e+06,1.579422600000000093e+06,2.208790500000000000e+06,1.908344000000000000e+06,1.648460000000000000e+06,3.162901500000000000e+06,2.399637000000000000e+06,1.725609899999999907e+06,1.961115800000000047e+06,2.744621000000000000e+06,2.504192000000000000e+06,2.809683299999999814e+06,2.212807000000000000e+06,2.334616299999999814e+06,2.509197299999999814e+06,2.115415500000000000e+06,2.497028500000000000e+06,2.253449799999999814e+06,1.831154500000000000e+06,2.164091500000000000e+06,2.350841299999999814e+06,2.122752000000000000e+06,2.287040000000000000e+06,2.444800000000000000e+06,2.245337299999999814e+06,2.423974500000000000e+06,1.652516300000000047e+06,1.795968000000000000e+06,1.524096000000000000e+06,1.582848000000000000e+06,2.058546899999999907e+06,1.697136000000000000e+06,1.559141399999999907e+06,2.147865500000000000e+06,2.318391299999999814e+06,1.566208000000000000e+06,1.993566800000000047e+06,1.774325500000000000e+06,2.289996500000000000e+06,1.364199000000000000e+06,1.709384899999999907e+06,1.628178800000000047e+06,1.892078399999999907e+06,1.555840000000000000e+06,1.092185899999999907e+06,1.677952000000000000e+06,2.115415500000000000e+06,1.676854800000000047e+06,2.359034000000000000e+06,1.474304000000000000e+06,1.677952000000000000e+06,1.438624000000000000e+06,1.831840000000000000e+06,1.506330000000000000e+06,1.393216000000000000e+06,1.687744000000000000e+06,1.814928500000000000e+06,1.803968000000000000e+06,1.291145000000000000e+06,1.740096000000000000e+06,1.953003300000000047e+06,1.879909600000000093e+06,1.540512000000000000e+06,1.312448000000000000e+06,1.832192000000000000e+06,1.749988000000000000e+06,1.993566800000000047e+06,1.839267000000000000e+06,2.805627000000000000e+06,1.169335800000000047e+06,1.165279500000000000e+06,1.521504000000000000e+06,1.469822800000000047e+06,1.706656000000000000e+06,2.111359299999999814e+06,1.610784000000000000e+06,1.415968000000000000e+06,1.721553600000000093e+06,2.034209399999999907e+06,1.965172000000000000e+06,2.273771500000000000e+06,1.567488000000000000e+06,1.883965899999999907e+06,1.570624000000000000e+06,2.050434399999999907e+06,1.514442500000000000e+06,2.172204000000000000e+06,1.649184000000000000e+06,1.676320000000000000e+06,1.888022100000000093e+06,1.689023500000000000e+06,2.077088000000000000e+06,2.310277799999999814e+06,2.241281000000000000e+06,2.736508500000000000e+06,2.196032000000000000e+06,2.602652299999999814e+06,2.444296299999999814e+06,2.123528000000000000e+06,2.257506000000000000e+06,2.419918299999999814e+06,2.359034000000000000e+06,1.713088000000000000e+06,2.594499299999999814e+06,2.354938000000000000e+06,2.785345799999999814e+06,2.805627000000000000e+06,2.411805799999999814e+06,2.346785000000000000e+06,2.525502500000000000e+06,1.814928500000000000e+06,3.024908000000000000e+06,2.009791800000000047e+06,2.131640500000000000e+06,2.452408799999999814e+06,2.022016000000000000e+06,2.107262500000000000e+06,2.862414500000000000e+06,2.842214500000000000e+06,2.517390000000000000e+06,2.075104000000000000e+06,2.423974500000000000e+06,2.302165299999999814e+06,2.590443000000000000e+06,1.920512800000000047e+06,2.265618500000000000e+06,2.302165299999999814e+06,2.582330500000000000e+06,2.874664500000000000e+06,1.721472000000000000e+06,2.131640500000000000e+06,2.395580799999999814e+06,2.160035299999999814e+06,2.127296000000000000e+06,1.948947000000000000e+06,1.636291300000000047e+06,2.379275500000000000e+06,2.448352500000000000e+06,2.172204000000000000e+06,2.034209399999999907e+06,2.423974500000000000e+06,1.628178800000000047e+06,1.783200000000000000e+06,1.953003300000000047e+06,1.542916399999999907e+06,2.318391299999999814e+06,2.492972299999999814e+06,2.188429000000000000e+06,1.406400000000000000e+06,2.249393500000000000e+06,2.428030799999999814e+06,2.220919500000000000e+06,2.172204000000000000e+06,1.669920000000000000e+06,1.936737800000000047e+06,1.840832000000000000e+06,2.131640500000000000e+06,2.097472000000000000e+06,1.636291300000000047e+06,1.270863800000000047e+06,2.115415500000000000e+06,2.123528000000000000e+06,1.810872300000000047e+06,2.570161799999999814e+06,2.476747299999999814e+06,1.559141399999999907e+06,1.404841600000000093e+06,2.034209399999999907e+06,1.926112000000000000e+06,2.103206299999999814e+06,2.086981300000000047e+06,1.965172000000000000e+06,2.143809299999999814e+06,1.888022100000000093e+06,1.640347500000000000e+06,1.672798500000000000e+06,1.823041000000000000e+06,1.940794000000000000e+06,1.908192000000000000e+06,1.720928000000000000e+06,1.953003300000000047e+06,1.775008000000000000e+06,2.253449799999999814e+06,1.981397000000000000e+06,2.151922799999999814e+06,1.705328600000000093e+06,1.831744000000000000e+06,1.538780000000000000e+06,1.201786800000000047e+06,1.596704000000000000e+06,1.620025800000000047e+06,1.687072000000000000e+06,1.784288000000000000e+06,1.434336000000000000e+06,1.519232000000000000e+06,1.213955500000000000e+06,1.896134600000000093e+06,2.225015500000000000e+06,2.099150000000000000e+06,2.143809299999999814e+06,1.896134600000000093e+06,1.978624000000000000e+06,2.166784000000000000e+06,2.744621000000000000e+06,1.847379500000000000e+06,1.944850300000000047e+06,2.160035299999999814e+06,2.127584299999999814e+06,2.151922799999999814e+06,2.058546899999999907e+06,1.603800800000000047e+06,2.176260299999999814e+06,2.123528000000000000e+06,2.204694500000000000e+06,2.387388000000000000e+06,2.095093800000000047e+06,2.127584299999999814e+06,1.978752000000000000e+06,3.033020500000000000e+06,2.091037500000000000e+06,2.391484000000000000e+06,2.484859799999999814e+06,2.257506000000000000e+06,2.574218000000000000e+06,2.253449799999999814e+06,1.814928500000000000e+06,2.322447500000000000e+06,2.456465000000000000e+06,1.498216500000000000e+06,1.913024000000000000e+06,1.993566800000000047e+06,2.651328299999999814e+06,2.322447500000000000e+06,1.981397000000000000e+06,2.456465000000000000e+06,2.155979000000000000e+06,2.963983000000000000e+06,1.652516300000000047e+06,1.676854800000000047e+06,2.143809299999999814e+06,1.924800000000000000e+06,2.423744000000000000e+06,2.212807000000000000e+06,2.314335000000000000e+06,2.679721000000000000e+06,2.651328299999999814e+06,2.773177000000000000e+06,1.944850300000000047e+06,2.842214500000000000e+06,2.793458299999999814e+06,2.452408799999999814e+06,1.965172000000000000e+06,2.562049299999999814e+06,2.708196000000000000e+06,2.423974500000000000e+06,2.387388000000000000e+06,1.912400300000000047e+06,2.537631500000000000e+06,2.058546899999999907e+06,2.509197299999999814e+06,3.187239000000000000e+06,1.726144000000000000e+06,1.664686000000000000e+06,2.346785000000000000e+06,2.050434399999999907e+06,2.497028500000000000e+06,2.492972299999999814e+06,2.943701799999999814e+06,2.241281000000000000e+06,2.972095500000000000e+06,2.671608500000000000e+06,2.432087000000000000e+06,2.785345799999999814e+06,3.203464000000000000e+06,2.456465000000000000e+06,2.720283500000000000e+06,2.423974500000000000e+06,2.013848000000000000e+06,2.618877299999999814e+06,2.850327000000000000e+06,2.785345799999999814e+06,2.582330500000000000e+06,2.626989799999999814e+06,2.590443000000000000e+06,2.464577500000000000e+06,2.801570799999999814e+06,3.296920000000000000e+06,2.769120799999999814e+06,2.854302000000000000e+06,4.685455500000000000e+06,2.793458299999999814e+06,3.199489000000000000e+06,2.825908299999999814e+06,3.215714000000000000e+06,2.712171000000000000e+06,3.000489299999999814e+06,2.488916000000000000e+06,2.915227000000000000e+06,2.761008299999999814e+06,2.383371500000000000e+06,3.142620299999999814e+06,3.369932500000000000e+06,3.390295000000000000e+06,2.602652299999999814e+06,2.756871000000000000e+06,2.326503799999999814e+06,2.631808000000000000e+06,2.648512000000000000e+06,2.342728799999999814e+06,2.513408000000000000e+06,2.160035299999999814e+06,2.218752000000000000e+06,2.248000000000000000e+06,2.204928000000000000e+06,2.030080000000000000e+06,2.036928000000000000e+06,1.868000000000000000e+06,1.827360000000000000e+06,1.595072000000000000e+06,1.436896000000000000e+06,1.364416000000000000e+06,1.104864000000000000e+06,1.044592000000000000e+06,9.019680000000000000e+05,6.960800000000000000e+05,6.549920000000000000e+05,4.889840000000000000e+05,4.339840000000000000e+05,3.363360000000000000e+05,2.818480000000000000e+05,1.919040000000000000e+05,1.588840000000000000e+05,1.244080000000000000e+05,8.848200000000000000e+04,7.571800000000000000e+04,6.336300000000000000e+04,5.011200000000000000e+04,3.697100000000000000e+04,2.554100000000000000e+04,2.063100000000000000e+04,1.451900000000000000e+04,1.592200000000000000e+04,1.081300000000000000e+04,1.011200000000000000e+04,8.410000000000000000e+03,7.108000000000000000e+03,5.205000000000000000e+03,4.905000000000000000e+03,5.005000000000000000e+03,5.005000000000000000e+03,4.404000000000000000e+03,5.205000000000000000e+03,4.705000000000000000e+03,4.505000000000000000e+03,2.502000000000000000e+03,3.904000000000000000e+03,3.503000000000000000e+03,5.005000000000000000e+03,2.702000000000000000e+03,4.104000000000000000e+03,1.901000000000000000e+03,2.702000000000000000e+03,1.801000000000000000e+03,3.603000000000000000e+03,2.302000000000000000e+03,3.303000000000000000e+03,2.602000000000000000e+03,3.503000000000000000e+03,4.705000000000000000e+03,3.704000000000000000e+03,2.702000000000000000e+03,2.302000000000000000e+03,3.103000000000000000e+03,2.602000000000000000e+03,2.903000000000000000e+03,2.102000000000000000e+03,2.903000000000000000e+03,3.503000000000000000e+03,1.801000000000000000e+03,2.602000000000000000e+03,2.802000000000000000e+03,3.303000000000000000e+03,2.302000000000000000e+03,3.003000000000000000e+03,2.402000000000000000e+03,3.704000000000000000e+03,2.502000000000000000e+03,4.304000000000000000e+03,1.701000000000000000e+03,2.802000000000000000e+03,2.002000000000000000e+03,2.402000000000000000e+03,3.003000000000000000e+03,3.203000000000000000e+03,2.802000000000000000e+03,3.403000000000000000e+03,2.502000000000000000e+03,2.602000000000000000e+03,3.704000000000000000e+03,1.701000000000000000e+03,3.203000000000000000e+03,3.704000000000000000e+03,3.303000000000000000e+03,2.302000000000000000e+03,2.802000000000000000e+03,2.903000000000000000e+03,2.903000000000000000e+03,2.602000000000000000e+03,2.502000000000000000e+03,3.303000000000000000e+03,3.804000000000000000e+03,3.603000000000000000e+03,3.303000000000000000e+03,3.904000000000000000e+03,3.103000000000000000e+03,3.003000000000000000e+03,2.702000000000000000e+03,3.603000000000000000e+03,4.104000000000000000e+03,3.904000000000000000e+03,2.602000000000000000e+03,2.502000000000000000e+03,2.602000000000000000e+03,3.003000000000000000e+03,3.103000000000000000e+03,2.302000000000000000e+03,3.704000000000000000e+03,3.503000000000000000e+03,3.503000000000000000e+03,3.303000000000000000e+03,3.103000000000000000e+03,2.702000000000000000e+03,3.303000000000000000e+03,3.403000000000000000e+03,3.403000000000000000e+03,4.004000000000000000e+03,3.203000000000000000e+03,2.602000000000000000e+03,2.302000000000000000e+03,3.704000000000000000e+03,3.303000000000000000e+03,3.403000000000000000e+03,3.303000000000000000e+03,2.602000000000000000e+03,4.004000000000000000e+03,2.302000000000000000e+03,2.202000000000000000e+03,1.901000000000000000e+03,3.103000000000000000e+03,3.536600000000000000e+04,2.302000000000000000e+03,3.103000000000000000e+03,2.903000000000000000e+03,2.502000000000000000e+03,2.302000000000000000e+03,3.303000000000000000e+03,3.503000000000000000e+03,2.602000000000000000e+03,2.502000000000000000e+03,4.104000000000000000e+03,2.202000000000000000e+03,3.603000000000000000e+03,1.301000000000000000e+03,2.402000000000000000e+03,2.802000000000000000e+03,3.603000000000000000e+03,6.276000000000000000e+04,2.202000000000000000e+03,2.202000000000000000e+03,2.802000000000000000e+03,3.003000000000000000e+03,3.403000000000000000e+03,3.403000000000000000e+03,2.602000000000000000e+03,4.004000000000000000e+03,2.602000000000000000e+03,4.705000000000000000e+03,3.804000000000000000e+03,0.000000000000000000e+00,3.704000000000000000e+03,2.802000000000000000e+03,3.503000000000000000e+03,2.702000000000000000e+03,3.003000000000000000e+03,2.402000000000000000e+03,4.304000000000000000e+03,3.003000000000000000e+03,1.601000000000000000e+03,2.202000000000000000e+03,2.502000000000000000e+03,2.903000000000000000e+03,2.202000000000000000e+03,2.202000000000000000e+03,3.603000000000000000e+03,3.904000000000000000e+03,2.502000000000000000e+03,1.901000000000000000e+03,3.203000000000000000e+03,nan
4.795170000000000243e+01,3.016795500000000000e+06,3.560738500000000000e+06,4.003356500000000000e+06,4.218581000000000000e+06,4.425612000000000000e+06,5.700654000000000000e+06,3.784156799999999814e+06,4.381074500000000000e+06,4.539349500000000000e+06,3.597407000000000000e+06,4.340431000000000000e+06,4.644893000000000000e+06,4.222718500000000000e+06,4.539349500000000000e+06,4.234806000000000000e+06,4.267256000000000000e+06,5.144298500000000000e+06,4.762686500000000000e+06,5.095623500000000000e+06,4.352518500000000000e+06,5.919853500000000000e+06,7.032402000000000000e+06,5.128073500000000000e+06,4.782968000000000000e+06,5.168636000000000000e+06,4.636780500000000000e+06,5.400167000000000000e+06,5.282454500000000000e+06,4.689593000000000000e+06,5.607198000000000000e+06,6.549059000000000000e+06,4.969717500000000000e+06,5.590973000000000000e+06,4.437862000000000000e+06,5.075261000000000000e+06,4.689593000000000000e+06,5.059036000000000000e+06,4.884455000000000000e+06,5.294542000000000000e+06,4.880480000000000000e+06,5.270204500000000000e+06,5.428560500000000000e+06,5.436673000000000000e+06,5.172773500000000000e+06,4.799274000000000000e+06,4.592162000000000000e+06,4.490674500000000000e+06,5.424342000000000000e+06,4.770799000000000000e+06,4.437862000000000000e+06,4.945380000000000000e+06,4.730236500000000000e+06,4.782968000000000000e+06,4.933130000000000000e+06,4.896705000000000000e+06,5.107711000000000000e+06,4.612443000000000000e+06,5.749329000000000000e+06,4.949517500000000000e+06,5.326992000000000000e+06,5.188998500000000000e+06,5.326992000000000000e+06,4.815499000000000000e+06,5.205304500000000000e+06,5.136186000000000000e+06,4.766743000000000000e+06,4.758549000000000000e+06,4.831724000000000000e+06,5.148436000000000000e+06,4.916905000000000000e+06,4.819474000000000000e+06,5.241811000000000000e+06,4.506899500000000000e+06,4.389187000000000000e+06,5.294542000000000000e+06,5.034780000000000000e+06,5.197192000000000000e+06,4.515012000000000000e+06,4.141512500000000000e+06,4.949517500000000000e+06,5.294542000000000000e+06,4.157737500000000000e+06,3.950625299999999814e+06,4.583968000000000000e+06,4.088700000000000000e+06,3.735481799999999814e+06,4.031831500000000000e+06,3.686644500000000000e+06,3.731344500000000000e+06,4.515012000000000000e+06,3.512063500000000000e+06,4.340431000000000000e+06,3.723232000000000000e+06,3.735481799999999814e+06,2.947758000000000000e+06,3.256357500000000000e+06,4.251031000000000000e+06,3.244026500000000000e+06,4.510874500000000000e+06,4.523124500000000000e+06,3.033020500000000000e+06,4.734293000000000000e+06,3.264470000000000000e+06,3.654194500000000000e+06,3.910062799999999814e+06,3.845000500000000000e+06,3.861225500000000000e+06,3.329370000000000000e+06,3.719094500000000000e+06,3.434994799999999814e+06,3.658332000000000000e+06,3.516201000000000000e+06,3.467444799999999814e+06,2.825908299999999814e+06,2.464577500000000000e+06,2.452408799999999814e+06,2.732533500000000000e+06,2.484859799999999814e+06,2.606708500000000000e+06,3.439051000000000000e+06,3.171014000000000000e+06,3.073583000000000000e+06,2.643215799999999814e+06,3.118282799999999814e+06,3.625800799999999814e+06,2.943701799999999814e+06,3.118282799999999814e+06,2.671608500000000000e+06,2.590443000000000000e+06,2.505141000000000000e+06,3.479613500000000000e+06,2.736508500000000000e+06,2.805627000000000000e+06,2.635102299999999814e+06,3.414713500000000000e+06,3.150732799999999814e+06,3.418769799999999814e+06,2.789402000000000000e+06,3.102057799999999814e+06,3.195351500000000000e+06,2.992376799999999814e+06,3.443107299999999814e+06,3.357845000000000000e+06,3.585238299999999814e+06,3.272582500000000000e+06,2.740646000000000000e+06,3.098001500000000000e+06,3.118282799999999814e+06,3.869338000000000000e+06,2.765064500000000000e+06,3.548651000000000000e+06,3.463388500000000000e+06,3.702869500000000000e+06,3.378045000000000000e+06,3.873475500000000000e+06,3.467444799999999814e+06,2.850327000000000000e+06,2.992376799999999814e+06,3.812550500000000000e+06,3.240051500000000000e+06,3.264470000000000000e+06,2.915227000000000000e+06,2.805627000000000000e+06,3.670419500000000000e+06,4.393162000000000000e+06,3.698894500000000000e+06,3.227801500000000000e+06,3.211576500000000000e+06,2.996433000000000000e+06,3.264470000000000000e+06,3.394270000000000000e+06,3.621744500000000000e+06,2.943701799999999814e+06,2.874664500000000000e+06,3.154789000000000000e+06,3.138564000000000000e+06,4.169825000000000000e+06,3.118282799999999814e+06,3.410657299999999814e+06,3.215714000000000000e+06,3.317201299999999814e+06,3.146676500000000000e+06,2.842214500000000000e+06,2.497028500000000000e+06,3.203464000000000000e+06,3.191376500000000000e+06,3.666444500000000000e+06,3.804438000000000000e+06,3.707007000000000000e+06,3.418769799999999814e+06,3.508088500000000000e+06,3.179126500000000000e+06,3.179126500000000000e+06,2.935589299999999814e+06,2.939645500000000000e+06,3.455276000000000000e+06,2.517390000000000000e+06,2.850327000000000000e+06,2.907114500000000000e+06,2.761008299999999814e+06,3.106114000000000000e+06,3.516201000000000000e+06,3.633913299999999814e+06,3.175151500000000000e+06,3.288807500000000000e+06,2.919202000000000000e+06,3.625800799999999814e+06,3.581182000000000000e+06,3.601463299999999814e+06,3.126395299999999814e+06,3.244026500000000000e+06,3.276638799999999814e+06,3.520176000000000000e+06,3.122339000000000000e+06,3.861225500000000000e+06,3.073583000000000000e+06,3.674557000000000000e+06,3.386157500000000000e+06,3.954681500000000000e+06,4.218581000000000000e+06,3.260413799999999814e+06,3.126395299999999814e+06,3.390295000000000000e+06,3.333507500000000000e+06,3.609575799999999814e+06,3.146676500000000000e+06,3.654194500000000000e+06,2.923420500000000000e+06,3.633913299999999814e+06,3.467444799999999814e+06,3.081695500000000000e+06,3.000489299999999814e+06,3.061333000000000000e+06,3.479613500000000000e+06,3.240051500000000000e+06,2.724421000000000000e+06,2.972095500000000000e+06,3.771988000000000000e+06,2.959926799999999814e+06,3.361820000000000000e+06,3.288807500000000000e+06,4.243000000000000000e+06,3.650138299999999814e+06,2.984264299999999814e+06,3.577125799999999814e+06,3.069445500000000000e+06,2.911089500000000000e+06,3.914119000000000000e+06,3.901950299999999814e+06,3.345595000000000000e+06,2.996433000000000000e+06,3.642025799999999814e+06,3.710982000000000000e+06,3.215714000000000000e+06,4.052031500000000000e+06,3.682669500000000000e+06,3.512063500000000000e+06,3.049245500000000000e+06,3.776044299999999814e+06,3.946569000000000000e+06,3.646082000000000000e+06,3.938456500000000000e+06,3.853113000000000000e+06,4.835699000000000000e+06,3.889700500000000000e+06,3.678532000000000000e+06,4.486537000000000000e+06,3.398407500000000000e+06,3.800381799999999814e+06,3.800381799999999814e+06,3.337482500000000000e+06,3.573069500000000000e+06,3.540538500000000000e+06,3.784156799999999814e+06,3.621744500000000000e+06,3.296920000000000000e+06,3.195351500000000000e+06,4.344406000000000000e+06,4.161712500000000000e+06,3.983156500000000000e+06,3.877450500000000000e+06,4.161712500000000000e+06,3.057358000000000000e+06,3.568851000000000000e+06,3.390295000000000000e+06,3.146676500000000000e+06,3.215714000000000000e+06,3.118282799999999814e+06,4.238943500000000000e+06,3.682669500000000000e+06,5.059036000000000000e+06,4.080587500000000000e+06,3.589294500000000000e+06,3.873475500000000000e+06,2.980208000000000000e+06,3.625800799999999814e+06,3.646082000000000000e+06,4.279506000000000000e+06,3.816688000000000000e+06,3.374070000000000000e+06,3.930344000000000000e+06,4.417581000000000000e+06,3.881588000000000000e+06,4.129262500000000000e+06,3.613632000000000000e+06,3.540538500000000000e+06,4.494649500000000000e+06,3.589294500000000000e+06,3.544513500000000000e+06,2.882777000000000000e+06,3.317201299999999814e+06,3.227801500000000000e+06,3.613632000000000000e+06,3.938456500000000000e+06,3.231939000000000000e+06,4.011469000000000000e+06,3.305032500000000000e+06,3.463388500000000000e+06,3.516201000000000000e+06,4.133318799999999814e+06,3.418769799999999814e+06,3.585238299999999814e+06,3.414713500000000000e+06,3.158845299999999814e+06,3.512063500000000000e+06,3.069445500000000000e+06,3.089889000000000000e+06,3.386157500000000000e+06,3.179126500000000000e+06,3.122339000000000000e+06,3.118282799999999814e+06,3.036995500000000000e+06,2.907114500000000000e+06,3.979019000000000000e+06,3.122339000000000000e+06,2.915227000000000000e+06,3.260413799999999814e+06,3.162901500000000000e+06,3.617688299999999814e+06,3.455276000000000000e+06,3.991269000000000000e+06,4.218581000000000000e+06,3.499976000000000000e+06,4.226775000000000000e+06,3.568851000000000000e+06,3.167039000000000000e+06,3.248245000000000000e+06,2.886752000000000000e+06,4.389187000000000000e+06,3.581182000000000000e+06,3.877450500000000000e+06,4.194162500000000000e+06,2.566105500000000000e+06,3.954681500000000000e+06,3.495838500000000000e+06,3.288807500000000000e+06,3.556763500000000000e+06,3.954681500000000000e+06,3.901950299999999814e+06,3.329370000000000000e+06,3.520176000000000000e+06,3.581182000000000000e+06,3.788213000000000000e+06,3.317201299999999814e+06,3.422826000000000000e+06,3.296920000000000000e+06,4.173962500000000000e+06,3.447163500000000000e+06,3.333507500000000000e+06,4.543487000000000000e+06,3.374070000000000000e+06,3.869338000000000000e+06,3.601463299999999814e+06,4.636780500000000000e+06,3.337482500000000000e+06,3.455276000000000000e+06,3.646082000000000000e+06,2.919202000000000000e+06,3.922231500000000000e+06,3.317201299999999814e+06,4.510874500000000000e+06,3.447163500000000000e+06,3.979019000000000000e+06,3.321257500000000000e+06,3.215714000000000000e+06,3.577125799999999814e+06,3.560738500000000000e+06,2.797514500000000000e+06,3.455276000000000000e+06,3.069445500000000000e+06,3.016795500000000000e+06,3.422826000000000000e+06,3.280695000000000000e+06,2.858439500000000000e+06,2.927476799999999814e+06,3.305032500000000000e+06,3.702869500000000000e+06,3.398407500000000000e+06,2.947758000000000000e+06,3.654194500000000000e+06,3.171014000000000000e+06,3.146676500000000000e+06,2.968039299999999814e+06,3.134507799999999814e+06,3.747650500000000000e+06,3.162901500000000000e+06,3.398407500000000000e+06,4.251031000000000000e+06,3.150732799999999814e+06,2.765064500000000000e+06,3.223826500000000000e+06,3.045108000000000000e+06,3.093945299999999814e+06,3.508088500000000000e+06,3.288807500000000000e+06,3.467444799999999814e+06,3.962794000000000000e+06,3.512063500000000000e+06,3.621744500000000000e+06,3.215714000000000000e+06,3.637969500000000000e+06,3.731344500000000000e+06,3.333507500000000000e+06,3.081695500000000000e+06,3.223826500000000000e+06,3.613632000000000000e+06,3.548651000000000000e+06,4.316093500000000000e+06,3.536401000000000000e+06,4.697705500000000000e+06,3.280695000000000000e+06,3.934400299999999814e+06,3.394270000000000000e+06,3.434994799999999814e+06,4.060306299999999814e+06,3.272582500000000000e+06,3.012658000000000000e+06,3.503951000000000000e+06,4.080587500000000000e+06,3.414713500000000000e+06,3.906006500000000000e+06,3.475557299999999814e+06,3.240051500000000000e+06,3.426882299999999814e+06,3.183264000000000000e+06,3.227801500000000000e+06,3.520176000000000000e+06,3.625800799999999814e+06,3.394270000000000000e+06,3.601463299999999814e+06,3.410657299999999814e+06,3.430938500000000000e+06,3.694757000000000000e+06,3.471501000000000000e+06,3.171014000000000000e+06,3.098001500000000000e+06,3.694757000000000000e+06,3.877450500000000000e+06,2.992376799999999814e+06,3.686644500000000000e+06,3.475557299999999814e+06,3.666444500000000000e+06,4.389187000000000000e+06,3.568851000000000000e+06,3.089889000000000000e+06,2.805627000000000000e+06,3.853113000000000000e+06,3.637969500000000000e+06,3.321257500000000000e+06,3.309088799999999814e+06,3.633913299999999814e+06,3.138564000000000000e+06,3.524313500000000000e+06,3.861225500000000000e+06,3.617688299999999814e+06,3.662307000000000000e+06,3.309088799999999814e+06,3.357845000000000000e+06,2.943701799999999814e+06,3.520176000000000000e+06,3.702869500000000000e+06,3.191376500000000000e+06,2.671608500000000000e+06,3.235914000000000000e+06,3.455276000000000000e+06,4.076531299999999814e+06,3.406520000000000000e+06,3.633913299999999814e+06,3.020770500000000000e+06,2.935589299999999814e+06,2.927476799999999814e+06,3.146676500000000000e+06,3.102057799999999814e+06,3.382182500000000000e+06,3.235914000000000000e+06,3.577125799999999814e+06,2.931533000000000000e+06,3.784156799999999814e+06,3.715119500000000000e+06,4.295731000000000000e+06,2.882777000000000000e+06,3.678532000000000000e+06,3.581182000000000000e+06,2.679721000000000000e+06,3.012658000000000000e+06,2.878639500000000000e+06,2.902977000000000000e+06,3.191376500000000000e+06,2.870527000000000000e+06,2.874664500000000000e+06,3.727207000000000000e+06,3.719094500000000000e+06,3.662307000000000000e+06,2.801570799999999814e+06,2.943701799999999814e+06,3.183264000000000000e+06,2.643215799999999814e+06,2.444296299999999814e+06,2.785345799999999814e+06,3.077558000000000000e+06,3.195351500000000000e+06,2.984264299999999814e+06,2.671608500000000000e+06,3.374070000000000000e+06,3.690782000000000000e+06,2.915227000000000000e+06,3.418769799999999814e+06,3.544513500000000000e+06,2.959926799999999814e+06,2.886752000000000000e+06,3.150732799999999814e+06,3.106114000000000000e+06,3.861225500000000000e+06,3.126395299999999814e+06,3.390295000000000000e+06,3.122339000000000000e+06,3.240051500000000000e+06,2.931533000000000000e+06,3.102057799999999814e+06,3.057358000000000000e+06,3.735481799999999814e+06,4.624693000000000000e+06,3.662307000000000000e+06,3.073583000000000000e+06,3.573069500000000000e+06,2.765064500000000000e+06,3.195351500000000000e+06,3.516201000000000000e+06,2.635102299999999814e+06,2.829964500000000000e+06,3.979019000000000000e+06,3.020770500000000000e+06,2.996433000000000000e+06,3.378045000000000000e+06,3.195351500000000000e+06,3.455276000000000000e+06,3.227801500000000000e+06,3.199489000000000000e+06,2.647272000000000000e+06,2.574218000000000000e+06,2.395580799999999814e+06,3.698894500000000000e+06,3.386157500000000000e+06,2.639159500000000000e+06,2.976151799999999814e+06,2.870527000000000000e+06,3.483669799999999814e+06,3.747650500000000000e+06,2.988320500000000000e+06,2.505141000000000000e+06,3.045108000000000000e+06,3.061333000000000000e+06,2.700083500000000000e+06,2.582330500000000000e+06,2.878639500000000000e+06,2.700083500000000000e+06,2.549840000000000000e+06,3.613632000000000000e+06,3.260413799999999814e+06,3.179126500000000000e+06,3.142620299999999814e+06,3.244026500000000000e+06,2.996433000000000000e+06,3.386157500000000000e+06,3.455276000000000000e+06,3.256357500000000000e+06,3.828775500000000000e+06,3.633913299999999814e+06,2.671608500000000000e+06,3.605519500000000000e+06,3.012658000000000000e+06,2.793458299999999814e+06,2.947758000000000000e+06,2.712171000000000000e+06,2.817795799999999814e+06,3.041133000000000000e+06,3.142620299999999814e+06,2.996433000000000000e+06,2.582330500000000000e+06,3.402382500000000000e+06,3.004545500000000000e+06,2.679721000000000000e+06,2.923420500000000000e+06,3.106114000000000000e+06,3.195351500000000000e+06,2.858439500000000000e+06,2.911089500000000000e+06,2.618877299999999814e+06,2.740646000000000000e+06,3.455276000000000000e+06,2.720283500000000000e+06,2.915227000000000000e+06,3.118282799999999814e+06,2.464577500000000000e+06,3.175151500000000000e+06,3.154789000000000000e+06,3.134507799999999814e+06,3.483669799999999814e+06,2.899002000000000000e+06,2.809683299999999814e+06,3.207601500000000000e+06,3.093945299999999814e+06,3.487726000000000000e+06,3.012658000000000000e+06,3.020770500000000000e+06,3.365957500000000000e+06,4.425612000000000000e+06,3.426882299999999814e+06,3.365957500000000000e+06,4.080587500000000000e+06,3.528288500000000000e+06,3.296920000000000000e+06,3.093945299999999814e+06,3.390295000000000000e+06,3.865363000000000000e+06,3.800381799999999814e+06,4.186050000000000000e+06,3.707007000000000000e+06,3.004545500000000000e+06,3.305032500000000000e+06,3.167039000000000000e+06,3.162901500000000000e+06,3.268526299999999814e+06,3.727207000000000000e+06,2.959926799999999814e+06,3.556763500000000000e+06,3.690782000000000000e+06,3.357845000000000000e+06,2.902977000000000000e+06,3.426882299999999814e+06,2.899002000000000000e+06,3.767931799999999814e+06,3.556763500000000000e+06,3.613632000000000000e+06,4.506899500000000000e+06,3.276638799999999814e+06,3.439051000000000000e+06,3.065470500000000000e+06,3.499976000000000000e+06,2.557993000000000000e+06,3.317201299999999814e+06,3.296920000000000000e+06,3.183264000000000000e+06,3.028883000000000000e+06,3.235914000000000000e+06,3.240051500000000000e+06,3.179126500000000000e+06,3.329370000000000000e+06,3.345595000000000000e+06,2.700083500000000000e+06,3.041133000000000000e+06,3.317201299999999814e+06,2.732533500000000000e+06,3.682669500000000000e+06,3.479613500000000000e+06,2.755836000000000000e+06,3.142620299999999814e+06,2.933333799999999814e+06,2.674218000000000000e+06,2.455166000000000000e+06,2.839167000000000000e+06,3.350289000000000000e+06,3.102301000000000000e+06,2.936026500000000000e+06,3.184300500000000000e+06,2.932014000000000000e+06,2.958014299999999814e+06,2.968728000000000000e+06,3.155120000000000000e+06,2.880309299999999814e+06,3.296207500000000000e+06,3.040364000000000000e+06,3.139381000000000000e+06,3.360248299999999814e+06,2.980672500000000000e+06,2.662714000000000000e+06,2.962394500000000000e+06,2.408665500000000000e+06,3.249737000000000000e+06,2.693365500000000000e+06,2.855915299999999814e+06,2.778518299999999814e+06,2.891794500000000000e+06,2.768433000000000000e+06,2.723754500000000000e+06,2.642126500000000000e+06,2.375174000000000000e+06,2.858781299999999814e+06,2.542529299999999814e+06,3.035313500000000000e+06,2.697155799999999814e+06,3.080637000000000000e+06,3.159120000000000000e+06,3.106676500000000000e+06,2.795597799999999814e+06,2.668089000000000000e+06,3.456746500000000000e+06,3.175151500000000000e+06,2.734048500000000000e+06,3.036995500000000000e+06,2.760608000000000000e+06,2.890889500000000000e+06,3.240051500000000000e+06,3.118282799999999814e+06,2.756871000000000000e+06,2.744621000000000000e+06,2.943701799999999814e+06,3.556763500000000000e+06,3.252301299999999814e+06,2.744621000000000000e+06,3.646082000000000000e+06,3.085832799999999814e+06,2.943701799999999814e+06,3.085832799999999814e+06,3.199489000000000000e+06,2.659439799999999814e+06,3.167039000000000000e+06,3.114226500000000000e+06,3.138564000000000000e+06,2.976151799999999814e+06,3.061333000000000000e+06,2.659439799999999814e+06,3.309088799999999814e+06,3.406520000000000000e+06,3.467444799999999814e+06,2.972095500000000000e+06,2.947758000000000000e+06,2.761008299999999814e+06,2.675664799999999814e+06,3.089889000000000000e+06,3.142620299999999814e+06,2.691971000000000000e+06,2.842214500000000000e+06,3.491863500000000000e+06,2.667552299999999814e+06,3.455276000000000000e+06,3.337482500000000000e+06,3.264470000000000000e+06,2.513253500000000000e+06,3.369932500000000000e+06,3.134507799999999814e+06,3.550632299999999814e+06,3.730112799999999814e+06,3.458037799999999814e+06,3.416622500000000000e+06,3.451378000000000000e+06,2.456183299999999814e+06,3.316882299999999814e+06,3.450000000000000000e+06,3.021545500000000000e+06,3.208587299999999814e+06,3.250004799999999814e+06,3.441942299999999814e+06,3.098978799999999814e+06,2.721656500000000000e+06,3.132075500000000000e+06,3.255028500000000000e+06,3.115345000000000000e+06,2.846189500000000000e+06,2.535191000000000000e+06,2.558556000000000000e+06,2.694907500000000000e+06,3.318960500000000000e+06,2.661171299999999814e+06,2.505141000000000000e+06,2.482929500000000000e+06,2.566105500000000000e+06,3.317201299999999814e+06,2.602652299999999814e+06,2.277827799999999814e+06,2.695946000000000000e+06,2.113126500000000000e+06,2.171488500000000000e+06,2.002933600000000093e+06,2.517390000000000000e+06,2.237224799999999814e+06,1.864611000000000000e+06,2.735430799999999814e+06,2.407749500000000000e+06,2.355090299999999814e+06,1.888380899999999907e+06,2.026828100000000093e+06,2.625407000000000000e+06,1.567355600000000093e+06,1.671744000000000000e+06,2.008550399999999907e+06,1.596878000000000000e+06,2.212483500000000000e+06,1.924307300000000047e+06,2.669516799999999814e+06,2.363160000000000000e+06,2.271087799999999814e+06,2.192188299999999814e+06,2.787068000000000000e+06,2.210289500000000000e+06,2.650331299999999814e+06,2.228032000000000000e+06,2.560407000000000000e+06,2.442810799999999814e+06,2.366264000000000000e+06,2.432685000000000000e+06,2.675899799999999814e+06,2.716559799999999814e+06,2.960693500000000000e+06,2.779243000000000000e+06,2.758404500000000000e+06,2.342544000000000000e+06,2.855916500000000000e+06,2.233168500000000000e+06,2.326503799999999814e+06,2.088354000000000000e+06,3.193533000000000000e+06,2.145281799999999814e+06,2.306507500000000000e+06,3.122234000000000000e+06,2.437839299999999814e+06,2.936520000000000000e+06,2.538564500000000000e+06,2.239612500000000000e+06,2.356699000000000000e+06,2.716560799999999814e+06,2.531663000000000000e+06,2.981050799999999814e+06,2.855482799999999814e+06,2.689473500000000000e+06,3.978472299999999814e+06,2.695381500000000000e+06,2.317043000000000000e+06,3.379315500000000000e+06,2.964721799999999814e+06,2.969320000000000000e+06,2.857840000000000000e+06,2.651974500000000000e+06,2.709889000000000000e+06,2.887996500000000000e+06,2.752283000000000000e+06,3.307733000000000000e+06,3.112312500000000000e+06,2.764212299999999814e+06,2.989023500000000000e+06,2.873444000000000000e+06,2.842800000000000000e+06,2.977625799999999814e+06,3.083937799999999814e+06,3.120390000000000000e+06,2.800094799999999814e+06,2.886258500000000000e+06,2.962378299999999814e+06,3.300789299999999814e+06,3.033975799999999814e+06,3.855117299999999814e+06,3.068640799999999814e+06,2.505652000000000000e+06,2.791198500000000000e+06,2.915290500000000000e+06,2.688374799999999814e+06,2.876667500000000000e+06,2.867704000000000000e+06,2.602527299999999814e+06,2.758846000000000000e+06,2.797071500000000000e+06,2.895013500000000000e+06,2.851833500000000000e+06,3.284446000000000000e+06,2.396319299999999814e+06,2.414400000000000000e+06,3.143654799999999814e+06,2.892312000000000000e+06,2.778693799999999814e+06,2.829151500000000000e+06,3.768580000000000000e+06,3.437655500000000000e+06,3.277890799999999814e+06,2.522337799999999814e+06,2.952519799999999814e+06,3.365599799999999814e+06,2.968863000000000000e+06,3.137355000000000000e+06,2.842322299999999814e+06,2.760235500000000000e+06,2.736320000000000000e+06,3.200527799999999814e+06,2.489645799999999814e+06,2.716677799999999814e+06,2.587570500000000000e+06,2.618352000000000000e+06,2.637635000000000000e+06,3.332508799999999814e+06,2.408064000000000000e+06,2.269353299999999814e+06,2.497028500000000000e+06,2.767233000000000000e+06,2.119471799999999814e+06,2.086981300000000047e+06,2.347392000000000000e+06,1.908344000000000000e+06,2.103206299999999814e+06,2.125147299999999814e+06,1.794647300000000047e+06,2.838077000000000000e+06,2.521406500000000000e+06,2.131640500000000000e+06,1.882652500000000000e+06,2.367146500000000000e+06,1.970936500000000000e+06,2.855299500000000000e+06,2.379275500000000000e+06,2.423974500000000000e+06,2.472064000000000000e+06,2.173312000000000000e+06,2.574218000000000000e+06,2.294052799999999814e+06,2.229032000000000000e+06,2.878639500000000000e+06,2.951814299999999814e+06,2.651328299999999814e+06,2.679721000000000000e+06,2.671608500000000000e+06,2.720283500000000000e+06,2.671608500000000000e+06,2.931533000000000000e+06,3.142620299999999814e+06,3.439051000000000000e+06,2.862414500000000000e+06,2.712171000000000000e+06,3.110170299999999814e+06,3.016795500000000000e+06,2.777233299999999814e+06,2.878639500000000000e+06,2.935589299999999814e+06,2.732533500000000000e+06,2.667552299999999814e+06,3.934400299999999814e+06,2.683858500000000000e+06,2.614821000000000000e+06,2.541727500000000000e+06,2.622933500000000000e+06,2.525502500000000000e+06,2.866552000000000000e+06,2.428030799999999814e+06,2.866552000000000000e+06,2.444296299999999814e+06,2.724421000000000000e+06,2.756871000000000000e+06,2.618877299999999814e+06,2.460521299999999814e+06,3.248245000000000000e+06,2.842214500000000000e+06,3.203464000000000000e+06,2.801570799999999814e+06,3.235914000000000000e+06,2.915227000000000000e+06,3.268526299999999814e+06,2.712171000000000000e+06,2.679721000000000000e+06,2.472690000000000000e+06,2.521406500000000000e+06,2.042321899999999907e+06,2.594499299999999814e+06,2.046378100000000093e+06,2.509197299999999814e+06,2.809683299999999814e+06,2.180316500000000000e+06,2.622933500000000000e+06,2.663496000000000000e+06,1.977340800000000047e+06,2.078868800000000047e+06,2.647272000000000000e+06,2.330560000000000000e+06,1.786534800000000047e+06,2.134528000000000000e+06,1.514442500000000000e+06,1.717497399999999907e+06,2.249393500000000000e+06,1.879909600000000093e+06,2.172204000000000000e+06,1.705328600000000093e+06,1.698720000000000000e+06,2.054490600000000093e+06,1.818545500000000000e+06,2.180316500000000000e+06,2.103206299999999814e+06,1.628178800000000047e+06,1.628806000000000000e+06,2.773177000000000000e+06,2.155979000000000000e+06,2.273771500000000000e+06,2.135696799999999814e+06,1.993566800000000047e+06,1.997623000000000000e+06,1.834496000000000000e+06,2.485710799999999814e+06,2.338672500000000000e+06,2.099588799999999814e+06,2.192565500000000000e+06,2.428890500000000000e+06,2.211200000000000000e+06,2.643215799999999814e+06,2.460521299999999814e+06,2.229032000000000000e+06,2.115415500000000000e+06,2.216903000000000000e+06,2.545744000000000000e+06,2.651328299999999814e+06,2.322447500000000000e+06,2.367146500000000000e+06,1.982084000000000000e+06,2.789306000000000000e+06,1.831154500000000000e+06,2.367146500000000000e+06,2.683858500000000000e+06,2.683858500000000000e+06,2.303228500000000000e+06,2.294052799999999814e+06,2.189100299999999814e+06,2.030153100000000093e+06,1.900190899999999907e+06,2.590443000000000000e+06,3.024908000000000000e+06,2.570161799999999814e+06,2.373489500000000000e+06,2.955870500000000000e+06,2.207282000000000000e+06,1.879909600000000093e+06,1.611913300000000047e+06,2.095093800000000047e+06,1.953003300000000047e+06,2.614821000000000000e+06,1.755264000000000000e+06,1.754044300000000047e+06,3.016795500000000000e+06,2.111359299999999814e+06,2.099150000000000000e+06,2.273771500000000000e+06,1.731798500000000000e+06,1.817504000000000000e+06,1.833437600000000093e+06,2.610764799999999814e+06,2.050752000000000000e+06,2.460521299999999814e+06,2.219648000000000000e+06,1.985453300000000047e+06,2.082925000000000000e+06,3.248245000000000000e+06,2.184988000000000000e+06,2.557993000000000000e+06,2.214484799999999814e+06,2.074812500000000000e+06,2.370474299999999814e+06,1.823442300000000047e+06,2.241281000000000000e+06,2.068062500000000000e+06,1.875853399999999907e+06,2.006203100000000093e+06,2.225015500000000000e+06,1.826187300000000047e+06,2.000137100000000093e+06,1.735520000000000000e+06,1.969696000000000000e+06,2.488916000000000000e+06,2.044973100000000093e+06,2.303168000000000000e+06,2.172204000000000000e+06,1.802208000000000000e+06,1.845984000000000000e+06,1.628762399999999907e+06,2.188429000000000000e+06,2.333721000000000000e+06,1.765280000000000000e+06,2.179861799999999814e+06,1.838629800000000047e+06,2.679631500000000000e+06,2.507991299999999814e+06,2.131640500000000000e+06,2.338672500000000000e+06,2.562324299999999814e+06,2.510976000000000000e+06,2.333589799999999814e+06,2.053728000000000000e+06,2.120423000000000000e+06,2.476747299999999814e+06,2.031840000000000000e+06,1.573489899999999907e+06,1.944850300000000047e+06,2.111359299999999814e+06,1.798703500000000000e+06,2.000928000000000000e+06,1.966304000000000000e+06,2.289263500000000000e+06,2.927476799999999814e+06,2.029820600000000093e+06,1.806592000000000000e+06,2.001679300000000047e+06,1.690112000000000000e+06,1.655360000000000000e+06,1.708288000000000000e+06,1.916456500000000000e+06,1.779584000000000000e+06,1.874272000000000000e+06,1.776544000000000000e+06,2.139753000000000000e+06,1.839968000000000000e+06,1.778381800000000047e+06,2.221719799999999814e+06,1.852224000000000000e+06,1.750497399999999907e+06,1.343917800000000047e+06,1.541472000000000000e+06,2.042546000000000000e+06,1.659303800000000047e+06,2.497343000000000000e+06,1.674240000000000000e+06,1.741834899999999907e+06,1.643968000000000000e+06,2.216929500000000000e+06,2.000191399999999907e+06,2.122710000000000000e+06,1.857152000000000000e+06,1.753757800000000047e+06,2.102984000000000000e+06,2.022519800000000047e+06,2.103206299999999814e+06,1.843680000000000000e+06,2.109622000000000000e+06,1.666976000000000000e+06,1.828672000000000000e+06,2.321070500000000000e+06,1.966106000000000000e+06,1.822208000000000000e+06,1.559951100000000093e+06,1.828128000000000000e+06,1.840736000000000000e+06,1.850688000000000000e+06,1.896303100000000093e+06,2.115415500000000000e+06,2.286214299999999814e+06,1.955746100000000093e+06,1.231872500000000000e+06,2.191801000000000000e+06,1.630848000000000000e+06,1.261139800000000047e+06,2.485798799999999814e+06,1.903904000000000000e+06,1.654426000000000000e+06,1.554231500000000000e+06,1.607744000000000000e+06,1.760655800000000047e+06,1.499173899999999907e+06,1.893920000000000000e+06,1.619776000000000000e+06,1.821432000000000000e+06,1.652960000000000000e+06,1.698176000000000000e+06,1.756522000000000000e+06,2.008320000000000000e+06,1.676320000000000000e+06,1.781664000000000000e+06,2.266162299999999814e+06,1.782208000000000000e+06,1.458600800000000047e+06,1.810174800000000047e+06,1.851904000000000000e+06,2.233168500000000000e+06,1.481991500000000000e+06,1.430016000000000000e+06,2.129548799999999814e+06,1.642295000000000000e+06,1.322081100000000093e+06,1.456759600000000093e+06,2.055168000000000000e+06,2.067456000000000000e+06,1.765056000000000000e+06,2.442995500000000000e+06,1.746432000000000000e+06,1.856736000000000000e+06,1.772384000000000000e+06,1.676864000000000000e+06,1.796096000000000000e+06,2.273771500000000000e+06,1.542282500000000000e+06,2.003044000000000000e+06,1.791616000000000000e+06,1.543840000000000000e+06,1.803744000000000000e+06,1.356086500000000000e+06,1.971228000000000000e+06,1.481259800000000047e+06,2.008640000000000000e+06,1.583296000000000000e+06,1.474112000000000000e+06,1.495648000000000000e+06,1.830656000000000000e+06,2.110329000000000000e+06,1.937132300000000047e+06,1.618688000000000000e+06,2.187008000000000000e+06,1.862080000000000000e+06,1.807136000000000000e+06,1.835040000000000000e+06,1.548480000000000000e+06,1.717984000000000000e+06,2.031717300000000047e+06,1.399776000000000000e+06,1.664576000000000000e+06,1.977856000000000000e+06,2.178937799999999814e+06,1.259654600000000093e+06,2.310285500000000000e+06,1.554752000000000000e+06,1.549888000000000000e+06,1.559393500000000000e+06,1.776864000000000000e+06,2.125999000000000000e+06,1.683712000000000000e+06,1.710592000000000000e+06,1.561440000000000000e+06,1.500491500000000000e+06,1.941227000000000000e+06,1.663296000000000000e+06,2.166953299999999814e+06,2.226908299999999814e+06,1.555936000000000000e+06,1.570272500000000000e+06,1.640832000000000000e+06,1.813376000000000000e+06,2.014436899999999907e+06,1.793792000000000000e+06,1.716768000000000000e+06,1.775003000000000000e+06,1.579392000000000000e+06,1.612772100000000093e+06,1.569024000000000000e+06,1.817088000000000000e+06,1.528416000000000000e+06,1.675232000000000000e+06,1.993047800000000047e+06,1.879971899999999907e+06,1.460796399999999907e+06,2.266278299999999814e+06,2.167722500000000000e+06,1.755183300000000047e+06,2.260235000000000000e+06,1.453984000000000000e+06,2.773248799999999814e+06,2.062511800000000047e+06,1.743264000000000000e+06,1.604192000000000000e+06,1.568223899999999907e+06,1.829610100000000093e+06,1.502304000000000000e+06,1.725846600000000093e+06,1.575958000000000000e+06,1.740745100000000093e+06,1.950656000000000000e+06,1.942048000000000000e+06,1.878336000000000000e+06,2.391484000000000000e+06,1.955616000000000000e+06,2.029856000000000000e+06,2.406080000000000000e+06,2.167424000000000000e+06,2.509197299999999814e+06,2.541402000000000000e+06,2.590443000000000000e+06,2.658230000000000000e+06,3.185635000000000000e+06,2.415217799999999814e+06,2.342620500000000000e+06,2.285080500000000000e+06,2.460908000000000000e+06,1.915956300000000047e+06,2.245760000000000000e+06,1.931515399999999907e+06,2.603969500000000000e+06,2.483782299999999814e+06,2.109711500000000000e+06,2.528421000000000000e+06,1.831190500000000000e+06,1.990880000000000000e+06,1.739456000000000000e+06,1.977856000000000000e+06,1.737152000000000000e+06,2.304392299999999814e+06,1.972772000000000000e+06,1.869840000000000000e+06,1.746752000000000000e+06,1.614592000000000000e+06,1.696864000000000000e+06,1.739008000000000000e+06,1.584800000000000000e+06,1.669248000000000000e+06,1.388616600000000093e+06,1.973024000000000000e+06,2.033280000000000000e+06,1.808000000000000000e+06,1.858816000000000000e+06,2.269674799999999814e+06,1.555200000000000000e+06,1.591632000000000000e+06,1.515360000000000000e+06,1.594752000000000000e+06,1.665120000000000000e+06,2.050434399999999907e+06,1.781760000000000000e+06,1.662752000000000000e+06,1.777408000000000000e+06,1.619232000000000000e+06,1.578208000000000000e+06,1.567253899999999907e+06,1.727904000000000000e+06,1.739232000000000000e+06,2.176260299999999814e+06,1.802880000000000000e+06,2.066659399999999907e+06,2.027872000000000000e+06,2.253449799999999814e+06,2.212807000000000000e+06,1.977312000000000000e+06,2.054490600000000093e+06,2.099776000000000000e+06,1.595688300000000047e+06,2.245337299999999814e+06,2.164091500000000000e+06,1.713441100000000093e+06,2.115415500000000000e+06,1.559141399999999907e+06,1.808320000000000000e+06,1.875808000000000000e+06,2.249664000000000000e+06,2.164091500000000000e+06,2.080416000000000000e+06,2.093280000000000000e+06,2.107262500000000000e+06,2.411328000000000000e+06,2.521406500000000000e+06,2.103206299999999814e+06,1.925888000000000000e+06,1.982176000000000000e+06,1.701192300000000047e+06,1.611913300000000047e+06,2.480803500000000000e+06,2.322447500000000000e+06,2.582330500000000000e+06,2.305408000000000000e+06,1.973284500000000000e+06,1.770269300000000047e+06,2.216903000000000000e+06,1.494160300000000047e+06,2.314335000000000000e+06,1.749988000000000000e+06,1.900190899999999907e+06,2.285940299999999814e+06,2.074208000000000000e+06,1.502273800000000047e+06,2.013848000000000000e+06,1.737778600000000093e+06,1.563520000000000000e+06,2.204694500000000000e+06,1.977340800000000047e+06,1.973284500000000000e+06,1.871072000000000000e+06,2.553856500000000000e+06,1.855492000000000000e+06,1.486047800000000047e+06,1.863604500000000000e+06,1.961115800000000047e+06,1.770269300000000047e+06,1.866464000000000000e+06,1.709696000000000000e+06,1.920512800000000047e+06,1.653280000000000000e+06,1.831154500000000000e+06,2.131640500000000000e+06,1.742400000000000000e+06,1.684967300000000047e+06,1.745931800000000047e+06,2.452408799999999814e+06,2.302165299999999814e+06,1.674688000000000000e+06,1.888022100000000093e+06,1.687072000000000000e+06,2.310277799999999814e+06,2.289996500000000000e+06,1.623680000000000000e+06,1.676854800000000047e+06,2.277827799999999814e+06,1.689152000000000000e+06,1.940794000000000000e+06,2.172204000000000000e+06,2.346785000000000000e+06,2.212807000000000000e+06,1.693824000000000000e+06,1.627488000000000000e+06,2.164091500000000000e+06,2.107262500000000000e+06,2.164091500000000000e+06,2.310277799999999814e+06,1.572256000000000000e+06,2.233168500000000000e+06,1.692640000000000000e+06,2.225015500000000000e+06,1.628178800000000047e+06,1.879909600000000093e+06,1.837120000000000000e+06,2.009791800000000047e+06,1.961115800000000047e+06,2.119471799999999814e+06,1.500704000000000000e+06,1.537920000000000000e+06,1.977340800000000047e+06,2.160035299999999814e+06,1.457856000000000000e+06,1.672798500000000000e+06,2.269674799999999814e+06,1.514592000000000000e+06,1.360142800000000047e+06,1.888022100000000093e+06,1.421107300000000047e+06,1.660628800000000047e+06,1.409536000000000000e+06,1.680911000000000000e+06,2.111359299999999814e+06,1.559072000000000000e+06,1.734656000000000000e+06,2.180316500000000000e+06,1.908344000000000000e+06,2.200678000000000000e+06,1.222148100000000093e+06,1.713184000000000000e+06,2.038265600000000093e+06,1.863604500000000000e+06,2.419918299999999814e+06,1.599744500000000000e+06,1.957059500000000000e+06,1.544480000000000000e+06,2.139753000000000000e+06,2.155979000000000000e+06,2.428030799999999814e+06,1.656572500000000000e+06,2.517390000000000000e+06,2.488916000000000000e+06,1.806816000000000000e+06,1.983808000000000000e+06,1.798703500000000000e+06,2.192565500000000000e+06,2.318391299999999814e+06,2.797514500000000000e+06,2.354938000000000000e+06,2.383371500000000000e+06,2.651328299999999814e+06,2.233168500000000000e+06,2.208790500000000000e+06,1.741834899999999907e+06,2.038265600000000093e+06,1.737778600000000093e+06,1.960768000000000000e+06,2.375259000000000000e+06,2.030153100000000093e+06,2.038265600000000093e+06,1.871797100000000093e+06,1.510386300000000047e+06,1.710688000000000000e+06,1.993536000000000000e+06,2.046378100000000093e+06,1.871797100000000093e+06,2.017904300000000047e+06,1.615232000000000000e+06,1.811488000000000000e+06,1.595072000000000000e+06,1.997623000000000000e+06,1.457952000000000000e+06,2.147865500000000000e+06,2.062603100000000093e+06,1.904247100000000093e+06,2.679721000000000000e+06,1.722112000000000000e+06,2.367146500000000000e+06,1.540160000000000000e+06,1.813792000000000000e+06,1.636291300000000047e+06,1.818080000000000000e+06,1.420032000000000000e+06,1.720480000000000000e+06,1.571310100000000093e+06,1.605152000000000000e+06,1.936737800000000047e+06,1.352030300000000047e+06,2.127584299999999814e+06,2.208790500000000000e+06,1.608832000000000000e+06,2.192565500000000000e+06,1.524000000000000000e+06,1.498216500000000000e+06,1.299298000000000000e+06,1.888022100000000093e+06,1.950880000000000000e+06,1.291145000000000000e+06,2.082925000000000000e+06,1.576480000000000000e+06,1.749988000000000000e+06,1.599744500000000000e+06,2.233168500000000000e+06,1.940794000000000000e+06,1.324320000000000000e+06,1.843323300000000047e+06,1.812480000000000000e+06,1.551392000000000000e+06,1.514442500000000000e+06,1.460640000000000000e+06,2.139753000000000000e+06,2.265618500000000000e+06,1.475616000000000000e+06,2.354938000000000000e+06,1.630176000000000000e+06,1.961115800000000047e+06,1.402016000000000000e+06,1.846080000000000000e+06,1.973284500000000000e+06,1.928625300000000047e+06,1.494160300000000047e+06,1.794016000000000000e+06,2.289996500000000000e+06,2.545744000000000000e+06,2.785345799999999814e+06,2.379275500000000000e+06,2.464577500000000000e+06,2.712171000000000000e+06,2.212864000000000000e+06,3.012658000000000000e+06,2.200678000000000000e+06,3.008683000000000000e+06,2.354938000000000000e+06,2.123528000000000000e+06,2.379275500000000000e+06,1.567253899999999907e+06,1.841504000000000000e+06,2.294052799999999814e+06,1.892078399999999907e+06,2.537631500000000000e+06,2.728396000000000000e+06,2.683858500000000000e+06,2.582330500000000000e+06,2.769120799999999814e+06,2.285940299999999814e+06,2.139753000000000000e+06,2.363050500000000000e+06,2.387388000000000000e+06,2.235840000000000000e+06,3.439051000000000000e+06,2.123528000000000000e+06,2.342728799999999814e+06,2.631046000000000000e+06,2.553856500000000000e+06,2.188429000000000000e+06,1.875853399999999907e+06,2.139753000000000000e+06,2.216903000000000000e+06,1.534723800000000047e+06,2.375259000000000000e+06,2.651328299999999814e+06,2.168147799999999814e+06,1.756768000000000000e+06,2.716308500000000000e+06,2.253449799999999814e+06,2.724421000000000000e+06,1.754044300000000047e+06,2.484859799999999814e+06,2.403693299999999814e+06,1.745931800000000047e+06,2.476747299999999814e+06,2.574218000000000000e+06,2.103206299999999814e+06,2.407749500000000000e+06,2.537631500000000000e+06,1.782438000000000000e+06,2.488916000000000000e+06,2.155979000000000000e+06,2.237224799999999814e+06,1.816544000000000000e+06,1.697184000000000000e+06,1.506330000000000000e+06,1.535648000000000000e+06,1.408897899999999907e+06,1.855492000000000000e+06,2.200678000000000000e+06,1.737778600000000093e+06,2.204694500000000000e+06,1.797184000000000000e+06,1.925888000000000000e+06,1.607968000000000000e+06,2.119471799999999814e+06,1.912400300000000047e+06,2.155979000000000000e+06,2.233168500000000000e+06,2.342728799999999814e+06,1.733722399999999907e+06,1.920512800000000047e+06,2.598596000000000000e+06,3.085832799999999814e+06,2.383371500000000000e+06,1.867740899999999907e+06,1.477935300000000047e+06,1.802759800000000047e+06,2.245337299999999814e+06,1.388616600000000093e+06,1.510386300000000047e+06,2.099150000000000000e+06,2.330560000000000000e+06,2.257506000000000000e+06,1.782438000000000000e+06,1.096282800000000047e+06,1.825056000000000000e+06,1.343917800000000047e+06,1.610144000000000000e+06,1.725609899999999907e+06,1.655456000000000000e+06,2.005735500000000000e+06,2.099150000000000000e+06,1.416384000000000000e+06,1.802759800000000047e+06,1.871797100000000093e+06,1.687296000000000000e+06,1.672798500000000000e+06,1.811072000000000000e+06,1.798703500000000000e+06,1.676854800000000047e+06,1.660628800000000047e+06,1.741834899999999907e+06,1.640064000000000000e+06,1.510386300000000047e+06,2.423974500000000000e+06,2.111359299999999814e+06,2.517390000000000000e+06,1.538780000000000000e+06,2.315136000000000000e+06,2.415862000000000000e+06,2.606708500000000000e+06,2.050434399999999907e+06,2.436183799999999814e+06,1.595688300000000047e+06,1.839072000000000000e+06,2.647272000000000000e+06,2.115415500000000000e+06,2.444296299999999814e+06,2.253449799999999814e+06,2.330560000000000000e+06,2.769120799999999814e+06,2.216903000000000000e+06,2.342728799999999814e+06,2.655384500000000000e+06,2.180316500000000000e+06,2.131640500000000000e+06,2.405056000000000000e+06,2.350841299999999814e+06,1.953003300000000047e+06,2.078868800000000047e+06,1.666528000000000000e+06,1.961115800000000047e+06,1.977340800000000047e+06,2.237224799999999814e+06,2.407749500000000000e+06,1.851435800000000047e+06,3.203464000000000000e+06,2.643215799999999814e+06,2.257506000000000000e+06,2.700083500000000000e+06,2.411805799999999814e+06,2.306221500000000000e+06,2.216903000000000000e+06,2.204694500000000000e+06,2.338672500000000000e+06,2.525502500000000000e+06,1.916456500000000000e+06,2.310080000000000000e+06,2.082925000000000000e+06,2.553856500000000000e+06,3.361820000000000000e+06,2.310277799999999814e+06,2.403693299999999814e+06,2.468633799999999814e+06,2.318391299999999814e+06,3.560738500000000000e+06,2.545744000000000000e+06,2.777233299999999814e+06,1.758100500000000000e+06,1.916456500000000000e+06,3.175151500000000000e+06,2.529519000000000000e+06,3.179126500000000000e+06,2.334616299999999814e+06,2.468633799999999814e+06,2.533615000000000000e+06,2.078868800000000047e+06,1.791616000000000000e+06,2.846189500000000000e+06,2.647272000000000000e+06,2.143809299999999814e+06,2.464577500000000000e+06,1.932681500000000000e+06,2.927476799999999814e+06,2.785345799999999814e+06,2.488916000000000000e+06,2.850327000000000000e+06,2.497028500000000000e+06,2.350841299999999814e+06,2.761008299999999814e+06,2.716308500000000000e+06,2.878639500000000000e+06,2.683858500000000000e+06,3.114226500000000000e+06,2.866552000000000000e+06,2.797514500000000000e+06,2.744621000000000000e+06,2.919202000000000000e+06,2.704058500000000000e+06,2.708196000000000000e+06,2.614821000000000000e+06,3.556763500000000000e+06,2.789402000000000000e+06,2.732533500000000000e+06,3.085832799999999814e+06,2.886752000000000000e+06,2.756871000000000000e+06,2.874664500000000000e+06,2.695946000000000000e+06,3.142620299999999814e+06,2.886752000000000000e+06,3.049245500000000000e+06,2.976151799999999814e+06,3.573069500000000000e+06,2.549840000000000000e+06,2.582330500000000000e+06,2.521406500000000000e+06,3.122339000000000000e+06,2.968039299999999814e+06,2.691971000000000000e+06,2.651328299999999814e+06,2.395580799999999814e+06,2.670592000000000000e+06,2.078868800000000047e+06,2.521406500000000000e+06,2.634880000000000000e+06,2.391484000000000000e+06,2.414528000000000000e+06,2.241792000000000000e+06,2.146560000000000000e+06,2.103680000000000000e+06,2.045216000000000000e+06,1.966304000000000000e+06,1.659712000000000000e+06,1.771936000000000000e+06,1.424544000000000000e+06,1.252864000000000000e+06,1.162112000000000000e+06,9.821920000000000000e+05,7.942400000000000000e+05,7.749760000000000000e+05,5.792320000000000000e+05,4.913440000000000000e+05,4.134320000000000000e+05,3.136480000000000000e+05,2.387520000000000000e+05,2.030240000000000000e+05,2.073720000000000000e+05,1.155480000000000000e+05,9.542200000000000000e+04,6.938800000000000000e+04,6.657600000000000000e+04,4.048100000000000000e+04,2.844800000000000000e+04,2.634300000000000000e+04,2.143200000000000000e+04,1.982900000000000000e+04,1.411900000000000000e+04,9.511000000000000000e+03,1.582200000000000000e+04,7.408000000000000000e+03,7.609000000000000000e+03,6.307000000000000000e+03,5.105000000000000000e+03,7.308000000000000000e+03,4.304000000000000000e+03,4.404000000000000000e+03,3.804000000000000000e+03,3.503000000000000000e+03,3.403000000000000000e+03,5.606000000000000000e+03,4.605000000000000000e+03,3.003000000000000000e+03,3.704000000000000000e+03,3.203000000000000000e+03,4.304000000000000000e+03,3.503000000000000000e+03,3.103000000000000000e+03,2.702000000000000000e+03,5.105000000000000000e+03,2.402000000000000000e+03,3.804000000000000000e+03,2.903000000000000000e+03,2.802000000000000000e+03,3.804000000000000000e+03,3.403000000000000000e+03,2.702000000000000000e+03,2.302000000000000000e+03,3.103000000000000000e+03,2.502000000000000000e+03,3.503000000000000000e+03,1.101000000000000000e+03,2.602000000000000000e+03,2.702000000000000000e+03,1.901000000000000000e+03,2.402000000000000000e+03,3.403000000000000000e+03,2.202000000000000000e+03,3.503000000000000000e+03,3.003000000000000000e+03,2.402000000000000000e+03,2.002000000000000000e+03,2.702000000000000000e+03,3.103000000000000000e+03,2.302000000000000000e+03,3.203000000000000000e+03,2.502000000000000000e+03,3.403000000000000000e+03,4.304000000000000000e+03,3.503000000000000000e+03,3.503000000000000000e+03,1.401000000000000000e+03,3.403000000000000000e+03,3.704000000000000000e+03,3.403000000000000000e+03,2.202000000000000000e+03,3.103000000000000000e+03,2.802000000000000000e+03,2.702000000000000000e+03,2.602000000000000000e+03,4.705000000000000000e+03,3.804000000000000000e+03,3.003000000000000000e+03,2.402000000000000000e+03,2.602000000000000000e+03,2.802000000000000000e+03,2.102000000000000000e+03,2.502000000000000000e+03,2.602000000000000000e+03,2.402000000000000000e+03,3.103000000000000000e+03,3.503000000000000000e+03,1.701000000000000000e+03,3.203000000000000000e+03,4.104000000000000000e+03,2.502000000000000000e+03,3.403000000000000000e+03,1.701000000000000000e+03,2.202000000000000000e+03,3.303000000000000000e+03,3.203000000000000000e+03,3.704000000000000000e+03,2.102000000000000000e+03,2.903000000000000000e+03,2.302000000000000000e+03,3.704000000000000000e+03,1.601000000000000000e+03,2.402000000000000000e+03,2.802000000000000000e+03,3.403000000000000000e+03,3.603000000000000000e+03,2.102000000000000000e+03,2.702000000000000000e+03,3.403000000000000000e+03,3.003000000000000000e+03,2.402000000000000000e+03,3.003000000000000000e+03,3.003000000000000000e+03,3.003000000000000000e+03,2.302000000000000000e+03,3.403000000000000000e+03,2.702000000000000000e+03,3.303000000000000000e+03,3.603000000000000000e+03,2.903000000000000000e+03,2.602000000000000000e+03,3.403000000000000000e+03,3.503000000000000000e+03,3.203000000000000000e+03,2.602000000000000000e+03,3.003000000000000000e+03,3.103000000000000000e+03,2.502000000000000000e+03,2.602000000000000000e+03,3.904000000000000000e+03,3.804000000000000000e+03,2.903000000000000000e+03,2.702000000000000000e+03,3.203000000000000000e+03,4.505000000000000000e+03,4.705000000000000000e+03,3.303000000000000000e+03,1.801000000000000000e+03,2.602000000000000000e+03,2.302000000000000000e+03,2.502000000000000000e+03,2.702000000000000000e+03,3.704000000000000000e+03,2.402000000000000000e+03,3.403000000000000000e+03,4.004000000000000000e+03,2.702000000000000000e+03,3.403000000000000000e+03,2.502000000000000000e+03,4.141430999999999767e+05,3.303000000000000000e+03,3.203000000000000000e+03,2.302000000000000000e+03,4.104000000000000000e+03,2.202000000000000000e+03,2.102000000000000000e+03,3.003000000000000000e+03,3.103000000000000000e+03,3.503000000000000000e+03,2.302000000000000000e+03,1.601000000000000000e+03,2.903000000000000000e+03,3.403000000000000000e+03,2.802000000000000000e+03,3.103000000000000000e+03,2.102000000000000000e+03,2.102000000000000000e+03,3.403000000000000000e+03,2.402000000000000000e+03,nan
4.795250000000000057e+01,2.976151799999999814e+06,3.861225500000000000e+06,3.524313500000000000e+06,4.819474000000000000e+06,4.173962500000000000e+06,4.531237000000000000e+06,4.998192500000000000e+06,4.364768500000000000e+06,4.421637000000000000e+06,4.718068000000000000e+06,5.574748000000000000e+06,3.556763500000000000e+06,4.344406000000000000e+06,4.462199500000000000e+06,4.048056500000000000e+06,4.352518500000000000e+06,4.417581000000000000e+06,4.072475000000000000e+06,5.046948500000000000e+06,6.837539500000000000e+06,4.657143000000000000e+06,5.006305000000000000e+06,4.372881000000000000e+06,4.843811500000000000e+06,4.437862000000000000e+06,5.570691500000000000e+06,4.376856000000000000e+06,4.316093500000000000e+06,4.762686500000000000e+06,4.344406000000000000e+06,5.684429000000000000e+06,4.685455500000000000e+06,5.469123000000000000e+06,5.720935000000000000e+06,4.259225000000000000e+06,4.782968000000000000e+06,5.071286000000000000e+06,4.218581000000000000e+06,5.225586000000000000e+06,4.454087000000000000e+06,5.258036000000000000e+06,4.543487000000000000e+06,5.103736000000000000e+06,4.632805500000000000e+06,5.119961000000000000e+06,4.799274000000000000e+06,4.937267500000000000e+06,5.209361000000000000e+06,4.807386500000000000e+06,4.916905000000000000e+06,4.579993000000000000e+06,5.042811000000000000e+06,5.201167000000000000e+06,4.900680000000000000e+06,4.981967500000000000e+06,5.148436000000000000e+06,4.908874000000000000e+06,4.900680000000000000e+06,8.587406000000000000e+06,4.977830000000000000e+06,5.501573000000000000e+06,4.933130000000000000e+06,5.071286000000000000e+06,5.749329000000000000e+06,5.111848500000000000e+06,4.567743000000000000e+06,4.803249000000000000e+06,4.929155000000000000e+06,5.550248000000000000e+06,4.851924000000000000e+06,5.408117000000000000e+06,5.538241500000000000e+06,4.502762000000000000e+06,4.734293000000000000e+06,4.945380000000000000e+06,4.657143000000000000e+06,5.051005000000000000e+06,4.190187500000000000e+06,5.793947500000000000e+06,5.335104500000000000e+06,4.559712000000000000e+06,4.352518500000000000e+06,4.949517500000000000e+06,3.702869500000000000e+06,4.295731000000000000e+06,3.808494299999999814e+06,4.510874500000000000e+06,4.494649500000000000e+06,4.543487000000000000e+06,4.592162000000000000e+06,4.027694000000000000e+06,4.600193000000000000e+06,3.593350799999999814e+06,4.048056500000000000e+06,3.390295000000000000e+06,4.157737500000000000e+06,3.215714000000000000e+06,3.357845000000000000e+06,3.865363000000000000e+06,2.972095500000000000e+06,3.650138299999999814e+06,3.532426000000000000e+06,2.959926799999999814e+06,3.317201299999999814e+06,3.447163500000000000e+06,3.979019000000000000e+06,4.295731000000000000e+06,3.219689000000000000e+06,3.264470000000000000e+06,4.259225000000000000e+06,2.866552000000000000e+06,3.142620299999999814e+06,2.939645500000000000e+06,3.382182500000000000e+06,3.158845299999999814e+06,2.350841299999999814e+06,2.444296299999999814e+06,2.886752000000000000e+06,2.748758500000000000e+06,2.436183799999999814e+06,2.752733500000000000e+06,2.505141000000000000e+06,2.631046000000000000e+06,2.375259000000000000e+06,2.659439799999999814e+06,2.683858500000000000e+06,2.610764799999999814e+06,2.813739500000000000e+06,3.134507799999999814e+06,2.488916000000000000e+06,2.992376799999999814e+06,2.923420500000000000e+06,2.858439500000000000e+06,2.460521299999999814e+06,3.483669799999999814e+06,3.231939000000000000e+06,3.398407500000000000e+06,2.838077000000000000e+06,3.211576500000000000e+06,3.443107299999999814e+06,3.130451500000000000e+06,2.497028500000000000e+06,3.102057799999999814e+06,3.085832799999999814e+06,3.150732799999999814e+06,3.386157500000000000e+06,2.984264299999999814e+06,3.256357500000000000e+06,3.171014000000000000e+06,3.036995500000000000e+06,2.907114500000000000e+06,3.520176000000000000e+06,3.642025799999999814e+06,3.698894500000000000e+06,3.820663000000000000e+06,3.524313500000000000e+06,3.167039000000000000e+06,3.548651000000000000e+06,3.910062799999999814e+06,3.845000500000000000e+06,2.708196000000000000e+06,3.930344000000000000e+06,3.252301299999999814e+06,3.337482500000000000e+06,3.751706799999999814e+06,3.552626000000000000e+06,3.378045000000000000e+06,4.458062000000000000e+06,2.691971000000000000e+06,3.138564000000000000e+06,4.498787000000000000e+06,3.142620299999999814e+06,3.426882299999999814e+06,4.064362500000000000e+06,3.873475500000000000e+06,3.812550500000000000e+06,2.968039299999999814e+06,2.972095500000000000e+06,2.996433000000000000e+06,2.651328299999999814e+06,2.789402000000000000e+06,3.309088799999999814e+06,3.175151500000000000e+06,3.073583000000000000e+06,3.227801500000000000e+06,3.089889000000000000e+06,3.211576500000000000e+06,3.544513500000000000e+06,3.532426000000000000e+06,2.720283500000000000e+06,3.751706799999999814e+06,2.890889500000000000e+06,3.162901500000000000e+06,2.931533000000000000e+06,3.179126500000000000e+06,3.272582500000000000e+06,3.406520000000000000e+06,3.329370000000000000e+06,3.280695000000000000e+06,2.736508500000000000e+06,2.943701799999999814e+06,3.146676500000000000e+06,2.809683299999999814e+06,3.179126500000000000e+06,2.927476799999999814e+06,3.028883000000000000e+06,3.093945299999999814e+06,4.332318500000000000e+06,3.167039000000000000e+06,2.858439500000000000e+06,2.955870500000000000e+06,3.735481799999999814e+06,3.154789000000000000e+06,3.085832799999999814e+06,3.520176000000000000e+06,3.049245500000000000e+06,4.129262500000000000e+06,2.955870500000000000e+06,3.069445500000000000e+06,3.004545500000000000e+06,3.203464000000000000e+06,3.776044299999999814e+06,2.801570799999999814e+06,3.605519500000000000e+06,3.142620299999999814e+06,3.098001500000000000e+06,3.126395299999999814e+06,3.085832799999999814e+06,2.667552299999999814e+06,2.894864500000000000e+06,4.251031000000000000e+06,2.821852000000000000e+06,3.154789000000000000e+06,3.374070000000000000e+06,3.008683000000000000e+06,3.171014000000000000e+06,3.077558000000000000e+06,2.911089500000000000e+06,3.305032500000000000e+06,3.203464000000000000e+06,3.621744500000000000e+06,3.999381500000000000e+06,3.548651000000000000e+06,3.707007000000000000e+06,3.296920000000000000e+06,3.325313799999999814e+06,3.244026500000000000e+06,3.841025500000000000e+06,2.931533000000000000e+06,3.796325500000000000e+06,3.715119500000000000e+06,3.715119500000000000e+06,3.495838500000000000e+06,4.023719000000000000e+06,3.349732500000000000e+06,3.260413799999999814e+06,3.719094500000000000e+06,3.751706799999999814e+06,3.406520000000000000e+06,3.532426000000000000e+06,3.999381500000000000e+06,3.434994799999999814e+06,3.767931799999999814e+06,3.288807500000000000e+06,4.190187500000000000e+06,4.064362500000000000e+06,3.901950299999999814e+06,3.589294500000000000e+06,3.686644500000000000e+06,3.020770500000000000e+06,3.573069500000000000e+06,2.968039299999999814e+06,3.390295000000000000e+06,3.256357500000000000e+06,3.812550500000000000e+06,4.048056500000000000e+06,3.195351500000000000e+06,4.303843500000000000e+06,3.041133000000000000e+06,3.378045000000000000e+06,3.670419500000000000e+06,3.962794000000000000e+06,3.873475500000000000e+06,3.142620299999999814e+06,3.138564000000000000e+06,3.426882299999999814e+06,3.601463299999999814e+06,3.479613500000000000e+06,3.142620299999999814e+06,3.378045000000000000e+06,2.907114500000000000e+06,3.317201299999999814e+06,3.601463299999999814e+06,3.382182500000000000e+06,3.434994799999999814e+06,3.430938500000000000e+06,3.755763000000000000e+06,3.698894500000000000e+06,3.841025500000000000e+06,3.589294500000000000e+06,2.955870500000000000e+06,3.710982000000000000e+06,3.824800500000000000e+06,3.207601500000000000e+06,3.735481799999999814e+06,3.195351500000000000e+06,4.774774000000000000e+06,3.418769799999999814e+06,3.451219799999999814e+06,3.698894500000000000e+06,3.771988000000000000e+06,3.475557299999999814e+06,4.588105500000000000e+06,3.053220500000000000e+06,2.817795799999999814e+06,3.305032500000000000e+06,4.011469000000000000e+06,3.548651000000000000e+06,3.402382500000000000e+06,3.033020500000000000e+06,2.899002000000000000e+06,3.329370000000000000e+06,3.349732500000000000e+06,3.873475500000000000e+06,3.154789000000000000e+06,3.280695000000000000e+06,3.357845000000000000e+06,3.199489000000000000e+06,2.935589299999999814e+06,3.426882299999999814e+06,3.455276000000000000e+06,3.122339000000000000e+06,3.528288500000000000e+06,2.691971000000000000e+06,3.650138299999999814e+06,3.479613500000000000e+06,3.796325500000000000e+06,3.455276000000000000e+06,3.548651000000000000e+06,3.305032500000000000e+06,4.039944000000000000e+06,2.874664500000000000e+06,3.512063500000000000e+06,3.179126500000000000e+06,3.767931799999999814e+06,4.336293500000000000e+06,2.667552299999999814e+06,3.719094500000000000e+06,3.167039000000000000e+06,3.637969500000000000e+06,3.313145000000000000e+06,3.861225500000000000e+06,3.897894000000000000e+06,4.161712500000000000e+06,3.142620299999999814e+06,3.126395299999999814e+06,4.056250000000000000e+06,3.637969500000000000e+06,3.593350799999999814e+06,3.682669500000000000e+06,3.341620000000000000e+06,3.077558000000000000e+06,2.769120799999999814e+06,2.834020799999999814e+06,3.459332299999999814e+06,4.064362500000000000e+06,3.841025500000000000e+06,4.360631000000000000e+06,3.743594299999999814e+06,3.134507799999999814e+06,3.183264000000000000e+06,3.292863799999999814e+06,3.280695000000000000e+06,4.121150000000000000e+06,3.788213000000000000e+06,3.463388500000000000e+06,3.763875500000000000e+06,4.108981299999999814e+06,3.861225500000000000e+06,4.311956000000000000e+06,3.544513500000000000e+06,3.471501000000000000e+06,3.345595000000000000e+06,3.483669799999999814e+06,3.581182000000000000e+06,3.207601500000000000e+06,3.934400299999999814e+06,3.036995500000000000e+06,3.065470500000000000e+06,3.402382500000000000e+06,2.951814299999999814e+06,3.950625299999999814e+06,2.943701799999999814e+06,3.609575799999999814e+06,3.199489000000000000e+06,3.183264000000000000e+06,3.463388500000000000e+06,3.252301299999999814e+06,3.024908000000000000e+06,3.869338000000000000e+06,3.102057799999999814e+06,3.443107299999999814e+06,3.183264000000000000e+06,2.829964500000000000e+06,3.763875500000000000e+06,3.499976000000000000e+06,3.036995500000000000e+06,3.451219799999999814e+06,3.792269299999999814e+06,3.658332000000000000e+06,3.609575799999999814e+06,3.158845299999999814e+06,3.353707500000000000e+06,3.187239000000000000e+06,2.825908299999999814e+06,4.088700000000000000e+06,3.333507500000000000e+06,4.356656000000000000e+06,3.723232000000000000e+06,3.690782000000000000e+06,3.077558000000000000e+06,2.769120799999999814e+06,3.231939000000000000e+06,3.126395299999999814e+06,2.862414500000000000e+06,4.218581000000000000e+06,3.215714000000000000e+06,4.202275000000000000e+06,3.832913000000000000e+06,4.027694000000000000e+06,3.134507799999999814e+06,3.000489299999999814e+06,3.552626000000000000e+06,3.702869500000000000e+06,3.897894000000000000e+06,4.113037500000000000e+06,3.102057799999999814e+06,3.414713500000000000e+06,3.179126500000000000e+06,3.069445500000000000e+06,3.812550500000000000e+06,3.187239000000000000e+06,3.723232000000000000e+06,3.508088500000000000e+06,3.999381500000000000e+06,3.613632000000000000e+06,3.390295000000000000e+06,3.260413799999999814e+06,4.011469000000000000e+06,3.832913000000000000e+06,3.479613500000000000e+06,3.974962799999999814e+06,3.215714000000000000e+06,3.463388500000000000e+06,4.064362500000000000e+06,3.780100500000000000e+06,3.719094500000000000e+06,3.755763000000000000e+06,3.820663000000000000e+06,3.374070000000000000e+06,3.613632000000000000e+06,3.203464000000000000e+06,4.222718500000000000e+06,3.475557299999999814e+06,3.191376500000000000e+06,3.491863500000000000e+06,4.007494000000000000e+06,3.508088500000000000e+06,3.345595000000000000e+06,3.873475500000000000e+06,3.560738500000000000e+06,3.268526299999999814e+06,3.999381500000000000e+06,3.743594299999999814e+06,3.382182500000000000e+06,3.000489299999999814e+06,4.092756299999999814e+06,3.130451500000000000e+06,4.153600000000000000e+06,3.154789000000000000e+06,3.654194500000000000e+06,2.716308500000000000e+06,3.171014000000000000e+06,3.520176000000000000e+06,2.919202000000000000e+06,3.439051000000000000e+06,2.919202000000000000e+06,3.901950299999999814e+06,3.487726000000000000e+06,3.134507799999999814e+06,2.915227000000000000e+06,4.023719000000000000e+06,3.215714000000000000e+06,3.678532000000000000e+06,3.398407500000000000e+06,2.890889500000000000e+06,3.349732500000000000e+06,3.085832799999999814e+06,3.662307000000000000e+06,2.951814299999999814e+06,3.491863500000000000e+06,3.418769799999999814e+06,3.398407500000000000e+06,3.004545500000000000e+06,4.417581000000000000e+06,3.564876000000000000e+06,3.410657299999999814e+06,3.024908000000000000e+06,2.963983000000000000e+06,3.353707500000000000e+06,3.589294500000000000e+06,3.033020500000000000e+06,3.049245500000000000e+06,3.568851000000000000e+06,3.836888000000000000e+06,2.712171000000000000e+06,3.195351500000000000e+06,3.865363000000000000e+06,3.621744500000000000e+06,3.532426000000000000e+06,3.024908000000000000e+06,2.976151799999999814e+06,2.789402000000000000e+06,2.821852000000000000e+06,3.495838500000000000e+06,3.625800799999999814e+06,2.996433000000000000e+06,3.033020500000000000e+06,3.467444799999999814e+06,3.499976000000000000e+06,3.836888000000000000e+06,3.520176000000000000e+06,3.284751299999999814e+06,3.690782000000000000e+06,3.138564000000000000e+06,3.191376500000000000e+06,3.012658000000000000e+06,3.313145000000000000e+06,3.008683000000000000e+06,4.243000000000000000e+06,4.251031000000000000e+06,3.268526299999999814e+06,3.036995500000000000e+06,3.633913299999999814e+06,2.813739500000000000e+06,3.102057799999999814e+06,3.134507799999999814e+06,3.589294500000000000e+06,3.016795500000000000e+06,2.765064500000000000e+06,2.854302000000000000e+06,2.968039299999999814e+06,3.637969500000000000e+06,3.548651000000000000e+06,3.207601500000000000e+06,3.122339000000000000e+06,3.284751299999999814e+06,3.406520000000000000e+06,2.647272000000000000e+06,3.276638799999999814e+06,2.963983000000000000e+06,2.878639500000000000e+06,2.545744000000000000e+06,2.614821000000000000e+06,3.248245000000000000e+06,2.691971000000000000e+06,3.499976000000000000e+06,2.655384500000000000e+06,2.610764799999999814e+06,2.618877299999999814e+06,3.443107299999999814e+06,2.497028500000000000e+06,3.252301299999999814e+06,2.838077000000000000e+06,2.752733500000000000e+06,3.292863799999999814e+06,3.321257500000000000e+06,3.085832799999999814e+06,3.134507799999999814e+06,3.707007000000000000e+06,3.089889000000000000e+06,3.118282799999999814e+06,3.150732799999999814e+06,3.008683000000000000e+06,2.939645500000000000e+06,2.537631500000000000e+06,2.919202000000000000e+06,2.289996500000000000e+06,3.780100500000000000e+06,3.536401000000000000e+06,3.215714000000000000e+06,3.731344500000000000e+06,3.175151500000000000e+06,3.280695000000000000e+06,2.959926799999999814e+06,3.325313799999999814e+06,2.886752000000000000e+06,3.016795500000000000e+06,2.980208000000000000e+06,3.085832799999999814e+06,3.061333000000000000e+06,3.280695000000000000e+06,2.691971000000000000e+06,3.020770500000000000e+06,2.594499299999999814e+06,2.834020799999999814e+06,4.048056500000000000e+06,2.854302000000000000e+06,2.874664500000000000e+06,3.597407000000000000e+06,2.797514500000000000e+06,2.902977000000000000e+06,2.850327000000000000e+06,2.976151799999999814e+06,2.533615000000000000e+06,2.643215799999999814e+06,2.927476799999999814e+06,3.548651000000000000e+06,3.528288500000000000e+06,2.850327000000000000e+06,2.809683299999999814e+06,3.471501000000000000e+06,3.528288500000000000e+06,3.520176000000000000e+06,3.459332299999999814e+06,3.305032500000000000e+06,3.122339000000000000e+06,3.646082000000000000e+06,3.633913299999999814e+06,3.776044299999999814e+06,3.276638799999999814e+06,3.605519500000000000e+06,3.662307000000000000e+06,4.644893000000000000e+06,3.171014000000000000e+06,3.077558000000000000e+06,3.784156799999999814e+06,3.171014000000000000e+06,3.544513500000000000e+06,4.368743500000000000e+06,3.126395299999999814e+06,3.508088500000000000e+06,3.110170299999999814e+06,5.014417500000000000e+06,2.829964500000000000e+06,3.122339000000000000e+06,3.341620000000000000e+06,3.162901500000000000e+06,3.455276000000000000e+06,3.313145000000000000e+06,3.102057799999999814e+06,2.947758000000000000e+06,2.894864500000000000e+06,3.077558000000000000e+06,3.280695000000000000e+06,4.161712500000000000e+06,2.756871000000000000e+06,2.752733500000000000e+06,2.614821000000000000e+06,3.467444799999999814e+06,2.984264299999999814e+06,3.710982000000000000e+06,3.268526299999999814e+06,3.573069500000000000e+06,2.899002000000000000e+06,4.108981299999999814e+06,2.963983000000000000e+06,3.564876000000000000e+06,3.357845000000000000e+06,3.215714000000000000e+06,3.321257500000000000e+06,3.130451500000000000e+06,3.410657299999999814e+06,3.118282799999999814e+06,3.000489299999999814e+06,2.771715000000000000e+06,3.475557299999999814e+06,2.952740000000000000e+06,3.407127299999999814e+06,3.498412000000000000e+06,2.550218299999999814e+06,3.477568500000000000e+06,3.022752799999999814e+06,3.264474799999999814e+06,2.674000000000000000e+06,2.823596299999999814e+06,3.303805500000000000e+06,2.645195299999999814e+06,2.610600000000000000e+06,2.803294799999999814e+06,2.543178000000000000e+06,3.331418799999999814e+06,2.791465000000000000e+06,2.806966799999999814e+06,2.913097799999999814e+06,2.698850500000000000e+06,2.465338000000000000e+06,2.601652299999999814e+06,2.832931500000000000e+06,2.648975500000000000e+06,3.012136299999999814e+06,2.904585500000000000e+06,2.422679000000000000e+06,3.297830000000000000e+06,3.248381299999999814e+06,2.630018799999999814e+06,2.478806000000000000e+06,3.249106299999999814e+06,2.856832500000000000e+06,2.868349299999999814e+06,3.087549500000000000e+06,2.719110799999999814e+06,2.846800000000000000e+06,2.621668799999999814e+06,3.196759799999999814e+06,3.016544000000000000e+06,3.182486000000000000e+06,3.824800500000000000e+06,3.061743299999999814e+06,2.622933500000000000e+06,2.791770500000000000e+06,3.020770500000000000e+06,2.902977000000000000e+06,2.724421000000000000e+06,3.033020500000000000e+06,2.902977000000000000e+06,4.498787000000000000e+06,3.747650500000000000e+06,3.341620000000000000e+06,3.313145000000000000e+06,2.968039299999999814e+06,3.589294500000000000e+06,3.455276000000000000e+06,3.471501000000000000e+06,3.069445500000000000e+06,4.003356500000000000e+06,3.954681500000000000e+06,3.820663000000000000e+06,2.972095500000000000e+06,3.853113000000000000e+06,2.951814299999999814e+06,2.988320500000000000e+06,2.793458299999999814e+06,2.923420500000000000e+06,2.996433000000000000e+06,3.134507799999999814e+06,3.073583000000000000e+06,2.834020799999999814e+06,2.980208000000000000e+06,3.922231500000000000e+06,2.708196000000000000e+06,3.422826000000000000e+06,2.984264299999999814e+06,2.525502500000000000e+06,2.793458299999999814e+06,3.126395299999999814e+06,2.870527000000000000e+06,2.976151799999999814e+06,3.248245000000000000e+06,3.378045000000000000e+06,2.992376799999999814e+06,3.106282799999999814e+06,3.124405500000000000e+06,3.398960500000000000e+06,3.802974500000000000e+06,3.338510000000000000e+06,3.214717000000000000e+06,3.612276299999999814e+06,3.199529799999999814e+06,3.065780500000000000e+06,2.698069500000000000e+06,3.557928799999999814e+06,3.031073500000000000e+06,2.800574299999999814e+06,3.105746299999999814e+06,2.697310799999999814e+06,2.602417299999999814e+06,3.411890000000000000e+06,2.850327000000000000e+06,2.429240000000000000e+06,2.334666500000000000e+06,2.374344000000000000e+06,3.114242000000000000e+06,2.485671500000000000e+06,2.789402000000000000e+06,3.142377000000000000e+06,2.773177000000000000e+06,2.553856500000000000e+06,2.566105500000000000e+06,2.488916000000000000e+06,2.598596000000000000e+06,1.912474500000000000e+06,2.313837500000000000e+06,2.198405000000000000e+06,1.912160000000000000e+06,2.464577500000000000e+06,1.998639000000000000e+06,2.191588799999999814e+06,2.013848000000000000e+06,2.101471000000000000e+06,2.199633500000000000e+06,1.830934800000000047e+06,2.471199000000000000e+06,2.292964000000000000e+06,1.754176000000000000e+06,2.103844500000000000e+06,3.083988500000000000e+06,2.067776000000000000e+06,2.463801500000000000e+06,2.193303000000000000e+06,1.914882399999999907e+06,2.459361299999999814e+06,2.519430000000000000e+06,2.654701500000000000e+06,2.413030500000000000e+06,2.459303799999999814e+06,2.160064000000000000e+06,2.049106100000000093e+06,2.572284000000000000e+06,3.022023500000000000e+06,2.268909799999999814e+06,2.343469799999999814e+06,2.935257799999999814e+06,3.145716799999999814e+06,2.824373299999999814e+06,2.552465299999999814e+06,2.662509000000000000e+06,2.711423000000000000e+06,3.102057799999999814e+06,2.164091500000000000e+06,2.399820000000000000e+06,2.308042799999999814e+06,2.101259000000000000e+06,2.581384500000000000e+06,3.166085299999999814e+06,2.565470000000000000e+06,2.397940000000000000e+06,2.554529299999999814e+06,2.931440799999999814e+06,2.825671500000000000e+06,2.623909500000000000e+06,3.018443299999999814e+06,2.777776000000000000e+06,2.514261299999999814e+06,3.186632000000000000e+06,2.563140000000000000e+06,3.481061500000000000e+06,2.773406000000000000e+06,2.325041500000000000e+06,3.319737299999999814e+06,2.432056000000000000e+06,3.087052000000000000e+06,2.454592500000000000e+06,2.765057799999999814e+06,2.432319500000000000e+06,3.491872299999999814e+06,3.384934299999999814e+06,3.344498500000000000e+06,3.200217000000000000e+06,3.816186500000000000e+06,2.681573500000000000e+06,2.614600000000000000e+06,3.097330500000000000e+06,3.136567500000000000e+06,2.828237299999999814e+06,2.489003799999999814e+06,2.781896299999999814e+06,2.839236799999999814e+06,3.358408000000000000e+06,3.017832000000000000e+06,2.511196500000000000e+06,2.796533500000000000e+06,3.282446299999999814e+06,3.254372000000000000e+06,2.629752799999999814e+06,2.736693500000000000e+06,2.937123000000000000e+06,3.016179000000000000e+06,2.546496000000000000e+06,2.629680299999999814e+06,2.860379299999999814e+06,2.616791799999999814e+06,3.168357299999999814e+06,3.458152799999999814e+06,2.714372000000000000e+06,2.994960000000000000e+06,3.043809299999999814e+06,2.839479299999999814e+06,2.881147500000000000e+06,3.702117299999999814e+06,3.341078299999999814e+06,3.223099799999999814e+06,2.638879000000000000e+06,2.610694000000000000e+06,2.444715000000000000e+06,2.842883299999999814e+06,2.913497500000000000e+06,3.161602000000000000e+06,2.578509299999999814e+06,2.592430799999999814e+06,2.667430500000000000e+06,3.063703500000000000e+06,2.440876000000000000e+06,2.886954799999999814e+06,3.036065500000000000e+06,2.398880000000000000e+06,2.505730000000000000e+06,2.668479299999999814e+06,3.232256299999999814e+06,2.597545000000000000e+06,2.387388000000000000e+06,2.645346799999999814e+06,2.046378100000000093e+06,2.602652299999999814e+06,2.652268799999999814e+06,2.521406500000000000e+06,2.379275500000000000e+06,2.206612000000000000e+06,3.130451500000000000e+06,1.877440000000000000e+06,2.314335000000000000e+06,2.285940299999999814e+06,2.537695500000000000e+06,2.205760000000000000e+06,2.444226299999999814e+06,2.174304000000000000e+06,2.281884000000000000e+06,2.099150000000000000e+06,1.729666100000000093e+06,2.645888000000000000e+06,2.196582000000000000e+06,2.448352500000000000e+06,3.012658000000000000e+06,2.704058500000000000e+06,2.168147799999999814e+06,2.281884000000000000e+06,3.146676500000000000e+06,2.902977000000000000e+06,2.825908299999999814e+06,2.460521299999999814e+06,2.890889500000000000e+06,2.675664799999999814e+06,2.862414500000000000e+06,2.968039299999999814e+06,2.976151799999999814e+06,2.911089500000000000e+06,2.809683299999999814e+06,3.337482500000000000e+06,3.268526299999999814e+06,2.594499299999999814e+06,3.199489000000000000e+06,3.361820000000000000e+06,2.813739500000000000e+06,3.309088799999999814e+06,2.789402000000000000e+06,2.777233299999999814e+06,2.825908299999999814e+06,2.972095500000000000e+06,3.179126500000000000e+06,3.142620299999999814e+06,2.643215799999999814e+06,2.765064500000000000e+06,2.594499299999999814e+06,2.935589299999999814e+06,2.781289500000000000e+06,2.724421000000000000e+06,2.854302000000000000e+06,3.520176000000000000e+06,2.988320500000000000e+06,2.890889500000000000e+06,2.679721000000000000e+06,2.769120799999999814e+06,2.951814299999999814e+06,2.541727500000000000e+06,2.586386799999999814e+06,2.639159500000000000e+06,1.961115800000000047e+06,2.302165299999999814e+06,2.395580799999999814e+06,2.708196000000000000e+06,2.700083500000000000e+06,2.034209399999999907e+06,3.207601500000000000e+06,1.993566800000000047e+06,2.639159500000000000e+06,2.367146500000000000e+06,2.245337299999999814e+06,2.533615000000000000e+06,1.835210800000000047e+06,2.639159500000000000e+06,2.092608000000000000e+06,2.700083500000000000e+06,2.184372799999999814e+06,1.823041000000000000e+06,2.346785000000000000e+06,2.164091500000000000e+06,1.920512800000000047e+06,1.920512800000000047e+06,2.350841299999999814e+06,2.328254799999999814e+06,2.111359299999999814e+06,2.237224799999999814e+06,2.103206299999999814e+06,2.526475299999999814e+06,1.546972600000000093e+06,1.944850300000000047e+06,2.131640500000000000e+06,2.476747299999999814e+06,1.965172000000000000e+06,2.622933500000000000e+06,2.001679300000000047e+06,1.903136000000000000e+06,2.671608500000000000e+06,1.878656000000000000e+06,1.859548300000000047e+06,1.912928000000000000e+06,2.025760000000000000e+06,2.261562299999999814e+06,2.103206299999999814e+06,1.957059500000000000e+06,2.038265600000000093e+06,2.188429000000000000e+06,2.598596000000000000e+06,2.423974500000000000e+06,1.944850300000000047e+06,2.476747299999999814e+06,2.705435000000000000e+06,2.691162000000000000e+06,2.346785000000000000e+06,2.026016800000000047e+06,2.517390000000000000e+06,2.168147799999999814e+06,2.262390799999999814e+06,2.245337299999999814e+06,2.028914300000000047e+06,3.463388500000000000e+06,2.643215799999999814e+06,2.290368000000000000e+06,3.016795500000000000e+06,1.636291300000000047e+06,1.734528000000000000e+06,1.802759800000000047e+06,2.073149300000000047e+06,2.371163000000000000e+06,2.196582000000000000e+06,2.444296299999999814e+06,2.371163000000000000e+06,1.551028899999999907e+06,1.620096000000000000e+06,2.123528000000000000e+06,2.346785000000000000e+06,2.509197299999999814e+06,2.115415500000000000e+06,2.208790500000000000e+06,2.613557000000000000e+06,2.761008299999999814e+06,1.861088899999999907e+06,2.119471799999999814e+06,1.920512000000000000e+06,2.255744000000000000e+06,1.745931800000000047e+06,2.350841299999999814e+06,2.809683299999999814e+06,2.598596000000000000e+06,2.121137000000000000e+06,2.139753000000000000e+06,2.235009299999999814e+06,2.310277799999999814e+06,2.275032500000000000e+06,2.470984500000000000e+06,2.245337299999999814e+06,2.357672799999999814e+06,2.545744000000000000e+06,2.582267299999999814e+06,2.241281000000000000e+06,2.341698500000000000e+06,2.369336299999999814e+06,2.093376000000000000e+06,2.325440000000000000e+06,2.444296299999999814e+06,2.302062799999999814e+06,1.814472000000000000e+06,1.984480000000000000e+06,1.592569899999999907e+06,2.207728299999999814e+06,2.208428000000000000e+06,1.851008000000000000e+06,1.800256000000000000e+06,2.488915500000000000e+06,1.851285300000000047e+06,2.185550299999999814e+06,2.024672000000000000e+06,2.079520000000000000e+06,2.407749500000000000e+06,2.675664799999999814e+06,2.393232299999999814e+06,1.783296000000000000e+06,2.225132000000000000e+06,2.204160000000000000e+06,1.976414800000000047e+06,2.216903000000000000e+06,1.986144000000000000e+06,2.254731799999999814e+06,2.208790500000000000e+06,1.859548300000000047e+06,2.444296299999999814e+06,1.539922399999999907e+06,2.310277799999999814e+06,2.185550299999999814e+06,2.557993000000000000e+06,1.793334399999999907e+06,1.851068000000000000e+06,2.070756300000000047e+06,1.708686899999999907e+06,1.614494100000000093e+06,1.837664000000000000e+06,2.058546899999999907e+06,1.894560000000000000e+06,1.836896000000000000e+06,1.781888000000000000e+06,1.575366399999999907e+06,1.673280000000000000e+06,2.086981300000000047e+06,2.033490399999999907e+06,1.813376000000000000e+06,2.077699300000000047e+06,1.944850300000000047e+06,2.058720000000000000e+06,1.962880000000000000e+06,2.106995799999999814e+06,1.828896000000000000e+06,1.859280800000000047e+06,1.896134600000000093e+06,2.207858000000000000e+06,2.012037300000000047e+06,1.987882000000000000e+06,1.792704000000000000e+06,1.369049800000000047e+06,2.082336000000000000e+06,2.086561800000000047e+06,1.919616000000000000e+06,2.058272000000000000e+06,1.914560000000000000e+06,2.052416000000000000e+06,1.883307000000000000e+06,1.984576000000000000e+06,1.536497300000000047e+06,1.636800000000000000e+06,1.794647300000000047e+06,2.274590000000000000e+06,1.799584000000000000e+06,1.904032000000000000e+06,1.546482500000000000e+06,2.063861800000000047e+06,1.806464000000000000e+06,1.520156899999999907e+06,2.082581300000000047e+06,2.108853299999999814e+06,1.739552000000000000e+06,1.904992000000000000e+06,2.063680399999999907e+06,1.869439899999999907e+06,1.611104000000000000e+06,1.780436899999999907e+06,1.763378000000000000e+06,1.703840000000000000e+06,1.889576500000000000e+06,2.187397000000000000e+06,1.874592000000000000e+06,1.849824000000000000e+06,1.944186600000000093e+06,2.104896000000000000e+06,1.668305000000000000e+06,2.524001000000000000e+06,1.669376000000000000e+06,2.540055299999999814e+06,1.613504000000000000e+06,1.609939000000000000e+06,1.755456000000000000e+06,2.304988299999999814e+06,1.753329000000000000e+06,1.594112000000000000e+06,1.365472000000000000e+06,2.131640500000000000e+06,1.726858899999999907e+06,2.237288500000000000e+06,2.173348299999999814e+06,2.127618000000000000e+06,1.917900399999999907e+06,1.522688000000000000e+06,1.964736000000000000e+06,1.756746000000000000e+06,1.902688000000000000e+06,1.965184000000000000e+06,2.042560000000000000e+06,1.678793500000000000e+06,1.759296000000000000e+06,1.660628800000000047e+06,1.599744500000000000e+06,2.102356500000000000e+06,1.594880000000000000e+06,2.080864000000000000e+06,1.895680000000000000e+06,1.703616000000000000e+06,2.241281000000000000e+06,1.793152000000000000e+06,2.064739100000000093e+06,1.520960000000000000e+06,1.659360000000000000e+06,1.817312000000000000e+06,1.699360000000000000e+06,1.450973000000000000e+06,1.662624000000000000e+06,1.821792000000000000e+06,1.695008000000000000e+06,1.633440000000000000e+06,1.415008000000000000e+06,1.976192000000000000e+06,1.845967399999999907e+06,1.881632000000000000e+06,1.692288000000000000e+06,1.723328000000000000e+06,1.850096399999999907e+06,1.765728000000000000e+06,1.446486600000000093e+06,1.983434300000000047e+06,2.245346299999999814e+06,1.796640000000000000e+06,1.636576000000000000e+06,1.698944000000000000e+06,2.069648500000000000e+06,1.668704000000000000e+06,1.800352000000000000e+06,1.798496000000000000e+06,1.629216000000000000e+06,1.586723500000000000e+06,2.152893299999999814e+06,1.875545000000000000e+06,1.625728000000000000e+06,1.829784000000000000e+06,1.760928000000000000e+06,1.713408000000000000e+06,1.977085100000000093e+06,1.619362100000000093e+06,1.572083600000000093e+06,2.242395500000000000e+06,1.995072000000000000e+06,1.439901300000000047e+06,1.604058100000000093e+06,1.765056000000000000e+06,2.134140799999999814e+06,1.845216000000000000e+06,1.618368000000000000e+06,1.676020399999999907e+06,1.580032000000000000e+06,1.185144000000000000e+06,1.701984000000000000e+06,2.130085500000000000e+06,1.730944000000000000e+06,1.460768000000000000e+06,1.956095000000000000e+06,1.596832000000000000e+06,1.334852800000000047e+06,2.202993000000000000e+06,1.391251500000000000e+06,1.588608000000000000e+06,1.303184000000000000e+06,2.022733300000000047e+06,2.312610299999999814e+06,1.754816000000000000e+06,2.139882799999999814e+06,2.064350000000000000e+06,2.533126000000000000e+06,1.973664000000000000e+06,2.093376000000000000e+06,1.919168000000000000e+06,2.062603100000000093e+06,1.933027000000000000e+06,2.250944000000000000e+06,1.922649600000000093e+06,2.047648000000000000e+06,2.501084799999999814e+06,2.870688299999999814e+06,2.606708500000000000e+06,2.419868500000000000e+06,2.503051299999999814e+06,2.459791299999999814e+06,2.485862000000000000e+06,2.426160500000000000e+06,2.401196299999999814e+06,2.694410299999999814e+06,2.100693799999999814e+06,2.360763500000000000e+06,2.094893899999999907e+06,2.314400500000000000e+06,2.178522299999999814e+06,2.019360000000000000e+06,2.320091299999999814e+06,2.077536000000000000e+06,1.953952000000000000e+06,1.783200000000000000e+06,1.697856000000000000e+06,1.821888000000000000e+06,1.889728000000000000e+06,2.174160000000000000e+06,1.971924300000000047e+06,1.494160300000000047e+06,1.360142800000000047e+06,1.481991500000000000e+06,1.745216000000000000e+06,1.846752000000000000e+06,2.155979000000000000e+06,1.607200000000000000e+06,1.566976000000000000e+06,1.542916399999999907e+06,1.720928000000000000e+06,1.920160000000000000e+06,1.615969500000000000e+06,2.204694500000000000e+06,1.501760000000000000e+06,1.669792000000000000e+06,1.560256000000000000e+06,1.668384000000000000e+06,1.635072000000000000e+06,1.640347500000000000e+06,1.426144000000000000e+06,1.753824000000000000e+06,2.198400000000000000e+06,2.107262500000000000e+06,1.919168000000000000e+06,2.147865500000000000e+06,1.758100500000000000e+06,1.579422600000000093e+06,2.225015500000000000e+06,1.980832000000000000e+06,2.135696799999999814e+06,2.074812500000000000e+06,1.995168000000000000e+06,2.245337299999999814e+06,1.938752000000000000e+06,2.253449799999999814e+06,1.717497399999999907e+06,2.350841299999999814e+06,2.359034000000000000e+06,2.015936000000000000e+06,2.285940299999999814e+06,1.709384899999999907e+06,1.733216000000000000e+06,2.402816000000000000e+06,2.383371500000000000e+06,2.125120000000000000e+06,1.931936000000000000e+06,2.326503799999999814e+06,1.494160300000000047e+06,1.859548300000000047e+06,2.062603100000000093e+06,2.051648000000000000e+06,2.017904300000000047e+06,2.188429000000000000e+06,2.480803500000000000e+06,1.863604500000000000e+06,2.444296299999999814e+06,2.318391299999999814e+06,2.005735500000000000e+06,2.488916000000000000e+06,2.342728799999999814e+06,2.566105500000000000e+06,2.326503799999999814e+06,1.851435800000000047e+06,2.082925000000000000e+06,2.253449799999999814e+06,1.928625300000000047e+06,2.008416000000000000e+06,2.403693299999999814e+06,2.541727500000000000e+06,2.115415500000000000e+06,1.859548300000000047e+06,1.871797100000000093e+06,2.172416000000000000e+06,2.237224799999999814e+06,2.003456000000000000e+06,2.095093800000000047e+06,2.107262500000000000e+06,2.570161799999999814e+06,2.026016800000000047e+06,2.147865500000000000e+06,2.480803500000000000e+06,1.571310100000000093e+06,1.885248000000000000e+06,2.813739500000000000e+06,1.900190899999999907e+06,2.399637000000000000e+06,2.354938000000000000e+06,1.946240000000000000e+06,2.375259000000000000e+06,1.989510500000000000e+06,1.721553600000000093e+06,1.894144000000000000e+06,1.602464000000000000e+06,2.212807000000000000e+06,1.879909600000000093e+06,1.607008000000000000e+06,1.867740899999999907e+06,2.428030799999999814e+06,2.273771500000000000e+06,1.745931800000000047e+06,1.380504100000000093e+06,2.233168500000000000e+06,1.947360000000000000e+06,2.233168500000000000e+06,1.713441100000000093e+06,1.339861500000000000e+06,1.729312000000000000e+06,1.671424000000000000e+06,1.855492000000000000e+06,1.751968000000000000e+06,1.493696000000000000e+06,1.684967300000000047e+06,2.050434399999999907e+06,1.339861500000000000e+06,1.892078399999999907e+06,2.054490600000000093e+06,1.713441100000000093e+06,1.499936000000000000e+06,1.461710300000000047e+06,3.374070000000000000e+06,1.430656000000000000e+06,1.507072000000000000e+06,1.351232000000000000e+06,1.368255300000000047e+06,2.306221500000000000e+06,1.515680000000000000e+06,2.099150000000000000e+06,1.920512800000000047e+06,1.293888000000000000e+06,1.843323300000000047e+06,1.334688000000000000e+06,2.135696799999999814e+06,1.802759800000000047e+06,1.441388500000000000e+06,1.725609899999999907e+06,2.196582000000000000e+06,1.880416000000000000e+06,1.832960000000000000e+06,2.120128000000000000e+06,2.010528000000000000e+06,1.548480000000000000e+06,1.847379500000000000e+06,1.523328000000000000e+06,1.530880000000000000e+06,1.916456500000000000e+06,2.062603100000000093e+06,2.196582000000000000e+06,1.559141399999999907e+06,1.465766500000000000e+06,2.322447500000000000e+06,2.160035299999999814e+06,1.928625300000000047e+06,2.594499299999999814e+06,1.660628800000000047e+06,2.099150000000000000e+06,2.359034000000000000e+06,2.030153100000000093e+06,2.326503799999999814e+06,2.379275500000000000e+06,2.436183799999999814e+06,2.091037500000000000e+06,2.285940299999999814e+06,2.886752000000000000e+06,2.119471799999999814e+06,1.940794000000000000e+06,2.671608500000000000e+06,2.062603100000000093e+06,2.208790500000000000e+06,2.602652299999999814e+06,1.725609899999999907e+06,2.095093800000000047e+06,2.257506000000000000e+06,2.184372799999999814e+06,2.306221500000000000e+06,4.226775000000000000e+06,1.882048000000000000e+06,1.392672899999999907e+06,1.664800000000000000e+06,1.993566800000000047e+06,1.703616000000000000e+06,1.440864000000000000e+06,1.733722399999999907e+06,1.437332300000000047e+06,1.615969500000000000e+06,1.439168000000000000e+06,1.458720000000000000e+06,1.853888000000000000e+06,1.657536000000000000e+06,1.651456000000000000e+06,1.651008000000000000e+06,1.689023500000000000e+06,1.719296000000000000e+06,1.863604500000000000e+06,1.924569000000000000e+06,1.820352000000000000e+06,1.508128000000000000e+06,1.567840000000000000e+06,2.123528000000000000e+06,1.372311500000000000e+06,1.572896000000000000e+06,2.127584299999999814e+06,2.001679300000000047e+06,1.262751300000000047e+06,1.823872000000000000e+06,1.610144000000000000e+06,1.802880000000000000e+06,1.530667500000000000e+06,1.827098300000000047e+06,1.863604500000000000e+06,1.580384000000000000e+06,2.111359299999999814e+06,1.360224000000000000e+06,1.626624000000000000e+06,2.086981300000000047e+06,1.900190899999999907e+06,1.343917800000000047e+06,1.751328000000000000e+06,1.299298000000000000e+06,1.847379500000000000e+06,1.636291300000000047e+06,2.027200000000000000e+06,1.944850300000000047e+06,1.491552000000000000e+06,1.493152000000000000e+06,1.388616600000000093e+06,1.851435800000000047e+06,2.744621000000000000e+06,1.343917800000000047e+06,1.758100500000000000e+06,1.510720000000000000e+06,1.662080000000000000e+06,1.201786800000000047e+06,1.997623000000000000e+06,2.204694500000000000e+06,1.815648000000000000e+06,1.469822800000000047e+06,2.143552000000000000e+06,2.147865500000000000e+06,2.464577500000000000e+06,3.073583000000000000e+06,1.745931800000000047e+06,2.253449799999999814e+06,2.631046000000000000e+06,2.241281000000000000e+06,2.866552000000000000e+06,3.036995500000000000e+06,2.415862000000000000e+06,2.744621000000000000e+06,2.338672500000000000e+06,2.119471799999999814e+06,2.338672500000000000e+06,2.724421000000000000e+06,2.781289500000000000e+06,2.878639500000000000e+06,3.012658000000000000e+06,2.192565500000000000e+06,2.695946000000000000e+06,2.391484000000000000e+06,2.513253500000000000e+06,1.981397000000000000e+06,2.484859799999999814e+06,2.149312000000000000e+06,1.790591000000000000e+06,2.647272000000000000e+06,2.460521299999999814e+06,2.017904300000000047e+06,2.196582000000000000e+06,2.176260299999999814e+06,3.938456500000000000e+06,2.497028500000000000e+06,2.277827799999999814e+06,2.411805799999999814e+06,1.741834899999999907e+06,2.350841299999999814e+06,1.632235000000000000e+06,2.367146500000000000e+06,1.847379500000000000e+06,1.904247100000000093e+06,1.932681500000000000e+06,2.557993000000000000e+06,2.237224799999999814e+06,2.180316500000000000e+06,2.655384500000000000e+06,2.261562299999999814e+06,1.392672899999999907e+06,2.245337299999999814e+06,2.005735500000000000e+06,2.143809299999999814e+06,2.257506000000000000e+06,1.940794000000000000e+06,1.900190899999999907e+06,2.237224799999999814e+06,2.326503799999999814e+06,1.599520000000000000e+06,2.281884000000000000e+06,1.985453300000000047e+06,1.888022100000000093e+06,2.391484000000000000e+06,1.953728000000000000e+06,2.379275500000000000e+06,1.673376000000000000e+06,1.930400000000000000e+06,1.526611300000000047e+06,1.775008000000000000e+06,1.799136000000000000e+06,2.237224799999999814e+06,1.530667500000000000e+06,1.847379500000000000e+06,2.233600000000000000e+06,2.423974500000000000e+06,2.261562299999999814e+06,1.778400000000000000e+06,2.192565500000000000e+06,1.713441100000000093e+06,2.468633799999999814e+06,2.115415500000000000e+06,2.038265600000000093e+06,1.783200000000000000e+06,2.553856500000000000e+06,2.172204000000000000e+06,2.095093800000000047e+06,1.997623000000000000e+06,2.342728799999999814e+06,1.981397000000000000e+06,2.225015500000000000e+06,2.091037500000000000e+06,2.184372799999999814e+06,1.505536000000000000e+06,1.993566800000000047e+06,1.984576000000000000e+06,1.766213000000000000e+06,1.714496000000000000e+06,1.689023500000000000e+06,1.772160000000000000e+06,1.981397000000000000e+06,1.575366399999999907e+06,2.188429000000000000e+06,1.593792000000000000e+06,1.827098300000000047e+06,2.017904300000000047e+06,1.900190899999999907e+06,2.367146500000000000e+06,1.973284500000000000e+06,2.428030799999999814e+06,1.543840000000000000e+06,2.318391299999999814e+06,1.713441100000000093e+06,2.521406500000000000e+06,2.346785000000000000e+06,2.082925000000000000e+06,1.855492000000000000e+06,2.436183799999999814e+06,1.575392000000000000e+06,2.671608500000000000e+06,1.660628800000000047e+06,1.713441100000000093e+06,2.440240000000000000e+06,2.310277799999999814e+06,1.843323300000000047e+06,2.411805799999999814e+06,2.245337299999999814e+06,2.935589299999999814e+06,1.920512800000000047e+06,2.521406500000000000e+06,2.537631500000000000e+06,2.647272000000000000e+06,1.924896000000000000e+06,2.050434399999999907e+06,2.537631500000000000e+06,2.204694500000000000e+06,1.818816000000000000e+06,2.395580799999999814e+06,2.318391299999999814e+06,1.920512800000000047e+06,2.582330500000000000e+06,2.103206299999999814e+06,2.172204000000000000e+06,2.013848000000000000e+06,1.892078399999999907e+06,2.189504000000000000e+06,2.590443000000000000e+06,2.488916000000000000e+06,2.618877299999999814e+06,2.383371500000000000e+06,1.587575800000000047e+06,2.066659399999999907e+06,2.521406500000000000e+06,2.184576000000000000e+06,2.549840000000000000e+06,2.777233299999999814e+06,2.598596000000000000e+06,2.789402000000000000e+06,2.277827799999999814e+06,2.318391299999999814e+06,2.354938000000000000e+06,2.935589299999999814e+06,2.590443000000000000e+06,1.908344000000000000e+06,2.728396000000000000e+06,2.480803500000000000e+06,2.464577500000000000e+06,2.151922799999999814e+06,2.574218000000000000e+06,2.265618500000000000e+06,2.160035299999999814e+06,1.928625300000000047e+06,2.030153100000000093e+06,2.209728000000000000e+06,2.704058500000000000e+06,2.298109000000000000e+06,2.695946000000000000e+06,2.046378100000000093e+06,2.460521299999999814e+06,1.985453300000000047e+06,2.448352500000000000e+06,2.391484000000000000e+06,2.354938000000000000e+06,2.298109000000000000e+06,2.825908299999999814e+06,2.269674799999999814e+06,2.505141000000000000e+06,2.306221500000000000e+06,2.261562299999999814e+06,2.407749500000000000e+06,2.111359299999999814e+06,2.797514500000000000e+06,3.114226500000000000e+06,3.146676500000000000e+06,2.695946000000000000e+06,2.793458299999999814e+06,2.586386799999999814e+06,3.857250500000000000e+06,2.667552299999999814e+06,2.809683299999999814e+06,2.911089500000000000e+06,2.533615000000000000e+06,2.403693299999999814e+06,3.154789000000000000e+06,3.110170299999999814e+06,2.371163000000000000e+06,2.724421000000000000e+06,3.199489000000000000e+06,2.289996500000000000e+06,4.145487500000000000e+06,2.306221500000000000e+06,2.902977000000000000e+06,2.996433000000000000e+06,2.683858500000000000e+06,2.367146500000000000e+06,2.513253500000000000e+06,2.582330500000000000e+06,2.712171000000000000e+06,2.411805799999999814e+06,2.578274299999999814e+06,2.525502500000000000e+06,2.388096000000000000e+06,2.302165299999999814e+06,2.111359299999999814e+06,2.126400000000000000e+06,2.087392000000000000e+06,2.073664000000000000e+06,1.987776000000000000e+06,1.868128000000000000e+06,1.843680000000000000e+06,1.691008000000000000e+06,1.548480000000000000e+06,1.472160000000000000e+06,1.121792000000000000e+06,1.020160000000000000e+06,1.016256000000000000e+06,6.792000000000000000e+05,6.018080000000000000e+05,5.036560000000000000e+05,4.426800000000000000e+05,3.025680000000000000e+05,2.514200000000000000e+05,2.080800000000000000e+05,1.468800000000000000e+05,1.339800000000000000e+05,9.059400000000000000e+04,7.250200000000000000e+04,5.111600000000000000e+04,4.359000000000000000e+04,2.905000000000000000e+04,2.554100000000000000e+04,2.243400000000000000e+04,1.472000000000000000e+04,1.141400000000000000e+04,1.401800000000000000e+04,8.209000000000000000e+03,6.908000000000000000e+03,7.408000000000000000e+03,7.108000000000000000e+03,4.905000000000000000e+03,5.406000000000000000e+03,4.004000000000000000e+03,3.003000000000000000e+03,7.308000000000000000e+03,4.304000000000000000e+03,3.203000000000000000e+03,4.304000000000000000e+03,3.904000000000000000e+03,3.904000000000000000e+03,3.403000000000000000e+03,3.503000000000000000e+03,3.303000000000000000e+03,3.603000000000000000e+03,2.903000000000000000e+03,2.903000000000000000e+03,3.704000000000000000e+03,3.103000000000000000e+03,3.804000000000000000e+03,3.904000000000000000e+03,2.903000000000000000e+03,3.003000000000000000e+03,2.102000000000000000e+03,4.204000000000000000e+03,3.003000000000000000e+03,2.702000000000000000e+03,2.802000000000000000e+03,1.901000000000000000e+03,4.004000000000000000e+03,3.403000000000000000e+03,3.804000000000000000e+03,4.104000000000000000e+03,2.602000000000000000e+03,4.304000000000000000e+03,3.203000000000000000e+03,2.502000000000000000e+03,2.903000000000000000e+03,2.202000000000000000e+03,2.602000000000000000e+03,3.503000000000000000e+03,1.901000000000000000e+03,1.901000000000000000e+03,1.901000000000000000e+03,2.702000000000000000e+03,2.903000000000000000e+03,4.404000000000000000e+03,2.702000000000000000e+03,2.302000000000000000e+03,2.502000000000000000e+03,3.203000000000000000e+03,2.602000000000000000e+03,2.802000000000000000e+03,2.702000000000000000e+03,3.603000000000000000e+03,3.203000000000000000e+03,2.202000000000000000e+03,3.003000000000000000e+03,2.102000000000000000e+03,1.701000000000000000e+03,2.702000000000000000e+03,3.203000000000000000e+03,2.202000000000000000e+03,3.704000000000000000e+03,3.503000000000000000e+03,3.704000000000000000e+03,3.503000000000000000e+03,2.702000000000000000e+03,4.004000000000000000e+03,3.704000000000000000e+03,2.903000000000000000e+03,3.303000000000000000e+03,4.805000000000000000e+03,3.804000000000000000e+03,3.403000000000000000e+03,2.903000000000000000e+03,3.904000000000000000e+03,3.503000000000000000e+03,3.904000000000000000e+03,3.003000000000000000e+03,4.204000000000000000e+03,2.702000000000000000e+03,3.503000000000000000e+03,3.904000000000000000e+03,1.801000000000000000e+03,4.304000000000000000e+03,2.802000000000000000e+03,2.903000000000000000e+03,2.002000000000000000e+03,3.904000000000000000e+03,3.103000000000000000e+03,3.403000000000000000e+03,3.303000000000000000e+03,2.702000000000000000e+03,2.002000000000000000e+03,1.601000000000000000e+03,2.102000000000000000e+03,2.602000000000000000e+03,2.903000000000000000e+03,3.203000000000000000e+03,1.801000000000000000e+03,3.203000000000000000e+03,2.202000000000000000e+03,2.402000000000000000e+03,3.804000000000000000e+03,2.602000000000000000e+03,2.702000000000000000e+03,3.603000000000000000e+03,3.403000000000000000e+03,1.901000000000000000e+03,4.505000000000000000e+03,3.003000000000000000e+03,3.003000000000000000e+03,3.704000000000000000e+03,3.704000000000000000e+03,2.402000000000000000e+03,3.303000000000000000e+03,3.704000000000000000e+03,3.003000000000000000e+03,3.303000000000000000e+03,2.702000000000000000e+03,3.704000000000000000e+03,3.503000000000000000e+03,2.702000000000000000e+03,3.904000000000000000e+03,3.103000000000000000e+03,2.802000000000000000e+03,3.403000000000000000e+03,2.302000000000000000e+03,3.303000000000000000e+03,2.502000000000000000e+03,2.903000000000000000e+03,2.802000000000000000e+03,3.503000000000000000e+03,3.003000000000000000e+03,3.203000000000000000e+03,2.602000000000000000e+03,2.302000000000000000e+03,2.002000000000000000e+03,2.302000000000000000e+03,2.502000000000000000e+03,2.702000000000000000e+03,2.602000000000000000e+03,2.002000000000000000e+03,3.704000000000000000e+03,3.103000000000000000e+03,4.705000000000000000e+03,3.904000000000000000e+03,2.002000000000000000e+03,4.705000000000000000e+03,2.502000000000000000e+03,3.203000000000000000e+03,nan
4.795329999999999870e+01,3.702869500000000000e+06,3.589294500000000000e+06,3.979019000000000000e+06,3.650138299999999814e+06,4.165850000000000000e+06,4.303843500000000000e+06,3.995244000000000000e+06,5.448842000000000000e+06,4.567743000000000000e+06,4.608387000000000000e+06,3.942512799999999814e+06,4.255168500000000000e+06,4.003356500000000000e+06,4.299868500000000000e+06,4.478424500000000000e+06,3.800381799999999814e+06,4.868230000000000000e+06,4.965742500000000000e+06,4.064362500000000000e+06,4.247056000000000000e+06,4.884455000000000000e+06,4.689593000000000000e+06,4.364768500000000000e+06,5.014417500000000000e+06,5.188998500000000000e+06,4.714011500000000000e+06,4.973855000000000000e+06,4.649030500000000000e+06,4.892649000000000000e+06,5.322936000000000000e+06,5.136186000000000000e+06,7.060795500000000000e+06,5.761497500000000000e+06,5.810172500000000000e+06,4.567743000000000000e+06,5.132211000000000000e+06,6.313472000000000000e+06,5.859010000000000000e+06,5.180886000000000000e+06,4.583968000000000000e+06,5.948085000000000000e+06,4.823611500000000000e+06,5.132211000000000000e+06,5.148436000000000000e+06,4.985942500000000000e+06,5.314904500000000000e+06,4.531237000000000000e+06,4.937267500000000000e+06,5.249842000000000000e+06,4.815499000000000000e+06,5.428560500000000000e+06,5.733104000000000000e+06,5.119961000000000000e+06,4.571880500000000000e+06,4.864174000000000000e+06,4.904817500000000000e+06,4.969717500000000000e+06,5.570691500000000000e+06,4.673368000000000000e+06,4.726099000000000000e+06,5.473017000000000000e+06,5.461010500000000000e+06,5.302654500000000000e+06,5.014417500000000000e+06,5.055061000000000000e+06,5.802060000000000000e+06,5.253979500000000000e+06,4.417581000000000000e+06,4.957630000000000000e+06,4.433806000000000000e+06,5.461010500000000000e+06,4.356656000000000000e+06,5.611254000000000000e+06,5.635591500000000000e+06,4.632805500000000000e+06,4.945380000000000000e+06,4.912930000000000000e+06,5.091486000000000000e+06,4.868230000000000000e+06,5.310767000000000000e+06,4.535212000000000000e+06,5.006305000000000000e+06,3.987131500000000000e+06,3.780100500000000000e+06,4.255168500000000000e+06,4.632805500000000000e+06,4.709874000000000000e+06,3.637969500000000000e+06,4.531237000000000000e+06,4.811361500000000000e+06,3.451219799999999814e+06,4.287618500000000000e+06,4.056250000000000000e+06,4.023719000000000000e+06,4.937267500000000000e+06,3.167039000000000000e+06,4.218581000000000000e+06,3.739538000000000000e+06,3.658332000000000000e+06,4.218581000000000000e+06,4.226775000000000000e+06,3.637969500000000000e+06,3.102057799999999814e+06,3.609575799999999814e+06,3.248245000000000000e+06,3.739538000000000000e+06,2.736508500000000000e+06,3.906006500000000000e+06,3.024908000000000000e+06,3.065470500000000000e+06,3.601463299999999814e+06,3.016795500000000000e+06,2.996433000000000000e+06,3.694757000000000000e+06,3.045108000000000000e+06,3.219689000000000000e+06,2.257506000000000000e+06,3.418769799999999814e+06,2.838077000000000000e+06,2.781289500000000000e+06,2.407749500000000000e+06,3.386157500000000000e+06,3.780100500000000000e+06,3.296920000000000000e+06,3.049245500000000000e+06,2.984264299999999814e+06,3.061333000000000000e+06,2.622933500000000000e+06,2.480803500000000000e+06,2.825908299999999814e+06,2.590443000000000000e+06,3.552626000000000000e+06,2.793458299999999814e+06,3.512063500000000000e+06,3.191376500000000000e+06,3.792269299999999814e+06,3.106114000000000000e+06,2.769120799999999814e+06,3.357845000000000000e+06,3.970906500000000000e+06,3.073583000000000000e+06,3.305032500000000000e+06,3.341620000000000000e+06,3.849138000000000000e+06,3.930344000000000000e+06,3.175151500000000000e+06,4.015606500000000000e+06,3.650138299999999814e+06,3.041133000000000000e+06,2.886752000000000000e+06,3.731344500000000000e+06,3.759819299999999814e+06,3.219689000000000000e+06,3.487726000000000000e+06,3.114226500000000000e+06,3.853113000000000000e+06,3.106114000000000000e+06,3.589294500000000000e+06,3.093945299999999814e+06,3.495838500000000000e+06,3.069445500000000000e+06,3.053220500000000000e+06,3.288807500000000000e+06,3.430938500000000000e+06,3.439051000000000000e+06,3.950625299999999814e+06,3.512063500000000000e+06,3.215714000000000000e+06,3.715119500000000000e+06,3.053220500000000000e+06,4.214525000000000000e+06,3.386157500000000000e+06,3.467444799999999814e+06,3.008683000000000000e+06,3.865363000000000000e+06,3.532426000000000000e+06,3.195351500000000000e+06,4.194162500000000000e+06,3.244026500000000000e+06,3.122339000000000000e+06,3.325313799999999814e+06,3.000489299999999814e+06,2.655384500000000000e+06,3.512063500000000000e+06,2.955870500000000000e+06,2.996433000000000000e+06,3.231939000000000000e+06,3.231939000000000000e+06,2.846189500000000000e+06,3.463388500000000000e+06,3.081695500000000000e+06,3.930344000000000000e+06,3.102057799999999814e+06,3.784156799999999814e+06,2.821852000000000000e+06,3.520176000000000000e+06,2.834020799999999814e+06,3.309088799999999814e+06,3.296920000000000000e+06,3.211576500000000000e+06,4.019581500000000000e+06,3.544513500000000000e+06,3.597407000000000000e+06,3.158845299999999814e+06,3.235914000000000000e+06,3.321257500000000000e+06,3.049245500000000000e+06,2.935589299999999814e+06,3.065470500000000000e+06,3.317201299999999814e+06,3.556763500000000000e+06,3.142620299999999814e+06,2.951814299999999814e+06,3.081695500000000000e+06,3.767931799999999814e+06,2.582330500000000000e+06,2.951814299999999814e+06,3.625800799999999814e+06,3.394270000000000000e+06,2.732533500000000000e+06,3.098001500000000000e+06,3.093945299999999814e+06,3.154789000000000000e+06,2.992376799999999814e+06,3.463388500000000000e+06,3.235914000000000000e+06,3.353707500000000000e+06,3.349732500000000000e+06,3.357845000000000000e+06,3.345595000000000000e+06,3.540538500000000000e+06,3.073583000000000000e+06,3.000489299999999814e+06,2.643215799999999814e+06,3.771988000000000000e+06,3.134507799999999814e+06,2.691971000000000000e+06,3.118282799999999814e+06,3.422826000000000000e+06,4.092756299999999814e+06,3.296920000000000000e+06,3.439051000000000000e+06,3.564876000000000000e+06,3.512063500000000000e+06,3.162901500000000000e+06,3.296920000000000000e+06,3.544513500000000000e+06,3.954681500000000000e+06,4.450031000000000000e+06,3.349732500000000000e+06,2.996433000000000000e+06,4.336293500000000000e+06,3.962794000000000000e+06,3.483669799999999814e+06,3.727207000000000000e+06,4.052031500000000000e+06,3.532426000000000000e+06,3.345595000000000000e+06,3.463388500000000000e+06,4.531237000000000000e+06,3.800381799999999814e+06,3.382182500000000000e+06,3.374070000000000000e+06,3.560738500000000000e+06,3.418769799999999814e+06,2.968039299999999814e+06,3.337482500000000000e+06,4.454087000000000000e+06,3.914119000000000000e+06,3.625800799999999814e+06,3.329370000000000000e+06,3.739538000000000000e+06,3.333507500000000000e+06,3.118282799999999814e+06,3.698894500000000000e+06,3.434994799999999814e+06,3.581182000000000000e+06,3.361820000000000000e+06,3.199489000000000000e+06,4.003356500000000000e+06,3.499976000000000000e+06,3.776044299999999814e+06,4.770799000000000000e+06,2.919202000000000000e+06,3.235914000000000000e+06,3.991269000000000000e+06,3.605519500000000000e+06,3.642025799999999814e+06,2.915227000000000000e+06,3.349732500000000000e+06,4.113037500000000000e+06,3.349732500000000000e+06,3.759819299999999814e+06,3.199489000000000000e+06,3.215714000000000000e+06,3.248245000000000000e+06,4.835699000000000000e+06,3.682669500000000000e+06,3.589294500000000000e+06,3.418769799999999814e+06,3.337482500000000000e+06,3.873475500000000000e+06,3.235914000000000000e+06,3.341620000000000000e+06,3.406520000000000000e+06,4.616418000000000000e+06,3.654194500000000000e+06,3.564876000000000000e+06,3.345595000000000000e+06,3.776044299999999814e+06,3.512063500000000000e+06,3.256357500000000000e+06,4.125206299999999814e+06,3.771988000000000000e+06,3.175151500000000000e+06,3.662307000000000000e+06,4.454087000000000000e+06,3.398407500000000000e+06,3.710982000000000000e+06,3.556763500000000000e+06,3.926287799999999814e+06,3.678532000000000000e+06,3.857250500000000000e+06,4.076531299999999814e+06,3.609575799999999814e+06,3.012658000000000000e+06,3.503951000000000000e+06,2.870527000000000000e+06,2.919202000000000000e+06,3.426882299999999814e+06,3.081695500000000000e+06,3.280695000000000000e+06,2.846189500000000000e+06,2.809683299999999814e+06,3.698894500000000000e+06,3.914119000000000000e+06,3.028883000000000000e+06,3.430938500000000000e+06,3.329370000000000000e+06,3.568851000000000000e+06,3.126395299999999814e+06,2.939645500000000000e+06,3.906006500000000000e+06,3.625800799999999814e+06,3.382182500000000000e+06,2.931533000000000000e+06,3.621744500000000000e+06,3.439051000000000000e+06,3.727207000000000000e+06,3.248245000000000000e+06,3.195351500000000000e+06,4.015606500000000000e+06,3.041133000000000000e+06,3.341620000000000000e+06,3.735481799999999814e+06,3.617688299999999814e+06,3.337482500000000000e+06,4.795136500000000000e+06,3.402382500000000000e+06,4.080587500000000000e+06,3.512063500000000000e+06,3.776044299999999814e+06,3.901950299999999814e+06,2.874664500000000000e+06,3.601463299999999814e+06,3.179126500000000000e+06,3.710982000000000000e+06,3.564876000000000000e+06,3.467444799999999814e+06,3.418769799999999814e+06,3.321257500000000000e+06,3.552626000000000000e+06,2.732533500000000000e+06,3.792269299999999814e+06,2.919202000000000000e+06,4.681480500000000000e+06,3.252301299999999814e+06,3.353707500000000000e+06,3.581182000000000000e+06,3.528288500000000000e+06,3.731344500000000000e+06,3.479613500000000000e+06,3.593350799999999814e+06,3.934400299999999814e+06,3.272582500000000000e+06,3.479613500000000000e+06,3.483669799999999814e+06,2.874664500000000000e+06,4.153600000000000000e+06,3.434994799999999814e+06,3.235914000000000000e+06,3.824800500000000000e+06,3.004545500000000000e+06,3.771988000000000000e+06,3.333507500000000000e+06,3.650138299999999814e+06,3.495838500000000000e+06,3.317201299999999814e+06,2.927476799999999814e+06,3.345595000000000000e+06,3.577125799999999814e+06,3.512063500000000000e+06,3.422826000000000000e+06,3.406520000000000000e+06,3.276638799999999814e+06,3.646082000000000000e+06,3.889700500000000000e+06,3.670419500000000000e+06,3.601463299999999814e+06,3.199489000000000000e+06,3.845000500000000000e+06,2.748758500000000000e+06,2.911089500000000000e+06,2.626989799999999814e+06,3.353707500000000000e+06,3.654194500000000000e+06,3.138564000000000000e+06,3.374070000000000000e+06,3.439051000000000000e+06,3.004545500000000000e+06,3.743594299999999814e+06,3.382182500000000000e+06,3.516201000000000000e+06,3.658332000000000000e+06,3.130451500000000000e+06,2.902977000000000000e+06,3.532426000000000000e+06,3.073583000000000000e+06,2.793458299999999814e+06,3.020770500000000000e+06,3.158845299999999814e+06,2.907114500000000000e+06,4.027694000000000000e+06,3.893675500000000000e+06,3.646082000000000000e+06,3.264470000000000000e+06,3.979019000000000000e+06,3.918175299999999814e+06,3.199489000000000000e+06,3.804438000000000000e+06,3.471501000000000000e+06,4.007494000000000000e+06,3.532426000000000000e+06,4.084643799999999814e+06,4.015606500000000000e+06,3.735481799999999814e+06,3.422826000000000000e+06,3.150732799999999814e+06,3.382182500000000000e+06,3.337482500000000000e+06,3.751706799999999814e+06,2.963983000000000000e+06,4.356656000000000000e+06,3.577125799999999814e+06,3.114226500000000000e+06,3.378045000000000000e+06,3.857250500000000000e+06,3.577125799999999814e+06,3.089889000000000000e+06,4.072475000000000000e+06,3.560738500000000000e+06,3.979019000000000000e+06,3.199489000000000000e+06,3.771988000000000000e+06,3.300976299999999814e+06,3.374070000000000000e+06,3.589294500000000000e+06,3.422826000000000000e+06,3.341620000000000000e+06,3.033020500000000000e+06,4.007494000000000000e+06,4.238943500000000000e+06,3.406520000000000000e+06,3.357845000000000000e+06,3.479613500000000000e+06,3.788213000000000000e+06,3.199489000000000000e+06,3.950625299999999814e+06,3.808494299999999814e+06,3.573069500000000000e+06,3.719094500000000000e+06,3.081695500000000000e+06,2.850327000000000000e+06,3.650138299999999814e+06,3.333507500000000000e+06,3.089889000000000000e+06,3.061333000000000000e+06,2.955870500000000000e+06,2.968039299999999814e+06,3.548651000000000000e+06,3.605519500000000000e+06,3.337482500000000000e+06,3.516201000000000000e+06,2.829964500000000000e+06,3.617688299999999814e+06,2.951814299999999814e+06,3.520176000000000000e+06,3.126395299999999814e+06,3.512063500000000000e+06,3.171014000000000000e+06,2.894864500000000000e+06,3.439051000000000000e+06,3.674557000000000000e+06,3.244026500000000000e+06,3.292863799999999814e+06,3.321257500000000000e+06,3.430938500000000000e+06,3.118282799999999814e+06,3.256357500000000000e+06,3.102057799999999814e+06,3.309088799999999814e+06,3.548651000000000000e+06,3.788213000000000000e+06,3.727207000000000000e+06,3.219689000000000000e+06,3.114226500000000000e+06,3.292863799999999814e+06,2.724421000000000000e+06,2.752733500000000000e+06,3.686644500000000000e+06,2.752733500000000000e+06,2.915227000000000000e+06,2.639159500000000000e+06,3.483669799999999814e+06,3.162901500000000000e+06,3.341620000000000000e+06,3.430938500000000000e+06,2.850327000000000000e+06,3.305032500000000000e+06,2.659439799999999814e+06,3.325313799999999814e+06,3.154789000000000000e+06,3.158845299999999814e+06,4.429749500000000000e+06,3.183264000000000000e+06,3.126395299999999814e+06,3.130451500000000000e+06,2.968039299999999814e+06,2.797514500000000000e+06,3.073583000000000000e+06,3.418769799999999814e+06,3.207601500000000000e+06,3.033020500000000000e+06,3.524313500000000000e+06,3.633913299999999814e+06,3.556763500000000000e+06,2.850327000000000000e+06,3.386157500000000000e+06,3.024908000000000000e+06,2.862414500000000000e+06,3.970906500000000000e+06,3.256357500000000000e+06,2.825908299999999814e+06,3.548651000000000000e+06,3.016795500000000000e+06,2.724421000000000000e+06,2.959926799999999814e+06,3.223826500000000000e+06,2.785345799999999814e+06,3.000489299999999814e+06,2.752733500000000000e+06,2.817795799999999814e+06,3.934400299999999814e+06,2.825908299999999814e+06,2.769120799999999814e+06,3.256357500000000000e+06,2.655384500000000000e+06,2.359034000000000000e+06,3.256357500000000000e+06,2.963983000000000000e+06,2.728396000000000000e+06,3.597407000000000000e+06,2.594499299999999814e+06,2.679721000000000000e+06,2.602652299999999814e+06,2.915227000000000000e+06,2.939645500000000000e+06,3.589294500000000000e+06,2.817795799999999814e+06,2.663496000000000000e+06,3.028883000000000000e+06,3.715119500000000000e+06,2.972095500000000000e+06,2.671608500000000000e+06,2.732533500000000000e+06,2.700083500000000000e+06,2.919202000000000000e+06,3.077558000000000000e+06,2.728396000000000000e+06,3.378045000000000000e+06,4.271393500000000000e+06,3.154789000000000000e+06,2.829964500000000000e+06,2.923420500000000000e+06,3.187239000000000000e+06,3.041133000000000000e+06,2.850327000000000000e+06,2.663496000000000000e+06,2.533615000000000000e+06,2.911089500000000000e+06,2.545744000000000000e+06,2.679721000000000000e+06,3.589294500000000000e+06,2.923420500000000000e+06,2.927476799999999814e+06,2.923420500000000000e+06,3.106114000000000000e+06,3.167039000000000000e+06,3.309088799999999814e+06,2.838077000000000000e+06,3.061333000000000000e+06,3.187239000000000000e+06,3.231939000000000000e+06,2.907114500000000000e+06,2.959926799999999814e+06,3.244026500000000000e+06,2.748758500000000000e+06,2.899002000000000000e+06,3.410657299999999814e+06,2.890889500000000000e+06,4.072475000000000000e+06,3.187239000000000000e+06,4.011469000000000000e+06,3.057358000000000000e+06,3.369932500000000000e+06,3.138564000000000000e+06,2.886752000000000000e+06,3.219689000000000000e+06,3.203464000000000000e+06,3.832913000000000000e+06,3.102057799999999814e+06,3.532426000000000000e+06,3.126395299999999814e+06,3.418769799999999814e+06,3.292863799999999814e+06,3.106114000000000000e+06,3.110170299999999814e+06,3.053220500000000000e+06,3.313145000000000000e+06,3.540538500000000000e+06,4.052031500000000000e+06,3.264470000000000000e+06,3.049245500000000000e+06,3.455276000000000000e+06,3.219689000000000000e+06,3.658332000000000000e+06,3.633913299999999814e+06,2.838077000000000000e+06,3.329370000000000000e+06,3.199489000000000000e+06,4.364768500000000000e+06,3.195351500000000000e+06,3.110170299999999814e+06,3.536401000000000000e+06,2.988320500000000000e+06,2.854302000000000000e+06,3.942512799999999814e+06,3.776044299999999814e+06,3.577125799999999814e+06,3.126395299999999814e+06,3.045108000000000000e+06,2.878639500000000000e+06,3.707007000000000000e+06,3.739538000000000000e+06,3.171014000000000000e+06,3.512063500000000000e+06,2.976151799999999814e+06,2.797514500000000000e+06,3.767931799999999814e+06,3.300976299999999814e+06,3.183264000000000000e+06,3.041133000000000000e+06,2.505141000000000000e+06,3.491863500000000000e+06,4.263281000000000000e+06,3.080052000000000000e+06,3.154789000000000000e+06,2.757818500000000000e+06,3.330601500000000000e+06,2.994619799999999814e+06,2.854773299999999814e+06,2.956366500000000000e+06,2.688666299999999814e+06,2.675604799999999814e+06,3.249611799999999814e+06,2.964114000000000000e+06,2.874525500000000000e+06,2.855509799999999814e+06,2.678640000000000000e+06,2.733897000000000000e+06,2.870394799999999814e+06,3.517458000000000000e+06,2.945673000000000000e+06,2.505902000000000000e+06,2.952880299999999814e+06,2.831217000000000000e+06,2.966432000000000000e+06,2.497125000000000000e+06,2.953185500000000000e+06,2.507991299999999814e+06,2.591572000000000000e+06,2.383858299999999814e+06,2.604748500000000000e+06,3.055337799999999814e+06,2.723754500000000000e+06,2.848080500000000000e+06,3.391388000000000000e+06,3.062068799999999814e+06,3.608902500000000000e+06,2.819342799999999814e+06,2.981884000000000000e+06,2.891889000000000000e+06,2.706640000000000000e+06,3.198784299999999814e+06,3.081473299999999814e+06,4.111984299999999814e+06,2.771135500000000000e+06,2.890889500000000000e+06,3.316545000000000000e+06,2.943701799999999814e+06,3.228513000000000000e+06,2.911089500000000000e+06,3.292863799999999814e+06,3.430938500000000000e+06,2.955870500000000000e+06,3.459332299999999814e+06,3.475557299999999814e+06,3.548651000000000000e+06,3.349732500000000000e+06,3.682669500000000000e+06,3.800381799999999814e+06,3.252301299999999814e+06,3.102057799999999814e+06,2.862414500000000000e+06,2.761008299999999814e+06,3.231939000000000000e+06,2.663496000000000000e+06,3.268526299999999814e+06,3.171014000000000000e+06,3.349732500000000000e+06,3.126395299999999814e+06,3.369932500000000000e+06,3.203464000000000000e+06,3.552626000000000000e+06,3.256357500000000000e+06,2.785345799999999814e+06,2.834020799999999814e+06,2.935589299999999814e+06,2.801570799999999814e+06,2.736508500000000000e+06,3.142620299999999814e+06,3.134507799999999814e+06,3.093945299999999814e+06,3.763875500000000000e+06,3.207601500000000000e+06,2.578274299999999814e+06,3.613632000000000000e+06,3.235914000000000000e+06,3.313145000000000000e+06,3.459332299999999814e+06,3.422826000000000000e+06,3.715692000000000000e+06,3.690300299999999814e+06,3.201536299999999814e+06,3.295852299999999814e+06,3.052271500000000000e+06,2.945768000000000000e+06,3.133297799999999814e+06,3.377353299999999814e+06,3.182268500000000000e+06,2.882628000000000000e+06,3.306763799999999814e+06,2.951386000000000000e+06,2.996706000000000000e+06,2.669516799999999814e+06,2.616833000000000000e+06,2.989909000000000000e+06,2.502048299999999814e+06,2.655384500000000000e+06,2.258018500000000000e+06,2.706324799999999814e+06,3.555312299999999814e+06,2.343800500000000000e+06,2.397940000000000000e+06,2.704058500000000000e+06,3.217862500000000000e+06,2.996433000000000000e+06,2.614821000000000000e+06,2.793458299999999814e+06,2.306221500000000000e+06,1.989510500000000000e+06,2.447675000000000000e+06,2.265047000000000000e+06,2.090704000000000000e+06,2.168147799999999814e+06,2.119471799999999814e+06,1.791859500000000000e+06,1.967712000000000000e+06,2.346785000000000000e+06,1.658661500000000000e+06,2.494597500000000000e+06,2.058779100000000093e+06,1.955264000000000000e+06,2.236818299999999814e+06,2.102656000000000000e+06,2.282456000000000000e+06,2.368930500000000000e+06,1.790112000000000000e+06,2.372864000000000000e+06,2.281388500000000000e+06,2.960785000000000000e+06,2.355239799999999814e+06,2.368047000000000000e+06,3.520933000000000000e+06,2.112971000000000000e+06,2.223525799999999814e+06,2.401774500000000000e+06,2.608749000000000000e+06,2.156047500000000000e+06,2.598386000000000000e+06,2.676272799999999814e+06,3.115423799999999814e+06,2.867629799999999814e+06,2.566455000000000000e+06,2.402228500000000000e+06,2.758404500000000000e+06,2.502547000000000000e+06,3.152944500000000000e+06,2.423974500000000000e+06,2.651328299999999814e+06,2.487659299999999814e+06,2.424292500000000000e+06,3.145890799999999814e+06,2.573386299999999814e+06,2.546496000000000000e+06,2.537567500000000000e+06,2.772937000000000000e+06,2.634234000000000000e+06,2.587524299999999814e+06,2.424273799999999814e+06,2.539231799999999814e+06,2.981884000000000000e+06,3.649031500000000000e+06,2.908234299999999814e+06,2.740394000000000000e+06,2.891600299999999814e+06,2.550360799999999814e+06,2.547154500000000000e+06,3.058540000000000000e+06,3.081663299999999814e+06,3.090559500000000000e+06,2.403713000000000000e+06,3.494412000000000000e+06,2.626978299999999814e+06,2.803373000000000000e+06,3.443341500000000000e+06,3.303759500000000000e+06,2.756067299999999814e+06,2.686093000000000000e+06,2.772475500000000000e+06,3.100434799999999814e+06,3.259200000000000000e+06,2.817966299999999814e+06,3.383684000000000000e+06,3.066489500000000000e+06,2.989023500000000000e+06,3.198784299999999814e+06,3.093374799999999814e+06,2.455906799999999814e+06,3.890401500000000000e+06,2.818340000000000000e+06,3.164645799999999814e+06,2.637179799999999814e+06,2.802885500000000000e+06,2.518684000000000000e+06,2.833411500000000000e+06,2.667206500000000000e+06,2.789563500000000000e+06,2.838278299999999814e+06,2.574870799999999814e+06,3.472697500000000000e+06,2.842567299999999814e+06,2.503418500000000000e+06,2.504744299999999814e+06,2.968089799999999814e+06,2.654640000000000000e+06,2.660310299999999814e+06,3.348056000000000000e+06,2.530395000000000000e+06,2.583142799999999814e+06,3.036251000000000000e+06,2.706403299999999814e+06,2.914880299999999814e+06,3.096687000000000000e+06,2.814714000000000000e+06,3.092270299999999814e+06,2.786789299999999814e+06,3.100781799999999814e+06,2.968251000000000000e+06,2.664380799999999814e+06,2.683411799999999814e+06,2.793835799999999814e+06,2.680818299999999814e+06,2.732502799999999814e+06,2.691611000000000000e+06,2.893808500000000000e+06,2.222583799999999814e+06,3.014832799999999814e+06,2.542227299999999814e+06,2.229289799999999814e+06,2.521406500000000000e+06,2.586524000000000000e+06,2.622933500000000000e+06,2.395580799999999814e+06,2.441711299999999814e+06,2.420672000000000000e+06,2.099150000000000000e+06,2.129254000000000000e+06,2.687833500000000000e+06,2.480803500000000000e+06,1.989510500000000000e+06,2.367146500000000000e+06,2.611859000000000000e+06,1.656572500000000000e+06,2.164736000000000000e+06,2.477875299999999814e+06,2.054490600000000093e+06,2.399637000000000000e+06,2.943701799999999814e+06,2.683858500000000000e+06,2.537631500000000000e+06,2.188429000000000000e+06,2.155979000000000000e+06,2.821852000000000000e+06,2.854302000000000000e+06,2.781289500000000000e+06,2.626989799999999814e+06,2.765064500000000000e+06,2.419918299999999814e+06,3.459332299999999814e+06,3.195351500000000000e+06,3.077558000000000000e+06,2.720283500000000000e+06,3.102057799999999814e+06,3.028883000000000000e+06,3.077558000000000000e+06,2.902977000000000000e+06,3.049245500000000000e+06,2.959926799999999814e+06,2.955870500000000000e+06,2.704058500000000000e+06,2.923420500000000000e+06,2.444296299999999814e+06,2.988320500000000000e+06,3.211576500000000000e+06,3.004545500000000000e+06,2.781289500000000000e+06,3.146676500000000000e+06,2.923420500000000000e+06,2.618877299999999814e+06,3.024908000000000000e+06,2.765064500000000000e+06,3.284751299999999814e+06,2.529519000000000000e+06,3.158845299999999814e+06,2.935589299999999814e+06,2.480803500000000000e+06,2.951814299999999814e+06,2.744621000000000000e+06,3.248245000000000000e+06,2.821852000000000000e+06,2.801570799999999814e+06,2.492972299999999814e+06,2.789402000000000000e+06,2.602652299999999814e+06,2.346785000000000000e+06,2.968039299999999814e+06,2.578274299999999814e+06,2.562049299999999814e+06,2.805627000000000000e+06,2.281884000000000000e+06,2.350841299999999814e+06,2.241281000000000000e+06,2.980208000000000000e+06,2.294052799999999814e+06,2.155979000000000000e+06,2.249393500000000000e+06,1.855492000000000000e+06,2.631046000000000000e+06,1.976768000000000000e+06,1.879572100000000093e+06,2.237224799999999814e+06,2.432087000000000000e+06,2.403693299999999814e+06,2.383371500000000000e+06,2.281884000000000000e+06,2.448352500000000000e+06,2.070756300000000047e+06,2.310277799999999814e+06,1.680544000000000000e+06,2.005735500000000000e+06,2.025856000000000000e+06,1.802759800000000047e+06,2.112133000000000000e+06,2.517390000000000000e+06,3.235914000000000000e+06,2.765064500000000000e+06,1.862752000000000000e+06,2.184372799999999814e+06,2.330560000000000000e+06,2.375259000000000000e+06,2.025984000000000000e+06,1.838528000000000000e+06,1.682400000000000000e+06,2.639159500000000000e+06,1.952416000000000000e+06,2.324096000000000000e+06,2.326503799999999814e+06,2.184372799999999814e+06,2.545744000000000000e+06,2.245337299999999814e+06,2.285940299999999814e+06,2.107262500000000000e+06,2.142336000000000000e+06,2.448352500000000000e+06,2.192565500000000000e+06,2.038816000000000000e+06,2.327146799999999814e+06,2.220096000000000000e+06,2.103206299999999814e+06,2.107262500000000000e+06,2.192565500000000000e+06,2.050043000000000000e+06,2.099150000000000000e+06,2.164480500000000000e+06,2.651328299999999814e+06,2.407749500000000000e+06,1.823041000000000000e+06,2.838077000000000000e+06,2.200678000000000000e+06,1.954202300000000047e+06,2.216903000000000000e+06,2.081271100000000093e+06,2.306368000000000000e+06,2.000352000000000000e+06,1.948947000000000000e+06,2.635102299999999814e+06,1.924569000000000000e+06,1.741834899999999907e+06,2.403693299999999814e+06,2.188429000000000000e+06,2.249393500000000000e+06,2.712171000000000000e+06,1.883965899999999907e+06,1.819584000000000000e+06,2.428030799999999814e+06,2.586546000000000000e+06,2.269674799999999814e+06,2.144192000000000000e+06,2.331840000000000000e+06,2.492972299999999814e+06,1.924569000000000000e+06,1.989510500000000000e+06,2.367146500000000000e+06,2.652329000000000000e+06,2.151922799999999814e+06,2.558950000000000000e+06,2.147865500000000000e+06,2.207443299999999814e+06,2.379584000000000000e+06,2.249393500000000000e+06,2.635058000000000000e+06,2.099150000000000000e+06,2.057797899999999907e+06,2.099150000000000000e+06,2.060032000000000000e+06,1.870315500000000000e+06,2.161536000000000000e+06,1.807008000000000000e+06,1.924569000000000000e+06,1.633615500000000000e+06,2.258885000000000000e+06,1.784832000000000000e+06,2.075323899999999907e+06,2.027851399999999907e+06,1.810176000000000000e+06,1.697728000000000000e+06,1.733902100000000093e+06,2.221966299999999814e+06,2.588580799999999814e+06,2.408914299999999814e+06,1.776640000000000000e+06,2.103232000000000000e+06,2.026016800000000047e+06,2.046378100000000093e+06,2.198109500000000000e+06,2.425664000000000000e+06,2.265297000000000000e+06,1.716081300000000047e+06,1.864343399999999907e+06,1.790591000000000000e+06,1.720032800000000047e+06,1.808569000000000000e+06,2.208790500000000000e+06,2.574218000000000000e+06,2.237224799999999814e+06,2.454229799999999814e+06,2.391484000000000000e+06,1.878432000000000000e+06,1.758100500000000000e+06,2.207205000000000000e+06,2.200653500000000000e+06,1.948768000000000000e+06,2.037480500000000000e+06,2.245545799999999814e+06,1.706288500000000000e+06,1.906432000000000000e+06,1.921376000000000000e+06,1.858688000000000000e+06,1.840192000000000000e+06,1.855492000000000000e+06,1.832192000000000000e+06,1.711136000000000000e+06,2.295376500000000000e+06,1.571840000000000000e+06,1.838304000000000000e+06,2.212807000000000000e+06,1.560576000000000000e+06,1.300507899999999907e+06,2.566957000000000000e+06,1.734528000000000000e+06,2.275178799999999814e+06,2.062603100000000093e+06,2.080877399999999907e+06,1.942321600000000093e+06,2.382152299999999814e+06,1.655934399999999907e+06,2.018910000000000000e+06,1.700032000000000000e+06,1.639763100000000093e+06,1.929632000000000000e+06,1.689248000000000000e+06,1.898480300000000047e+06,1.962743500000000000e+06,2.501847000000000000e+06,1.746080000000000000e+06,2.146286799999999814e+06,1.842464000000000000e+06,1.534723800000000047e+06,1.930176000000000000e+06,1.726464000000000000e+06,1.915328000000000000e+06,2.274920500000000000e+06,1.687835800000000047e+06,1.818944000000000000e+06,1.815395300000000047e+06,1.992574500000000000e+06,1.527008000000000000e+06,1.684256000000000000e+06,1.654530300000000047e+06,1.694048000000000000e+06,2.358390299999999814e+06,1.685568000000000000e+06,2.158470500000000000e+06,2.206250000000000000e+06,1.622777000000000000e+06,2.107168000000000000e+06,1.829568000000000000e+06,1.890304000000000000e+06,1.669472000000000000e+06,2.120180000000000000e+06,1.696992899999999907e+06,2.137419000000000000e+06,1.823328000000000000e+06,1.527857800000000047e+06,1.943848800000000047e+06,1.574498500000000000e+06,2.567806799999999814e+06,1.876352000000000000e+06,1.584928000000000000e+06,2.187586000000000000e+06,1.924672000000000000e+06,3.000489299999999814e+06,2.322447500000000000e+06,2.081166600000000093e+06,1.798092500000000000e+06,1.564669600000000093e+06,1.910272000000000000e+06,1.673022300000000047e+06,1.853760000000000000e+06,1.860228600000000093e+06,1.983923600000000093e+06,1.640480000000000000e+06,1.698782899999999907e+06,1.499862000000000000e+06,2.022733300000000047e+06,1.612832000000000000e+06,1.908344000000000000e+06,2.013848000000000000e+06,1.574720000000000000e+06,1.486144000000000000e+06,1.345936500000000000e+06,1.855616000000000000e+06,1.618048000000000000e+06,1.417010399999999907e+06,1.591840000000000000e+06,1.517989600000000093e+06,1.538560000000000000e+06,1.659360000000000000e+06,1.835136000000000000e+06,1.438848000000000000e+06,1.887151300000000047e+06,1.339966300000000047e+06,1.923136000000000000e+06,1.456352000000000000e+06,1.747873600000000093e+06,1.723341600000000093e+06,1.549489399999999907e+06,2.202043000000000000e+06,1.826592000000000000e+06,1.378269500000000000e+06,1.656128000000000000e+06,2.099774500000000000e+06,1.644288000000000000e+06,2.077578100000000093e+06,1.558432000000000000e+06,1.814784000000000000e+06,1.590432000000000000e+06,2.363524799999999814e+06,1.531968000000000000e+06,1.499744000000000000e+06,1.850688000000000000e+06,1.614368000000000000e+06,1.703712000000000000e+06,1.894016000000000000e+06,1.986481000000000000e+06,1.660352000000000000e+06,1.625728000000000000e+06,1.330263899999999907e+06,2.097079399999999907e+06,1.505664000000000000e+06,1.859136000000000000e+06,1.561440000000000000e+06,2.017166500000000000e+06,2.427336000000000000e+06,1.908608600000000093e+06,1.493489500000000000e+06,2.292432000000000000e+06,1.958269500000000000e+06,1.601795300000000047e+06,1.787891100000000093e+06,1.864192000000000000e+06,1.445974500000000000e+06,2.257790000000000000e+06,1.817343000000000000e+06,2.152989799999999814e+06,1.672832000000000000e+06,1.592288000000000000e+06,1.404088899999999907e+06,1.617280000000000000e+06,1.898737800000000047e+06,1.372128000000000000e+06,2.063680399999999907e+06,1.656544000000000000e+06,1.879466399999999907e+06,1.558432000000000000e+06,1.989527800000000047e+06,1.782656000000000000e+06,2.026528000000000000e+06,1.827393000000000000e+06,1.879648000000000000e+06,2.671765000000000000e+06,1.847616000000000000e+06,2.285440000000000000e+06,2.040448000000000000e+06,1.634847100000000093e+06,2.168147799999999814e+06,2.495260000000000000e+06,2.107008000000000000e+06,2.492045500000000000e+06,1.984854000000000000e+06,2.415862000000000000e+06,2.444605500000000000e+06,2.488916000000000000e+06,2.278529000000000000e+06,2.685845000000000000e+06,2.820465500000000000e+06,2.481849799999999814e+06,2.629968799999999814e+06,2.241873299999999814e+06,2.070112000000000000e+06,2.579554000000000000e+06,2.338752000000000000e+06,2.168745000000000000e+06,2.382998500000000000e+06,2.073263100000000093e+06,2.173696000000000000e+06,1.714979800000000047e+06,1.912241800000000047e+06,2.033554800000000047e+06,1.805824000000000000e+06,1.660672000000000000e+06,1.657706000000000000e+06,1.543164899999999907e+06,2.410400000000000000e+06,1.844050100000000093e+06,2.066659399999999907e+06,2.371163000000000000e+06,2.155979000000000000e+06,1.585120000000000000e+06,1.534723800000000047e+06,1.909632000000000000e+06,1.869664000000000000e+06,1.613184000000000000e+06,2.423974500000000000e+06,1.813152000000000000e+06,1.794240000000000000e+06,2.285940299999999814e+06,1.368255300000000047e+06,1.694048000000000000e+06,1.612192000000000000e+06,1.743040000000000000e+06,1.949888000000000000e+06,1.498216500000000000e+06,2.233168500000000000e+06,1.826944000000000000e+06,1.789856000000000000e+06,1.763648000000000000e+06,1.704928000000000000e+06,1.813472000000000000e+06,2.054490600000000093e+06,2.249393500000000000e+06,2.099150000000000000e+06,1.751968000000000000e+06,1.854080000000000000e+06,2.086981300000000047e+06,2.318391299999999814e+06,1.701192300000000047e+06,2.367146500000000000e+06,2.316672000000000000e+06,2.379275500000000000e+06,1.888022100000000093e+06,2.034209399999999907e+06,1.997623000000000000e+06,2.131640500000000000e+06,1.822784000000000000e+06,2.440240000000000000e+06,1.835210800000000047e+06,1.985696000000000000e+06,2.160035299999999814e+06,2.059808000000000000e+06,1.908344000000000000e+06,2.028864000000000000e+06,2.302165299999999814e+06,2.200678000000000000e+06,2.858439500000000000e+06,1.847379500000000000e+06,2.456465000000000000e+06,2.695946000000000000e+06,2.187008000000000000e+06,2.671608500000000000e+06,2.415862000000000000e+06,2.249393500000000000e+06,1.689023500000000000e+06,2.606708500000000000e+06,2.395580799999999814e+06,1.725609899999999907e+06,2.793458299999999814e+06,2.237224799999999814e+06,2.659439799999999814e+06,2.184372799999999814e+06,2.769120799999999814e+06,2.115415500000000000e+06,1.555085100000000093e+06,1.786534800000000047e+06,2.241281000000000000e+06,2.204694500000000000e+06,3.041133000000000000e+06,1.441388500000000000e+06,2.825908299999999814e+06,1.741408000000000000e+06,2.476747299999999814e+06,1.936737800000000047e+06,2.176260299999999814e+06,2.017904300000000047e+06,2.363050500000000000e+06,2.407749500000000000e+06,2.330560000000000000e+06,2.208790500000000000e+06,1.802528000000000000e+06,2.062603100000000093e+06,1.692640000000000000e+06,1.895904000000000000e+06,1.916456500000000000e+06,2.289996500000000000e+06,2.092064000000000000e+06,2.460521299999999814e+06,1.587575800000000047e+06,1.973284500000000000e+06,1.794647300000000047e+06,2.306221500000000000e+06,1.689023500000000000e+06,2.281884000000000000e+06,2.460521299999999814e+06,1.961664000000000000e+06,2.359034000000000000e+06,2.350841299999999814e+06,1.509760000000000000e+06,1.839267000000000000e+06,1.756992000000000000e+06,2.204694500000000000e+06,2.082925000000000000e+06,2.002144000000000000e+06,1.973284500000000000e+06,2.310277799999999814e+06,2.017904300000000047e+06,1.505216000000000000e+06,1.944850300000000047e+06,1.758100500000000000e+06,2.034209399999999907e+06,1.457613500000000000e+06,1.695360000000000000e+06,1.948947000000000000e+06,1.441388500000000000e+06,1.867740899999999907e+06,2.107262500000000000e+06,1.481991500000000000e+06,1.356086500000000000e+06,1.746848000000000000e+06,2.086981300000000047e+06,2.168147799999999814e+06,1.762156800000000047e+06,1.790591000000000000e+06,2.054490600000000093e+06,1.596928000000000000e+06,1.439264000000000000e+06,1.520544000000000000e+06,1.429219800000000047e+06,1.372128000000000000e+06,2.119471799999999814e+06,1.916456500000000000e+06,1.408897899999999907e+06,1.742816000000000000e+06,1.707104000000000000e+06,1.514442500000000000e+06,1.875853399999999907e+06,1.392672899999999907e+06,2.082925000000000000e+06,1.144998300000000047e+06,1.421344000000000000e+06,1.456256000000000000e+06,2.785345799999999814e+06,1.709384899999999907e+06,1.810872300000000047e+06,1.867740899999999907e+06,1.948947000000000000e+06,1.748160000000000000e+06,2.432087000000000000e+06,1.950656000000000000e+06,2.765064500000000000e+06,2.387388000000000000e+06,1.749988000000000000e+06,2.298109000000000000e+06,2.514368000000000000e+06,2.955870500000000000e+06,1.904247100000000093e+06,2.476747299999999814e+06,2.127584299999999814e+06,2.391484000000000000e+06,2.302165299999999814e+06,2.626989799999999814e+06,1.989510500000000000e+06,2.399637000000000000e+06,2.204694500000000000e+06,2.017904300000000047e+06,2.886752000000000000e+06,2.322447500000000000e+06,2.123528000000000000e+06,1.944850300000000047e+06,1.680911000000000000e+06,2.050434399999999907e+06,2.168147799999999814e+06,2.013848000000000000e+06,2.247360000000000000e+06,2.042321899999999907e+06,1.876256000000000000e+06,1.710048000000000000e+06,1.823041000000000000e+06,2.338672500000000000e+06,2.103206299999999814e+06,1.725609899999999907e+06,1.473879000000000000e+06,1.538780000000000000e+06,1.704256000000000000e+06,1.339861500000000000e+06,1.681984000000000000e+06,1.896134600000000093e+06,1.783200000000000000e+06,2.062603100000000093e+06,2.127584299999999814e+06,1.642016000000000000e+06,1.572704000000000000e+06,1.863604500000000000e+06,1.408897899999999907e+06,2.168147799999999814e+06,1.709384899999999907e+06,1.441632000000000000e+06,2.643215799999999814e+06,1.924569000000000000e+06,1.534723800000000047e+06,1.573760000000000000e+06,1.843323300000000047e+06,2.188429000000000000e+06,1.623456000000000000e+06,2.082925000000000000e+06,1.477984000000000000e+06,1.689152000000000000e+06,1.404841600000000093e+06,1.429219800000000047e+06,1.667520000000000000e+06,1.859548300000000047e+06,1.705328600000000093e+06,1.502273800000000047e+06,2.338672500000000000e+06,1.356086500000000000e+06,2.359034000000000000e+06,1.520416000000000000e+06,1.380800000000000000e+06,1.092185899999999907e+06,1.207744000000000000e+06,1.932681500000000000e+06,1.985453300000000047e+06,2.423974500000000000e+06,1.591632000000000000e+06,1.871797100000000093e+06,1.473888000000000000e+06,1.434656000000000000e+06,1.400785399999999907e+06,1.464096000000000000e+06,1.531872000000000000e+06,1.786534800000000047e+06,2.294052799999999814e+06,1.749988000000000000e+06,2.371163000000000000e+06,2.155979000000000000e+06,2.131640500000000000e+06,3.016795500000000000e+06,2.456465000000000000e+06,2.160035299999999814e+06,2.411805799999999814e+06,2.261562299999999814e+06,2.834020799999999814e+06,2.050434399999999907e+06,2.480803500000000000e+06,2.087296000000000000e+06,2.456465000000000000e+06,2.078868800000000047e+06,2.478656000000000000e+06,2.521406500000000000e+06,2.622933500000000000e+06,2.533615000000000000e+06,2.188429000000000000e+06,2.281884000000000000e+06,2.765064500000000000e+06,2.456465000000000000e+06,2.460521299999999814e+06,2.176260299999999814e+06,2.220919500000000000e+06,3.033020500000000000e+06,2.911089500000000000e+06,2.464577500000000000e+06,2.399637000000000000e+06,2.492972299999999814e+06,2.367146500000000000e+06,2.464577500000000000e+06,2.769120799999999814e+06,2.135696799999999814e+06,2.173888000000000000e+06,2.598596000000000000e+06,1.827098300000000047e+06,2.151922799999999814e+06,2.143809299999999814e+06,2.086981300000000047e+06,2.220919500000000000e+06,2.164091500000000000e+06,1.843323300000000047e+06,2.058546899999999907e+06,2.143809299999999814e+06,1.778381800000000047e+06,2.180316500000000000e+06,2.306221500000000000e+06,1.904247100000000093e+06,1.977340800000000047e+06,2.549840000000000000e+06,1.753952000000000000e+06,2.306221500000000000e+06,2.143809299999999814e+06,1.717497399999999907e+06,2.103206299999999814e+06,1.490104000000000000e+06,2.253449799999999814e+06,2.509197299999999814e+06,1.737778600000000093e+06,1.694368000000000000e+06,2.278272000000000000e+06,1.575366399999999907e+06,1.835210800000000047e+06,1.949216000000000000e+06,2.192565500000000000e+06,2.109568000000000000e+06,1.969228300000000047e+06,2.066659399999999907e+06,1.908344000000000000e+06,2.269674799999999814e+06,2.387388000000000000e+06,1.823041000000000000e+06,1.810872300000000047e+06,1.481991500000000000e+06,1.895232000000000000e+06,1.810872300000000047e+06,2.111359299999999814e+06,2.541727500000000000e+06,2.269674799999999814e+06,1.242429399999999907e+06,1.664686000000000000e+06,1.392672899999999907e+06,1.546972600000000093e+06,2.387388000000000000e+06,1.546208000000000000e+06,1.461710300000000047e+06,1.453888000000000000e+06,1.916456500000000000e+06,1.607857000000000000e+06,1.201786800000000047e+06,1.993566800000000047e+06,1.426272000000000000e+06,1.810872300000000047e+06,1.611648000000000000e+06,1.957059500000000000e+06,1.715488000000000000e+06,1.794647300000000047e+06,1.725609899999999907e+06,1.360142800000000047e+06,1.634528000000000000e+06,1.522555000000000000e+06,1.466560000000000000e+06,1.213955500000000000e+06,1.173392000000000000e+06,1.855492000000000000e+06,2.298109000000000000e+06,1.888022100000000093e+06,2.204694500000000000e+06,2.411805799999999814e+06,2.143809299999999814e+06,2.403693299999999814e+06,2.626989799999999814e+06,2.062603100000000093e+06,1.518498800000000047e+06,1.986016000000000000e+06,2.525502500000000000e+06,2.196582000000000000e+06,2.464577500000000000e+06,1.790591000000000000e+06,2.168147799999999814e+06,2.403693299999999814e+06,2.208790500000000000e+06,2.257506000000000000e+06,2.736508500000000000e+06,2.765064500000000000e+06,2.234816000000000000e+06,2.695946000000000000e+06,2.415862000000000000e+06,2.700083500000000000e+06,1.928625300000000047e+06,2.119471799999999814e+06,2.038265600000000093e+06,1.620025800000000047e+06,2.911089500000000000e+06,2.423974500000000000e+06,1.981397000000000000e+06,1.853984000000000000e+06,2.720283500000000000e+06,2.249393500000000000e+06,2.257506000000000000e+06,2.513253500000000000e+06,2.036032000000000000e+06,2.281884000000000000e+06,2.310277799999999814e+06,2.172204000000000000e+06,1.855492000000000000e+06,2.675664799999999814e+06,2.220919500000000000e+06,2.190272000000000000e+06,2.005735500000000000e+06,2.013848000000000000e+06,2.456465000000000000e+06,2.671608500000000000e+06,2.225015500000000000e+06,2.054490600000000093e+06,2.342728799999999814e+06,2.172204000000000000e+06,3.434994799999999814e+06,2.050434399999999907e+06,3.049245500000000000e+06,2.415862000000000000e+06,2.866552000000000000e+06,2.456465000000000000e+06,2.123528000000000000e+06,1.989510500000000000e+06,2.395580799999999814e+06,2.874664500000000000e+06,2.383371500000000000e+06,1.851435800000000047e+06,2.314335000000000000e+06,2.415862000000000000e+06,1.997623000000000000e+06,2.229032000000000000e+06,2.671608500000000000e+06,2.549840000000000000e+06,2.602652299999999814e+06,2.180316500000000000e+06,3.154789000000000000e+06,2.647272000000000000e+06,2.200678000000000000e+06,2.440240000000000000e+06,2.436183799999999814e+06,2.756871000000000000e+06,2.789402000000000000e+06,2.314335000000000000e+06,2.704058500000000000e+06,3.016795500000000000e+06,3.215714000000000000e+06,3.016795500000000000e+06,2.687833500000000000e+06,2.444296299999999814e+06,3.114226500000000000e+06,2.821852000000000000e+06,2.606708500000000000e+06,2.951814299999999814e+06,2.748758500000000000e+06,2.886752000000000000e+06,2.801570799999999814e+06,3.175151500000000000e+06,2.468633799999999814e+06,3.792269299999999814e+06,2.659439799999999814e+06,3.049245500000000000e+06,2.919202000000000000e+06,2.452408799999999814e+06,2.915227000000000000e+06,3.231939000000000000e+06,3.536401000000000000e+06,2.907114500000000000e+06,3.053220500000000000e+06,2.712171000000000000e+06,2.854302000000000000e+06,2.651328299999999814e+06,2.793458299999999814e+06,2.838077000000000000e+06,2.391484000000000000e+06,2.704058500000000000e+06,2.642944000000000000e+06,2.419918299999999814e+06,2.172204000000000000e+06,2.348288000000000000e+06,2.369536000000000000e+06,2.217472000000000000e+06,2.020672000000000000e+06,1.885472000000000000e+06,1.805920000000000000e+06,1.621184000000000000e+06,1.506944000000000000e+06,1.304448000000000000e+06,1.133856000000000000e+06,9.567840000000000000e+05,8.689120000000000000e+05,7.688480000000000000e+05,6.136640000000000000e+05,4.856000000000000000e+05,4.534240000000000000e+05,3.244320000000000000e+05,2.679440000000000000e+05,1.984760000000000000e+05,1.657480000000000000e+05,1.254160000000000000e+05,8.486400000000000000e+04,7.622000000000000000e+04,5.232000000000000000e+04,4.690100000000000000e+04,2.935000000000000000e+04,2.203400000000000000e+04,2.283500000000000000e+04,1.542100000000000000e+04,1.461900000000000000e+04,1.692400000000000000e+04,1.231600000000000000e+04,8.410000000000000000e+03,7.408000000000000000e+03,5.105000000000000000e+03,6.707000000000000000e+03,4.204000000000000000e+03,4.605000000000000000e+03,4.805000000000000000e+03,3.904000000000000000e+03,3.003000000000000000e+03,3.804000000000000000e+03,2.602000000000000000e+03,3.103000000000000000e+03,3.303000000000000000e+03,2.702000000000000000e+03,2.102000000000000000e+03,4.505000000000000000e+03,3.003000000000000000e+03,2.602000000000000000e+03,3.603000000000000000e+03,3.503000000000000000e+03,4.304000000000000000e+03,2.302000000000000000e+03,2.702000000000000000e+03,2.702000000000000000e+03,2.202000000000000000e+03,2.802000000000000000e+03,2.402000000000000000e+03,2.502000000000000000e+03,3.603000000000000000e+03,2.502000000000000000e+03,2.903000000000000000e+03,2.202000000000000000e+03,3.704000000000000000e+03,3.704000000000000000e+03,3.103000000000000000e+03,2.202000000000000000e+03,2.402000000000000000e+03,3.303000000000000000e+03,3.403000000000000000e+03,3.103000000000000000e+03,3.103000000000000000e+03,4.805000000000000000e+03,2.702000000000000000e+03,3.403000000000000000e+03,3.503000000000000000e+03,2.302000000000000000e+03,3.804000000000000000e+03,3.503000000000000000e+03,2.302000000000000000e+03,3.403000000000000000e+03,2.402000000000000000e+03,2.903000000000000000e+03,2.903000000000000000e+03,1.801000000000000000e+03,2.802000000000000000e+03,3.003000000000000000e+03,4.204000000000000000e+03,3.103000000000000000e+03,3.804000000000000000e+03,3.503000000000000000e+03,3.603000000000000000e+03,2.302000000000000000e+03,3.303000000000000000e+03,3.503000000000000000e+03,3.303000000000000000e+03,2.802000000000000000e+03,2.802000000000000000e+03,2.302000000000000000e+03,2.202000000000000000e+03,3.003000000000000000e+03,2.602000000000000000e+03,2.102000000000000000e+03,3.003000000000000000e+03,2.502000000000000000e+03,3.303000000000000000e+03,2.102000000000000000e+03,2.802000000000000000e+03,2.702000000000000000e+03,1.901000000000000000e+03,1.701000000000000000e+03,4.505000000000000000e+03,4.104000000000000000e+03,2.402000000000000000e+03,3.904000000000000000e+03,3.103000000000000000e+03,4.605000000000000000e+03,2.903000000000000000e+03,3.203000000000000000e+03,2.402000000000000000e+03,3.203000000000000000e+03,2.903000000000000000e+03,2.302000000000000000e+03,3.303000000000000000e+03,4.204000000000000000e+03,3.403000000000000000e+03,2.903000000000000000e+03,3.403000000000000000e+03,2.202000000000000000e+03,2.402000000000000000e+03,3.203000000000000000e+03,4.304000000000000000e+03,2.502000000000000000e+03,3.904000000000000000e+03,2.802000000000000000e+03,3.804000000000000000e+03,3.203000000000000000e+03,1.801000000000000000e+03,4.204000000000000000e+03,3.704000000000000000e+03,2.802000000000000000e+03,3.804000000000000000e+03,3.603000000000000000e+03,3.904000000000000000e+03,2.202000000000000000e+03,3.003000000000000000e+03,3.704000000000000000e+03,2.202000000000000000e+03,3.103000000000000000e+03,2.802000000000000000e+03,2.502000000000000000e+03,4.004000000000000000e+03,3.403000000000000000e+03,3.904000000000000000e+03,3.203000000000000000e+03,3.103000000000000000e+03,3.904000000000000000e+03,3.103000000000000000e+03,2.802000000000000000e+03,2.302000000000000000e+03,3.003000000000000000e+03,3.603000000000000000e+03,3.904000000000000000e+03,4.204000000000000000e+03,3.503000000000000000e+03,2.802000000000000000e+03,4.104000000000000000e+03,3.603000000000000000e+03,2.802000000000000000e+03,3.704000000000000000e+03,3.103000000000000000e+03,3.003000000000000000e+03,2.202000000000000000e+03,2.402000000000000000e+03,2.502000000000000000e+03,1.901000000000000000e+03,1.101000000000000000e+03,3.603000000000000000e+03,3.003000000000000000e+03,1.801000000000000000e+03,1.801000000000000000e+03,2.903000000000000000e+03,3.303000000000000000e+03,3.103000000000000000e+03,2.903000000000000000e+03,nan
4.795409999999999684e+01,3.897894000000000000e+06,3.678532000000000000e+06,4.133318799999999814e+06,3.918175299999999814e+06,4.823611500000000000e+06,4.299868500000000000e+06,5.737160000000000000e+06,4.157737500000000000e+06,4.450031000000000000e+06,4.421637000000000000e+06,4.275450000000000000e+06,4.068418799999999814e+06,4.515012000000000000e+06,4.851924000000000000e+06,5.030723500000000000e+06,4.791161500000000000e+06,4.677343000000000000e+06,4.843811500000000000e+06,6.346246500000000000e+06,4.340431000000000000e+06,4.320068500000000000e+06,4.916905000000000000e+06,4.795136500000000000e+06,4.714011500000000000e+06,5.306792000000000000e+06,5.895516000000000000e+06,4.770799000000000000e+06,5.237754500000000000e+06,4.778911500000000000e+06,4.787024000000000000e+06,5.091486000000000000e+06,4.965742500000000000e+06,4.665255500000000000e+06,5.184861000000000000e+06,5.018392500000000000e+06,4.693568000000000000e+06,4.316093500000000000e+06,5.022530000000000000e+06,4.872367500000000000e+06,6.926777000000000000e+06,5.055061000000000000e+06,5.156548500000000000e+06,5.018392500000000000e+06,5.266067000000000000e+06,4.620555500000000000e+06,4.734293000000000000e+06,4.539349500000000000e+06,4.884455000000000000e+06,4.949517500000000000e+06,4.945380000000000000e+06,4.604330500000000000e+06,4.669230500000000000e+06,4.843811500000000000e+06,4.807386500000000000e+06,4.620555500000000000e+06,4.908874000000000000e+06,5.172773500000000000e+06,5.128073500000000000e+06,5.156548500000000000e+06,4.770799000000000000e+06,5.956360000000000000e+06,4.750518000000000000e+06,5.318879500000000000e+06,4.320068500000000000e+06,5.566473000000000000e+06,5.761497500000000000e+06,5.180886000000000000e+06,5.099680000000000000e+06,5.193136000000000000e+06,4.799274000000000000e+06,5.180886000000000000e+06,5.773504000000000000e+06,4.080587500000000000e+06,5.233617000000000000e+06,4.458062000000000000e+06,5.659929000000000000e+06,5.249842000000000000e+06,4.474449500000000000e+06,4.559712000000000000e+06,4.043919000000000000e+06,4.470312000000000000e+06,4.490674500000000000e+06,5.042811000000000000e+06,3.812550500000000000e+06,3.922231500000000000e+06,3.780100500000000000e+06,3.804438000000000000e+06,3.938456500000000000e+06,4.803249000000000000e+06,3.974962799999999814e+06,3.337482500000000000e+06,4.072475000000000000e+06,4.742324000000000000e+06,3.926287799999999814e+06,3.881588000000000000e+06,4.165850000000000000e+06,4.145487500000000000e+06,3.394270000000000000e+06,3.731344500000000000e+06,3.528288500000000000e+06,3.654194500000000000e+06,4.247056000000000000e+06,4.015606500000000000e+06,3.763875500000000000e+06,3.804438000000000000e+06,3.422826000000000000e+06,3.069445500000000000e+06,4.791161500000000000e+06,3.727207000000000000e+06,6.557334000000000000e+06,3.483669799999999814e+06,3.394270000000000000e+06,2.765064500000000000e+06,2.716308500000000000e+06,2.484859799999999814e+06,2.959926799999999814e+06,2.793458299999999814e+06,2.566105500000000000e+06,2.675664799999999814e+06,3.597407000000000000e+06,3.102057799999999814e+06,3.016795500000000000e+06,2.529519000000000000e+06,2.566105500000000000e+06,2.570161799999999814e+06,2.963983000000000000e+06,2.976151799999999814e+06,2.359034000000000000e+06,3.033020500000000000e+06,3.053220500000000000e+06,2.574218000000000000e+06,3.747650500000000000e+06,2.939645500000000000e+06,3.463388500000000000e+06,2.793458299999999814e+06,3.646082000000000000e+06,3.260413799999999814e+06,3.357845000000000000e+06,3.305032500000000000e+06,2.951814299999999814e+06,2.890889500000000000e+06,3.637969500000000000e+06,2.988320500000000000e+06,3.211576500000000000e+06,3.771988000000000000e+06,3.134507799999999814e+06,3.621744500000000000e+06,3.418769799999999814e+06,3.800381799999999814e+06,4.214525000000000000e+06,3.256357500000000000e+06,3.439051000000000000e+06,3.455276000000000000e+06,3.313145000000000000e+06,3.260413799999999814e+06,4.506899500000000000e+06,3.812550500000000000e+06,2.907114500000000000e+06,3.873475500000000000e+06,3.784156799999999814e+06,4.165850000000000000e+06,2.911089500000000000e+06,3.467444799999999814e+06,3.296920000000000000e+06,3.260413799999999814e+06,3.654194500000000000e+06,4.766743000000000000e+06,3.240051500000000000e+06,3.816688000000000000e+06,2.976151799999999814e+06,2.996433000000000000e+06,3.053220500000000000e+06,3.353707500000000000e+06,3.378045000000000000e+06,3.114226500000000000e+06,3.028883000000000000e+06,3.495838500000000000e+06,3.434994799999999814e+06,3.162901500000000000e+06,3.305032500000000000e+06,3.215714000000000000e+06,3.410657299999999814e+06,3.171014000000000000e+06,3.102057799999999814e+06,3.004545500000000000e+06,3.897894000000000000e+06,3.556763500000000000e+06,3.321257500000000000e+06,3.325313799999999814e+06,3.524313500000000000e+06,3.605519500000000000e+06,3.219689000000000000e+06,2.866552000000000000e+06,3.637969500000000000e+06,2.882777000000000000e+06,3.914119000000000000e+06,3.723232000000000000e+06,3.000489299999999814e+06,3.175151500000000000e+06,3.016795500000000000e+06,4.214525000000000000e+06,3.499976000000000000e+06,3.333507500000000000e+06,3.658332000000000000e+06,3.313145000000000000e+06,3.020770500000000000e+06,3.138564000000000000e+06,3.175151500000000000e+06,2.606708500000000000e+06,3.357845000000000000e+06,2.700083500000000000e+06,3.849138000000000000e+06,3.223826500000000000e+06,3.767931799999999814e+06,3.731344500000000000e+06,3.394270000000000000e+06,3.305032500000000000e+06,3.008683000000000000e+06,3.601463299999999814e+06,3.235914000000000000e+06,3.467444799999999814e+06,2.976151799999999814e+06,2.846189500000000000e+06,3.317201299999999814e+06,3.195351500000000000e+06,3.398407500000000000e+06,3.179126500000000000e+06,2.911089500000000000e+06,3.374070000000000000e+06,3.715119500000000000e+06,2.890889500000000000e+06,3.930344000000000000e+06,3.422826000000000000e+06,3.223826500000000000e+06,3.524313500000000000e+06,3.248245000000000000e+06,2.927476799999999814e+06,3.187239000000000000e+06,3.264470000000000000e+06,3.678532000000000000e+06,3.036995500000000000e+06,4.096812500000000000e+06,3.735481799999999814e+06,3.252301299999999814e+06,4.173962500000000000e+06,3.122339000000000000e+06,3.650138299999999814e+06,3.617688299999999814e+06,3.816688000000000000e+06,4.462199500000000000e+06,4.437862000000000000e+06,4.056250000000000000e+06,3.142620299999999814e+06,3.853113000000000000e+06,3.658332000000000000e+06,3.106114000000000000e+06,2.968039299999999814e+06,3.154789000000000000e+06,3.345595000000000000e+06,3.374070000000000000e+06,3.447163500000000000e+06,3.841025500000000000e+06,3.629857000000000000e+06,3.073583000000000000e+06,3.179126500000000000e+06,3.816688000000000000e+06,3.544513500000000000e+06,3.414713500000000000e+06,3.439051000000000000e+06,3.776044299999999814e+06,3.171014000000000000e+06,4.551518000000000000e+06,3.463388500000000000e+06,3.252301299999999814e+06,4.385131000000000000e+06,3.463388500000000000e+06,4.474449500000000000e+06,3.487726000000000000e+06,3.390295000000000000e+06,3.142620299999999814e+06,3.479613500000000000e+06,3.910062799999999814e+06,3.491863500000000000e+06,3.398407500000000000e+06,2.537631500000000000e+06,2.838077000000000000e+06,3.386157500000000000e+06,4.462199500000000000e+06,3.950625299999999814e+06,3.276638799999999814e+06,3.183264000000000000e+06,3.102057799999999814e+06,4.064362500000000000e+06,3.568851000000000000e+06,3.276638799999999814e+06,3.577125799999999814e+06,4.620555500000000000e+06,3.309088799999999814e+06,3.215714000000000000e+06,3.386157500000000000e+06,3.402382500000000000e+06,3.447163500000000000e+06,3.414713500000000000e+06,3.069445500000000000e+06,3.313145000000000000e+06,3.422826000000000000e+06,3.426882299999999814e+06,3.731344500000000000e+06,4.372881000000000000e+06,4.405412000000000000e+06,3.686644500000000000e+06,3.853113000000000000e+06,2.866552000000000000e+06,3.414713500000000000e+06,3.629857000000000000e+06,3.422826000000000000e+06,3.585238299999999814e+06,3.235914000000000000e+06,3.361820000000000000e+06,4.344406000000000000e+06,2.744621000000000000e+06,3.702869500000000000e+06,3.642025799999999814e+06,3.154789000000000000e+06,3.747650500000000000e+06,3.812550500000000000e+06,3.199489000000000000e+06,4.417581000000000000e+06,4.129262500000000000e+06,2.785345799999999814e+06,3.658332000000000000e+06,4.027694000000000000e+06,3.528288500000000000e+06,3.045108000000000000e+06,3.520176000000000000e+06,2.691971000000000000e+06,3.824800500000000000e+06,3.800381799999999814e+06,3.406520000000000000e+06,2.809683299999999814e+06,3.780100500000000000e+06,3.235914000000000000e+06,3.276638799999999814e+06,3.495838500000000000e+06,2.984264299999999814e+06,3.191376500000000000e+06,6.138891000000000000e+06,3.520176000000000000e+06,3.203464000000000000e+06,2.846189500000000000e+06,2.744621000000000000e+06,3.378045000000000000e+06,2.606708500000000000e+06,3.970906500000000000e+06,3.536401000000000000e+06,2.801570799999999814e+06,3.958737799999999814e+06,3.950625299999999814e+06,3.824800500000000000e+06,3.280695000000000000e+06,3.800381799999999814e+06,3.503951000000000000e+06,3.516201000000000000e+06,3.089889000000000000e+06,3.028883000000000000e+06,3.483669799999999814e+06,3.073583000000000000e+06,3.800381799999999814e+06,3.885563000000000000e+06,3.788213000000000000e+06,4.376856000000000000e+06,2.984264299999999814e+06,3.256357500000000000e+06,3.382182500000000000e+06,3.605519500000000000e+06,3.922231500000000000e+06,3.231939000000000000e+06,3.512063500000000000e+06,3.901950299999999814e+06,3.670419500000000000e+06,3.983156500000000000e+06,3.889700500000000000e+06,4.056250000000000000e+06,3.987131500000000000e+06,3.390295000000000000e+06,3.621744500000000000e+06,3.138564000000000000e+06,4.003356500000000000e+06,3.731344500000000000e+06,3.313145000000000000e+06,3.451219799999999814e+06,3.702869500000000000e+06,3.382182500000000000e+06,4.413524500000000000e+06,2.821852000000000000e+06,2.712171000000000000e+06,3.300976299999999814e+06,3.682669500000000000e+06,3.195351500000000000e+06,3.605519500000000000e+06,3.191376500000000000e+06,3.093945299999999814e+06,3.755763000000000000e+06,3.260413799999999814e+06,3.573069500000000000e+06,3.767931799999999814e+06,3.707007000000000000e+06,3.747650500000000000e+06,3.138564000000000000e+06,2.984264299999999814e+06,3.995244000000000000e+06,2.984264299999999814e+06,3.227801500000000000e+06,2.923420500000000000e+06,3.191376500000000000e+06,3.784156799999999814e+06,2.878639500000000000e+06,4.186050000000000000e+06,3.597407000000000000e+06,3.536401000000000000e+06,3.361820000000000000e+06,3.374070000000000000e+06,3.227801500000000000e+06,3.666444500000000000e+06,3.142620299999999814e+06,3.244026500000000000e+06,3.962794000000000000e+06,3.313145000000000000e+06,3.548651000000000000e+06,3.816688000000000000e+06,3.357845000000000000e+06,3.459332299999999814e+06,2.874664500000000000e+06,3.447163500000000000e+06,3.516201000000000000e+06,3.605519500000000000e+06,3.832913000000000000e+06,3.305032500000000000e+06,3.901950299999999814e+06,3.345595000000000000e+06,3.617688299999999814e+06,3.512063500000000000e+06,3.130451500000000000e+06,3.187239000000000000e+06,3.719094500000000000e+06,3.463388500000000000e+06,3.674557000000000000e+06,3.061333000000000000e+06,4.226775000000000000e+06,3.674557000000000000e+06,5.391892000000000000e+06,3.284751299999999814e+06,4.048056500000000000e+06,3.036995500000000000e+06,3.422826000000000000e+06,3.028883000000000000e+06,3.646082000000000000e+06,3.552626000000000000e+06,3.727207000000000000e+06,3.532426000000000000e+06,3.272582500000000000e+06,3.219689000000000000e+06,3.443107299999999814e+06,3.357845000000000000e+06,4.226775000000000000e+06,3.796325500000000000e+06,3.633913299999999814e+06,3.735481799999999814e+06,3.780100500000000000e+06,3.836888000000000000e+06,3.731344500000000000e+06,3.374070000000000000e+06,3.451219799999999814e+06,3.341620000000000000e+06,3.053220500000000000e+06,3.341620000000000000e+06,3.568851000000000000e+06,3.321257500000000000e+06,3.942512799999999814e+06,3.118282799999999814e+06,2.842214500000000000e+06,3.268526299999999814e+06,3.784156799999999814e+06,3.296920000000000000e+06,2.679721000000000000e+06,3.398407500000000000e+06,3.036995500000000000e+06,2.968039299999999814e+06,3.784156799999999814e+06,3.337482500000000000e+06,3.414713500000000000e+06,3.365957500000000000e+06,3.577125799999999814e+06,3.499976000000000000e+06,2.842214500000000000e+06,3.219689000000000000e+06,3.317201299999999814e+06,3.516201000000000000e+06,3.337482500000000000e+06,5.087511000000000000e+06,3.808494299999999814e+06,3.426882299999999814e+06,3.365957500000000000e+06,3.605519500000000000e+06,4.015606500000000000e+06,3.804438000000000000e+06,3.231939000000000000e+06,3.564876000000000000e+06,3.049245500000000000e+06,3.698894500000000000e+06,2.943701799999999814e+06,4.177937500000000000e+06,3.447163500000000000e+06,3.036995500000000000e+06,4.259225000000000000e+06,3.321257500000000000e+06,3.150732799999999814e+06,3.808494299999999814e+06,3.292863799999999814e+06,3.227801500000000000e+06,2.980208000000000000e+06,2.927476799999999814e+06,3.000489299999999814e+06,2.988320500000000000e+06,3.434994799999999814e+06,4.064362500000000000e+06,3.138564000000000000e+06,3.122339000000000000e+06,3.154789000000000000e+06,3.528288500000000000e+06,3.114226500000000000e+06,3.219689000000000000e+06,3.077558000000000000e+06,3.365957500000000000e+06,3.300976299999999814e+06,3.341620000000000000e+06,3.134507799999999814e+06,3.215714000000000000e+06,3.036995500000000000e+06,3.743594299999999814e+06,2.825908299999999814e+06,3.313145000000000000e+06,4.949517500000000000e+06,3.207601500000000000e+06,3.187239000000000000e+06,2.838077000000000000e+06,3.142620299999999814e+06,3.418769799999999814e+06,3.426882299999999814e+06,3.264470000000000000e+06,2.785345799999999814e+06,3.832913000000000000e+06,3.434994799999999814e+06,3.459332299999999814e+06,3.808494299999999814e+06,3.016795500000000000e+06,4.482562000000000000e+06,3.162901500000000000e+06,2.911089500000000000e+06,3.215714000000000000e+06,3.016795500000000000e+06,2.870527000000000000e+06,3.195351500000000000e+06,2.984264299999999814e+06,2.663496000000000000e+06,2.679721000000000000e+06,3.463388500000000000e+06,2.598596000000000000e+06,2.354938000000000000e+06,2.667552299999999814e+06,2.878639500000000000e+06,2.411805799999999814e+06,2.724421000000000000e+06,3.154789000000000000e+06,2.488916000000000000e+06,3.033020500000000000e+06,3.475557299999999814e+06,2.667552299999999814e+06,2.671608500000000000e+06,3.763875500000000000e+06,2.708196000000000000e+06,2.574218000000000000e+06,3.918175299999999814e+06,2.610764799999999814e+06,3.248245000000000000e+06,3.325313799999999814e+06,3.357845000000000000e+06,3.102057799999999814e+06,2.736508500000000000e+06,3.642025799999999814e+06,2.691971000000000000e+06,2.610764799999999814e+06,2.809683299999999814e+06,2.756871000000000000e+06,2.756871000000000000e+06,3.012658000000000000e+06,3.195351500000000000e+06,2.712171000000000000e+06,2.817795799999999814e+06,3.114226500000000000e+06,3.150732799999999814e+06,3.284751299999999814e+06,3.369932500000000000e+06,2.825908299999999814e+06,2.728396000000000000e+06,3.162901500000000000e+06,2.793458299999999814e+06,3.134507799999999814e+06,2.968039299999999814e+06,3.016795500000000000e+06,2.927476799999999814e+06,3.036995500000000000e+06,2.517390000000000000e+06,3.333507500000000000e+06,2.756871000000000000e+06,3.369932500000000000e+06,3.162901500000000000e+06,3.305032500000000000e+06,3.122339000000000000e+06,2.899002000000000000e+06,2.968039299999999814e+06,2.553856500000000000e+06,3.402382500000000000e+06,3.483669799999999814e+06,3.857250500000000000e+06,4.080587500000000000e+06,3.577125799999999814e+06,3.702869500000000000e+06,3.061333000000000000e+06,3.508088500000000000e+06,3.410657299999999814e+06,3.004545500000000000e+06,2.874664500000000000e+06,3.739538000000000000e+06,3.556763500000000000e+06,4.007494000000000000e+06,2.959926799999999814e+06,3.422826000000000000e+06,3.183264000000000000e+06,3.122339000000000000e+06,4.328181000000000000e+06,3.150732799999999814e+06,2.870527000000000000e+06,3.503951000000000000e+06,3.369932500000000000e+06,4.072475000000000000e+06,3.276638799999999814e+06,3.901950299999999814e+06,3.694757000000000000e+06,3.767931799999999814e+06,2.915227000000000000e+06,3.836888000000000000e+06,3.089889000000000000e+06,3.593350799999999814e+06,3.914119000000000000e+06,3.357845000000000000e+06,2.943701799999999814e+06,3.041133000000000000e+06,3.532426000000000000e+06,3.581182000000000000e+06,3.158845299999999814e+06,3.418769799999999814e+06,2.752733500000000000e+06,3.621744500000000000e+06,2.675664799999999814e+06,3.024908000000000000e+06,3.077558000000000000e+06,2.907114500000000000e+06,2.817795799999999814e+06,2.996433000000000000e+06,3.134507799999999814e+06,3.231939000000000000e+06,3.414713500000000000e+06,3.499976000000000000e+06,3.122339000000000000e+06,2.898194000000000000e+06,3.272582500000000000e+06,2.629065799999999814e+06,2.996334500000000000e+06,2.816148799999999814e+06,3.261004000000000000e+06,3.218955000000000000e+06,3.261477000000000000e+06,2.996130000000000000e+06,2.969433299999999814e+06,3.301565299999999814e+06,2.858558500000000000e+06,2.956525299999999814e+06,2.662640000000000000e+06,2.707046000000000000e+06,2.787595799999999814e+06,2.866522799999999814e+06,2.755836000000000000e+06,2.880119799999999814e+06,2.765958000000000000e+06,2.602620299999999814e+06,2.465338000000000000e+06,3.092270299999999814e+06,2.985290500000000000e+06,2.737755500000000000e+06,2.867839799999999814e+06,2.640138000000000000e+06,2.851388299999999814e+06,2.865413799999999814e+06,2.691504500000000000e+06,2.609759299999999814e+06,2.980841500000000000e+06,2.834325000000000000e+06,2.980216500000000000e+06,3.019032299999999814e+06,2.514069799999999814e+06,3.895977000000000000e+06,3.195120000000000000e+06,2.862150299999999814e+06,3.216516299999999814e+06,2.829922000000000000e+06,2.924344299999999814e+06,3.089889000000000000e+06,3.009134299999999814e+06,2.553856500000000000e+06,2.464253500000000000e+06,3.179126500000000000e+06,2.923420500000000000e+06,3.374070000000000000e+06,3.045108000000000000e+06,2.813739500000000000e+06,3.102057799999999814e+06,2.748758500000000000e+06,2.756871000000000000e+06,2.744621000000000000e+06,3.739538000000000000e+06,2.614821000000000000e+06,3.633913299999999814e+06,3.138564000000000000e+06,3.556763500000000000e+06,3.792269299999999814e+06,2.890889500000000000e+06,3.126395299999999814e+06,3.369932500000000000e+06,3.207601500000000000e+06,2.821852000000000000e+06,3.491863500000000000e+06,2.809683299999999814e+06,3.516201000000000000e+06,2.732533500000000000e+06,3.085832799999999814e+06,3.033020500000000000e+06,3.264470000000000000e+06,2.959926799999999814e+06,3.122339000000000000e+06,3.126395299999999814e+06,2.769120799999999814e+06,2.777233299999999814e+06,2.541727500000000000e+06,3.812550500000000000e+06,3.024908000000000000e+06,3.134507799999999814e+06,3.041133000000000000e+06,3.646082000000000000e+06,2.870527000000000000e+06,3.122339000000000000e+06,2.795568000000000000e+06,3.136269500000000000e+06,3.122582500000000000e+06,3.106736799999999814e+06,3.322397500000000000e+06,3.355125299999999814e+06,3.624238799999999814e+06,3.777234000000000000e+06,2.732211799999999814e+06,2.678373799999999814e+06,3.014952500000000000e+06,3.126778000000000000e+06,2.665627500000000000e+06,2.657601500000000000e+06,3.204469000000000000e+06,2.569817299999999814e+06,2.335555299999999814e+06,2.533615000000000000e+06,3.020191000000000000e+06,2.174717799999999814e+06,2.366195000000000000e+06,2.391914000000000000e+06,2.613260299999999814e+06,2.809683299999999814e+06,2.967513799999999814e+06,2.505141000000000000e+06,2.586386799999999814e+06,2.728396000000000000e+06,2.488916000000000000e+06,2.379275500000000000e+06,2.632601000000000000e+06,3.078318799999999814e+06,1.963034399999999907e+06,2.395580799999999814e+06,1.948947000000000000e+06,2.680177500000000000e+06,2.055628300000000047e+06,2.038265600000000093e+06,2.053168300000000047e+06,1.825952000000000000e+06,2.378598500000000000e+06,1.925546000000000000e+06,1.859978100000000093e+06,1.837984000000000000e+06,2.345985500000000000e+06,2.295780500000000000e+06,2.192389000000000000e+06,2.230291500000000000e+06,2.549523799999999814e+06,2.013203399999999907e+06,1.818510100000000093e+06,2.233088500000000000e+06,2.426185000000000000e+06,2.206198299999999814e+06,2.174714299999999814e+06,2.201575500000000000e+06,2.737610000000000000e+06,2.132545299999999814e+06,2.325575500000000000e+06,3.615107299999999814e+06,2.897599500000000000e+06,2.951231000000000000e+06,3.342796299999999814e+06,2.467795299999999814e+06,2.863275799999999814e+06,3.031696299999999814e+06,2.250386799999999814e+06,2.866552000000000000e+06,2.115415500000000000e+06,2.763064000000000000e+06,2.552473500000000000e+06,2.069192399999999907e+06,2.330425500000000000e+06,2.830290799999999814e+06,2.286214299999999814e+06,2.685166799999999814e+06,2.682009000000000000e+06,2.499547500000000000e+06,2.301035299999999814e+06,2.539231799999999814e+06,2.649325299999999814e+06,2.789563500000000000e+06,3.070628000000000000e+06,2.916464299999999814e+06,2.514480799999999814e+06,2.739737000000000000e+06,2.925540000000000000e+06,2.814094000000000000e+06,2.718669000000000000e+06,2.625982799999999814e+06,2.544420500000000000e+06,2.801199000000000000e+06,2.666384500000000000e+06,3.073684500000000000e+06,4.186968299999999814e+06,3.486382500000000000e+06,2.783137500000000000e+06,2.953325500000000000e+06,3.264744500000000000e+06,2.560295299999999814e+06,2.986960000000000000e+06,3.169185299999999814e+06,3.063533500000000000e+06,2.866704799999999814e+06,3.217532000000000000e+06,2.601605299999999814e+06,3.260234799999999814e+06,2.211351500000000000e+06,2.464344500000000000e+06,2.941243500000000000e+06,2.960645299999999814e+06,2.724812500000000000e+06,2.759823500000000000e+06,2.379877500000000000e+06,2.603736500000000000e+06,2.675256500000000000e+06,2.684101000000000000e+06,3.314013799999999814e+06,2.629680299999999814e+06,3.397628000000000000e+06,2.729699299999999814e+06,3.428618799999999814e+06,2.908781000000000000e+06,2.827189000000000000e+06,2.946880000000000000e+06,3.343425500000000000e+06,2.876055799999999814e+06,2.877210000000000000e+06,2.892655799999999814e+06,2.961032799999999814e+06,2.738165799999999814e+06,3.341019500000000000e+06,3.369777799999999814e+06,2.672896799999999814e+06,3.369697299999999814e+06,2.961032799999999814e+06,2.552872799999999814e+06,2.491948000000000000e+06,3.083795500000000000e+06,2.683411799999999814e+06,2.874353500000000000e+06,3.087549500000000000e+06,3.021625500000000000e+06,3.212454500000000000e+06,2.394892500000000000e+06,2.563932500000000000e+06,3.348990000000000000e+06,2.582580000000000000e+06,2.445445500000000000e+06,2.383371500000000000e+06,3.002856799999999814e+06,2.549840000000000000e+06,2.269674799999999814e+06,2.761654000000000000e+06,2.141888000000000000e+06,2.346785000000000000e+06,2.581159299999999814e+06,2.240320000000000000e+06,2.505141000000000000e+06,2.643215799999999814e+06,2.123528000000000000e+06,1.911543300000000047e+06,2.566105500000000000e+06,2.315584000000000000e+06,2.506605500000000000e+06,2.590443000000000000e+06,2.363050500000000000e+06,2.388288000000000000e+06,2.346785000000000000e+06,2.781289500000000000e+06,2.184372799999999814e+06,3.207601500000000000e+06,2.557993000000000000e+06,2.480803500000000000e+06,2.480803500000000000e+06,2.359034000000000000e+06,2.419918299999999814e+06,2.740646000000000000e+06,2.683858500000000000e+06,2.529519000000000000e+06,2.882777000000000000e+06,3.122339000000000000e+06,2.850327000000000000e+06,3.528288500000000000e+06,3.252301299999999814e+06,3.102057799999999814e+06,2.529519000000000000e+06,3.394270000000000000e+06,3.585238299999999814e+06,3.443107299999999814e+06,2.704058500000000000e+06,3.049245500000000000e+06,2.675664799999999814e+06,3.024908000000000000e+06,2.448352500000000000e+06,2.659439799999999814e+06,2.915227000000000000e+06,3.361820000000000000e+06,2.651328299999999814e+06,2.939645500000000000e+06,2.675664799999999814e+06,2.574218000000000000e+06,3.049245500000000000e+06,2.618877299999999814e+06,2.541727500000000000e+06,3.244026500000000000e+06,2.671608500000000000e+06,3.313145000000000000e+06,3.398407500000000000e+06,2.752733500000000000e+06,3.272582500000000000e+06,2.797514500000000000e+06,2.419918299999999814e+06,2.440240000000000000e+06,2.594499299999999814e+06,2.050434399999999907e+06,2.005735500000000000e+06,2.054490600000000093e+06,2.415862000000000000e+06,2.103206299999999814e+06,2.695946000000000000e+06,1.920512800000000047e+06,2.304512000000000000e+06,2.338672500000000000e+06,2.549840000000000000e+06,1.997623000000000000e+06,2.168147799999999814e+06,2.476747299999999814e+06,2.399637000000000000e+06,2.017326800000000047e+06,1.721553600000000093e+06,1.798703500000000000e+06,1.733722399999999907e+06,2.013848000000000000e+06,1.583519500000000000e+06,2.042321899999999907e+06,2.387388000000000000e+06,1.587575800000000047e+06,1.740192000000000000e+06,1.632235000000000000e+06,2.058546899999999907e+06,2.399637000000000000e+06,1.986688000000000000e+06,2.509197299999999814e+06,2.480803500000000000e+06,1.827098300000000047e+06,2.304960000000000000e+06,2.557993000000000000e+06,2.513253500000000000e+06,2.245337299999999814e+06,2.032960000000000000e+06,1.871296000000000000e+06,2.158528000000000000e+06,2.663496000000000000e+06,2.134336000000000000e+06,2.322304000000000000e+06,3.098001500000000000e+06,2.399637000000000000e+06,2.387388000000000000e+06,2.115415500000000000e+06,2.350841299999999814e+06,2.326503799999999814e+06,2.294052799999999814e+06,2.367146500000000000e+06,2.631046000000000000e+06,2.177792000000000000e+06,2.282200500000000000e+06,1.782438000000000000e+06,2.391484000000000000e+06,2.111359299999999814e+06,2.277827799999999814e+06,2.139877799999999814e+06,2.099150000000000000e+06,2.965410500000000000e+06,2.963983000000000000e+06,2.107262500000000000e+06,2.233168500000000000e+06,1.981397000000000000e+06,3.406520000000000000e+06,2.300199000000000000e+06,1.640347500000000000e+06,1.808904000000000000e+06,1.827136000000000000e+06,2.046378100000000093e+06,2.440240000000000000e+06,1.843323300000000047e+06,2.505141000000000000e+06,2.233168500000000000e+06,2.184372799999999814e+06,1.713441100000000093e+06,2.139753000000000000e+06,2.099150000000000000e+06,2.257506000000000000e+06,1.834617000000000000e+06,2.363050500000000000e+06,2.318453500000000000e+06,2.216903000000000000e+06,1.729666100000000093e+06,1.880640000000000000e+06,2.549840000000000000e+06,2.403693299999999814e+06,2.371163000000000000e+06,2.298109000000000000e+06,2.692235299999999814e+06,2.212807000000000000e+06,2.522077299999999814e+06,2.346785000000000000e+06,1.980718899999999907e+06,2.161856000000000000e+06,2.350841299999999814e+06,2.667698799999999814e+06,1.985453300000000047e+06,2.184956500000000000e+06,1.896134600000000093e+06,1.786264399999999907e+06,2.401801799999999814e+06,2.012474100000000093e+06,2.100672000000000000e+06,2.415862000000000000e+06,2.452418799999999814e+06,1.683960000000000000e+06,2.077632000000000000e+06,1.959787800000000047e+06,1.710144000000000000e+06,1.948448000000000000e+06,1.678496000000000000e+06,2.358390299999999814e+06,1.913943800000000047e+06,1.917632000000000000e+06,1.818400000000000000e+06,1.851456000000000000e+06,1.741088000000000000e+06,1.908344000000000000e+06,2.034209399999999907e+06,2.644662299999999814e+06,2.018736300000000047e+06,1.947988500000000000e+06,2.464312500000000000e+06,2.356438500000000000e+06,2.570161799999999814e+06,2.219467299999999814e+06,2.629140799999999814e+06,2.330560000000000000e+06,2.082925000000000000e+06,1.924896000000000000e+06,1.917984000000000000e+06,2.363050500000000000e+06,1.955808000000000000e+06,2.752733500000000000e+06,1.951200000000000000e+06,1.623264000000000000e+06,1.729666100000000093e+06,2.313443500000000000e+06,1.813472000000000000e+06,2.261524299999999814e+06,1.993566800000000047e+06,1.718080000000000000e+06,1.942400000000000000e+06,1.856064000000000000e+06,2.147865500000000000e+06,1.622048000000000000e+06,1.680000000000000000e+06,1.792082600000000093e+06,1.867680000000000000e+06,1.713643300000000047e+06,2.184372799999999814e+06,1.730176000000000000e+06,2.167475000000000000e+06,1.754272000000000000e+06,1.558796000000000000e+06,1.698400000000000000e+06,1.746432000000000000e+06,1.823872000000000000e+06,2.311167500000000000e+06,1.615872000000000000e+06,2.191681299999999814e+06,1.978041000000000000e+06,1.548256000000000000e+06,2.119365299999999814e+06,1.815872000000000000e+06,1.872288000000000000e+06,2.311726500000000000e+06,2.170852000000000000e+06,2.267914000000000000e+06,2.127744000000000000e+06,1.774016000000000000e+06,1.548800000000000000e+06,2.192565500000000000e+06,1.751859600000000093e+06,1.947571100000000093e+06,1.774560000000000000e+06,2.694045799999999814e+06,2.080193000000000000e+06,1.514442500000000000e+06,2.102661799999999814e+06,2.058056300000000047e+06,1.640832000000000000e+06,1.778720000000000000e+06,2.147250000000000000e+06,1.629664100000000093e+06,1.803968000000000000e+06,1.991424000000000000e+06,1.713632000000000000e+06,1.813696000000000000e+06,1.997980399999999907e+06,1.996832000000000000e+06,1.444640000000000000e+06,1.338432000000000000e+06,1.874592000000000000e+06,1.491328000000000000e+06,2.116199500000000000e+06,1.725728000000000000e+06,1.712416000000000000e+06,2.050828100000000093e+06,2.225632799999999814e+06,2.145569000000000000e+06,1.831520000000000000e+06,1.983926300000000047e+06,1.708288000000000000e+06,1.740864000000000000e+06,2.026080000000000000e+06,2.200678000000000000e+06,1.961115800000000047e+06,1.726144000000000000e+06,2.444489000000000000e+06,2.287785500000000000e+06,1.480742100000000093e+06,2.272887500000000000e+06,1.725920000000000000e+06,2.162758299999999814e+06,1.859008000000000000e+06,1.707596000000000000e+06,2.196994299999999814e+06,1.986206600000000093e+06,1.912163600000000093e+06,1.782112000000000000e+06,2.103206299999999814e+06,2.050434399999999907e+06,2.086137800000000047e+06,1.665792000000000000e+06,1.982394000000000000e+06,2.010944000000000000e+06,1.856512000000000000e+06,2.196582000000000000e+06,1.441721899999999907e+06,2.248388299999999814e+06,1.712768000000000000e+06,1.636800000000000000e+06,1.748489100000000093e+06,1.635030600000000093e+06,2.029789000000000000e+06,2.057109399999999907e+06,1.597972000000000000e+06,1.652864000000000000e+06,2.587212799999999814e+06,1.992845800000000047e+06,2.387644000000000000e+06,1.713408000000000000e+06,1.563072000000000000e+06,2.020455300000000047e+06,1.385587500000000000e+06,1.683712000000000000e+06,1.798368000000000000e+06,1.890624000000000000e+06,1.651328000000000000e+06,1.585888000000000000e+06,1.475936000000000000e+06,2.367617000000000000e+06,1.482080000000000000e+06,1.663712000000000000e+06,1.464195800000000047e+06,1.492267300000000047e+06,1.589024000000000000e+06,1.616320000000000000e+06,1.796416000000000000e+06,1.510496000000000000e+06,1.755456000000000000e+06,1.611792300000000047e+06,1.444416000000000000e+06,1.901247500000000000e+06,1.531328000000000000e+06,1.818624000000000000e+06,1.773472000000000000e+06,1.632576000000000000e+06,2.112093299999999814e+06,1.885247100000000093e+06,1.386885500000000000e+06,2.674745299999999814e+06,2.270274000000000000e+06,2.398814000000000000e+06,1.618048000000000000e+06,2.302101000000000000e+06,1.322081100000000093e+06,2.103823799999999814e+06,1.854304000000000000e+06,1.628576000000000000e+06,1.440453399999999907e+06,1.876219800000000047e+06,1.855616000000000000e+06,1.997144600000000093e+06,1.446688000000000000e+06,1.605696000000000000e+06,1.607872000000000000e+06,1.597792000000000000e+06,1.607648000000000000e+06,1.560588399999999907e+06,1.522368000000000000e+06,1.760064000000000000e+06,2.683958000000000000e+06,1.901696000000000000e+06,1.596458000000000000e+06,1.818816000000000000e+06,1.803739500000000000e+06,1.855392000000000000e+06,2.215506000000000000e+06,1.867740899999999907e+06,2.143424000000000000e+06,1.935039600000000093e+06,2.751928500000000000e+06,2.841920299999999814e+06,2.095093800000000047e+06,2.390343799999999814e+06,2.289996500000000000e+06,3.046083500000000000e+06,3.238488299999999814e+06,2.621890500000000000e+06,2.275032500000000000e+06,2.147877000000000000e+06,2.102479799999999814e+06,1.897440000000000000e+06,2.116775000000000000e+06,2.081353800000000047e+06,2.926553500000000000e+06,2.382998500000000000e+06,2.255464000000000000e+06,2.284352000000000000e+06,2.372172799999999814e+06,2.294761299999999814e+06,1.911987500000000000e+06,1.995730800000000047e+06,2.040896000000000000e+06,2.537754000000000000e+06,2.103976000000000000e+06,1.753720000000000000e+06,1.933144800000000047e+06,1.962752000000000000e+06,1.780352000000000000e+06,1.477536000000000000e+06,1.327691800000000047e+06,1.709384899999999907e+06,1.760256000000000000e+06,1.942624000000000000e+06,1.570432000000000000e+06,2.245337299999999814e+06,1.912400300000000047e+06,1.742176000000000000e+06,1.647008000000000000e+06,2.147865500000000000e+06,1.523008000000000000e+06,1.716224000000000000e+06,1.694144000000000000e+06,1.750464000000000000e+06,2.143809299999999814e+06,1.882272000000000000e+06,1.860128000000000000e+06,1.707744000000000000e+06,1.343917800000000047e+06,2.363050500000000000e+06,1.693184000000000000e+06,1.984576000000000000e+06,2.096928000000000000e+06,1.886880000000000000e+06,1.841696000000000000e+06,1.656572500000000000e+06,1.973284500000000000e+06,2.042321899999999907e+06,2.346785000000000000e+06,1.961115800000000047e+06,2.123528000000000000e+06,2.204694500000000000e+06,2.233168500000000000e+06,1.932681500000000000e+06,2.078868800000000047e+06,1.839267000000000000e+06,1.993566800000000047e+06,1.931616000000000000e+06,2.176260299999999814e+06,1.640347500000000000e+06,2.009791800000000047e+06,1.733722399999999907e+06,2.643215799999999814e+06,1.794647300000000047e+06,2.395580799999999814e+06,1.939872000000000000e+06,2.456465000000000000e+06,2.294052799999999814e+06,1.977340800000000047e+06,2.058048000000000000e+06,2.216903000000000000e+06,2.049760000000000000e+06,2.671608500000000000e+06,2.009791800000000047e+06,2.314335000000000000e+06,1.814928500000000000e+06,1.794647300000000047e+06,2.184372799999999814e+06,1.883965899999999907e+06,2.225015500000000000e+06,1.506330000000000000e+06,1.644403800000000047e+06,2.176260299999999814e+06,2.265618500000000000e+06,2.241281000000000000e+06,1.912400300000000047e+06,1.906208000000000000e+06,1.676854800000000047e+06,1.912400300000000047e+06,2.066659399999999907e+06,2.294052799999999814e+06,2.066912000000000000e+06,2.196582000000000000e+06,2.229032000000000000e+06,1.624122500000000000e+06,3.280695000000000000e+06,1.900288000000000000e+06,1.689023500000000000e+06,1.754044300000000047e+06,2.915227000000000000e+06,1.809856000000000000e+06,2.018240000000000000e+06,1.940864000000000000e+06,1.774016000000000000e+06,2.196582000000000000e+06,1.912400300000000047e+06,2.241281000000000000e+06,1.776416000000000000e+06,2.001679300000000047e+06,2.322447500000000000e+06,2.342728799999999814e+06,1.599744500000000000e+06,2.107262500000000000e+06,1.441388500000000000e+06,2.220919500000000000e+06,1.782438000000000000e+06,2.253449799999999814e+06,1.769536000000000000e+06,1.890624000000000000e+06,2.289996500000000000e+06,1.686848000000000000e+06,1.356086500000000000e+06,1.693079800000000047e+06,1.360142800000000047e+06,2.501084799999999814e+06,2.468633799999999814e+06,2.249393500000000000e+06,1.738336000000000000e+06,1.854528000000000000e+06,1.823041000000000000e+06,1.782528000000000000e+06,2.091037500000000000e+06,1.270863800000000047e+06,1.751328000000000000e+06,1.961115800000000047e+06,1.633888000000000000e+06,1.270863800000000047e+06,1.823041000000000000e+06,1.969228300000000047e+06,1.571310100000000093e+06,1.453557300000000047e+06,1.745931800000000047e+06,1.672798500000000000e+06,1.867740899999999907e+06,1.977340800000000047e+06,1.510944000000000000e+06,1.414880000000000000e+06,1.380504100000000093e+06,1.725609899999999907e+06,1.319579300000000047e+06,1.855492000000000000e+06,1.515136000000000000e+06,2.216903000000000000e+06,1.618688000000000000e+06,1.567253899999999907e+06,1.928625300000000047e+06,1.823041000000000000e+06,1.843323300000000047e+06,1.522592000000000000e+06,1.977340800000000047e+06,1.774325500000000000e+06,1.832960000000000000e+06,2.196582000000000000e+06,2.168147799999999814e+06,1.908344000000000000e+06,1.851435800000000047e+06,2.643215799999999814e+06,2.078868800000000047e+06,1.936448000000000000e+06,2.066144000000000000e+06,2.001679300000000047e+06,2.127584299999999814e+06,2.598596000000000000e+06,2.042321899999999907e+06,2.607296000000000000e+06,2.115415500000000000e+06,2.208790500000000000e+06,2.034209399999999907e+06,2.322447500000000000e+06,3.102057799999999814e+06,1.794647300000000047e+06,2.667552299999999814e+06,2.042321899999999907e+06,2.091037500000000000e+06,2.777233299999999814e+06,1.875853399999999907e+06,2.285940299999999814e+06,2.626989799999999814e+06,1.762156800000000047e+06,2.273771500000000000e+06,2.095093800000000047e+06,1.835210800000000047e+06,2.456465000000000000e+06,2.050434399999999907e+06,1.834048000000000000e+06,2.261562299999999814e+06,1.594880000000000000e+06,1.295201300000000047e+06,1.859548300000000047e+06,1.853536000000000000e+06,2.103206299999999814e+06,1.875853399999999907e+06,1.940794000000000000e+06,2.111359299999999814e+06,1.563197600000000093e+06,2.115415500000000000e+06,1.877440000000000000e+06,1.799360000000000000e+06,1.417010399999999907e+06,1.576800000000000000e+06,1.697632000000000000e+06,1.796736000000000000e+06,1.741280000000000000e+06,1.839267000000000000e+06,1.888022100000000093e+06,1.721553600000000093e+06,1.717497399999999907e+06,1.356086500000000000e+06,1.615969500000000000e+06,1.784288000000000000e+06,2.196582000000000000e+06,1.518912000000000000e+06,1.948947000000000000e+06,2.265618500000000000e+06,1.571310100000000093e+06,1.303354300000000047e+06,1.930400000000000000e+06,1.645152000000000000e+06,2.253449799999999814e+06,2.058546899999999907e+06,1.644403800000000047e+06,2.168147799999999814e+06,1.977340800000000047e+06,2.050434399999999907e+06,1.587840000000000000e+06,2.046378100000000093e+06,2.289996500000000000e+06,1.628178800000000047e+06,1.628768000000000000e+06,1.932681500000000000e+06,1.858048000000000000e+06,1.508672000000000000e+06,1.936737800000000047e+06,1.823041000000000000e+06,1.896134600000000093e+06,1.900190899999999907e+06,1.871797100000000093e+06,1.383360000000000000e+06,1.782438000000000000e+06,1.969248000000000000e+06,1.741280000000000000e+06,1.733722399999999907e+06,2.070756300000000047e+06,2.403693299999999814e+06,2.026016800000000047e+06,2.350841299999999814e+06,2.342728799999999814e+06,2.212807000000000000e+06,2.407749500000000000e+06,2.208790500000000000e+06,2.505141000000000000e+06,2.468633799999999814e+06,2.643215799999999814e+06,2.383371500000000000e+06,2.602652299999999814e+06,1.892078399999999907e+06,2.403693299999999814e+06,2.334616299999999814e+06,1.972224000000000000e+06,2.578274299999999814e+06,2.736508500000000000e+06,2.943701799999999814e+06,3.171014000000000000e+06,2.147865500000000000e+06,2.643215799999999814e+06,2.436183799999999814e+06,1.900190899999999907e+06,1.961115800000000047e+06,3.317201299999999814e+06,2.578274299999999814e+06,2.099150000000000000e+06,1.969228300000000047e+06,2.204694500000000000e+06,2.359034000000000000e+06,2.501084799999999814e+06,2.200678000000000000e+06,2.476747299999999814e+06,2.285940299999999814e+06,2.067680000000000000e+06,2.468633799999999814e+06,2.367146500000000000e+06,1.587840000000000000e+06,1.735520000000000000e+06,2.082925000000000000e+06,1.657760000000000000e+06,1.874592000000000000e+06,2.091037500000000000e+06,2.050434399999999907e+06,2.180316500000000000e+06,2.294052799999999814e+06,2.744621000000000000e+06,2.448352500000000000e+06,2.216903000000000000e+06,2.302165299999999814e+06,1.908344000000000000e+06,1.615969500000000000e+06,2.046378100000000093e+06,2.716308500000000000e+06,2.074812500000000000e+06,1.792576000000000000e+06,2.712171000000000000e+06,1.632235000000000000e+06,1.574432000000000000e+06,2.492972299999999814e+06,1.611968000000000000e+06,1.812704000000000000e+06,2.054490600000000093e+06,3.231939000000000000e+06,1.834816000000000000e+06,1.953003300000000047e+06,1.914464000000000000e+06,2.294052799999999814e+06,1.995936000000000000e+06,2.078868800000000047e+06,1.822208000000000000e+06,1.620025800000000047e+06,2.501084799999999814e+06,2.164091500000000000e+06,2.354938000000000000e+06,1.831154500000000000e+06,2.058546899999999907e+06,1.630624000000000000e+06,1.754044300000000047e+06,1.692960000000000000e+06,1.957059500000000000e+06,1.875853399999999907e+06,2.423974500000000000e+06,2.034209399999999907e+06,1.530667500000000000e+06,1.571310100000000093e+06,2.464577500000000000e+06,1.603968000000000000e+06,1.993566800000000047e+06,2.423974500000000000e+06,1.908344000000000000e+06,1.595688300000000047e+06,1.860992000000000000e+06,1.578752000000000000e+06,1.767680000000000000e+06,2.302165299999999814e+06,1.400785399999999907e+06,2.013848000000000000e+06,2.038265600000000093e+06,1.985453300000000047e+06,1.387008000000000000e+06,1.936737800000000047e+06,1.933824000000000000e+06,1.985453300000000047e+06,1.892078399999999907e+06,1.855492000000000000e+06,1.534723800000000047e+06,2.086981300000000047e+06,2.030153100000000093e+06,2.188429000000000000e+06,1.449501000000000000e+06,2.464577500000000000e+06,1.733722399999999907e+06,1.701192300000000047e+06,2.005735500000000000e+06,1.815648000000000000e+06,1.993566800000000047e+06,2.141504000000000000e+06,2.046378100000000093e+06,2.371163000000000000e+06,2.135696799999999814e+06,2.069120000000000000e+06,2.468633799999999814e+06,2.326503799999999814e+06,2.570161799999999814e+06,2.622933500000000000e+06,2.208790500000000000e+06,2.476747299999999814e+06,2.626989799999999814e+06,2.570161799999999814e+06,2.586386799999999814e+06,3.349732500000000000e+06,2.395580799999999814e+06,2.488916000000000000e+06,1.892078399999999907e+06,1.896448000000000000e+06,1.981397000000000000e+06,2.004224000000000000e+06,2.497028500000000000e+06,2.192565500000000000e+06,1.957059500000000000e+06,2.001679300000000047e+06,1.964416000000000000e+06,2.428030799999999814e+06,2.838077000000000000e+06,2.695946000000000000e+06,2.338672500000000000e+06,2.501084799999999814e+06,2.257506000000000000e+06,2.250048000000000000e+06,2.103206299999999814e+06,2.480803500000000000e+06,3.036995500000000000e+06,3.292863799999999814e+06,2.419918299999999814e+06,2.562049299999999814e+06,2.111359299999999814e+06,2.058546899999999907e+06,2.541727500000000000e+06,2.298109000000000000e+06,2.238080000000000000e+06,3.041133000000000000e+06,2.350841299999999814e+06,2.436183799999999814e+06,1.896134600000000093e+06,2.817795799999999814e+06,2.432087000000000000e+06,2.756871000000000000e+06,2.566105500000000000e+06,2.363050500000000000e+06,1.944850300000000047e+06,2.184372799999999814e+06,1.940794000000000000e+06,2.574218000000000000e+06,2.326503799999999814e+06,2.570161799999999814e+06,2.222592000000000000e+06,2.346785000000000000e+06,2.886752000000000000e+06,2.200678000000000000e+06,2.298109000000000000e+06,2.529519000000000000e+06,2.809683299999999814e+06,2.363050500000000000e+06,2.586386799999999814e+06,2.728396000000000000e+06,2.683858500000000000e+06,3.089889000000000000e+06,2.651328299999999814e+06,2.261562299999999814e+06,2.854302000000000000e+06,2.683858500000000000e+06,3.235914000000000000e+06,2.825908299999999814e+06,4.129262500000000000e+06,3.142620299999999814e+06,3.016795500000000000e+06,3.520176000000000000e+06,2.834020799999999814e+06,3.536401000000000000e+06,3.227801500000000000e+06,2.492972299999999814e+06,3.134507799999999814e+06,2.939645500000000000e+06,3.244026500000000000e+06,2.972095500000000000e+06,3.106114000000000000e+06,2.440240000000000000e+06,2.878639500000000000e+06,2.959926799999999814e+06,3.203464000000000000e+06,3.138564000000000000e+06,2.488916000000000000e+06,2.927476799999999814e+06,2.488916000000000000e+06,2.704058500000000000e+06,2.249393500000000000e+06,2.679721000000000000e+06,2.706752000000000000e+06,2.488916000000000000e+06,2.375259000000000000e+06,2.311296000000000000e+06,2.067360000000000000e+06,2.195904000000000000e+06,2.081408000000000000e+06,1.841824000000000000e+06,1.812928000000000000e+06,1.825504000000000000e+06,1.448928000000000000e+06,1.280448000000000000e+06,1.158112000000000000e+06,9.673760000000000000e+05,9.069920000000000000e+05,6.986720000000000000e+05,6.016960000000000000e+05,4.903200000000000000e+05,4.784240000000000000e+05,3.163920000000000000e+05,2.602400000000000000e+05,2.073720000000000000e+05,1.415400000000000000e+05,1.233000000000000000e+05,8.406000000000000000e+04,7.270400000000000000e+04,5.804200000000000000e+04,4.138400000000000000e+04,3.476400000000000000e+04,2.905000000000000000e+04,2.083100000000000000e+04,1.902800000000000000e+04,1.441900000000000000e+04,1.041300000000000000e+04,9.712000000000000000e+03,7.208000000000000000e+03,5.105000000000000000e+03,6.807000000000000000e+03,5.306000000000000000e+03,4.304000000000000000e+03,3.603000000000000000e+03,5.806000000000000000e+03,4.705000000000000000e+03,4.404000000000000000e+03,4.004000000000000000e+03,3.103000000000000000e+03,3.704000000000000000e+03,4.905000000000000000e+03,3.103000000000000000e+03,6.006000000000000000e+03,3.804000000000000000e+03,3.103000000000000000e+03,2.602000000000000000e+03,3.303000000000000000e+03,2.002000000000000000e+03,2.602000000000000000e+03,2.302000000000000000e+03,2.502000000000000000e+03,2.602000000000000000e+03,3.003000000000000000e+03,3.904000000000000000e+03,3.403000000000000000e+03,5.205000000000000000e+03,3.403000000000000000e+03,2.002000000000000000e+03,4.404000000000000000e+03,3.603000000000000000e+03,2.302000000000000000e+03,2.502000000000000000e+03,2.903000000000000000e+03,2.502000000000000000e+03,3.103000000000000000e+03,2.602000000000000000e+03,2.502000000000000000e+03,3.103000000000000000e+03,3.904000000000000000e+03,2.502000000000000000e+03,2.702000000000000000e+03,2.802000000000000000e+03,2.402000000000000000e+03,2.202000000000000000e+03,3.503000000000000000e+03,3.804000000000000000e+03,3.904000000000000000e+03,3.603000000000000000e+03,3.403000000000000000e+03,2.302000000000000000e+03,2.702000000000000000e+03,1.801000000000000000e+03,3.904000000000000000e+03,2.302000000000000000e+03,3.103000000000000000e+03,4.104000000000000000e+03,2.602000000000000000e+03,2.302000000000000000e+03,3.003000000000000000e+03,2.202000000000000000e+03,3.503000000000000000e+03,2.602000000000000000e+03,3.303000000000000000e+03,3.303000000000000000e+03,2.702000000000000000e+03,3.103000000000000000e+03,2.802000000000000000e+03,3.203000000000000000e+03,2.302000000000000000e+03,2.202000000000000000e+03,2.903000000000000000e+03,3.203000000000000000e+03,2.602000000000000000e+03,2.802000000000000000e+03,2.102000000000000000e+03,3.103000000000000000e+03,2.302000000000000000e+03,2.402000000000000000e+03,4.805000000000000000e+03,2.903000000000000000e+03,2.202000000000000000e+03,3.603000000000000000e+03,2.502000000000000000e+03,4.204000000000000000e+03,3.503000000000000000e+03,3.603000000000000000e+03,2.302000000000000000e+03,2.602000000000000000e+03,2.202000000000000000e+03,2.903000000000000000e+03,3.103000000000000000e+03,3.103000000000000000e+03,2.402000000000000000e+03,4.404000000000000000e+03,3.103000000000000000e+03,2.702000000000000000e+03,3.603000000000000000e+03,3.503000000000000000e+03,2.502000000000000000e+03,3.603000000000000000e+03,1.501000000000000000e+03,2.302000000000000000e+03,3.203000000000000000e+03,3.704000000000000000e+03,3.403000000000000000e+03,2.802000000000000000e+03,2.302000000000000000e+03,3.403000000000000000e+03,2.002000000000000000e+03,3.103000000000000000e+03,2.702000000000000000e+03,3.103000000000000000e+03,2.802000000000000000e+03,5.205000000000000000e+03,3.403000000000000000e+03,3.103000000000000000e+03,4.304000000000000000e+03,2.903000000000000000e+03,3.603000000000000000e+03,3.003000000000000000e+03,3.103000000000000000e+03,3.103000000000000000e+03,2.702000000000000000e+03,2.402000000000000000e+03,3.704000000000000000e+03,3.103000000000000000e+03,6.107000000000000000e+03,3.503000000000000000e+03,3.103000000000000000e+03,3.603000000000000000e+03,2.802000000000000000e+03,2.903000000000000000e+03,2.402000000000000000e+03,3.503000000000000000e+03,3.503000000000000000e+03,4.204000000000000000e+03,2.702000000000000000e+03,1.801000000000000000e+03,2.702000000000000000e+03,2.602000000000000000e+03,2.502000000000000000e+03,2.502000000000000000e+03,2.102000000000000000e+03,3.904000000000000000e+03,3.203000000000000000e+03,3.103000000000000000e+03,3.103000000000000000e+03,2.702000000000000000e+03,2.903000000000000000e+03,2.202000000000000000e+03,2.602000000000000000e+03,2.102000000000000000e+03,nan
[truncated: 585,349 more chars]
