# Supplementary material for: Otolith microchemistry and diadromy in Patagonian river fishes
Source: PeerJ. 2019 Jan 3;7:e6149. doi: 10.7717/peerj.6149 (PMC6321752; doi:10.7717/peerj.6149)
Supplement: Supplemental Information 3 — Raw data. This archive contains the raw data used to generate the analyses reported in the paper cited above. The python script provided allows to convert from the isotopic intensities measured by LA-ICP-MS to molar concentrations of Sr:Ca. [file peerj-07-6149-s003.zip › Dataset S1/Alo_etAl_scripts/samples/AM13.txt]

4.794850000000000279e+01,1.072940000000000000e+05,1.129300000000000000e+05,1.077960000000000000e+05,1.200780000000000000e+05,1.305540000000000000e+05,1.270280000000000000e+05,2.531400000000000000e+05,0.000000000000000000e+00,1.321640000000000000e+05,1.427480000000000000e+05,2.955600000000000000e+05,1.601960000000000000e+05,3.123280000000000000e+05,4.153760000000000000e+05,2.097000000000000000e+05,2.479720000000000000e+05,2.748480000000000000e+05,2.938320000000000000e+05,2.926080000000000000e+05,2.979920000000000000e+05,4.041360000000000000e+05,3.337920000000000000e+05,3.482480000000000000e+05,3.355200000000000000e+05,3.421360000000000000e+05,3.606800000000000000e+05,3.814800000000000000e+05,3.324640000000000000e+05,3.754560000000000000e+05,4.800640000000000000e+05,3.710720000000000000e+05,4.611040000000000000e+05,3.870880000000000000e+05,4.014800000000000000e+05,5.093040000000000000e+05,5.392960000000000000e+05,6.722720000000000000e+05,4.717600000000000000e+05,6.208960000000000000e+05,4.551680000000000000e+05,7.449440000000000000e+05,4.553760000000000000e+05,5.139200000000000000e+05,7.103840000000000000e+05,5.521600000000000000e+05,5.751040000000000000e+05,5.475200000000000000e+05,5.750080000000000000e+05,7.835200000000000000e+05,5.648160000000000000e+05,5.113705999999999767e+05,5.543200000000000000e+05,5.822240000000000000e+05,6.700960000000000000e+05,6.822080000000000000e+05,7.582400000000000000e+05,7.362240000000000000e+05,5.968480000000000000e+05,6.939040000000000000e+05,6.820000000000000000e+05,9.508000000000000000e+05,8.390560000000000000e+05,9.349425000000000000e+05,7.324800000000000000e+05,8.292480000000000000e+05,8.091360000000000000e+05,8.738240000000000000e+05,8.773760000000000000e+05,1.249835399999999907e+06,1.614688000000000000e+06,9.724160000000000000e+05,1.116704000000000000e+06,1.248896000000000000e+06,8.319335000000000000e+05,1.162112000000000000e+06,1.158624000000000000e+06,1.135104000000000000e+06,9.991540000000000000e+05,1.464416000000000000e+06,1.425504000000000000e+06,9.421484000000000233e+05,1.710240000000000000e+06,1.367641899999999907e+06,1.834957800000000047e+06,1.504387000000000000e+06,1.691104000000000000e+06,1.857692600000000093e+06,1.523438500000000000e+06,1.550005600000000093e+06,2.055276600000000093e+06,2.184431000000000000e+06,1.679161100000000093e+06,2.477184000000000000e+06,1.800725000000000000e+06,1.561392500000000000e+06,1.808864000000000000e+06,1.727360000000000000e+06,1.799488000000000000e+06,2.112281299999999814e+06,1.952726300000000047e+06,1.960316899999999907e+06,2.685942799999999814e+06,2.142400000000000000e+06,1.914698300000000047e+06,2.126784000000000000e+06,2.051518300000000047e+06,2.666890299999999814e+06,2.560469500000000000e+06,2.701124000000000000e+06,2.921479799999999814e+06,3.255771000000000000e+06,2.260450299999999814e+06,2.579446299999999814e+06,2.256618000000000000e+06,3.331677000000000000e+06,2.742948299999999814e+06,2.564265000000000000e+06,2.834111799999999814e+06,3.198841299999999814e+06,3.065853500000000000e+06,2.822725799999999814e+06,3.156941000000000000e+06,2.925199299999999814e+06,2.351576500000000000e+06,2.765644299999999814e+06,3.004976500000000000e+06,3.149426299999999814e+06,3.175993500000000000e+06,3.251899799999999814e+06,2.701124000000000000e+06,3.232999000000000000e+06,3.339343799999999814e+06,3.065853500000000000e+06,2.765644299999999814e+06,2.431429000000000000e+06,3.046877000000000000e+06,3.590138000000000000e+06,2.993590799999999814e+06,2.982280799999999814e+06,3.232999000000000000e+06,3.100011299999999814e+06,3.077239500000000000e+06,2.830240500000000000e+06,2.853088299999999814e+06,2.989795500000000000e+06,2.689738000000000000e+06,2.693457500000000000e+06,3.301314500000000000e+06,3.464665000000000000e+06,2.655504299999999814e+06,2.400991500000000000e+06,3.016438500000000000e+06,2.587112799999999814e+06,2.742948299999999814e+06,3.396349299999999814e+06,3.267232799999999814e+06,3.122783000000000000e+06,2.925199299999999814e+06,3.893990500000000000e+06,3.255771000000000000e+06,3.074240000000000000e+06,2.924992000000000000e+06,3.757283500000000000e+06,3.989025299999999814e+06,3.597652500000000000e+06,3.844575799999999814e+06,2.822725799999999814e+06,3.711588000000000000e+06,3.514155799999999814e+06,3.305110000000000000e+06,2.704919299999999814e+06,3.172122299999999814e+06,3.764798299999999814e+06,4.167556799999999814e+06,3.214022500000000000e+06,3.692687299999999814e+06,3.609114500000000000e+06,2.875784299999999814e+06,2.780901500000000000e+06,2.963228299999999814e+06,2.894400000000000000e+06,3.240513799999999814e+06,3.278618799999999814e+06,2.712434000000000000e+06,3.365986799999999814e+06,3.457150299999999814e+06,2.594779299999999814e+06,3.195046000000000000e+06,3.043005799999999814e+06,2.711872000000000000e+06,3.130449799999999814e+06,3.144704000000000000e+06,2.598498799999999814e+06,2.913813299999999814e+06,3.202636500000000000e+06,3.061982299999999814e+06,3.525541799999999814e+06,2.853088299999999814e+06,3.137964500000000000e+06,2.419968299999999814e+06,2.594779299999999814e+06,2.397233299999999814e+06,2.818930500000000000e+06,4.190328500000000000e+06,2.823232000000000000e+06,2.370591299999999814e+06,2.628032000000000000e+06,2.366795799999999814e+06,2.743552000000000000e+06,3.529337000000000000e+06,3.065853500000000000e+06,3.027824500000000000e+06,2.570944000000000000e+06,2.552955000000000000e+06,2.336395500000000000e+06,2.830240500000000000e+06,3.111397299999999814e+06,3.111397299999999814e+06,2.712434000000000000e+06,2.211073299999999814e+06,2.013490300000000047e+06,2.296960000000000000e+06,2.503540000000000000e+06,2.230049799999999814e+06,2.826445000000000000e+06,2.400991500000000000e+06,2.611264000000000000e+06,2.324096000000000000e+06,2.469376000000000000e+06,2.009632000000000000e+06,2.387392000000000000e+06,2.436544000000000000e+06,2.203445500000000000e+06,2.040094399999999907e+06,2.226254500000000000e+06,2.359168000000000000e+06,2.288832000000000000e+06,2.392576000000000000e+06,2.309827299999999814e+06,2.272960000000000000e+06,2.378218799999999814e+06,2.201088000000000000e+06,2.325046500000000000e+06,2.395392000000000000e+06,2.074290100000000093e+06,2.260450299999999814e+06,2.207936000000000000e+06,2.336395500000000000e+06,2.451456000000000000e+06,2.021216000000000000e+06,2.340227799999999814e+06,2.910018000000000000e+06,3.559699500000000000e+06,2.332600000000000000e+06,2.370591299999999814e+06,4.509514500000000000e+06,2.917684500000000000e+06,2.761849000000000000e+06,3.054467500000000000e+06,2.875784299999999814e+06,2.799878000000000000e+06,3.320291299999999814e+06,2.727615299999999814e+06,3.145631000000000000e+06,2.784696799999999814e+06,3.255771000000000000e+06,3.232999000000000000e+06,3.901657299999999814e+06,2.917684500000000000e+06,3.222144000000000000e+06,3.191174799999999814e+06,2.921479799999999814e+06,2.666890299999999814e+06,2.837907000000000000e+06,3.179788799999999814e+06,3.540723000000000000e+06,3.711588000000000000e+06,2.617475299999999814e+06,3.350805500000000000e+06,2.913813299999999814e+06,2.837907000000000000e+06,2.685942799999999814e+06,2.484564500000000000e+06,2.910018000000000000e+06,2.518721299999999814e+06,2.894836799999999814e+06,2.902503299999999814e+06,3.415250000000000000e+06,2.446610299999999814e+06,3.088549500000000000e+06,3.232999000000000000e+06,3.081034799999999814e+06,2.856807500000000000e+06,2.488358799999999814e+06,2.393438000000000000e+06,2.932865799999999814e+06,2.959433000000000000e+06,3.081034799999999814e+06,3.175993500000000000e+06,2.682071500000000000e+06,3.339343799999999814e+06,3.742102299999999814e+06,2.537773799999999814e+06,3.742102299999999814e+06,2.397233299999999814e+06,2.568136299999999814e+06,2.264245500000000000e+06,2.579446299999999814e+06,2.226254500000000000e+06,2.653312000000000000e+06,2.450368500000000000e+06,3.457150299999999814e+06,2.689738000000000000e+06,2.609960500000000000e+06,2.340227799999999814e+06,2.939520000000000000e+06,2.963228299999999814e+06,2.108449000000000000e+06,2.457996299999999814e+06,2.858048000000000000e+06,2.465549799999999814e+06,2.560469500000000000e+06,2.484564500000000000e+06,2.795008000000000000e+06,3.153145500000000000e+06,2.165491500000000000e+06,2.647837799999999814e+06,2.687616000000000000e+06,2.423800500000000000e+06,2.146477000000000000e+06,2.579446299999999814e+06,2.632732500000000000e+06,2.635008000000000000e+06,2.533902500000000000e+06,3.373577500000000000e+06,2.936661000000000000e+06,3.035520000000000000e+06,2.632732500000000000e+06,2.792211500000000000e+06,2.450368500000000000e+06,2.325046500000000000e+06,2.458304000000000000e+06,2.837952000000000000e+06,2.461791500000000000e+06,2.525056000000000000e+06,2.396416000000000000e+06,2.613680000000000000e+06,2.518721299999999814e+06,2.583317500000000000e+06,2.385772500000000000e+06,2.359242299999999814e+06,2.766272000000000000e+06,2.275631500000000000e+06,2.412414500000000000e+06,2.788992000000000000e+06,2.583317500000000000e+06,2.374423500000000000e+06,3.411530500000000000e+06,2.235648000000000000e+06,2.317418799999999814e+06,2.714048000000000000e+06,2.199612299999999814e+06,2.577664000000000000e+06,2.142644799999999814e+06,2.537773799999999814e+06,2.393438000000000000e+06,2.580928000000000000e+06,2.639744000000000000e+06,2.533888000000000000e+06,4.106831799999999814e+06,3.115268500000000000e+06,2.431429000000000000e+06,3.016438500000000000e+06,2.596608000000000000e+06,2.749824000000000000e+06,2.746667799999999814e+06,2.683072000000000000e+06,2.556750299999999814e+06,2.605760000000000000e+06,2.701184000000000000e+06,2.404787000000000000e+06,2.393438000000000000e+06,2.834111799999999814e+06,2.606165299999999814e+06,2.477010799999999814e+06,2.708638500000000000e+06,2.891117299999999814e+06,2.518721299999999814e+06,3.008772000000000000e+06,2.457996299999999814e+06,3.229203799999999814e+06,2.694464000000000000e+06,3.046877000000000000e+06,2.541569000000000000e+06,2.686784000000000000e+06,3.012643299999999814e+06,2.946560000000000000e+06,2.598498799999999814e+06,2.302199500000000000e+06,2.325046500000000000e+06,2.628861299999999814e+06,3.183508000000000000e+06,2.682071500000000000e+06,3.536851799999999814e+06,2.982280799999999814e+06,2.682112000000000000e+06,2.670761500000000000e+06,2.745280000000000000e+06,2.654592000000000000e+06,2.370591299999999814e+06,2.571931500000000000e+06,3.685020799999999814e+06,3.084830000000000000e+06,3.050672299999999814e+06,2.598498799999999814e+06,2.617475299999999814e+06,2.864474299999999814e+06,2.963228299999999814e+06,2.544000000000000000e+06,2.727615299999999814e+06,2.644042500000000000e+06,2.503808000000000000e+06,2.777030299999999814e+06,2.921479799999999814e+06,2.359242299999999814e+06,2.731486500000000000e+06,3.134245000000000000e+06,2.818930500000000000e+06,2.837907000000000000e+06,3.377372799999999814e+06,2.942784000000000000e+06,2.568136299999999814e+06,2.691456000000000000e+06,2.898708000000000000e+06,2.644042500000000000e+06,2.435187299999999814e+06,2.974614000000000000e+06,2.556750299999999814e+06,2.759552000000000000e+06,2.535616000000000000e+06,3.004976500000000000e+06,2.738368000000000000e+06,2.701124000000000000e+06,2.461791500000000000e+06,2.617475299999999814e+06,2.237603500000000000e+06,2.777024000000000000e+06,2.490944000000000000e+06,2.309827299999999814e+06,2.777030299999999814e+06,2.515904000000000000e+06,2.944175799999999814e+06,2.733120000000000000e+06,4.194124000000000000e+06,2.682071500000000000e+06,2.803840000000000000e+06,2.852736000000000000e+06,2.780160000000000000e+06,2.750539000000000000e+06,2.622144000000000000e+06,2.763456000000000000e+06,2.279464799999999814e+06,2.579446299999999814e+06,3.102208000000000000e+06,2.602370000000000000e+06,2.858240000000000000e+06,2.416172799999999814e+06,2.864474299999999814e+06,3.403940000000000000e+06,2.560469500000000000e+06,2.545288500000000000e+06,2.989795500000000000e+06,3.050672299999999814e+06,2.830240500000000000e+06,2.633536000000000000e+06,2.871989000000000000e+06,2.442815000000000000e+06,2.746667799999999814e+06,2.995072000000000000e+06,3.377372799999999814e+06,3.172122299999999814e+06,3.707868500000000000e+06,2.807392799999999814e+06,2.712434000000000000e+06,2.887322000000000000e+06,2.529408000000000000e+06,2.438982799999999814e+06,2.590984000000000000e+06,3.039286299999999814e+06,2.862080000000000000e+06,3.087104000000000000e+06,2.594779299999999814e+06,2.325046500000000000e+06,2.807392799999999814e+06,2.704919299999999814e+06,2.556750299999999814e+06,2.647837799999999814e+06,3.111397299999999814e+06,2.628861299999999814e+06,2.674556799999999814e+06,2.590984000000000000e+06,2.727615299999999814e+06,3.286133500000000000e+06,2.878720000000000000e+06,2.484564500000000000e+06,2.598498799999999814e+06,2.750539000000000000e+06,3.034688000000000000e+06,2.370591299999999814e+06,3.069648799999999814e+06,3.354525000000000000e+06,2.473215500000000000e+06,2.851008000000000000e+06,2.841626500000000000e+06,3.111397299999999814e+06,2.887322000000000000e+06,2.545288500000000000e+06,2.655504299999999814e+06,2.822725799999999814e+06,2.685942799999999814e+06,2.150272299999999814e+06,3.077239500000000000e+06,3.008772000000000000e+06,3.137964500000000000e+06,2.499668799999999814e+06,2.871936000000000000e+06,2.351576500000000000e+06,2.685942799999999814e+06,2.336395500000000000e+06,2.645888000000000000e+06,2.495873500000000000e+06,2.514926000000000000e+06,2.644042500000000000e+06,2.427595799999999814e+06,2.701124000000000000e+06,3.278618799999999814e+06,2.651136000000000000e+06,2.951842299999999814e+06,3.191174799999999814e+06,3.103730799999999814e+06,2.622272000000000000e+06,3.297595299999999814e+06,3.115268500000000000e+06,2.906298500000000000e+06,3.088549500000000000e+06,2.374423500000000000e+06,2.738176000000000000e+06,2.875784299999999814e+06,2.578560000000000000e+06,3.113600000000000000e+06,2.275631500000000000e+06,2.201785799999999814e+06,2.235206299999999814e+06,2.577052000000000000e+06,2.421568000000000000e+06,2.961722799999999814e+06,2.630967000000000000e+06,2.382599000000000000e+06,3.020158000000000000e+06,2.940978500000000000e+06,3.364596000000000000e+06,3.305537799999999814e+06,2.784377000000000000e+06,2.720100500000000000e+06,2.719744000000000000e+06,2.637725299999999814e+06,3.029321299999999814e+06,2.938089299999999814e+06,2.084985500000000000e+06,2.647384000000000000e+06,3.230447799999999814e+06,3.675247799999999814e+06,3.116281000000000000e+06,2.453230299999999814e+06,3.868737500000000000e+06,2.611251000000000000e+06,2.742080000000000000e+06,4.503684000000000000e+06,2.342840500000000000e+06,2.720704000000000000e+06,2.675520000000000000e+06,2.501760000000000000e+06,2.287018299999999814e+06,2.598498799999999814e+06,2.695552000000000000e+06,3.039286299999999814e+06,2.871989000000000000e+06,2.359242299999999814e+06,2.704960000000000000e+06,2.302199500000000000e+06,2.417447299999999814e+06,2.423872000000000000e+06,2.604096000000000000e+06,2.393024000000000000e+06,2.592256000000000000e+06,3.058187000000000000e+06,2.461791500000000000e+06,2.632732500000000000e+06,3.555712000000000000e+06,2.674556799999999814e+06,2.298441299999999814e+06,2.477010799999999814e+06,3.077239500000000000e+06,2.925199299999999814e+06,2.575651000000000000e+06,2.427595799999999814e+06,2.609216000000000000e+06,2.321214000000000000e+06,2.689738000000000000e+06,2.864474299999999814e+06,2.633099299999999814e+06,2.342751500000000000e+06,2.483864500000000000e+06,2.491921000000000000e+06,2.524736000000000000e+06,2.550777000000000000e+06,2.748916799999999814e+06,2.662085299999999814e+06,2.793643299999999814e+06,2.500864000000000000e+06,2.342264500000000000e+06,2.915427500000000000e+06,2.769515500000000000e+06,2.986495299999999814e+06,2.739153000000000000e+06,3.191128500000000000e+06,2.154030500000000000e+06,2.601664500000000000e+06,3.115812000000000000e+06,4.053088500000000000e+06,3.316620299999999814e+06,2.383453500000000000e+06,3.397833000000000000e+06,2.618401000000000000e+06,3.845387299999999814e+06,2.387898000000000000e+06,2.796774799999999814e+06,2.837322500000000000e+06,2.413311500000000000e+06,2.867008000000000000e+06,2.431488000000000000e+06,2.504494799999999814e+06,2.263328799999999814e+06,2.708789000000000000e+06,2.491206500000000000e+06,2.217481000000000000e+06,2.811047299999999814e+06,2.846261000000000000e+06,2.642449000000000000e+06,2.499983500000000000e+06,2.899146299999999814e+06,3.562813299999999814e+06,2.793510000000000000e+06,3.088245500000000000e+06,2.849104299999999814e+06,2.259648000000000000e+06,2.661952000000000000e+06,2.245269000000000000e+06,2.300032000000000000e+06,2.010648300000000047e+06,2.392576000000000000e+06,2.193792000000000000e+06,2.061236600000000093e+06,2.453661000000000000e+06,2.193024000000000000e+06,2.252160000000000000e+06,2.370591299999999814e+06,2.277514299999999814e+06,2.737213500000000000e+06,2.302234500000000000e+06,2.283648000000000000e+06,2.173453799999999814e+06,2.876864000000000000e+06,2.752448000000000000e+06,2.582720000000000000e+06,2.253064299999999814e+06,2.559349500000000000e+06,2.617152000000000000e+06,2.841791500000000000e+06,2.757056000000000000e+06,2.845191500000000000e+06,2.506632000000000000e+06,2.752320000000000000e+06,2.474466299999999814e+06,2.778112000000000000e+06,2.760128000000000000e+06,2.697371000000000000e+06,3.110221299999999814e+06,3.138866299999999814e+06,2.439953000000000000e+06,2.722304000000000000e+06,2.446264000000000000e+06,2.287041299999999814e+06,3.075940000000000000e+06,2.425439299999999814e+06,3.003686500000000000e+06,3.136400500000000000e+06,2.885981000000000000e+06,2.832022500000000000e+06,3.595339799999999814e+06,2.287465500000000000e+06,2.350656000000000000e+06,2.135327299999999814e+06,3.093071299999999814e+06,2.336395500000000000e+06,2.366272000000000000e+06,2.361984000000000000e+06,2.057067800000000047e+06,2.574784000000000000e+06,2.490816000000000000e+06,2.108449000000000000e+06,2.288368500000000000e+06,2.467328000000000000e+06,3.651050299999999814e+06,1.935523800000000047e+06,3.923932000000000000e+06,2.350883299999999814e+06,2.526391299999999814e+06,2.363037500000000000e+06,2.127500500000000000e+06,3.058187000000000000e+06,3.111397299999999814e+06,2.779904000000000000e+06,3.255771000000000000e+06,2.822725799999999814e+06,2.663095000000000000e+06,2.544896000000000000e+06,2.818930500000000000e+06,3.043005799999999814e+06,2.484564500000000000e+06,2.777030299999999814e+06,2.663095000000000000e+06,2.252822500000000000e+06,2.664256000000000000e+06,2.910018000000000000e+06,2.826445000000000000e+06,2.435187299999999814e+06,2.689738000000000000e+06,2.768896000000000000e+06,2.514926000000000000e+06,2.693457500000000000e+06,2.754334299999999814e+06,3.316496000000000000e+06,2.575616000000000000e+06,3.510360500000000000e+06,2.306032000000000000e+06,2.574016000000000000e+06,2.518721299999999814e+06,2.864474299999999814e+06,2.594779299999999814e+06,2.423800500000000000e+06,2.461791500000000000e+06,2.769515500000000000e+06,2.993590799999999814e+06,2.097063000000000000e+06,2.450368500000000000e+06,2.678400000000000000e+06,2.351576500000000000e+06,2.332600000000000000e+06,3.419121000000000000e+06,2.518721299999999814e+06,3.175993500000000000e+06,2.879655500000000000e+06,2.663095000000000000e+06,2.682816000000000000e+06,2.477010799999999814e+06,2.575651000000000000e+06,2.818930500000000000e+06,2.606165299999999814e+06,2.602370000000000000e+06,2.644042500000000000e+06,2.594779299999999814e+06,2.666890299999999814e+06,4.889349500000000000e+06,4.399222500000000000e+06,3.453279000000000000e+06,3.050240000000000000e+06,2.647837799999999814e+06,2.108449000000000000e+06,2.594779299999999814e+06,2.222422299999999814e+06,2.830240500000000000e+06,2.268003799999999814e+06,3.255771000000000000e+06,2.351576500000000000e+06,3.434302500000000000e+06,2.317418799999999814e+06,2.435187299999999814e+06,2.803673299999999814e+06,2.754334299999999814e+06,4.004206500000000000e+06,2.693457500000000000e+06,2.021080800000000047e+06,2.302199500000000000e+06,2.910018000000000000e+06,2.963228299999999814e+06,2.283648000000000000e+06,2.431488000000000000e+06,2.040094399999999907e+06,2.398720000000000000e+06,1.461863300000000000e+07,3.582471500000000000e+06,2.711552000000000000e+06,2.457996299999999814e+06,2.542656000000000000e+06,2.203445500000000000e+06,2.606165299999999814e+06,2.739200000000000000e+06,2.875784299999999814e+06,2.255808000000000000e+06,2.237603500000000000e+06,2.461791500000000000e+06,2.438982799999999814e+06,2.541056000000000000e+06,2.549184000000000000e+06,2.826445000000000000e+06,2.617475299999999814e+06,2.408619299999999814e+06,2.932865799999999814e+06,3.077120000000000000e+06,2.879655500000000000e+06,2.739153000000000000e+06,2.697252799999999814e+06,3.130449799999999814e+06,3.126578500000000000e+06,2.700928000000000000e+06,2.689738000000000000e+06,2.408619299999999814e+06,2.416172799999999814e+06,2.742948299999999814e+06,2.336395500000000000e+06,2.761849000000000000e+06,2.256618000000000000e+06,2.625141799999999814e+06,3.023953299999999814e+06,2.731486500000000000e+06,2.449984000000000000e+06,2.150272299999999814e+06,2.495808000000000000e+06,1.941303399999999907e+06,2.188226500000000000e+06,2.176877500000000000e+06,1.866063800000000047e+06,2.484864000000000000e+06,3.441969000000000000e+06,2.063808000000000000e+06,2.292032000000000000e+06,2.549632000000000000e+06,2.533902500000000000e+06,2.348672000000000000e+06,2.504704000000000000e+06,2.177369799999999814e+06,2.171200000000000000e+06,2.527232000000000000e+06,3.048576000000000000e+06,2.058523600000000093e+06,2.293760000000000000e+06,2.364224000000000000e+06,2.349888000000000000e+06,2.670633500000000000e+06,2.585729000000000000e+06,2.385632799999999814e+06,2.582992299999999814e+06,2.536905500000000000e+06,2.682358500000000000e+06,3.262400000000000000e+06,2.621014000000000000e+06,2.572288000000000000e+06,2.378176000000000000e+06,2.047328000000000000e+06,2.195854000000000000e+06,2.196800000000000000e+06,2.194368000000000000e+06,2.130543000000000000e+06,1.994685000000000000e+06,2.074322300000000047e+06,2.293056000000000000e+06,2.256256000000000000e+06,2.171136000000000000e+06,2.058944000000000000e+06,2.500211299999999814e+06,1.768276800000000047e+06,2.068814899999999907e+06,2.349760000000000000e+06,2.397952000000000000e+06,2.208512000000000000e+06,2.147776000000000000e+06,1.966538000000000000e+06,2.433728000000000000e+06,2.006972500000000000e+06,2.414528000000000000e+06,2.546944000000000000e+06,1.800896000000000000e+06,2.245696000000000000e+06,1.921650800000000047e+06,2.230272000000000000e+06,2.394688000000000000e+06,2.395392000000000000e+06,2.413376000000000000e+06,2.168110500000000000e+06,2.187712000000000000e+06,1.911439000000000000e+06,2.230720000000000000e+06,2.136768000000000000e+06,2.269888000000000000e+06,2.542080000000000000e+06,2.245269000000000000e+06,2.402816000000000000e+06,2.222422299999999814e+06,2.294646000000000000e+06,2.464960000000000000e+06,2.510272000000000000e+06,2.408619299999999814e+06,2.321728000000000000e+06,2.127500500000000000e+06,2.402814000000000000e+06,2.139980500000000000e+06,2.276294000000000000e+06,2.433856000000000000e+06,2.195392000000000000e+06,2.058408300000000047e+06,2.456902000000000000e+06,2.016990600000000093e+06,2.515584000000000000e+06,2.135091000000000000e+06,2.020032000000000000e+06,2.117440000000000000e+06,1.584164500000000000e+06,1.679360000000000000e+06,1.702702800000000047e+06,1.560384000000000000e+06,1.562848000000000000e+06,1.562304000000000000e+06,1.746752000000000000e+06,1.825632000000000000e+06,1.773248000000000000e+06,1.977088000000000000e+06,2.108449000000000000e+06,2.173045000000000000e+06,2.157568000000000000e+06,2.323840000000000000e+06,2.192058799999999814e+06,2.118528000000000000e+06,2.239104000000000000e+06,2.248320000000000000e+06,1.831861399999999907e+06,2.085632000000000000e+06,2.371968000000000000e+06,2.195854000000000000e+06,2.160192000000000000e+06,2.116076500000000000e+06,2.146477000000000000e+06,2.250560000000000000e+06,2.208768000000000000e+06,1.875274600000000093e+06,1.988563500000000000e+06,2.040576000000000000e+06,2.955355000000000000e+06,1.866927399999999907e+06,3.569775000000000000e+06,1.581834300000000047e+06,1.433270500000000000e+06,2.195904000000000000e+06,1.864064000000000000e+06,2.319299500000000000e+06,2.192256000000000000e+06,2.001472000000000000e+06,2.286143799999999814e+06,1.631796000000000000e+06,2.049051300000000047e+06,1.939520000000000000e+06,1.817088000000000000e+06,2.074888000000000000e+06,1.685984000000000000e+06,1.846080000000000000e+06,1.656388300000000047e+06,1.511977600000000093e+06,1.780800000000000000e+06,1.777408000000000000e+06,1.751348000000000000e+06,1.678912000000000000e+06,1.943392000000000000e+06,4.289082500000000000e+06,2.133440000000000000e+06,1.946240000000000000e+06,1.957792000000000000e+06,1.781710500000000000e+06,1.959680000000000000e+06,1.743756399999999907e+06,1.982272000000000000e+06,2.182016000000000000e+06,1.992192000000000000e+06,2.127744000000000000e+06,2.464960000000000000e+06,2.131295799999999814e+06,2.659456000000000000e+06,2.070457899999999907e+06,2.074290100000000093e+06,2.421696000000000000e+06,2.154030500000000000e+06,2.469383000000000000e+06,2.207241000000000000e+06,2.314432000000000000e+06,2.159872000000000000e+06,1.690584000000000000e+06,2.201472000000000000e+06,1.880502500000000000e+06,2.670761500000000000e+06,2.100895299999999814e+06,1.856512000000000000e+06,2.142644799999999814e+06,2.138849299999999814e+06,1.883264000000000000e+06,1.903680000000000000e+06,2.066912000000000000e+06,1.973664000000000000e+06,1.698174600000000093e+06,2.319488000000000000e+06,2.124864000000000000e+06,1.998308000000000000e+06,2.237603500000000000e+06,2.313622500000000000e+06,2.119834799999999814e+06,2.078048500000000000e+06,2.419008000000000000e+06,2.123630299999999814e+06,2.276864000000000000e+06,2.088512000000000000e+06,2.518721299999999814e+06,2.543168000000000000e+06,2.419968299999999814e+06,2.226254500000000000e+06,2.404787000000000000e+06,2.518080000000000000e+06,2.230049799999999814e+06,2.203445500000000000e+06,2.389604799999999814e+06,2.360000000000000000e+06,2.226254500000000000e+06,3.175993500000000000e+06,2.446610299999999814e+06,1.979331399999999907e+06,2.350656000000000000e+06,2.431616000000000000e+06,2.059108899999999907e+06,1.971665899999999907e+06,2.302199500000000000e+06,1.994512600000000093e+06,2.811264000000000000e+06,1.903349300000000047e+06,2.138849299999999814e+06,2.275631500000000000e+06,1.957248000000000000e+06,1.979331399999999907e+06,2.051518300000000047e+06,2.135091000000000000e+06,1.918208000000000000e+06,2.158208000000000000e+06,2.404787000000000000e+06,2.123630299999999814e+06,2.271799299999999814e+06,2.302199500000000000e+06,2.138849299999999814e+06,2.080096000000000000e+06,2.277632000000000000e+06,1.980960000000000000e+06,2.050624000000000000e+06,2.235392000000000000e+06,3.905452500000000000e+06,2.328256000000000000e+06,2.004544000000000000e+06,1.882176000000000000e+06,2.051072000000000000e+06,1.872911800000000047e+06,2.102656000000000000e+06,1.838753000000000000e+06,2.024096000000000000e+06,2.182592000000000000e+06,2.097920000000000000e+06,2.258944000000000000e+06,2.062867300000000047e+06,2.329664000000000000e+06,2.788492000000000000e+06,2.669952000000000000e+06,2.382208000000000000e+06,2.131295799999999814e+06,2.359242299999999814e+06,2.621346500000000000e+06,2.294646000000000000e+06,1.964075300000000047e+06,1.998308000000000000e+06,2.613680000000000000e+06,1.994512600000000093e+06,2.024913100000000093e+06,2.343360000000000000e+06,1.899517000000000000e+06,1.956484600000000093e+06,2.301888000000000000e+06,2.002103300000000047e+06,2.037376000000000000e+06,3.126578500000000000e+06,2.302016000000000000e+06,2.108992000000000000e+06,1.989760000000000000e+06,2.231168000000000000e+06,2.018592000000000000e+06,2.177984000000000000e+06,2.253184000000000000e+06,2.359872000000000000e+06,2.507411299999999814e+06,2.347392000000000000e+06,2.662336000000000000e+06,2.503540000000000000e+06,2.408619299999999814e+06,2.293184000000000000e+06,2.199612299999999814e+06,2.174208000000000000e+06,2.328841799999999814e+06,2.170432000000000000e+06,1.819738500000000000e+06,1.599420600000000093e+06,2.311424000000000000e+06,2.015712000000000000e+06,2.255296000000000000e+06,2.154432000000000000e+06,2.182784000000000000e+06,3.175993500000000000e+06,2.196480000000000000e+06,2.351576500000000000e+06,2.049536000000000000e+06,2.203445500000000000e+06,1.724742800000000047e+06,1.808315600000000093e+06,2.625141799999999814e+06,2.119872000000000000e+06,2.089728000000000000e+06,2.054176000000000000e+06,2.133888000000000000e+06,2.164672000000000000e+06,2.279872000000000000e+06,2.446610299999999814e+06,2.667648000000000000e+06,2.279296000000000000e+06,2.479424000000000000e+06,4.866653500000000000e+06,2.500800000000000000e+06,2.803673299999999814e+06,2.761849000000000000e+06,2.574912000000000000e+06,2.738624000000000000e+06,2.457996299999999814e+06,2.666890299999999814e+06,2.427595799999999814e+06,2.093304600000000093e+06,3.084830000000000000e+06,2.663095000000000000e+06,2.770624000000000000e+06,2.169249799999999814e+06,2.439616000000000000e+06,2.701124000000000000e+06,2.381977000000000000e+06,2.473215500000000000e+06,2.440256000000000000e+06,2.169249799999999814e+06,2.043852800000000047e+06,2.526387799999999814e+06,2.440768000000000000e+06,2.617475299999999814e+06,2.070457899999999907e+06,2.089472399999999907e+06,2.571072000000000000e+06,3.590138000000000000e+06,2.897152000000000000e+06,2.735281799999999814e+06,2.355410000000000000e+06,2.360320000000000000e+06,2.843200000000000000e+06,2.868269500000000000e+06,2.283260000000000000e+06,2.666890299999999814e+06,2.626112000000000000e+06,2.565184000000000000e+06,2.503540000000000000e+06,2.795520000000000000e+06,2.415936000000000000e+06,2.667008000000000000e+06,2.516352000000000000e+06,2.537773799999999814e+06,2.260450299999999814e+06,2.165491500000000000e+06,2.475712000000000000e+06,2.304256000000000000e+06,2.427008000000000000e+06,2.807392799999999814e+06,2.245269000000000000e+06,2.185600000000000000e+06,2.328841799999999814e+06,2.304576000000000000e+06,2.704919299999999814e+06,2.521920000000000000e+06,2.400991500000000000e+06,2.109248000000000000e+06,2.416172799999999814e+06,2.491392000000000000e+06,2.207424000000000000e+06,2.188226500000000000e+06,2.401088000000000000e+06,2.355410000000000000e+06,2.518656000000000000e+06,2.161658299999999814e+06,2.226816000000000000e+06,2.283260000000000000e+06,3.111397299999999814e+06,2.292608000000000000e+06,2.200640000000000000e+06,2.200960000000000000e+06,1.967907500000000000e+06,2.196736000000000000e+06,2.081856000000000000e+06,2.151872000000000000e+06,1.984480000000000000e+06,1.925024000000000000e+06,1.844544000000000000e+06,2.052736000000000000e+06,2.013824000000000000e+06,1.897216000000000000e+06,1.902048000000000000e+06,1.762770899999999907e+06,2.205376000000000000e+06,1.875360000000000000e+06,1.964096000000000000e+06,1.755180300000000047e+06,1.933376000000000000e+06,1.824512000000000000e+06,1.769888000000000000e+06,1.975499100000000093e+06,1.720984500000000000e+06,1.933472000000000000e+06,1.655680000000000000e+06,1.897632000000000000e+06,1.568983300000000047e+06,1.822208000000000000e+06,1.834144000000000000e+06,1.676224000000000000e+06,1.788096000000000000e+06,1.908288000000000000e+06,1.598976000000000000e+06,1.755180300000000047e+06,1.861216000000000000e+06,2.179776000000000000e+06,1.921504000000000000e+06,1.844896000000000000e+06,1.964512000000000000e+06,2.050080000000000000e+06,1.990432000000000000e+06,1.979968000000000000e+06,1.797280000000000000e+06,1.799808000000000000e+06,1.735616000000000000e+06,1.585568000000000000e+06,1.451296000000000000e+06,1.305088000000000000e+06,1.032576000000000000e+06,9.252160000000000000e+05,7.252160000000000000e+05,6.132640000000000000e+05,4.743200000000000000e+05,3.814800000000000000e+05,2.768720000000000000e+05,2.211320000000000000e+05,1.668560000000000000e+05,1.165540000000000000e+05,9.944400000000000000e+04,8.255200000000000000e+04,6.537100000000000000e+04,4.670100000000000000e+04,3.285900000000000000e+04,3.005200000000000000e+04,2.233400000000000000e+04,1.672300000000000000e+04,1.522100000000000000e+04,1.341700000000000000e+04,1.111400000000000000e+04,8.209000000000000000e+03,9.311000000000000000e+03,8.410000000000000000e+03,6.107000000000000000e+03,5.806000000000000000e+03,5.005000000000000000e+03,4.605000000000000000e+03,5.005000000000000000e+03,5.506000000000000000e+03,5.606000000000000000e+03,5.105000000000000000e+03,5.306000000000000000e+03,3.904000000000000000e+03,3.303000000000000000e+03,4.605000000000000000e+03,6.807000000000000000e+03,3.904000000000000000e+03,nan
4.794930000000000092e+01,1.037720000000000000e+05,1.011560000000000000e+05,1.234020000000000000e+05,1.215880000000000000e+05,1.313600000000000000e+05,1.260200000000000000e+05,1.336760000000000000e+05,5.223040999999999767e+05,1.630240000000000000e+05,1.333760000000000000e+05,1.335760000000000000e+05,1.616080000000000000e+05,1.877640000000000000e+05,2.119240000000000000e+05,2.802240000000000000e+05,2.366240000000000000e+05,2.611520000000000000e+05,2.773840000000000000e+05,2.898720000000000000e+05,3.176160000000000000e+05,3.250400000000000000e+05,3.290080000000000000e+05,3.274800000000000000e+05,3.307360000000000000e+05,5.001680000000000000e+05,4.333680000000000000e+05,4.313280000000000000e+05,3.700560000000000000e+05,3.409120000000000000e+05,5.478400000000000000e+05,3.957680000000000000e+05,3.740320000000000000e+05,4.964720000000000000e+05,3.861680000000000000e+05,3.827040000000000000e+05,4.442160000000000000e+05,4.369520000000000000e+05,4.819120000000000000e+05,4.715600000000000000e+05,5.182400000000000000e+05,4.381760000000000000e+05,5.692480000000000000e+05,4.413520000000000000e+05,8.639040000000000000e+05,6.110880000000000000e+05,5.626560000000000000e+05,6.399040000000000000e+05,6.672000000000000000e+05,8.482400000000000000e+05,8.000640000000000000e+05,1.083817500000000000e+06,6.281280000000000000e+05,5.769600000000000000e+05,6.225440000000000000e+05,6.827200000000000000e+05,6.405120000000000000e+05,7.180640000000000000e+05,7.464000000000000000e+05,6.601644000000000233e+05,7.643680000000000000e+05,7.743825000000000000e+05,8.448960000000000000e+05,1.269409300000000047e+06,9.045760000000000000e+05,7.932000000000000000e+05,1.136704000000000000e+06,9.645440000000000000e+05,9.944960000000000000e+05,1.059880000000000000e+06,8.078720000000000000e+05,8.503200000000000000e+05,1.253705600000000093e+06,1.190880000000000000e+06,1.652556000000000000e+06,1.179520000000000000e+06,1.239232000000000000e+06,1.473984000000000000e+06,1.519643100000000093e+06,1.395680000000000000e+06,1.185277100000000093e+06,1.785543800000000047e+06,1.648797600000000093e+06,1.451251600000000093e+06,1.861562899999999907e+06,1.793134399999999907e+06,1.352459600000000093e+06,1.975499100000000093e+06,2.074290100000000093e+06,1.865321300000000047e+06,2.024913100000000093e+06,2.457996299999999814e+06,2.587112799999999814e+06,1.986922000000000000e+06,2.731486500000000000e+06,2.203445500000000000e+06,2.180672799999999814e+06,2.180544000000000000e+06,1.772160000000000000e+06,2.294646000000000000e+06,2.351576500000000000e+06,2.693457500000000000e+06,2.552955000000000000e+06,2.609960500000000000e+06,2.355410000000000000e+06,2.644042500000000000e+06,2.355410000000000000e+06,2.936661000000000000e+06,2.484564500000000000e+06,3.723125799999999814e+06,2.830240500000000000e+06,3.061982299999999814e+06,3.153145500000000000e+06,2.936661000000000000e+06,3.396349299999999814e+06,2.659375500000000000e+06,2.894836799999999814e+06,3.107602000000000000e+06,3.628015000000000000e+06,3.232999000000000000e+06,3.096216000000000000e+06,3.802827299999999814e+06,3.137964500000000000e+06,3.312776500000000000e+06,3.035339000000000000e+06,3.882604799999999814e+06,3.350805500000000000e+06,3.119063799999999814e+06,3.107602000000000000e+06,3.088549500000000000e+06,2.902503299999999814e+06,3.369706299999999814e+06,2.951842299999999814e+06,3.400068799999999814e+06,3.430583000000000000e+06,2.891117299999999814e+06,3.175993500000000000e+06,2.963228299999999814e+06,3.514155799999999814e+06,3.829394500000000000e+06,3.073368299999999814e+06,3.468460299999999814e+06,3.168327000000000000e+06,3.035339000000000000e+06,3.453279000000000000e+06,3.882604799999999814e+06,3.350805500000000000e+06,3.145631000000000000e+06,2.963228299999999814e+06,3.039286299999999814e+06,2.826445000000000000e+06,2.982280799999999814e+06,3.392554000000000000e+06,3.255771000000000000e+06,4.011721299999999814e+06,3.438097799999999814e+06,4.118217799999999814e+06,2.758129500000000000e+06,4.448713500000000000e+06,2.936661000000000000e+06,2.936661000000000000e+06,2.583317500000000000e+06,3.525541799999999814e+06,3.438097799999999814e+06,3.312776500000000000e+06,3.525541799999999814e+06,3.935815000000000000e+06,3.517875299999999814e+06,3.529337000000000000e+06,3.787646000000000000e+06,4.418351000000000000e+06,4.513234000000000000e+06,4.593011500000000000e+06,4.638707000000000000e+06,3.145631000000000000e+06,3.776184000000000000e+06,4.258720000000000000e+06,4.125732500000000000e+06,3.293800000000000000e+06,3.464665000000000000e+06,3.586266799999999814e+06,3.605319299999999814e+06,3.122783000000000000e+06,3.316496000000000000e+06,3.631810500000000000e+06,3.419121000000000000e+06,3.035339000000000000e+06,3.316496000000000000e+06,3.270952000000000000e+06,2.712434000000000000e+06,2.889984000000000000e+06,2.720100500000000000e+06,2.575651000000000000e+06,2.617475299999999814e+06,2.598498799999999814e+06,2.807392799999999814e+06,3.612834000000000000e+06,3.077239500000000000e+06,2.921479799999999814e+06,3.783850799999999814e+06,3.251899799999999814e+06,2.967099500000000000e+06,3.141759799999999814e+06,3.168327000000000000e+06,3.259566299999999814e+06,2.317418799999999814e+06,3.354525000000000000e+06,2.887322000000000000e+06,3.115268500000000000e+06,2.974614000000000000e+06,2.970894799999999814e+06,2.708638500000000000e+06,4.463895000000000000e+06,2.735281799999999814e+06,3.130449799999999814e+06,2.336395500000000000e+06,2.799878000000000000e+06,2.963228299999999814e+06,2.929070500000000000e+06,2.571931500000000000e+06,2.659375500000000000e+06,2.693457500000000000e+06,2.366795799999999814e+06,2.989795500000000000e+06,2.632732500000000000e+06,2.363037500000000000e+06,2.769515500000000000e+06,3.010496000000000000e+06,2.522592500000000000e+06,2.336395500000000000e+06,2.419456000000000000e+06,2.469383000000000000e+06,2.646912000000000000e+06,3.069648799999999814e+06,2.959433000000000000e+06,2.412414500000000000e+06,2.074290100000000093e+06,2.169249799999999814e+06,2.085639100000000093e+06,2.659375500000000000e+06,2.119834799999999814e+06,2.788492000000000000e+06,2.845421799999999814e+06,2.701124000000000000e+06,2.701124000000000000e+06,2.792211500000000000e+06,2.891117299999999814e+06,2.032503800000000047e+06,2.792211500000000000e+06,2.324416000000000000e+06,2.754880000000000000e+06,2.663095000000000000e+06,2.617475299999999814e+06,5.105910000000000000e+06,2.792211500000000000e+06,3.191174799999999814e+06,2.967099500000000000e+06,3.217817799999999814e+06,2.868269500000000000e+06,3.073368299999999814e+06,4.133399000000000000e+06,3.305110000000000000e+06,3.244385000000000000e+06,2.993590799999999814e+06,3.673710799999999814e+06,3.084830000000000000e+06,3.639477000000000000e+06,3.278618799999999814e+06,4.072522000000000000e+06,3.282414000000000000e+06,2.834111799999999814e+06,3.552109000000000000e+06,3.487512799999999814e+06,3.795312500000000000e+06,3.305110000000000000e+06,3.046877000000000000e+06,2.970894799999999814e+06,3.137964500000000000e+06,3.362191500000000000e+06,3.195046000000000000e+06,3.586266799999999814e+06,3.012643299999999814e+06,3.362191500000000000e+06,3.210151299999999814e+06,2.875784299999999814e+06,3.035339000000000000e+06,3.225408500000000000e+06,3.297595299999999814e+06,3.126578500000000000e+06,3.536851799999999814e+06,3.502694000000000000e+06,2.613680000000000000e+06,3.745821500000000000e+06,3.316496000000000000e+06,3.597652500000000000e+06,3.392554000000000000e+06,3.453279000000000000e+06,3.210151299999999814e+06,3.232999000000000000e+06,3.278618799999999814e+06,3.293800000000000000e+06,3.023953299999999814e+06,3.023953299999999814e+06,2.948047000000000000e+06,2.936661000000000000e+06,2.993590799999999814e+06,3.008772000000000000e+06,3.312776500000000000e+06,2.929070500000000000e+06,2.948047000000000000e+06,2.435072000000000000e+06,2.750539000000000000e+06,3.278618799999999814e+06,3.354525000000000000e+06,2.830240500000000000e+06,3.286133500000000000e+06,2.233808000000000000e+06,2.906298500000000000e+06,3.278618799999999814e+06,3.225408500000000000e+06,2.568136299999999814e+06,3.134245000000000000e+06,2.917684500000000000e+06,2.898708000000000000e+06,2.518721299999999814e+06,3.544518299999999814e+06,2.568136299999999814e+06,3.248180299999999814e+06,2.682071500000000000e+06,2.898708000000000000e+06,2.830240500000000000e+06,2.875784299999999814e+06,2.932865799999999814e+06,2.438982799999999814e+06,2.754334299999999814e+06,3.008772000000000000e+06,2.948047000000000000e+06,2.529600000000000000e+06,3.297595299999999814e+06,2.936661000000000000e+06,2.682071500000000000e+06,2.963228299999999814e+06,2.414528000000000000e+06,2.332600000000000000e+06,2.746667799999999814e+06,2.309827299999999814e+06,2.180672799999999814e+06,3.008772000000000000e+06,3.096216000000000000e+06,3.004976500000000000e+06,3.282414000000000000e+06,3.001257299999999814e+06,2.265344000000000000e+06,2.986076000000000000e+06,2.678276000000000000e+06,2.544448000000000000e+06,2.936661000000000000e+06,2.887322000000000000e+06,2.522592500000000000e+06,2.492736000000000000e+06,3.495179299999999814e+06,2.571392000000000000e+06,2.883450799999999814e+06,2.664000000000000000e+06,3.004976500000000000e+06,2.773310799999999814e+06,2.849293000000000000e+06,2.655504299999999814e+06,2.598498799999999814e+06,2.530944000000000000e+06,3.008772000000000000e+06,3.419121000000000000e+06,3.065853500000000000e+06,2.856807500000000000e+06,2.764480000000000000e+06,2.443072000000000000e+06,4.574034500000000000e+06,2.826445000000000000e+06,3.578752000000000000e+06,2.579446299999999814e+06,2.799872000000000000e+06,3.240513799999999814e+06,3.707868500000000000e+06,3.362191500000000000e+06,2.845421799999999814e+06,3.259566299999999814e+06,3.267232799999999814e+06,3.137964500000000000e+06,2.982280799999999814e+06,3.286133500000000000e+06,3.058187000000000000e+06,3.457150299999999814e+06,3.036992000000000000e+06,3.126578500000000000e+06,2.834111799999999814e+06,2.480448000000000000e+06,3.320291299999999814e+06,2.932865799999999814e+06,3.061982299999999814e+06,3.039286299999999814e+06,2.921479799999999814e+06,3.023953299999999814e+06,3.137964500000000000e+06,3.377372799999999814e+06,2.769515500000000000e+06,3.217817799999999814e+06,2.959424000000000000e+06,3.027824500000000000e+06,2.499668799999999814e+06,2.636527799999999814e+06,2.929070500000000000e+06,3.244385000000000000e+06,3.236718500000000000e+06,3.126578500000000000e+06,3.081034799999999814e+06,3.419121000000000000e+06,3.343215000000000000e+06,3.540723000000000000e+06,3.666044299999999814e+06,3.058187000000000000e+06,3.289928799999999814e+06,3.301314500000000000e+06,2.978409500000000000e+06,3.365986799999999814e+06,3.217817799999999814e+06,3.046877000000000000e+06,3.685020799999999814e+06,2.883450799999999814e+06,3.251899799999999814e+06,3.540723000000000000e+06,2.879655500000000000e+06,2.898708000000000000e+06,2.856807500000000000e+06,2.862720000000000000e+06,2.712434000000000000e+06,3.267232799999999814e+06,3.031619799999999814e+06,3.415250000000000000e+06,3.460945500000000000e+06,2.625141799999999814e+06,2.595200000000000000e+06,3.058187000000000000e+06,2.765644299999999814e+06,3.449483500000000000e+06,2.435187299999999814e+06,3.175993500000000000e+06,2.997462000000000000e+06,2.275631500000000000e+06,2.787712000000000000e+06,3.172122299999999814e+06,2.860603000000000000e+06,2.195854000000000000e+06,3.050672299999999814e+06,2.647872000000000000e+06,3.115268500000000000e+06,3.103730799999999814e+06,3.278618799999999814e+06,2.556750299999999814e+06,2.480769000000000000e+06,3.039286299999999814e+06,2.699264000000000000e+06,2.663095000000000000e+06,3.476126799999999814e+06,3.061982299999999814e+06,2.493312000000000000e+06,3.293800000000000000e+06,3.791365500000000000e+06,3.103730799999999814e+06,3.092344799999999814e+06,3.681225500000000000e+06,2.818930500000000000e+06,4.026978500000000000e+06,2.936661000000000000e+06,2.982280799999999814e+06,3.065853500000000000e+06,2.913280000000000000e+06,3.031619799999999814e+06,3.590138000000000000e+06,2.989795500000000000e+06,2.563456000000000000e+06,3.031619799999999814e+06,2.868269500000000000e+06,2.651709000000000000e+06,3.476126799999999814e+06,3.183508000000000000e+06,2.796006799999999814e+06,2.815059299999999814e+06,3.081034799999999814e+06,3.065853500000000000e+06,3.498974500000000000e+06,2.754334299999999814e+06,2.730304000000000000e+06,2.868269500000000000e+06,3.206356000000000000e+06,3.236718500000000000e+06,3.487512799999999814e+06,3.084830000000000000e+06,2.929070500000000000e+06,2.970894799999999814e+06,2.944175799999999814e+06,3.031619799999999814e+06,3.092344799999999814e+06,2.853088299999999814e+06,3.035339000000000000e+06,2.765644299999999814e+06,3.453279000000000000e+06,3.388682799999999814e+06,3.008772000000000000e+06,2.294646000000000000e+06,3.666044299999999814e+06,2.723820000000000000e+06,3.293800000000000000e+06,3.225408500000000000e+06,2.663095000000000000e+06,3.130449799999999814e+06,3.635681799999999814e+06,4.072522000000000000e+06,3.061982299999999814e+06,2.708638500000000000e+06,3.100011299999999814e+06,2.970894799999999814e+06,3.054467500000000000e+06,2.853088299999999814e+06,2.670761500000000000e+06,3.772464799999999814e+06,2.932865799999999814e+06,2.720100500000000000e+06,2.891117299999999814e+06,3.666044299999999814e+06,3.073368299999999814e+06,2.207241000000000000e+06,3.859757000000000000e+06,2.758129500000000000e+06,3.574956799999999814e+06,3.631810500000000000e+06,2.856807500000000000e+06,3.248180299999999814e+06,2.780901500000000000e+06,3.115268500000000000e+06,3.244385000000000000e+06,2.913813299999999814e+06,2.404787000000000000e+06,3.430583000000000000e+06,2.963228299999999814e+06,4.038440299999999814e+06,2.887322000000000000e+06,3.244385000000000000e+06,2.856807500000000000e+06,3.229203799999999814e+06,2.747520000000000000e+06,2.541569000000000000e+06,2.841626500000000000e+06,2.853100299999999814e+06,2.991384500000000000e+06,2.845546000000000000e+06,2.736172799999999814e+06,2.987883299999999814e+06,2.521688500000000000e+06,2.991368299999999814e+06,4.292954000000000000e+06,4.059942799999999814e+06,3.951629799999999814e+06,3.232756500000000000e+06,3.633070000000000000e+06,3.799928500000000000e+06,2.369955500000000000e+06,2.888003000000000000e+06,2.682219500000000000e+06,2.680041000000000000e+06,2.672421000000000000e+06,2.807136000000000000e+06,3.387669799999999814e+06,3.363773000000000000e+06,3.131412299999999814e+06,3.215752500000000000e+06,2.717559500000000000e+06,2.886880500000000000e+06,2.528276500000000000e+06,3.271268000000000000e+06,3.053220000000000000e+06,2.493555799999999814e+06,2.758656000000000000e+06,2.687866799999999814e+06,2.944175799999999814e+06,3.141759799999999814e+06,2.822784000000000000e+06,2.932865799999999814e+06,3.054467500000000000e+06,2.936661000000000000e+06,2.188226500000000000e+06,2.811264000000000000e+06,2.987660500000000000e+06,2.929070500000000000e+06,3.016438500000000000e+06,2.157863000000000000e+06,2.591808000000000000e+06,3.187303500000000000e+06,3.498974500000000000e+06,3.369706299999999814e+06,2.670761500000000000e+06,3.054467500000000000e+06,3.783850799999999814e+06,2.875784299999999814e+06,2.685942799999999814e+06,3.457150299999999814e+06,3.153145500000000000e+06,3.020158000000000000e+06,2.495873500000000000e+06,3.145631000000000000e+06,2.815059299999999814e+06,3.430583000000000000e+06,2.768380500000000000e+06,2.660375500000000000e+06,2.855409799999999814e+06,2.951821000000000000e+06,2.728145500000000000e+06,3.082290000000000000e+06,2.892296000000000000e+06,3.406895299999999814e+06,2.838136000000000000e+06,3.049449500000000000e+06,2.808381299999999814e+06,3.238489500000000000e+06,2.803673299999999814e+06,3.677427299999999814e+06,3.160812299999999814e+06,3.194736000000000000e+06,2.556750299999999814e+06,3.345552000000000000e+06,2.781019500000000000e+06,2.652013500000000000e+06,2.891183000000000000e+06,2.597177000000000000e+06,2.945525500000000000e+06,3.533336500000000000e+06,3.364677299999999814e+06,6.855286000000000000e+06,3.681492500000000000e+06,3.595195000000000000e+06,2.920605299999999814e+06,2.780885000000000000e+06,2.338845299999999814e+06,2.858059799999999814e+06,3.525529299999999814e+06,2.764546799999999814e+06,2.722767799999999814e+06,3.326127500000000000e+06,3.781131799999999814e+06,3.117011500000000000e+06,3.440158500000000000e+06,2.774076299999999814e+06,3.123750500000000000e+06,3.001010000000000000e+06,3.156269500000000000e+06,3.460644799999999814e+06,2.964182299999999814e+06,2.071595600000000093e+06,2.317418799999999814e+06,2.302199500000000000e+06,2.351576500000000000e+06,2.282009500000000000e+06,1.925742399999999907e+06,2.501217500000000000e+06,2.449854799999999814e+06,2.922286500000000000e+06,2.289892500000000000e+06,2.200880000000000000e+06,2.921479799999999814e+06,2.810278500000000000e+06,2.814102799999999814e+06,3.151818000000000000e+06,2.519744000000000000e+06,2.741480000000000000e+06,2.332548000000000000e+06,2.674556799999999814e+06,2.464337000000000000e+06,2.672020500000000000e+06,2.909011299999999814e+06,2.580928000000000000e+06,3.106377500000000000e+06,3.056832000000000000e+06,3.183137799999999814e+06,2.810936000000000000e+06,2.517333500000000000e+06,2.874173799999999814e+06,2.737249799999999814e+06,2.679616000000000000e+06,3.230915299999999814e+06,2.786176500000000000e+06,2.976255799999999814e+06,2.753770500000000000e+06,2.778964500000000000e+06,2.755307799999999814e+06,2.442581299999999814e+06,2.727474799999999814e+06,3.328241500000000000e+06,3.248418299999999814e+06,3.828800000000000000e+06,2.445984000000000000e+06,3.518038000000000000e+06,4.449936500000000000e+06,2.615287000000000000e+06,2.883450799999999814e+06,3.113851500000000000e+06,3.818056299999999814e+06,2.317418799999999814e+06,2.174981799999999814e+06,2.618048000000000000e+06,2.862237000000000000e+06,2.146406500000000000e+06,3.381927500000000000e+06,2.682071500000000000e+06,2.469143500000000000e+06,2.267858000000000000e+06,2.910702799999999814e+06,3.145725000000000000e+06,3.486667500000000000e+06,2.569099500000000000e+06,2.888883799999999814e+06,2.628861299999999814e+06,3.111397299999999814e+06,2.856807500000000000e+06,3.536851799999999814e+06,2.471469000000000000e+06,2.761849000000000000e+06,3.783850799999999814e+06,3.278618799999999814e+06,2.898708000000000000e+06,4.300544500000000000e+06,3.563419000000000000e+06,3.932019799999999814e+06,3.088549500000000000e+06,4.137194299999999814e+06,3.214022500000000000e+06,2.727552000000000000e+06,3.301314500000000000e+06,3.426787799999999814e+06,3.172122299999999814e+06,2.773310799999999814e+06,2.875840000000000000e+06,3.179788799999999814e+06,2.891117299999999814e+06,2.963228299999999814e+06,2.792211500000000000e+06,2.591936000000000000e+06,3.267232799999999814e+06,3.187303500000000000e+06,2.545288500000000000e+06,2.906298500000000000e+06,3.096216000000000000e+06,2.864474299999999814e+06,3.460945500000000000e+06,3.293800000000000000e+06,4.437251500000000000e+06,3.175993500000000000e+06,3.046877000000000000e+06,6.534465500000000000e+06,2.617408000000000000e+06,2.871989000000000000e+06,3.111397299999999814e+06,2.883450799999999814e+06,3.145631000000000000e+06,3.088549500000000000e+06,2.963228299999999814e+06,2.735281799999999814e+06,2.728178500000000000e+06,2.712434000000000000e+06,2.970894799999999814e+06,3.369706299999999814e+06,2.997462000000000000e+06,3.620500500000000000e+06,3.012643299999999814e+06,3.039286299999999814e+06,3.191174799999999814e+06,2.788492000000000000e+06,3.631810500000000000e+06,3.631810500000000000e+06,3.069648799999999814e+06,2.583317500000000000e+06,2.712434000000000000e+06,4.186609299999999814e+06,2.784696799999999814e+06,2.708638500000000000e+06,2.541569000000000000e+06,3.217817799999999814e+06,2.499668799999999814e+06,3.852242299999999814e+06,2.891117299999999814e+06,4.452509000000000000e+06,3.084830000000000000e+06,2.853088299999999814e+06,3.225408500000000000e+06,2.837907000000000000e+06,2.275631500000000000e+06,2.552955000000000000e+06,2.864474299999999814e+06,2.602370000000000000e+06,2.424064000000000000e+06,2.292480000000000000e+06,2.575651000000000000e+06,2.506752000000000000e+06,4.061136299999999814e+06,4.319445000000000000e+06,2.818930500000000000e+06,3.244385000000000000e+06,2.389604799999999814e+06,3.487512799999999814e+06,2.940380500000000000e+06,2.157863000000000000e+06,2.530107000000000000e+06,2.205376000000000000e+06,2.568136299999999814e+06,2.906298500000000000e+06,3.453279000000000000e+06,2.602048000000000000e+06,2.746667799999999814e+06,3.137964500000000000e+06,3.335472500000000000e+06,2.993590799999999814e+06,3.464665000000000000e+06,2.268003799999999814e+06,3.058187000000000000e+06,4.030773799999999814e+06,2.959433000000000000e+06,3.563419000000000000e+06,3.084830000000000000e+06,3.529337000000000000e+06,2.792211500000000000e+06,2.898708000000000000e+06,2.970894799999999814e+06,2.628861299999999814e+06,3.134245000000000000e+06,2.575651000000000000e+06,2.997462000000000000e+06,2.720100500000000000e+06,3.077239500000000000e+06,3.301314500000000000e+06,2.670761500000000000e+06,3.221537299999999814e+06,2.378218799999999814e+06,2.568136299999999814e+06,2.685942799999999814e+06,2.526387799999999814e+06,2.058443500000000000e+06,2.271799299999999814e+06,2.693457500000000000e+06,2.158400000000000000e+06,2.203445500000000000e+06,2.316800000000000000e+06,2.940380500000000000e+06,2.398026000000000000e+06,2.290496000000000000e+06,2.622110500000000000e+06,2.340544000000000000e+06,2.377600000000000000e+06,2.342464000000000000e+06,2.596385799999999814e+06,2.067113500000000000e+06,1.827867800000000047e+06,2.027357600000000093e+06,2.572012500000000000e+06,3.055095299999999814e+06,2.806710299999999814e+06,3.677822000000000000e+06,3.029276299999999814e+06,3.321065299999999814e+06,2.661167299999999814e+06,2.888649299999999814e+06,2.577651799999999814e+06,2.461791500000000000e+06,2.562112000000000000e+06,2.583317500000000000e+06,2.493760000000000000e+06,2.314240000000000000e+06,2.636276500000000000e+06,2.380713799999999814e+06,2.581332799999999814e+06,2.338752000000000000e+06,2.277504000000000000e+06,1.854079899999999907e+06,2.048936300000000047e+06,2.764404000000000000e+06,2.767884000000000000e+06,2.749479000000000000e+06,2.254016000000000000e+06,2.295168000000000000e+06,2.495808000000000000e+06,2.183538799999999814e+06,2.312680000000000000e+06,2.317504000000000000e+06,2.636919000000000000e+06,1.991424000000000000e+06,2.287808000000000000e+06,2.057824000000000000e+06,2.374592000000000000e+06,2.614516799999999814e+06,2.430848000000000000e+06,2.240064000000000000e+06,2.432832000000000000e+06,2.210752000000000000e+06,2.655089500000000000e+06,2.364608000000000000e+06,2.618446500000000000e+06,2.340227799999999814e+06,2.376384000000000000e+06,2.453376000000000000e+06,2.176877500000000000e+06,2.784696799999999814e+06,1.941303399999999907e+06,2.522592500000000000e+06,2.583317500000000000e+06,2.214620000000000000e+06,2.631808000000000000e+06,2.522592500000000000e+06,2.576256000000000000e+06,2.742948299999999814e+06,2.609503500000000000e+06,2.551516500000000000e+06,2.794237799999999814e+06,2.097152000000000000e+06,1.877262300000000047e+06,2.758253500000000000e+06,2.883172500000000000e+06,2.728618799999999814e+06,1.898400000000000000e+06,2.697252799999999814e+06,2.119834799999999814e+06,1.785543800000000047e+06,2.002103300000000047e+06,1.975104000000000000e+06,2.519342000000000000e+06,2.035264000000000000e+06,1.707104000000000000e+06,1.731264000000000000e+06,1.895232000000000000e+06,1.803072000000000000e+06,1.949536000000000000e+06,2.237603500000000000e+06,2.123630299999999814e+06,2.423800500000000000e+06,2.000800000000000000e+06,2.094944000000000000e+06,2.609960500000000000e+06,2.263104000000000000e+06,1.709561500000000000e+06,2.089728000000000000e+06,2.539107000000000000e+06,2.366912000000000000e+06,2.381120000000000000e+06,2.864474299999999814e+06,1.842511399999999907e+06,2.522592500000000000e+06,2.321214000000000000e+06,2.015185899999999907e+06,2.473215500000000000e+06,2.626107799999999814e+06,2.323860000000000000e+06,1.998368000000000000e+06,2.534220000000000000e+06,2.287530799999999814e+06,2.023237500000000000e+06,2.460638000000000000e+06,3.365856000000000000e+06,2.344128000000000000e+06,2.252210000000000000e+06,2.532977799999999814e+06,1.888960000000000000e+06,1.964320000000000000e+06,2.252074799999999814e+06,2.734860000000000000e+06,1.949117300000000047e+06,1.699249399999999907e+06,1.828896000000000000e+06,2.377128000000000000e+06,1.575312600000000093e+06,1.738688000000000000e+06,2.070457899999999907e+06,1.952726300000000047e+06,1.538619800000000047e+06,1.815906300000000047e+06,2.146477000000000000e+06,1.542415000000000000e+06,1.761568000000000000e+06,2.511206500000000000e+06,2.207168000000000000e+06,2.556750299999999814e+06,2.609960500000000000e+06,2.298441299999999814e+06,2.182656000000000000e+06,2.021080800000000047e+06,1.976320000000000000e+06,2.207104000000000000e+06,2.153216000000000000e+06,2.185024000000000000e+06,2.450432000000000000e+06,2.830240500000000000e+06,2.355410000000000000e+06,3.035339000000000000e+06,2.932865799999999814e+06,2.230049799999999814e+06,3.069648799999999814e+06,2.473215500000000000e+06,2.606165299999999814e+06,2.251392000000000000e+06,2.355410000000000000e+06,2.735281799999999814e+06,2.021080800000000047e+06,2.275631500000000000e+06,2.492154000000000000e+06,2.127500500000000000e+06,1.800725000000000000e+06,2.674556799999999814e+06,2.568136299999999814e+06,1.795552000000000000e+06,2.052288000000000000e+06,2.209280000000000000e+06,2.296448000000000000e+06,2.370591299999999814e+06,2.097063000000000000e+06,2.209984000000000000e+06,2.446610299999999814e+06,2.180672799999999814e+06,2.363037500000000000e+06,2.271799299999999814e+06,2.765644299999999814e+06,2.777030299999999814e+06,3.407735299999999814e+06,2.218626799999999814e+06,2.450368500000000000e+06,2.708638500000000000e+06,2.024913100000000093e+06,3.027824500000000000e+06,2.378218799999999814e+06,2.530107000000000000e+06,2.325046500000000000e+06,2.663095000000000000e+06,2.921479799999999814e+06,2.465549799999999814e+06,2.195854000000000000e+06,2.530107000000000000e+06,2.435187299999999814e+06,2.693457500000000000e+06,2.602370000000000000e+06,1.973888000000000000e+06,2.099904000000000000e+06,2.351576500000000000e+06,2.511206500000000000e+06,2.283260000000000000e+06,2.287018299999999814e+06,2.359242299999999814e+06,2.427595799999999814e+06,2.514926000000000000e+06,2.514926000000000000e+06,2.359242299999999814e+06,2.609960500000000000e+06,2.344023000000000000e+06,2.826445000000000000e+06,2.294646000000000000e+06,2.138849299999999814e+06,2.837907000000000000e+06,3.023953299999999814e+06,2.655504299999999814e+06,2.359242299999999814e+06,2.701124000000000000e+06,2.628861299999999814e+06,2.187904000000000000e+06,2.245269000000000000e+06,2.271360000000000000e+06,2.030944000000000000e+06,5.341523000000000000e+06,1.951648000000000000e+06,2.002144000000000000e+06,1.998048000000000000e+06,1.846343600000000093e+06,2.511206500000000000e+06,2.036704000000000000e+06,2.583317500000000000e+06,2.171648000000000000e+06,1.878112000000000000e+06,2.149184000000000000e+06,2.192058799999999814e+06,2.416172799999999814e+06,2.377856000000000000e+06,2.351576500000000000e+06,2.142644799999999814e+06,2.773310799999999814e+06,2.769515500000000000e+06,2.541569000000000000e+06,2.704919299999999814e+06,2.727615299999999814e+06,2.590984000000000000e+06,3.274747500000000000e+06,2.385772500000000000e+06,2.552955000000000000e+06,2.503540000000000000e+06,2.263744000000000000e+06,2.332600000000000000e+06,2.552955000000000000e+06,2.246336000000000000e+06,2.754334299999999814e+06,2.264245500000000000e+06,3.347010299999999814e+06,2.214868500000000000e+06,2.113536000000000000e+06,2.150272299999999814e+06,2.188226500000000000e+06,3.289928799999999814e+06,2.222422299999999814e+06,2.116076500000000000e+06,3.076672000000000000e+06,3.210151299999999814e+06,2.290813799999999814e+06,2.166336000000000000e+06,3.081034799999999814e+06,2.689738000000000000e+06,2.894836799999999814e+06,2.761849000000000000e+06,2.149504000000000000e+06,2.632732500000000000e+06,2.211328000000000000e+06,2.754334299999999814e+06,2.731486500000000000e+06,2.066699500000000000e+06,2.105536000000000000e+06,2.427595799999999814e+06,2.187456000000000000e+06,2.335872000000000000e+06,2.309827299999999814e+06,3.529337000000000000e+06,3.012643299999999814e+06,1.918530500000000000e+06,2.488358799999999814e+06,2.465549799999999814e+06,2.556750299999999814e+06,2.393438000000000000e+06,2.195854000000000000e+06,2.385772500000000000e+06,2.097056000000000000e+06,2.164352000000000000e+06,1.971665899999999907e+06,2.393216000000000000e+06,2.663095000000000000e+06,2.306032000000000000e+06,1.971665899999999907e+06,2.241436799999999814e+06,2.720100500000000000e+06,2.607936000000000000e+06,2.830240500000000000e+06,2.860603000000000000e+06,2.505536000000000000e+06,2.879655500000000000e+06,2.853088299999999814e+06,2.522592500000000000e+06,2.594779299999999814e+06,2.773310799999999814e+06,2.655504299999999814e+06,2.799878000000000000e+06,2.230049799999999814e+06,2.720100500000000000e+06,2.442815000000000000e+06,3.168327000000000000e+06,2.298441299999999814e+06,2.655504299999999814e+06,2.116076500000000000e+06,2.955561799999999814e+06,4.441123000000000000e+06,4.167556799999999814e+06,2.416172799999999814e+06,2.621346500000000000e+06,2.644042500000000000e+06,3.282414000000000000e+06,2.719424000000000000e+06,2.644042500000000000e+06,2.377408000000000000e+06,2.856807500000000000e+06,2.712434000000000000e+06,2.940928000000000000e+06,2.803673299999999814e+06,4.049826299999999814e+06,2.989795500000000000e+06,2.765644299999999814e+06,2.875784299999999814e+06,3.016438500000000000e+06,2.663095000000000000e+06,2.501568000000000000e+06,2.654592000000000000e+06,2.484564500000000000e+06,2.403328000000000000e+06,2.579446299999999814e+06,2.541569000000000000e+06,2.587112799999999814e+06,2.242752000000000000e+06,3.704073299999999814e+06,2.469383000000000000e+06,2.891117299999999814e+06,2.784696799999999814e+06,2.419776000000000000e+06,2.750539000000000000e+06,2.598498799999999814e+06,3.023953299999999814e+06,2.293504000000000000e+06,2.697252799999999814e+06,2.601792000000000000e+06,2.856807500000000000e+06,2.248704000000000000e+06,2.525440000000000000e+06,2.746667799999999814e+06,2.221888000000000000e+06,2.864474299999999814e+06,2.481024000000000000e+06,3.472331500000000000e+06,2.461791500000000000e+06,2.712434000000000000e+06,2.590984000000000000e+06,2.334656000000000000e+06,2.192058799999999814e+06,1.878656000000000000e+06,2.336395500000000000e+06,1.960316899999999907e+06,2.144320000000000000e+06,2.032503800000000047e+06,2.205824000000000000e+06,2.264245500000000000e+06,1.928096000000000000e+06,2.155328000000000000e+06,1.888093000000000000e+06,2.226368000000000000e+06,1.724742800000000047e+06,1.880502500000000000e+06,1.831162399999999907e+06,1.553801000000000000e+06,1.493038000000000000e+06,2.226254500000000000e+06,1.800352000000000000e+06,2.116096000000000000e+06,1.983360000000000000e+06,1.895683800000000047e+06,2.359242299999999814e+06,2.026528000000000000e+06,1.884334800000000047e+06,2.097063000000000000e+06,2.431429000000000000e+06,1.550005600000000093e+06,1.738912000000000000e+06,1.742400000000000000e+06,1.504387000000000000e+06,1.708064000000000000e+06,1.822656000000000000e+06,2.271799299999999814e+06,2.086720000000000000e+06,1.917216000000000000e+06,1.899520000000000000e+06,2.043852800000000047e+06,1.960448000000000000e+06,1.939968000000000000e+06,2.102784000000000000e+06,2.099904000000000000e+06,1.967840000000000000e+06,1.938752000000000000e+06,1.815328000000000000e+06,1.602880000000000000e+06,1.412960000000000000e+06,1.208704000000000000e+06,1.076448000000000000e+06,8.600320000000000000e+05,7.471200000000000000e+05,6.048000000000000000e+05,4.953440000000000000e+05,3.959680000000000000e+05,2.839760000000000000e+05,2.387520000000000000e+05,1.736200000000000000e+05,1.249120000000000000e+05,9.632600000000000000e+04,6.547200000000000000e+04,5.493000000000000000e+04,4.700200000000000000e+04,3.707100000000000000e+04,3.285900000000000000e+04,2.744600000000000000e+04,2.163300000000000000e+04,1.672300000000000000e+04,1.421900000000000000e+04,1.001200000000000000e+04,9.211000000000000000e+03,7.308000000000000000e+03,8.610000000000000000e+03,6.607000000000000000e+03,7.508000000000000000e+03,5.806000000000000000e+03,5.806000000000000000e+03,5.105000000000000000e+03,6.006000000000000000e+03,1.081300000000000000e+04,3.003000000000000000e+03,3.904000000000000000e+03,4.404000000000000000e+03,5.506000000000000000e+03,4.004000000000000000e+03,4.605000000000000000e+03,3.303000000000000000e+03,nan
4.795009999999999906e+01,1.013560000000000000e+05,1.226960000000000000e+05,1.201780000000000000e+05,1.270280000000000000e+05,1.308560000000000000e+05,1.289420000000000000e+05,1.509160000000000000e+05,1.408320000000000000e+05,1.441600000000000000e+05,1.374040000000000000e+05,1.619120000000000000e+05,1.654440000000000000e+05,1.841240000000000000e+05,2.033280000000000000e+05,2.307520000000000000e+05,2.582120000000000000e+05,3.022640000000000000e+05,2.937280000000000000e+05,2.844880000000000000e+05,3.197520000000000000e+05,3.272800000000000000e+05,3.295120000000000000e+05,3.423440000000000000e+05,3.400000000000000000e+05,3.404080000000000000e+05,3.594560000000000000e+05,3.486560000000000000e+05,3.715159000000000233e+05,4.532240000000000000e+05,5.339520000000000000e+05,5.879840000000000000e+05,4.120080000000000000e+05,6.166560000000000000e+05,4.346960000000000000e+05,7.728960000000000000e+05,4.529120000000000000e+05,4.175200000000000000e+05,4.617200000000000000e+05,4.724800000000000000e+05,5.815040000000000000e+05,6.324640000000000000e+05,4.417600000000000000e+05,5.388800000000000000e+05,5.475200000000000000e+05,6.990880000000000000e+05,4.762380000000000000e+05,6.485073000000000466e+05,7.743520000000000000e+05,5.810880000000000000e+05,6.823040000000000000e+05,5.804640000000000000e+05,6.115040000000000000e+05,5.295360000000000000e+05,8.256000000000000000e+05,7.430720000000000000e+05,5.703680000000000000e+05,8.189280000000000000e+05,7.111200000000000000e+05,1.216648300000000047e+06,6.431040000000000000e+05,1.468659100000000093e+06,8.119360000000000000e+05,9.042720000000000000e+05,1.126848000000000000e+06,6.938080000000000000e+05,9.818720000000000000e+05,9.052160000000000000e+05,9.755680000000000000e+05,1.200458399999999907e+06,1.151744000000000000e+06,9.797760000000000000e+05,1.527233800000000047e+06,1.221248000000000000e+06,1.006744599999999977e+06,1.087200000000000000e+06,1.069152000000000000e+06,1.688140600000000093e+06,1.857692600000000093e+06,1.150368000000000000e+06,1.998308000000000000e+06,1.607011300000000047e+06,2.085639100000000093e+06,2.226254500000000000e+06,1.424000000000000000e+06,2.078048500000000000e+06,1.986922000000000000e+06,2.104653500000000000e+06,1.561392500000000000e+06,2.203445500000000000e+06,2.400991500000000000e+06,1.720984500000000000e+06,2.154030500000000000e+06,2.355410000000000000e+06,3.035339000000000000e+06,2.207241000000000000e+06,2.845421799999999814e+06,1.595072000000000000e+06,1.758938600000000093e+06,2.214868500000000000e+06,2.385772500000000000e+06,2.598498799999999814e+06,2.173045000000000000e+06,2.545288500000000000e+06,2.758129500000000000e+06,2.336395500000000000e+06,3.027824500000000000e+06,2.606165299999999814e+06,2.670761500000000000e+06,2.917684500000000000e+06,2.754334299999999814e+06,2.674556799999999814e+06,2.742948299999999814e+06,3.073368299999999814e+06,3.267232799999999814e+06,3.973844000000000000e+06,3.092344799999999814e+06,2.959433000000000000e+06,2.891117299999999814e+06,3.202636500000000000e+06,2.944175799999999814e+06,3.240513799999999814e+06,3.248180299999999814e+06,3.350805500000000000e+06,3.035339000000000000e+06,3.859757000000000000e+06,3.734435799999999814e+06,3.354525000000000000e+06,3.031619799999999814e+06,3.654658299999999814e+06,3.909172000000000000e+06,3.088549500000000000e+06,3.878809500000000000e+06,3.639477000000000000e+06,4.178942799999999814e+06,4.277696500000000000e+06,3.582471500000000000e+06,3.540723000000000000e+06,3.863552299999999814e+06,2.841626500000000000e+06,2.647837799999999814e+06,3.479846000000000000e+06,3.859757000000000000e+06,3.289928799999999814e+06,3.324162500000000000e+06,3.149426299999999814e+06,3.096216000000000000e+06,3.282414000000000000e+06,4.365065000000000000e+06,3.825675000000000000e+06,3.088549500000000000e+06,3.054467500000000000e+06,2.811264000000000000e+06,3.350805500000000000e+06,3.335472500000000000e+06,3.270952000000000000e+06,3.654658299999999814e+06,2.936661000000000000e+06,3.419121000000000000e+06,4.403170000000000000e+06,3.495179299999999814e+06,2.989795500000000000e+06,3.358320299999999814e+06,3.347010299999999814e+06,3.438097799999999814e+06,4.509514500000000000e+06,3.696406799999999814e+06,3.723125799999999814e+06,4.004206500000000000e+06,3.757283500000000000e+06,3.476126799999999814e+06,4.080188799999999814e+06,3.559699500000000000e+06,4.448713500000000000e+06,3.073368299999999814e+06,3.278618799999999814e+06,3.631810500000000000e+06,4.448713500000000000e+06,4.065007500000000000e+06,3.434302500000000000e+06,4.213176500000000000e+06,3.343215000000000000e+06,3.924353000000000000e+06,3.571085500000000000e+06,3.403940000000000000e+06,2.860603000000000000e+06,3.624295799999999814e+06,2.970894799999999814e+06,3.172122299999999814e+06,3.229203799999999814e+06,3.156941000000000000e+06,2.891117299999999814e+06,2.613680000000000000e+06,2.625141799999999814e+06,2.621346500000000000e+06,2.720100500000000000e+06,3.061982299999999814e+06,2.894836799999999814e+06,4.011721299999999814e+06,2.640323000000000000e+06,3.088549500000000000e+06,2.742948299999999814e+06,2.689738000000000000e+06,3.008772000000000000e+06,3.331677000000000000e+06,3.073368299999999814e+06,2.970894799999999814e+06,2.655504299999999814e+06,3.149426299999999814e+06,3.331677000000000000e+06,4.095370000000000000e+06,3.073368299999999814e+06,3.350805500000000000e+06,2.533902500000000000e+06,2.488358799999999814e+06,3.449483500000000000e+06,2.184431000000000000e+06,2.427595799999999814e+06,2.097063000000000000e+06,2.534144000000000000e+06,2.503540000000000000e+06,2.666890299999999814e+06,2.746667799999999814e+06,2.841626500000000000e+06,2.336395500000000000e+06,2.378218799999999814e+06,2.378218799999999814e+06,2.545792000000000000e+06,2.287018299999999814e+06,2.306032000000000000e+06,2.336395500000000000e+06,2.685942799999999814e+06,2.499668799999999814e+06,1.869153500000000000e+06,2.359242299999999814e+06,2.230049799999999814e+06,2.568136299999999814e+06,2.685942799999999814e+06,2.644042500000000000e+06,2.974614000000000000e+06,2.340227799999999814e+06,2.214528000000000000e+06,2.150272299999999814e+06,2.394240000000000000e+06,2.081880800000000047e+06,2.047685000000000000e+06,2.097056000000000000e+06,2.537773799999999814e+06,3.445764299999999814e+06,2.379328000000000000e+06,2.659375500000000000e+06,2.795520000000000000e+06,2.325046500000000000e+06,3.187303500000000000e+06,2.625141799999999814e+06,2.808896000000000000e+06,2.921479799999999814e+06,3.620500500000000000e+06,3.578752000000000000e+06,3.198841299999999814e+06,3.738307000000000000e+06,2.974614000000000000e+06,2.929070500000000000e+06,2.818930500000000000e+06,2.925199299999999814e+06,3.536851799999999814e+06,3.365986799999999814e+06,2.761849000000000000e+06,3.198841299999999814e+06,3.973844000000000000e+06,3.103730799999999814e+06,3.217817799999999814e+06,2.902503299999999814e+06,3.153145500000000000e+06,3.164607500000000000e+06,3.806698500000000000e+06,3.662324799999999814e+06,3.119063799999999814e+06,3.267232799999999814e+06,2.621346500000000000e+06,3.533056500000000000e+06,3.020158000000000000e+06,3.582471500000000000e+06,3.023953299999999814e+06,2.381977000000000000e+06,3.278618799999999814e+06,3.065853500000000000e+06,2.632732500000000000e+06,2.910018000000000000e+06,2.841626500000000000e+06,3.244385000000000000e+06,3.609114500000000000e+06,3.100011299999999814e+06,3.540723000000000000e+06,3.605319299999999814e+06,4.186609299999999814e+06,3.460945500000000000e+06,2.644042500000000000e+06,3.132096000000000000e+06,3.054467500000000000e+06,3.084830000000000000e+06,4.053621500000000000e+06,3.867423500000000000e+06,2.655504299999999814e+06,2.800448000000000000e+06,3.183508000000000000e+06,2.587112799999999814e+06,3.065853500000000000e+06,3.020158000000000000e+06,2.735281799999999814e+06,3.054976000000000000e+06,2.997462000000000000e+06,2.484564500000000000e+06,2.910018000000000000e+06,2.830240500000000000e+06,2.625141799999999814e+06,3.612834000000000000e+06,3.259566299999999814e+06,3.411530500000000000e+06,2.704919299999999814e+06,2.925199299999999814e+06,2.815059299999999814e+06,3.020158000000000000e+06,3.031619799999999814e+06,3.381168000000000000e+06,2.803673299999999814e+06,2.682071500000000000e+06,2.640323000000000000e+06,2.929070500000000000e+06,3.073368299999999814e+06,2.864474299999999814e+06,2.799878000000000000e+06,2.419968299999999814e+06,2.590984000000000000e+06,2.883450799999999814e+06,3.069648799999999814e+06,3.195046000000000000e+06,2.408619299999999814e+06,2.640323000000000000e+06,2.423800500000000000e+06,2.727615299999999814e+06,2.507411299999999814e+06,2.545600000000000000e+06,2.811264000000000000e+06,2.438982799999999814e+06,2.822725799999999814e+06,2.761849000000000000e+06,2.359242299999999814e+06,2.948047000000000000e+06,2.788492000000000000e+06,2.570752000000000000e+06,3.377372799999999814e+06,2.491200000000000000e+06,2.537773799999999814e+06,2.495873500000000000e+06,2.383104000000000000e+06,2.203445500000000000e+06,2.473215500000000000e+06,2.279464799999999814e+06,3.195046000000000000e+06,2.203445500000000000e+06,2.032503800000000047e+06,2.520448000000000000e+06,2.359242299999999814e+06,2.354688000000000000e+06,2.590984000000000000e+06,2.355410000000000000e+06,2.518721299999999814e+06,2.560469500000000000e+06,2.066699500000000000e+06,2.739153000000000000e+06,2.530107000000000000e+06,2.599680000000000000e+06,2.723820000000000000e+06,2.741504000000000000e+06,2.663680000000000000e+06,2.986076000000000000e+06,3.373577500000000000e+06,2.731486500000000000e+06,2.268003799999999814e+06,2.328841799999999814e+06,2.978409500000000000e+06,3.799032000000000000e+06,3.172122299999999814e+06,4.076317500000000000e+06,3.308981299999999814e+06,3.305110000000000000e+06,2.815059299999999814e+06,3.149426299999999814e+06,2.826445000000000000e+06,3.046877000000000000e+06,3.088549500000000000e+06,2.910018000000000000e+06,3.153984000000000000e+06,2.663095000000000000e+06,2.780901500000000000e+06,2.761849000000000000e+06,3.126578500000000000e+06,2.302199500000000000e+06,2.963228299999999814e+06,3.111397299999999814e+06,2.818930500000000000e+06,2.803673299999999814e+06,3.810493799999999814e+06,3.134245000000000000e+06,2.571931500000000000e+06,2.682816000000000000e+06,2.849293000000000000e+06,2.716305299999999814e+06,2.659375500000000000e+06,3.403940000000000000e+06,3.137964500000000000e+06,2.974614000000000000e+06,4.171276299999999814e+06,3.035339000000000000e+06,2.583317500000000000e+06,2.815059299999999814e+06,2.799878000000000000e+06,2.997462000000000000e+06,2.389604799999999814e+06,2.446610299999999814e+06,2.742948299999999814e+06,3.438097799999999814e+06,2.982280799999999814e+06,3.001257299999999814e+06,2.644042500000000000e+06,3.232999000000000000e+06,3.149426299999999814e+06,2.632732500000000000e+06,2.982280799999999814e+06,2.879655500000000000e+06,3.008772000000000000e+06,2.925199299999999814e+06,2.366795799999999814e+06,3.491308000000000000e+06,2.921479799999999814e+06,2.765644299999999814e+06,3.403940000000000000e+06,3.320291299999999814e+06,2.727615299999999814e+06,2.807392799999999814e+06,3.119063799999999814e+06,2.492154000000000000e+06,2.507411299999999814e+06,3.111397299999999814e+06,2.670761500000000000e+06,2.723820000000000000e+06,2.955561799999999814e+06,2.969344000000000000e+06,3.126578500000000000e+06,3.077239500000000000e+06,2.963228299999999814e+06,2.875784299999999814e+06,2.560469500000000000e+06,2.921479799999999814e+06,2.940380500000000000e+06,2.666890299999999814e+06,3.479846000000000000e+06,2.837907000000000000e+06,2.967099500000000000e+06,2.495873500000000000e+06,2.682071500000000000e+06,3.324162500000000000e+06,3.388682799999999814e+06,2.951842299999999814e+06,3.153145500000000000e+06,3.004976500000000000e+06,3.460945500000000000e+06,2.856807500000000000e+06,2.594779299999999814e+06,3.073368299999999814e+06,3.039286299999999814e+06,3.400068799999999814e+06,2.685942799999999814e+06,3.597652500000000000e+06,3.172122299999999814e+06,2.716305299999999814e+06,3.027824500000000000e+06,3.149426299999999814e+06,2.674556799999999814e+06,2.722048000000000000e+06,3.035339000000000000e+06,3.225408500000000000e+06,3.115268500000000000e+06,3.301314500000000000e+06,3.244385000000000000e+06,3.168327000000000000e+06,2.644042500000000000e+06,3.145631000000000000e+06,2.955561799999999814e+06,2.708638500000000000e+06,2.927680000000000000e+06,3.153145500000000000e+06,3.046877000000000000e+06,2.560469500000000000e+06,2.580800000000000000e+06,3.058187000000000000e+06,2.784696799999999814e+06,2.328841799999999814e+06,2.834111799999999814e+06,3.061982299999999814e+06,3.103730799999999814e+06,3.001257299999999814e+06,2.647837799999999814e+06,2.887322000000000000e+06,3.160812299999999814e+06,2.879655500000000000e+06,3.563419000000000000e+06,2.530107000000000000e+06,3.096216000000000000e+06,3.195046000000000000e+06,3.115268500000000000e+06,3.244385000000000000e+06,4.182814000000000000e+06,3.065853500000000000e+06,3.582471500000000000e+06,3.673710799999999814e+06,2.492154000000000000e+06,2.612352000000000000e+06,2.685942799999999814e+06,3.498974500000000000e+06,2.659375500000000000e+06,3.111397299999999814e+06,2.917684500000000000e+06,2.974614000000000000e+06,2.739153000000000000e+06,2.902503299999999814e+06,3.229203799999999814e+06,3.126578500000000000e+06,2.993590799999999814e+06,2.951842299999999814e+06,3.270952000000000000e+06,2.970894799999999814e+06,3.343215000000000000e+06,2.815059299999999814e+06,2.765644299999999814e+06,3.251899799999999814e+06,3.061982299999999814e+06,3.517875299999999814e+06,3.529337000000000000e+06,3.164607500000000000e+06,2.647837799999999814e+06,3.624295799999999814e+06,3.195046000000000000e+06,2.503540000000000000e+06,2.556750299999999814e+06,2.788492000000000000e+06,3.081034799999999814e+06,3.400068799999999814e+06,2.507411299999999814e+06,2.533902500000000000e+06,2.670761500000000000e+06,2.527479500000000000e+06,2.828298799999999814e+06,2.945311799999999814e+06,3.008987500000000000e+06,2.726725799999999814e+06,2.785432799999999814e+06,3.063303799999999814e+06,3.916838500000000000e+06,3.974400000000000000e+06,3.195875799999999814e+06,2.891809799999999814e+06,3.286928799999999814e+06,3.478608000000000000e+06,3.394410500000000000e+06,2.695428500000000000e+06,2.621844000000000000e+06,2.291392000000000000e+06,2.872043000000000000e+06,2.753936000000000000e+06,5.708744000000000000e+06,3.625242799999999814e+06,2.957327299999999814e+06,2.802533500000000000e+06,2.786176500000000000e+06,2.653326000000000000e+06,4.185738000000000000e+06,2.970764000000000000e+06,2.626192000000000000e+06,2.799201500000000000e+06,2.502390500000000000e+06,2.951433299999999814e+06,2.837907000000000000e+06,3.107602000000000000e+06,3.149675500000000000e+06,2.868269500000000000e+06,2.598498799999999814e+06,2.556750299999999814e+06,2.822725799999999814e+06,3.130449799999999814e+06,3.128194799999999814e+06,2.948047000000000000e+06,2.765644299999999814e+06,3.582471500000000000e+06,2.097063000000000000e+06,2.784696799999999814e+06,2.469383000000000000e+06,3.578752000000000000e+06,2.325046500000000000e+06,3.350805500000000000e+06,3.350805500000000000e+06,2.750539000000000000e+06,2.856807500000000000e+06,3.286133500000000000e+06,2.666890299999999814e+06,3.001257299999999814e+06,3.134245000000000000e+06,2.860603000000000000e+06,2.378218799999999814e+06,2.826445000000000000e+06,2.379328000000000000e+06,2.469852799999999814e+06,2.588895799999999814e+06,2.569793500000000000e+06,2.960407799999999814e+06,3.530223299999999814e+06,3.163759500000000000e+06,2.387094299999999814e+06,2.652835799999999814e+06,2.950904299999999814e+06,3.721528799999999814e+06,3.344838500000000000e+06,3.525541799999999814e+06,3.186631000000000000e+06,3.255771000000000000e+06,2.417256000000000000e+06,2.818930500000000000e+06,3.098784500000000000e+06,3.976644000000000000e+06,3.509872500000000000e+06,2.669062000000000000e+06,3.307103299999999814e+06,2.343768500000000000e+06,3.860608799999999814e+06,2.454722500000000000e+06,3.899804799999999814e+06,2.811756000000000000e+06,2.908186500000000000e+06,2.843747299999999814e+06,3.469602500000000000e+06,4.327402000000000000e+06,2.645207000000000000e+06,3.411556000000000000e+06,3.043558799999999814e+06,2.595904000000000000e+06,3.002924000000000000e+06,2.944746799999999814e+06,2.812379500000000000e+06,3.339402299999999814e+06,3.067024500000000000e+06,2.630953500000000000e+06,3.086004299999999814e+06,3.619974000000000000e+06,3.407960299999999814e+06,3.378924000000000000e+06,3.625273500000000000e+06,2.894836799999999814e+06,2.294646000000000000e+06,2.575651000000000000e+06,2.622259299999999814e+06,2.528013799999999814e+06,2.307907500000000000e+06,2.114562299999999814e+06,1.996454300000000047e+06,2.331386500000000000e+06,2.954688500000000000e+06,2.112281299999999814e+06,2.218688000000000000e+06,2.563456000000000000e+06,2.416020000000000000e+06,2.648434000000000000e+06,2.411776000000000000e+06,2.776322000000000000e+06,2.621346500000000000e+06,2.479487000000000000e+06,3.094748000000000000e+06,2.982030299999999814e+06,2.858240500000000000e+06,3.079558799999999814e+06,2.683712000000000000e+06,2.633984799999999814e+06,2.830012000000000000e+06,2.822089000000000000e+06,2.961645500000000000e+06,2.941157299999999814e+06,2.708789000000000000e+06,2.922708500000000000e+06,3.876277000000000000e+06,2.741861000000000000e+06,3.030297299999999814e+06,2.782752000000000000e+06,2.860896000000000000e+06,2.833157799999999814e+06,2.973686299999999814e+06,2.662624000000000000e+06,3.571096500000000000e+06,3.334720299999999814e+06,2.591408000000000000e+06,3.075951000000000000e+06,3.830746299999999814e+06,3.200217000000000000e+06,3.031619799999999814e+06,2.837022799999999814e+06,2.427697000000000000e+06,3.742102299999999814e+06,2.517195299999999814e+06,1.819067300000000047e+06,2.338273299999999814e+06,2.318660500000000000e+06,2.602583000000000000e+06,2.073984000000000000e+06,2.334475799999999814e+06,2.412744299999999814e+06,2.278508299999999814e+06,2.761712500000000000e+06,2.563110299999999814e+06,4.047003000000000000e+06,2.991973799999999814e+06,2.325046500000000000e+06,3.263361500000000000e+06,2.841626500000000000e+06,3.039286299999999814e+06,2.876848000000000000e+06,2.898708000000000000e+06,2.290813799999999814e+06,2.993590799999999814e+06,3.172122299999999814e+06,2.940380500000000000e+06,2.678276000000000000e+06,2.986076000000000000e+06,3.077239500000000000e+06,2.871989000000000000e+06,2.906298500000000000e+06,2.735281799999999814e+06,3.172122299999999814e+06,2.918592000000000000e+06,3.255771000000000000e+06,2.685942799999999814e+06,2.864474299999999814e+06,2.507411299999999814e+06,3.331677000000000000e+06,2.636527799999999814e+06,2.689664000000000000e+06,2.860603000000000000e+06,3.126578500000000000e+06,2.780901500000000000e+06,3.183508000000000000e+06,3.723125799999999814e+06,2.366795799999999814e+06,2.807392799999999814e+06,2.659375500000000000e+06,3.286133500000000000e+06,3.141759799999999814e+06,3.020158000000000000e+06,2.883450799999999814e+06,2.780901500000000000e+06,2.454201000000000000e+06,2.948047000000000000e+06,2.351576500000000000e+06,3.293800000000000000e+06,2.272576000000000000e+06,2.423800500000000000e+06,2.344023000000000000e+06,2.906298500000000000e+06,2.897576000000000000e+06,2.682071500000000000e+06,2.925199299999999814e+06,3.065853500000000000e+06,3.043005799999999814e+06,3.008772000000000000e+06,3.631810500000000000e+06,4.456228000000000000e+06,2.917684500000000000e+06,3.400068799999999814e+06,2.864474299999999814e+06,2.473215500000000000e+06,3.609114500000000000e+06,3.909172000000000000e+06,2.807392799999999814e+06,3.677506000000000000e+06,2.967099500000000000e+06,2.898708000000000000e+06,3.912967299999999814e+06,3.035339000000000000e+06,2.647837799999999814e+06,3.597652500000000000e+06,3.004976500000000000e+06,3.160812299999999814e+06,3.893990500000000000e+06,3.270952000000000000e+06,2.761849000000000000e+06,2.803673299999999814e+06,2.211073299999999814e+06,3.449483500000000000e+06,2.723820000000000000e+06,1.910939899999999907e+06,2.359242299999999814e+06,2.256618000000000000e+06,2.621346500000000000e+06,2.356864000000000000e+06,3.350805500000000000e+06,2.830240500000000000e+06,3.297595299999999814e+06,5.842959500000000000e+06,3.172122299999999814e+06,2.427595799999999814e+06,2.629440000000000000e+06,3.039286299999999814e+06,2.169249799999999814e+06,2.313216000000000000e+06,2.301696000000000000e+06,2.604672000000000000e+06,2.601216000000000000e+06,2.579776000000000000e+06,2.723820000000000000e+06,2.807392799999999814e+06,2.699904000000000000e+06,3.453279000000000000e+06,2.598498799999999814e+06,2.701124000000000000e+06,2.853088299999999814e+06,2.560469500000000000e+06,2.944175799999999814e+06,3.122783000000000000e+06,2.784696799999999814e+06,3.054467500000000000e+06,3.073368299999999814e+06,3.270952000000000000e+06,2.754334299999999814e+06,2.818930500000000000e+06,2.932865799999999814e+06,3.468460299999999814e+06,2.370591299999999814e+06,2.906298500000000000e+06,2.336395500000000000e+06,3.031619799999999814e+06,2.423800500000000000e+06,2.678276000000000000e+06,2.739153000000000000e+06,2.195854000000000000e+06,2.336395500000000000e+06,2.507072000000000000e+06,2.627895000000000000e+06,1.831162399999999907e+06,2.340227799999999814e+06,2.270592000000000000e+06,2.917684500000000000e+06,2.210304000000000000e+06,2.131295799999999814e+06,2.238713299999999814e+06,2.215378500000000000e+06,2.625863500000000000e+06,2.227584000000000000e+06,2.471424000000000000e+06,2.118902500000000000e+06,2.352576000000000000e+06,2.417343299999999814e+06,2.860344500000000000e+06,2.421202799999999814e+06,2.492540799999999814e+06,2.563671299999999814e+06,2.461489799999999814e+06,2.766737299999999814e+06,3.460895299999999814e+06,2.836386799999999814e+06,3.192647500000000000e+06,2.345877299999999814e+06,2.855964500000000000e+06,2.507411299999999814e+06,2.520000000000000000e+06,2.036262000000000000e+06,2.491840000000000000e+06,2.345152000000000000e+06,2.311424000000000000e+06,2.327104000000000000e+06,2.116535799999999814e+06,2.358353500000000000e+06,2.349184000000000000e+06,2.687629799999999814e+06,2.158533000000000000e+06,2.080960000000000000e+06,2.113856000000000000e+06,2.291136000000000000e+06,2.108096000000000000e+06,2.583744000000000000e+06,2.162624000000000000e+06,1.977012800000000047e+06,2.575108000000000000e+06,2.141115799999999814e+06,1.973016000000000000e+06,2.120000000000000000e+06,2.084288000000000000e+06,2.258048000000000000e+06,2.584896000000000000e+06,2.309312000000000000e+06,2.260416000000000000e+06,2.657856000000000000e+06,2.036262000000000000e+06,2.055488500000000000e+06,2.310656000000000000e+06,2.328768000000000000e+06,2.258304000000000000e+06,2.864474299999999814e+06,2.347781299999999814e+06,2.364480000000000000e+06,2.457996299999999814e+06,2.195854000000000000e+06,2.807392799999999814e+06,2.366795799999999814e+06,2.442815000000000000e+06,2.345104799999999814e+06,2.405632000000000000e+06,2.370591299999999814e+06,2.609792000000000000e+06,2.259968000000000000e+06,2.246821299999999814e+06,2.271360000000000000e+06,2.343680000000000000e+06,2.283584000000000000e+06,3.346363000000000000e+06,2.165440000000000000e+06,2.500992000000000000e+06,2.903468799999999814e+06,1.981093000000000000e+06,2.176877500000000000e+06,2.568136299999999814e+06,2.294646000000000000e+06,2.192058799999999814e+06,2.062048000000000000e+06,2.134113500000000000e+06,1.608512000000000000e+06,1.552575000000000000e+06,1.765632000000000000e+06,1.698720000000000000e+06,1.970912000000000000e+06,1.869610000000000000e+06,2.055276600000000093e+06,2.116076500000000000e+06,2.068000000000000000e+06,2.147648000000000000e+06,1.923040000000000000e+06,2.146477000000000000e+06,2.214784000000000000e+06,2.503540000000000000e+06,1.971456000000000000e+06,2.141888000000000000e+06,1.967355500000000000e+06,2.256618000000000000e+06,3.430583000000000000e+06,2.678276000000000000e+06,2.268003799999999814e+06,2.423800500000000000e+06,2.804227500000000000e+06,2.317418799999999814e+06,2.414375799999999814e+06,2.716945000000000000e+06,2.308864000000000000e+06,2.155654000000000000e+06,2.032978899999999907e+06,2.541225000000000000e+06,1.903136000000000000e+06,2.344780000000000000e+06,1.773523399999999907e+06,2.346229000000000000e+06,2.212517000000000000e+06,2.022375300000000047e+06,2.137984000000000000e+06,1.737258500000000000e+06,1.985576000000000000e+06,2.006803399999999907e+06,2.313430500000000000e+06,2.014496000000000000e+06,1.768032000000000000e+06,2.042206800000000047e+06,1.699264000000000000e+06,2.043852800000000047e+06,1.432237100000000093e+06,2.195854000000000000e+06,2.131295799999999814e+06,2.138849299999999814e+06,2.089472399999999907e+06,1.777952100000000093e+06,2.222422299999999814e+06,2.251264000000000000e+06,2.450368500000000000e+06,2.511206500000000000e+06,2.286144000000000000e+06,2.029632000000000000e+06,2.598498799999999814e+06,2.243520000000000000e+06,2.067680000000000000e+06,2.088608000000000000e+06,2.308416000000000000e+06,2.078208000000000000e+06,2.535040000000000000e+06,2.533902500000000000e+06,2.267648000000000000e+06,2.214868500000000000e+06,2.336395500000000000e+06,2.416172799999999814e+06,2.959433000000000000e+06,2.101248000000000000e+06,2.089472399999999907e+06,2.799878000000000000e+06,1.886016000000000000e+06,4.627245000000000000e+06,2.043852800000000047e+06,1.629783100000000093e+06,2.094496000000000000e+06,2.184431000000000000e+06,2.057152000000000000e+06,2.480769000000000000e+06,2.028671500000000000e+06,1.982272000000000000e+06,1.701970000000000000e+06,2.093280000000000000e+06,2.967099500000000000e+06,2.404787000000000000e+06,2.560469500000000000e+06,2.716305299999999814e+06,2.503540000000000000e+06,2.636480000000000000e+06,2.602370000000000000e+06,2.731072000000000000e+06,2.522592500000000000e+06,2.416172799999999814e+06,2.666890299999999814e+06,2.340227799999999814e+06,2.325046500000000000e+06,2.416172799999999814e+06,2.374423500000000000e+06,2.332600000000000000e+06,2.425536000000000000e+06,2.416172799999999814e+06,2.359242299999999814e+06,2.932865799999999814e+06,2.188226500000000000e+06,2.116076500000000000e+06,2.281792000000000000e+06,2.347781299999999814e+06,2.321214000000000000e+06,2.268003799999999814e+06,4.976717500000000000e+06,2.039232000000000000e+06,2.157863000000000000e+06,2.322496000000000000e+06,2.086720000000000000e+06,2.100672000000000000e+06,1.823571800000000047e+06,2.575651000000000000e+06,1.884334800000000047e+06,2.074290100000000093e+06,2.613680000000000000e+06,2.237603500000000000e+06,1.952726300000000047e+06,2.218688000000000000e+06,2.644042500000000000e+06,2.309827299999999814e+06,2.275631500000000000e+06,2.499668799999999814e+06,2.480769000000000000e+06,3.039286299999999814e+06,2.598498799999999814e+06,2.279464799999999814e+06,2.853088299999999814e+06,2.408619299999999814e+06,2.239616000000000000e+06,2.197696000000000000e+06,2.241436799999999814e+06,1.881056000000000000e+06,2.248320000000000000e+06,2.226816000000000000e+06,2.913813299999999814e+06,2.102336000000000000e+06,2.237888000000000000e+06,2.119834799999999814e+06,2.061600000000000000e+06,2.112281299999999814e+06,2.833920000000000000e+06,2.378218799999999814e+06,2.442815000000000000e+06,2.374464000000000000e+06,2.837907000000000000e+06,2.423800500000000000e+06,2.594779299999999814e+06,2.631680000000000000e+06,2.173045000000000000e+06,3.001257299999999814e+06,3.092344799999999814e+06,2.796006799999999814e+06,2.507411299999999814e+06,2.506752000000000000e+06,2.118080000000000000e+06,2.180672799999999814e+06,2.376256000000000000e+06,2.598498799999999814e+06,2.226254500000000000e+06,1.663978899999999907e+06,2.150272299999999814e+06,3.195046000000000000e+06,2.359242299999999814e+06,2.359242299999999814e+06,2.271799299999999814e+06,2.317418799999999814e+06,2.864474299999999814e+06,2.180672799999999814e+06,3.248180299999999814e+06,2.325046500000000000e+06,1.929856000000000000e+06,2.351576500000000000e+06,2.446610299999999814e+06,2.157632000000000000e+06,2.454201000000000000e+06,2.051518300000000047e+06,2.959433000000000000e+06,2.480769000000000000e+06,2.100895299999999814e+06,2.243648000000000000e+06,2.312192000000000000e+06,2.780901500000000000e+06,1.924896000000000000e+06,2.256618000000000000e+06,1.948894000000000000e+06,2.260450299999999814e+06,1.928640000000000000e+06,3.270952000000000000e+06,2.013490300000000047e+06,2.537773799999999814e+06,2.097063000000000000e+06,3.043005799999999814e+06,3.620500500000000000e+06,2.097063000000000000e+06,2.055276600000000093e+06,2.381977000000000000e+06,2.404787000000000000e+06,2.123630299999999814e+06,2.131295799999999814e+06,2.489024000000000000e+06,2.644042500000000000e+06,2.252822500000000000e+06,2.070457899999999907e+06,2.347781299999999814e+06,2.385772500000000000e+06,2.347781299999999814e+06,2.062867300000000047e+06,2.503540000000000000e+06,2.237603500000000000e+06,2.176877500000000000e+06,2.363712000000000000e+06,2.575651000000000000e+06,2.427595799999999814e+06,2.074290100000000093e+06,2.317418799999999814e+06,2.497024000000000000e+06,2.780901500000000000e+06,2.385772500000000000e+06,2.651709000000000000e+06,2.533902500000000000e+06,2.704919299999999814e+06,3.050672299999999814e+06,3.077239500000000000e+06,2.587112799999999814e+06,2.435187299999999814e+06,2.818930500000000000e+06,2.708638500000000000e+06,2.727615299999999814e+06,2.355410000000000000e+06,2.249064299999999814e+06,2.518721299999999814e+06,2.495873500000000000e+06,2.825664000000000000e+06,2.533902500000000000e+06,2.157863000000000000e+06,2.731486500000000000e+06,3.134245000000000000e+06,2.313622500000000000e+06,2.963228299999999814e+06,2.655504299999999814e+06,2.494528000000000000e+06,3.145631000000000000e+06,2.761849000000000000e+06,2.465549799999999814e+06,2.522592500000000000e+06,2.556750299999999814e+06,2.366144000000000000e+06,2.389604799999999814e+06,2.679296000000000000e+06,2.754334299999999814e+06,2.640323000000000000e+06,2.708638500000000000e+06,2.047685000000000000e+06,2.834111799999999814e+06,2.963228299999999814e+06,2.442880000000000000e+06,1.971665899999999907e+06,2.639296000000000000e+06,2.363037500000000000e+06,2.659375500000000000e+06,2.303680000000000000e+06,2.173045000000000000e+06,2.568136299999999814e+06,2.306304000000000000e+06,2.170304000000000000e+06,2.380672000000000000e+06,2.192058799999999814e+06,2.640323000000000000e+06,2.582720000000000000e+06,2.378218799999999814e+06,2.344128000000000000e+06,2.267584000000000000e+06,2.237603500000000000e+06,2.363037500000000000e+06,2.178432000000000000e+06,1.933711800000000047e+06,2.157863000000000000e+06,2.097063000000000000e+06,2.328841799999999814e+06,2.856807500000000000e+06,2.233808000000000000e+06,2.097063000000000000e+06,1.903349300000000047e+06,2.287018299999999814e+06,1.914880000000000000e+06,1.925888000000000000e+06,2.511206500000000000e+06,2.012064000000000000e+06,2.211073299999999814e+06,2.340227799999999814e+06,1.884334800000000047e+06,2.062867300000000047e+06,2.161658299999999814e+06,2.340227799999999814e+06,1.789536000000000000e+06,1.774464000000000000e+06,1.831162399999999907e+06,2.347781299999999814e+06,1.675402800000000047e+06,1.750560000000000000e+06,2.222422299999999814e+06,2.271799299999999814e+06,1.632800000000000000e+06,2.192058799999999814e+06,1.801984000000000000e+06,1.774336000000000000e+06,2.119834799999999814e+06,1.881184000000000000e+06,1.785152000000000000e+06,1.660146600000000093e+06,1.701970000000000000e+06,1.858688000000000000e+06,2.051424000000000000e+06,2.477010799999999814e+06,1.983712000000000000e+06,2.117120000000000000e+06,1.916000000000000000e+06,1.978752000000000000e+06,1.974560000000000000e+06,1.911584000000000000e+06,1.668384000000000000e+06,1.563616000000000000e+06,1.359904000000000000e+06,1.239232000000000000e+06,1.085088000000000000e+06,8.850080000000000000e+05,6.637760000000000000e+05,6.381440000000000000e+05,4.721680000000000000e+05,3.531360000000000000e+05,2.923040000000000000e+05,2.117240000000000000e+05,1.865480000000000000e+05,1.116200000000000000e+05,1.037720000000000000e+05,6.969000000000000000e+04,6.707800000000000000e+04,4.158400000000000000e+04,3.416300000000000000e+04,2.724500000000000000e+04,2.353700000000000000e+04,1.662300000000000000e+04,1.602200000000000000e+04,1.512000000000000000e+04,1.251600000000000000e+04,8.009000000000000000e+03,6.407000000000000000e+03,8.410000000000000000e+03,7.809000000000000000e+03,7.508000000000000000e+03,6.407000000000000000e+03,6.006000000000000000e+03,3.704000000000000000e+03,6.807000000000000000e+03,5.205000000000000000e+03,3.403000000000000000e+03,3.904000000000000000e+03,3.904000000000000000e+03,2.702000000000000000e+03,4.304000000000000000e+03,4.004000000000000000e+03,3.503000000000000000e+03,nan
4.795089999999999719e+01,1.114200000000000000e+05,1.061860000000000000e+05,1.154460000000000000e+05,1.256180000000000000e+05,2.033280000000000000e+05,1.337760000000000000e+05,1.354920000000000000e+05,2.211320000000000000e+05,2.327760000000000000e+05,1.776600000000000000e+05,1.418400000000000000e+05,1.600960000000000000e+05,1.940280000000000000e+05,1.959480000000000000e+05,2.410800000000000000e+05,3.407120000000000000e+05,2.550680000000000000e+05,2.914960000000000000e+05,2.951520000000000000e+05,3.291120000000000000e+05,3.097840000000000000e+05,4.572160000000000000e+05,3.664880000000000000e+05,3.340960000000000000e+05,3.468240000000000000e+05,3.711760000000000000e+05,3.658720000000000000e+05,7.013693000000000466e+05,4.629520000000000000e+05,3.727040000000000000e+05,5.596640000000000000e+05,5.771680000000000000e+05,5.058080000000000000e+05,5.445440000000000000e+05,5.583360000000000000e+05,3.927040000000000000e+05,4.500480000000000000e+05,4.292800000000000000e+05,7.139200000000000000e+05,4.796560000000000000e+05,5.492800000000000000e+05,6.053120000000000000e+05,6.063360000000000000e+05,5.696480000000000000e+05,6.076800000000000000e+05,9.525140999999999767e+05,9.841745999999999767e+05,4.672789000000000233e+05,6.558240000000000000e+05,6.658560000000000000e+05,5.613120000000000000e+05,6.029440000000000000e+05,5.486560000000000000e+05,7.648744000000000233e+05,8.130880000000000000e+05,5.968875000000000000e+05,6.948320000000000000e+05,8.309120000000000000e+05,1.035536000000000000e+06,7.689440000000000000e+05,7.594880000000000000e+05,7.799680000000000000e+05,8.264320000000000000e+05,7.825934000000000233e+05,9.524800000000000000e+05,9.891200000000000000e+05,9.324480000000000000e+05,9.362240000000000000e+05,1.107392000000000000e+06,9.037440000000000000e+05,1.045440000000000000e+06,9.611259000000000233e+05,7.332164000000000233e+05,1.435995500000000000e+06,9.953216999999999534e+05,1.167104000000000000e+06,1.798446300000000047e+06,1.363008000000000000e+06,1.752640000000000000e+06,1.309664000000000000e+06,1.964075300000000047e+06,1.224128000000000000e+06,1.056121600000000093e+06,9.687165999999999767e+05,2.013490300000000047e+06,2.309827299999999814e+06,1.455010000000000000e+06,2.036262000000000000e+06,1.466432899999999907e+06,1.515809899999999907e+06,2.142644799999999814e+06,2.154030500000000000e+06,1.720984500000000000e+06,2.571931500000000000e+06,1.975499100000000093e+06,1.537056000000000000e+06,1.944928000000000000e+06,2.298441299999999814e+06,2.218626799999999814e+06,1.948894000000000000e+06,1.964192000000000000e+06,1.986922000000000000e+06,2.613680000000000000e+06,2.887322000000000000e+06,2.761849000000000000e+06,2.674556799999999814e+06,3.126578500000000000e+06,3.415250000000000000e+06,3.305110000000000000e+06,3.031619799999999814e+06,3.111397299999999814e+06,3.950996299999999814e+06,3.422916500000000000e+06,3.069648799999999814e+06,3.464665000000000000e+06,3.308981299999999814e+06,2.784696799999999814e+06,3.232999000000000000e+06,2.815059299999999814e+06,3.616629299999999814e+06,3.008772000000000000e+06,2.875784299999999814e+06,3.487512799999999814e+06,3.046877000000000000e+06,2.989795500000000000e+06,2.974614000000000000e+06,3.061982299999999814e+06,3.210151299999999814e+06,3.134245000000000000e+06,3.806698500000000000e+06,3.654658299999999814e+06,2.913813299999999814e+06,3.472331500000000000e+06,3.422916500000000000e+06,3.069648799999999814e+06,2.830240500000000000e+06,4.156095000000000000e+06,3.377372799999999814e+06,3.035339000000000000e+06,5.128530000000000000e+06,3.647143500000000000e+06,3.251899799999999814e+06,2.936661000000000000e+06,3.779979500000000000e+06,3.286133500000000000e+06,2.875784299999999814e+06,2.822725799999999814e+06,3.232999000000000000e+06,3.217817799999999814e+06,2.803673299999999814e+06,3.468460299999999814e+06,3.449483500000000000e+06,2.769515500000000000e+06,3.502694000000000000e+06,3.096216000000000000e+06,2.777030299999999814e+06,3.479846000000000000e+06,3.757283500000000000e+06,3.624295799999999814e+06,3.947201000000000000e+06,3.214022500000000000e+06,3.365986799999999814e+06,3.707868500000000000e+06,3.384887500000000000e+06,3.856037500000000000e+06,3.464665000000000000e+06,5.128530000000000000e+06,3.506489299999999814e+06,3.517875299999999814e+06,3.639477000000000000e+06,4.167556799999999814e+06,3.548237799999999814e+06,3.833189799999999814e+06,2.849293000000000000e+06,3.312776500000000000e+06,3.027824500000000000e+06,3.943329799999999814e+06,3.263361500000000000e+06,4.251205500000000000e+06,3.916838500000000000e+06,3.905452500000000000e+06,3.438097799999999814e+06,3.084830000000000000e+06,3.251899799999999814e+06,3.536851799999999814e+06,4.065007500000000000e+06,3.476126799999999814e+06,3.217817799999999814e+06,3.153145500000000000e+06,3.023953299999999814e+06,3.810493799999999814e+06,3.498974500000000000e+06,3.289928799999999814e+06,3.628015000000000000e+06,3.289928799999999814e+06,2.678276000000000000e+06,3.654658299999999814e+06,2.621346500000000000e+06,3.126578500000000000e+06,2.921479799999999814e+06,3.521746500000000000e+06,3.221537299999999814e+06,2.815059299999999814e+06,2.636527799999999814e+06,2.777030299999999814e+06,3.206356000000000000e+06,2.796006799999999814e+06,2.685942799999999814e+06,2.792211500000000000e+06,3.069648799999999814e+06,2.891117299999999814e+06,2.568136299999999814e+06,2.917684500000000000e+06,3.202636500000000000e+06,3.039286299999999814e+06,2.385772500000000000e+06,2.446610299999999814e+06,2.765644299999999814e+06,2.326976000000000000e+06,2.761849000000000000e+06,2.514926000000000000e+06,2.720100500000000000e+06,3.214022500000000000e+06,2.461791500000000000e+06,2.944175799999999814e+06,2.628861299999999814e+06,2.344023000000000000e+06,2.389604799999999814e+06,2.594779299999999814e+06,2.264245500000000000e+06,2.910018000000000000e+06,2.989795500000000000e+06,2.830240500000000000e+06,2.507411299999999814e+06,2.670761500000000000e+06,2.830240500000000000e+06,3.244385000000000000e+06,2.154030500000000000e+06,2.290813799999999814e+06,2.363037500000000000e+06,2.217216000000000000e+06,2.682071500000000000e+06,2.028671500000000000e+06,2.716305299999999814e+06,2.902503299999999814e+06,3.088549500000000000e+06,2.404787000000000000e+06,2.773310799999999814e+06,2.370591299999999814e+06,2.283260000000000000e+06,2.002103300000000047e+06,2.583317500000000000e+06,2.727615299999999814e+06,5.630118500000000000e+06,3.054467500000000000e+06,2.552955000000000000e+06,3.407735299999999814e+06,3.122783000000000000e+06,3.476126799999999814e+06,3.647143500000000000e+06,3.084830000000000000e+06,3.343215000000000000e+06,3.289928799999999814e+06,3.578752000000000000e+06,3.426787799999999814e+06,3.100011299999999814e+06,4.311930500000000000e+06,2.826445000000000000e+06,3.255771000000000000e+06,3.947201000000000000e+06,2.879655500000000000e+06,3.282414000000000000e+06,3.529337000000000000e+06,3.327957799999999814e+06,3.897786000000000000e+06,2.871989000000000000e+06,3.153145500000000000e+06,3.221537299999999814e+06,3.312776500000000000e+06,3.381168000000000000e+06,4.030773799999999814e+06,3.214022500000000000e+06,3.517875299999999814e+06,2.788492000000000000e+06,2.723820000000000000e+06,3.460945500000000000e+06,3.468460299999999814e+06,2.917684500000000000e+06,2.936661000000000000e+06,3.077239500000000000e+06,3.141759799999999814e+06,3.677506000000000000e+06,3.339343799999999814e+06,2.773310799999999814e+06,3.286133500000000000e+06,2.366795799999999814e+06,3.738307000000000000e+06,2.982280799999999814e+06,3.050672299999999814e+06,3.662324799999999814e+06,2.826445000000000000e+06,3.179788799999999814e+06,3.054467500000000000e+06,2.207241000000000000e+06,2.606165299999999814e+06,2.978409500000000000e+06,2.739153000000000000e+06,3.198841299999999814e+06,2.465549799999999814e+06,2.632256000000000000e+06,2.986076000000000000e+06,3.354525000000000000e+06,2.682071500000000000e+06,3.195046000000000000e+06,2.951842299999999814e+06,2.693457500000000000e+06,3.103730799999999814e+06,2.978409500000000000e+06,3.358320299999999814e+06,3.369706299999999814e+06,2.982280799999999814e+06,3.103730799999999814e+06,3.240513799999999814e+06,3.214022500000000000e+06,3.297595299999999814e+06,2.609960500000000000e+06,2.682071500000000000e+06,2.598498799999999814e+06,3.130449799999999814e+06,3.103730799999999814e+06,2.454201000000000000e+06,2.902503299999999814e+06,2.457996299999999814e+06,2.636527799999999814e+06,2.735281799999999814e+06,2.750539000000000000e+06,2.773310799999999814e+06,3.377372799999999814e+06,3.232999000000000000e+06,3.464665000000000000e+06,3.043005799999999814e+06,2.575651000000000000e+06,2.830240500000000000e+06,2.621346500000000000e+06,2.913813299999999814e+06,2.598498799999999814e+06,2.735281799999999814e+06,3.232999000000000000e+06,2.818930500000000000e+06,2.537773799999999814e+06,3.035339000000000000e+06,2.800512000000000000e+06,3.092344799999999814e+06,2.556750299999999814e+06,2.564265000000000000e+06,2.507411299999999814e+06,2.541569000000000000e+06,2.203445500000000000e+06,2.374423500000000000e+06,2.716305299999999814e+06,2.419968299999999814e+06,2.252822500000000000e+06,2.400991500000000000e+06,2.515776000000000000e+06,2.834111799999999814e+06,2.636527799999999814e+06,2.423800500000000000e+06,2.602370000000000000e+06,2.366795799999999814e+06,2.951842299999999814e+06,2.609960500000000000e+06,3.738307000000000000e+06,3.415250000000000000e+06,2.287018299999999814e+06,2.340227799999999814e+06,2.644042500000000000e+06,3.043005799999999814e+06,2.541569000000000000e+06,2.647837799999999814e+06,2.894836799999999814e+06,3.529337000000000000e+06,2.655504299999999814e+06,3.666044299999999814e+06,3.115268500000000000e+06,2.697252799999999814e+06,2.773310799999999814e+06,2.666890299999999814e+06,2.803673299999999814e+06,2.754334299999999814e+06,3.126578500000000000e+06,2.868269500000000000e+06,3.939534500000000000e+06,2.552955000000000000e+06,2.978409500000000000e+06,2.974614000000000000e+06,3.043005799999999814e+06,2.716305299999999814e+06,2.685942799999999814e+06,2.344023000000000000e+06,2.682071500000000000e+06,2.613680000000000000e+06,2.921479799999999814e+06,3.187303500000000000e+06,3.563419000000000000e+06,3.172122299999999814e+06,2.784696799999999814e+06,2.845421799999999814e+06,2.659375500000000000e+06,2.716305299999999814e+06,3.107602000000000000e+06,3.909172000000000000e+06,2.712434000000000000e+06,2.731486500000000000e+06,3.081034799999999814e+06,2.777030299999999814e+06,3.229203799999999814e+06,3.202636500000000000e+06,3.168327000000000000e+06,2.571931500000000000e+06,2.906298500000000000e+06,3.449483500000000000e+06,2.883450799999999814e+06,3.046877000000000000e+06,2.986076000000000000e+06,2.784696799999999814e+06,2.974614000000000000e+06,3.043005799999999814e+06,3.601448000000000000e+06,3.502694000000000000e+06,2.894836799999999814e+06,2.571931500000000000e+06,2.815059299999999814e+06,2.948047000000000000e+06,2.815059299999999814e+06,3.286133500000000000e+06,2.507411299999999814e+06,3.111397299999999814e+06,2.617475299999999814e+06,2.951842299999999814e+06,2.887322000000000000e+06,2.693457500000000000e+06,2.663095000000000000e+06,3.225408500000000000e+06,3.248180299999999814e+06,2.484564500000000000e+06,2.868269500000000000e+06,2.655504299999999814e+06,2.416172799999999814e+06,2.575651000000000000e+06,2.894836799999999814e+06,2.739153000000000000e+06,2.526387799999999814e+06,3.567214299999999814e+06,2.549083799999999814e+06,2.811264000000000000e+06,2.754334299999999814e+06,2.765644299999999814e+06,2.837907000000000000e+06,2.777030299999999814e+06,2.644042500000000000e+06,3.031619799999999814e+06,2.944175799999999814e+06,3.331677000000000000e+06,3.411530500000000000e+06,3.145631000000000000e+06,2.906298500000000000e+06,2.720100500000000000e+06,2.894836799999999814e+06,4.103036500000000000e+06,3.282414000000000000e+06,2.663095000000000000e+06,3.195046000000000000e+06,2.974614000000000000e+06,3.153145500000000000e+06,2.875784299999999814e+06,3.506489299999999814e+06,3.282414000000000000e+06,2.974614000000000000e+06,3.100011299999999814e+06,3.027072000000000000e+06,3.525541799999999814e+06,3.100011299999999814e+06,3.335472500000000000e+06,3.191174799999999814e+06,2.712434000000000000e+06,2.359242299999999814e+06,3.293800000000000000e+06,3.491308000000000000e+06,2.613680000000000000e+06,2.982280799999999814e+06,2.693457500000000000e+06,2.959433000000000000e+06,2.712434000000000000e+06,3.685020799999999814e+06,2.408619299999999814e+06,3.563419000000000000e+06,2.693457500000000000e+06,2.917684500000000000e+06,2.754334299999999814e+06,2.625141799999999814e+06,2.644042500000000000e+06,2.598498799999999814e+06,3.434302500000000000e+06,3.369706299999999814e+06,3.749617000000000000e+06,3.225408500000000000e+06,2.997462000000000000e+06,3.601448000000000000e+06,3.654658299999999814e+06,3.358320299999999814e+06,3.897786000000000000e+06,2.803673299999999814e+06,2.910018000000000000e+06,3.065853500000000000e+06,5.409838500000000000e+06,3.392554000000000000e+06,3.027824500000000000e+06,3.039286299999999814e+06,2.860603000000000000e+06,2.887322000000000000e+06,3.453279000000000000e+06,2.769515500000000000e+06,2.936661000000000000e+06,2.780901500000000000e+06,3.065853500000000000e+06,2.655504299999999814e+06,3.164607500000000000e+06,3.514155799999999814e+06,2.488358799999999814e+06,3.859757000000000000e+06,2.704919299999999814e+06,3.263361500000000000e+06,3.639477000000000000e+06,3.339343799999999814e+06,3.073368299999999814e+06,3.521746500000000000e+06,2.868269500000000000e+06,3.202636500000000000e+06,2.879655500000000000e+06,3.327957799999999814e+06,3.119063799999999814e+06,3.027824500000000000e+06,2.731486500000000000e+06,3.061982299999999814e+06,2.560469500000000000e+06,4.182814000000000000e+06,3.240513799999999814e+06,3.407735299999999814e+06,3.384887500000000000e+06,3.020158000000000000e+06,2.416172799999999814e+06,2.375759799999999814e+06,2.594779799999999814e+06,2.722869500000000000e+06,2.974914000000000000e+06,3.092301500000000000e+06,3.030575000000000000e+06,3.660852000000000000e+06,2.978409500000000000e+06,3.197451500000000000e+06,3.429907299999999814e+06,3.489365799999999814e+06,2.918326299999999814e+06,2.757503299999999814e+06,3.073330000000000000e+06,2.837839799999999814e+06,3.021783799999999814e+06,2.880309299999999814e+06,3.463468000000000000e+06,2.658784000000000000e+06,2.896609799999999814e+06,2.521908000000000000e+06,3.324487000000000000e+06,4.868854000000000000e+06,3.155991299999999814e+06,3.342514500000000000e+06,2.697150299999999814e+06,2.810936000000000000e+06,3.325322000000000000e+06,2.919876799999999814e+06,2.735772500000000000e+06,3.132184000000000000e+06,2.754334299999999814e+06,2.970894799999999814e+06,3.026048500000000000e+06,3.081034799999999814e+06,3.137964500000000000e+06,2.803673299999999814e+06,2.454201000000000000e+06,2.188226500000000000e+06,2.667420299999999814e+06,2.697252799999999814e+06,3.175993500000000000e+06,2.898708000000000000e+06,3.487512799999999814e+06,2.761849000000000000e+06,3.381168000000000000e+06,3.320291299999999814e+06,3.289928799999999814e+06,2.602370000000000000e+06,2.560469500000000000e+06,2.777030299999999814e+06,3.023953299999999814e+06,2.317418799999999814e+06,3.339343799999999814e+06,3.559699500000000000e+06,2.803673299999999814e+06,2.549083799999999814e+06,2.803673299999999814e+06,2.704919299999999814e+06,2.418678500000000000e+06,2.301653299999999814e+06,3.181823799999999814e+06,2.840606299999999814e+06,2.758095500000000000e+06,3.165794000000000000e+06,2.402035000000000000e+06,4.228018000000000000e+06,4.064611799999999814e+06,2.996392500000000000e+06,3.568765000000000000e+06,3.880755799999999814e+06,3.388682799999999814e+06,2.922298000000000000e+06,2.723820000000000000e+06,3.006845000000000000e+06,3.122783000000000000e+06,3.297005000000000000e+06,2.817843000000000000e+06,2.562201000000000000e+06,3.154674500000000000e+06,2.662386799999999814e+06,2.971741000000000000e+06,3.421793500000000000e+06,3.071134000000000000e+06,3.713146799999999814e+06,2.650557799999999814e+06,3.337622799999999814e+06,3.039693000000000000e+06,3.217423500000000000e+06,3.257798299999999814e+06,2.888434799999999814e+06,3.536632500000000000e+06,2.418552000000000000e+06,2.696649000000000000e+06,3.299844799999999814e+06,4.071424500000000000e+06,3.060592500000000000e+06,3.406573000000000000e+06,4.307626500000000000e+06,2.917175500000000000e+06,3.418670299999999814e+06,3.545105799999999814e+06,2.760940000000000000e+06,3.682193000000000000e+06,2.544043500000000000e+06,3.004976500000000000e+06,3.119063799999999814e+06,2.157863000000000000e+06,2.362317000000000000e+06,1.940672000000000000e+06,2.095705800000000047e+06,2.110756000000000000e+06,2.895642799999999814e+06,2.048466399999999907e+06,2.125116799999999814e+06,2.830240500000000000e+06,2.562731799999999814e+06,2.368832000000000000e+06,2.814212500000000000e+06,3.122792799999999814e+06,2.146936299999999814e+06,2.598084500000000000e+06,2.602370000000000000e+06,2.760027000000000000e+06,2.528522500000000000e+06,2.651563799999999814e+06,2.748916799999999814e+06,2.999026000000000000e+06,2.534116500000000000e+06,2.991034000000000000e+06,2.521908000000000000e+06,3.336102299999999814e+06,3.273958299999999814e+06,3.224274299999999814e+06,3.036198799999999814e+06,3.486353000000000000e+06,3.117837000000000000e+06,3.297774299999999814e+06,3.643075799999999814e+06,2.801689500000000000e+06,2.476350299999999814e+06,2.594219500000000000e+06,2.769103000000000000e+06,2.991611000000000000e+06,3.723211000000000000e+06,2.829498299999999814e+06,3.601926000000000000e+06,3.014873500000000000e+06,4.297870000000000000e+06,3.222622799999999814e+06,2.853088299999999814e+06,3.728361799999999814e+06,2.844080500000000000e+06,3.232999000000000000e+06,2.127113000000000000e+06,3.137860799999999814e+06,2.157242799999999814e+06,2.674541500000000000e+06,2.375171799999999814e+06,2.461791500000000000e+06,2.499882000000000000e+06,2.736598799999999814e+06,2.506019299999999814e+06,3.556862500000000000e+06,2.879799500000000000e+06,2.863930500000000000e+06,3.003411299999999814e+06,3.289928799999999814e+06,2.674556799999999814e+06,2.853088299999999814e+06,2.560469500000000000e+06,2.822761500000000000e+06,2.845421799999999814e+06,3.096216000000000000e+06,3.563419000000000000e+06,3.529337000000000000e+06,3.278618799999999814e+06,2.921479799999999814e+06,2.951842299999999814e+06,3.772464799999999814e+06,2.602370000000000000e+06,3.270952000000000000e+06,3.426787799999999814e+06,3.377372799999999814e+06,2.556750299999999814e+06,2.894836799999999814e+06,2.948047000000000000e+06,3.574956799999999814e+06,2.526387799999999814e+06,3.035339000000000000e+06,2.871989000000000000e+06,2.473215500000000000e+06,2.982280799999999814e+06,2.807392799999999814e+06,2.803673299999999814e+06,2.883450799999999814e+06,3.251899799999999814e+06,2.670761500000000000e+06,3.555904299999999814e+06,2.837907000000000000e+06,3.134245000000000000e+06,5.128530000000000000e+06,2.913813299999999814e+06,2.906298500000000000e+06,2.587112799999999814e+06,3.126578500000000000e+06,2.552955000000000000e+06,2.860603000000000000e+06,2.693457500000000000e+06,2.431429000000000000e+06,3.457150299999999814e+06,2.545288500000000000e+06,2.856807500000000000e+06,2.916372799999999814e+06,3.935815000000000000e+06,4.684174500000000000e+06,3.210151299999999814e+06,2.811264000000000000e+06,2.948047000000000000e+06,2.815059299999999814e+06,3.586266799999999814e+06,3.772464799999999814e+06,2.951842299999999814e+06,3.248180299999999814e+06,3.893990500000000000e+06,3.137964500000000000e+06,3.673710799999999814e+06,2.784696799999999814e+06,2.431429000000000000e+06,3.111397299999999814e+06,2.526387799999999814e+06,3.377372799999999814e+06,4.125732500000000000e+06,2.716305299999999814e+06,3.039286299999999814e+06,3.495179299999999814e+06,3.308981299999999814e+06,2.845421799999999814e+06,2.378218799999999814e+06,2.457996299999999814e+06,2.997462000000000000e+06,2.480769000000000000e+06,3.609114500000000000e+06,2.400991500000000000e+06,2.480769000000000000e+06,2.541569000000000000e+06,2.526387799999999814e+06,2.450368500000000000e+06,2.351576500000000000e+06,2.495873500000000000e+06,2.530107000000000000e+06,2.556750299999999814e+06,2.780901500000000000e+06,3.308981299999999814e+06,2.754334299999999814e+06,2.214868500000000000e+06,2.564265000000000000e+06,2.344023000000000000e+06,2.363712000000000000e+06,2.735872000000000000e+06,2.667776000000000000e+06,2.483008000000000000e+06,2.556750299999999814e+06,2.587112799999999814e+06,2.853088299999999814e+06,2.798272000000000000e+06,2.860603000000000000e+06,3.274747500000000000e+06,3.050672299999999814e+06,2.925199299999999814e+06,3.050672299999999814e+06,3.122783000000000000e+06,3.065853500000000000e+06,3.217817799999999814e+06,3.130449799999999814e+06,3.460945500000000000e+06,2.484564500000000000e+06,2.822725799999999814e+06,2.636527799999999814e+06,2.655504299999999814e+06,3.464665000000000000e+06,2.381977000000000000e+06,2.883450799999999814e+06,2.203445500000000000e+06,2.750539000000000000e+06,2.203445500000000000e+06,2.773310799999999814e+06,2.625141799999999814e+06,3.871294799999999814e+06,2.640323000000000000e+06,3.263361500000000000e+06,2.595200000000000000e+06,2.769515500000000000e+06,2.431429000000000000e+06,1.979569899999999907e+06,2.545288500000000000e+06,2.419200000000000000e+06,2.385772500000000000e+06,2.324212799999999814e+06,2.110464000000000000e+06,2.438094000000000000e+06,2.450304000000000000e+06,2.281088000000000000e+06,2.424295500000000000e+06,3.285162799999999814e+06,2.417343299999999814e+06,2.363246299999999814e+06,2.876848000000000000e+06,2.806946500000000000e+06,2.640689799999999814e+06,3.375600000000000000e+06,3.070407299999999814e+06,2.635334299999999814e+06,2.648505299999999814e+06,3.000374799999999814e+06,3.621062500000000000e+06,2.577651799999999814e+06,2.993590799999999814e+06,2.220137299999999814e+06,2.325046500000000000e+06,2.328320000000000000e+06,2.277056000000000000e+06,2.533888000000000000e+06,1.934147300000000047e+06,2.185686500000000000e+06,2.647932000000000000e+06,2.510848000000000000e+06,3.009159500000000000e+06,2.343810299999999814e+06,2.440640000000000000e+06,2.048507500000000000e+06,2.048320000000000000e+06,2.031441300000000047e+06,2.441408000000000000e+06,2.097056000000000000e+06,2.776297500000000000e+06,2.121408000000000000e+06,2.313539799999999814e+06,2.614306500000000000e+06,2.321856000000000000e+06,2.107008000000000000e+06,2.188608000000000000e+06,2.322048000000000000e+06,2.147392000000000000e+06,1.982855899999999907e+06,1.922062500000000000e+06,2.241436799999999814e+06,2.322595299999999814e+06,2.095936000000000000e+06,2.126528000000000000e+06,2.547584000000000000e+06,3.088549500000000000e+06,2.279464799999999814e+06,2.287040000000000000e+06,2.374423500000000000e+06,2.731486500000000000e+06,2.199612299999999814e+06,2.625141799999999814e+06,2.811264000000000000e+06,2.333563299999999814e+06,2.249064299999999814e+06,2.590984000000000000e+06,2.173412799999999814e+06,2.864474299999999814e+06,2.219466299999999814e+06,2.297105000000000000e+06,2.360192000000000000e+06,2.412414500000000000e+06,2.697312299999999814e+06,2.205504000000000000e+06,2.266240000000000000e+06,2.960425000000000000e+06,2.655493799999999814e+06,2.241436799999999814e+06,2.074290100000000093e+06,2.365952000000000000e+06,1.656388300000000047e+06,1.751104000000000000e+06,1.798368000000000000e+06,1.681506399999999907e+06,2.420627500000000000e+06,1.802976000000000000e+06,1.790400000000000000e+06,1.659135600000000093e+06,2.466941299999999814e+06,5.178021000000000000e+06,1.986922000000000000e+06,2.133760000000000000e+06,2.229952000000000000e+06,1.735602600000000093e+06,2.116076500000000000e+06,1.895270800000000047e+06,2.408619299999999814e+06,1.965184000000000000e+06,1.889728000000000000e+06,2.634744500000000000e+06,2.442815000000000000e+06,2.799878000000000000e+06,2.074290100000000093e+06,2.336395500000000000e+06,2.951842299999999814e+06,2.618443299999999814e+06,2.093304600000000093e+06,2.181760000000000000e+06,1.914240000000000000e+06,2.019360000000000000e+06,2.708123500000000000e+06,2.051372600000000093e+06,2.004487500000000000e+06,1.960128000000000000e+06,2.424159299999999814e+06,2.406455500000000000e+06,2.346229000000000000e+06,2.262134500000000000e+06,1.984468000000000000e+06,2.163904000000000000e+06,2.123398799999999814e+06,2.050752000000000000e+06,2.152900799999999814e+06,2.032384000000000000e+06,1.825280000000000000e+06,1.712850800000000047e+06,2.235798000000000000e+06,1.909728000000000000e+06,1.765408000000000000e+06,2.013490300000000047e+06,1.534824399999999907e+06,2.279464799999999814e+06,1.952726300000000047e+06,1.766529300000000047e+06,2.309827299999999814e+06,2.127500500000000000e+06,2.002103300000000047e+06,1.899517000000000000e+06,2.093304600000000093e+06,2.063136000000000000e+06,2.110208000000000000e+06,2.048864000000000000e+06,1.895904000000000000e+06,2.202368000000000000e+06,2.162624000000000000e+06,2.310656000000000000e+06,3.172122299999999814e+06,2.344023000000000000e+06,2.438982799999999814e+06,2.245269000000000000e+06,2.446610299999999814e+06,2.549083799999999814e+06,2.412414500000000000e+06,3.886476000000000000e+06,2.203445500000000000e+06,2.317418799999999814e+06,2.898708000000000000e+06,2.366795799999999814e+06,1.929879500000000000e+06,1.743756399999999907e+06,2.427595799999999814e+06,1.773248000000000000e+06,1.842511399999999907e+06,1.747589600000000093e+06,1.511977600000000093e+06,2.184431000000000000e+06,2.036262000000000000e+06,2.617475299999999814e+06,2.062592000000000000e+06,2.127500500000000000e+06,2.290813799999999814e+06,2.989795500000000000e+06,2.275631500000000000e+06,2.556750299999999814e+06,6.952253500000000000e+06,2.161658299999999814e+06,2.127500500000000000e+06,2.438982799999999814e+06,2.146477000000000000e+06,2.340227799999999814e+06,2.275631500000000000e+06,2.363037500000000000e+06,2.499668799999999814e+06,3.043005799999999814e+06,2.549083799999999814e+06,2.028671500000000000e+06,2.366795799999999814e+06,3.115268500000000000e+06,2.617475299999999814e+06,2.351576500000000000e+06,2.180672799999999814e+06,2.554304000000000000e+06,2.363037500000000000e+06,2.237603500000000000e+06,2.074290100000000093e+06,2.283260000000000000e+06,2.361216000000000000e+06,2.089472399999999907e+06,2.155200000000000000e+06,2.225152000000000000e+06,2.275264000000000000e+06,2.332600000000000000e+06,1.967907500000000000e+06,2.932865799999999814e+06,2.856807500000000000e+06,2.389604799999999814e+06,2.594779299999999814e+06,2.708638500000000000e+06,2.154030500000000000e+06,2.036262000000000000e+06,2.864474299999999814e+06,2.363037500000000000e+06,2.271799299999999814e+06,2.298441299999999814e+06,2.461791500000000000e+06,2.306032000000000000e+06,2.541569000000000000e+06,2.138849299999999814e+06,2.209088000000000000e+06,1.857692600000000093e+06,1.964075300000000047e+06,2.024913100000000093e+06,2.155072000000000000e+06,1.833504000000000000e+06,1.897312000000000000e+06,1.926121100000000093e+06,2.313792000000000000e+06,2.172672000000000000e+06,2.113216000000000000e+06,2.248128000000000000e+06,2.796006799999999814e+06,2.017322500000000000e+06,2.184431000000000000e+06,2.317418799999999814e+06,2.666496000000000000e+06,2.514926000000000000e+06,2.568136299999999814e+06,2.640323000000000000e+06,2.716305299999999814e+06,2.499668799999999814e+06,2.549083799999999814e+06,2.503540000000000000e+06,2.742948299999999814e+06,1.910939899999999907e+06,2.184431000000000000e+06,2.178432000000000000e+06,2.845421799999999814e+06,2.122880000000000000e+06,2.150272299999999814e+06,2.260450299999999814e+06,4.733589500000000000e+06,2.131295799999999814e+06,2.613680000000000000e+06,2.454201000000000000e+06,2.127500500000000000e+06,2.423800500000000000e+06,2.503540000000000000e+06,2.613680000000000000e+06,2.651709000000000000e+06,2.188226500000000000e+06,3.586266799999999814e+06,4.353755000000000000e+06,2.249064299999999814e+06,2.442815000000000000e+06,2.216576000000000000e+06,2.807392799999999814e+06,2.480769000000000000e+06,2.408619299999999814e+06,2.363037500000000000e+06,3.415250000000000000e+06,2.318464000000000000e+06,2.370591299999999814e+06,1.960316899999999907e+06,2.406720000000000000e+06,2.712434000000000000e+06,2.503540000000000000e+06,2.393438000000000000e+06,2.169249799999999814e+06,2.298441299999999814e+06,2.169249799999999814e+06,3.004976500000000000e+06,2.078048500000000000e+06,2.412414500000000000e+06,2.693457500000000000e+06,2.188226500000000000e+06,2.340227799999999814e+06,2.328841799999999814e+06,2.161658299999999814e+06,2.647837799999999814e+06,2.051518300000000047e+06,2.550912000000000000e+06,2.451648000000000000e+06,2.450368500000000000e+06,2.549083799999999814e+06,2.636527799999999814e+06,2.727615299999999814e+06,2.701124000000000000e+06,2.590984000000000000e+06,2.701124000000000000e+06,2.659375500000000000e+06,2.906298500000000000e+06,2.313622500000000000e+06,2.400991500000000000e+06,2.879655500000000000e+06,2.457996299999999814e+06,2.400991500000000000e+06,2.108449000000000000e+06,2.340227799999999814e+06,2.332600000000000000e+06,2.514926000000000000e+06,2.777030299999999814e+06,2.085639100000000093e+06,3.069648799999999814e+06,2.290813799999999814e+06,2.754334299999999814e+06,3.035339000000000000e+06,2.902503299999999814e+06,2.431429000000000000e+06,2.940380500000000000e+06,2.818930500000000000e+06,2.192058799999999814e+06,2.917684500000000000e+06,3.327957799999999814e+06,2.974656000000000000e+06,2.735281799999999814e+06,2.716305299999999814e+06,3.495179299999999814e+06,2.556750299999999814e+06,2.549083799999999814e+06,2.340227799999999814e+06,2.438982799999999814e+06,4.087703500000000000e+06,2.663095000000000000e+06,2.522592500000000000e+06,3.787646000000000000e+06,2.670761500000000000e+06,2.560469500000000000e+06,2.594779299999999814e+06,2.678276000000000000e+06,2.344023000000000000e+06,3.020158000000000000e+06,2.803673299999999814e+06,2.598498799999999814e+06,2.849293000000000000e+06,3.096216000000000000e+06,2.723820000000000000e+06,2.440832000000000000e+06,2.925199299999999814e+06,2.585152000000000000e+06,2.526387799999999814e+06,2.180672799999999814e+06,2.541569000000000000e+06,2.659375500000000000e+06,2.363037500000000000e+06,2.368640000000000000e+06,2.511040000000000000e+06,2.347781299999999814e+06,2.625141799999999814e+06,2.742948299999999814e+06,1.952726300000000047e+06,2.571931500000000000e+06,2.222422299999999814e+06,2.394560000000000000e+06,2.332600000000000000e+06,2.344023000000000000e+06,1.975499100000000093e+06,2.419968299999999814e+06,2.355410000000000000e+06,2.735281799999999814e+06,2.560469500000000000e+06,2.029728000000000000e+06,2.233808000000000000e+06,2.644042500000000000e+06,2.670761500000000000e+06,2.032512000000000000e+06,2.974614000000000000e+06,2.571931500000000000e+06,2.183680000000000000e+06,1.991648000000000000e+06,2.005861600000000093e+06,1.800725000000000000e+06,2.142644799999999814e+06,2.157863000000000000e+06,1.614601899999999907e+06,1.810528000000000000e+06,1.823571800000000047e+06,1.851456000000000000e+06,2.123630299999999814e+06,1.751424000000000000e+06,2.340227799999999814e+06,1.793696000000000000e+06,2.397233299999999814e+06,1.565224899999999907e+06,1.584164500000000000e+06,1.732576000000000000e+06,1.481615100000000093e+06,1.496796399999999907e+06,1.873952000000000000e+06,1.690464000000000000e+06,1.703072000000000000e+06,2.268003799999999814e+06,2.230049799999999814e+06,1.772608000000000000e+06,1.758938600000000093e+06,1.751348000000000000e+06,1.671607500000000000e+06,2.041248000000000000e+06,2.055168000000000000e+06,1.862208000000000000e+06,1.811840000000000000e+06,1.714496000000000000e+06,1.766496000000000000e+06,1.551296000000000000e+06,1.414464000000000000e+06,1.254560000000000000e+06,1.014368000000000000e+06,9.231200000000000000e+05,7.333120000000000000e+05,5.905600000000000000e+05,4.257040000000000000e+05,3.894400000000000000e+05,3.337920000000000000e+05,2.140520000000000000e+05,1.642320000000000000e+05,1.192720000000000000e+05,9.401400000000000000e+04,8.516400000000000000e+04,5.392600000000000000e+04,4.579800000000000000e+04,3.075400000000000000e+04,2.824800000000000000e+04,1.872700000000000000e+04,2.063100000000000000e+04,1.401800000000000000e+04,1.451900000000000000e+04,8.009000000000000000e+03,1.271600000000000000e+04,9.011000000000000000e+03,1.021200000000000000e+04,6.607000000000000000e+03,6.607000000000000000e+03,7.508000000000000000e+03,7.008000000000000000e+03,6.607000000000000000e+03,5.906000000000000000e+03,3.503000000000000000e+03,4.204000000000000000e+03,8.610000000000000000e+03,3.203000000000000000e+03,3.704000000000000000e+03,3.203000000000000000e+03,5.005000000000000000e+03,3.203000000000000000e+03,nan
4.795170000000000243e+01,1.190720000000000000e+05,9.974600000000000000e+04,1.169560000000000000e+05,1.165540000000000000e+05,1.262220000000000000e+05,1.212860000000000000e+05,1.315600000000000000e+05,1.285380000000000000e+05,1.527320000000000000e+05,1.372040000000000000e+05,1.452680000000000000e+05,1.636280000000000000e+05,1.841240000000000000e+05,2.064640000000000000e+05,2.175920000000000000e+05,3.834160000000000000e+05,3.635280000000000000e+05,2.882480000000000000e+05,3.048000000000000000e+05,3.175120000000000000e+05,3.277840000000000000e+05,3.409120000000000000e+05,3.154800000000000000e+05,4.550640000000000000e+05,3.231040000000000000e+05,3.962720000000000000e+05,3.328720000000000000e+05,5.005760000000000000e+05,3.940320000000000000e+05,3.602720000000000000e+05,6.807520000000000000e+05,3.750480000000000000e+05,4.281520000000000000e+05,5.264480000000000000e+05,4.140480000000000000e+05,5.977760000000000000e+05,3.823920000000000000e+05,5.728480000000000000e+05,4.410400000000000000e+05,2.667039000000000233e+05,5.477280000000000000e+05,4.958560000000000000e+05,4.744240000000000000e+05,4.886800000000000000e+05,5.150560000000000000e+05,7.678080000000000000e+05,6.860320000000000000e+05,9.649213000000000466e+05,6.934225999999999767e+05,7.906880000000000000e+05,6.100640000000000000e+05,1.046496000000000000e+06,5.266560000000000000e+05,1.183427399999999907e+06,8.741440000000000000e+05,1.186253000000000000e+06,6.990880000000000000e+05,7.788320000000000000e+05,6.256165999999999767e+05,6.652320000000000000e+05,8.087190999999999767e+05,7.986080000000000000e+05,9.463840000000000000e+05,1.538619800000000047e+06,8.987443000000000466e+05,9.798720000000000000e+05,1.000064000000000000e+06,9.884028000000000466e+05,1.162504300000000047e+06,1.785543800000000047e+06,1.105600000000000000e+06,1.352459600000000093e+06,1.504387000000000000e+06,1.035328000000000000e+06,1.675402800000000047e+06,1.443440300000000047e+06,1.543296000000000000e+06,1.162504300000000047e+06,1.579296000000000000e+06,1.519643100000000093e+06,1.447424000000000000e+06,1.379064800000000047e+06,1.812147899999999907e+06,1.724742800000000047e+06,1.724742800000000047e+06,1.623904000000000000e+06,2.047685000000000000e+06,2.093952000000000000e+06,2.066699500000000000e+06,2.142644799999999814e+06,2.336395500000000000e+06,1.766529300000000047e+06,2.454201000000000000e+06,1.846343600000000093e+06,1.994512600000000093e+06,1.876744100000000093e+06,1.838753000000000000e+06,2.526387799999999814e+06,2.765644299999999814e+06,2.473215500000000000e+06,1.690584000000000000e+06,2.530107000000000000e+06,2.294646000000000000e+06,2.742948299999999814e+06,2.446610299999999814e+06,2.697252799999999814e+06,2.480769000000000000e+06,3.506489299999999814e+06,2.856807500000000000e+06,3.145631000000000000e+06,3.069648799999999814e+06,3.829394500000000000e+06,2.894836799999999814e+06,2.640323000000000000e+06,3.411530500000000000e+06,2.875784299999999814e+06,2.940380500000000000e+06,2.659375500000000000e+06,3.061982299999999814e+06,3.498974500000000000e+06,3.510360500000000000e+06,3.134245000000000000e+06,3.859757000000000000e+06,3.248180299999999814e+06,3.985230000000000000e+06,3.347010299999999814e+06,4.137194299999999814e+06,2.868269500000000000e+06,4.148580299999999814e+06,3.392554000000000000e+06,3.324162500000000000e+06,3.274747500000000000e+06,3.434302500000000000e+06,2.929070500000000000e+06,3.100011299999999814e+06,3.077239500000000000e+06,3.153145500000000000e+06,3.396349299999999814e+06,3.779979500000000000e+06,3.130449799999999814e+06,3.833189799999999814e+06,3.274747500000000000e+06,3.578752000000000000e+06,3.730640500000000000e+06,3.046877000000000000e+06,3.365986799999999814e+06,2.917684500000000000e+06,3.255771000000000000e+06,2.792211500000000000e+06,3.715383299999999814e+06,3.251899799999999814e+06,3.270952000000000000e+06,3.198841299999999814e+06,3.156941000000000000e+06,3.426787799999999814e+06,3.897786000000000000e+06,2.959433000000000000e+06,3.065853500000000000e+06,3.510360500000000000e+06,3.742102299999999814e+06,5.443844500000000000e+06,3.362191500000000000e+06,4.103036500000000000e+06,4.186609299999999814e+06,3.738307000000000000e+06,3.643196500000000000e+06,3.787646000000000000e+06,3.912967299999999814e+06,3.776184000000000000e+06,3.893990500000000000e+06,3.464665000000000000e+06,3.612834000000000000e+06,3.529337000000000000e+06,3.650863000000000000e+06,4.813367000000000000e+06,3.088549500000000000e+06,3.441969000000000000e+06,3.620500500000000000e+06,3.616629299999999814e+06,3.540723000000000000e+06,3.890271299999999814e+06,3.711588000000000000e+06,3.597652500000000000e+06,2.860603000000000000e+06,2.883450799999999814e+06,3.742102299999999814e+06,2.780901500000000000e+06,3.571085500000000000e+06,2.560469500000000000e+06,3.590138000000000000e+06,2.568136299999999814e+06,2.647837799999999814e+06,2.845421799999999814e+06,2.598498799999999814e+06,3.175993500000000000e+06,3.932019799999999814e+06,3.460945500000000000e+06,2.868269500000000000e+06,3.221537299999999814e+06,3.331677000000000000e+06,2.967099500000000000e+06,2.655504299999999814e+06,3.004976500000000000e+06,3.476126799999999814e+06,3.012643299999999814e+06,3.396349299999999814e+06,2.511206500000000000e+06,2.932865799999999814e+06,2.970894799999999814e+06,3.035339000000000000e+06,2.731486500000000000e+06,3.061982299999999814e+06,2.841626500000000000e+06,2.606165299999999814e+06,2.537773799999999814e+06,2.731486500000000000e+06,2.815059299999999814e+06,2.663095000000000000e+06,2.245269000000000000e+06,2.264245500000000000e+06,2.184431000000000000e+06,2.773310799999999814e+06,3.578752000000000000e+06,2.932865799999999814e+06,2.716305299999999814e+06,2.256618000000000000e+06,2.336395500000000000e+06,2.556750299999999814e+06,2.002103300000000047e+06,2.875784299999999814e+06,2.583317500000000000e+06,2.796006799999999814e+06,3.460945500000000000e+06,2.355410000000000000e+06,2.298441299999999814e+06,2.268003799999999814e+06,2.150272299999999814e+06,2.344023000000000000e+06,2.233808000000000000e+06,2.389604799999999814e+06,2.512192000000000000e+06,2.670761500000000000e+06,2.222422299999999814e+06,2.328841799999999814e+06,2.883450799999999814e+06,2.674556799999999814e+06,2.758129500000000000e+06,2.625141799999999814e+06,2.735281799999999814e+06,2.590984000000000000e+06,2.522592500000000000e+06,3.130449799999999814e+06,3.244385000000000000e+06,2.689738000000000000e+06,2.944175799999999814e+06,3.016438500000000000e+06,2.871989000000000000e+06,4.205586000000000000e+06,3.935815000000000000e+06,3.270952000000000000e+06,3.460945500000000000e+06,3.198841299999999814e+06,3.552109000000000000e+06,3.362191500000000000e+06,3.517875299999999814e+06,4.045955000000000000e+06,3.111397299999999814e+06,3.552109000000000000e+06,3.384887500000000000e+06,3.134245000000000000e+06,3.001257299999999814e+06,3.571085500000000000e+06,5.014822500000000000e+06,3.270952000000000000e+06,3.210151299999999814e+06,3.153145500000000000e+06,2.663095000000000000e+06,3.597652500000000000e+06,3.411530500000000000e+06,3.989025299999999814e+06,2.982280799999999814e+06,3.586266799999999814e+06,3.039286299999999814e+06,3.175993500000000000e+06,3.886476000000000000e+06,3.073368299999999814e+06,3.525541799999999814e+06,4.087703500000000000e+06,2.883450799999999814e+06,3.897786000000000000e+06,4.330983000000000000e+06,3.335472500000000000e+06,3.225408500000000000e+06,3.673710799999999814e+06,2.845421799999999814e+06,3.388682799999999814e+06,3.559699500000000000e+06,3.031619799999999814e+06,3.111397299999999814e+06,3.274747500000000000e+06,3.206356000000000000e+06,2.685942799999999814e+06,3.536851799999999814e+06,3.495179299999999814e+06,2.731486500000000000e+06,2.891117299999999814e+06,2.970894799999999814e+06,2.564265000000000000e+06,2.891117299999999814e+06,2.609960500000000000e+06,2.712434000000000000e+06,2.697252799999999814e+06,2.807392799999999814e+06,3.217817799999999814e+06,3.191174799999999814e+06,3.031619799999999814e+06,2.849293000000000000e+06,3.358320299999999814e+06,2.735281799999999814e+06,3.039286299999999814e+06,2.693457500000000000e+06,2.917684500000000000e+06,3.084830000000000000e+06,2.940380500000000000e+06,2.678276000000000000e+06,2.986076000000000000e+06,3.407735299999999814e+06,2.477010799999999814e+06,2.587112799999999814e+06,3.145631000000000000e+06,2.621346500000000000e+06,4.805852500000000000e+06,2.663095000000000000e+06,2.511206500000000000e+06,2.571931500000000000e+06,3.650863000000000000e+06,2.552955000000000000e+06,2.492154000000000000e+06,2.803673299999999814e+06,3.267232799999999814e+06,2.887322000000000000e+06,2.666890299999999814e+06,2.997462000000000000e+06,2.446610299999999814e+06,2.932865799999999814e+06,3.164607500000000000e+06,2.925199299999999814e+06,3.058187000000000000e+06,3.016438500000000000e+06,2.602370000000000000e+06,2.731486500000000000e+06,2.275631500000000000e+06,2.777030299999999814e+06,2.697252799999999814e+06,2.442815000000000000e+06,2.454201000000000000e+06,2.564265000000000000e+06,2.739153000000000000e+06,2.499668799999999814e+06,2.465549799999999814e+06,2.328841799999999814e+06,2.560469500000000000e+06,2.693457500000000000e+06,2.600256000000000000e+06,2.750539000000000000e+06,2.495873500000000000e+06,2.689738000000000000e+06,2.617475299999999814e+06,2.446610299999999814e+06,3.069648799999999814e+06,3.020158000000000000e+06,2.564265000000000000e+06,2.477010799999999814e+06,2.461791500000000000e+06,3.384887500000000000e+06,2.381977000000000000e+06,2.742948299999999814e+06,3.081034799999999814e+06,2.655504299999999814e+06,2.815059299999999814e+06,2.811264000000000000e+06,2.887322000000000000e+06,3.221537299999999814e+06,3.612834000000000000e+06,3.259566299999999814e+06,3.221537299999999814e+06,2.856807500000000000e+06,3.244385000000000000e+06,3.498974500000000000e+06,3.571085500000000000e+06,2.864474299999999814e+06,3.175993500000000000e+06,2.564265000000000000e+06,4.235948500000000000e+06,3.027824500000000000e+06,2.720100500000000000e+06,3.100011299999999814e+06,3.149426299999999814e+06,2.739153000000000000e+06,2.906298500000000000e+06,2.932865799999999814e+06,3.130449799999999814e+06,3.077239500000000000e+06,3.297595299999999814e+06,2.871989000000000000e+06,2.594779299999999814e+06,2.898708000000000000e+06,2.910018000000000000e+06,2.754334299999999814e+06,2.982280799999999814e+06,3.533056500000000000e+06,3.160812299999999814e+06,2.575651000000000000e+06,2.898708000000000000e+06,2.936661000000000000e+06,2.989795500000000000e+06,3.362191500000000000e+06,2.712434000000000000e+06,3.016438500000000000e+06,3.225408500000000000e+06,2.830240500000000000e+06,3.430583000000000000e+06,3.122783000000000000e+06,2.412414500000000000e+06,3.286133500000000000e+06,2.879655500000000000e+06,2.883450799999999814e+06,2.564265000000000000e+06,2.811264000000000000e+06,2.784696799999999814e+06,3.043005799999999814e+06,3.160812299999999814e+06,3.020158000000000000e+06,3.115268500000000000e+06,3.039286299999999814e+06,3.035339000000000000e+06,3.103730799999999814e+06,3.160812299999999814e+06,2.735281799999999814e+06,3.027824500000000000e+06,2.678276000000000000e+06,2.556750299999999814e+06,2.856807500000000000e+06,2.598498799999999814e+06,3.270952000000000000e+06,2.902503299999999814e+06,2.792211500000000000e+06,2.948047000000000000e+06,3.232999000000000000e+06,2.754334299999999814e+06,2.799878000000000000e+06,3.001257299999999814e+06,3.096216000000000000e+06,2.727615299999999814e+06,2.617475299999999814e+06,3.039286299999999814e+06,2.640323000000000000e+06,3.088549500000000000e+06,3.221537299999999814e+06,3.126578500000000000e+06,3.050672299999999814e+06,3.016438500000000000e+06,3.084830000000000000e+06,2.742948299999999814e+06,2.727615299999999814e+06,3.175993500000000000e+06,2.811264000000000000e+06,2.777030299999999814e+06,3.540723000000000000e+06,2.887322000000000000e+06,3.464665000000000000e+06,2.986076000000000000e+06,3.069648799999999814e+06,2.723820000000000000e+06,3.358320299999999814e+06,3.274747500000000000e+06,2.746667799999999814e+06,2.948047000000000000e+06,2.906298500000000000e+06,2.465549799999999814e+06,2.845421799999999814e+06,2.837907000000000000e+06,2.575651000000000000e+06,2.750539000000000000e+06,2.879655500000000000e+06,3.020158000000000000e+06,3.084830000000000000e+06,2.989795500000000000e+06,2.666890299999999814e+06,2.659375500000000000e+06,2.948047000000000000e+06,3.081034799999999814e+06,2.940380500000000000e+06,3.081034799999999814e+06,3.141759799999999814e+06,2.856807500000000000e+06,2.758129500000000000e+06,3.050672299999999814e+06,2.997462000000000000e+06,3.381168000000000000e+06,3.232999000000000000e+06,2.731486500000000000e+06,2.727615299999999814e+06,2.993590799999999814e+06,3.525541799999999814e+06,2.587112799999999814e+06,3.073368299999999814e+06,3.495179299999999814e+06,2.982280799999999814e+06,3.848447000000000000e+06,3.358320299999999814e+06,3.141759799999999814e+06,3.426787799999999814e+06,2.944175799999999814e+06,3.764798299999999814e+06,3.384887500000000000e+06,3.593933299999999814e+06,3.156941000000000000e+06,3.248180299999999814e+06,2.685942799999999814e+06,2.682071500000000000e+06,3.088549500000000000e+06,6.560881000000000000e+06,3.061982299999999814e+06,3.343215000000000000e+06,3.274747500000000000e+06,2.967099500000000000e+06,2.758129500000000000e+06,2.864474299999999814e+06,2.906298500000000000e+06,2.685942799999999814e+06,2.568136299999999814e+06,3.020158000000000000e+06,3.814213299999999814e+06,3.468460299999999814e+06,2.921479799999999814e+06,2.685942799999999814e+06,3.084830000000000000e+06,2.469383000000000000e+06,2.837907000000000000e+06,2.929070500000000000e+06,3.270952000000000000e+06,2.537773799999999814e+06,3.882604799999999814e+06,2.955561799999999814e+06,3.214022500000000000e+06,2.830240500000000000e+06,2.815059299999999814e+06,2.454201000000000000e+06,2.978409500000000000e+06,2.693457500000000000e+06,2.845706500000000000e+06,2.539158799999999814e+06,2.853208500000000000e+06,2.811967299999999814e+06,2.413471000000000000e+06,2.729023799999999814e+06,2.601843500000000000e+06,2.845421799999999814e+06,2.890444500000000000e+06,3.103735000000000000e+06,2.677369299999999814e+06,3.260748799999999814e+06,3.403951799999999814e+06,2.836338500000000000e+06,3.804482500000000000e+06,2.535087500000000000e+06,2.864921799999999814e+06,2.522666000000000000e+06,3.351144000000000000e+06,2.616584500000000000e+06,3.379135500000000000e+06,3.248830799999999814e+06,2.438143500000000000e+06,3.014873500000000000e+06,2.860105500000000000e+06,3.073072500000000000e+06,3.122916000000000000e+06,3.215696000000000000e+06,2.674682000000000000e+06,2.716975500000000000e+06,2.778279799999999814e+06,2.613680000000000000e+06,2.853088299999999814e+06,2.674394299999999814e+06,2.868269500000000000e+06,3.065853500000000000e+06,2.849293000000000000e+06,2.948047000000000000e+06,3.373577500000000000e+06,2.312027000000000000e+06,2.594779299999999814e+06,2.693457500000000000e+06,3.046877000000000000e+06,2.948047000000000000e+06,2.575651000000000000e+06,3.043005799999999814e+06,2.868269500000000000e+06,3.236718500000000000e+06,3.187303500000000000e+06,3.407735299999999814e+06,3.422916500000000000e+06,2.940380500000000000e+06,3.582471500000000000e+06,3.160812299999999814e+06,3.251899799999999814e+06,3.354525000000000000e+06,2.765644299999999814e+06,3.027824500000000000e+06,2.792211500000000000e+06,2.806109000000000000e+06,2.899499500000000000e+06,2.904139500000000000e+06,2.814525299999999814e+06,3.552519299999999814e+06,2.717785000000000000e+06,4.329026000000000000e+06,3.502362299999999814e+06,2.560296799999999814e+06,2.822084000000000000e+06,2.735702000000000000e+06,2.982338500000000000e+06,3.476126799999999814e+06,3.016670299999999814e+06,3.472331500000000000e+06,3.032687500000000000e+06,3.069648799999999814e+06,3.293196000000000000e+06,2.622847500000000000e+06,3.438621299999999814e+06,2.891183000000000000e+06,2.731215500000000000e+06,2.941866000000000000e+06,2.930810799999999814e+06,3.713204799999999814e+06,3.473299299999999814e+06,2.751756000000000000e+06,3.569087299999999814e+06,3.800518299999999814e+06,2.965244500000000000e+06,2.854759299999999814e+06,2.588253799999999814e+06,2.686537799999999814e+06,2.664034000000000000e+06,2.786199000000000000e+06,2.608231299999999814e+06,3.158650799999999814e+06,3.395274500000000000e+06,3.104676799999999814e+06,3.226842299999999814e+06,3.127443299999999814e+06,2.457667799999999814e+06,3.358159500000000000e+06,3.043001500000000000e+06,2.730036799999999814e+06,2.241729799999999814e+06,3.183508000000000000e+06,2.438982799999999814e+06,2.385772500000000000e+06,2.381449000000000000e+06,2.635870299999999814e+06,2.690590000000000000e+06,2.461273500000000000e+06,2.145050299999999814e+06,2.889726799999999814e+06,2.484972000000000000e+06,2.393438000000000000e+06,2.161200000000000000e+06,2.286592000000000000e+06,2.757300799999999814e+06,2.648434000000000000e+06,2.540688299999999814e+06,2.446333500000000000e+06,2.769515500000000000e+06,3.010229299999999814e+06,3.068205000000000000e+06,2.912773500000000000e+06,3.171293799999999814e+06,2.726624000000000000e+06,2.718473299999999814e+06,2.922063799999999814e+06,2.742536000000000000e+06,2.764942500000000000e+06,3.376642500000000000e+06,3.794506299999999814e+06,2.764546799999999814e+06,3.204568299999999814e+06,2.591825799999999814e+06,3.070860000000000000e+06,2.443685799999999814e+06,2.824490299999999814e+06,3.237835000000000000e+06,2.408405000000000000e+06,2.708477299999999814e+06,2.800364299999999814e+06,2.966713799999999814e+06,3.102674000000000000e+06,3.124604500000000000e+06,3.495115000000000000e+06,2.900261000000000000e+06,2.857506799999999814e+06,2.598498799999999814e+06,3.030416500000000000e+06,3.557774799999999814e+06,4.323316500000000000e+06,2.119795799999999814e+06,3.043060799999999814e+06,2.234288299999999814e+06,3.300085500000000000e+06,1.864362500000000000e+06,2.625141799999999814e+06,3.338246299999999814e+06,2.603325299999999814e+06,2.355654299999999814e+06,3.192302500000000000e+06,2.348282500000000000e+06,2.768229000000000000e+06,2.602717500000000000e+06,3.198841299999999814e+06,2.545288500000000000e+06,2.533902500000000000e+06,2.693457500000000000e+06,3.085324000000000000e+06,3.320291299999999814e+06,2.887322000000000000e+06,2.970894799999999814e+06,2.898708000000000000e+06,3.073368299999999814e+06,2.898708000000000000e+06,3.274747500000000000e+06,2.530107000000000000e+06,3.088549500000000000e+06,3.992744799999999814e+06,2.655504299999999814e+06,2.290813799999999814e+06,2.929070500000000000e+06,2.970894799999999814e+06,3.179788799999999814e+06,3.612834000000000000e+06,2.871989000000000000e+06,2.735281799999999814e+06,3.225408500000000000e+06,3.631810500000000000e+06,2.503540000000000000e+06,2.416172799999999814e+06,3.745821500000000000e+06,3.039286299999999814e+06,2.735281799999999814e+06,2.598498799999999814e+06,3.008772000000000000e+06,2.761849000000000000e+06,3.137964500000000000e+06,2.704919299999999814e+06,2.807392799999999814e+06,2.716305299999999814e+06,2.503540000000000000e+06,2.925199299999999814e+06,2.682071500000000000e+06,2.902503299999999814e+06,2.940380500000000000e+06,2.894836799999999814e+06,3.008772000000000000e+06,2.636527799999999814e+06,2.894836799999999814e+06,2.856072500000000000e+06,2.879655500000000000e+06,2.997462000000000000e+06,3.396349299999999814e+06,3.289928799999999814e+06,4.247258500000000000e+06,3.308981299999999814e+06,4.099165299999999814e+06,3.799032000000000000e+06,2.275631500000000000e+06,2.929070500000000000e+06,3.043005799999999814e+06,4.672789000000000000e+06,3.020158000000000000e+06,2.982280799999999814e+06,3.119063799999999814e+06,3.229203799999999814e+06,2.674556799999999814e+06,4.038440299999999814e+06,3.335472500000000000e+06,3.027824500000000000e+06,2.879655500000000000e+06,4.672789000000000000e+06,3.263361500000000000e+06,3.039286299999999814e+06,2.701124000000000000e+06,2.659375500000000000e+06,2.932865799999999814e+06,2.917684500000000000e+06,2.522592500000000000e+06,2.522592500000000000e+06,2.727615299999999814e+06,2.556750299999999814e+06,2.682071500000000000e+06,2.271799299999999814e+06,2.427595799999999814e+06,2.571931500000000000e+06,2.807392799999999814e+06,3.100011299999999814e+06,3.977563500000000000e+06,2.625141799999999814e+06,2.651709000000000000e+06,2.613680000000000000e+06,2.442815000000000000e+06,2.788492000000000000e+06,2.360960000000000000e+06,2.628861299999999814e+06,2.665024000000000000e+06,2.658304000000000000e+06,2.545288500000000000e+06,2.739153000000000000e+06,3.092344799999999814e+06,2.588416000000000000e+06,2.891117299999999814e+06,2.644042500000000000e+06,2.765644299999999814e+06,3.559699500000000000e+06,3.115268500000000000e+06,2.845421799999999814e+06,3.814213299999999814e+06,3.818084500000000000e+06,3.396349299999999814e+06,3.563419000000000000e+06,3.476126799999999814e+06,3.077239500000000000e+06,2.560469500000000000e+06,2.541569000000000000e+06,2.765644299999999814e+06,2.397233299999999814e+06,2.625141799999999814e+06,2.758129500000000000e+06,3.156941000000000000e+06,2.913813299999999814e+06,2.674556799999999814e+06,2.609960500000000000e+06,2.211073299999999814e+06,2.488358799999999814e+06,2.556750299999999814e+06,2.117312000000000000e+06,2.090400000000000000e+06,2.188226500000000000e+06,2.184475500000000000e+06,2.309827299999999814e+06,1.883631800000000047e+06,2.594779299999999814e+06,2.487485000000000000e+06,3.676790500000000000e+06,2.499408299999999814e+06,2.427200000000000000e+06,2.178688000000000000e+06,2.668623299999999814e+06,2.658313000000000000e+06,3.414750000000000000e+06,2.298300000000000000e+06,2.652940500000000000e+06,2.416815500000000000e+06,3.113867000000000000e+06,3.280797799999999814e+06,3.614076799999999814e+06,2.627844299999999814e+06,3.647887500000000000e+06,2.796805000000000000e+06,3.067072799999999814e+06,3.473693000000000000e+06,2.313622500000000000e+06,2.450104000000000000e+06,2.750539000000000000e+06,2.780288000000000000e+06,2.173696000000000000e+06,2.123648000000000000e+06,2.426201299999999814e+06,2.481481000000000000e+06,2.503142299999999814e+06,1.844811800000000047e+06,2.003604300000000047e+06,2.071595600000000093e+06,2.112000000000000000e+06,2.483946000000000000e+06,2.020672000000000000e+06,2.754501799999999814e+06,2.075648000000000000e+06,2.080313000000000000e+06,2.160960000000000000e+06,2.343616000000000000e+06,2.175630500000000000e+06,2.169408000000000000e+06,1.877984000000000000e+06,1.957051800000000047e+06,2.152512000000000000e+06,2.349568000000000000e+06,2.112689500000000000e+06,2.562414299999999814e+06,2.128803799999999814e+06,2.389604799999999814e+06,2.206501299999999814e+06,2.011616000000000000e+06,1.936884899999999907e+06,1.748271300000000047e+06,2.655504299999999814e+06,2.150272299999999814e+06,2.029952000000000000e+06,2.370591299999999814e+06,2.473215500000000000e+06,2.374423500000000000e+06,2.571931500000000000e+06,2.169249799999999814e+06,3.941814299999999814e+06,2.530107000000000000e+06,2.275631500000000000e+06,2.564624000000000000e+06,2.378218799999999814e+06,2.281894000000000000e+06,2.244742500000000000e+06,2.262848000000000000e+06,2.275631500000000000e+06,1.989980300000000047e+06,2.072544000000000000e+06,1.854855600000000093e+06,2.456187500000000000e+06,2.323328000000000000e+06,2.685942799999999814e+06,2.849293000000000000e+06,2.250688000000000000e+06,2.066699500000000000e+06,1.551885000000000000e+06,1.573120000000000000e+06,2.060718800000000047e+06,2.015291300000000047e+06,1.929088000000000000e+06,1.748384000000000000e+06,2.160746000000000000e+06,2.315661299999999814e+06,2.047685000000000000e+06,2.575651000000000000e+06,1.739924000000000000e+06,2.342070500000000000e+06,2.557165000000000000e+06,2.127500500000000000e+06,2.779276500000000000e+06,2.195854000000000000e+06,1.926336000000000000e+06,2.488256000000000000e+06,2.883077000000000000e+06,2.697252799999999814e+06,3.065853500000000000e+06,2.290813799999999814e+06,2.997462000000000000e+06,2.716305299999999814e+06,2.181457500000000000e+06,2.146477000000000000e+06,2.312768000000000000e+06,1.863744000000000000e+06,2.161781000000000000e+06,2.171130000000000000e+06,2.091990800000000047e+06,2.289787500000000000e+06,1.832064000000000000e+06,1.906027300000000047e+06,1.819067300000000047e+06,2.312348500000000000e+06,2.086640800000000047e+06,2.481532799999999814e+06,1.887523899999999907e+06,2.547277000000000000e+06,1.540520000000000000e+06,2.291278500000000000e+06,1.859008000000000000e+06,2.014592000000000000e+06,2.179351000000000000e+06,1.776451300000000047e+06,1.685984000000000000e+06,1.493038000000000000e+06,2.135424000000000000e+06,2.009693899999999907e+06,1.564032000000000000e+06,2.165491500000000000e+06,2.313622500000000000e+06,2.252822500000000000e+06,2.325046500000000000e+06,2.157863000000000000e+06,2.404787000000000000e+06,2.325046500000000000e+06,1.986922000000000000e+06,1.884128000000000000e+06,1.850139000000000000e+06,2.020896000000000000e+06,2.204864000000000000e+06,2.110464000000000000e+06,2.223360000000000000e+06,2.138849299999999814e+06,2.511206500000000000e+06,2.898708000000000000e+06,2.393438000000000000e+06,2.325046500000000000e+06,2.503540000000000000e+06,2.047685000000000000e+06,2.397233299999999814e+06,2.731486500000000000e+06,2.043852800000000047e+06,2.249064299999999814e+06,2.967099500000000000e+06,2.427595799999999814e+06,2.689738000000000000e+06,2.192058799999999814e+06,1.824736000000000000e+06,2.195854000000000000e+06,2.613680000000000000e+06,2.287018299999999814e+06,1.964075300000000047e+06,2.381977000000000000e+06,2.157863000000000000e+06,2.025312000000000000e+06,2.602370000000000000e+06,2.074290100000000093e+06,2.518721299999999814e+06,2.097063000000000000e+06,2.211073299999999814e+06,2.579446299999999814e+06,3.016438500000000000e+06,2.579446299999999814e+06,2.328841799999999814e+06,2.211073299999999814e+06,2.381977000000000000e+06,2.856807500000000000e+06,2.587112799999999814e+06,2.283260000000000000e+06,2.450368500000000000e+06,2.066699500000000000e+06,3.210151299999999814e+06,2.982280799999999814e+06,2.594779299999999814e+06,2.773310799999999814e+06,2.271799299999999814e+06,2.758129500000000000e+06,2.493120000000000000e+06,2.313622500000000000e+06,1.998308000000000000e+06,2.005861600000000093e+06,2.427595799999999814e+06,2.298441299999999814e+06,2.195854000000000000e+06,2.435584000000000000e+06,2.230400000000000000e+06,3.316496000000000000e+06,2.644042500000000000e+06,3.084830000000000000e+06,2.473215500000000000e+06,2.492154000000000000e+06,2.283260000000000000e+06,2.389604799999999814e+06,2.021080800000000047e+06,2.306032000000000000e+06,2.518721299999999814e+06,3.886476000000000000e+06,2.268003799999999814e+06,2.666890299999999814e+06,2.385772500000000000e+06,1.979331399999999907e+06,2.165491500000000000e+06,2.606165299999999814e+06,2.480769000000000000e+06,2.237603500000000000e+06,2.720100500000000000e+06,2.750539000000000000e+06,2.146477000000000000e+06,2.032503800000000047e+06,2.248896000000000000e+06,1.872911800000000047e+06,2.564265000000000000e+06,1.911040000000000000e+06,2.126400000000000000e+06,1.959456000000000000e+06,1.766529300000000047e+06,2.439616000000000000e+06,2.651709000000000000e+06,2.404787000000000000e+06,2.340227799999999814e+06,2.290688000000000000e+06,2.621346500000000000e+06,2.233808000000000000e+06,2.545288500000000000e+06,2.590984000000000000e+06,2.708638500000000000e+06,2.294646000000000000e+06,3.388682799999999814e+06,2.663095000000000000e+06,2.290813799999999814e+06,2.005861600000000093e+06,2.522592500000000000e+06,2.640323000000000000e+06,2.521216000000000000e+06,2.138849299999999814e+06,2.154030500000000000e+06,2.541569000000000000e+06,2.340227799999999814e+06,2.427595799999999814e+06,2.233808000000000000e+06,2.306032000000000000e+06,2.287018299999999814e+06,2.473215500000000000e+06,2.416172799999999814e+06,2.514926000000000000e+06,2.514926000000000000e+06,2.400991500000000000e+06,2.689738000000000000e+06,2.560469500000000000e+06,2.978409500000000000e+06,2.226254500000000000e+06,2.370591299999999814e+06,2.477010799999999814e+06,2.408619299999999814e+06,2.260450299999999814e+06,2.533902500000000000e+06,1.960316899999999907e+06,2.636527799999999814e+06,2.617475299999999814e+06,2.198272000000000000e+06,2.632732500000000000e+06,2.050080000000000000e+06,2.104653500000000000e+06,2.435187299999999814e+06,2.279464799999999814e+06,2.078048500000000000e+06,2.408619299999999814e+06,2.526387799999999814e+06,2.195854000000000000e+06,2.385772500000000000e+06,2.021080800000000047e+06,2.617475299999999814e+06,2.720100500000000000e+06,3.738307000000000000e+06,2.450368500000000000e+06,2.123630299999999814e+06,2.350080000000000000e+06,1.955488000000000000e+06,2.135091000000000000e+06,2.332600000000000000e+06,2.389604799999999814e+06,2.511206500000000000e+06,3.137964500000000000e+06,2.674556799999999814e+06,3.016438500000000000e+06,2.993590799999999814e+06,2.492154000000000000e+06,2.663095000000000000e+06,2.678276000000000000e+06,2.560469500000000000e+06,2.568136299999999814e+06,2.374423500000000000e+06,2.283260000000000000e+06,2.837907000000000000e+06,2.533902500000000000e+06,2.617475299999999814e+06,2.344023000000000000e+06,2.526387799999999814e+06,2.883450799999999814e+06,2.940380500000000000e+06,2.727615299999999814e+06,2.389604799999999814e+06,2.628861299999999814e+06,2.925199299999999814e+06,2.499668799999999814e+06,2.480769000000000000e+06,2.826445000000000000e+06,2.617475299999999814e+06,2.796006799999999814e+06,4.315726000000000000e+06,2.993590799999999814e+06,2.533902500000000000e+06,2.902503299999999814e+06,2.883450799999999814e+06,2.739153000000000000e+06,2.587112799999999814e+06,2.780901500000000000e+06,2.404787000000000000e+06,2.400991500000000000e+06,2.860603000000000000e+06,2.856807500000000000e+06,2.374423500000000000e+06,2.822725799999999814e+06,2.492154000000000000e+06,5.166635000000000000e+06,2.537773799999999814e+06,2.522592500000000000e+06,2.898708000000000000e+06,2.469383000000000000e+06,2.552955000000000000e+06,2.518721299999999814e+06,2.283260000000000000e+06,2.176877500000000000e+06,2.796006799999999814e+06,2.389604799999999814e+06,2.815059299999999814e+06,2.328841799999999814e+06,2.606165299999999814e+06,2.735281799999999814e+06,3.023953299999999814e+06,2.558272000000000000e+06,2.385024000000000000e+06,2.260450299999999814e+06,2.435187299999999814e+06,2.549083799999999814e+06,2.294646000000000000e+06,2.355410000000000000e+06,2.552955000000000000e+06,2.405696000000000000e+06,2.469383000000000000e+06,2.488358799999999814e+06,2.461791500000000000e+06,2.468352000000000000e+06,2.404787000000000000e+06,2.273920000000000000e+06,2.188226500000000000e+06,1.964075300000000047e+06,2.412414500000000000e+06,2.222422299999999814e+06,1.910939899999999907e+06,1.838432000000000000e+06,2.363037500000000000e+06,2.435187299999999814e+06,1.948992000000000000e+06,1.922288899999999907e+06,2.112281299999999814e+06,2.066699500000000000e+06,1.941303399999999907e+06,1.948448000000000000e+06,2.180672799999999814e+06,1.918530500000000000e+06,2.203445500000000000e+06,1.725920000000000000e+06,2.018816000000000000e+06,1.729408000000000000e+06,2.242560000000000000e+06,1.599420600000000093e+06,1.792928000000000000e+06,2.188226500000000000e+06,2.047685000000000000e+06,1.829024000000000000e+06,2.081880800000000047e+06,2.385772500000000000e+06,1.959360000000000000e+06,1.816000000000000000e+06,1.879200000000000000e+06,1.983126800000000047e+06,2.283260000000000000e+06,2.009856000000000000e+06,2.336395500000000000e+06,2.241436799999999814e+06,2.306032000000000000e+06,1.995072000000000000e+06,2.048768000000000000e+06,2.013184000000000000e+06,2.006752000000000000e+06,1.770624000000000000e+06,1.746432000000000000e+06,1.624224000000000000e+06,1.373408000000000000e+06,1.156096000000000000e+06,1.098400000000000000e+06,8.767520000000000000e+05,7.560640000000000000e+05,6.102560000000000000e+05,4.962640000000000000e+05,3.740320000000000000e+05,2.768720000000000000e+05,2.444240000000000000e+05,1.673640000000000000e+05,1.113180000000000000e+05,9.733200000000000000e+04,6.577200000000000000e+04,4.920900000000000000e+04,4.780400000000000000e+04,3.727100000000000000e+04,2.544100000000000000e+04,2.013000000000000000e+04,1.582200000000000000e+04,1.331700000000000000e+04,1.361800000000000000e+04,1.181500000000000000e+04,6.006000000000000000e+03,8.109000000000000000e+03,6.707000000000000000e+03,6.107000000000000000e+03,5.506000000000000000e+03,5.205000000000000000e+03,6.707000000000000000e+03,4.605000000000000000e+03,4.505000000000000000e+03,4.404000000000000000e+03,3.704000000000000000e+03,4.204000000000000000e+03,5.205000000000000000e+03,3.203000000000000000e+03,3.403000000000000000e+03,3.804000000000000000e+03,4.505000000000000000e+03,nan
4.795250000000000057e+01,1.063880000000000000e+05,1.191720000000000000e+05,1.221920000000000000e+05,1.205820000000000000e+05,1.289420000000000000e+05,1.420440000000000000e+05,1.369000000000000000e+05,1.398240000000000000e+05,1.390200000000000000e+05,1.426480000000000000e+05,1.591880000000000000e+05,2.100040000000000000e+05,1.828120000000000000e+05,2.040360000000000000e+05,2.275120000000000000e+05,2.494920000000000000e+05,2.731200000000000000e+05,2.978960000000000000e+05,2.952560000000000000e+05,3.090720000000000000e+05,3.515040000000000000e+05,3.106000000000000000e+05,4.063840000000000000e+05,3.863760000000000000e+05,5.373440000000000000e+05,3.267680000000000000e+05,3.044960000000000000e+05,4.145600000000000000e+05,3.451920000000000000e+05,3.312480000000000000e+05,3.491600000000000000e+05,5.287040000000000000e+05,4.998560000000000000e+05,4.326560000000000000e+05,5.180320000000000000e+05,4.626400000000000000e+05,4.378720000000000000e+05,3.944400000000000000e+05,4.324480000000000000e+05,8.572435999999999767e+05,4.978080000000000000e+05,6.309120000000000000e+05,7.956960000000000000e+05,5.364160000000000000e+05,7.297920000000000000e+05,5.476320000000000000e+05,6.290560000000000000e+05,9.687165999999999767e+05,8.229493000000000466e+05,5.589440000000000000e+05,6.031520000000000000e+05,5.320000000000000000e+05,5.163840000000000000e+05,7.984960000000000000e+05,7.612640000000000000e+05,1.243267600000000093e+06,7.167200000000000000e+05,8.225760000000000000e+05,1.324125800000000047e+06,7.959040000000000000e+05,1.480054800000000047e+06,1.012896000000000000e+06,7.603200000000000000e+05,1.037145099999999977e+06,1.192009600000000093e+06,1.008480000000000000e+06,4.659640999999999767e+05,1.357637000000000000e+06,1.367641899999999907e+06,1.466432899999999907e+06,1.153024000000000000e+06,9.553120000000000000e+05,1.240928000000000000e+06,1.223488000000000000e+06,1.164672000000000000e+06,1.753571300000000047e+06,8.288570999999999767e+05,1.842511399999999907e+06,1.414144000000000000e+06,1.413223500000000000e+06,1.416832000000000000e+06,2.138849299999999814e+06,1.420814300000000047e+06,2.093304600000000093e+06,1.637374800000000047e+06,1.869440000000000000e+06,2.359242299999999814e+06,2.769515500000000000e+06,2.024913100000000093e+06,1.377056000000000000e+06,1.265054500000000000e+06,2.089472399999999907e+06,1.933711800000000047e+06,2.378218799999999814e+06,2.332600000000000000e+06,2.040094399999999907e+06,2.355410000000000000e+06,1.724742800000000047e+06,2.169249799999999814e+06,2.239744000000000000e+06,2.754334299999999814e+06,2.249064299999999814e+06,2.803673299999999814e+06,3.362191500000000000e+06,2.613680000000000000e+06,2.435187299999999814e+06,2.739153000000000000e+06,3.058187000000000000e+06,2.871989000000000000e+06,3.821879799999999814e+06,2.583317500000000000e+06,2.959433000000000000e+06,3.126578500000000000e+06,2.887322000000000000e+06,2.579446299999999814e+06,3.149426299999999814e+06,3.567214299999999814e+06,2.978409500000000000e+06,2.948047000000000000e+06,3.210151299999999814e+06,2.571931500000000000e+06,3.525541799999999814e+06,4.076317500000000000e+06,3.362191500000000000e+06,3.164607500000000000e+06,3.350805500000000000e+06,3.392554000000000000e+06,3.935815000000000000e+06,3.445764299999999814e+06,3.206356000000000000e+06,3.673710799999999814e+06,3.259566299999999814e+06,3.453279000000000000e+06,3.947201000000000000e+06,3.308981299999999814e+06,3.035339000000000000e+06,3.134245000000000000e+06,3.073368299999999814e+06,2.697252799999999814e+06,3.419121000000000000e+06,3.229203799999999814e+06,3.312776500000000000e+06,3.536851799999999814e+06,3.677506000000000000e+06,3.202636500000000000e+06,3.571085500000000000e+06,3.491308000000000000e+06,3.593933299999999814e+06,2.663095000000000000e+06,2.853088299999999814e+06,2.921479799999999814e+06,3.111397299999999814e+06,3.415250000000000000e+06,3.354525000000000000e+06,3.563419000000000000e+06,3.206356000000000000e+06,3.837061000000000000e+06,3.529337000000000000e+06,3.381168000000000000e+06,3.749617000000000000e+06,3.673710799999999814e+06,3.574956799999999814e+06,5.743978000000000000e+06,4.201790500000000000e+06,4.813367000000000000e+06,4.144785000000000000e+06,3.745821500000000000e+06,3.434302500000000000e+06,3.521746500000000000e+06,3.799032000000000000e+06,3.483641500000000000e+06,3.191174799999999814e+06,4.159890299999999814e+06,4.334702500000000000e+06,3.799032000000000000e+06,3.814213299999999814e+06,3.658529500000000000e+06,4.030773799999999814e+06,3.875090000000000000e+06,3.992744799999999814e+06,3.498974500000000000e+06,2.689738000000000000e+06,3.422916500000000000e+06,3.449483500000000000e+06,3.810493799999999814e+06,3.073368299999999814e+06,3.335472500000000000e+06,3.460945500000000000e+06,3.685020799999999814e+06,3.848447000000000000e+06,2.419968299999999814e+06,2.583317500000000000e+06,2.875784299999999814e+06,4.076317500000000000e+06,2.955561799999999814e+06,3.297595299999999814e+06,2.712434000000000000e+06,2.663095000000000000e+06,2.526387799999999814e+06,3.084830000000000000e+06,2.970894799999999814e+06,2.948047000000000000e+06,3.004976500000000000e+06,3.130449799999999814e+06,3.016438500000000000e+06,2.811264000000000000e+06,3.468460299999999814e+06,3.153145500000000000e+06,3.069648799999999814e+06,3.061982299999999814e+06,2.837907000000000000e+06,2.575651000000000000e+06,3.149426299999999814e+06,2.871989000000000000e+06,3.305110000000000000e+06,2.765644299999999814e+06,2.233808000000000000e+06,3.149426299999999814e+06,3.498974500000000000e+06,3.046877000000000000e+06,2.841626500000000000e+06,2.560469500000000000e+06,2.400991500000000000e+06,2.978409500000000000e+06,3.419121000000000000e+06,2.910018000000000000e+06,2.146477000000000000e+06,2.891117299999999814e+06,2.256618000000000000e+06,2.078048500000000000e+06,2.408619299999999814e+06,2.871989000000000000e+06,3.343215000000000000e+06,2.488358799999999814e+06,3.069648799999999814e+06,2.431429000000000000e+06,2.389604799999999814e+06,3.031619799999999814e+06,2.325046500000000000e+06,2.602370000000000000e+06,1.903349300000000047e+06,2.306032000000000000e+06,2.621346500000000000e+06,2.416172799999999814e+06,3.058187000000000000e+06,2.583317500000000000e+06,2.769515500000000000e+06,2.834111799999999814e+06,2.940380500000000000e+06,2.237603500000000000e+06,2.541569000000000000e+06,5.869375000000000000e+06,4.144785000000000000e+06,2.883450799999999814e+06,3.491308000000000000e+06,2.921479799999999814e+06,2.879655500000000000e+06,4.273977500000000000e+06,3.081034799999999814e+06,3.586266799999999814e+06,3.043005799999999814e+06,3.795312500000000000e+06,3.217817799999999814e+06,3.172122299999999814e+06,3.381168000000000000e+06,3.449483500000000000e+06,3.175993500000000000e+06,3.654658299999999814e+06,3.666044299999999814e+06,3.483641500000000000e+06,3.578752000000000000e+06,3.027824500000000000e+06,3.350805500000000000e+06,2.993590799999999814e+06,4.080188799999999814e+06,3.457150299999999814e+06,3.027824500000000000e+06,3.396349299999999814e+06,3.810493799999999814e+06,3.217817799999999814e+06,3.555904299999999814e+06,3.225408500000000000e+06,3.244385000000000000e+06,3.707868500000000000e+06,4.403170000000000000e+06,4.178942799999999814e+06,3.365986799999999814e+06,3.350805500000000000e+06,2.974614000000000000e+06,3.183508000000000000e+06,3.358320299999999814e+06,3.818084500000000000e+06,4.042159500000000000e+06,3.149426299999999814e+06,2.636527799999999814e+06,3.377372799999999814e+06,3.381168000000000000e+06,2.777030299999999814e+06,3.320291299999999814e+06,3.912967299999999814e+06,3.350805500000000000e+06,3.137964500000000000e+06,2.803673299999999814e+06,3.126578500000000000e+06,3.369706299999999814e+06,3.297595299999999814e+06,2.742948299999999814e+06,2.746667799999999814e+06,2.663095000000000000e+06,2.803673299999999814e+06,2.788492000000000000e+06,2.564265000000000000e+06,2.735281799999999814e+06,3.054467500000000000e+06,3.198841299999999814e+06,2.826445000000000000e+06,2.993590799999999814e+06,3.137964500000000000e+06,3.134245000000000000e+06,3.468460299999999814e+06,3.210151299999999814e+06,3.639477000000000000e+06,3.738307000000000000e+06,2.739153000000000000e+06,2.651709000000000000e+06,3.240513799999999814e+06,2.871989000000000000e+06,2.606165299999999814e+06,3.251899799999999814e+06,2.651709000000000000e+06,2.955561799999999814e+06,2.644042500000000000e+06,2.891117299999999814e+06,2.325046500000000000e+06,3.810493799999999814e+06,2.598498799999999814e+06,2.400991500000000000e+06,3.134245000000000000e+06,2.708638500000000000e+06,2.328841799999999814e+06,2.526387799999999814e+06,2.454201000000000000e+06,2.655504299999999814e+06,2.625141799999999814e+06,2.803673299999999814e+06,2.796006799999999814e+06,3.137964500000000000e+06,3.316496000000000000e+06,2.849293000000000000e+06,2.837907000000000000e+06,2.670761500000000000e+06,2.742948299999999814e+06,2.545288500000000000e+06,2.488358799999999814e+06,2.363037500000000000e+06,2.590984000000000000e+06,3.244385000000000000e+06,2.606165299999999814e+06,2.488358799999999814e+06,2.188226500000000000e+06,2.469383000000000000e+06,2.944175799999999814e+06,2.374423500000000000e+06,2.953408000000000000e+06,2.959433000000000000e+06,2.393438000000000000e+06,2.412414500000000000e+06,2.480769000000000000e+06,2.454201000000000000e+06,2.530107000000000000e+06,4.756437500000000000e+06,2.944175799999999814e+06,2.666890299999999814e+06,2.815059299999999814e+06,2.701124000000000000e+06,2.967099500000000000e+06,2.477010799999999814e+06,3.415250000000000000e+06,2.469383000000000000e+06,2.978409500000000000e+06,2.853088299999999814e+06,2.374423500000000000e+06,3.020158000000000000e+06,3.400068799999999814e+06,2.602370000000000000e+06,2.841626500000000000e+06,3.962382299999999814e+06,2.974614000000000000e+06,3.035339000000000000e+06,3.631810500000000000e+06,2.682071500000000000e+06,3.244385000000000000e+06,3.077239500000000000e+06,2.818930500000000000e+06,2.514926000000000000e+06,3.134245000000000000e+06,2.784696799999999814e+06,2.530107000000000000e+06,3.134245000000000000e+06,3.677506000000000000e+06,2.894836799999999814e+06,4.201790500000000000e+06,2.841626500000000000e+06,3.206356000000000000e+06,2.978409500000000000e+06,2.503540000000000000e+06,2.579446299999999814e+06,3.441969000000000000e+06,2.530107000000000000e+06,2.796006799999999814e+06,2.533902500000000000e+06,3.050672299999999814e+06,3.023953299999999814e+06,3.229203799999999814e+06,3.149426299999999814e+06,3.217817799999999814e+06,2.929070500000000000e+06,2.575651000000000000e+06,3.107602000000000000e+06,2.887322000000000000e+06,3.240513799999999814e+06,2.587112799999999814e+06,2.834111799999999814e+06,2.651709000000000000e+06,3.058187000000000000e+06,3.259566299999999814e+06,3.039286299999999814e+06,2.856807500000000000e+06,2.625141799999999814e+06,3.761003000000000000e+06,2.883450799999999814e+06,2.970894799999999814e+06,3.004976500000000000e+06,3.195046000000000000e+06,3.122783000000000000e+06,2.856807500000000000e+06,2.921479799999999814e+06,3.119063799999999814e+06,4.216896000000000000e+06,2.944175799999999814e+06,2.799878000000000000e+06,2.864474299999999814e+06,2.970894799999999814e+06,2.989795500000000000e+06,2.682071500000000000e+06,3.441969000000000000e+06,2.841626500000000000e+06,2.678276000000000000e+06,2.853088299999999814e+06,2.788492000000000000e+06,2.697252799999999814e+06,3.016438500000000000e+06,3.681225500000000000e+06,2.951842299999999814e+06,3.043005799999999814e+06,2.716305299999999814e+06,3.096216000000000000e+06,2.799878000000000000e+06,3.077239500000000000e+06,2.917684500000000000e+06,2.514926000000000000e+06,2.967099500000000000e+06,3.958662799999999814e+06,3.897786000000000000e+06,2.750539000000000000e+06,2.986076000000000000e+06,4.026978500000000000e+06,2.906298500000000000e+06,3.365986799999999814e+06,3.848447000000000000e+06,2.811264000000000000e+06,3.175993500000000000e+06,2.845421799999999814e+06,2.708638500000000000e+06,3.339343799999999814e+06,2.883450799999999814e+06,2.978409500000000000e+06,2.875784299999999814e+06,3.206356000000000000e+06,2.640323000000000000e+06,3.407735299999999814e+06,3.419121000000000000e+06,2.697252799999999814e+06,2.879655500000000000e+06,2.986076000000000000e+06,2.845421799999999814e+06,2.974614000000000000e+06,2.666890299999999814e+06,2.951842299999999814e+06,2.761849000000000000e+06,2.849293000000000000e+06,3.232999000000000000e+06,3.134245000000000000e+06,3.115268500000000000e+06,2.754334299999999814e+06,2.948047000000000000e+06,3.552109000000000000e+06,3.012643299999999814e+06,3.282414000000000000e+06,3.977563500000000000e+06,3.639477000000000000e+06,3.403940000000000000e+06,3.130449799999999814e+06,3.210151299999999814e+06,2.822725799999999814e+06,2.963228299999999814e+06,3.061982299999999814e+06,3.764798299999999814e+06,2.978409500000000000e+06,3.647143500000000000e+06,3.119063799999999814e+06,3.369706299999999814e+06,4.034645000000000000e+06,3.369706299999999814e+06,4.539877000000000000e+06,3.571085500000000000e+06,3.217817799999999814e+06,3.240513799999999814e+06,2.822725799999999814e+06,2.875784299999999814e+06,3.130449799999999814e+06,2.792211500000000000e+06,3.388682799999999814e+06,3.654658299999999814e+06,3.403940000000000000e+06,3.149426299999999814e+06,2.381977000000000000e+06,2.780901500000000000e+06,3.354525000000000000e+06,2.720100500000000000e+06,2.860603000000000000e+06,2.807392799999999814e+06,2.970894799999999814e+06,3.020158000000000000e+06,2.936661000000000000e+06,2.921479799999999814e+06,3.472331500000000000e+06,2.967099500000000000e+06,3.248180299999999814e+06,3.757283500000000000e+06,3.153145500000000000e+06,3.373577500000000000e+06,2.784696799999999814e+06,3.483641500000000000e+06,3.061982299999999814e+06,3.077239500000000000e+06,3.035339000000000000e+06,2.841626500000000000e+06,3.016438500000000000e+06,2.932865799999999814e+06,2.761849000000000000e+06,2.819828500000000000e+06,2.861627000000000000e+06,3.106377500000000000e+06,2.516361299999999814e+06,2.984231299999999814e+06,2.638573500000000000e+06,2.836314000000000000e+06,2.860603000000000000e+06,3.267391500000000000e+06,3.226615000000000000e+06,3.213623799999999814e+06,3.763375000000000000e+06,3.209621500000000000e+06,2.385230500000000000e+06,2.822452299999999814e+06,2.802894799999999814e+06,3.115199500000000000e+06,4.020216000000000000e+06,2.594184000000000000e+06,3.080814799999999814e+06,3.075572500000000000e+06,2.855040000000000000e+06,3.366102799999999814e+06,3.033912799999999814e+06,2.802654000000000000e+06,2.827542500000000000e+06,3.065840000000000000e+06,3.121245500000000000e+06,2.584156500000000000e+06,3.450655000000000000e+06,3.087052799999999814e+06,2.739153000000000000e+06,3.016438500000000000e+06,2.879178299999999814e+06,2.518721299999999814e+06,2.845421799999999814e+06,2.765644299999999814e+06,2.940380500000000000e+06,3.084830000000000000e+06,2.874281000000000000e+06,2.784696799999999814e+06,2.271799299999999814e+06,3.149426299999999814e+06,2.898708000000000000e+06,3.084830000000000000e+06,3.229203799999999814e+06,2.948047000000000000e+06,3.141759799999999814e+06,2.366795799999999814e+06,2.837907000000000000e+06,4.775414000000000000e+06,2.837907000000000000e+06,2.412414500000000000e+06,3.119063799999999814e+06,2.936661000000000000e+06,3.096216000000000000e+06,2.837907000000000000e+06,2.431429000000000000e+06,2.340227799999999814e+06,2.445020799999999814e+06,3.146163799999999814e+06,3.147937799999999814e+06,2.873948500000000000e+06,3.020457500000000000e+06,3.074629799999999814e+06,3.390016799999999814e+06,2.841572299999999814e+06,3.290245000000000000e+06,2.735043500000000000e+06,3.289881299999999814e+06,3.853125500000000000e+06,3.612834000000000000e+06,3.322569299999999814e+06,3.282414000000000000e+06,2.490881000000000000e+06,3.069648799999999814e+06,3.080187299999999814e+06,2.593447500000000000e+06,3.599834799999999814e+06,3.286457500000000000e+06,2.999292500000000000e+06,3.382895500000000000e+06,3.477527799999999814e+06,2.994082500000000000e+06,3.153325000000000000e+06,2.946737000000000000e+06,2.561027299999999814e+06,3.058888299999999814e+06,2.577728299999999814e+06,2.873647000000000000e+06,3.226736299999999814e+06,2.914705299999999814e+06,3.166449000000000000e+06,2.719036500000000000e+06,2.826303500000000000e+06,3.605536799999999814e+06,3.335099299999999814e+06,3.164251799999999814e+06,2.952901799999999814e+06,3.170887000000000000e+06,3.056466799999999814e+06,3.432953000000000000e+06,3.441780500000000000e+06,4.507840500000000000e+06,3.307664500000000000e+06,2.955561799999999814e+06,2.169249799999999814e+06,2.708638500000000000e+06,2.561083000000000000e+06,2.364928000000000000e+06,2.379879299999999814e+06,3.470919500000000000e+06,2.419366799999999814e+06,2.221943000000000000e+06,2.454697000000000000e+06,3.426787799999999814e+06,2.427601500000000000e+06,2.515456000000000000e+06,2.791402299999999814e+06,3.084734799999999814e+06,3.176806000000000000e+06,2.776322000000000000e+06,2.359242299999999814e+06,3.131580799999999814e+06,2.755042799999999814e+06,2.789923500000000000e+06,2.911056500000000000e+06,2.688311500000000000e+06,3.023030000000000000e+06,3.183137799999999814e+06,2.632184000000000000e+06,2.543966299999999814e+06,3.045542500000000000e+06,2.737249799999999814e+06,3.106899799999999814e+06,2.858980500000000000e+06,2.892947500000000000e+06,2.692669799999999814e+06,3.119884799999999814e+06,2.532549799999999814e+06,2.570717000000000000e+06,2.965926500000000000e+06,2.890354299999999814e+06,3.056659299999999814e+06,3.018579500000000000e+06,3.259864299999999814e+06,2.665982500000000000e+06,3.163530500000000000e+06,3.240566000000000000e+06,2.771829299999999814e+06,2.689738000000000000e+06,2.563831299999999814e+06,2.795723500000000000e+06,2.777030299999999814e+06,2.767495799999999814e+06,2.739958799999999814e+06,2.523112500000000000e+06,2.419811799999999814e+06,2.405009000000000000e+06,2.556750299999999814e+06,3.972898799999999814e+06,3.594270500000000000e+06,2.266952799999999814e+06,3.487035000000000000e+06,3.693927500000000000e+06,3.342514500000000000e+06,2.953772500000000000e+06,3.244385000000000000e+06,2.856807500000000000e+06,3.335472500000000000e+06,3.187303500000000000e+06,3.622100299999999814e+06,2.769515500000000000e+06,2.723820000000000000e+06,2.469383000000000000e+06,3.214022500000000000e+06,3.381168000000000000e+06,3.012643299999999814e+06,3.134245000000000000e+06,3.050672299999999814e+06,2.723820000000000000e+06,2.613680000000000000e+06,2.982280799999999814e+06,2.712434000000000000e+06,2.678276000000000000e+06,3.008772000000000000e+06,2.693457500000000000e+06,2.856807500000000000e+06,2.796006799999999814e+06,2.989795500000000000e+06,3.289928799999999814e+06,3.020158000000000000e+06,2.625141799999999814e+06,2.910018000000000000e+06,2.765644299999999814e+06,3.107602000000000000e+06,3.035339000000000000e+06,2.735281799999999814e+06,2.678276000000000000e+06,3.122783000000000000e+06,2.932865799999999814e+06,4.224562500000000000e+06,3.776184000000000000e+06,2.560469500000000000e+06,3.479846000000000000e+06,2.910018000000000000e+06,2.666890299999999814e+06,3.255771000000000000e+06,2.727615299999999814e+06,2.963228299999999814e+06,2.655504299999999814e+06,3.168327000000000000e+06,2.761849000000000000e+06,2.897576000000000000e+06,2.682071500000000000e+06,3.149426299999999814e+06,2.871989000000000000e+06,3.195046000000000000e+06,3.084830000000000000e+06,3.214022500000000000e+06,4.201790500000000000e+06,3.802827299999999814e+06,2.780901500000000000e+06,2.929070500000000000e+06,3.255771000000000000e+06,3.536851799999999814e+06,2.758129500000000000e+06,3.221537299999999814e+06,3.719254500000000000e+06,3.396349299999999814e+06,2.803673299999999814e+06,2.777030299999999814e+06,2.438982799999999814e+06,2.902503299999999814e+06,2.644042500000000000e+06,2.754334299999999814e+06,3.293800000000000000e+06,2.495873500000000000e+06,2.765644299999999814e+06,3.863552299999999814e+06,2.309827299999999814e+06,2.746667799999999814e+06,2.457996299999999814e+06,2.552955000000000000e+06,2.689738000000000000e+06,2.081880800000000047e+06,2.169249799999999814e+06,2.670761500000000000e+06,2.370591299999999814e+06,3.214022500000000000e+06,2.514926000000000000e+06,3.536851799999999814e+06,2.461791500000000000e+06,4.080188799999999814e+06,2.571931500000000000e+06,3.160812299999999814e+06,2.173045000000000000e+06,2.442815000000000000e+06,2.421568000000000000e+06,2.150272299999999814e+06,2.557248000000000000e+06,2.433728000000000000e+06,2.469383000000000000e+06,2.682071500000000000e+06,3.214022500000000000e+06,2.647837799999999814e+06,3.270952000000000000e+06,2.815059299999999814e+06,2.511206500000000000e+06,3.415250000000000000e+06,3.065853500000000000e+06,2.590984000000000000e+06,3.240513799999999814e+06,3.715383299999999814e+06,4.053621500000000000e+06,2.906298500000000000e+06,3.244385000000000000e+06,2.796006799999999814e+06,3.286133500000000000e+06,2.860603000000000000e+06,2.454201000000000000e+06,3.381168000000000000e+06,3.122783000000000000e+06,2.666890299999999814e+06,2.784696799999999814e+06,2.287018299999999814e+06,2.438982799999999814e+06,2.442815000000000000e+06,2.659375500000000000e+06,2.385772500000000000e+06,2.290813799999999814e+06,2.331712000000000000e+06,2.062867300000000047e+06,2.336395500000000000e+06,2.497647000000000000e+06,2.385772500000000000e+06,2.805767799999999814e+06,2.264245500000000000e+06,2.351431299999999814e+06,2.514664799999999814e+06,2.453451000000000000e+06,2.064047300000000047e+06,2.427008000000000000e+06,2.393782000000000000e+06,2.391276500000000000e+06,2.192730799999999814e+06,2.546773000000000000e+06,2.799691799999999814e+06,2.693339799999999814e+06,2.211592500000000000e+06,2.590506299999999814e+06,2.538048500000000000e+06,2.926989000000000000e+06,3.005502500000000000e+06,3.505420299999999814e+06,3.074575299999999814e+06,2.768349000000000000e+06,2.522592500000000000e+06,2.623360299999999814e+06,2.404787000000000000e+06,2.662080000000000000e+06,1.831122300000000047e+06,2.260224000000000000e+06,2.100673500000000000e+06,2.389304299999999814e+06,3.208059799999999814e+06,2.353914500000000000e+06,2.141925500000000000e+06,2.487319500000000000e+06,2.090515500000000000e+06,2.101541500000000000e+06,2.371968000000000000e+06,2.119383500000000000e+06,2.074656000000000000e+06,2.095594300000000047e+06,2.523072000000000000e+06,2.138560000000000000e+06,2.325019500000000000e+06,2.033600000000000000e+06,2.177920000000000000e+06,2.685232799999999814e+06,2.166656000000000000e+06,2.231040000000000000e+06,2.146406500000000000e+06,2.003456000000000000e+06,2.534674500000000000e+06,2.275631500000000000e+06,2.043886000000000000e+06,2.028999899999999907e+06,2.314042000000000000e+06,2.311633799999999814e+06,2.594779299999999814e+06,2.309827299999999814e+06,2.125760000000000000e+06,2.226254500000000000e+06,2.154030500000000000e+06,2.484564500000000000e+06,2.507411299999999814e+06,2.378218799999999814e+06,2.464122799999999814e+06,2.363037500000000000e+06,2.252822500000000000e+06,2.537531799999999814e+06,2.230049799999999814e+06,2.437963000000000000e+06,2.173655299999999814e+06,2.327104000000000000e+06,2.119834799999999814e+06,2.809991500000000000e+06,2.558931500000000000e+06,4.113566000000000000e+06,2.814012500000000000e+06,2.264000000000000000e+06,2.104653500000000000e+06,2.511206500000000000e+06,2.279464799999999814e+06,1.728320000000000000e+06,2.373916000000000000e+06,1.791293800000000047e+06,1.873728000000000000e+06,1.495744000000000000e+06,1.543744000000000000e+06,1.761472000000000000e+06,1.884800000000000000e+06,1.702080000000000000e+06,2.127500500000000000e+06,1.926121100000000093e+06,2.347781299999999814e+06,2.365237299999999814e+06,1.940048500000000000e+06,1.960316899999999907e+06,2.320192000000000000e+06,2.252822500000000000e+06,2.231744000000000000e+06,1.893792000000000000e+06,2.211520000000000000e+06,2.864474299999999814e+06,2.670761500000000000e+06,3.289928799999999814e+06,2.871989000000000000e+06,2.438982799999999814e+06,2.757781500000000000e+06,2.378218799999999814e+06,2.193152000000000000e+06,1.994720000000000000e+06,2.261554799999999814e+06,2.225162299999999814e+06,2.114143299999999814e+06,1.798012500000000000e+06,1.608059600000000093e+06,2.159463000000000000e+06,2.281406000000000000e+06,2.932805000000000000e+06,2.380350799999999814e+06,2.105881799999999814e+06,2.002191300000000047e+06,2.172556000000000000e+06,2.445832000000000000e+06,1.929876600000000093e+06,1.789952000000000000e+06,1.420033399999999907e+06,1.709152000000000000e+06,2.137125299999999814e+06,1.967264000000000000e+06,2.040094399999999907e+06,1.709561500000000000e+06,1.780672000000000000e+06,1.367641899999999907e+06,1.680000000000000000e+06,1.684896000000000000e+06,1.872192000000000000e+06,2.454201000000000000e+06,2.222422299999999814e+06,1.804557300000000047e+06,1.876744100000000093e+06,2.256618000000000000e+06,2.135616000000000000e+06,2.283260000000000000e+06,2.017248000000000000e+06,1.815906300000000047e+06,1.899517000000000000e+06,2.338688000000000000e+06,2.306032000000000000e+06,2.533902500000000000e+06,2.533902500000000000e+06,2.446610299999999814e+06,2.313622500000000000e+06,2.283260000000000000e+06,2.712434000000000000e+06,2.492154000000000000e+06,2.328841799999999814e+06,1.914698300000000047e+06,2.689738000000000000e+06,2.484564500000000000e+06,2.231296000000000000e+06,2.062867300000000047e+06,2.287018299999999814e+06,1.690584000000000000e+06,1.920064000000000000e+06,2.499668799999999814e+06,2.112281299999999814e+06,2.416172799999999814e+06,1.967907500000000000e+06,2.284096000000000000e+06,1.983712000000000000e+06,2.674556799999999814e+06,2.560469500000000000e+06,2.222422299999999814e+06,2.628861299999999814e+06,2.640323000000000000e+06,2.655504299999999814e+06,2.663095000000000000e+06,2.948047000000000000e+06,3.555904299999999814e+06,2.230049799999999814e+06,3.058187000000000000e+06,2.332600000000000000e+06,2.359242299999999814e+06,2.450368500000000000e+06,2.625141799999999814e+06,2.587112799999999814e+06,2.290813799999999814e+06,2.682071500000000000e+06,2.119834799999999814e+06,2.040094399999999907e+06,2.211073299999999814e+06,2.176877500000000000e+06,2.090176000000000000e+06,2.495873500000000000e+06,2.530107000000000000e+06,2.154030500000000000e+06,2.271799299999999814e+06,2.070457899999999907e+06,2.180672799999999814e+06,2.138560000000000000e+06,2.269440000000000000e+06,2.560469500000000000e+06,1.918530500000000000e+06,2.473215500000000000e+06,1.903349300000000047e+06,2.032503800000000047e+06,2.830240500000000000e+06,2.298441299999999814e+06,2.245269000000000000e+06,2.378218799999999814e+06,3.130449799999999814e+06,2.347781299999999814e+06,2.393438000000000000e+06,2.575651000000000000e+06,2.457996299999999814e+06,2.230049799999999814e+06,2.195854000000000000e+06,2.203445500000000000e+06,2.138849299999999814e+06,1.998308000000000000e+06,2.249664000000000000e+06,2.043852800000000047e+06,2.047685000000000000e+06,1.937545000000000000e+06,1.766529300000000047e+06,2.742948299999999814e+06,2.060704000000000000e+06,1.967907500000000000e+06,2.169536000000000000e+06,1.948894000000000000e+06,2.617475299999999814e+06,2.059108899999999907e+06,2.283260000000000000e+06,2.431429000000000000e+06,2.180672799999999814e+06,5.805006500000000000e+06,2.446610299999999814e+06,2.431429000000000000e+06,2.408619299999999814e+06,2.834111799999999814e+06,2.974614000000000000e+06,3.137964500000000000e+06,2.522592500000000000e+06,2.871989000000000000e+06,3.586266799999999814e+06,2.408619299999999814e+06,2.359242299999999814e+06,2.518721299999999814e+06,2.263296000000000000e+06,2.511206500000000000e+06,2.112281299999999814e+06,2.032503800000000047e+06,2.351576500000000000e+06,2.131295799999999814e+06,2.925199299999999814e+06,2.598498799999999814e+06,2.450368500000000000e+06,2.359242299999999814e+06,2.374423500000000000e+06,2.480769000000000000e+06,2.575651000000000000e+06,2.355410000000000000e+06,4.213176500000000000e+06,3.259566299999999814e+06,2.598498799999999814e+06,2.400991500000000000e+06,3.137964500000000000e+06,6.788751500000000000e+06,6.203818000000000000e+06,2.389604799999999814e+06,2.602370000000000000e+06,2.769515500000000000e+06,2.328841799999999814e+06,1.724742800000000047e+06,2.205952000000000000e+06,2.355410000000000000e+06,1.876744100000000093e+06,2.336395500000000000e+06,2.012832000000000000e+06,2.195854000000000000e+06,2.431429000000000000e+06,2.385772500000000000e+06,2.385772500000000000e+06,2.636527799999999814e+06,2.309827299999999814e+06,2.587112799999999814e+06,2.701124000000000000e+06,2.043852800000000047e+06,2.123630299999999814e+06,2.279464799999999814e+06,2.385772500000000000e+06,2.312896000000000000e+06,2.300992000000000000e+06,2.910018000000000000e+06,2.188226500000000000e+06,2.135091000000000000e+06,3.172122299999999814e+06,2.492154000000000000e+06,2.902503299999999814e+06,6.921891000000000000e+06,2.249064299999999814e+06,2.784696799999999814e+06,2.438982799999999814e+06,2.693457500000000000e+06,2.594779299999999814e+06,2.469383000000000000e+06,2.723820000000000000e+06,2.609960500000000000e+06,2.207241000000000000e+06,2.545288500000000000e+06,2.723820000000000000e+06,2.552955000000000000e+06,2.982280799999999814e+06,2.845421799999999814e+06,3.214022500000000000e+06,2.685942799999999814e+06,2.571931500000000000e+06,2.674556799999999814e+06,2.488358799999999814e+06,2.560469500000000000e+06,2.625141799999999814e+06,2.302199500000000000e+06,3.065853500000000000e+06,2.822725799999999814e+06,3.483641500000000000e+06,2.530107000000000000e+06,2.739153000000000000e+06,2.727615299999999814e+06,2.568136299999999814e+06,2.492154000000000000e+06,2.815059299999999814e+06,2.739153000000000000e+06,2.537773799999999814e+06,2.507411299999999814e+06,2.697252799999999814e+06,2.287018299999999814e+06,2.834111799999999814e+06,2.697252799999999814e+06,2.442815000000000000e+06,2.701124000000000000e+06,2.685942799999999814e+06,2.830240500000000000e+06,2.541569000000000000e+06,2.492154000000000000e+06,2.613680000000000000e+06,2.594779299999999814e+06,2.628861299999999814e+06,2.328841799999999814e+06,2.268096000000000000e+06,2.871989000000000000e+06,2.583317500000000000e+06,2.408619299999999814e+06,3.039286299999999814e+06,2.363037500000000000e+06,2.545288500000000000e+06,1.964075300000000047e+06,2.069024000000000000e+06,2.347781299999999814e+06,2.416172799999999814e+06,2.408619299999999814e+06,2.712434000000000000e+06,2.685942799999999814e+06,2.484564500000000000e+06,2.499840000000000000e+06,2.268003799999999814e+06,2.404787000000000000e+06,2.168576000000000000e+06,2.176877500000000000e+06,1.910939899999999907e+06,2.017322500000000000e+06,2.203445500000000000e+06,2.590984000000000000e+06,2.043852800000000047e+06,1.971665899999999907e+06,2.526387799999999814e+06,1.899517000000000000e+06,1.873504000000000000e+06,1.690584000000000000e+06,1.859008000000000000e+06,2.104653500000000000e+06,1.967907500000000000e+06,1.739924000000000000e+06,2.378218799999999814e+06,2.031936000000000000e+06,2.088736000000000000e+06,2.154030500000000000e+06,2.332600000000000000e+06,1.470191300000000047e+06,1.595588399999999907e+06,1.849056000000000000e+06,1.969696000000000000e+06,2.089472399999999907e+06,1.781710500000000000e+06,1.933696000000000000e+06,1.974208000000000000e+06,1.693600000000000000e+06,1.876800000000000000e+06,1.700352000000000000e+06,1.526464000000000000e+06,1.751008000000000000e+06,1.818720000000000000e+06,2.302199500000000000e+06,1.762770899999999907e+06,2.156736000000000000e+06,2.374423500000000000e+06,2.009856000000000000e+06,2.122560000000000000e+06,1.827488000000000000e+06,1.587996800000000047e+06,1.971040000000000000e+06,1.882592000000000000e+06,1.777952000000000000e+06,1.817856000000000000e+06,1.581888000000000000e+06,1.411552000000000000e+06,1.233056000000000000e+06,1.107488000000000000e+06,9.332800000000000000e+05,7.264640000000000000e+05,6.413440000000000000e+05,4.569120000000000000e+05,3.586400000000000000e+05,2.842880000000000000e+05,2.052520000000000000e+05,1.587840000000000000e+05,1.268260000000000000e+05,1.101120000000000000e+05,7.441200000000000000e+04,6.025000000000000000e+04,4.248700000000000000e+04,3.406300000000000000e+04,3.215700000000000000e+04,2.333600000000000000e+04,1.512000000000000000e+04,1.351800000000000000e+04,1.081300000000000000e+04,8.410000000000000000e+03,1.021200000000000000e+04,8.710000000000000000e+03,6.107000000000000000e+03,7.308000000000000000e+03,5.105000000000000000e+03,4.104000000000000000e+03,5.906000000000000000e+03,5.506000000000000000e+03,5.105000000000000000e+03,4.304000000000000000e+03,4.104000000000000000e+03,4.204000000000000000e+03,5.005000000000000000e+03,2.602000000000000000e+03,2.903000000000000000e+03,4.204000000000000000e+03,3.003000000000000000e+03,nan
4.795329999999999870e+01,1.005520000000000000e+05,1.134320000000000000e+05,1.212860000000000000e+05,1.229980000000000000e+05,1.300500000000000000e+05,1.318640000000000000e+05,1.387160000000000000e+05,1.492000000000000000e+05,1.408320000000000000e+05,1.394200000000000000e+05,1.462760000000000000e+05,1.738240000000000000e+05,1.932200000000000000e+05,3.092720000000000000e+05,2.283200000000000000e+05,2.503040000000000000e+05,2.732240000000000000e+05,2.864160000000000000e+05,2.784960000000000000e+05,4.127200000000000000e+05,3.160880000000000000e+05,3.733200000000000000e+05,3.924960000000000000e+05,3.424400000000000000e+05,3.655680000000000000e+05,3.629200000000000000e+05,3.770880000000000000e+05,3.890320000000000000e+05,3.487600000000000000e+05,3.482480000000000000e+05,4.969840000000000000e+05,4.335760000000000000e+05,3.582320000000000000e+05,6.477600000000000000e+05,4.350080000000000000e+05,5.732640000000000000e+05,6.211040000000000000e+05,6.760960000000000000e+05,5.029360000000000000e+05,5.458880000000000000e+05,5.303423000000000466e+05,4.849840000000000000e+05,4.955520000000000000e+05,6.041824000000000233e+05,5.942720000000000000e+05,5.707840000000000000e+05,5.676960000000000000e+05,4.976424000000000233e+05,1.043940199999999953e+06,5.993280000000000000e+05,6.357600000000000000e+05,6.634720000000000000e+05,6.699840000000000000e+05,6.320480000000000000e+05,6.316320000000000000e+05,7.397440000000000000e+05,6.610880000000000000e+05,6.993920000000000000e+05,9.937600000000000000e+05,6.777440000000000000e+05,5.454975999999999767e+05,7.321760000000000000e+05,8.922400000000000000e+05,9.289920000000000000e+05,7.704000000000000000e+05,6.685833000000000466e+05,1.352066800000000047e+06,9.627680000000000000e+05,1.420992000000000000e+06,1.038160000000000000e+06,1.193728000000000000e+06,9.551040000000000000e+05,1.120717899999999907e+06,1.089216000000000000e+06,1.152896000000000000e+06,1.469888000000000000e+06,1.825073300000000047e+06,1.182816000000000000e+06,1.561392500000000000e+06,2.062867300000000047e+06,8.965666999999999534e+05,1.736165800000000047e+06,2.047685000000000000e+06,1.451251600000000093e+06,2.347781299999999814e+06,1.781568000000000000e+06,1.565224899999999907e+06,1.895683800000000047e+06,1.553801000000000000e+06,1.633616399999999907e+06,1.812147899999999907e+06,2.556750299999999814e+06,2.898708000000000000e+06,2.218626799999999814e+06,1.889408000000000000e+06,1.979331399999999907e+06,2.670761500000000000e+06,2.347781299999999814e+06,2.549083799999999814e+06,2.442815000000000000e+06,2.260450299999999814e+06,2.336395500000000000e+06,2.856807500000000000e+06,2.495873500000000000e+06,2.731486500000000000e+06,2.682071500000000000e+06,3.031619799999999814e+06,2.917684500000000000e+06,2.674556799999999814e+06,3.244385000000000000e+06,3.692687299999999814e+06,3.776184000000000000e+06,3.088549500000000000e+06,3.935815000000000000e+06,2.917684500000000000e+06,2.788492000000000000e+06,2.712434000000000000e+06,3.388682799999999814e+06,3.202636500000000000e+06,3.012643299999999814e+06,2.655504299999999814e+06,4.266311000000000000e+06,2.936661000000000000e+06,2.940380500000000000e+06,3.153145500000000000e+06,3.175993500000000000e+06,3.487512799999999814e+06,2.936661000000000000e+06,3.358320299999999814e+06,2.970894799999999814e+06,3.210151299999999814e+06,3.373577500000000000e+06,3.210151299999999814e+06,3.160812299999999814e+06,2.986076000000000000e+06,2.940380500000000000e+06,3.267232799999999814e+06,3.327957799999999814e+06,3.050672299999999814e+06,2.959433000000000000e+06,3.950996299999999814e+06,3.483641500000000000e+06,3.612834000000000000e+06,3.650863000000000000e+06,3.912967299999999814e+06,3.939534500000000000e+06,3.476126799999999814e+06,3.681225500000000000e+06,4.133399000000000000e+06,2.769515500000000000e+06,3.468460299999999814e+06,2.526387799999999814e+06,3.119063799999999814e+06,3.035339000000000000e+06,3.362191500000000000e+06,2.659375500000000000e+06,3.077239500000000000e+06,3.776184000000000000e+06,3.293800000000000000e+06,3.723125799999999814e+06,3.103730799999999814e+06,3.320291299999999814e+06,4.596882500000000000e+06,4.083984000000000000e+06,4.068802799999999814e+06,4.053621500000000000e+06,3.757283500000000000e+06,4.684174500000000000e+06,4.015592500000000000e+06,3.616629299999999814e+06,4.224562500000000000e+06,4.368860000000000000e+06,3.795312500000000000e+06,3.688892000000000000e+06,3.806698500000000000e+06,3.563419000000000000e+06,3.666044299999999814e+06,2.970894799999999814e+06,3.844575799999999814e+06,2.944175799999999814e+06,4.178942799999999814e+06,3.400068799999999814e+06,3.331677000000000000e+06,3.320291299999999814e+06,3.232999000000000000e+06,3.369706299999999814e+06,4.277696500000000000e+06,2.955561799999999814e+06,3.058187000000000000e+06,2.978409500000000000e+06,3.764798299999999814e+06,3.354525000000000000e+06,2.564265000000000000e+06,2.879655500000000000e+06,2.925199299999999814e+06,3.050672299999999814e+06,3.229203799999999814e+06,2.967099500000000000e+06,2.716305299999999814e+06,3.685020799999999814e+06,2.940380500000000000e+06,2.552955000000000000e+06,3.616629299999999814e+06,3.377372799999999814e+06,2.556750299999999814e+06,4.015592500000000000e+06,2.746667799999999814e+06,3.609114500000000000e+06,2.856807500000000000e+06,3.088549500000000000e+06,3.020158000000000000e+06,3.100011299999999814e+06,2.887322000000000000e+06,2.959433000000000000e+06,2.868269500000000000e+06,2.518721299999999814e+06,2.499668799999999814e+06,3.073368299999999814e+06,2.302199500000000000e+06,2.754334299999999814e+06,2.925199299999999814e+06,3.571085500000000000e+06,3.100011299999999814e+06,2.381977000000000000e+06,3.248180299999999814e+06,2.366795799999999814e+06,2.685942799999999814e+06,2.477010799999999814e+06,2.503540000000000000e+06,2.716305299999999814e+06,2.788492000000000000e+06,2.268003799999999814e+06,2.252822500000000000e+06,2.366795799999999814e+06,2.264245500000000000e+06,3.016438500000000000e+06,2.602370000000000000e+06,2.739153000000000000e+06,2.176877500000000000e+06,2.613680000000000000e+06,2.636527799999999814e+06,2.685942799999999814e+06,2.325046500000000000e+06,2.533902500000000000e+06,2.594779299999999814e+06,2.731486500000000000e+06,2.317418799999999814e+06,3.491308000000000000e+06,2.697252799999999814e+06,4.528491000000000000e+06,3.438097799999999814e+06,2.921479799999999814e+06,2.674556799999999814e+06,2.670761500000000000e+06,3.236718500000000000e+06,2.997462000000000000e+06,3.240513799999999814e+06,3.035339000000000000e+06,3.103730799999999814e+06,4.152375500000000000e+06,3.396349299999999814e+06,3.054467500000000000e+06,3.012643299999999814e+06,3.928148500000000000e+06,3.685020799999999814e+06,3.445764299999999814e+06,3.164607500000000000e+06,3.643196500000000000e+06,3.521746500000000000e+06,3.384887500000000000e+06,3.263361500000000000e+06,3.324162500000000000e+06,3.316496000000000000e+06,2.940380500000000000e+06,3.536851799999999814e+06,3.191174799999999814e+06,4.239667500000000000e+06,3.559699500000000000e+06,3.001257299999999814e+06,2.792211500000000000e+06,3.673710799999999814e+06,2.951842299999999814e+06,3.236718500000000000e+06,3.840856299999999814e+06,3.544518299999999814e+06,4.509514500000000000e+06,3.578752000000000000e+06,3.327957799999999814e+06,2.887322000000000000e+06,3.791365500000000000e+06,3.468460299999999814e+06,4.122013000000000000e+06,3.350805500000000000e+06,3.586266799999999814e+06,3.719254500000000000e+06,3.251899799999999814e+06,3.229203799999999814e+06,2.849293000000000000e+06,2.910018000000000000e+06,3.149426299999999814e+06,3.308981299999999814e+06,3.282414000000000000e+06,2.837907000000000000e+06,3.415250000000000000e+06,2.913813299999999814e+06,2.363037500000000000e+06,3.381168000000000000e+06,2.583317500000000000e+06,3.046877000000000000e+06,2.606165299999999814e+06,2.792211500000000000e+06,3.115268500000000000e+06,2.712434000000000000e+06,2.898708000000000000e+06,3.020158000000000000e+06,2.967099500000000000e+06,2.929070500000000000e+06,2.245269000000000000e+06,2.522592500000000000e+06,3.244385000000000000e+06,3.232999000000000000e+06,3.517875299999999814e+06,2.606165299999999814e+06,2.617475299999999814e+06,2.742948299999999814e+06,2.306032000000000000e+06,3.274747500000000000e+06,3.119063799999999814e+06,3.035339000000000000e+06,2.777030299999999814e+06,2.982280799999999814e+06,2.902503299999999814e+06,2.701124000000000000e+06,2.488358799999999814e+06,2.465549799999999814e+06,2.587112799999999814e+06,2.986076000000000000e+06,2.636527799999999814e+06,2.522592500000000000e+06,2.283260000000000000e+06,2.841626500000000000e+06,2.568136299999999814e+06,2.685942799999999814e+06,2.560469500000000000e+06,2.826445000000000000e+06,2.678276000000000000e+06,2.503540000000000000e+06,2.640323000000000000e+06,3.012643299999999814e+06,3.214022500000000000e+06,2.739153000000000000e+06,2.777030299999999814e+06,2.598498799999999814e+06,2.701124000000000000e+06,2.644042500000000000e+06,2.533902500000000000e+06,2.685942799999999814e+06,2.370591299999999814e+06,2.374423500000000000e+06,2.871989000000000000e+06,2.298441299999999814e+06,2.359242299999999814e+06,2.568136299999999814e+06,2.442112000000000000e+06,2.461791500000000000e+06,2.492154000000000000e+06,2.571931500000000000e+06,2.423800500000000000e+06,2.955561799999999814e+06,2.727615299999999814e+06,2.644042500000000000e+06,2.898708000000000000e+06,3.552109000000000000e+06,2.853088299999999814e+06,2.978409500000000000e+06,3.077239500000000000e+06,3.327957799999999814e+06,3.206356000000000000e+06,3.312776500000000000e+06,2.454201000000000000e+06,3.027824500000000000e+06,3.799032000000000000e+06,2.887322000000000000e+06,3.818084500000000000e+06,2.746667799999999814e+06,2.959433000000000000e+06,2.750539000000000000e+06,2.989795500000000000e+06,3.084830000000000000e+06,3.795312500000000000e+06,2.891117299999999814e+06,2.891117299999999814e+06,2.784696799999999814e+06,2.758129500000000000e+06,2.644042500000000000e+06,2.982280799999999814e+06,2.894836799999999814e+06,3.354525000000000000e+06,3.422916500000000000e+06,3.069648799999999814e+06,3.707868500000000000e+06,3.438097799999999814e+06,3.236718500000000000e+06,3.498974500000000000e+06,3.814213299999999814e+06,3.912967299999999814e+06,3.043005799999999814e+06,2.788492000000000000e+06,3.031619799999999814e+06,3.100011299999999814e+06,2.982280799999999814e+06,3.267232799999999814e+06,2.811264000000000000e+06,2.773310799999999814e+06,3.217817799999999814e+06,2.777030299999999814e+06,3.191174799999999814e+06,2.894836799999999814e+06,2.697252799999999814e+06,3.582471500000000000e+06,2.682071500000000000e+06,3.039286299999999814e+06,2.982280799999999814e+06,3.347010299999999814e+06,2.659375500000000000e+06,2.784696799999999814e+06,2.716305299999999814e+06,3.103730799999999814e+06,2.936661000000000000e+06,3.084830000000000000e+06,3.297595299999999814e+06,2.670761500000000000e+06,2.659375500000000000e+06,3.897786000000000000e+06,3.536851799999999814e+06,2.549083799999999814e+06,3.164607500000000000e+06,2.803673299999999814e+06,3.001257299999999814e+06,2.845421799999999814e+06,2.655504299999999814e+06,2.655504299999999814e+06,2.587112799999999814e+06,2.674556799999999814e+06,2.887322000000000000e+06,3.016438500000000000e+06,2.571931500000000000e+06,2.830240500000000000e+06,2.670761500000000000e+06,2.765644299999999814e+06,2.552955000000000000e+06,3.723125799999999814e+06,2.959433000000000000e+06,2.913813299999999814e+06,2.704919299999999814e+06,2.883450799999999814e+06,2.970894799999999814e+06,2.644042500000000000e+06,2.818930500000000000e+06,3.073368299999999814e+06,2.727615299999999814e+06,2.963228299999999814e+06,3.065853500000000000e+06,3.126578500000000000e+06,3.255771000000000000e+06,2.579446299999999814e+06,2.788492000000000000e+06,3.286133500000000000e+06,3.092344799999999814e+06,2.659375500000000000e+06,3.046877000000000000e+06,3.669915500000000000e+06,3.293800000000000000e+06,3.354525000000000000e+06,3.297595299999999814e+06,3.134245000000000000e+06,4.456228000000000000e+06,2.894836799999999814e+06,3.088549500000000000e+06,2.948047000000000000e+06,3.061982299999999814e+06,2.818930500000000000e+06,2.879655500000000000e+06,3.198841299999999814e+06,2.598498799999999814e+06,2.613680000000000000e+06,2.663095000000000000e+06,3.069648799999999814e+06,2.948047000000000000e+06,3.229203799999999814e+06,3.384887500000000000e+06,3.172122299999999814e+06,2.815059299999999814e+06,2.822725799999999814e+06,3.073368299999999814e+06,3.179788799999999814e+06,2.989795500000000000e+06,2.735281799999999814e+06,2.552955000000000000e+06,2.837907000000000000e+06,2.959433000000000000e+06,2.549083799999999814e+06,2.910018000000000000e+06,3.130449799999999814e+06,2.583317500000000000e+06,3.004976500000000000e+06,3.958662799999999814e+06,2.917684500000000000e+06,3.286133500000000000e+06,3.324162500000000000e+06,3.004976500000000000e+06,3.221537299999999814e+06,3.544518299999999814e+06,2.989795500000000000e+06,2.697252799999999814e+06,2.492154000000000000e+06,3.073368299999999814e+06,3.289928799999999814e+06,2.556750299999999814e+06,2.632732500000000000e+06,2.541569000000000000e+06,2.682071500000000000e+06,2.887322000000000000e+06,2.891117299999999814e+06,2.484564500000000000e+06,3.004976500000000000e+06,3.335472500000000000e+06,2.647837799999999814e+06,2.948047000000000000e+06,3.004976500000000000e+06,2.663095000000000000e+06,2.761849000000000000e+06,2.761849000000000000e+06,2.887322000000000000e+06,2.902503299999999814e+06,2.986076000000000000e+06,3.506489299999999814e+06,3.270952000000000000e+06,2.742948299999999814e+06,2.788492000000000000e+06,2.845421799999999814e+06,3.308981299999999814e+06,3.563419000000000000e+06,2.951842299999999814e+06,2.720100500000000000e+06,3.441969000000000000e+06,2.879655500000000000e+06,3.753488299999999814e+06,3.248180299999999814e+06,3.168327000000000000e+06,3.422916500000000000e+06,2.186998299999999814e+06,2.917173799999999814e+06,3.259780799999999814e+06,2.925545299999999814e+06,2.681932500000000000e+06,3.656271299999999814e+06,3.392303000000000000e+06,3.016438500000000000e+06,3.146917500000000000e+06,3.472068299999999814e+06,2.999183299999999814e+06,3.186373799999999814e+06,3.407610000000000000e+06,3.252964000000000000e+06,3.469419500000000000e+06,2.629381500000000000e+06,3.234606500000000000e+06,2.672421000000000000e+06,2.594184000000000000e+06,3.218796000000000000e+06,3.594517799999999814e+06,2.820919000000000000e+06,3.306052799999999814e+06,2.885255799999999814e+06,2.886880500000000000e+06,2.616584500000000000e+06,3.179916000000000000e+06,2.909619000000000000e+06,3.568704799999999814e+06,3.115845299999999814e+06,2.770758000000000000e+06,3.137964500000000000e+06,2.891117299999999814e+06,3.091838799999999814e+06,2.925199299999999814e+06,2.803673299999999814e+06,3.061982299999999814e+06,2.989795500000000000e+06,2.682071500000000000e+06,3.053987000000000000e+06,3.069648799999999814e+06,2.891117299999999814e+06,2.423800500000000000e+06,2.841626500000000000e+06,3.893990500000000000e+06,2.400991500000000000e+06,2.613680000000000000e+06,1.975499100000000093e+06,2.659375500000000000e+06,3.293800000000000000e+06,2.450368500000000000e+06,3.187303500000000000e+06,3.172122299999999814e+06,2.720100500000000000e+06,2.689738000000000000e+06,3.172122299999999814e+06,2.932865799999999814e+06,2.518721299999999814e+06,2.461791500000000000e+06,2.723362000000000000e+06,2.540776299999999814e+06,2.964189500000000000e+06,2.773847799999999814e+06,2.926789000000000000e+06,3.526431000000000000e+06,3.273083299999999814e+06,4.346455000000000000e+06,3.023436299999999814e+06,3.602498000000000000e+06,3.499979299999999814e+06,3.640348500000000000e+06,2.887322000000000000e+06,3.058236299999999814e+06,3.593933299999999814e+06,2.708369299999999814e+06,2.609960500000000000e+06,2.900638500000000000e+06,3.281334000000000000e+06,3.071587500000000000e+06,2.684106000000000000e+06,3.260132000000000000e+06,3.468861000000000000e+06,3.470096500000000000e+06,3.540773799999999814e+06,3.507617500000000000e+06,3.002916799999999814e+06,2.859775299999999814e+06,3.039693000000000000e+06,3.578699500000000000e+06,2.960259799999999814e+06,3.336845500000000000e+06,2.469400000000000000e+06,2.355285299999999814e+06,2.830974000000000000e+06,3.525351299999999814e+06,3.147127500000000000e+06,3.481743299999999814e+06,3.227624500000000000e+06,3.938418799999999814e+06,3.823122500000000000e+06,3.097080799999999814e+06,2.475581500000000000e+06,3.155811000000000000e+06,3.083249799999999814e+06,2.959994299999999814e+06,2.351576500000000000e+06,2.609960500000000000e+06,2.499668799999999814e+06,2.866888500000000000e+06,1.988955800000000047e+06,2.330661000000000000e+06,2.640319500000000000e+06,2.708832000000000000e+06,2.765207299999999814e+06,2.689479500000000000e+06,2.385772500000000000e+06,2.288833500000000000e+06,2.272038000000000000e+06,2.730777299999999814e+06,2.553592500000000000e+06,2.502935799999999814e+06,2.867335299999999814e+06,3.050672299999999814e+06,2.987504299999999814e+06,2.758737799999999814e+06,2.705310500000000000e+06,2.718779299999999814e+06,2.972130500000000000e+06,2.955342500000000000e+06,2.768396000000000000e+06,2.586584000000000000e+06,3.431447799999999814e+06,3.079694500000000000e+06,2.918526000000000000e+06,2.820304500000000000e+06,2.828880500000000000e+06,3.060719799999999814e+06,2.397711500000000000e+06,3.261881000000000000e+06,2.684201299999999814e+06,2.634732500000000000e+06,2.863470299999999814e+06,2.587301500000000000e+06,2.895911000000000000e+06,3.407868000000000000e+06,3.121444299999999814e+06,3.706300500000000000e+06,2.809099500000000000e+06,3.298441000000000000e+06,3.148110799999999814e+06,2.477010799999999814e+06,2.533518799999999814e+06,2.933218000000000000e+06,2.545288500000000000e+06,2.138215299999999814e+06,3.308303500000000000e+06,2.280508000000000000e+06,2.165117500000000000e+06,2.073148800000000047e+06,2.739153000000000000e+06,2.426841000000000000e+06,3.720080500000000000e+06,2.633236299999999814e+06,3.882750000000000000e+06,2.838302299999999814e+06,2.806479000000000000e+06,3.079737500000000000e+06,3.886476000000000000e+06,2.674556799999999814e+06,2.841626500000000000e+06,3.514155799999999814e+06,3.328675000000000000e+06,2.883450799999999814e+06,3.008772000000000000e+06,3.054467500000000000e+06,2.385772500000000000e+06,3.932019799999999814e+06,3.001257299999999814e+06,3.137964500000000000e+06,3.119063799999999814e+06,3.498974500000000000e+06,3.137964500000000000e+06,3.001257299999999814e+06,2.750539000000000000e+06,3.282414000000000000e+06,2.887322000000000000e+06,3.156941000000000000e+06,3.035339000000000000e+06,3.119063799999999814e+06,3.008772000000000000e+06,5.679457500000000000e+06,2.951842299999999814e+06,3.779979500000000000e+06,4.304340000000000000e+06,3.081034799999999814e+06,4.201790500000000000e+06,2.537773799999999814e+06,2.344023000000000000e+06,2.632732500000000000e+06,2.856807500000000000e+06,3.153145500000000000e+06,3.107602000000000000e+06,3.039286299999999814e+06,2.769515500000000000e+06,3.297595299999999814e+06,3.008772000000000000e+06,2.925199299999999814e+06,2.503540000000000000e+06,3.149426299999999814e+06,3.255771000000000000e+06,3.411530500000000000e+06,3.457150299999999814e+06,3.103730799999999814e+06,3.164792299999999814e+06,2.780901500000000000e+06,2.959433000000000000e+06,3.267232799999999814e+06,2.731486500000000000e+06,3.616629299999999814e+06,3.673710799999999814e+06,4.190328500000000000e+06,4.004206500000000000e+06,3.388682799999999814e+06,2.579446299999999814e+06,3.392554000000000000e+06,2.507411299999999814e+06,2.366795799999999814e+06,2.526387799999999814e+06,2.537773799999999814e+06,2.830240500000000000e+06,3.324162500000000000e+06,3.533056500000000000e+06,2.780901500000000000e+06,2.518721299999999814e+06,3.126578500000000000e+06,2.287018299999999814e+06,3.498974500000000000e+06,3.457150299999999814e+06,2.609960500000000000e+06,2.921479799999999814e+06,2.492154000000000000e+06,2.541569000000000000e+06,3.202636500000000000e+06,2.404787000000000000e+06,2.507411299999999814e+06,2.397233299999999814e+06,3.248180299999999814e+06,2.621346500000000000e+06,2.503540000000000000e+06,2.306032000000000000e+06,2.522592500000000000e+06,2.834111799999999814e+06,2.423800500000000000e+06,2.963228299999999814e+06,2.898708000000000000e+06,2.644042500000000000e+06,2.477010799999999814e+06,2.621346500000000000e+06,2.527680000000000000e+06,2.826445000000000000e+06,2.062867300000000047e+06,2.340800000000000000e+06,2.750539000000000000e+06,2.446610299999999814e+06,2.932865799999999814e+06,2.777030299999999814e+06,2.868269500000000000e+06,2.788492000000000000e+06,3.156941000000000000e+06,2.477010799999999814e+06,3.514155799999999814e+06,3.977563500000000000e+06,2.799878000000000000e+06,3.422916500000000000e+06,2.199612299999999814e+06,2.967099500000000000e+06,2.830240500000000000e+06,4.019387799999999814e+06,2.792211500000000000e+06,2.697252799999999814e+06,2.708638500000000000e+06,2.526387799999999814e+06,2.856807500000000000e+06,2.674556799999999814e+06,2.704919299999999814e+06,2.313622500000000000e+06,2.655504299999999814e+06,2.397233299999999814e+06,2.598498799999999814e+06,2.849293000000000000e+06,2.435187299999999814e+06,2.196972299999999814e+06,2.066699500000000000e+06,2.811264000000000000e+06,2.394496000000000000e+06,7.901992500000000000e+06,2.821449000000000000e+06,2.735281799999999814e+06,2.316409299999999814e+06,3.917680299999999814e+06,2.296205000000000000e+06,2.443916299999999814e+06,2.251584000000000000e+06,2.305982299999999814e+06,2.604117000000000000e+06,2.177518299999999814e+06,2.627152500000000000e+06,2.714742799999999814e+06,2.250114799999999814e+06,3.036775000000000000e+06,3.091117299999999814e+06,2.575576500000000000e+06,3.097367000000000000e+06,2.881499299999999814e+06,2.876033799999999814e+06,3.297567500000000000e+06,2.379374799999999814e+06,2.533902500000000000e+06,2.276697000000000000e+06,2.328841799999999814e+06,2.246208000000000000e+06,2.513088799999999814e+06,2.172653299999999814e+06,2.199099500000000000e+06,2.362403500000000000e+06,2.327903500000000000e+06,2.586348500000000000e+06,2.504496000000000000e+06,2.733098299999999814e+06,2.515473000000000000e+06,2.203791000000000000e+06,2.076768000000000000e+06,2.150034000000000000e+06,2.219456000000000000e+06,2.325042299999999814e+06,2.355643000000000000e+06,2.327360000000000000e+06,2.290504799999999814e+06,2.399616000000000000e+06,2.369408000000000000e+06,2.113088000000000000e+06,2.472768000000000000e+06,2.296064000000000000e+06,3.899434299999999814e+06,2.358848000000000000e+06,2.224832000000000000e+06,2.560469500000000000e+06,2.504507799999999814e+06,2.801882299999999814e+06,2.288400799999999814e+06,2.824463299999999814e+06,3.221537299999999814e+06,2.731486500000000000e+06,2.148288000000000000e+06,2.758129500000000000e+06,2.344023000000000000e+06,2.541569000000000000e+06,2.454201000000000000e+06,2.602370000000000000e+06,2.210748299999999814e+06,2.830240500000000000e+06,2.803673299999999814e+06,3.118620500000000000e+06,2.666890299999999814e+06,2.153180299999999814e+06,2.517804299999999814e+06,2.515584000000000000e+06,2.351576500000000000e+06,2.332800000000000000e+06,2.261640000000000000e+06,2.628979299999999814e+06,2.610725000000000000e+06,2.525184500000000000e+06,2.454201000000000000e+06,2.522592500000000000e+06,3.628015000000000000e+06,1.720984500000000000e+06,2.047648000000000000e+06,1.968476800000000047e+06,1.914880000000000000e+06,1.939872000000000000e+06,1.815552000000000000e+06,1.821664000000000000e+06,1.904128000000000000e+06,1.617463800000000047e+06,2.359242299999999814e+06,2.556750299999999814e+06,2.146752000000000000e+06,2.654646299999999814e+06,2.738416000000000000e+06,2.530107000000000000e+06,2.099882500000000000e+06,2.347781299999999814e+06,2.007582399999999907e+06,2.218341299999999814e+06,2.251136000000000000e+06,2.021080800000000047e+06,2.644042500000000000e+06,2.290813799999999814e+06,2.431429000000000000e+06,2.260450299999999814e+06,2.572074500000000000e+06,2.416172799999999814e+06,2.221888000000000000e+06,2.173312000000000000e+06,2.653241299999999814e+06,2.905106000000000000e+06,1.771019300000000047e+06,2.256000000000000000e+06,1.914705399999999907e+06,1.898471000000000000e+06,1.888320000000000000e+06,2.090541000000000000e+06,2.391783500000000000e+06,2.614318299999999814e+06,2.323103299999999814e+06,3.096087500000000000e+06,1.837120000000000000e+06,2.172104000000000000e+06,1.994080000000000000e+06,2.062455800000000047e+06,1.867360000000000000e+06,1.976000000000000000e+06,1.746976000000000000e+06,2.374423500000000000e+06,1.979331399999999907e+06,1.781984000000000000e+06,2.180672799999999814e+06,1.534824399999999907e+06,1.815906300000000047e+06,1.903456000000000000e+06,1.929879500000000000e+06,2.598498799999999814e+06,2.173045000000000000e+06,2.435187299999999814e+06,2.131295799999999814e+06,2.167104000000000000e+06,1.789376000000000000e+06,1.917216000000000000e+06,2.446610299999999814e+06,2.397233299999999814e+06,2.253248000000000000e+06,2.351576500000000000e+06,2.606165299999999814e+06,2.815059299999999814e+06,2.803673299999999814e+06,2.492154000000000000e+06,2.765644299999999814e+06,2.264245500000000000e+06,2.769515500000000000e+06,2.287018299999999814e+06,2.704919299999999814e+06,2.682071500000000000e+06,3.050672299999999814e+06,1.910939899999999907e+06,1.967907500000000000e+06,2.051518300000000047e+06,2.116076500000000000e+06,1.957248000000000000e+06,1.844896000000000000e+06,1.975499100000000093e+06,1.982176000000000000e+06,2.313622500000000000e+06,2.082528000000000000e+06,2.135424000000000000e+06,2.309827299999999814e+06,2.416172799999999814e+06,2.602370000000000000e+06,2.116076500000000000e+06,2.169249799999999814e+06,2.575651000000000000e+06,2.492154000000000000e+06,2.157863000000000000e+06,2.549083799999999814e+06,2.507411299999999814e+06,2.195854000000000000e+06,2.328841799999999814e+06,2.568136299999999814e+06,3.274747500000000000e+06,2.359242299999999814e+06,3.388682799999999814e+06,2.955561799999999814e+06,2.404787000000000000e+06,2.279464799999999814e+06,2.427595799999999814e+06,2.127500500000000000e+06,2.283260000000000000e+06,2.230049799999999814e+06,2.826445000000000000e+06,2.552955000000000000e+06,2.176877500000000000e+06,2.146477000000000000e+06,2.530107000000000000e+06,2.211073299999999814e+06,2.225792000000000000e+06,2.018016000000000000e+06,2.503540000000000000e+06,2.454201000000000000e+06,2.522592500000000000e+06,2.761849000000000000e+06,2.195854000000000000e+06,2.484564500000000000e+06,2.070457899999999907e+06,2.435187299999999814e+06,2.298441299999999814e+06,2.157863000000000000e+06,2.735281799999999814e+06,2.306032000000000000e+06,2.180672799999999814e+06,2.108449000000000000e+06,2.879655500000000000e+06,2.457996299999999814e+06,2.419968299999999814e+06,3.308981299999999814e+06,2.815059299999999814e+06,2.247360000000000000e+06,2.195854000000000000e+06,1.895683800000000047e+06,2.435187299999999814e+06,2.659375500000000000e+06,1.988768000000000000e+06,2.278272000000000000e+06,2.078048500000000000e+06,2.289280000000000000e+06,2.583317500000000000e+06,1.758938600000000093e+06,2.294646000000000000e+06,2.492154000000000000e+06,2.397233299999999814e+06,2.363037500000000000e+06,2.309827299999999814e+06,2.385772500000000000e+06,3.001257299999999814e+06,2.556750299999999814e+06,2.666890299999999814e+06,2.192058799999999814e+06,2.283260000000000000e+06,2.461791500000000000e+06,2.739153000000000000e+06,2.723820000000000000e+06,2.477010799999999814e+06,2.587112799999999814e+06,2.484564500000000000e+06,2.275631500000000000e+06,2.556750299999999814e+06,2.146477000000000000e+06,3.092344799999999814e+06,2.492154000000000000e+06,2.511206500000000000e+06,2.583317500000000000e+06,2.598498799999999814e+06,2.287018299999999814e+06,2.340227799999999814e+06,2.218626799999999814e+06,2.609960500000000000e+06,2.359242299999999814e+06,2.625141799999999814e+06,3.039286299999999814e+06,2.461791500000000000e+06,2.602370000000000000e+06,2.815059299999999814e+06,3.206356000000000000e+06,2.777030299999999814e+06,2.480769000000000000e+06,2.742948299999999814e+06,2.438982799999999814e+06,2.435187299999999814e+06,2.043852800000000047e+06,2.587112799999999814e+06,2.299328000000000000e+06,2.081880800000000047e+06,2.465549799999999814e+06,2.431429000000000000e+06,2.508928000000000000e+06,2.150272299999999814e+06,1.948894000000000000e+06,2.811264000000000000e+06,2.351576500000000000e+06,2.066699500000000000e+06,2.108449000000000000e+06,2.556750299999999814e+06,2.203445500000000000e+06,2.530107000000000000e+06,2.917684500000000000e+06,2.359242299999999814e+06,2.317418799999999814e+06,2.685942799999999814e+06,1.842511399999999907e+06,2.081880800000000047e+06,2.359242299999999814e+06,2.628861299999999814e+06,2.632732500000000000e+06,2.366795799999999814e+06,2.716305299999999814e+06,3.156941000000000000e+06,2.385772500000000000e+06,2.404787000000000000e+06,2.419968299999999814e+06,2.704919299999999814e+06,2.818930500000000000e+06,3.308981299999999814e+06,2.325046500000000000e+06,2.723820000000000000e+06,2.492154000000000000e+06,2.435187299999999814e+06,2.974614000000000000e+06,2.875784299999999814e+06,2.761849000000000000e+06,2.427595799999999814e+06,3.464665000000000000e+06,2.419968299999999814e+06,2.127500500000000000e+06,3.035339000000000000e+06,2.514926000000000000e+06,2.723820000000000000e+06,2.849293000000000000e+06,2.473215500000000000e+06,2.298441299999999814e+06,2.799878000000000000e+06,2.397233299999999814e+06,2.746667799999999814e+06,2.727615299999999814e+06,2.841626500000000000e+06,2.290813799999999814e+06,2.640323000000000000e+06,3.324162500000000000e+06,2.906298500000000000e+06,2.435187299999999814e+06,2.818930500000000000e+06,2.655504299999999814e+06,2.773310799999999814e+06,2.381977000000000000e+06,2.469383000000000000e+06,2.932865799999999814e+06,2.761849000000000000e+06,2.575651000000000000e+06,2.792211500000000000e+06,3.061982299999999814e+06,2.260450299999999814e+06,2.663095000000000000e+06,2.636527799999999814e+06,2.313622500000000000e+06,2.849293000000000000e+06,2.564265000000000000e+06,2.655504299999999814e+06,2.393438000000000000e+06,2.765644299999999814e+06,3.043005799999999814e+06,3.308981299999999814e+06,2.644042500000000000e+06,2.579446299999999814e+06,2.692416000000000000e+06,2.363037500000000000e+06,2.317418799999999814e+06,2.397233299999999814e+06,2.413376000000000000e+06,2.556750299999999814e+06,2.837907000000000000e+06,2.344023000000000000e+06,2.796006799999999814e+06,2.302199500000000000e+06,2.047685000000000000e+06,2.754334299999999814e+06,2.321214000000000000e+06,2.154030500000000000e+06,2.336395500000000000e+06,2.574784000000000000e+06,2.142644799999999814e+06,2.438982799999999814e+06,1.739924000000000000e+06,2.602370000000000000e+06,1.688288000000000000e+06,2.328841799999999814e+06,1.755808000000000000e+06,2.260450299999999814e+06,2.366795799999999814e+06,1.986922000000000000e+06,2.115328000000000000e+06,2.216448000000000000e+06,1.776000000000000000e+06,1.835136000000000000e+06,1.656388300000000047e+06,1.907107600000000093e+06,2.032503800000000047e+06,1.865321300000000047e+06,2.011840000000000000e+06,2.131295799999999814e+06,2.233808000000000000e+06,1.684160000000000000e+06,1.735296000000000000e+06,1.994176000000000000e+06,1.447419399999999907e+06,1.698174600000000093e+06,1.886560000000000000e+06,1.595588399999999907e+06,1.702752000000000000e+06,1.633888000000000000e+06,2.230049799999999814e+06,1.827330100000000093e+06,1.927200000000000000e+06,1.955808000000000000e+06,1.927744000000000000e+06,2.036384000000000000e+06,2.344023000000000000e+06,2.024864000000000000e+06,2.040800000000000000e+06,1.866272000000000000e+06,1.741824000000000000e+06,1.664384000000000000e+06,1.402240000000000000e+06,1.178144000000000000e+06,1.062624000000000000e+06,8.849120000000000000e+05,7.296800000000000000e+05,8.376960000000000000e+05,4.610080000000000000e+05,3.681200000000000000e+05,2.822560000000000000e+05,2.137480000000000000e+05,1.618120000000000000e+05,1.255160000000000000e+05,9.803600000000000000e+04,7.159800000000000000e+04,5.914600000000000000e+04,4.208600000000000000e+04,3.486500000000000000e+04,2.674400000000000000e+04,2.343700000000000000e+04,2.233400000000000000e+04,1.602200000000000000e+04,1.021200000000000000e+04,8.810000000000000000e+03,7.408000000000000000e+03,1.121400000000000000e+04,6.607000000000000000e+03,9.311000000000000000e+03,6.307000000000000000e+03,3.904000000000000000e+03,7.108000000000000000e+03,7.208000000000000000e+03,3.103000000000000000e+03,4.304000000000000000e+03,5.105000000000000000e+03,4.605000000000000000e+03,3.904000000000000000e+03,3.103000000000000000e+03,3.804000000000000000e+03,4.104000000000000000e+03,2.302000000000000000e+03,nan
4.795409999999999684e+01,1.050800000000000000e+05,1.152460000000000000e+05,1.150440000000000000e+05,1.150440000000000000e+05,1.194740000000000000e+05,1.918040000000000000e+05,1.464800000000000000e+05,1.481920000000000000e+05,1.415400000000000000e+05,1.425480000000000000e+05,1.573720000000000000e+05,1.688760000000000000e+05,1.890760000000000000e+05,2.083840000000000000e+05,2.359160000000000000e+05,2.446280000000000000e+05,3.682160000000000000e+05,3.004320000000000000e+05,3.131360000000000000e+05,5.530880000000000000e+05,3.097840000000000000e+05,3.085680000000000000e+05,3.058160000000000000e+05,4.860080000000000000e+05,2.825600000000000000e+05,3.685280000000000000e+05,4.183440000000000000e+05,3.805600000000000000e+05,3.953600000000000000e+05,4.138400000000000000e+05,3.517120000000000000e+05,3.852560000000000000e+05,3.735200000000000000e+05,5.359040000000000000e+05,5.149520000000000000e+05,4.474880000000000000e+05,4.388960000000000000e+05,5.356960000000000000e+05,6.163520000000000000e+05,6.330720000000000000e+05,9.280800999999999767e+05,4.829360000000000000e+05,5.704800000000000000e+05,1.001877900000000023e+06,5.881920000000000000e+05,6.008800000000000000e+05,6.041760000000000000e+05,1.158672000000000000e+06,7.666560000000000000e+05,9.049920000000000000e+05,5.721280000000000000e+05,6.573600000000000000e+05,5.150560000000000000e+05,6.054080000000000000e+05,7.698880000000000000e+05,6.766080000000000000e+05,6.368000000000000000e+05,6.383520000000000000e+05,7.399520000000000000e+05,7.177440000000000000e+05,1.190156800000000047e+06,7.335200000000000000e+05,8.133285999999999767e+05,7.188960000000000000e+05,7.510720000000000000e+05,1.337278399999999907e+06,9.267840000000000000e+05,9.320320000000000000e+05,8.471526999999999534e+05,9.649213000000000466e+05,1.276384000000000000e+06,1.158112000000000000e+06,1.538619800000000047e+06,1.049760000000000000e+06,1.275872000000000000e+06,1.224128000000000000e+06,1.672832000000000000e+06,1.359072000000000000e+06,1.591755000000000000e+06,1.846343600000000093e+06,2.119834799999999814e+06,2.211073299999999814e+06,2.211073299999999814e+06,1.994512600000000093e+06,1.492416000000000000e+06,2.761849000000000000e+06,2.119834799999999814e+06,2.165491500000000000e+06,2.070457899999999907e+06,1.865321300000000047e+06,1.979331399999999907e+06,2.241436799999999814e+06,2.161658299999999814e+06,2.138849299999999814e+06,1.485447399999999907e+06,2.347781299999999814e+06,1.832416000000000000e+06,2.328841799999999814e+06,2.142644799999999814e+06,2.142644799999999814e+06,3.400068799999999814e+06,2.302199500000000000e+06,2.150272299999999814e+06,2.632732500000000000e+06,3.248180299999999814e+06,2.393438000000000000e+06,2.473215500000000000e+06,2.549083799999999814e+06,2.917684500000000000e+06,3.187303500000000000e+06,3.137964500000000000e+06,3.464665000000000000e+06,2.522592500000000000e+06,3.278618799999999814e+06,2.856807500000000000e+06,3.160812299999999814e+06,2.853088299999999814e+06,2.309827299999999814e+06,2.955561799999999814e+06,2.803673299999999814e+06,3.392554000000000000e+06,2.792211500000000000e+06,2.739153000000000000e+06,3.141759799999999814e+06,3.286133500000000000e+06,3.639477000000000000e+06,3.354525000000000000e+06,3.491308000000000000e+06,3.726921000000000000e+06,3.772464799999999814e+06,3.715383299999999814e+06,3.119063799999999814e+06,2.815059299999999814e+06,3.384887500000000000e+06,3.175993500000000000e+06,3.137964500000000000e+06,3.164607500000000000e+06,3.343215000000000000e+06,3.331677000000000000e+06,3.198841299999999814e+06,2.910018000000000000e+06,4.087703500000000000e+06,4.216896000000000000e+06,3.244385000000000000e+06,3.354525000000000000e+06,3.168327000000000000e+06,2.894836799999999814e+06,3.119063799999999814e+06,3.791365500000000000e+06,3.297595299999999814e+06,2.951842299999999814e+06,3.172122299999999814e+06,3.916838500000000000e+06,3.263361500000000000e+06,2.731486500000000000e+06,3.339343799999999814e+06,3.666044299999999814e+06,3.749617000000000000e+06,3.730640500000000000e+06,3.620500500000000000e+06,3.605319299999999814e+06,3.251899799999999814e+06,4.190328500000000000e+06,3.339343799999999814e+06,3.605319299999999814e+06,3.871294799999999814e+06,3.970048799999999814e+06,3.533056500000000000e+06,3.411530500000000000e+06,3.681225500000000000e+06,3.502694000000000000e+06,3.483641500000000000e+06,3.058187000000000000e+06,3.544518299999999814e+06,4.289082500000000000e+06,3.837061000000000000e+06,3.335472500000000000e+06,3.472331500000000000e+06,3.369706299999999814e+06,3.137964500000000000e+06,3.517875299999999814e+06,3.422916500000000000e+06,3.468460299999999814e+06,3.198841299999999814e+06,3.711588000000000000e+06,3.335472500000000000e+06,3.274747500000000000e+06,3.438097799999999814e+06,2.742948299999999814e+06,2.830240500000000000e+06,3.043005799999999814e+06,3.012643299999999814e+06,2.598498799999999814e+06,3.069648799999999814e+06,3.365986799999999814e+06,2.982280799999999814e+06,2.435187299999999814e+06,3.286133500000000000e+06,2.826445000000000000e+06,3.088549500000000000e+06,3.419121000000000000e+06,2.742948299999999814e+06,3.195046000000000000e+06,3.624295799999999814e+06,3.787646000000000000e+06,3.004976500000000000e+06,2.492154000000000000e+06,3.255771000000000000e+06,3.422916500000000000e+06,2.826445000000000000e+06,3.217817799999999814e+06,2.389604799999999814e+06,3.027824500000000000e+06,2.906298500000000000e+06,3.776184000000000000e+06,2.883450799999999814e+06,2.419968299999999814e+06,2.233808000000000000e+06,2.773310799999999814e+06,2.397233299999999814e+06,2.404787000000000000e+06,2.955561799999999814e+06,2.758129500000000000e+06,2.469383000000000000e+06,2.127500500000000000e+06,2.731486500000000000e+06,2.313622500000000000e+06,2.442815000000000000e+06,2.609960500000000000e+06,2.590984000000000000e+06,2.609960500000000000e+06,2.355410000000000000e+06,2.704919299999999814e+06,2.682071500000000000e+06,2.799878000000000000e+06,3.240513799999999814e+06,2.712434000000000000e+06,2.370591299999999814e+06,2.328841799999999814e+06,2.492154000000000000e+06,2.606165299999999814e+06,2.268003799999999814e+06,2.085639100000000093e+06,2.408619299999999814e+06,2.461791500000000000e+06,2.370591299999999814e+06,2.469383000000000000e+06,2.492154000000000000e+06,2.446610299999999814e+06,2.404787000000000000e+06,3.567214299999999814e+06,2.970894799999999814e+06,2.989795500000000000e+06,3.004976500000000000e+06,3.210151299999999814e+06,2.518721299999999814e+06,3.916838500000000000e+06,3.749617000000000000e+06,4.748847000000000000e+06,4.334702500000000000e+06,3.103730799999999814e+06,3.251899799999999814e+06,3.430583000000000000e+06,3.065853500000000000e+06,3.305110000000000000e+06,4.277696500000000000e+06,3.358320299999999814e+06,3.263361500000000000e+06,3.966253500000000000e+06,3.912967299999999814e+06,3.305110000000000000e+06,3.419121000000000000e+06,3.403940000000000000e+06,3.347010299999999814e+06,2.826445000000000000e+06,3.168327000000000000e+06,3.130449799999999814e+06,3.343215000000000000e+06,3.438097799999999814e+06,3.183508000000000000e+06,3.392554000000000000e+06,2.997462000000000000e+06,3.331677000000000000e+06,3.027824500000000000e+06,3.989025299999999814e+06,2.678276000000000000e+06,3.156941000000000000e+06,3.529337000000000000e+06,3.761003000000000000e+06,3.453279000000000000e+06,4.441123000000000000e+06,3.593933299999999814e+06,3.544518299999999814e+06,3.191174799999999814e+06,3.742102299999999814e+06,3.156941000000000000e+06,2.902503299999999814e+06,2.507411299999999814e+06,3.757283500000000000e+06,3.384887500000000000e+06,3.818084500000000000e+06,2.632732500000000000e+06,2.640323000000000000e+06,2.659375500000000000e+06,3.081034799999999814e+06,2.761849000000000000e+06,3.616629299999999814e+06,2.841626500000000000e+06,2.636527799999999814e+06,2.514926000000000000e+06,3.251899799999999814e+06,2.450368500000000000e+06,2.378218799999999814e+06,2.830240500000000000e+06,2.731486500000000000e+06,2.898708000000000000e+06,2.944175799999999814e+06,2.815059299999999814e+06,2.910018000000000000e+06,3.267232799999999814e+06,3.210151299999999814e+06,3.506489299999999814e+06,3.164607500000000000e+06,3.210151299999999814e+06,3.232999000000000000e+06,2.693457500000000000e+06,2.735281799999999814e+06,3.221537299999999814e+06,3.476126799999999814e+06,3.100011299999999814e+06,2.871989000000000000e+06,3.536851799999999814e+06,2.389604799999999814e+06,2.454201000000000000e+06,2.845421799999999814e+06,2.936661000000000000e+06,2.689738000000000000e+06,2.575651000000000000e+06,2.511206500000000000e+06,3.305110000000000000e+06,2.328841799999999814e+06,2.590984000000000000e+06,2.803673299999999814e+06,2.450368500000000000e+06,2.621346500000000000e+06,2.590984000000000000e+06,3.229203799999999814e+06,2.989795500000000000e+06,3.043005799999999814e+06,3.061982299999999814e+06,3.088549500000000000e+06,2.856807500000000000e+06,2.818930500000000000e+06,2.537773799999999814e+06,2.853088299999999814e+06,2.780901500000000000e+06,2.568136299999999814e+06,2.328841799999999814e+06,2.400991500000000000e+06,2.807392799999999814e+06,2.579446299999999814e+06,2.393438000000000000e+06,2.541569000000000000e+06,2.371200000000000000e+06,2.511206500000000000e+06,2.655504299999999814e+06,2.792211500000000000e+06,2.511206500000000000e+06,2.640323000000000000e+06,2.663095000000000000e+06,3.240513799999999814e+06,3.004976500000000000e+06,2.495873500000000000e+06,2.887322000000000000e+06,3.153145500000000000e+06,2.906298500000000000e+06,2.822725799999999814e+06,3.153145500000000000e+06,2.735281799999999814e+06,2.841626500000000000e+06,3.229203799999999814e+06,3.430583000000000000e+06,2.644042500000000000e+06,3.605319299999999814e+06,3.354525000000000000e+06,3.529337000000000000e+06,3.495179299999999814e+06,2.849293000000000000e+06,2.541569000000000000e+06,3.270952000000000000e+06,2.526387799999999814e+06,2.982280799999999814e+06,3.092344799999999814e+06,3.122783000000000000e+06,3.419121000000000000e+06,3.031619799999999814e+06,2.701124000000000000e+06,3.928148500000000000e+06,2.701124000000000000e+06,3.191174799999999814e+06,3.438097799999999814e+06,3.210151299999999814e+06,2.761849000000000000e+06,2.621346500000000000e+06,3.183508000000000000e+06,3.403940000000000000e+06,2.564265000000000000e+06,2.761849000000000000e+06,2.754334299999999814e+06,3.130449799999999814e+06,2.765644299999999814e+06,3.088549500000000000e+06,3.297595299999999814e+06,3.574956799999999814e+06,2.499668799999999814e+06,3.119063799999999814e+06,2.761849000000000000e+06,3.149426299999999814e+06,2.769515500000000000e+06,2.982280799999999814e+06,3.020158000000000000e+06,2.898708000000000000e+06,3.305110000000000000e+06,3.616629299999999814e+06,3.369706299999999814e+06,2.708638500000000000e+06,2.754334299999999814e+06,2.913813299999999814e+06,3.202636500000000000e+06,3.001257299999999814e+06,2.606165299999999814e+06,3.791365500000000000e+06,3.107602000000000000e+06,2.841626500000000000e+06,2.777030299999999814e+06,2.902503299999999814e+06,2.917684500000000000e+06,3.354525000000000000e+06,2.929070500000000000e+06,3.115268500000000000e+06,3.685020799999999814e+06,2.408619299999999814e+06,3.119063799999999814e+06,2.666890299999999814e+06,2.898708000000000000e+06,3.046877000000000000e+06,2.670761500000000000e+06,2.860603000000000000e+06,3.388682799999999814e+06,3.347010299999999814e+06,3.248180299999999814e+06,2.431429000000000000e+06,2.640323000000000000e+06,2.651709000000000000e+06,3.270952000000000000e+06,3.582471500000000000e+06,3.195046000000000000e+06,2.799878000000000000e+06,2.769515500000000000e+06,2.545288500000000000e+06,3.027824500000000000e+06,3.468460299999999814e+06,3.312776500000000000e+06,3.084830000000000000e+06,3.179788799999999814e+06,3.324162500000000000e+06,3.350805500000000000e+06,3.248180299999999814e+06,3.141759799999999814e+06,3.164607500000000000e+06,2.932865799999999814e+06,3.704073299999999814e+06,3.122783000000000000e+06,3.578752000000000000e+06,3.840856299999999814e+06,3.035339000000000000e+06,3.354525000000000000e+06,2.993590799999999814e+06,2.518721299999999814e+06,2.967099500000000000e+06,3.156941000000000000e+06,2.815059299999999814e+06,3.848447000000000000e+06,2.727615299999999814e+06,3.103730799999999814e+06,2.963228299999999814e+06,2.910018000000000000e+06,3.544518299999999814e+06,2.841626500000000000e+06,2.689738000000000000e+06,2.792211500000000000e+06,3.103730799999999814e+06,3.122783000000000000e+06,2.792211500000000000e+06,2.822725799999999814e+06,2.898708000000000000e+06,2.758129500000000000e+06,2.963228299999999814e+06,2.883450799999999814e+06,3.134245000000000000e+06,3.369706299999999814e+06,3.126578500000000000e+06,2.834111799999999814e+06,3.061982299999999814e+06,3.198841299999999814e+06,2.674556799999999814e+06,2.837907000000000000e+06,2.864474299999999814e+06,2.480769000000000000e+06,3.297595299999999814e+06,2.659375500000000000e+06,3.286133500000000000e+06,3.791365500000000000e+06,3.103730799999999814e+06,3.662324799999999814e+06,3.552109000000000000e+06,2.256618000000000000e+06,3.764798299999999814e+06,2.818930500000000000e+06,3.214022500000000000e+06,2.769515500000000000e+06,2.685942799999999814e+06,2.697252799999999814e+06,2.758129500000000000e+06,3.065853500000000000e+06,2.769515500000000000e+06,2.682071500000000000e+06,3.852242299999999814e+06,2.545288500000000000e+06,2.780901500000000000e+06,3.248180299999999814e+06,2.997462000000000000e+06,3.175993500000000000e+06,2.891117299999999814e+06,3.107602000000000000e+06,3.468460299999999814e+06,2.902503299999999814e+06,3.818084500000000000e+06,3.164607500000000000e+06,2.651709000000000000e+06,4.152375500000000000e+06,3.411530500000000000e+06,3.077239500000000000e+06,2.799878000000000000e+06,3.901657299999999814e+06,2.841626500000000000e+06,2.465549799999999814e+06,3.521746500000000000e+06,2.845421799999999814e+06,2.495873500000000000e+06,2.765644299999999814e+06,2.734652500000000000e+06,2.820892500000000000e+06,2.788077299999999814e+06,3.353810500000000000e+06,3.327298500000000000e+06,3.445095000000000000e+06,2.393896500000000000e+06,2.898708000000000000e+06,3.352779000000000000e+06,3.069316299999999814e+06,3.171455000000000000e+06,3.301803799999999814e+06,3.037688299999999814e+06,3.451691799999999814e+06,3.958434500000000000e+06,2.814276500000000000e+06,2.514472500000000000e+06,2.833683799999999814e+06,2.662660000000000000e+06,3.126808500000000000e+06,3.098616299999999814e+06,3.195795799999999814e+06,2.637321000000000000e+06,3.388496299999999814e+06,2.925207000000000000e+06,2.973266000000000000e+06,2.940288000000000000e+06,2.852918500000000000e+06,2.904801799999999814e+06,3.172311000000000000e+06,2.424450799999999814e+06,2.879655500000000000e+06,2.963228299999999814e+06,3.072379500000000000e+06,2.549083799999999814e+06,2.590984000000000000e+06,2.993590799999999814e+06,2.822725799999999814e+06,2.921479799999999814e+06,2.909551299999999814e+06,3.631810500000000000e+06,2.511206500000000000e+06,3.012643299999999814e+06,2.655504299999999814e+06,2.921479799999999814e+06,3.624295799999999814e+06,3.875090000000000000e+06,2.545288500000000000e+06,2.955561799999999814e+06,2.807392799999999814e+06,3.198841299999999814e+06,2.739153000000000000e+06,3.217817799999999814e+06,2.978409500000000000e+06,3.145631000000000000e+06,4.372731500000000000e+06,2.507411299999999814e+06,2.385772500000000000e+06,2.948047000000000000e+06,2.678193000000000000e+06,2.652835299999999814e+06,3.204239299999999814e+06,3.185438500000000000e+06,2.728145500000000000e+06,3.408721500000000000e+06,2.922433500000000000e+06,3.483207799999999814e+06,3.579263000000000000e+06,4.329855000000000000e+06,3.106427299999999814e+06,3.474960500000000000e+06,2.488358799999999814e+06,2.442780500000000000e+06,3.787646000000000000e+06,2.774705500000000000e+06,3.065853500000000000e+06,2.837079500000000000e+06,3.410106000000000000e+06,2.618333799999999814e+06,3.294054799999999814e+06,3.249203299999999814e+06,3.895102500000000000e+06,3.310176000000000000e+06,2.788661000000000000e+06,4.143533000000000000e+06,2.819171500000000000e+06,2.706634299999999814e+06,4.776638500000000000e+06,2.506225000000000000e+06,2.832184299999999814e+06,2.933997299999999814e+06,2.877866000000000000e+06,2.682694299999999814e+06,2.685306000000000000e+06,3.074263000000000000e+06,2.746029000000000000e+06,3.233605500000000000e+06,3.395402799999999814e+06,2.656075799999999814e+06,2.710600500000000000e+06,3.230147299999999814e+06,3.279555500000000000e+06,2.907645000000000000e+06,4.262033500000000000e+06,3.697028000000000000e+06,2.381977000000000000e+06,2.419968299999999814e+06,2.799878000000000000e+06,2.427275000000000000e+06,2.788221000000000000e+06,2.182858000000000000e+06,2.373616500000000000e+06,2.358353500000000000e+06,2.444562000000000000e+06,4.147977799999999814e+06,2.378218799999999814e+06,2.791536500000000000e+06,2.925634500000000000e+06,2.746009500000000000e+06,2.822954299999999814e+06,2.306002500000000000e+06,2.719410299999999814e+06,2.571931500000000000e+06,2.873727799999999814e+06,2.973871799999999814e+06,3.354803299999999814e+06,2.952646299999999814e+06,3.033430500000000000e+06,3.090642500000000000e+06,2.476634799999999814e+06,2.826212000000000000e+06,3.442861799999999814e+06,2.797959000000000000e+06,3.001582799999999814e+06,3.118051299999999814e+06,2.836386799999999814e+06,2.763405799999999814e+06,3.048191299999999814e+06,2.854705799999999814e+06,3.078480000000000000e+06,2.646104799999999814e+06,2.499417299999999814e+06,2.916845000000000000e+06,3.657228500000000000e+06,3.070445000000000000e+06,3.918612299999999814e+06,3.911399000000000000e+06,3.518038000000000000e+06,2.733581000000000000e+06,3.688303799999999814e+06,3.187303500000000000e+06,2.886356299999999814e+06,2.249236299999999814e+06,2.811264000000000000e+06,2.855806799999999814e+06,2.220755299999999814e+06,2.372947500000000000e+06,2.599548000000000000e+06,3.143304000000000000e+06,2.807392799999999814e+06,2.934432299999999814e+06,3.007334299999999814e+06,2.579160299999999814e+06,3.219427500000000000e+06,2.977781000000000000e+06,2.936682000000000000e+06,2.297412500000000000e+06,2.541569000000000000e+06,2.902503299999999814e+06,3.343215000000000000e+06,2.815059299999999814e+06,3.185858799999999814e+06,3.206356000000000000e+06,2.777030299999999814e+06,2.818930500000000000e+06,2.932865799999999814e+06,3.559699500000000000e+06,2.860603000000000000e+06,3.692687299999999814e+06,4.186609299999999814e+06,2.860603000000000000e+06,2.549083799999999814e+06,2.564265000000000000e+06,3.122783000000000000e+06,3.757283500000000000e+06,3.160812299999999814e+06,3.369706299999999814e+06,3.073368299999999814e+06,3.214022500000000000e+06,2.701124000000000000e+06,2.644042500000000000e+06,2.735281799999999814e+06,2.670761500000000000e+06,2.993590799999999814e+06,2.837907000000000000e+06,3.202636500000000000e+06,2.951842299999999814e+06,3.137964500000000000e+06,2.845421799999999814e+06,2.640323000000000000e+06,2.754334299999999814e+06,2.921479799999999814e+06,3.069648799999999814e+06,3.734435799999999814e+06,3.358320299999999814e+06,2.552955000000000000e+06,2.986076000000000000e+06,2.716305299999999814e+06,2.670761500000000000e+06,3.100011299999999814e+06,2.929070500000000000e+06,2.632732500000000000e+06,4.395427500000000000e+06,2.946523000000000000e+06,2.678276000000000000e+06,2.754334299999999814e+06,2.860603000000000000e+06,3.567214299999999814e+06,2.777030299999999814e+06,3.206356000000000000e+06,3.460945500000000000e+06,2.978409500000000000e+06,3.084830000000000000e+06,4.866653500000000000e+06,3.411530500000000000e+06,2.594779299999999814e+06,2.625141799999999814e+06,4.403170000000000000e+06,2.948047000000000000e+06,2.913813299999999814e+06,2.264245500000000000e+06,3.445764299999999814e+06,2.499668799999999814e+06,2.617475299999999814e+06,3.214022500000000000e+06,2.549083799999999814e+06,2.568136299999999814e+06,2.613680000000000000e+06,2.853088299999999814e+06,2.347781299999999814e+06,2.461791500000000000e+06,2.260450299999999814e+06,2.287018299999999814e+06,2.457996299999999814e+06,3.240513799999999814e+06,2.340227799999999814e+06,2.674556799999999814e+06,2.173045000000000000e+06,2.556750299999999814e+06,2.685942799999999814e+06,4.479152000000000000e+06,3.658529500000000000e+06,2.868269500000000000e+06,2.826445000000000000e+06,3.601448000000000000e+06,2.887322000000000000e+06,2.237603500000000000e+06,2.370591299999999814e+06,2.041087800000000047e+06,2.279464799999999814e+06,2.834111799999999814e+06,2.480000000000000000e+06,2.758129500000000000e+06,2.533902500000000000e+06,2.818930500000000000e+06,2.944175799999999814e+06,3.065853500000000000e+06,3.054467500000000000e+06,2.739153000000000000e+06,3.920633799999999814e+06,2.617475299999999814e+06,3.673710799999999814e+06,2.568136299999999814e+06,2.609960500000000000e+06,2.951842299999999814e+06,3.343215000000000000e+06,2.788492000000000000e+06,2.841626500000000000e+06,3.096216000000000000e+06,3.472331500000000000e+06,3.119063799999999814e+06,2.868269500000000000e+06,3.347010299999999814e+06,3.198841299999999814e+06,2.910018000000000000e+06,2.446610299999999814e+06,2.256618000000000000e+06,2.594779299999999814e+06,2.446610299999999814e+06,2.378218799999999814e+06,2.347781299999999814e+06,2.362407299999999814e+06,2.340227799999999814e+06,2.355410000000000000e+06,2.323840000000000000e+06,2.587112799999999814e+06,2.570313799999999814e+06,2.157863000000000000e+06,3.416331500000000000e+06,2.677820500000000000e+06,2.165880799999999814e+06,2.447711799999999814e+06,3.858897000000000000e+06,2.531240799999999814e+06,5.680304000000000000e+06,2.402130799999999814e+06,2.523927799999999814e+06,2.367154799999999814e+06,2.610007799999999814e+06,2.343608799999999814e+06,2.893934500000000000e+06,2.676700000000000000e+06,3.029276299999999814e+06,3.035527500000000000e+06,2.683761000000000000e+06,2.829224299999999814e+06,2.840727000000000000e+06,2.294646000000000000e+06,2.118390000000000000e+06,2.537773799999999814e+06,2.189120000000000000e+06,2.724389000000000000e+06,2.061522899999999907e+06,2.373151299999999814e+06,2.458456000000000000e+06,2.423173000000000000e+06,2.036628899999999907e+06,2.321362299999999814e+06,2.162346500000000000e+06,2.155617000000000000e+06,1.968992800000000047e+06,2.163200000000000000e+06,2.150034000000000000e+06,2.047780600000000093e+06,2.164436299999999814e+06,2.432088299999999814e+06,2.236160000000000000e+06,2.267582799999999814e+06,2.179776000000000000e+06,2.375616000000000000e+06,1.778776399999999907e+06,2.353792000000000000e+06,1.755956500000000000e+06,2.412363799999999814e+06,2.268992000000000000e+06,2.098816000000000000e+06,2.108449000000000000e+06,2.481342299999999814e+06,2.195137000000000000e+06,2.226144799999999814e+06,1.884269300000000047e+06,2.381977000000000000e+06,2.214868500000000000e+06,2.238986299999999814e+06,2.332600000000000000e+06,2.142644799999999814e+06,2.446610299999999814e+06,2.568136299999999814e+06,2.271799299999999814e+06,2.479460299999999814e+06,2.283260000000000000e+06,2.325046500000000000e+06,2.859077299999999814e+06,2.438982799999999814e+06,2.558844000000000000e+06,2.080105600000000093e+06,2.172800000000000000e+06,2.321214000000000000e+06,2.423744000000000000e+06,2.118633500000000000e+06,2.232559000000000000e+06,2.204068799999999814e+06,2.237808000000000000e+06,2.321214000000000000e+06,3.453279000000000000e+06,1.857692600000000093e+06,2.062867300000000047e+06,1.649920000000000000e+06,1.768164600000000093e+06,1.191209899999999907e+06,1.850865000000000000e+06,1.629312000000000000e+06,1.759616000000000000e+06,1.875228399999999907e+06,2.722962500000000000e+06,2.116076500000000000e+06,2.275712000000000000e+06,1.785543800000000047e+06,2.195438299999999814e+06,2.506998299999999814e+06,2.060384000000000000e+06,2.261961500000000000e+06,2.230049799999999814e+06,2.615300299999999814e+06,2.670533299999999814e+06,2.210880000000000000e+06,2.518721299999999814e+06,2.313622500000000000e+06,2.887322000000000000e+06,2.678276000000000000e+06,3.206356000000000000e+06,2.680423000000000000e+06,2.226254500000000000e+06,2.118080000000000000e+06,2.228800000000000000e+06,2.326879799999999814e+06,2.511064799999999814e+06,2.254356299999999814e+06,2.312287500000000000e+06,2.430787799999999814e+06,2.125422000000000000e+06,1.855616000000000000e+06,2.368804000000000000e+06,2.040871399999999907e+06,2.102054299999999814e+06,2.349861500000000000e+06,1.809214800000000047e+06,1.536720000000000000e+06,1.753015899999999907e+06,1.767680000000000000e+06,1.784498399999999907e+06,1.901376000000000000e+06,1.865280000000000000e+06,1.806144000000000000e+06,1.684704000000000000e+06,1.958592000000000000e+06,1.899517000000000000e+06,1.948894000000000000e+06,2.108449000000000000e+06,2.146477000000000000e+06,2.155648000000000000e+06,2.621346500000000000e+06,2.393438000000000000e+06,2.081880800000000047e+06,2.176877500000000000e+06,2.438982799999999814e+06,1.996064000000000000e+06,2.344023000000000000e+06,2.241984000000000000e+06,2.290813799999999814e+06,2.349888000000000000e+06,2.421568000000000000e+06,2.279464799999999814e+06,2.716305299999999814e+06,2.477010799999999814e+06,2.435187299999999814e+06,2.359242299999999814e+06,2.142644799999999814e+06,2.366795799999999814e+06,2.587112799999999814e+06,2.552955000000000000e+06,2.005344000000000000e+06,1.967907500000000000e+06,2.321214000000000000e+06,3.236718500000000000e+06,2.207241000000000000e+06,2.989795500000000000e+06,2.499668799999999814e+06,1.868768000000000000e+06,2.769515500000000000e+06,2.271799299999999814e+06,2.051518300000000047e+06,2.469383000000000000e+06,2.131295799999999814e+06,2.317418799999999814e+06,2.237603500000000000e+06,2.325046500000000000e+06,2.404787000000000000e+06,2.632732500000000000e+06,2.739153000000000000e+06,2.408619299999999814e+06,2.761849000000000000e+06,2.431429000000000000e+06,2.450368500000000000e+06,2.344023000000000000e+06,3.331677000000000000e+06,2.720100500000000000e+06,2.306032000000000000e+06,2.689738000000000000e+06,2.480769000000000000e+06,2.898708000000000000e+06,2.613680000000000000e+06,2.921479799999999814e+06,2.811264000000000000e+06,2.575651000000000000e+06,2.955561799999999814e+06,2.161658299999999814e+06,2.442815000000000000e+06,2.442815000000000000e+06,2.583317500000000000e+06,2.385772500000000000e+06,2.370591299999999814e+06,2.252822500000000000e+06,2.138849299999999814e+06,2.158080000000000000e+06,2.151424000000000000e+06,1.933711800000000047e+06,2.253632000000000000e+06,2.070457899999999907e+06,2.304384000000000000e+06,2.078048500000000000e+06,2.404787000000000000e+06,2.332600000000000000e+06,2.214868500000000000e+06,2.442815000000000000e+06,2.499668799999999814e+06,2.446610299999999814e+06,2.028671500000000000e+06,2.294646000000000000e+06,2.473215500000000000e+06,4.763952000000000000e+06,2.009693899999999907e+06,2.344023000000000000e+06,2.237603500000000000e+06,2.535296000000000000e+06,1.515809899999999907e+06,1.952726300000000047e+06,2.541569000000000000e+06,2.183936000000000000e+06,2.556750299999999814e+06,2.380096000000000000e+06,1.945135600000000093e+06,2.640323000000000000e+06,2.067776000000000000e+06,3.441969000000000000e+06,2.530107000000000000e+06,2.165491500000000000e+06,2.233808000000000000e+06,2.165491500000000000e+06,2.537773799999999814e+06,2.336395500000000000e+06,2.571931500000000000e+06,2.951842299999999814e+06,2.761849000000000000e+06,2.742948299999999814e+06,3.145631000000000000e+06,2.552955000000000000e+06,2.571931500000000000e+06,2.340227799999999814e+06,2.336395500000000000e+06,2.093304600000000093e+06,2.640323000000000000e+06,2.309827299999999814e+06,2.108449000000000000e+06,2.518721299999999814e+06,2.374423500000000000e+06,2.108449000000000000e+06,2.537773799999999814e+06,2.393438000000000000e+06,1.910939899999999907e+06,2.404787000000000000e+06,2.328841799999999814e+06,2.081880800000000047e+06,3.077239500000000000e+06,2.936661000000000000e+06,2.982280799999999814e+06,3.043005799999999814e+06,2.530107000000000000e+06,2.222422299999999814e+06,2.541569000000000000e+06,2.803673299999999814e+06,3.191174799999999814e+06,3.035339000000000000e+06,2.332600000000000000e+06,2.389604799999999814e+06,2.173045000000000000e+06,2.325046500000000000e+06,2.192058799999999814e+06,2.590984000000000000e+06,2.243904000000000000e+06,2.047685000000000000e+06,2.340544000000000000e+06,2.438982799999999814e+06,2.132096000000000000e+06,2.404787000000000000e+06,2.366795799999999814e+06,1.979331399999999907e+06,3.012643299999999814e+06,3.563419000000000000e+06,2.632732500000000000e+06,2.135091000000000000e+06,2.495873500000000000e+06,2.119834799999999814e+06,2.043852800000000047e+06,2.644042500000000000e+06,2.442815000000000000e+06,2.484564500000000000e+06,2.454201000000000000e+06,2.336395500000000000e+06,2.268003799999999814e+06,2.271799299999999814e+06,2.416172799999999814e+06,2.214868500000000000e+06,2.389604799999999814e+06,2.765644299999999814e+06,2.431429000000000000e+06,2.735281799999999814e+06,5.934199000000000000e+06,2.803673299999999814e+06,2.632732500000000000e+06,2.412414500000000000e+06,2.518721299999999814e+06,2.564265000000000000e+06,2.492154000000000000e+06,2.655504299999999814e+06,2.970894799999999814e+06,2.568136299999999814e+06,2.568136299999999814e+06,2.644042500000000000e+06,3.426787799999999814e+06,2.556750299999999814e+06,2.602370000000000000e+06,3.419121000000000000e+06,2.533902500000000000e+06,2.545288500000000000e+06,2.746667799999999814e+06,2.590984000000000000e+06,2.632732500000000000e+06,2.275631500000000000e+06,2.830240500000000000e+06,2.549083799999999814e+06,2.328841799999999814e+06,2.746667799999999814e+06,2.822725799999999814e+06,3.263361500000000000e+06,2.997462000000000000e+06,3.001257299999999814e+06,2.784696799999999814e+06,2.875784299999999814e+06,2.727615299999999814e+06,2.750539000000000000e+06,2.894836799999999814e+06,2.336395500000000000e+06,2.290813799999999814e+06,2.963228299999999814e+06,2.841626500000000000e+06,2.807392799999999814e+06,2.233808000000000000e+06,2.533902500000000000e+06,2.416172799999999814e+06,2.807392799999999814e+06,2.226254500000000000e+06,2.617475299999999814e+06,2.332600000000000000e+06,2.298441299999999814e+06,2.575651000000000000e+06,2.769515500000000000e+06,2.636527799999999814e+06,2.670761500000000000e+06,2.146477000000000000e+06,2.678276000000000000e+06,2.218626799999999814e+06,2.347781299999999814e+06,2.317418799999999814e+06,2.579446299999999814e+06,2.170688000000000000e+06,2.894836799999999814e+06,2.351576500000000000e+06,2.287018299999999814e+06,2.393438000000000000e+06,2.864474299999999814e+06,2.978409500000000000e+06,2.446610299999999814e+06,2.583317500000000000e+06,2.404787000000000000e+06,2.370591299999999814e+06,2.339456000000000000e+06,2.469383000000000000e+06,2.955561799999999814e+06,2.374423500000000000e+06,2.130304000000000000e+06,2.140224000000000000e+06,1.808315600000000093e+06,2.072096000000000000e+06,1.819738500000000000e+06,1.895683800000000047e+06,2.028671500000000000e+06,1.814688000000000000e+06,1.820032000000000000e+06,1.878976000000000000e+06,1.691968000000000000e+06,2.374423500000000000e+06,1.801760000000000000e+06,1.806464000000000000e+06,1.907107600000000093e+06,1.866912000000000000e+06,1.887776000000000000e+06,1.870432000000000000e+06,2.059040000000000000e+06,1.697536000000000000e+06,1.739924000000000000e+06,2.336395500000000000e+06,1.956484600000000093e+06,1.443661000000000000e+06,2.089472399999999907e+06,1.401836600000000093e+06,1.822880000000000000e+06,1.901280000000000000e+06,2.769515500000000000e+06,2.538880000000000000e+06,2.055520000000000000e+06,1.889728000000000000e+06,1.977984000000000000e+06,1.994304000000000000e+06,2.054080000000000000e+06,1.991648000000000000e+06,1.761696000000000000e+06,1.740864000000000000e+06,1.557440000000000000e+06,1.373184000000000000e+06,1.175264000000000000e+06,1.118496000000000000e+06,8.472000000000000000e+05,7.072800000000000000e+05,6.346240000000000000e+05,4.892960000000000000e+05,3.561920000000000000e+05,2.791040000000000000e+05,2.093960000000000000e+05,1.445640000000000000e+05,1.347840000000000000e+05,9.713200000000000000e+04,8.074200000000000000e+04,6.446800000000000000e+04,4.710200000000000000e+04,3.406300000000000000e+04,2.514000000000000000e+04,3.075400000000000000e+04,1.742500000000000000e+04,1.822600000000000000e+04,1.612200000000000000e+04,1.261600000000000000e+04,9.411000000000000000e+03,9.511000000000000000e+03,1.121400000000000000e+04,6.908000000000000000e+03,6.407000000000000000e+03,5.406000000000000000e+03,6.407000000000000000e+03,3.704000000000000000e+03,4.304000000000000000e+03,3.403000000000000000e+03,3.403000000000000000e+03,4.505000000000000000e+03,4.204000000000000000e+03,2.802000000000000000e+03,4.605000000000000000e+03,4.004000000000000000e+03,2.903000000000000000e+03,nan
4.795490000000000208e+01,1.032680000000000000e+05,1.038720000000000000e+05,1.179640000000000000e+05,1.197760000000000000e+05,1.270280000000000000e+05,1.318640000000000000e+05,1.373040000000000000e+05,1.357920000000000000e+05,1.385160000000000000e+05,1.538400000000000000e+05,1.539400000000000000e+05,1.788720000000000000e+05,1.874600000000000000e+05,2.042400000000000000e+05,2.274080000000000000e+05,2.613560000000000000e+05,3.727040000000000000e+05,2.716000000000000000e+05,4.871360000000000000e+05,3.189360000000000000e+05,3.560880000000000000e+05,3.558880000000000000e+05,3.674080000000000000e+05,3.526240000000000000e+05,3.748480000000000000e+05,5.356960000000000000e+05,5.477280000000000000e+05,4.419600000000000000e+05,5.152560000000000000e+05,3.143600000000000000e+05,4.135360000000000000e+05,5.373440000000000000e+05,3.959680000000000000e+05,2.245745000000000000e+05,4.240640000000000000e+05,5.203920000000000000e+05,4.787280000000000000e+05,4.822160000000000000e+05,4.903200000000000000e+05,4.342880000000000000e+05,6.651200000000000000e+05,4.399360000000000000e+05,6.824160000000000000e+05,6.116000000000000000e+05,7.091360000000000000e+05,6.373120000000000000e+05,1.074976000000000000e+06,5.679040000000000000e+05,8.988320000000000000e+05,7.082080000000000000e+05,5.521600000000000000e+05,6.950400000000000000e+05,5.826240000000000000e+05,8.476160000000000000e+05,6.842720000000000000e+05,9.079360000000000000e+05,6.588160000000000000e+05,7.136000000000000000e+05,5.948659000000000233e+05,7.927840000000000000e+05,1.099360000000000000e+06,8.559680000000000000e+05,1.181968300000000047e+06,8.433944000000000233e+05,7.970400000000000000e+05,9.055200000000000000e+05,8.708000000000000000e+05,9.742080000000000000e+05,1.550005600000000093e+06,1.398004399999999907e+06,9.827200000000000000e+05,9.991540000000000000e+05,1.192867800000000047e+06,1.114688000000000000e+06,8.509850000000000000e+05,1.313184000000000000e+06,1.215840000000000000e+06,1.071303899999999907e+06,1.356218000000000000e+06,2.089472399999999907e+06,1.462600600000000093e+06,1.504387000000000000e+06,1.237216000000000000e+06,1.771616000000000000e+06,1.710368000000000000e+06,1.910939899999999907e+06,1.910939899999999907e+06,1.386655399999999907e+06,1.804557300000000047e+06,2.211073299999999814e+06,1.546173399999999907e+06,1.990680399999999907e+06,1.610769600000000093e+06,2.290813799999999814e+06,1.831162399999999907e+06,2.188226500000000000e+06,2.195712000000000000e+06,2.173045000000000000e+06,2.241436799999999814e+06,2.161658299999999814e+06,2.450368500000000000e+06,2.716305299999999814e+06,2.917684500000000000e+06,3.392554000000000000e+06,2.256618000000000000e+06,2.959433000000000000e+06,3.023953299999999814e+06,2.796006799999999814e+06,2.803673299999999814e+06,3.081034799999999814e+06,2.541569000000000000e+06,2.784696799999999814e+06,2.944175799999999814e+06,2.811264000000000000e+06,3.267232799999999814e+06,3.191174799999999814e+06,3.023953299999999814e+06,3.195046000000000000e+06,3.711588000000000000e+06,3.536851799999999814e+06,3.156941000000000000e+06,2.780901500000000000e+06,3.377372799999999814e+06,3.563419000000000000e+06,3.635681799999999814e+06,3.043005799999999814e+06,3.225408500000000000e+06,2.522592500000000000e+06,3.088549500000000000e+06,2.974614000000000000e+06,2.944175799999999814e+06,3.453279000000000000e+06,2.807392799999999814e+06,3.365986799999999814e+06,2.875784299999999814e+06,3.320291299999999814e+06,3.407735299999999814e+06,3.065853500000000000e+06,3.415250000000000000e+06,3.081034799999999814e+06,3.840856299999999814e+06,4.334702500000000000e+06,3.806698500000000000e+06,3.639477000000000000e+06,4.152375500000000000e+06,3.221537299999999814e+06,3.377372799999999814e+06,3.544518299999999814e+06,3.472331500000000000e+06,3.893990500000000000e+06,3.065853500000000000e+06,2.871989000000000000e+06,3.677506000000000000e+06,3.510360500000000000e+06,2.959433000000000000e+06,3.327957799999999814e+06,3.381168000000000000e+06,3.438097799999999814e+06,3.001257299999999814e+06,3.453279000000000000e+06,3.354525000000000000e+06,3.073368299999999814e+06,4.368860000000000000e+06,3.590138000000000000e+06,4.133399000000000000e+06,3.419121000000000000e+06,3.893990500000000000e+06,3.612834000000000000e+06,3.848447000000000000e+06,4.122013000000000000e+06,4.680455500000000000e+06,3.289928799999999814e+06,2.689738000000000000e+06,3.821879799999999814e+06,4.019387799999999814e+06,4.714689000000000000e+06,2.989795500000000000e+06,3.593933299999999814e+06,3.704073299999999814e+06,3.119063799999999814e+06,3.434302500000000000e+06,3.795312500000000000e+06,3.430583000000000000e+06,3.966253500000000000e+06,3.016438500000000000e+06,2.936661000000000000e+06,3.810493799999999814e+06,3.772464799999999814e+06,3.681225500000000000e+06,3.631810500000000000e+06,2.974614000000000000e+06,3.183508000000000000e+06,3.787646000000000000e+06,2.754334299999999814e+06,3.776184000000000000e+06,2.929070500000000000e+06,2.336395500000000000e+06,3.145631000000000000e+06,3.453279000000000000e+06,3.225408500000000000e+06,2.393438000000000000e+06,3.354525000000000000e+06,3.814213299999999814e+06,3.286133500000000000e+06,3.308981299999999814e+06,2.879655500000000000e+06,3.156941000000000000e+06,3.061982299999999814e+06,2.568136299999999814e+06,2.682071500000000000e+06,2.993590799999999814e+06,2.461791500000000000e+06,2.450368500000000000e+06,2.951842299999999814e+06,3.191174799999999814e+06,2.344023000000000000e+06,2.495873500000000000e+06,2.913813299999999814e+06,2.537773799999999814e+06,2.894836799999999814e+06,2.655504299999999814e+06,3.156941000000000000e+06,2.142644799999999814e+06,2.860603000000000000e+06,2.575651000000000000e+06,2.796006799999999814e+06,2.693457500000000000e+06,2.621346500000000000e+06,2.712434000000000000e+06,2.457996299999999814e+06,2.651709000000000000e+06,2.860603000000000000e+06,2.594779299999999814e+06,2.321214000000000000e+06,2.363037500000000000e+06,2.070457899999999907e+06,2.294646000000000000e+06,2.435187299999999814e+06,2.579446299999999814e+06,2.336395500000000000e+06,2.524160000000000000e+06,2.989795500000000000e+06,2.507411299999999814e+06,2.632732500000000000e+06,2.514926000000000000e+06,2.735281799999999814e+06,2.188226500000000000e+06,4.467614000000000000e+06,2.226254500000000000e+06,2.815059299999999814e+06,2.868269500000000000e+06,2.518721299999999814e+06,3.043005799999999814e+06,2.306032000000000000e+06,3.426787799999999814e+06,2.940380500000000000e+06,3.244385000000000000e+06,3.533056500000000000e+06,3.764798299999999814e+06,3.255771000000000000e+06,2.518721299999999814e+06,3.506489299999999814e+06,3.624295799999999814e+06,3.536851799999999814e+06,3.141759799999999814e+06,2.811264000000000000e+06,2.815059299999999814e+06,4.030773799999999814e+06,3.396349299999999814e+06,3.145631000000000000e+06,3.320291299999999814e+06,3.373577500000000000e+06,2.716305299999999814e+06,3.415250000000000000e+06,3.814213299999999814e+06,3.149426299999999814e+06,3.411530500000000000e+06,3.829394500000000000e+06,2.929070500000000000e+06,3.286133500000000000e+06,3.369706299999999814e+06,3.046877000000000000e+06,3.001257299999999814e+06,3.119063799999999814e+06,3.666044299999999814e+06,3.647143500000000000e+06,3.476126799999999814e+06,3.027824500000000000e+06,3.422916500000000000e+06,3.802827299999999814e+06,2.693457500000000000e+06,3.248180299999999814e+06,3.179788799999999814e+06,3.043005799999999814e+06,3.001257299999999814e+06,2.917684500000000000e+06,2.799878000000000000e+06,2.773310799999999814e+06,3.289928799999999814e+06,3.195046000000000000e+06,3.886476000000000000e+06,3.335472500000000000e+06,2.948047000000000000e+06,3.191174799999999814e+06,2.777030299999999814e+06,2.735281799999999814e+06,2.602370000000000000e+06,3.609114500000000000e+06,3.863552299999999814e+06,3.004976500000000000e+06,2.575651000000000000e+06,3.635681799999999814e+06,2.906298500000000000e+06,2.849293000000000000e+06,2.765644299999999814e+06,2.723820000000000000e+06,3.077239500000000000e+06,2.792211500000000000e+06,2.815059299999999814e+06,2.826445000000000000e+06,2.959433000000000000e+06,2.799878000000000000e+06,2.670761500000000000e+06,4.057341000000000000e+06,3.126578500000000000e+06,2.788492000000000000e+06,2.587112799999999814e+06,2.841626500000000000e+06,2.602370000000000000e+06,3.191174799999999814e+06,2.731486500000000000e+06,2.799878000000000000e+06,2.640323000000000000e+06,2.963228299999999814e+06,2.480769000000000000e+06,3.107602000000000000e+06,2.636527799999999814e+06,2.708638500000000000e+06,3.092344799999999814e+06,2.670761500000000000e+06,2.568136299999999814e+06,2.465549799999999814e+06,2.685942799999999814e+06,2.758129500000000000e+06,2.697252799999999814e+06,2.613680000000000000e+06,2.655504299999999814e+06,2.655504299999999814e+06,2.917684500000000000e+06,2.944175799999999814e+06,2.879655500000000000e+06,2.963228299999999814e+06,2.389604799999999814e+06,2.807392799999999814e+06,2.480769000000000000e+06,2.986076000000000000e+06,2.777030299999999814e+06,2.853088299999999814e+06,2.211073299999999814e+06,2.655504299999999814e+06,2.575651000000000000e+06,2.363037500000000000e+06,2.381977000000000000e+06,2.561792000000000000e+06,2.708638500000000000e+06,2.632732500000000000e+06,2.469383000000000000e+06,2.473215500000000000e+06,2.408619299999999814e+06,2.507411299999999814e+06,3.236718500000000000e+06,2.306032000000000000e+06,3.457150299999999814e+06,3.320291299999999814e+06,3.012643299999999814e+06,3.723125799999999814e+06,2.887322000000000000e+06,2.621346500000000000e+06,3.153145500000000000e+06,2.818930500000000000e+06,3.384887500000000000e+06,2.978409500000000000e+06,3.282414000000000000e+06,2.891117299999999814e+06,3.305110000000000000e+06,3.347010299999999814e+06,3.289928799999999814e+06,2.811264000000000000e+06,3.039286299999999814e+06,2.989795500000000000e+06,3.111397299999999814e+06,3.122783000000000000e+06,2.982280799999999814e+06,2.868269500000000000e+06,3.350805500000000000e+06,3.662324799999999814e+06,2.818930500000000000e+06,3.536851799999999814e+06,2.940380500000000000e+06,3.206356000000000000e+06,3.605319299999999814e+06,3.666044299999999814e+06,2.784696799999999814e+06,3.164607500000000000e+06,2.913813299999999814e+06,3.320291299999999814e+06,2.416172799999999814e+06,3.320291299999999814e+06,3.149426299999999814e+06,3.312776500000000000e+06,3.673710799999999814e+06,3.628015000000000000e+06,3.422916500000000000e+06,3.004976500000000000e+06,2.514926000000000000e+06,3.130449799999999814e+06,2.742948299999999814e+06,2.845421799999999814e+06,2.834111799999999814e+06,2.986076000000000000e+06,2.948047000000000000e+06,2.978409500000000000e+06,3.214022500000000000e+06,3.103730799999999814e+06,2.864474299999999814e+06,3.267232799999999814e+06,3.658529500000000000e+06,2.875784299999999814e+06,3.217817799999999814e+06,2.891117299999999814e+06,2.837907000000000000e+06,2.891117299999999814e+06,3.521746500000000000e+06,2.564265000000000000e+06,2.906298500000000000e+06,2.545288500000000000e+06,3.316496000000000000e+06,2.887322000000000000e+06,2.678276000000000000e+06,2.780901500000000000e+06,2.674556799999999814e+06,2.830240500000000000e+06,3.084830000000000000e+06,2.807392799999999814e+06,2.720100500000000000e+06,2.598498799999999814e+06,2.993590799999999814e+06,3.202636500000000000e+06,2.765644299999999814e+06,2.716305299999999814e+06,2.826445000000000000e+06,3.483641500000000000e+06,3.339343799999999814e+06,2.974614000000000000e+06,2.575651000000000000e+06,3.107602000000000000e+06,2.659375500000000000e+06,2.929070500000000000e+06,3.305110000000000000e+06,2.735281799999999814e+06,3.088549500000000000e+06,2.868269500000000000e+06,3.852242299999999814e+06,3.434302500000000000e+06,3.236718500000000000e+06,2.640323000000000000e+06,4.308059000000000000e+06,3.548237799999999814e+06,3.441969000000000000e+06,3.198841299999999814e+06,3.540723000000000000e+06,3.723125799999999814e+06,2.670761500000000000e+06,3.362191500000000000e+06,2.974614000000000000e+06,2.613680000000000000e+06,3.130449799999999814e+06,3.521746500000000000e+06,2.921479799999999814e+06,3.168327000000000000e+06,2.982280799999999814e+06,2.693457500000000000e+06,3.966253500000000000e+06,3.145631000000000000e+06,3.023953299999999814e+06,2.739153000000000000e+06,3.460945500000000000e+06,3.092344799999999814e+06,3.316496000000000000e+06,2.647837799999999814e+06,2.906298500000000000e+06,2.807392799999999814e+06,2.853088299999999814e+06,3.020158000000000000e+06,2.731486500000000000e+06,2.602370000000000000e+06,2.871989000000000000e+06,3.472331500000000000e+06,3.240513799999999814e+06,2.704919299999999814e+06,3.259566299999999814e+06,2.841626500000000000e+06,3.388682799999999814e+06,3.365986799999999814e+06,2.754334299999999814e+06,2.788492000000000000e+06,3.183508000000000000e+06,3.172122299999999814e+06,3.578752000000000000e+06,4.057341000000000000e+06,3.730640500000000000e+06,2.963228299999999814e+06,3.263361500000000000e+06,3.012643299999999814e+06,3.232999000000000000e+06,2.879655500000000000e+06,3.339343799999999814e+06,2.815059299999999814e+06,3.297595299999999814e+06,3.540723000000000000e+06,2.948047000000000000e+06,2.845421799999999814e+06,2.761849000000000000e+06,2.617475299999999814e+06,2.419968299999999814e+06,2.739153000000000000e+06,2.632732500000000000e+06,2.777030299999999814e+06,2.723820000000000000e+06,3.282414000000000000e+06,3.001257299999999814e+06,2.477010799999999814e+06,2.853088299999999814e+06,2.632732500000000000e+06,3.498974500000000000e+06,3.381168000000000000e+06,3.225408500000000000e+06,3.457150299999999814e+06,3.008772000000000000e+06,3.411530500000000000e+06,3.609114500000000000e+06,3.286133500000000000e+06,3.312776500000000000e+06,2.902503299999999814e+06,3.685020799999999814e+06,3.210151299999999814e+06,2.837907000000000000e+06,2.765644299999999814e+06,3.088549500000000000e+06,2.283260000000000000e+06,2.929070500000000000e+06,2.901159500000000000e+06,2.735572500000000000e+06,2.975961799999999814e+06,2.531505000000000000e+06,2.790226500000000000e+06,2.597076299999999814e+06,3.380968500000000000e+06,3.438097799999999814e+06,3.115867500000000000e+06,3.107644500000000000e+06,3.654061000000000000e+06,2.609447000000000000e+06,2.903232299999999814e+06,3.291228000000000000e+06,3.022797500000000000e+06,2.520012500000000000e+06,2.918778000000000000e+06,2.914315299999999814e+06,3.701048000000000000e+06,3.253368000000000000e+06,3.063897000000000000e+06,2.658106799999999814e+06,3.452499799999999814e+06,2.870024500000000000e+06,2.821779000000000000e+06,3.767501500000000000e+06,2.708260000000000000e+06,3.404672500000000000e+06,3.448029500000000000e+06,2.822313299999999814e+06,2.989118000000000000e+06,3.111397299999999814e+06,3.229203799999999814e+06,2.914004000000000000e+06,2.860603000000000000e+06,2.974614000000000000e+06,2.617475299999999814e+06,2.830240500000000000e+06,3.221537299999999814e+06,3.026598000000000000e+06,2.818930500000000000e+06,2.853088299999999814e+06,3.711588000000000000e+06,2.826445000000000000e+06,2.587112799999999814e+06,2.826445000000000000e+06,3.536851799999999814e+06,2.727615299999999814e+06,3.244385000000000000e+06,2.834111799999999814e+06,2.427595799999999814e+06,3.069648799999999814e+06,3.578752000000000000e+06,3.046877000000000000e+06,2.678276000000000000e+06,2.796006799999999814e+06,2.906298500000000000e+06,2.853088299999999814e+06,2.598498799999999814e+06,2.832338500000000000e+06,2.126060799999999814e+06,2.926630000000000000e+06,3.237378299999999814e+06,2.559527000000000000e+06,3.161926000000000000e+06,3.499340500000000000e+06,3.380186000000000000e+06,3.342066799999999814e+06,3.378992799999999814e+06,3.392945299999999814e+06,3.451266299999999814e+06,3.043005799999999814e+06,2.914678799999999814e+06,3.286133500000000000e+06,3.003163799999999814e+06,2.940380500000000000e+06,3.850140500000000000e+06,2.972340000000000000e+06,3.183928000000000000e+06,3.075694799999999814e+06,3.640462500000000000e+06,3.218508500000000000e+06,2.726228500000000000e+06,2.751858000000000000e+06,3.286641299999999814e+06,3.092954000000000000e+06,3.307785299999999814e+06,2.747540299999999814e+06,2.931410299999999814e+06,3.125960299999999814e+06,2.968321000000000000e+06,3.323171299999999814e+06,2.571104299999999814e+06,3.029028799999999814e+06,3.047980299999999814e+06,3.662694799999999814e+06,3.004098500000000000e+06,3.559308500000000000e+06,3.097437000000000000e+06,2.583744500000000000e+06,3.400135500000000000e+06,3.384311000000000000e+06,3.046834500000000000e+06,2.872043000000000000e+06,2.623502500000000000e+06,2.701124000000000000e+06,2.260450299999999814e+06,2.469383000000000000e+06,2.316453799999999814e+06,3.643346799999999814e+06,2.368558299999999814e+06,2.213639000000000000e+06,2.602257000000000000e+06,2.384187500000000000e+06,2.791733500000000000e+06,2.465549799999999814e+06,2.273802299999999814e+06,2.368130500000000000e+06,3.000104000000000000e+06,2.496657299999999814e+06,2.605071799999999814e+06,2.620818799999999814e+06,2.602370000000000000e+06,2.941978500000000000e+06,2.781435000000000000e+06,2.632368500000000000e+06,2.496364500000000000e+06,2.596285000000000000e+06,3.387762000000000000e+06,2.584117799999999814e+06,2.936488000000000000e+06,3.526641000000000000e+06,3.190061299999999814e+06,3.666036299999999814e+06,3.092031000000000000e+06,2.960390000000000000e+06,2.572710500000000000e+06,2.847724000000000000e+06,2.383849799999999814e+06,3.457608799999999814e+06,2.838302299999999814e+06,2.897723500000000000e+06,2.742612299999999814e+06,2.987865500000000000e+06,2.792371299999999814e+06,2.840640500000000000e+06,2.953105500000000000e+06,2.736598799999999814e+06,2.950829299999999814e+06,3.308300299999999814e+06,2.853088299999999814e+06,3.178341500000000000e+06,2.468514500000000000e+06,2.530107000000000000e+06,2.108766000000000000e+06,2.554145000000000000e+06,2.084082899999999907e+06,2.820636500000000000e+06,2.680882500000000000e+06,2.188226500000000000e+06,3.030640799999999814e+06,2.965296000000000000e+06,2.856858000000000000e+06,2.241958799999999814e+06,2.740245299999999814e+06,3.702447000000000000e+06,2.892696299999999814e+06,4.543596500000000000e+06,3.837061000000000000e+06,2.902503299999999814e+06,2.948047000000000000e+06,2.645225000000000000e+06,3.240513799999999814e+06,3.023953299999999814e+06,2.834111799999999814e+06,3.320291299999999814e+06,2.613680000000000000e+06,3.631810500000000000e+06,3.145631000000000000e+06,3.624295799999999814e+06,2.989795500000000000e+06,2.963228299999999814e+06,4.007926000000000000e+06,2.583317500000000000e+06,3.111397299999999814e+06,3.122783000000000000e+06,3.327957799999999814e+06,2.750539000000000000e+06,2.564265000000000000e+06,3.339343799999999814e+06,3.236718500000000000e+06,2.906298500000000000e+06,2.871989000000000000e+06,2.913813299999999814e+06,2.674556799999999814e+06,2.579446299999999814e+06,2.792211500000000000e+06,2.655504299999999814e+06,2.982280799999999814e+06,2.381977000000000000e+06,2.742948299999999814e+06,2.796006799999999814e+06,2.891117299999999814e+06,3.081034799999999814e+06,2.461791500000000000e+06,3.084830000000000000e+06,3.039286299999999814e+06,2.249064299999999814e+06,2.708638500000000000e+06,2.936661000000000000e+06,3.050672299999999814e+06,2.666890299999999814e+06,3.065853500000000000e+06,2.641637500000000000e+06,2.777030299999999814e+06,2.917684500000000000e+06,2.758129500000000000e+06,3.004976500000000000e+06,2.963228299999999814e+06,3.248180299999999814e+06,3.502694000000000000e+06,3.270952000000000000e+06,2.351576500000000000e+06,3.141759799999999814e+06,4.178942799999999814e+06,3.688892000000000000e+06,3.571085500000000000e+06,3.293800000000000000e+06,2.249064299999999814e+06,2.731486500000000000e+06,2.822725799999999814e+06,2.765644299999999814e+06,2.666890299999999814e+06,2.560469500000000000e+06,3.130449799999999814e+06,4.627245000000000000e+06,2.514926000000000000e+06,2.438982799999999814e+06,2.222422299999999814e+06,2.997462000000000000e+06,2.731486500000000000e+06,2.313622500000000000e+06,2.359242299999999814e+06,2.127500500000000000e+06,2.370591299999999814e+06,3.438097799999999814e+06,2.879655500000000000e+06,2.412414500000000000e+06,3.039286299999999814e+06,2.640323000000000000e+06,3.920633799999999814e+06,5.094524000000000000e+06,3.286133500000000000e+06,2.769515500000000000e+06,2.283260000000000000e+06,2.689738000000000000e+06,4.277696500000000000e+06,2.617475299999999814e+06,2.809422500000000000e+06,2.157863000000000000e+06,2.663095000000000000e+06,2.444224000000000000e+06,2.473215500000000000e+06,3.514155799999999814e+06,2.701124000000000000e+06,2.450368500000000000e+06,2.708638500000000000e+06,2.948047000000000000e+06,2.685942799999999814e+06,3.962382299999999814e+06,3.054467500000000000e+06,3.460945500000000000e+06,2.712434000000000000e+06,2.606165299999999814e+06,2.944175799999999814e+06,2.902503299999999814e+06,3.008772000000000000e+06,2.606165299999999814e+06,2.978409500000000000e+06,2.815059299999999814e+06,2.689738000000000000e+06,2.799878000000000000e+06,2.777030299999999814e+06,3.187303500000000000e+06,2.632732500000000000e+06,2.689738000000000000e+06,2.150272299999999814e+06,2.423800500000000000e+06,2.488358799999999814e+06,2.294646000000000000e+06,2.021080800000000047e+06,2.554787000000000000e+06,2.184431000000000000e+06,2.192058799999999814e+06,2.158976000000000000e+06,2.507411299999999814e+06,2.597756000000000000e+06,2.366795799999999814e+06,2.697312299999999814e+06,2.467994299999999814e+06,2.280886299999999814e+06,2.578179799999999814e+06,2.184943299999999814e+06,2.325052500000000000e+06,2.480302000000000000e+06,2.451646500000000000e+06,2.543029299999999814e+06,2.305390299999999814e+06,2.579732799999999814e+06,2.875483000000000000e+06,2.522151500000000000e+06,2.500520500000000000e+06,2.866312799999999814e+06,2.840064799999999814e+06,2.985312299999999814e+06,2.766011000000000000e+06,2.421316000000000000e+06,2.750539000000000000e+06,2.231471799999999814e+06,2.788492000000000000e+06,2.293632000000000000e+06,2.179008000000000000e+06,2.728304799999999814e+06,2.289925000000000000e+06,2.385466799999999814e+06,2.183113799999999814e+06,2.029257000000000000e+06,2.033480300000000047e+06,2.445853000000000000e+06,2.408296500000000000e+06,2.499153000000000000e+06,1.965589000000000000e+06,2.337497000000000000e+06,2.246552299999999814e+06,2.240919000000000000e+06,2.317364299999999814e+06,1.814386000000000000e+06,2.076063300000000047e+06,2.074848600000000093e+06,2.502176299999999814e+06,3.857189799999999814e+06,2.245888000000000000e+06,2.540166299999999814e+06,2.236257500000000000e+06,1.811936000000000000e+06,2.486080000000000000e+06,2.195854000000000000e+06,2.907042299999999814e+06,2.226100799999999814e+06,2.002763100000000093e+06,2.583593000000000000e+06,2.404787000000000000e+06,1.918530500000000000e+06,2.351485000000000000e+06,2.207241000000000000e+06,2.431429000000000000e+06,2.245269000000000000e+06,2.640323000000000000e+06,2.777030299999999814e+06,2.199282500000000000e+06,2.271799299999999814e+06,2.560469500000000000e+06,2.467789799999999814e+06,2.381977000000000000e+06,2.640678500000000000e+06,2.547779000000000000e+06,2.283904000000000000e+06,2.746667799999999814e+06,2.001590899999999907e+06,2.344421500000000000e+06,2.700036799999999814e+06,2.411459500000000000e+06,2.348938500000000000e+06,2.720100500000000000e+06,1.986922000000000000e+06,2.279464799999999814e+06,2.055276600000000093e+06,1.728601899999999907e+06,2.242022799999999814e+06,2.053065600000000093e+06,2.080313000000000000e+06,1.717984000000000000e+06,1.535117899999999907e+06,2.276540000000000000e+06,2.346700000000000000e+06,2.739153000000000000e+06,1.887424000000000000e+06,2.560469500000000000e+06,2.457864500000000000e+06,2.116352000000000000e+06,1.936768000000000000e+06,2.080525000000000000e+06,2.313622500000000000e+06,2.115904000000000000e+06,2.280193500000000000e+06,2.340224000000000000e+06,2.207241000000000000e+06,2.363037500000000000e+06,2.332600000000000000e+06,2.511206500000000000e+06,2.602370000000000000e+06,2.815742299999999814e+06,1.929879500000000000e+06,2.645419000000000000e+06,2.054944000000000000e+06,2.023533800000000047e+06,2.136319500000000000e+06,2.176842000000000000e+06,1.741725000000000000e+06,2.281164500000000000e+06,1.709504000000000000e+06,2.084864000000000000e+06,2.304836000000000000e+06,2.086640800000000047e+06,2.200724299999999814e+06,2.338447299999999814e+06,2.581383799999999814e+06,1.981776000000000000e+06,2.095177100000000093e+06,1.962976000000000000e+06,2.163902799999999814e+06,1.537479800000000047e+06,1.797504000000000000e+06,1.861984000000000000e+06,1.580406100000000093e+06,1.747392000000000000e+06,3.046877000000000000e+06,2.332600000000000000e+06,1.945135600000000093e+06,1.682993399999999907e+06,1.941303399999999907e+06,2.818930500000000000e+06,2.062867300000000047e+06,2.150272299999999814e+06,2.161658299999999814e+06,2.203445500000000000e+06,1.910939899999999907e+06,2.012064000000000000e+06,1.705765300000000047e+06,1.918530500000000000e+06,2.422912000000000000e+06,2.197952000000000000e+06,2.161658299999999814e+06,2.541569000000000000e+06,2.294646000000000000e+06,2.351576500000000000e+06,2.393438000000000000e+06,2.484564500000000000e+06,2.917684500000000000e+06,2.298441299999999814e+06,2.685942799999999814e+06,2.485504000000000000e+06,2.275631500000000000e+06,2.340227799999999814e+06,1.713393899999999907e+06,2.283260000000000000e+06,2.055276600000000093e+06,1.610769600000000093e+06,2.773310799999999814e+06,2.252822500000000000e+06,2.302199500000000000e+06,2.514926000000000000e+06,1.840736000000000000e+06,2.032503800000000047e+06,2.070457899999999907e+06,1.880502500000000000e+06,2.241436799999999814e+06,2.275631500000000000e+06,2.309827299999999814e+06,2.457996299999999814e+06,3.567214299999999814e+06,2.499668799999999814e+06,2.161658299999999814e+06,2.230049799999999814e+06,2.302199500000000000e+06,3.833189799999999814e+06,2.431429000000000000e+06,2.397233299999999814e+06,2.245269000000000000e+06,2.363037500000000000e+06,2.940380500000000000e+06,2.457996299999999814e+06,2.541569000000000000e+06,2.226254500000000000e+06,2.298441299999999814e+06,3.438097799999999814e+06,1.986922000000000000e+06,2.237603500000000000e+06,2.294646000000000000e+06,2.514926000000000000e+06,2.116076500000000000e+06,2.461791500000000000e+06,2.078048500000000000e+06,2.249064299999999814e+06,2.253504000000000000e+06,1.902816000000000000e+06,2.287018299999999814e+06,1.833280000000000000e+06,2.313622500000000000e+06,3.145631000000000000e+06,2.761849000000000000e+06,2.849293000000000000e+06,2.271799299999999814e+06,3.677506000000000000e+06,2.062867300000000047e+06,2.678276000000000000e+06,2.674556799999999814e+06,2.222422299999999814e+06,2.108449000000000000e+06,2.412414500000000000e+06,2.271799299999999814e+06,2.457996299999999814e+06,2.416172799999999814e+06,2.150272299999999814e+06,2.202368000000000000e+06,2.514926000000000000e+06,2.340227799999999814e+06,2.015584000000000000e+06,2.291392000000000000e+06,1.637374800000000047e+06,1.831162399999999907e+06,3.020158000000000000e+06,2.273600000000000000e+06,1.971665899999999907e+06,2.412414500000000000e+06,1.937545000000000000e+06,2.062867300000000047e+06,2.142644799999999814e+06,2.670761500000000000e+06,2.636527799999999814e+06,2.526387799999999814e+06,2.625141799999999814e+06,2.780901500000000000e+06,2.461791500000000000e+06,2.659375500000000000e+06,2.127500500000000000e+06,2.336395500000000000e+06,2.488358799999999814e+06,2.708638500000000000e+06,2.336395500000000000e+06,3.043005799999999814e+06,2.590984000000000000e+06,2.203445500000000000e+06,2.435187299999999814e+06,2.412414500000000000e+06,2.226254500000000000e+06,2.868269500000000000e+06,2.389604799999999814e+06,1.994512600000000093e+06,2.423800500000000000e+06,2.423800500000000000e+06,2.465549799999999814e+06,2.135091000000000000e+06,2.537773799999999814e+06,2.207241000000000000e+06,2.628861299999999814e+06,2.469383000000000000e+06,2.355410000000000000e+06,2.211073299999999814e+06,2.537773799999999814e+06,2.799878000000000000e+06,2.731486500000000000e+06,2.252822500000000000e+06,3.232999000000000000e+06,3.172122299999999814e+06,2.385772500000000000e+06,2.328841799999999814e+06,2.366795799999999814e+06,2.948047000000000000e+06,2.342464000000000000e+06,2.416172799999999814e+06,3.369706299999999814e+06,2.435187299999999814e+06,1.952726300000000047e+06,2.230049799999999814e+06,2.404787000000000000e+06,2.123630299999999814e+06,3.160812299999999814e+06,2.203445500000000000e+06,2.609960500000000000e+06,2.184431000000000000e+06,2.385772500000000000e+06,2.340227799999999814e+06,1.918530500000000000e+06,2.294646000000000000e+06,2.260450299999999814e+06,2.431429000000000000e+06,2.590984000000000000e+06,2.678276000000000000e+06,2.644042500000000000e+06,2.093304600000000093e+06,2.116076500000000000e+06,2.461791500000000000e+06,2.739153000000000000e+06,2.910018000000000000e+06,2.666890299999999814e+06,2.400991500000000000e+06,2.818930500000000000e+06,2.826445000000000000e+06,2.522592500000000000e+06,2.328841799999999814e+06,2.955561799999999814e+06,2.963228299999999814e+06,2.363037500000000000e+06,2.944175799999999814e+06,2.522592500000000000e+06,2.507411299999999814e+06,2.723820000000000000e+06,2.761849000000000000e+06,2.773310799999999814e+06,2.587112799999999814e+06,2.423800500000000000e+06,2.803673299999999814e+06,2.564265000000000000e+06,2.378218799999999814e+06,2.423800500000000000e+06,2.526387799999999814e+06,2.336395500000000000e+06,2.602370000000000000e+06,2.944175799999999814e+06,2.906298500000000000e+06,2.788492000000000000e+06,2.419968299999999814e+06,3.111397299999999814e+06,2.602370000000000000e+06,2.492154000000000000e+06,2.693457500000000000e+06,3.187303500000000000e+06,2.963228299999999814e+06,2.621346500000000000e+06,2.864474299999999814e+06,2.659375500000000000e+06,2.693457500000000000e+06,2.640323000000000000e+06,2.670761500000000000e+06,2.807392799999999814e+06,2.609960500000000000e+06,2.625141799999999814e+06,2.750539000000000000e+06,2.948047000000000000e+06,2.241436799999999814e+06,2.659375500000000000e+06,2.492154000000000000e+06,2.864474299999999814e+06,3.035339000000000000e+06,2.154030500000000000e+06,2.108449000000000000e+06,2.678276000000000000e+06,2.609960500000000000e+06,2.499668799999999814e+06,2.423800500000000000e+06,2.161658299999999814e+06,2.313622500000000000e+06,2.659375500000000000e+06,2.518721299999999814e+06,2.395840000000000000e+06,2.750539000000000000e+06,2.370591299999999814e+06,3.004976500000000000e+06,2.252822500000000000e+06,2.351576500000000000e+06,2.404787000000000000e+06,2.245269000000000000e+06,2.488358799999999814e+06,2.556750299999999814e+06,2.590984000000000000e+06,2.051518300000000047e+06,1.994512600000000093e+06,1.874144000000000000e+06,2.161658299999999814e+06,1.941303399999999907e+06,1.924672000000000000e+06,1.937545000000000000e+06,1.863744000000000000e+06,2.195854000000000000e+06,2.028671500000000000e+06,1.739924000000000000e+06,1.912032000000000000e+06,1.405633000000000000e+06,1.944704000000000000e+06,1.557634300000000047e+06,2.005861600000000093e+06,1.798368000000000000e+06,2.016160000000000000e+06,2.226254500000000000e+06,1.836032000000000000e+06,2.357824000000000000e+06,1.674368000000000000e+06,1.735744000000000000e+06,1.771296000000000000e+06,1.853934300000000047e+06,2.252822500000000000e+06,1.675402800000000047e+06,2.112281299999999814e+06,1.686432000000000000e+06,2.146477000000000000e+06,1.728320000000000000e+06,1.858816000000000000e+06,1.976864000000000000e+06,1.982368000000000000e+06,1.887648000000000000e+06,2.092704000000000000e+06,2.013504000000000000e+06,2.097056000000000000e+06,1.876032000000000000e+06,1.936448000000000000e+06,1.788448000000000000e+06,1.765408000000000000e+06,1.540832000000000000e+06,1.446048000000000000e+06,1.269024000000000000e+06,1.082240000000000000e+06,8.589920000000000000e+05,8.297760000000000000e+05,5.875840000000000000e+05,4.843680000000000000e+05,3.832160000000000000e+05,2.780960000000000000e+05,2.043400000000000000e+05,1.591880000000000000e+05,1.349880000000000000e+05,8.898600000000000000e+04,8.506400000000000000e+04,6.366400000000000000e+04,4.238700000000000000e+04,3.677000000000000000e+04,2.774600000000000000e+04,2.484000000000000000e+04,1.972900000000000000e+04,1.231600000000000000e+04,1.411900000000000000e+04,1.131400000000000000e+04,7.508000000000000000e+03,7.108000000000000000e+03,5.506000000000000000e+03,8.510000000000000000e+03,5.906000000000000000e+03,4.004000000000000000e+03,5.406000000000000000e+03,5.306000000000000000e+03,5.406000000000000000e+03,5.906000000000000000e+03,6.307000000000000000e+03,3.904000000000000000e+03,5.105000000000000000e+03,5.005000000000000000e+03,4.304000000000000000e+03,2.802000000000000000e+03,3.704000000000000000e+03,nan
4.795570000000000022e+01,1.047780000000000000e+05,1.164540000000000000e+05,1.112180000000000000e+05,1.185680000000000000e+05,1.260200000000000000e+05,1.226960000000000000e+05,1.321640000000000000e+05,1.455720000000000000e+05,1.406320000000000000e+05,1.504120000000000000e+05,1.443600000000000000e+05,1.693800000000000000e+05,2.010040000000000000e+05,2.105080000000000000e+05,2.157720000000000000e+05,2.458440000000000000e+05,2.646000000000000000e+05,2.998240000000000000e+05,3.026720000000000000e+05,3.212720000000000000e+05,3.220880000000000000e+05,3.473280000000000000e+05,3.180240000000000000e+05,3.108000000000000000e+05,3.502880000000000000e+05,3.831120000000000000e+05,3.204640000000000000e+05,4.083280000000000000e+05,3.208640000000000000e+05,4.889840000000000000e+05,3.626160000000000000e+05,4.463600000000000000e+05,5.362080000000000000e+05,8.375241999999999534e+05,4.834480000000000000e+05,5.717120000000000000e+05,4.936000000000000000e+05,3.744400000000000000e+05,5.002720000000000000e+05,4.457499000000000233e+05,5.285120000000000000e+05,9.946811999999999534e+05,6.831360000000000000e+05,5.156720000000000000e+05,5.876305999999999767e+05,6.486880000000000000e+05,6.159360000000000000e+05,6.941120000000000000e+05,5.787200000000000000e+05,5.617280000000000000e+05,5.625440000000000000e+05,7.788320000000000000e+05,5.898400000000000000e+05,5.354880000000000000e+05,4.173075000000000000e+05,6.396960000000000000e+05,8.156344000000000233e+05,4.898587999999999884e+05,1.120749500000000000e+06,6.454720000000000000e+05,8.671360000000000000e+05,7.946560000000000000e+05,9.963840000000000000e+05,1.230895800000000047e+06,9.459680000000000000e+05,8.490720000000000000e+05,9.969120000000000000e+05,7.793440000000000000e+05,8.861600000000000000e+05,9.332800000000000000e+05,8.266654000000000233e+05,1.504387000000000000e+06,1.413223500000000000e+06,1.178336000000000000e+06,1.576573800000000047e+06,1.299744000000000000e+06,1.327616000000000000e+06,1.914698300000000047e+06,1.838753000000000000e+06,1.758938600000000093e+06,1.910939899999999907e+06,2.302199500000000000e+06,1.431648000000000000e+06,1.519643100000000093e+06,2.116800000000000000e+06,1.819738500000000000e+06,2.389604799999999814e+06,1.884334800000000047e+06,2.230049799999999814e+06,2.583317500000000000e+06,2.123630299999999814e+06,2.104653500000000000e+06,2.480769000000000000e+06,2.142644799999999814e+06,2.100895299999999814e+06,2.328841799999999814e+06,2.233808000000000000e+06,2.389604799999999814e+06,1.876744100000000093e+06,2.792211500000000000e+06,1.834957800000000047e+06,2.731486500000000000e+06,2.355410000000000000e+06,2.511206500000000000e+06,3.297595299999999814e+06,2.309827299999999814e+06,2.799878000000000000e+06,3.153145500000000000e+06,2.875784299999999814e+06,2.837907000000000000e+06,4.334702500000000000e+06,3.620500500000000000e+06,2.780901500000000000e+06,3.384887500000000000e+06,2.948047000000000000e+06,2.963228299999999814e+06,2.849293000000000000e+06,2.986076000000000000e+06,3.612834000000000000e+06,3.229203799999999814e+06,2.788492000000000000e+06,2.951842299999999814e+06,2.575651000000000000e+06,3.647143500000000000e+06,3.153145500000000000e+06,3.301314500000000000e+06,3.282414000000000000e+06,2.769515500000000000e+06,2.598498799999999814e+06,2.765644299999999814e+06,2.799878000000000000e+06,3.286133500000000000e+06,3.023953299999999814e+06,3.210151299999999814e+06,3.597652500000000000e+06,3.605319299999999814e+06,3.164607500000000000e+06,3.506489299999999814e+06,3.130449799999999814e+06,3.635681799999999814e+06,3.119063799999999814e+06,3.308981299999999814e+06,3.852242299999999814e+06,3.586266799999999814e+06,3.738307000000000000e+06,3.559699500000000000e+06,3.776184000000000000e+06,2.853088299999999814e+06,3.103730799999999814e+06,3.312776500000000000e+06,3.749617000000000000e+06,3.183508000000000000e+06,3.628015000000000000e+06,2.678276000000000000e+06,3.221537299999999814e+06,4.159890299999999814e+06,3.544518299999999814e+06,3.426787799999999814e+06,2.967099500000000000e+06,3.145631000000000000e+06,3.506489299999999814e+06,3.692687299999999814e+06,3.316496000000000000e+06,3.970048799999999814e+06,3.666044299999999814e+06,3.023953299999999814e+06,3.434302500000000000e+06,3.403940000000000000e+06,3.692687299999999814e+06,4.479152000000000000e+06,4.547391500000000000e+06,3.863552299999999814e+06,3.210151299999999814e+06,4.232153000000000000e+06,3.552109000000000000e+06,4.494257000000000000e+06,3.688892000000000000e+06,3.202636500000000000e+06,3.267232799999999814e+06,3.377372799999999814e+06,2.898708000000000000e+06,2.883450799999999814e+06,2.689738000000000000e+06,3.111397299999999814e+06,3.992744799999999814e+06,3.460945500000000000e+06,3.631810500000000000e+06,3.035339000000000000e+06,3.293800000000000000e+06,2.632732500000000000e+06,2.959433000000000000e+06,2.860603000000000000e+06,3.510360500000000000e+06,2.571931500000000000e+06,3.650863000000000000e+06,3.343215000000000000e+06,2.826445000000000000e+06,2.837907000000000000e+06,2.784696799999999814e+06,3.137964500000000000e+06,2.492154000000000000e+06,2.910018000000000000e+06,3.305110000000000000e+06,2.864474299999999814e+06,2.306032000000000000e+06,2.708638500000000000e+06,2.936661000000000000e+06,3.825675000000000000e+06,2.640323000000000000e+06,2.575651000000000000e+06,2.792211500000000000e+06,2.868269500000000000e+06,2.385772500000000000e+06,2.454201000000000000e+06,2.746667799999999814e+06,2.438982799999999814e+06,2.389604799999999814e+06,3.069648799999999814e+06,3.126578500000000000e+06,2.530107000000000000e+06,2.997462000000000000e+06,3.270952000000000000e+06,2.746667799999999814e+06,2.431429000000000000e+06,3.137964500000000000e+06,2.913813299999999814e+06,2.704919299999999814e+06,2.564265000000000000e+06,2.237603500000000000e+06,3.210151299999999814e+06,2.431429000000000000e+06,2.678276000000000000e+06,2.317418799999999814e+06,2.951842299999999814e+06,2.176877500000000000e+06,2.712434000000000000e+06,2.815059299999999814e+06,2.393438000000000000e+06,2.309827299999999814e+06,2.758129500000000000e+06,2.334848000000000000e+06,2.412414500000000000e+06,2.435187299999999814e+06,2.769515500000000000e+06,2.328841799999999814e+06,2.856807500000000000e+06,2.689738000000000000e+06,1.983126800000000047e+06,2.712434000000000000e+06,2.298441299999999814e+06,2.549083799999999814e+06,3.149426299999999814e+06,3.343215000000000000e+06,3.339343799999999814e+06,2.845421799999999814e+06,3.403940000000000000e+06,3.172122299999999814e+06,3.514155799999999814e+06,3.932019799999999814e+06,3.240513799999999814e+06,3.882604799999999814e+06,3.149426299999999814e+06,3.438097799999999814e+06,2.997462000000000000e+06,3.650863000000000000e+06,3.517875299999999814e+06,3.069648799999999814e+06,3.434302500000000000e+06,3.818084500000000000e+06,3.609114500000000000e+06,3.358320299999999814e+06,3.202636500000000000e+06,3.111397299999999814e+06,3.597652500000000000e+06,3.350805500000000000e+06,3.168327000000000000e+06,3.179788799999999814e+06,3.540723000000000000e+06,2.997462000000000000e+06,3.567214299999999814e+06,3.225408500000000000e+06,3.217817799999999814e+06,3.726921000000000000e+06,2.917684500000000000e+06,3.308981299999999814e+06,3.343215000000000000e+06,2.902503299999999814e+06,3.084830000000000000e+06,2.754334299999999814e+06,3.008772000000000000e+06,3.867423500000000000e+06,3.654658299999999814e+06,3.119063799999999814e+06,3.871294799999999814e+06,2.864474299999999814e+06,2.853088299999999814e+06,2.929070500000000000e+06,3.054467500000000000e+06,2.997462000000000000e+06,3.225408500000000000e+06,3.297595299999999814e+06,2.697252799999999814e+06,2.492154000000000000e+06,2.758129500000000000e+06,3.016438500000000000e+06,2.268003799999999814e+06,2.287018299999999814e+06,2.917684500000000000e+06,2.651709000000000000e+06,2.598498799999999814e+06,2.921479799999999814e+06,3.081034799999999814e+06,2.583317500000000000e+06,3.327957799999999814e+06,2.853088299999999814e+06,3.381168000000000000e+06,3.422916500000000000e+06,3.597652500000000000e+06,3.263361500000000000e+06,3.023953299999999814e+06,2.788492000000000000e+06,3.286133500000000000e+06,3.065853500000000000e+06,3.343215000000000000e+06,2.530107000000000000e+06,2.632732500000000000e+06,2.963228299999999814e+06,2.663095000000000000e+06,2.689738000000000000e+06,2.492154000000000000e+06,2.758129500000000000e+06,3.081034799999999814e+06,2.929070500000000000e+06,3.058187000000000000e+06,2.788492000000000000e+06,2.465549799999999814e+06,2.560469500000000000e+06,2.834111799999999814e+06,2.796006799999999814e+06,2.864474299999999814e+06,2.792211500000000000e+06,2.613680000000000000e+06,2.587112799999999814e+06,3.077239500000000000e+06,2.450368500000000000e+06,2.826445000000000000e+06,2.670761500000000000e+06,2.887322000000000000e+06,3.236718500000000000e+06,3.168327000000000000e+06,2.803673299999999814e+06,2.625141799999999814e+06,2.495873500000000000e+06,2.765644299999999814e+06,2.723820000000000000e+06,2.412414500000000000e+06,2.640323000000000000e+06,2.704919299999999814e+06,2.750539000000000000e+06,2.363037500000000000e+06,2.442815000000000000e+06,2.431429000000000000e+06,2.636527799999999814e+06,2.363037500000000000e+06,2.655504299999999814e+06,2.347781299999999814e+06,3.308981299999999814e+06,2.526387799999999814e+06,2.469383000000000000e+06,2.393438000000000000e+06,2.902503299999999814e+06,2.704919299999999814e+06,3.365986799999999814e+06,3.008772000000000000e+06,3.122783000000000000e+06,2.492154000000000000e+06,3.054467500000000000e+06,3.601448000000000000e+06,2.871989000000000000e+06,3.244385000000000000e+06,3.677506000000000000e+06,2.796006799999999814e+06,2.697252799999999814e+06,2.929070500000000000e+06,3.081034799999999814e+06,3.069648799999999814e+06,3.536851799999999814e+06,3.043005799999999814e+06,2.936661000000000000e+06,2.963228299999999814e+06,3.058187000000000000e+06,3.517875299999999814e+06,3.335472500000000000e+06,2.951842299999999814e+06,3.103730799999999814e+06,3.156941000000000000e+06,3.392554000000000000e+06,3.111397299999999814e+06,2.834111799999999814e+06,2.606165299999999814e+06,3.168327000000000000e+06,3.491308000000000000e+06,3.293800000000000000e+06,3.308981299999999814e+06,2.598498799999999814e+06,2.993590799999999814e+06,3.726921000000000000e+06,2.963228299999999814e+06,2.887322000000000000e+06,3.270952000000000000e+06,3.077239500000000000e+06,3.137964500000000000e+06,3.195046000000000000e+06,2.921479799999999814e+06,2.670761500000000000e+06,2.625141799999999814e+06,3.195046000000000000e+06,2.754334299999999814e+06,2.898708000000000000e+06,2.970894799999999814e+06,3.206356000000000000e+06,2.898708000000000000e+06,3.096216000000000000e+06,3.320291299999999814e+06,2.978409500000000000e+06,2.788492000000000000e+06,2.868269500000000000e+06,2.871989000000000000e+06,2.879655500000000000e+06,2.435187299999999814e+06,2.754334299999999814e+06,3.654658299999999814e+06,3.438097799999999814e+06,3.172122299999999814e+06,2.970894799999999814e+06,2.910018000000000000e+06,3.248180299999999814e+06,3.350805500000000000e+06,3.126578500000000000e+06,2.830240500000000000e+06,3.065853500000000000e+06,3.039286299999999814e+06,2.773310799999999814e+06,2.636527799999999814e+06,2.389604799999999814e+06,3.240513799999999814e+06,2.803673299999999814e+06,2.685942799999999814e+06,2.807392799999999814e+06,2.704919299999999814e+06,2.739153000000000000e+06,2.689738000000000000e+06,2.666890299999999814e+06,3.384887500000000000e+06,3.301314500000000000e+06,2.796006799999999814e+06,2.944175799999999814e+06,2.936661000000000000e+06,2.644042500000000000e+06,2.780901500000000000e+06,3.593933299999999814e+06,3.137964500000000000e+06,3.308981299999999814e+06,2.750539000000000000e+06,2.978409500000000000e+06,3.970048799999999814e+06,2.799878000000000000e+06,2.887322000000000000e+06,3.240513799999999814e+06,2.568136299999999814e+06,3.422916500000000000e+06,3.441969000000000000e+06,3.297595299999999814e+06,3.350805500000000000e+06,2.617475299999999814e+06,2.963228299999999814e+06,3.134245000000000000e+06,3.217817799999999814e+06,3.278618799999999814e+06,3.578752000000000000e+06,3.058187000000000000e+06,2.701124000000000000e+06,2.982280799999999814e+06,3.046877000000000000e+06,2.807392799999999814e+06,2.507411299999999814e+06,2.419968299999999814e+06,3.206356000000000000e+06,2.978409500000000000e+06,2.461791500000000000e+06,3.096216000000000000e+06,2.944175799999999814e+06,2.742948299999999814e+06,3.403940000000000000e+06,2.910018000000000000e+06,3.916838500000000000e+06,3.263361500000000000e+06,3.008772000000000000e+06,3.327957799999999814e+06,3.004976500000000000e+06,3.221537299999999814e+06,3.225408500000000000e+06,2.666890299999999814e+06,2.739153000000000000e+06,2.704919299999999814e+06,2.837907000000000000e+06,2.522592500000000000e+06,3.115268500000000000e+06,3.529337000000000000e+06,3.164607500000000000e+06,2.731486500000000000e+06,3.856037500000000000e+06,3.552109000000000000e+06,2.670761500000000000e+06,3.111397299999999814e+06,4.308059000000000000e+06,3.081034799999999814e+06,3.403940000000000000e+06,2.359242299999999814e+06,3.035339000000000000e+06,2.450368500000000000e+06,3.347010299999999814e+06,3.035339000000000000e+06,2.826445000000000000e+06,3.962382299999999814e+06,3.639477000000000000e+06,3.210151299999999814e+06,2.602370000000000000e+06,2.761849000000000000e+06,2.765644299999999814e+06,2.967099500000000000e+06,2.830240500000000000e+06,3.198841299999999814e+06,2.891117299999999814e+06,3.407735299999999814e+06,3.597652500000000000e+06,2.891117299999999814e+06,2.955561799999999814e+06,3.320291299999999814e+06,3.168327000000000000e+06,3.422916500000000000e+06,2.522592500000000000e+06,3.506489299999999814e+06,3.259566299999999814e+06,2.720100500000000000e+06,3.092344799999999814e+06,3.415250000000000000e+06,2.446610299999999814e+06,2.746667799999999814e+06,2.575651000000000000e+06,2.773310799999999814e+06,2.579235799999999814e+06,2.850517500000000000e+06,3.209898000000000000e+06,3.782000000000000000e+06,2.797605000000000000e+06,3.151075000000000000e+06,3.267549299999999814e+06,4.334702500000000000e+06,3.686877000000000000e+06,2.969433299999999814e+06,2.773186500000000000e+06,2.609447000000000000e+06,2.578179000000000000e+06,3.558769500000000000e+06,2.988021799999999814e+06,2.387956500000000000e+06,2.922548000000000000e+06,3.666849500000000000e+06,2.499032000000000000e+06,2.873536299999999814e+06,2.710252299999999814e+06,2.654324000000000000e+06,3.197062000000000000e+06,4.177475000000000000e+06,3.005608500000000000e+06,3.437573000000000000e+06,2.940288000000000000e+06,2.977644500000000000e+06,3.164996299999999814e+06,2.878779000000000000e+06,2.932553500000000000e+06,3.081034799999999814e+06,2.822725799999999814e+06,2.867672799999999814e+06,3.168327000000000000e+06,2.579446299999999814e+06,3.460945500000000000e+06,3.647143500000000000e+06,2.758129500000000000e+06,3.499233500000000000e+06,2.936661000000000000e+06,2.340227799999999814e+06,3.096216000000000000e+06,3.035339000000000000e+06,3.278618799999999814e+06,3.160812299999999814e+06,2.921479799999999814e+06,2.363037500000000000e+06,3.221537299999999814e+06,2.837907000000000000e+06,2.579446299999999814e+06,3.438097799999999814e+06,2.913813299999999814e+06,3.521746500000000000e+06,3.517875299999999814e+06,2.294646000000000000e+06,2.366795799999999814e+06,2.803673299999999814e+06,3.020158000000000000e+06,2.448742000000000000e+06,2.454772299999999814e+06,2.611461500000000000e+06,2.714424500000000000e+06,3.031688799999999814e+06,3.139248799999999814e+06,2.658504299999999814e+06,2.803416000000000000e+06,2.941853799999999814e+06,3.628913000000000000e+06,3.289881299999999814e+06,3.159692000000000000e+06,2.910018000000000000e+06,3.507542000000000000e+06,3.232999000000000000e+06,3.625884000000000000e+06,2.488358799999999814e+06,2.919459799999999814e+06,2.747944500000000000e+06,3.307644799999999814e+06,3.094499500000000000e+06,2.785569000000000000e+06,3.775378500000000000e+06,3.220926799999999814e+06,2.913365500000000000e+06,3.378106000000000000e+06,3.321642799999999814e+06,2.926984299999999814e+06,3.566182000000000000e+06,3.330280000000000000e+06,3.129722799999999814e+06,3.253314500000000000e+06,2.649698500000000000e+06,2.478100299999999814e+06,2.401581799999999814e+06,3.536615299999999814e+06,3.017320000000000000e+06,3.376418000000000000e+06,3.291072000000000000e+06,3.470446500000000000e+06,3.366601000000000000e+06,3.396369500000000000e+06,3.758278500000000000e+06,3.479433799999999814e+06,3.167794000000000000e+06,2.876834299999999814e+06,2.780901500000000000e+06,2.298441299999999814e+06,2.393438000000000000e+06,2.308816299999999814e+06,2.368197799999999814e+06,2.353414500000000000e+06,2.400335500000000000e+06,2.750853000000000000e+06,2.425718299999999814e+06,2.473656799999999814e+06,2.347781299999999814e+06,3.421873500000000000e+06,2.521908000000000000e+06,2.563831299999999814e+06,2.841983299999999814e+06,2.858822799999999814e+06,3.053150799999999814e+06,3.278618799999999814e+06,2.904103500000000000e+06,2.909776500000000000e+06,2.432545299999999814e+06,2.733848000000000000e+06,2.899183500000000000e+06,2.880142299999999814e+06,2.791488500000000000e+06,2.525708000000000000e+06,3.046793799999999814e+06,3.860172000000000000e+06,3.764180500000000000e+06,3.155297500000000000e+06,2.614652000000000000e+06,3.018681500000000000e+06,2.563986799999999814e+06,2.865829500000000000e+06,2.574212299999999814e+06,2.683761000000000000e+06,2.738431299999999814e+06,2.685771000000000000e+06,2.895911000000000000e+06,3.389344500000000000e+06,2.792032799999999814e+06,3.497477000000000000e+06,3.807812500000000000e+06,2.932743299999999814e+06,3.215179000000000000e+06,2.982280799999999814e+06,2.541172799999999814e+06,2.606157799999999814e+06,3.430583000000000000e+06,2.163951299999999814e+06,2.459496500000000000e+06,2.592538500000000000e+06,2.461012299999999814e+06,2.330434500000000000e+06,2.252822500000000000e+06,3.249876000000000000e+06,3.308456000000000000e+06,2.702641500000000000e+06,3.638315000000000000e+06,3.565821000000000000e+06,3.139636500000000000e+06,2.930897500000000000e+06,2.268003799999999814e+06,2.590984000000000000e+06,2.803673299999999814e+06,2.442815000000000000e+06,2.838192799999999814e+06,2.917684500000000000e+06,3.081034799999999814e+06,3.897786000000000000e+06,2.803673299999999814e+06,2.625141799999999814e+06,2.871989000000000000e+06,4.357474000000000000e+06,2.929070500000000000e+06,2.332600000000000000e+06,2.818930500000000000e+06,3.605319299999999814e+06,3.004976500000000000e+06,3.772464799999999814e+06,3.217817799999999814e+06,3.012643299999999814e+06,3.491308000000000000e+06,3.517875299999999814e+06,2.875784299999999814e+06,3.601448000000000000e+06,2.830240500000000000e+06,3.305110000000000000e+06,2.803673299999999814e+06,2.997462000000000000e+06,3.343215000000000000e+06,3.415250000000000000e+06,2.739153000000000000e+06,2.944175799999999814e+06,2.887322000000000000e+06,2.556750299999999814e+06,3.179788799999999814e+06,2.727615299999999814e+06,2.959433000000000000e+06,2.735281799999999814e+06,2.989795500000000000e+06,3.688892000000000000e+06,2.799878000000000000e+06,2.803673299999999814e+06,3.195046000000000000e+06,2.427595799999999814e+06,2.853088299999999814e+06,4.197919000000000000e+06,2.777125500000000000e+06,3.274747500000000000e+06,2.830240500000000000e+06,3.411530500000000000e+06,2.891117299999999814e+06,3.149426299999999814e+06,3.419121000000000000e+06,3.316496000000000000e+06,3.605319299999999814e+06,2.986076000000000000e+06,2.875784299999999814e+06,2.552955000000000000e+06,3.498974500000000000e+06,2.644042500000000000e+06,2.617475299999999814e+06,2.583317500000000000e+06,2.438982799999999814e+06,2.332600000000000000e+06,2.195854000000000000e+06,2.803673299999999814e+06,2.811264000000000000e+06,4.372731500000000000e+06,2.640323000000000000e+06,2.306032000000000000e+06,2.940380500000000000e+06,3.096216000000000000e+06,2.271799299999999814e+06,2.438982799999999814e+06,2.514926000000000000e+06,2.431429000000000000e+06,2.207241000000000000e+06,2.336395500000000000e+06,2.571931500000000000e+06,2.397233299999999814e+06,2.879655500000000000e+06,2.716305299999999814e+06,3.027824500000000000e+06,2.849293000000000000e+06,2.917684500000000000e+06,3.628015000000000000e+06,2.765644299999999814e+06,3.027824500000000000e+06,2.461791500000000000e+06,2.609960500000000000e+06,2.480769000000000000e+06,2.588225799999999814e+06,2.632732500000000000e+06,2.879655500000000000e+06,2.302199500000000000e+06,2.438982799999999814e+06,2.917684500000000000e+06,2.541569000000000000e+06,2.621346500000000000e+06,3.225408500000000000e+06,2.936661000000000000e+06,3.039286299999999814e+06,2.568136299999999814e+06,2.860603000000000000e+06,2.735281799999999814e+06,2.963228299999999814e+06,3.043005799999999814e+06,3.183508000000000000e+06,2.720100500000000000e+06,2.788492000000000000e+06,3.107602000000000000e+06,2.799878000000000000e+06,3.354525000000000000e+06,3.647143500000000000e+06,3.236718500000000000e+06,2.347781299999999814e+06,2.526387799999999814e+06,3.008772000000000000e+06,3.050672299999999814e+06,2.340227799999999814e+06,2.290813799999999814e+06,2.344023000000000000e+06,2.173045000000000000e+06,2.731486500000000000e+06,2.220034799999999814e+06,2.154030500000000000e+06,2.184431000000000000e+06,2.255296000000000000e+06,2.682071500000000000e+06,2.507549500000000000e+06,2.325046500000000000e+06,2.258128299999999814e+06,2.405829500000000000e+06,2.625863500000000000e+06,2.371016299999999814e+06,3.275453000000000000e+06,2.481582500000000000e+06,2.379717500000000000e+06,2.466859000000000000e+06,2.585052799999999814e+06,2.390339299999999814e+06,2.488756500000000000e+06,2.229948500000000000e+06,2.969791500000000000e+06,2.661718799999999814e+06,2.487653299999999814e+06,3.557662299999999814e+06,3.784377799999999814e+06,3.015076000000000000e+06,2.642487299999999814e+06,2.788492000000000000e+06,2.898627500000000000e+06,2.271799299999999814e+06,2.232397799999999814e+06,2.367040000000000000e+06,2.130543000000000000e+06,2.153648799999999814e+06,2.185686500000000000e+06,2.137437799999999814e+06,1.940684000000000000e+06,2.145623500000000000e+06,2.502577000000000000e+06,2.067565500000000000e+06,2.574809299999999814e+06,2.803039799999999814e+06,2.150034000000000000e+06,2.299120000000000000e+06,2.481790500000000000e+06,2.332683799999999814e+06,2.499032000000000000e+06,2.079852500000000000e+06,2.176717000000000000e+06,2.037734399999999907e+06,2.529805500000000000e+06,2.390528000000000000e+06,1.823539899999999907e+06,1.921650800000000047e+06,2.369088000000000000e+06,2.189056000000000000e+06,2.321214000000000000e+06,2.190993799999999814e+06,2.260850299999999814e+06,1.988131899999999907e+06,2.533060000000000000e+06,2.325046500000000000e+06,2.381977000000000000e+06,2.126411799999999814e+06,2.287018299999999814e+06,2.533902500000000000e+06,2.450368500000000000e+06,2.461791500000000000e+06,1.964075300000000047e+06,2.295181299999999814e+06,2.530107000000000000e+06,2.568136299999999814e+06,2.955990000000000000e+06,2.328841799999999814e+06,2.168767799999999814e+06,2.184867799999999814e+06,2.326016000000000000e+06,4.026978500000000000e+06,2.712843500000000000e+06,2.408406000000000000e+06,2.378410000000000000e+06,2.748931299999999814e+06,2.287649299999999814e+06,1.971665899999999907e+06,2.469383000000000000e+06,1.785543800000000047e+06,2.138849299999999814e+06,2.131885799999999814e+06,1.811392000000000000e+06,1.415104000000000000e+06,1.640518600000000093e+06,1.560790000000000000e+06,2.158496299999999814e+06,1.983488000000000000e+06,1.942400000000000000e+06,2.104653500000000000e+06,1.972672000000000000e+06,2.024913100000000093e+06,2.045027399999999907e+06,2.348288000000000000e+06,2.142644799999999814e+06,2.551526500000000000e+06,2.294646000000000000e+06,2.076768000000000000e+06,2.117878799999999814e+06,2.134241500000000000e+06,3.316496000000000000e+06,2.108449000000000000e+06,2.993590799999999814e+06,2.959433000000000000e+06,2.332600000000000000e+06,2.742325299999999814e+06,2.628861299999999814e+06,2.056270100000000093e+06,2.472640000000000000e+06,2.246211000000000000e+06,2.209724799999999814e+06,1.996082600000000093e+06,2.676375000000000000e+06,2.157765500000000000e+06,2.151869000000000000e+06,1.769774399999999907e+06,2.105603500000000000e+06,2.273567299999999814e+06,1.825110100000000093e+06,2.246720299999999814e+06,2.733376000000000000e+06,2.225204000000000000e+06,1.618516300000000047e+06,1.973024000000000000e+06,2.123520000000000000e+06,2.190571799999999814e+06,2.003552000000000000e+06,2.048544000000000000e+06,2.180672799999999814e+06,1.632352000000000000e+06,2.043852800000000047e+06,1.762240000000000000e+06,1.732333500000000000e+06,2.298441299999999814e+06,2.146477000000000000e+06,2.137536000000000000e+06,1.926121100000000093e+06,2.682071500000000000e+06,1.903349300000000047e+06,2.188226500000000000e+06,2.287018299999999814e+06,1.629783100000000093e+06,2.306032000000000000e+06,2.313622500000000000e+06,2.291392000000000000e+06,2.363037500000000000e+06,2.438982799999999814e+06,2.351576500000000000e+06,2.674556799999999814e+06,2.674556799999999814e+06,2.526387799999999814e+06,2.325046500000000000e+06,2.955561799999999814e+06,2.089472399999999907e+06,2.871989000000000000e+06,1.834957800000000047e+06,2.184431000000000000e+06,2.685942799999999814e+06,2.499668799999999814e+06,1.957376000000000000e+06,2.005861600000000093e+06,2.104653500000000000e+06,2.226254500000000000e+06,1.763776000000000000e+06,2.199612299999999814e+06,2.363037500000000000e+06,1.963968000000000000e+06,2.720100500000000000e+06,2.621346500000000000e+06,2.549083799999999814e+06,2.146477000000000000e+06,2.549083799999999814e+06,2.374423500000000000e+06,3.179788799999999814e+06,2.169249799999999814e+06,2.594779299999999814e+06,2.636527799999999814e+06,2.796006799999999814e+06,2.761849000000000000e+06,2.195854000000000000e+06,2.853088299999999814e+06,2.640323000000000000e+06,2.393438000000000000e+06,3.020158000000000000e+06,2.492154000000000000e+06,2.081880800000000047e+06,2.404787000000000000e+06,2.419968299999999814e+06,2.853088299999999814e+06,2.849293000000000000e+06,2.856807500000000000e+06,2.891117299999999814e+06,2.211073299999999814e+06,2.199612299999999814e+06,2.446610299999999814e+06,2.040094399999999907e+06,2.104653500000000000e+06,2.400991500000000000e+06,2.119232000000000000e+06,2.105536000000000000e+06,1.977632000000000000e+06,2.105216000000000000e+06,2.628861299999999814e+06,2.222422299999999814e+06,2.309827299999999814e+06,2.325046500000000000e+06,2.412414500000000000e+06,4.847601000000000000e+06,2.009693899999999907e+06,2.328841799999999814e+06,2.708638500000000000e+06,2.499668799999999814e+06,2.059108899999999907e+06,2.195854000000000000e+06,2.438982799999999814e+06,2.173045000000000000e+06,1.990680399999999907e+06,2.199612299999999814e+06,2.195854000000000000e+06,2.319808000000000000e+06,2.447936000000000000e+06,2.251392000000000000e+06,2.053184000000000000e+06,3.878809500000000000e+06,2.560469500000000000e+06,2.268003799999999814e+06,2.328128000000000000e+06,2.720100500000000000e+06,1.971665899999999907e+06,2.609960500000000000e+06,2.374423500000000000e+06,3.460945500000000000e+06,3.153145500000000000e+06,2.602370000000000000e+06,3.251899799999999814e+06,2.704919299999999814e+06,3.130449799999999814e+06,2.211073299999999814e+06,2.503540000000000000e+06,3.472331500000000000e+06,2.883450799999999814e+06,2.674556799999999814e+06,2.518721299999999814e+06,1.975499100000000093e+06,2.408619299999999814e+06,2.207241000000000000e+06,2.590984000000000000e+06,2.571931500000000000e+06,2.157863000000000000e+06,1.967907500000000000e+06,2.526387799999999814e+06,2.393438000000000000e+06,2.822725799999999814e+06,2.442815000000000000e+06,2.306032000000000000e+06,2.389604799999999814e+06,2.173045000000000000e+06,2.355410000000000000e+06,2.169249799999999814e+06,2.260450299999999814e+06,2.366795799999999814e+06,2.366795799999999814e+06,2.712434000000000000e+06,2.347781299999999814e+06,3.776184000000000000e+06,2.530107000000000000e+06,2.457996299999999814e+06,2.674556799999999814e+06,2.879655500000000000e+06,2.408619299999999814e+06,2.492154000000000000e+06,2.967099500000000000e+06,2.188226500000000000e+06,1.990680399999999907e+06,2.579446299999999814e+06,2.097063000000000000e+06,2.381977000000000000e+06,2.708638500000000000e+06,2.701124000000000000e+06,2.191168000000000000e+06,2.526387799999999814e+06,2.180672799999999814e+06,2.602370000000000000e+06,2.097063000000000000e+06,3.221537299999999814e+06,2.860603000000000000e+06,2.647837799999999814e+06,2.545288500000000000e+06,2.146477000000000000e+06,2.214868500000000000e+06,2.511206500000000000e+06,1.979331399999999907e+06,2.727615299999999814e+06,2.689738000000000000e+06,2.419968299999999814e+06,2.636527799999999814e+06,2.161658299999999814e+06,2.116076500000000000e+06,2.853088299999999814e+06,2.560469500000000000e+06,3.343215000000000000e+06,2.408619299999999814e+06,3.141759799999999814e+06,2.784696799999999814e+06,2.393438000000000000e+06,2.746667799999999814e+06,2.777030299999999814e+06,2.621346500000000000e+06,2.552955000000000000e+06,2.351576500000000000e+06,2.252822500000000000e+06,2.807392799999999814e+06,2.298441299999999814e+06,2.621346500000000000e+06,2.412414500000000000e+06,2.545288500000000000e+06,3.058187000000000000e+06,2.408619299999999814e+06,2.184431000000000000e+06,2.758129500000000000e+06,2.457996299999999814e+06,2.822725799999999814e+06,2.925199299999999814e+06,3.069648799999999814e+06,3.487512799999999814e+06,2.442815000000000000e+06,2.321214000000000000e+06,2.416172799999999814e+06,4.011721299999999814e+06,2.784696799999999814e+06,3.058187000000000000e+06,2.347781299999999814e+06,3.445764299999999814e+06,2.860603000000000000e+06,2.541569000000000000e+06,2.720100500000000000e+06,2.932865799999999814e+06,2.438982799999999814e+06,4.255001000000000000e+06,2.545288500000000000e+06,2.906298500000000000e+06,2.404787000000000000e+06,2.457996299999999814e+06,2.758129500000000000e+06,2.488358799999999814e+06,2.948047000000000000e+06,3.293800000000000000e+06,2.477010799999999814e+06,2.488358799999999814e+06,2.906298500000000000e+06,2.704919299999999814e+06,2.473215500000000000e+06,2.974614000000000000e+06,3.016438500000000000e+06,2.492154000000000000e+06,2.374423500000000000e+06,2.883450799999999814e+06,2.818930500000000000e+06,2.298441299999999814e+06,2.651264000000000000e+06,2.389604799999999814e+06,2.640323000000000000e+06,2.226254500000000000e+06,2.571931500000000000e+06,2.385772500000000000e+06,2.773310799999999814e+06,2.184431000000000000e+06,2.784696799999999814e+06,2.169249799999999814e+06,2.226254500000000000e+06,2.416172799999999814e+06,2.495873500000000000e+06,2.421504000000000000e+06,2.081880800000000047e+06,2.089472399999999907e+06,2.059616000000000000e+06,2.138849299999999814e+06,2.059040000000000000e+06,2.048096000000000000e+06,1.929879500000000000e+06,2.089472399999999907e+06,1.511977600000000093e+06,1.967907500000000000e+06,1.905440000000000000e+06,2.340227799999999814e+06,2.065920000000000000e+06,1.679161100000000093e+06,1.991520000000000000e+06,2.062144000000000000e+06,1.907424000000000000e+06,1.762112000000000000e+06,1.899517000000000000e+06,1.776192000000000000e+06,1.474023500000000000e+06,2.188226500000000000e+06,1.711136000000000000e+06,2.419968299999999814e+06,1.777952100000000093e+06,1.720984500000000000e+06,1.843456000000000000e+06,1.918848000000000000e+06,1.663978899999999907e+06,1.894016000000000000e+06,1.633616399999999907e+06,2.085408000000000000e+06,1.919744000000000000e+06,2.197632000000000000e+06,2.111360000000000000e+06,2.011616000000000000e+06,1.980608000000000000e+06,1.910176000000000000e+06,1.672960000000000000e+06,1.606336000000000000e+06,1.301984000000000000e+06,1.210624000000000000e+06,1.040800000000000000e+06,9.014400000000000000e+05,8.435360000000000000e+05,6.831360000000000000e+05,4.989360000000000000e+05,3.718880000000000000e+05,2.665280000000000000e+05,2.331800000000000000e+05,1.707960000000000000e+05,1.334760000000000000e+05,9.371200000000000000e+04,6.476900000000000000e+04,6.115400000000000000e+04,4.339000000000000000e+04,4.098200000000000000e+04,2.874900000000000000e+04,2.804700000000000000e+04,1.582200000000000000e+04,1.622200000000000000e+04,1.071300000000000000e+04,8.410000000000000000e+03,1.021200000000000000e+04,9.812000000000000000e+03,7.809000000000000000e+03,7.709000000000000000e+03,4.204000000000000000e+03,6.006000000000000000e+03,7.408000000000000000e+03,5.606000000000000000e+03,3.303000000000000000e+03,3.704000000000000000e+03,5.105000000000000000e+03,5.105000000000000000e+03,4.404000000000000000e+03,3.603000000000000000e+03,3.303000000000000000e+03,4.004000000000000000e+03,2.702000000000000000e+03,nan
8.789870000000000516e+01,2.180960000000000000e+05,2.255880000000000000e+05,2.332840000000000000e+05,2.384480000000000000e+05,2.470600000000000000e+05,2.636880000000000000e+05,2.518240000000000000e+05,2.769760000000000000e+05,2.780960000000000000e+05,2.661200000000000000e+05,2.821520000000000000e+05,4.363360000000000000e+05,3.656720000000000000e+05,4.000560000000000000e+05,4.126160000000000000e+05,4.796560000000000000e+05,5.498880000000000000e+05,5.504000000000000000e+05,5.854080000000000000e+05,6.730880000000000000e+05,5.999520000000000000e+05,6.106720000000000000e+05,5.482400000000000000e+05,6.403040000000000000e+05,7.589760000000000000e+05,6.824160000000000000e+05,6.365920000000000000e+05,6.099520000000000000e+05,7.949600000000000000e+05,6.769280000000000000e+05,7.433920000000000000e+05,7.880960000000000000e+05,6.413440000000000000e+05,6.852000000000000000e+05,8.134923000000000466e+05,5.786199000000000233e+05,7.788320000000000000e+05,1.039856000000000000e+06,8.779040000000000000e+05,9.601265999999999767e+05,7.277120000000000000e+05,8.199680000000000000e+05,7.090400000000000000e+05,7.946560000000000000e+05,1.228896000000000000e+06,1.055776000000000000e+06,9.784160000000000000e+05,8.509850000000000000e+05,9.067840000000000000e+05,8.302880000000000000e+05,9.429280000000000000e+05,8.287200000000000000e+05,9.500640000000000000e+05,9.119040000000000000e+05,1.133309300000000047e+06,1.145184000000000000e+06,9.127520000000000000e+05,1.172416000000000000e+06,1.087104000000000000e+06,1.035328000000000000e+06,1.008272000000000000e+06,1.044780400000000023e+06,1.232320000000000000e+06,1.405633000000000000e+06,1.068416000000000000e+06,1.272645300000000047e+06,1.294400000000000000e+06,1.607572300000000047e+06,1.336064000000000000e+06,1.734656000000000000e+06,1.584704000000000000e+06,1.869536000000000000e+06,1.461728000000000000e+06,1.682993399999999907e+06,1.474023500000000000e+06,1.881632000000000000e+06,1.577760000000000000e+06,2.143104000000000000e+06,1.891925399999999907e+06,2.214868500000000000e+06,1.960316899999999907e+06,3.069648799999999814e+06,1.994512600000000093e+06,2.940380500000000000e+06,2.112320000000000000e+06,2.062867300000000047e+06,2.047685000000000000e+06,2.056288000000000000e+06,4.103036500000000000e+06,2.571931500000000000e+06,3.240513799999999814e+06,2.951842299999999814e+06,2.062867300000000047e+06,2.628861299999999814e+06,3.297595299999999814e+06,3.396349299999999814e+06,2.431429000000000000e+06,3.540723000000000000e+06,2.727615299999999814e+06,2.822725799999999814e+06,3.259566299999999814e+06,3.130449799999999814e+06,3.149426299999999814e+06,3.985230000000000000e+06,2.632732500000000000e+06,3.221537299999999814e+06,3.571085500000000000e+06,3.711588000000000000e+06,2.826445000000000000e+06,3.867423500000000000e+06,4.824829000000000000e+06,3.510360500000000000e+06,4.319445000000000000e+06,4.140913799999999814e+06,4.612064000000000000e+06,5.322394500000000000e+06,5.364143000000000000e+06,5.200944500000000000e+06,5.459177500000000000e+06,4.767823500000000000e+06,4.680455500000000000e+06,6.306291000000000000e+06,4.783004500000000000e+06,4.718484500000000000e+06,5.808650000000000000e+06,5.185611500000000000e+06,5.899737500000000000e+06,4.665198000000000000e+06,5.398452500000000000e+06,4.418351000000000000e+06,5.451587000000000000e+06,5.466920000000000000e+06,6.424098000000000000e+06,4.672789000000000000e+06,5.709972000000000000e+06,5.801059000000000000e+06,5.349113500000000000e+06,5.535084000000000000e+06,4.783004500000000000e+06,4.080188799999999814e+06,6.158122000000000000e+06,7.784338000000000000e+06,7.518210500000000000e+06,4.999337500000000000e+06,4.577906000000000000e+06,6.162069500000000000e+06,7.529596500000000000e+06,6.473437000000000000e+06,5.903684500000000000e+06,5.576984000000000000e+06,4.642426000000000000e+06,5.599756000000000000e+06,6.458407500000000000e+06,5.386915000000000000e+06,6.036520500000000000e+06,6.682634500000000000e+06,5.755515500000000000e+06,4.839934500000000000e+06,5.364143000000000000e+06,4.828624500000000000e+06,5.846755000000000000e+06,5.311008500000000000e+06,6.230537000000000000e+06,7.138527500000000000e+06,6.663354000000000000e+06,6.553442000000000000e+06,6.230537000000000000e+06,7.457485500000000000e+06,7.423176000000000000e+06,6.747155000000000000e+06,8.293213000000000000e+06,7.427123000000000000e+06,6.655915500000000000e+06,6.370963500000000000e+06,7.814548500000000000e+06,6.325268000000000000e+06,6.598986000000000000e+06,5.998567500000000000e+06,6.614167000000000000e+06,7.009335000000000000e+06,8.433792000000000000e+06,4.695560500000000000e+06,6.207461500000000000e+06,6.492413500000000000e+06,6.823061000000000000e+06,4.197919000000000000e+06,5.922813000000000000e+06,5.858141000000000000e+06,6.329215000000000000e+06,5.728948500000000000e+06,5.850398500000000000e+06,6.063239500000000000e+06,8.179354000000000000e+06,5.854345500000000000e+06,5.972152000000000000e+06,5.968205000000000000e+06,6.283519500000000000e+06,5.128530000000000000e+06,5.178021000000000000e+06,4.517029000000000000e+06,5.903684500000000000e+06,5.451587000000000000e+06,4.832343500000000000e+06,4.103036500000000000e+06,4.988103500000000000e+06,5.139916000000000000e+06,5.120939000000000000e+06,5.649247000000000000e+06,5.007080000000000000e+06,5.740182500000000000e+06,4.779209500000000000e+06,5.094524000000000000e+06,5.132477000000000000e+06,4.524620000000000000e+06,4.410760500000000000e+06,6.990358500000000000e+06,4.342369000000000000e+06,4.965407500000000000e+06,4.661403000000000000e+06,6.040316000000000000e+06,3.893990500000000000e+06,5.333780500000000000e+06,3.510360500000000000e+06,3.924353000000000000e+06,4.235948500000000000e+06,4.091498799999999814e+06,3.571085500000000000e+06,4.570315500000000000e+06,4.197919000000000000e+06,5.896094000000000000e+06,4.767823500000000000e+06,4.517029000000000000e+06,4.703151000000000000e+06,3.795312500000000000e+06,4.315726000000000000e+06,4.718484500000000000e+06,4.045955000000000000e+06,4.353755000000000000e+06,4.338497500000000000e+06,4.471485500000000000e+06,4.277696500000000000e+06,4.228282000000000000e+06,3.605319299999999814e+06,5.379476000000000000e+06,3.472331500000000000e+06,4.665198000000000000e+06,3.833189799999999814e+06,3.384887500000000000e+06,3.924353000000000000e+06,5.356552000000000000e+06,5.907480000000000000e+06,5.462973000000000000e+06,5.915070500000000000e+06,5.755515500000000000e+06,7.343474000000000000e+06,7.282597500000000000e+06,6.420302500000000000e+06,6.074625500000000000e+06,5.683253000000000000e+06,6.367016000000000000e+06,6.454460000000000000e+06,6.917944000000000000e+06,7.544929500000000000e+06,6.503799500000000000e+06,5.991128500000000000e+06,5.949228000000000000e+06,6.435635500000000000e+06,6.598986000000000000e+06,5.873322000000000000e+06,6.511542000000000000e+06,4.786876000000000000e+06,6.169660000000000000e+06,6.564828000000000000e+06,6.663354000000000000e+06,5.599756000000000000e+06,5.405891500000000000e+06,5.060214000000000000e+06,6.910505000000000000e+06,6.443074500000000000e+06,6.207461500000000000e+06,6.359577500000000000e+06,5.162991500000000000e+06,5.751568500000000000e+06,6.291262000000000000e+06,5.402248000000000000e+06,5.561803000000000000e+06,7.119399000000000000e+06,5.747925000000000000e+06,5.614785500000000000e+06,5.713615000000000000e+06,7.708128000000000000e+06,7.028311500000000000e+06,5.637861000000000000e+06,5.816392500000000000e+06,8.810135000000000000e+06,6.830500000000000000e+06,8.034828500000000000e+06,5.022413000000000000e+06,5.820036000000000000e+06,6.709050000000000000e+06,6.670945000000000000e+06,5.022413000000000000e+06,5.937842500000000000e+06,5.508668500000000000e+06,5.386915000000000000e+06,5.029852000000000000e+06,5.166635000000000000e+06,4.783004500000000000e+06,4.448713500000000000e+06,5.497282500000000000e+06,4.805852500000000000e+06,5.364143000000000000e+06,4.954021500000000000e+06,5.349113500000000000e+06,4.680455500000000000e+06,4.893220500000000000e+06,4.665198000000000000e+06,5.185611500000000000e+06,4.372731500000000000e+06,6.454460000000000000e+06,4.915992500000000000e+06,5.227360000000000000e+06,5.443844500000000000e+06,5.641504500000000000e+06,4.232153000000000000e+06,5.607346500000000000e+06,4.877963500000000000e+06,4.365065000000000000e+06,4.323316500000000000e+06,4.805852500000000000e+06,5.884708000000000000e+06,4.338497500000000000e+06,4.342369000000000000e+06,5.029852000000000000e+06,4.406889000000000000e+06,3.920633799999999814e+06,4.342369000000000000e+06,5.443844500000000000e+06,5.782234500000000000e+06,4.562649000000000000e+06,4.072522000000000000e+06,5.660481000000000000e+06,4.988103500000000000e+06,4.931097500000000000e+06,4.927378500000000000e+06,5.846755000000000000e+06,5.413634000000000000e+06,5.075547500000000000e+06,6.181046000000000000e+06,7.085089500000000000e+06,5.045185000000000000e+06,5.083138000000000000e+06,5.892147000000000000e+06,5.242693000000000000e+06,5.029852000000000000e+06,4.976717500000000000e+06,4.900735000000000000e+06,4.954021500000000000e+06,5.470563500000000000e+06,5.542674500000000000e+06,4.589292000000000000e+06,6.032877000000000000e+06,6.173455500000000000e+06,4.452509000000000000e+06,5.717562500000000000e+06,5.368090000000000000e+06,6.906558000000000000e+06,5.223716500000000000e+06,5.292032000000000000e+06,5.333780500000000000e+06,5.728948500000000000e+06,5.611142000000000000e+06,5.774644000000000000e+06,8.065494500000000000e+06,5.953175500000000000e+06,5.850398500000000000e+06,6.420302500000000000e+06,8.437739000000000000e+06,6.515185000000000000e+06,6.154479000000000000e+06,6.097397000000000000e+06,7.488000000000000000e+06,7.191662000000000000e+06,8.297160500000000000e+06,7.575292000000000000e+06,8.642686000000000000e+06,8.038775500000000000e+06,8.714948000000000000e+06,1.036727600000000000e+07,8.399786000000000000e+06,8.164021000000000000e+06,7.905788000000000000e+06,7.070060000000000000e+06,9.398864000000000000e+06,7.928711500000000000e+06,6.853575500000000000e+06,7.647403000000000000e+06,1.105134300000000000e+07,8.958304000000000000e+06,7.085089500000000000e+06,7.491643000000000000e+06,8.483131000000000000e+06,7.719514000000000000e+06,9.117859000000000000e+06,8.384604500000000000e+06,9.372145000000000000e+06,7.613397000000000000e+06,8.905018000000000000e+06,7.947688000000000000e+06,9.516518000000000000e+06,1.024187800000000000e+07,9.349525000000000000e+06,9.087193000000000000e+06,8.130015000000000000e+06,9.003848000000000000e+06,7.940097500000000000e+06,9.170841000000000000e+06,8.836702000000000000e+06,9.596524000000000000e+06,6.834599000000000000e+06,7.928711500000000000e+06,7.864039500000000000e+06,9.376092000000000000e+06,7.978050500000000000e+06,8.566779000000000000e+06,8.525183000000000000e+06,9.129245000000000000e+06,7.928711500000000000e+06,7.263621000000000000e+06,8.228845000000000000e+06,8.034828500000000000e+06,7.936150000000000000e+06,7.465228000000000000e+06,7.309316500000000000e+06,7.860244000000000000e+06,9.106321000000000000e+06,8.866913000000000000e+06,8.779469000000000000e+06,7.890606500000000000e+06,7.833677000000000000e+06,7.704484500000000000e+06,8.981076000000000000e+06,6.982616000000000000e+06,7.054727000000000000e+06,7.795572000000000000e+06,8.813778000000000000e+06,8.179354000000000000e+06,7.871630000000000000e+06,7.746233000000000000e+06,7.472818500000000000e+06,7.107861000000000000e+06,9.592576000000000000e+06,7.643759500000000000e+06,7.685508000000000000e+06,1.005211300000000000e+07,8.327523000000000000e+06,7.940097500000000000e+06,7.571345000000000000e+06,9.698997000000000000e+06,7.780542500000000000e+06,7.727104500000000000e+06,1.036393600000000000e+07,8.460511000000000000e+06,8.779469000000000000e+06,8.335113500000000000e+06,8.194383500000000000e+06,8.510002000000000000e+06,7.814548500000000000e+06,8.555393000000000000e+06,6.632992000000000000e+06,8.798445000000000000e+06,7.267568000000000000e+06,9.531700000000000000e+06,8.361832500000000000e+06,8.190740000000000000e+06,9.581190000000000000e+06,1.055734500000000000e+07,7.666379500000000000e+06,8.870860000000000000e+06,7.890606500000000000e+06,9.045596000000000000e+06,7.578935500000000000e+06,9.490103000000000000e+06,8.027238000000000000e+06,8.768235000000000000e+06,8.506054000000000000e+06,9.980154000000000000e+06,8.931585000000000000e+06,8.126219500000000000e+06,8.783416000000000000e+06,8.977129000000000000e+06,8.053957000000000000e+06,7.183919500000000000e+06,7.537339000000000000e+06,7.734847000000000000e+06,8.331166500000000000e+06,8.445178000000000000e+06,1.187568500000000000e+07,8.312190000000000000e+06,9.364706000000000000e+06,8.597294000000000000e+06,9.448355000000000000e+06,8.441382000000000000e+06,8.581961000000000000e+06,8.228845000000000000e+06,7.233258500000000000e+06,7.161147500000000000e+06,1.008277900000000000e+07,8.764287000000000000e+06,7.518210500000000000e+06,7.947688000000000000e+06,7.032107000000000000e+06,8.050161500000000000e+06,7.427123000000000000e+06,9.239309000000000000e+06,7.259977500000000000e+06,8.787059000000000000e+06,7.818344000000000000e+06,8.513797000000000000e+06,8.012208500000000000e+06,8.950410000000000000e+06,8.506054000000000000e+06,8.164021000000000000e+06,6.914300500000000000e+06,9.603962000000000000e+06,7.753823500000000000e+06,7.738490500000000000e+06,8.072933500000000000e+06,8.171611500000000000e+06,8.015852000000000000e+06,7.582731000000000000e+06,7.852653500000000000e+06,9.235362000000000000e+06,8.908813000000000000e+06,6.709050000000000000e+06,9.037854000000000000e+06,6.804084500000000000e+06,9.406302000000000000e+06,8.008413000000000000e+06,8.046518000000000000e+06,7.765209500000000000e+06,8.433792000000000000e+06,6.891528500000000000e+06,7.780542500000000000e+06,7.123194500000000000e+06,5.858141000000000000e+06,6.351987000000000000e+06,5.215974000000000000e+06,4.889349500000000000e+06,4.763952000000000000e+06,4.558929500000000000e+06,3.841053000000000000e+06,3.184095000000000000e+06,3.321157500000000000e+06,2.944550799999999814e+06,2.144861299999999814e+06,2.694912000000000000e+06,1.936672000000000000e+06,2.477010799999999814e+06,2.307752500000000000e+06,2.313664000000000000e+06,2.658236500000000000e+06,2.076640000000000000e+06,1.838372899999999907e+06,2.025961500000000000e+06,2.241112500000000000e+06,1.869888000000000000e+06,1.840576800000000047e+06,1.839217000000000000e+06,2.062816000000000000e+06,1.829440000000000000e+06,1.691968000000000000e+06,1.887424000000000000e+06,1.593888000000000000e+06,1.790944000000000000e+06,1.786688000000000000e+06,1.589344000000000000e+06,1.741088000000000000e+06,1.639296000000000000e+06,1.811616000000000000e+06,2.038144000000000000e+06,1.847392000000000000e+06,1.755180300000000047e+06,1.752512000000000000e+06,1.878112000000000000e+06,1.728448000000000000e+06,1.846343600000000093e+06,1.787680000000000000e+06,1.669152000000000000e+06,1.413223500000000000e+06,1.517408000000000000e+06,1.816864000000000000e+06,1.629440000000000000e+06,1.719616000000000000e+06,1.542415000000000000e+06,1.474023500000000000e+06,1.595588399999999907e+06,1.907107600000000093e+06,1.880096000000000000e+06,2.221760000000000000e+06,1.948544000000000000e+06,1.508219300000000047e+06,1.813472000000000000e+06,1.711680000000000000e+06,1.817184000000000000e+06,1.833280000000000000e+06,1.952726300000000047e+06,1.508219300000000047e+06,1.382823100000000093e+06,1.805920000000000000e+06,1.512143800000000047e+06,1.729973000000000000e+06,2.008096000000000000e+06,1.980266600000000093e+06,1.966624000000000000e+06,1.849504000000000000e+06,1.893568000000000000e+06,1.611759100000000093e+06,1.915595600000000093e+06,1.602343300000000047e+06,1.922592000000000000e+06,1.523456000000000000e+06,2.023328000000000000e+06,2.171904000000000000e+06,1.508219300000000047e+06,1.829760000000000000e+06,1.867584000000000000e+06,1.917312000000000000e+06,1.889728000000000000e+06,1.902902399999999907e+06,1.878514000000000000e+06,1.709715600000000093e+06,2.039680000000000000e+06,3.306460500000000000e+06,1.969920000000000000e+06,2.061472000000000000e+06,1.634566800000000047e+06,2.023468399999999907e+06,1.871072000000000000e+06,1.636908000000000000e+06,2.126528000000000000e+06,1.828800000000000000e+06,1.663460800000000047e+06,1.930496000000000000e+06,1.990880000000000000e+06,2.751059500000000000e+06,2.089280000000000000e+06,2.043328000000000000e+06,2.027524399999999907e+06,2.006528000000000000e+06,1.786552800000000047e+06,2.003123500000000000e+06,2.228823000000000000e+06,1.843169500000000000e+06,2.043904000000000000e+06,1.469792000000000000e+06,1.616416000000000000e+06,1.960316899999999907e+06,1.774560000000000000e+06,1.532846300000000047e+06,1.827904000000000000e+06,2.273797299999999814e+06,1.402880000000000000e+06,1.660448000000000000e+06,1.785920000000000000e+06,1.565568000000000000e+06,1.546976000000000000e+06,1.493303500000000000e+06,1.940960000000000000e+06,1.921376000000000000e+06,1.847853899999999907e+06,2.178240000000000000e+06,2.091488000000000000e+06,2.037696000000000000e+06,1.713654399999999907e+06,1.962486399999999907e+06,2.130560000000000000e+06,2.197248000000000000e+06,2.056736000000000000e+06,2.094048000000000000e+06,1.969754899999999907e+06,2.237504000000000000e+06,1.725198500000000000e+06,1.903427000000000000e+06,2.336512000000000000e+06,2.377624799999999814e+06,1.964836000000000000e+06,2.114688000000000000e+06,2.341248000000000000e+06,2.025200100000000093e+06,2.298432000000000000e+06,2.030944000000000000e+06,1.752289899999999907e+06,1.983936000000000000e+06,1.824793500000000000e+06,1.390592500000000000e+06,2.095968899999999907e+06,2.053632000000000000e+06,1.867694000000000000e+06,2.428544000000000000e+06,1.806895899999999907e+06,1.500628600000000093e+06,2.029728000000000000e+06,1.573248000000000000e+06,1.599420600000000093e+06,1.666752000000000000e+06,1.960544000000000000e+06,1.585792000000000000e+06,1.645600000000000000e+06,1.750560000000000000e+06,2.199612299999999814e+06,1.592203500000000000e+06,1.806655800000000047e+06,1.546017300000000047e+06,1.450683800000000047e+06,2.061793600000000093e+06,1.934016000000000000e+06,1.717340600000000093e+06,1.451251600000000093e+06,1.967907500000000000e+06,1.823571800000000047e+06,1.815906300000000047e+06,1.970816000000000000e+06,2.006880000000000000e+06,2.003552000000000000e+06,1.785543800000000047e+06,1.939200000000000000e+06,1.884334800000000047e+06,2.043852800000000047e+06,1.766529300000000047e+06,1.814784000000000000e+06,1.829568000000000000e+06,1.747589600000000093e+06,1.618360300000000047e+06,1.789376000000000000e+06,2.240640000000000000e+06,2.023008000000000000e+06,2.031072000000000000e+06,2.125952000000000000e+06,2.201856000000000000e+06,2.187776000000000000e+06,1.964075300000000047e+06,2.016032000000000000e+06,1.853934300000000047e+06,1.899517000000000000e+06,2.230049799999999814e+06,1.918530500000000000e+06,1.889856000000000000e+06,2.279464799999999814e+06,2.169249799999999814e+06,2.200512000000000000e+06,2.135091000000000000e+06,3.354525000000000000e+06,2.370112000000000000e+06,2.311232000000000000e+06,1.983126800000000047e+06,2.393438000000000000e+06,2.226816000000000000e+06,2.263232000000000000e+06,2.361216000000000000e+06,2.501760000000000000e+06,3.172122299999999814e+06,2.563456000000000000e+06,2.750539000000000000e+06,2.946523000000000000e+06,2.646272000000000000e+06,2.119834799999999814e+06,2.408619299999999814e+06,3.242496000000000000e+06,2.826445000000000000e+06,2.366795799999999814e+06,2.438982799999999814e+06,2.495873500000000000e+06,2.359242299999999814e+06,2.328841799999999814e+06,2.353472000000000000e+06,2.359242299999999814e+06,2.685942799999999814e+06,2.632128000000000000e+06,2.921479799999999814e+06,2.080512000000000000e+06,3.103730799999999814e+06,2.055936000000000000e+06,3.259566299999999814e+06,2.579446299999999814e+06,3.677506000000000000e+06,2.298441299999999814e+06,2.590984000000000000e+06,2.682071500000000000e+06,2.366795799999999814e+06,2.264245500000000000e+06,2.233808000000000000e+06,2.141632000000000000e+06,2.436992000000000000e+06,2.043852800000000047e+06,2.333952000000000000e+06,2.005861600000000093e+06,2.636672000000000000e+06,4.319445000000000000e+06,1.827330100000000093e+06,2.467584000000000000e+06,3.536851799999999814e+06,2.342720000000000000e+06,2.450368500000000000e+06,2.423800500000000000e+06,2.043852800000000047e+06,1.907107600000000093e+06,2.051518300000000047e+06,2.203445500000000000e+06,2.095264000000000000e+06,2.367616000000000000e+06,2.058816000000000000e+06,1.960316899999999907e+06,2.690560000000000000e+06,2.366720000000000000e+06,2.100160000000000000e+06,2.374423500000000000e+06,2.499840000000000000e+06,2.457536000000000000e+06,2.511206500000000000e+06,2.373824000000000000e+06,2.434112000000000000e+06,2.290813799999999814e+06,2.230049799999999814e+06,2.588736000000000000e+06,2.690816000000000000e+06,2.268480000000000000e+06,2.275631500000000000e+06,2.157760000000000000e+06,2.139776000000000000e+06,2.147328000000000000e+06,1.869153500000000000e+06,2.160192000000000000e+06,1.992864000000000000e+06,2.013490300000000047e+06,2.009693899999999907e+06,1.648797600000000093e+06,1.546173399999999907e+06,1.823571800000000047e+06,1.806688000000000000e+06,1.568983300000000047e+06,1.851360000000000000e+06,1.798944000000000000e+06,1.790848000000000000e+06,1.489376000000000000e+06,1.763776000000000000e+06,1.559168000000000000e+06,1.852896000000000000e+06,1.692288000000000000e+06,1.943309899999999907e+06,1.453570800000000047e+06,1.677728000000000000e+06,1.722560000000000000e+06,1.788992000000000000e+06,1.603200000000000000e+06,1.525376000000000000e+06,1.598872800000000047e+06,1.911808000000000000e+06,1.664338500000000000e+06,1.990432000000000000e+06,2.042240000000000000e+06,2.046560000000000000e+06,2.060832000000000000e+06,1.855431800000000047e+06,1.855846300000000047e+06,2.538688000000000000e+06,2.018144000000000000e+06,1.773600000000000000e+06,1.795744000000000000e+06,1.762464000000000000e+06,3.426787799999999814e+06,1.718400000000000000e+06,4.355467500000000000e+06,1.774880000000000000e+06,1.902144000000000000e+06,1.744896000000000000e+06,1.742592000000000000e+06,1.742400000000000000e+06,1.930848000000000000e+06,2.627279000000000000e+06,1.777408000000000000e+06,1.877792000000000000e+06,1.514296500000000000e+06,1.805600000000000000e+06,1.748256000000000000e+06,1.848384000000000000e+06,2.010400000000000000e+06,1.781984000000000000e+06,1.622048000000000000e+06,1.568704000000000000e+06,1.711827300000000047e+06,1.769216000000000000e+06,1.669472000000000000e+06,1.686304000000000000e+06,1.446048000000000000e+06,1.917983300000000047e+06,1.818944000000000000e+06,1.352459600000000093e+06,1.590528000000000000e+06,1.793344000000000000e+06,1.506624000000000000e+06,1.617280000000000000e+06,1.597792000000000000e+06,1.405633000000000000e+06,2.293297799999999814e+06,1.651008000000000000e+06,1.796736000000000000e+06,1.765632000000000000e+06,1.842464000000000000e+06,1.530464000000000000e+06,1.417152000000000000e+06,1.725920000000000000e+06,2.241436799999999814e+06,1.703168000000000000e+06,1.512352000000000000e+06,1.451936000000000000e+06,1.092433899999999907e+06,1.490688000000000000e+06,1.333446100000000093e+06,2.199846299999999814e+06,1.453760000000000000e+06,1.325696000000000000e+06,1.576256000000000000e+06,1.368576000000000000e+06,1.550112000000000000e+06,1.278432000000000000e+06,1.454080000000000000e+06,1.268886899999999907e+06,1.150464000000000000e+06,1.028688000000000000e+06,1.174944000000000000e+06,1.101888000000000000e+06,1.256160000000000000e+06,1.133536000000000000e+06,1.378560000000000000e+06,1.291424000000000000e+06,1.500384000000000000e+06,1.607200000000000000e+06,1.272645300000000047e+06,1.439264000000000000e+06,1.478400000000000000e+06,1.652556000000000000e+06,1.272864000000000000e+06,1.280235800000000047e+06,1.216800000000000000e+06,1.509216000000000000e+06,1.517210000000000000e+06,1.713393899999999907e+06,1.265054500000000000e+06,1.428404800000000047e+06,1.553801000000000000e+06,1.791712000000000000e+06,1.549344000000000000e+06,1.472608000000000000e+06,1.406624000000000000e+06,1.276384000000000000e+06,1.631488000000000000e+06,1.336928000000000000e+06,1.283959500000000000e+06,1.243488000000000000e+06,1.105696000000000000e+06,1.097472000000000000e+06,1.728054300000000047e+06,1.373504000000000000e+06,1.106240000000000000e+06,1.467200000000000000e+06,1.482912000000000000e+06,1.712960000000000000e+06,1.762880000000000000e+06,1.816000000000000000e+06,1.913989100000000093e+06,2.133876799999999814e+06,2.306255500000000000e+06,2.872384000000000000e+06,2.527024500000000000e+06,2.720100500000000000e+06,3.164607500000000000e+06,4.490538000000000000e+06,4.410760500000000000e+06,5.858141000000000000e+06,4.566520000000000000e+06,4.456228000000000000e+06,5.972152000000000000e+06,5.694790500000000000e+06,5.660481000000000000e+06,6.013900500000000000e+06,5.607346500000000000e+06,5.896094000000000000e+06,5.934199000000000000e+06,6.560881000000000000e+06,6.006310000000000000e+06,6.298852500000000000e+06,7.518210500000000000e+06,7.153557000000000000e+06,9.300186000000000000e+06,8.464306000000000000e+06,7.947688000000000000e+06,7.704484500000000000e+06,8.247821500000000000e+06,8.034828500000000000e+06,7.446251500000000000e+06,6.545851500000000000e+06,6.682634500000000000e+06,7.666379500000000000e+06,9.383531000000000000e+06,5.937842500000000000e+06,5.922813000000000000e+06,7.936150000000000000e+06,5.805006500000000000e+06,5.428815000000000000e+06,6.359577500000000000e+06,7.119399000000000000e+06,5.786030000000000000e+06,5.968205000000000000e+06,7.032107000000000000e+06,6.367016000000000000e+06,6.959692000000000000e+06,6.431688500000000000e+06,7.453842000000000000e+06,7.472818500000000000e+06,7.202896000000000000e+06,7.636169000000000000e+06,6.902914500000000000e+06,7.199252500000000000e+06,7.366398000000000000e+06,9.573752000000000000e+06,8.156582000000000000e+06,8.331166500000000000e+06,8.331166500000000000e+06,8.175407000000000000e+06,6.648325000000000000e+06,7.563906000000000000e+06,7.267568000000000000e+06,8.832907000000000000e+06,7.647403000000000000e+06,6.933277000000000000e+06,9.296238000000000000e+06,7.035750500000000000e+06,7.495590500000000000e+06,7.100422500000000000e+06,6.610220000000000000e+06,6.728026500000000000e+06,6.557237500000000000e+06,6.712997000000000000e+06,7.677765500000000000e+06,6.192432000000000000e+06,5.991128500000000000e+06,9.007643000000000000e+06,6.435635500000000000e+06,6.682634500000000000e+06,5.664428000000000000e+06,6.409068500000000000e+06,6.454460000000000000e+06,6.579857500000000000e+06,7.704484500000000000e+06,8.304751000000000000e+06,7.320702500000000000e+06,6.971230000000000000e+06,6.325268000000000000e+06,6.670945000000000000e+06,7.225668000000000000e+06,6.196075500000000000e+06,5.721206000000000000e+06,7.552368000000000000e+06,5.656837500000000000e+06,5.254079000000000000e+06,4.839934500000000000e+06,5.523698000000000000e+06,5.284441500000000000e+06,5.379476000000000000e+06,5.603399500000000000e+06,4.756437500000000000e+06,5.349113500000000000e+06,4.946431000000000000e+06,4.228282000000000000e+06,5.793620500000000000e+06,4.858987000000000000e+06,5.671867000000000000e+06,5.447640000000000000e+06,6.378706000000000000e+06,5.326190000000000000e+06,5.436254000000000000e+06,6.135350500000000000e+06,5.045185000000000000e+06,4.638707000000000000e+06,5.045185000000000000e+06,5.972152000000000000e+06,4.429737000000000000e+06,5.937842500000000000e+06,5.007080000000000000e+06,5.622528000000000000e+06,6.002514500000000000e+06,4.684174500000000000e+06,5.238746000000000000e+06,4.828624500000000000e+06,4.809572000000000000e+06,4.327111500000000000e+06,4.714689000000000000e+06,4.338497500000000000e+06,4.292954000000000000e+06,4.570315500000000000e+06,4.273977500000000000e+06,4.657683500000000000e+06,3.825675000000000000e+06,4.083984000000000000e+06,1.203174800000000000e+07,4.387836500000000000e+06,6.492413500000000000e+06,4.182814000000000000e+06,4.076317500000000000e+06,3.791365500000000000e+06,4.623374000000000000e+06,4.178942799999999814e+06,4.125732500000000000e+06,5.671867000000000000e+06,4.205586000000000000e+06,4.065007500000000000e+06,3.897786000000000000e+06,3.707868500000000000e+06,3.548237799999999814e+06,3.707868500000000000e+06,3.396349299999999814e+06,3.772464799999999814e+06,3.753488299999999814e+06,3.612834000000000000e+06,3.464665000000000000e+06,3.137964500000000000e+06,3.540723000000000000e+06,4.376451000000000000e+06,4.536005500000000000e+06,3.540723000000000000e+06,4.091498799999999814e+06,3.802827299999999814e+06,5.060214000000000000e+06,3.639477000000000000e+06,4.623374000000000000e+06,3.457150299999999814e+06,5.721206000000000000e+06,4.156095000000000000e+06,3.749617000000000000e+06,4.562649000000000000e+06,4.786876000000000000e+06,5.060214000000000000e+06,5.174225500000000000e+06,4.220691000000000000e+06,4.539877000000000000e+06,4.444842500000000000e+06,4.642426000000000000e+06,4.171276299999999814e+06,5.364143000000000000e+06,4.353755000000000000e+06,4.703151000000000000e+06,4.133399000000000000e+06,5.011027000000000000e+06,4.915992500000000000e+06,4.991747000000000000e+06,5.079191000000000000e+06,4.836215000000000000e+06,4.866653500000000000e+06,4.456228000000000000e+06,4.794466500000000000e+06,5.018466000000000000e+06,4.893220500000000000e+06,3.795312500000000000e+06,4.779209500000000000e+06,4.467614000000000000e+06,4.680455500000000000e+06,4.065007500000000000e+06,4.790595000000000000e+06,4.452509000000000000e+06,5.611142000000000000e+06,4.513234000000000000e+06,5.652890000000000000e+06,4.315726000000000000e+06,3.973844000000000000e+06,4.661403000000000000e+06,5.546621500000000000e+06,5.721206000000000000e+06,5.026056500000000000e+06,5.443844500000000000e+06,5.778287500000000000e+06,4.448713500000000000e+06,6.686430000000000000e+06,4.642426000000000000e+06,5.185611500000000000e+06,4.798262000000000000e+06,5.394505500000000000e+06,4.832343500000000000e+06,4.285287500000000000e+06,4.049826299999999814e+06,5.428815000000000000e+06,4.083984000000000000e+06,4.828624500000000000e+06,4.319445000000000000e+06,5.368090000000000000e+06,4.942635500000000000e+06,4.501924000000000000e+06,4.509514500000000000e+06,5.261669500000000000e+06,5.075547500000000000e+06,4.999337500000000000e+06,3.943329799999999814e+06,3.871294799999999814e+06,9.182227000000000000e+06,4.885630000000000000e+06,3.628015000000000000e+06,4.467614000000000000e+06,5.835369000000000000e+06,4.870372500000000000e+06,4.103036500000000000e+06,4.969127000000000000e+06,4.908402000000000000e+06,5.117296000000000000e+06,4.384117500000000000e+06,4.216896000000000000e+06,4.175147500000000000e+06,4.061136299999999814e+06,3.571085500000000000e+06,4.292954000000000000e+06,3.700278000000000000e+06,4.213176500000000000e+06,3.590138000000000000e+06,4.205586000000000000e+06,3.742102299999999814e+06,3.696406799999999814e+06,4.623374000000000000e+06,6.564828000000000000e+06,3.350805500000000000e+06,4.038440299999999814e+06,3.453279000000000000e+06,3.012643299999999814e+06,2.913813299999999814e+06,3.384887500000000000e+06,3.415250000000000000e+06,3.555904299999999814e+06,3.046877000000000000e+06,3.821879799999999814e+06,3.236718500000000000e+06,3.270952000000000000e+06,4.030773799999999814e+06,4.076317500000000000e+06,3.210151299999999814e+06,3.274747500000000000e+06,3.467712000000000000e+06,3.536851799999999814e+06,2.932865799999999814e+06,3.438097799999999814e+06,3.544518299999999814e+06,3.856037500000000000e+06,3.825675000000000000e+06,3.533056500000000000e+06,3.779979500000000000e+06,4.159890299999999814e+06,3.742978000000000000e+06,3.574956799999999814e+06,3.423906299999999814e+06,3.390196500000000000e+06,4.142208000000000000e+06,3.718912000000000000e+06,3.512448000000000000e+06,3.010944000000000000e+06,2.477184000000000000e+06,2.374016000000000000e+06,2.004544000000000000e+06,1.585024000000000000e+06,1.192896000000000000e+06,1.004576000000000000e+06,7.978720000000000000e+05,6.036640000000000000e+05,4.199760000000000000e+05,3.557840000000000000e+05,2.957600000000000000e+05,2.468560000000000000e+05,1.652440000000000000e+05,1.390200000000000000e+05,1.067900000000000000e+05,7.190000000000000000e+04,5.191900000000000000e+04,4.238700000000000000e+04,3.496500000000000000e+04,3.005200000000000000e+04,1.652300000000000000e+04,1.542100000000000000e+04,1.652300000000000000e+04,1.041300000000000000e+04,1.922800000000000000e+04,7.008000000000000000e+03,8.009000000000000000e+03,7.108000000000000000e+03,5.105000000000000000e+03,5.105000000000000000e+03,4.705000000000000000e+03,5.806000000000000000e+03,4.905000000000000000e+03,3.704000000000000000e+03,3.904000000000000000e+03,2.402000000000000000e+03,5.506000000000000000e+03,4.204000000000000000e+03,4.404000000000000000e+03,nan
8.790019999999999811e+01,2.037320000000000000e+05,2.333840000000000000e+05,2.216400000000000000e+05,2.405760000000000000e+05,2.617600000000000000e+05,2.498960000000000000e+05,2.707840000000000000e+05,2.711920000000000000e+05,2.904800000000000000e+05,2.776880000000000000e+05,3.001280000000000000e+05,3.358240000000000000e+05,3.476320000000000000e+05,3.845360000000000000e+05,4.182400000000000000e+05,4.834480000000000000e+05,5.496800000000000000e+05,5.455680000000000000e+05,5.541120000000000000e+05,5.773760000000000000e+05,6.120160000000000000e+05,6.044800000000000000e+05,6.069600000000000000e+05,6.057280000000000000e+05,6.681280000000000000e+05,4.764335000000000000e+05,5.774720000000000000e+05,6.975360000000000000e+05,7.503520000000000000e+05,9.446080000000000000e+05,7.254240000000000000e+05,6.276000000000000000e+05,6.326720000000000000e+05,7.348640000000000000e+05,1.088521500000000000e+06,1.195058800000000047e+06,7.519040000000000000e+05,8.219520000000000000e+05,9.078425000000000000e+05,1.337326000000000000e+06,7.340480000000000000e+05,7.396480000000000000e+05,8.446880000000000000e+05,8.532480000000000000e+05,1.159168000000000000e+06,6.057646999999999534e+05,1.052192000000000000e+06,1.344869000000000000e+06,1.009645900000000023e+06,1.251136000000000000e+06,9.294080000000000000e+05,9.102400000000000000e+05,1.017612400000000023e+06,1.364416000000000000e+06,1.374513800000000047e+06,1.110208300000000047e+06,9.985998000000000466e+05,9.979520000000000000e+05,1.001952000000000000e+06,1.140832000000000000e+06,1.102944000000000000e+06,1.450699600000000093e+06,1.686752000000000000e+06,1.386655399999999907e+06,1.035856000000000000e+06,1.603179000000000000e+06,1.339392000000000000e+06,2.042200500000000000e+06,1.897312000000000000e+06,1.291659800000000047e+06,1.546976000000000000e+06,1.489376000000000000e+06,1.453024000000000000e+06,2.002103300000000047e+06,1.964075300000000047e+06,2.147967000000000000e+06,1.846752000000000000e+06,1.424646500000000000e+06,2.511206500000000000e+06,2.552955000000000000e+06,1.736165800000000047e+06,2.450368500000000000e+06,2.514926000000000000e+06,2.655504299999999814e+06,2.146477000000000000e+06,3.119063799999999814e+06,2.796006799999999814e+06,2.165491500000000000e+06,2.659375500000000000e+06,3.263361500000000000e+06,3.027824500000000000e+06,2.469383000000000000e+06,3.779979500000000000e+06,2.469383000000000000e+06,2.590984000000000000e+06,3.555904299999999814e+06,2.613680000000000000e+06,3.563419000000000000e+06,3.643196500000000000e+06,3.787646000000000000e+06,5.041389500000000000e+06,3.077239500000000000e+06,2.997462000000000000e+06,3.369706299999999814e+06,3.730640500000000000e+06,3.711588000000000000e+06,3.719254500000000000e+06,3.658529500000000000e+06,4.380322000000000000e+06,4.794466500000000000e+06,5.079191000000000000e+06,5.516259000000000000e+06,4.258720000000000000e+06,4.760233000000000000e+06,4.167556799999999814e+06,4.824829000000000000e+06,3.624295799999999814e+06,6.819114000000000000e+06,4.357474000000000000e+06,5.512312000000000000e+06,5.428815000000000000e+06,4.539877000000000000e+06,4.999337500000000000e+06,4.593011500000000000e+06,4.308059000000000000e+06,5.405891500000000000e+06,5.683253000000000000e+06,5.212330500000000000e+06,6.063239500000000000e+06,6.097397000000000000e+06,6.078572500000000000e+06,5.774644000000000000e+06,5.664428000000000000e+06,5.151302000000000000e+06,6.332858500000000000e+06,5.375529000000000000e+06,6.606576500000000000e+06,6.078572500000000000e+06,6.944663000000000000e+06,5.231307000000000000e+06,5.368090000000000000e+06,6.272133500000000000e+06,5.987181500000000000e+06,7.358807500000000000e+06,5.668223500000000000e+06,7.609450000000000000e+06,6.625553000000000000e+06,5.417277000000000000e+06,5.751568500000000000e+06,5.026056500000000000e+06,6.940867500000000000e+06,6.127760000000000000e+06,6.127760000000000000e+06,5.546621500000000000e+06,5.158892500000000000e+06,5.573037000000000000e+06,6.705406500000000000e+06,6.013900500000000000e+06,6.572267000000000000e+06,6.424098000000000000e+06,5.558007500000000000e+06,5.949228000000000000e+06,7.164943000000000000e+06,6.906558000000000000e+06,8.069290000000000000e+06,6.967283000000000000e+06,6.374607000000000000e+06,7.039697500000000000e+06,7.336035500000000000e+06,6.416659000000000000e+06,7.559959000000000000e+06,6.591243500000000000e+06,6.021491000000000000e+06,7.901992500000000000e+06,6.450817000000000000e+06,6.560881000000000000e+06,8.585908000000000000e+06,7.328445000000000000e+06,6.503799500000000000e+06,4.954021500000000000e+06,6.640582500000000000e+06,7.552368000000000000e+06,6.067035000000000000e+06,5.820036000000000000e+06,6.667301500000000000e+06,6.716640500000000000e+06,5.865731500000000000e+06,6.006310000000000000e+06,5.280646000000000000e+06,5.250283500000000000e+06,6.127760000000000000e+06,5.531288500000000000e+06,4.775414000000000000e+06,6.032877000000000000e+06,6.705406500000000000e+06,6.260899500000000000e+06,4.858987000000000000e+06,5.413634000000000000e+06,6.701611000000000000e+06,5.755515500000000000e+06,6.716640500000000000e+06,5.854345500000000000e+06,6.374607000000000000e+06,5.546621500000000000e+06,6.443074500000000000e+06,5.827626500000000000e+06,5.520054500000000000e+06,5.622528000000000000e+06,4.980361000000000000e+06,5.136272500000000000e+06,5.409838500000000000e+06,5.421224500000000000e+06,5.751568500000000000e+06,6.670945000000000000e+06,5.443844500000000000e+06,5.949228000000000000e+06,4.372731500000000000e+06,4.467614000000000000e+06,5.117296000000000000e+06,5.690843500000000000e+06,4.498128500000000000e+06,4.144785000000000000e+06,4.593011500000000000e+06,5.352909000000000000e+06,4.399222500000000000e+06,5.945585000000000000e+06,4.657683500000000000e+06,4.870372500000000000e+06,4.448713500000000000e+06,4.475205000000000000e+06,4.441123000000000000e+06,4.479152000000000000e+06,5.592013500000000000e+06,4.562649000000000000e+06,4.300544500000000000e+06,5.014822500000000000e+06,3.818084500000000000e+06,5.007080000000000000e+06,4.771543000000000000e+06,4.612064000000000000e+06,4.733589500000000000e+06,5.896094000000000000e+06,5.747925000000000000e+06,4.289082500000000000e+06,4.475205000000000000e+06,4.581625500000000000e+06,4.213176500000000000e+06,4.969127000000000000e+06,5.652890000000000000e+06,4.976717500000000000e+06,4.752566000000000000e+06,5.242693000000000000e+06,5.637861000000000000e+06,5.968205000000000000e+06,6.146736500000000000e+06,6.872552000000000000e+06,6.739412500000000000e+06,6.598986000000000000e+06,8.034828500000000000e+06,5.668223500000000000e+06,6.275929000000000000e+06,6.952253500000000000e+06,7.959074000000000000e+06,6.530518500000000000e+06,7.825934500000000000e+06,7.286393000000000000e+06,7.381427500000000000e+06,8.289570000000000000e+06,6.055649000000000000e+06,7.586678000000000000e+06,7.495590500000000000e+06,7.032107000000000000e+06,7.298082500000000000e+06,6.648325000000000000e+06,5.786030000000000000e+06,6.184689500000000000e+06,6.104988000000000000e+06,5.782234500000000000e+06,6.450817000000000000e+06,7.389170000000000000e+06,6.496360500000000000e+06,5.918866000000000000e+06,6.234180500000000000e+06,6.382349500000000000e+06,6.420302500000000000e+06,5.991128500000000000e+06,6.477384000000000000e+06,6.864809500000000000e+06,6.454460000000000000e+06,6.705406500000000000e+06,5.801059000000000000e+06,6.367016000000000000e+06,8.749258000000000000e+06,5.743978000000000000e+06,5.899737500000000000e+06,7.594420500000000000e+06,6.538261000000000000e+06,7.772952000000000000e+06,6.078572500000000000e+06,6.484823000000000000e+06,6.845833000000000000e+06,5.759311000000000000e+06,5.386915000000000000e+06,5.284441500000000000e+06,6.553442000000000000e+06,5.003133000000000000e+06,4.836215000000000000e+06,5.945585000000000000e+06,5.786030000000000000e+06,5.466920000000000000e+06,5.200944500000000000e+06,4.931097500000000000e+06,6.184689500000000000e+06,6.401326000000000000e+06,5.747925000000000000e+06,5.728948500000000000e+06,5.816392500000000000e+06,5.634065500000000000e+06,6.131707000000000000e+06,5.033799000000000000e+06,6.792698500000000000e+06,5.542674500000000000e+06,5.527645000000000000e+06,5.011027000000000000e+06,6.245566000000000000e+06,4.927378500000000000e+06,5.295675500000000000e+06,4.479152000000000000e+06,5.026056500000000000e+06,4.855191500000000000e+06,5.762954500000000000e+06,4.539877000000000000e+06,5.170582000000000000e+06,5.086781500000000000e+06,5.048828500000000000e+06,5.428815000000000000e+06,5.618732500000000000e+06,5.808650000000000000e+06,5.052775500000000000e+06,5.786030000000000000e+06,5.124886500000000000e+06,5.273055500000000000e+06,4.585420500000000000e+06,4.900735000000000000e+06,5.808650000000000000e+06,4.965407500000000000e+06,5.326190000000000000e+06,5.413634000000000000e+06,5.645451500000000000e+06,6.226741500000000000e+06,6.663354000000000000e+06,4.984308000000000000e+06,5.322394500000000000e+06,5.368090000000000000e+06,5.637861000000000000e+06,5.368090000000000000e+06,6.074625500000000000e+06,5.645451500000000000e+06,5.812597000000000000e+06,5.280646000000000000e+06,5.725153000000000000e+06,5.835369000000000000e+06,5.368090000000000000e+06,5.565446000000000000e+06,6.150683500000000000e+06,6.720436000000000000e+06,5.805006500000000000e+06,5.877117500000000000e+06,6.074625500000000000e+06,5.759311000000000000e+06,6.956049000000000000e+06,6.503799500000000000e+06,6.606576500000000000e+06,6.876195500000000000e+06,6.367016000000000000e+06,7.183919500000000000e+06,6.241923000000000000e+06,9.064573000000000000e+06,6.830500000000000000e+06,8.794802000000000000e+06,9.725716000000000000e+06,7.278954000000000000e+06,1.062960800000000000e+07,7.772952000000000000e+06,8.961947000000000000e+06,9.227923000000000000e+06,9.376092000000000000e+06,7.841267500000000000e+06,8.608680000000000000e+06,8.726334000000000000e+06,8.095857000000000000e+06,8.741516000000000000e+06,9.037854000000000000e+06,9.839424000000000000e+06,7.298082500000000000e+06,7.867683000000000000e+06,7.602011000000000000e+06,7.267568000000000000e+06,8.790855000000000000e+06,1.023459200000000000e+07,7.674122000000000000e+06,7.856297000000000000e+06,8.578165000000000000e+06,8.775673000000000000e+06,8.855679000000000000e+06,1.029501300000000000e+07,9.767313000000000000e+06,8.589551000000000000e+06,8.411172000000000000e+06,8.525183000000000000e+06,8.969690000000000000e+06,1.007488500000000000e+07,7.712075000000000000e+06,1.069033300000000000e+07,8.137605500000000000e+06,8.905018000000000000e+06,8.422558000000000000e+06,1.027983200000000000e+07,8.456564000000000000e+06,7.328445000000000000e+06,8.699919000000000000e+06,9.133040000000000000e+06,8.992462000000000000e+06,9.706588000000000000e+06,8.046518000000000000e+06,9.505132000000000000e+06,8.851731000000000000e+06,9.193765000000000000e+06,9.250695000000000000e+06,8.981076000000000000e+06,1.008611900000000000e+07,8.494517000000000000e+06,1.056888300000000000e+07,7.514567000000000000e+06,9.767313000000000000e+06,8.893632000000000000e+06,7.909735000000000000e+06,9.394917000000000000e+06,8.475692000000000000e+06,7.677765500000000000e+06,8.692176000000000000e+06,8.449125000000000000e+06,8.722691000000000000e+06,7.913378500000000000e+06,7.525953000000000000e+06,7.924764500000000000e+06,8.270441500000000000e+06,8.091910000000000000e+06,8.832907000000000000e+06,8.844293000000000000e+06,9.516518000000000000e+06,7.780542500000000000e+06,1.014350400000000000e+07,9.539290000000000000e+06,8.578165000000000000e+06,8.920199000000000000e+06,8.308546500000000000e+06,7.636169000000000000e+06,8.844293000000000000e+06,8.114682000000000000e+06,8.631452000000000000e+06,8.817574000000000000e+06,8.259055500000000000e+06,1.001810700000000000e+07,9.964669000000000000e+06,8.289570000000000000e+06,9.224128000000000000e+06,9.877528000000000000e+06,8.654223000000000000e+06,8.034828500000000000e+06,8.551750000000000000e+06,1.033721700000000000e+07,9.391121000000000000e+06,9.911686000000000000e+06,8.338909000000000000e+06,9.056982000000000000e+06,7.442456000000000000e+06,8.399786000000000000e+06,8.152635000000000000e+06,8.680791000000000000e+06,8.323576000000000000e+06,9.277414000000000000e+06,8.126219500000000000e+06,9.216537000000000000e+06,8.080676000000000000e+06,7.712075000000000000e+06,8.528826000000000000e+06,9.266028000000000000e+06,8.950410000000000000e+06,9.212742000000000000e+06,8.669405000000000000e+06,7.921121000000000000e+06,8.756849000000000000e+06,8.544008000000000000e+06,8.392195000000000000e+06,8.623861000000000000e+06,8.445178000000000000e+06,8.544008000000000000e+06,8.821521000000000000e+06,1.170869100000000000e+07,8.897427000000000000e+06,8.274388500000000000e+06,8.152635000000000000e+06,8.122272500000000000e+06,8.540364000000000000e+06,8.274388500000000000e+06,7.996875000000000000e+06,7.392813500000000000e+06,9.911686000000000000e+06,8.631452000000000000e+06,1.003693200000000000e+07,8.783416000000000000e+06,8.467949000000000000e+06,8.046518000000000000e+06,1.018510100000000000e+07,8.380657000000000000e+06,8.460511000000000000e+06,9.391121000000000000e+06,8.198330500000000000e+06,8.813778000000000000e+06,9.083397000000000000e+06,1.012437600000000000e+07,7.465228000000000000e+06,9.676073000000000000e+06,7.636169000000000000e+06,7.373837000000000000e+06,7.533543500000000000e+06,8.589551000000000000e+06,6.944663000000000000e+06,7.035750500000000000e+06,9.653301000000000000e+06,8.931585000000000000e+06,7.947688000000000000e+06,8.145044000000000000e+06,9.512875000000000000e+06,7.206843000000000000e+06,8.764287000000000000e+06,9.509080000000000000e+06,1.009765700000000000e+07,7.928711500000000000e+06,7.126838000000000000e+06,7.202896000000000000e+06,8.228845000000000000e+06,8.130015000000000000e+06,6.348191500000000000e+06,8.213663500000000000e+06,6.481027500000000000e+06,5.516259000000000000e+06,5.147506500000000000e+06,5.531288500000000000e+06,3.723125799999999814e+06,3.748631299999999814e+06,3.562184000000000000e+06,3.861900000000000000e+06,3.531901000000000000e+06,3.058762500000000000e+06,2.622848000000000000e+06,2.280476299999999814e+06,2.583317500000000000e+06,3.185730000000000000e+06,2.332649799999999814e+06,2.619894299999999814e+06,1.890304000000000000e+06,2.286722000000000000e+06,2.457900299999999814e+06,1.813648800000000047e+06,2.316311500000000000e+06,2.271926000000000000e+06,1.862271000000000000e+06,1.608996000000000000e+06,2.505152000000000000e+06,1.868128000000000000e+06,1.906336000000000000e+06,1.788768000000000000e+06,1.689920000000000000e+06,1.458778500000000000e+06,4.638393000000000000e+06,1.658720000000000000e+06,1.797728000000000000e+06,2.035264000000000000e+06,1.832620100000000093e+06,1.903680000000000000e+06,2.393438000000000000e+06,1.778944000000000000e+06,2.126528000000000000e+06,2.096832000000000000e+06,2.104653500000000000e+06,1.386655399999999907e+06,1.729312000000000000e+06,2.374423500000000000e+06,1.738560000000000000e+06,1.520864000000000000e+06,1.595588399999999907e+06,1.637374800000000047e+06,2.480769000000000000e+06,1.831162399999999907e+06,2.230049799999999814e+06,2.169249799999999814e+06,2.416172799999999814e+06,1.754592000000000000e+06,1.728575100000000093e+06,2.199612299999999814e+06,2.093304600000000093e+06,1.538619800000000047e+06,2.130112000000000000e+06,1.588064000000000000e+06,2.089472399999999907e+06,2.336395500000000000e+06,1.964075300000000047e+06,1.813024000000000000e+06,2.313347000000000000e+06,2.178394799999999814e+06,1.671200000000000000e+06,1.735461899999999907e+06,1.360329000000000000e+06,1.829984000000000000e+06,1.928416000000000000e+06,2.012818500000000000e+06,2.289787500000000000e+06,2.341052299999999814e+06,1.681204899999999907e+06,1.863548399999999907e+06,1.994512600000000093e+06,1.849824000000000000e+06,2.526387799999999814e+06,1.751008000000000000e+06,1.713393899999999907e+06,1.579712000000000000e+06,1.656000000000000000e+06,2.284980799999999814e+06,2.345359299999999814e+06,2.256725000000000000e+06,2.399858799999999814e+06,2.261329500000000000e+06,1.559430300000000047e+06,2.108672000000000000e+06,2.459322000000000000e+06,2.449062000000000000e+06,2.210432000000000000e+06,2.156264799999999814e+06,1.529080000000000000e+06,1.968680800000000047e+06,2.679111000000000000e+06,1.607387300000000047e+06,1.776096000000000000e+06,1.984427500000000000e+06,2.089184000000000000e+06,1.819168000000000000e+06,2.336867500000000000e+06,1.867456000000000000e+06,2.583744500000000000e+06,2.320983000000000000e+06,2.082972000000000000e+06,2.448742000000000000e+06,2.614882000000000000e+06,1.727551800000000047e+06,1.561664000000000000e+06,2.135091000000000000e+06,1.508219300000000047e+06,2.289647000000000000e+06,1.449932899999999907e+06,1.963046500000000000e+06,1.593248000000000000e+06,1.732480000000000000e+06,1.557440000000000000e+06,1.568282899999999907e+06,1.624992000000000000e+06,2.041137600000000093e+06,2.195148500000000000e+06,1.757856000000000000e+06,2.196895500000000000e+06,1.556250000000000000e+06,2.118656000000000000e+06,2.203445500000000000e+06,2.305072500000000000e+06,1.951137800000000047e+06,2.279168000000000000e+06,1.934488500000000000e+06,1.399785500000000000e+06,2.142528000000000000e+06,2.580281799999999814e+06,2.076544000000000000e+06,2.871473799999999814e+06,2.455412500000000000e+06,2.486528000000000000e+06,2.690203000000000000e+06,2.603467799999999814e+06,2.156224000000000000e+06,2.246016000000000000e+06,2.746230299999999814e+06,1.649191100000000093e+06,2.561216000000000000e+06,2.336337000000000000e+06,2.212992000000000000e+06,2.391041500000000000e+06,2.314022000000000000e+06,2.084677899999999907e+06,2.345728000000000000e+06,2.568902500000000000e+06,1.719829000000000000e+06,2.201787799999999814e+06,2.290813799999999814e+06,1.589170800000000047e+06,1.913920000000000000e+06,2.313622500000000000e+06,1.435293300000000047e+06,1.781133100000000093e+06,1.659584000000000000e+06,3.798245500000000000e+06,1.672960000000000000e+06,1.956484600000000093e+06,2.603620000000000000e+06,2.191662799999999814e+06,2.359505799999999814e+06,2.044140000000000000e+06,2.276697000000000000e+06,1.762560000000000000e+06,2.152385000000000000e+06,1.774119899999999907e+06,1.967907500000000000e+06,2.142644799999999814e+06,2.271799299999999814e+06,2.096256000000000000e+06,1.701970000000000000e+06,1.739008000000000000e+06,2.256618000000000000e+06,1.838753000000000000e+06,2.336395500000000000e+06,2.059108899999999907e+06,2.131295799999999814e+06,2.212544000000000000e+06,2.272960000000000000e+06,2.511206500000000000e+06,2.518721299999999814e+06,2.283260000000000000e+06,2.359168000000000000e+06,2.057280000000000000e+06,2.116076500000000000e+06,1.888093000000000000e+06,1.648797600000000093e+06,1.948896000000000000e+06,2.283260000000000000e+06,2.069792000000000000e+06,2.625141799999999814e+06,2.507411299999999814e+06,2.689738000000000000e+06,2.332600000000000000e+06,2.575651000000000000e+06,2.571931500000000000e+06,2.666890299999999814e+06,1.933024000000000000e+06,2.317418799999999814e+06,2.716305299999999814e+06,1.914698300000000047e+06,5.045185000000000000e+06,2.271799299999999814e+06,2.381977000000000000e+06,2.655504299999999814e+06,2.384256000000000000e+06,2.482944000000000000e+06,2.497600000000000000e+06,2.674556799999999814e+06,2.351576500000000000e+06,2.716305299999999814e+06,2.784719500000000000e+06,2.648896000000000000e+06,3.274747500000000000e+06,3.377372799999999814e+06,3.262400000000000000e+06,3.214022500000000000e+06,3.149426299999999814e+06,2.674556799999999814e+06,3.753488299999999814e+06,3.092344799999999814e+06,3.141759799999999814e+06,2.803673299999999814e+06,2.609960500000000000e+06,2.089472399999999907e+06,2.932865799999999814e+06,2.689738000000000000e+06,2.344023000000000000e+06,3.430583000000000000e+06,2.955561799999999814e+06,2.837907000000000000e+06,2.712434000000000000e+06,2.545288500000000000e+06,2.948047000000000000e+06,2.712434000000000000e+06,2.830240500000000000e+06,2.560469500000000000e+06,2.628861299999999814e+06,2.571931500000000000e+06,1.994512600000000093e+06,2.061600000000000000e+06,2.438982799999999814e+06,2.192832000000000000e+06,2.647837799999999814e+06,1.876744100000000093e+06,2.678276000000000000e+06,2.435187299999999814e+06,2.480768000000000000e+06,2.419968299999999814e+06,2.341696000000000000e+06,3.935815000000000000e+06,2.792211500000000000e+06,2.769515500000000000e+06,2.328841799999999814e+06,2.233808000000000000e+06,2.499668799999999814e+06,2.448832000000000000e+06,2.306032000000000000e+06,2.325184000000000000e+06,2.499668799999999814e+06,2.412414500000000000e+06,2.146477000000000000e+06,2.416172799999999814e+06,2.910018000000000000e+06,2.293376000000000000e+06,2.275631500000000000e+06,2.621346500000000000e+06,2.489024000000000000e+06,2.580480000000000000e+06,2.522592500000000000e+06,2.723820000000000000e+06,2.473215500000000000e+06,2.374423500000000000e+06,1.751348000000000000e+06,2.533902500000000000e+06,1.880502500000000000e+06,2.233808000000000000e+06,1.967907500000000000e+06,2.477010799999999814e+06,1.781120000000000000e+06,2.371072000000000000e+06,2.609960500000000000e+06,2.013490300000000047e+06,2.275631500000000000e+06,2.112281299999999814e+06,2.184431000000000000e+06,1.846752000000000000e+06,1.808315600000000093e+06,1.640288000000000000e+06,1.494336000000000000e+06,1.896864000000000000e+06,1.740736000000000000e+06,1.446048000000000000e+06,2.108449000000000000e+06,1.867808000000000000e+06,1.906336000000000000e+06,2.153213799999999814e+06,2.265931799999999814e+06,1.846528000000000000e+06,1.807776000000000000e+06,1.745760000000000000e+06,1.686976000000000000e+06,2.194176000000000000e+06,2.097576500000000000e+06,1.403430000000000000e+06,1.699135000000000000e+06,1.856928000000000000e+06,1.892489300000000047e+06,2.156288000000000000e+06,1.932384000000000000e+06,2.245439799999999814e+06,2.269139500000000000e+06,1.552944800000000047e+06,1.695283899999999907e+06,1.708288000000000000e+06,1.890944000000000000e+06,1.844768000000000000e+06,1.850139000000000000e+06,1.896000000000000000e+06,2.175882299999999814e+06,1.621184000000000000e+06,2.040672000000000000e+06,1.804512000000000000e+06,1.747168000000000000e+06,1.862432000000000000e+06,1.816000000000000000e+06,2.082926300000000047e+06,1.755584000000000000e+06,1.678272000000000000e+06,2.022931899999999907e+06,1.895136000000000000e+06,1.744576000000000000e+06,1.782023000000000000e+06,1.733664000000000000e+06,1.639072000000000000e+06,4.619349500000000000e+06,1.520313800000000047e+06,2.000311500000000000e+06,1.572160000000000000e+06,1.722880000000000000e+06,2.047552000000000000e+06,1.866368000000000000e+06,2.165858299999999814e+06,1.772160000000000000e+06,2.222422299999999814e+06,1.604832000000000000e+06,1.576704000000000000e+06,1.748160000000000000e+06,1.602976000000000000e+06,1.704800000000000000e+06,2.123630299999999814e+06,2.572719500000000000e+06,1.620000000000000000e+06,1.806144000000000000e+06,1.680544000000000000e+06,1.695136000000000000e+06,1.557634300000000047e+06,1.769440000000000000e+06,1.866688000000000000e+06,1.796966600000000093e+06,1.898080000000000000e+06,1.463008000000000000e+06,1.553664000000000000e+06,1.743394300000000047e+06,1.551072000000000000e+06,1.652556000000000000e+06,1.776192600000000093e+06,1.589472000000000000e+06,1.571168000000000000e+06,1.790624000000000000e+06,1.391072000000000000e+06,1.383360000000000000e+06,1.339584000000000000e+06,1.067545500000000000e+06,1.633616399999999907e+06,1.071168000000000000e+06,1.221888000000000000e+06,1.148448000000000000e+06,1.223904000000000000e+06,1.167968000000000000e+06,1.183328000000000000e+06,1.443136000000000000e+06,2.319536299999999814e+06,1.572815500000000000e+06,1.664032000000000000e+06,2.066699500000000000e+06,1.396992000000000000e+06,1.335744000000000000e+06,1.736165800000000047e+06,1.728224000000000000e+06,1.644965399999999907e+06,1.847840000000000000e+06,1.424448000000000000e+06,1.936304300000000047e+06,2.043852800000000047e+06,2.013490300000000047e+06,2.024913100000000093e+06,1.895683800000000047e+06,1.399552000000000000e+06,1.677856000000000000e+06,1.913152000000000000e+06,1.211808000000000000e+06,1.609280000000000000e+06,1.212416000000000000e+06,1.685440000000000000e+06,1.560663800000000047e+06,1.161696000000000000e+06,1.080732000000000000e+06,1.342556800000000047e+06,1.470345500000000000e+06,1.068512000000000000e+06,2.059927000000000000e+06,1.426496000000000000e+06,1.656768000000000000e+06,1.762784000000000000e+06,1.946688000000000000e+06,2.087495899999999907e+06,2.565810799999999814e+06,3.948362500000000000e+06,2.518945000000000000e+06,2.744482000000000000e+06,3.656470500000000000e+06,3.240513799999999814e+06,3.715383299999999814e+06,4.076317500000000000e+06,4.475205000000000000e+06,4.471485500000000000e+06,4.972998000000000000e+06,5.413634000000000000e+06,7.157504000000000000e+06,6.086011500000000000e+06,6.610220000000000000e+06,6.648325000000000000e+06,6.557237500000000000e+06,7.073703500000000000e+06,7.237205500000000000e+06,6.222794500000000000e+06,6.477384000000000000e+06,7.130785000000000000e+06,8.380657000000000000e+06,7.765209500000000000e+06,7.571345000000000000e+06,7.442456000000000000e+06,1.007488500000000000e+07,9.140631000000000000e+06,7.317059000000000000e+06,7.503181000000000000e+06,7.974103500000000000e+06,8.050161500000000000e+06,7.343474000000000000e+06,7.499234000000000000e+06,7.347421500000000000e+06,7.841267500000000000e+06,5.991128500000000000e+06,6.040316000000000000e+06,5.987181500000000000e+06,5.945585000000000000e+06,7.928711500000000000e+06,5.823983000000000000e+06,5.573037000000000000e+06,6.336654000000000000e+06,6.416659000000000000e+06,7.670175000000000000e+06,8.190740000000000000e+06,7.320702500000000000e+06,6.929330000000000000e+06,8.654223000000000000e+06,8.209716500000000000e+06,6.902914500000000000e+06,7.180276000000000000e+06,1.059135100000000000e+07,8.027238000000000000e+06,7.070060000000000000e+06,6.709050000000000000e+06,8.407224000000000000e+06,7.959074000000000000e+06,7.693098500000000000e+06,6.686430000000000000e+06,7.370041500000000000e+06,8.270441500000000000e+06,9.231566000000000000e+06,8.297160500000000000e+06,7.309316500000000000e+06,7.035750500000000000e+06,6.845833000000000000e+06,7.339831000000000000e+06,8.848088000000000000e+06,6.545851500000000000e+06,7.164943000000000000e+06,7.328445000000000000e+06,7.438509000000000000e+06,6.412712000000000000e+06,6.336654000000000000e+06,5.755515500000000000e+06,7.298082500000000000e+06,6.716640500000000000e+06,6.610220000000000000e+06,6.511542000000000000e+06,7.404199000000000000e+06,7.404199000000000000e+06,6.986411000000000000e+06,6.842189500000000000e+06,6.044263000000000000e+06,7.320702500000000000e+06,7.757619000000000000e+06,8.194383500000000000e+06,8.050161500000000000e+06,7.115452000000000000e+06,6.538261000000000000e+06,6.450817000000000000e+06,6.127760000000000000e+06,6.743359500000000000e+06,1.125629000000000000e+07,5.622528000000000000e+06,8.437739000000000000e+06,5.812597000000000000e+06,6.009953000000000000e+06,5.440201000000000000e+06,4.931097500000000000e+06,6.367016000000000000e+06,5.854345500000000000e+06,4.961536000000000000e+06,4.828624500000000000e+06,4.965407500000000000e+06,5.155249000000000000e+06,5.079191000000000000e+06,6.222794500000000000e+06,6.777365500000000000e+06,5.858141000000000000e+06,6.291262000000000000e+06,6.025286500000000000e+06,6.028930000000000000e+06,5.842959500000000000e+06,5.371885500000000000e+06,5.067805000000000000e+06,5.113500500000000000e+06,4.961536000000000000e+06,4.870372500000000000e+06,5.254079000000000000e+06,5.922813000000000000e+06,4.539877000000000000e+06,6.009953000000000000e+06,6.317829000000000000e+06,5.588370000000000000e+06,6.511542000000000000e+06,5.424868000000000000e+06,4.148580299999999814e+06,4.900735000000000000e+06,4.581625500000000000e+06,6.538261000000000000e+06,5.550417000000000000e+06,4.771543000000000000e+06,4.722203500000000000e+06,5.455230500000000000e+06,4.441123000000000000e+06,5.789673500000000000e+06,4.722203500000000000e+06,4.258720000000000000e+06,4.122013000000000000e+06,4.437251500000000000e+06,4.623374000000000000e+06,4.927378500000000000e+06,6.302648000000000000e+06,4.490538000000000000e+06,5.155249000000000000e+06,5.105910000000000000e+06,4.490538000000000000e+06,3.901657299999999814e+06,5.105910000000000000e+06,4.422146500000000000e+06,3.590138000000000000e+06,4.543596500000000000e+06,4.015592500000000000e+06,3.662324799999999814e+06,4.452509000000000000e+06,4.015592500000000000e+06,4.346088000000000000e+06,4.460099500000000000e+06,4.042159500000000000e+06,3.909172000000000000e+06,4.805852500000000000e+06,4.950150000000000000e+06,4.760233000000000000e+06,4.536005500000000000e+06,4.232153000000000000e+06,4.577906000000000000e+06,3.685020799999999814e+06,4.566520000000000000e+06,4.235948500000000000e+06,5.975795500000000000e+06,4.448713500000000000e+06,4.327111500000000000e+06,5.751568500000000000e+06,5.424868000000000000e+06,4.851320000000000000e+06,4.790595000000000000e+06,4.957741000000000000e+06,4.737461000000000000e+06,7.138527500000000000e+06,6.059292500000000000e+06,4.539877000000000000e+06,5.330137000000000000e+06,4.490538000000000000e+06,4.847601000000000000e+06,5.330137000000000000e+06,5.793620500000000000e+06,4.915992500000000000e+06,4.984308000000000000e+06,5.390862000000000000e+06,4.946431000000000000e+06,4.406889000000000000e+06,5.493335500000000000e+06,5.364143000000000000e+06,4.281568000000000000e+06,6.477384000000000000e+06,4.763952000000000000e+06,5.079191000000000000e+06,4.779209500000000000e+06,5.979591000000000000e+06,5.740182500000000000e+06,6.089958500000000000e+06,4.783004500000000000e+06,5.037442500000000000e+06,5.075547500000000000e+06,5.671867000000000000e+06,6.815470500000000000e+06,4.836215000000000000e+06,5.850398500000000000e+06,5.493335500000000000e+06,5.884708000000000000e+06,4.593011500000000000e+06,4.634835500000000000e+06,5.443844500000000000e+06,6.063239500000000000e+06,5.307061500000000000e+06,5.094524000000000000e+06,4.289082500000000000e+06,5.014822500000000000e+06,4.634835500000000000e+06,4.950150000000000000e+06,5.124886500000000000e+06,4.988103500000000000e+06,4.786876000000000000e+06,4.566520000000000000e+06,4.513234000000000000e+06,5.098167500000000000e+06,4.669069500000000000e+06,5.117296000000000000e+06,4.403170000000000000e+06,4.140913799999999814e+06,4.619654500000000000e+06,4.065007500000000000e+06,4.954021500000000000e+06,5.139916000000000000e+06,5.698586000000000000e+06,4.368860000000000000e+06,4.501924000000000000e+06,4.505643000000000000e+06,4.866653500000000000e+06,4.813367000000000000e+06,5.200944500000000000e+06,5.037442500000000000e+06,4.836215000000000000e+06,3.992744799999999814e+06,4.235948500000000000e+06,4.220691000000000000e+06,4.330983000000000000e+06,3.837061000000000000e+06,4.030773799999999814e+06,4.080188799999999814e+06,3.753488299999999814e+06,4.213176500000000000e+06,3.373577500000000000e+06,3.943329799999999814e+06,4.270182000000000000e+06,3.852242299999999814e+06,4.194124000000000000e+06,4.775414000000000000e+06,3.916838500000000000e+06,3.601448000000000000e+06,4.156095000000000000e+06,3.510360500000000000e+06,4.194124000000000000e+06,3.327957799999999814e+06,4.543596500000000000e+06,3.533056500000000000e+06,3.795312500000000000e+06,3.989025299999999814e+06,4.034645000000000000e+06,3.859757000000000000e+06,3.453279000000000000e+06,3.548237799999999814e+06,3.521746500000000000e+06,3.548237799999999814e+06,3.863552299999999814e+06,3.932019799999999814e+06,4.235948500000000000e+06,4.122013000000000000e+06,5.139916000000000000e+06,4.140913799999999814e+06,4.230006500000000000e+06,4.262591500000000000e+06,3.885131299999999814e+06,4.153381500000000000e+06,3.462189500000000000e+06,3.241420500000000000e+06,3.364160000000000000e+06,3.125696000000000000e+06,2.796992000000000000e+06,2.304704000000000000e+06,1.898400000000000000e+06,1.586848000000000000e+06,1.206592000000000000e+06,1.012688000000000000e+06,8.297760000000000000e+05,5.813920000000000000e+05,4.646880000000000000e+05,3.821920000000000000e+05,2.656160000000000000e+05,2.084880000000000000e+05,1.533360000000000000e+05,1.249120000000000000e+05,8.717600000000000000e+04,7.471200000000000000e+04,5.432700000000000000e+04,4.469400000000000000e+04,3.065400000000000000e+04,2.995200000000000000e+04,2.524100000000000000e+04,1.492000000000000000e+04,1.301700000000000000e+04,9.311000000000000000e+03,1.031200000000000000e+04,1.021200000000000000e+04,7.809000000000000000e+03,8.209000000000000000e+03,6.207000000000000000e+03,5.105000000000000000e+03,6.607000000000000000e+03,5.105000000000000000e+03,5.506000000000000000e+03,3.904000000000000000e+03,4.004000000000000000e+03,4.304000000000000000e+03,4.204000000000000000e+03,3.003000000000000000e+03,4.104000000000000000e+03,nan
[truncated: 260,233 more chars]
