# Supplementary material for: Otolith microchemistry and diadromy in Patagonian river fishes
Source: PeerJ. 2019 Jan 3;7:e6149. doi: 10.7717/peerj.6149 (PMC6321752; doi:10.7717/peerj.6149)
Supplement: Supplemental Information 3 — Raw data. This archive contains the raw data used to generate the analyses reported in the paper cited above. The python script provided allows to convert from the isotopic intensities measured by LA-ICP-MS to molar concentrations of Sr:Ca. [file peerj-07-6149-s003.zip › Dataset S1/Alo_etAl_scripts/samples/3749.txt]

4.794870000000000232e+01	1.351800000000000000e+04	1.281600000000000000e+04	1.061300000000000000e+04	1.361800000000000000e+04	1.221500000000000000e+04	1.251600000000000000e+04	1.542100000000000000e+04	1.127280000000000000e+05	8.670400000000000000e+05	1.565120000000000000e+06	2.974898799999999814e+06	4.888124000000000000e+06	4.866792000000000000e+06	6.889891500000000000e+06	7.948696000000000000e+06	8.501940000000000000e+06	8.871470000000000000e+06	1.013960100000000000e+07	9.053042000000000000e+06	1.188726600000000000e+07	9.649460000000000000e+06	9.959503000000000000e+06	9.226689000000000000e+06	9.883800000000000000e+06	1.205470000000000000e+07	9.886474000000000000e+06	1.145856600000000000e+07	8.880935000000000000e+06	9.120150000000000000e+06	1.025106700000000000e+07	1.018871200000000000e+07	1.025858900000000000e+07	8.297767500000000000e+06	9.118278000000000000e+06	1.071566700000000000e+07	9.511561000000000000e+06	1.132171400000000000e+07	1.070851400000000000e+07	8.812810000000000000e+06	8.437803000000000000e+06	1.187708800000000000e+07	9.697585000000000000e+06	8.567559000000000000e+06	1.141128700000000000e+07	8.376883500000000000e+06	9.655978000000000000e+06	1.001331700000000000e+07	1.191721900000000000e+07	1.285110100000000000e+07
4.794950000000000045e+01	1.512000000000000000e+04	1.391800000000000000e+04	1.502000000000000000e+04	1.552100000000000000e+04	1.361800000000000000e+04	1.251600000000000000e+04	1.391800000000000000e+04	1.205820000000000000e+05	7.722720000000000000e+05	1.340220800000000047e+06	4.438576500000000000e+06	6.703011000000000000e+06	5.112346000000000000e+06	7.734746500000000000e+06	8.031670500000000000e+06	1.155393700000000000e+07	7.982476000000000000e+06	1.007424100000000000e+07	1.130727000000000000e+07	1.086862800000000000e+07	9.655396000000000000e+06	1.060062100000000000e+07	9.700787000000000000e+06	9.129025000000000000e+06	9.993858000000000000e+06	1.186611100000000000e+07	1.003906400000000000e+07	7.954427000000000000e+06	1.016169600000000000e+07	1.038206700000000000e+07	1.376947500000000000e+07	1.000862400000000000e+07	9.443146000000000000e+06	9.678743000000000000e+06	1.396742900000000000e+07	8.546822000000000000e+06	1.153579400000000000e+07	1.455915000000000000e+07	1.318240800000000000e+07	9.931835000000000000e+06	1.009835800000000000e+07	8.228290000000000000e+06	1.098309900000000000e+07	1.148285000000000000e+07	1.736050400000000000e+07	7.817695500000000000e+06	8.389009000000000000e+06	8.585152000000000000e+06	1.334490800000000000e+07
4.795029999999999859e+01	1.532100000000000000e+04	1.291700000000000000e+04	1.381800000000000000e+04	1.301700000000000000e+04	1.461900000000000000e+04	1.441900000000000000e+04	1.351800000000000000e+04	1.157480000000000000e+05	7.647840000000000000e+05	2.376170000000000000e+06	3.472737000000000000e+06	4.531135500000000000e+06	5.913875000000000000e+06	7.439472500000000000e+06	9.709710000000000000e+06	9.037591000000000000e+06	1.040625200000000000e+07	1.076170700000000000e+07	9.130290000000000000e+06	9.276562000000000000e+06	9.691012000000000000e+06	1.226876100000000000e+07	1.122988600000000000e+07	1.231437500000000000e+07	1.156632400000000000e+07	1.282306700000000000e+07	1.162496600000000000e+07	9.766175000000000000e+06	9.350974000000000000e+06	8.025964500000000000e+06	1.090866800000000000e+07	1.033619800000000000e+07	1.131289500000000000e+07	9.495614000000000000e+06	8.460341000000000000e+06	1.103958700000000000e+07	1.001434900000000000e+07	1.054680200000000000e+07	1.078373900000000000e+07	8.893686000000000000e+06	1.367919400000000000e+07	9.959348000000000000e+06	8.085640000000000000e+06	1.374955800000000000e+07	1.131618700000000000e+07	9.025466000000000000e+06	1.197047500000000000e+07	1.007869800000000000e+07	9.174297000000000000e+06
4.795109999999999673e+01	1.331700000000000000e+04	1.742500000000000000e+04	1.421900000000000000e+04	1.622200000000000000e+04	1.431900000000000000e+04	1.201500000000000000e+04	1.341700000000000000e+04	1.335760000000000000e+05	8.036000000000000000e+05	1.293445800000000047e+06	2.880055500000000000e+06	6.714708000000000000e+06	5.469282500000000000e+06	7.380323000000000000e+06	6.651532000000000000e+06	9.400160000000000000e+06	1.133668800000000000e+07	1.102859500000000000e+07	1.161055900000000000e+07	1.099329600000000000e+07	9.132559000000000000e+06	1.254745600000000000e+07	9.481736000000000000e+06	1.176195000000000000e+07	1.335917800000000000e+07	1.215315000000000000e+07	1.021709500000000000e+07	1.007320300000000000e+07	1.175381400000000000e+07	1.120325600000000000e+07	9.498706000000000000e+06	9.079228000000000000e+06	1.083211600000000000e+07	1.052792500000000000e+07	1.035839200000000000e+07	9.645301000000000000e+06	1.136818300000000000e+07	1.204788500000000000e+07	1.174462500000000000e+07	9.865886000000000000e+06	1.124474500000000000e+07	8.299615000000000000e+06	1.007869800000000000e+07	9.537104000000000000e+06	1.085209900000000000e+07	1.125651200000000000e+07	8.847153000000000000e+06	1.197047500000000000e+07	1.091129800000000000e+07
4.795190000000000197e+01	1.181500000000000000e+04	1.431900000000000000e+04	1.271600000000000000e+04	1.441900000000000000e+04	1.441900000000000000e+04	1.582200000000000000e+04	2.033000000000000000e+04	1.152460000000000000e+05	8.147520000000000000e+05	2.341088799999999814e+06	3.140903500000000000e+06	5.046383000000000000e+06	7.428809000000000000e+06	7.297443000000000000e+06	8.329333500000000000e+06	9.697585000000000000e+06	9.345332000000000000e+06	8.989639000000000000e+06	8.850532000000000000e+06	1.255602800000000000e+07	1.273306100000000000e+07	1.024484000000000000e+07	1.074394600000000000e+07	8.694875000000000000e+06	1.066692200000000000e+07	9.904399000000000000e+06	1.249803100000000000e+07	1.147770200000000000e+07	8.918888000000000000e+06	9.751554000000000000e+06	1.080147100000000000e+07	1.001433700000000000e+07	1.098652500000000000e+07	9.353966000000000000e+06	9.057828000000000000e+06	9.163048000000000000e+06	1.142020000000000000e+07	1.147047500000000000e+07	1.021415300000000000e+07	1.217648000000000000e+07	1.154580400000000000e+07	1.329141400000000000e+07	8.870928000000000000e+06	8.495758000000000000e+06	8.894703000000000000e+06	1.187537500000000000e+07	1.392192700000000000e+07	8.727802000000000000e+06	9.132691000000000000e+06
4.795270000000000010e+01	1.331700000000000000e+04	1.562100000000000000e+04	1.642300000000000000e+04	1.331700000000000000e+04	1.502000000000000000e+04	1.522100000000000000e+04	1.512000000000000000e+04	1.319640000000000000e+05	7.226240000000000000e+05	1.492414899999999907e+06	3.768990299999999814e+06	5.385826000000000000e+06	5.539524500000000000e+06	6.351998500000000000e+06	8.662659000000000000e+06	9.049240000000000000e+06	1.012752300000000000e+07	8.740749000000000000e+06	9.867597000000000000e+06	9.880033000000000000e+06	9.524568000000000000e+06	1.226876100000000000e+07	1.168054000000000000e+07	1.035333800000000000e+07	1.161392400000000000e+07	9.999999000000000000e+06	7.888683500000000000e+06	1.202643800000000000e+07	1.189003800000000000e+07	9.370441000000000000e+06	1.165809600000000000e+07	1.158102600000000000e+07	1.331357200000000000e+07	1.092882900000000000e+07	1.641075800000000000e+07	8.599296000000000000e+06	1.041962100000000000e+07	1.028704800000000000e+07	1.156071400000000000e+07	1.185249300000000000e+07	8.166147000000000000e+06	1.520126000000000000e+07	1.181570000000000000e+07	1.578374700000000000e+07	1.145313100000000000e+07	9.037591000000000000e+06	1.278572000000000000e+07	8.674309000000000000e+06	1.394594000000000000e+07
4.795349999999999824e+01	1.592200000000000000e+04	1.472000000000000000e+04	2.183300000000000000e+04	1.532100000000000000e+04	1.371800000000000000e+04	1.301700000000000000e+04	1.271600000000000000e+04	1.363960000000000000e+05	8.196480000000000000e+05	2.101017000000000000e+06	3.235629500000000000e+06	5.860134500000000000e+06	6.756076000000000000e+06	7.392011000000000000e+06	7.252564000000000000e+06	9.900148000000000000e+06	9.742466000000000000e+06	1.168054000000000000e+07	1.046252800000000000e+07	1.165638100000000000e+07	8.924326000000000000e+06	9.870795000000000000e+06	1.101651800000000000e+07	9.253475000000000000e+06	9.499532000000000000e+06	8.486890000000000000e+06	1.166674400000000000e+07	1.085798700000000000e+07	1.036887000000000000e+07	1.012624800000000000e+07	9.820297000000000000e+06	1.144437900000000000e+07	9.746272000000000000e+06	1.111195900000000000e+07	9.684815000000000000e+06	1.134189500000000000e+07	9.973891000000000000e+06	1.091082700000000000e+07	1.051423100000000000e+07	9.325589000000000000e+06	1.395121000000000000e+07	1.241673200000000000e+07	9.858542000000000000e+06	1.037018000000000000e+07	1.067925400000000000e+07	9.584654000000000000e+06	1.052495500000000000e+07	1.273222600000000000e+07	1.263712600000000000e+07
4.795430000000000348e+01	1.331700000000000000e+04	1.632200000000000000e+04	1.612200000000000000e+04	1.411900000000000000e+04	1.532100000000000000e+04	1.482000000000000000e+04	1.782500000000000000e+04	1.360960000000000000e+05	7.994400000000000000e+05	2.417099000000000000e+06	3.348292000000000000e+06	3.852015000000000000e+06	5.662360000000000000e+06	8.148201500000000000e+06	8.371177500000000000e+06	9.150522000000000000e+06	1.040625200000000000e+07	1.070274100000000000e+07	9.778464000000000000e+06	1.252030700000000000e+07	8.972051000000000000e+06	9.621511000000000000e+06	9.908472000000000000e+06	1.138717500000000000e+07	9.344832000000000000e+06	1.017351300000000000e+07	1.183266900000000000e+07	1.072829000000000000e+07	8.273716000000000000e+06	9.959348000000000000e+06	8.755457000000000000e+06	1.223069900000000000e+07	1.384155100000000000e+07	9.583996000000000000e+06	9.256834000000000000e+06	8.651771000000000000e+06	8.209237000000000000e+06	8.595878000000000000e+06	9.020688000000000000e+06	1.361055800000000000e+07	9.005099000000000000e+06	1.172678100000000000e+07	8.971972000000000000e+06	8.525715000000000000e+06	1.511804700000000000e+07	1.010841700000000000e+07	7.228789000000000000e+06	1.126863700000000000e+07	1.121514300000000000e+07
4.795510000000000161e+01	1.742500000000000000e+04	1.632200000000000000e+04	1.772500000000000000e+04	1.602200000000000000e+04	1.461900000000000000e+04	1.502000000000000000e+04	1.682300000000000000e+04	1.359960000000000000e+05	7.792480000000000000e+05	1.862848000000000000e+06	4.930436000000000000e+06	5.303948000000000000e+06	6.925779000000000000e+06	7.457063500000000000e+06	9.346904000000000000e+06	8.971972000000000000e+06	9.517258000000000000e+06	1.169830100000000000e+07	1.020677700000000000e+07	1.160883200000000000e+07	8.865204000000000000e+06	1.219167500000000000e+07	1.056633700000000000e+07	9.473638000000000000e+06	1.154252400000000000e+07	1.048445200000000000e+07	9.801214000000000000e+06	1.062193800000000000e+07	8.179116000000000000e+06	1.051901100000000000e+07	9.570250000000000000e+06	1.025858900000000000e+07	1.124790600000000000e+07	1.066368100000000000e+07	9.995030000000000000e+06	9.133792000000000000e+06	1.033246300000000000e+07	1.229056900000000000e+07	9.700327000000000000e+06	9.865886000000000000e+06	1.338946800000000000e+07	1.025701000000000000e+07	1.106036800000000000e+07	1.298210100000000000e+07	1.371960200000000000e+07	8.519534000000000000e+06	9.394454000000000000e+06	1.489765300000000000e+07	9.275341000000000000e+06
4.795589999999999975e+01	1.622200000000000000e+04	1.722400000000000000e+04	1.421900000000000000e+04	1.411900000000000000e+04	1.802600000000000000e+04	1.472000000000000000e+04	1.301700000000000000e+04	1.263220000000000000e+05	7.576160000000000000e+05	1.855744000000000000e+06	3.229709000000000000e+06	4.320358000000000000e+06	8.271244000000000000e+06	6.570768500000000000e+06	8.739928000000000000e+06	8.608928000000000000e+06	7.822627500000000000e+06	1.013344400000000000e+07	8.850532000000000000e+06	1.003427200000000000e+07	1.005951500000000000e+07	8.832151000000000000e+06	1.161518000000000000e+07	1.348548800000000000e+07	1.113744800000000000e+07	8.630529000000000000e+06	1.027074200000000000e+07	9.601106000000000000e+06	9.930872000000000000e+06	1.123273600000000000e+07	1.031397400000000000e+07	1.029453700000000000e+07	1.055911300000000000e+07	1.092882900000000000e+07	1.124923800000000000e+07	1.097016300000000000e+07	7.908462000000000000e+06	1.002152600000000000e+07	1.053893200000000000e+07	9.319593000000000000e+06	1.100838400000000000e+07	8.983622000000000000e+06	1.063170400000000000e+07	1.002496600000000000e+07	1.026319200000000000e+07	1.432681500000000000e+07	8.727802000000000000e+06	9.923923000000000000e+06	1.225601200000000000e+07
8.789879999999999427e+01	1.762500000000000000e+04	1.291700000000000000e+04	1.431900000000000000e+04	1.381800000000000000e+04	1.502000000000000000e+04	1.421900000000000000e+04	1.492000000000000000e+04	1.231000000000000000e+05	5.773760000000000000e+05	1.504256000000000000e+06	1.949619100000000093e+06	3.014870500000000000e+06	3.158723299999999814e+06	5.152483500000000000e+06	4.979674000000000000e+06	4.349161000000000000e+06	7.443135500000000000e+06	6.287608500000000000e+06	7.268484000000000000e+06	6.328283500000000000e+06	6.565740500000000000e+06	7.994879000000000000e+06	7.703984000000000000e+06	6.234612500000000000e+06	8.362130000000000000e+06	7.864773000000000000e+06	5.791594000000000000e+06	7.641858000000000000e+06	6.391885500000000000e+06	6.413663000000000000e+06	5.870762500000000000e+06	8.143642000000000000e+06	5.793067500000000000e+06	5.479263000000000000e+06	5.208579000000000000e+06	4.334592500000000000e+06	6.288762500000000000e+06	7.735644000000000000e+06	9.822853000000000000e+06	7.837552000000000000e+06	4.874800500000000000e+06	7.068070000000000000e+06	6.990801000000000000e+06	6.598157000000000000e+06	6.276838000000000000e+06	7.347664000000000000e+06	5.991300000000000000e+06	6.259006500000000000e+06	8.085640000000000000e+06
8.790019999999999811e+01	1.502000000000000000e+04	1.311700000000000000e+04	1.682300000000000000e+04	1.171500000000000000e+04	1.562100000000000000e+04	1.782500000000000000e+04	1.562100000000000000e+04	1.310580000000000000e+05	6.374240000000000000e+05	8.544623000000000466e+05	2.897816299999999814e+06	3.219799799999999814e+06	5.580314000000000000e+06	4.975390000000000000e+06	5.937687500000000000e+06	7.698820500000000000e+06	7.579539500000000000e+06	7.378012000000000000e+06	6.031320500000000000e+06	7.660367000000000000e+06	7.243031000000000000e+06	7.389814000000000000e+06	6.992836500000000000e+06	8.184012500000000000e+06	8.391880000000000000e+06	7.954637000000000000e+06	6.451140500000000000e+06	7.028156000000000000e+06	6.758697000000000000e+06	7.942752000000000000e+06	7.107926000000000000e+06	6.767641000000000000e+06	6.529179000000000000e+06	5.024975500000000000e+06	7.897504500000000000e+06	5.804687500000000000e+06	6.092022000000000000e+06	4.583645500000000000e+06	9.106774000000000000e+06	6.427215000000000000e+06	5.932522500000000000e+06	6.139894000000000000e+06	7.484608000000000000e+06	7.591595000000000000e+06	6.026962500000000000e+06	8.133190000000000000e+06	9.322891000000000000e+06	8.478165000000000000e+06	8.389009000000000000e+06
8.790170000000000528e+01	1.301700000000000000e+04	1.181500000000000000e+04	1.301700000000000000e+04	1.492000000000000000e+04	1.341700000000000000e+04	1.381800000000000000e+04	1.652300000000000000e+04	1.354920000000000000e+05	6.669920000000000000e+05	2.030796100000000093e+06	2.601563000000000000e+06	4.039281799999999814e+06	6.861497500000000000e+06	5.188020500000000000e+06	7.246620000000000000e+06	7.169232500000000000e+06	8.675863000000000000e+06	8.320170500000000000e+06	7.779987000000000000e+06	9.483791000000000000e+06	7.575681000000000000e+06	7.710254000000000000e+06	8.296726000000000000e+06	6.947825000000000000e+06	7.117271000000000000e+06	8.373365000000000000e+06	9.587339000000000000e+06	9.453487000000000000e+06	7.605130500000000000e+06	8.817196000000000000e+06	1.037933800000000000e+07	5.707191500000000000e+06	7.021817500000000000e+06	7.513953000000000000e+06	6.544262000000000000e+06	6.188029000000000000e+06	7.561449500000000000e+06	6.067312000000000000e+06	6.052677500000000000e+06	6.931300500000000000e+06	6.966632000000000000e+06	6.853976000000000000e+06	9.513328000000000000e+06	6.943251000000000000e+06	8.471984000000000000e+06	8.555434000000000000e+06	6.479163000000000000e+06	8.573503000000000000e+06	7.799626500000000000e+06
8.790319999999999823e+01	1.391800000000000000e+04	1.211500000000000000e+04	1.441900000000000000e+04	1.532100000000000000e+04	1.371800000000000000e+04	1.502000000000000000e+04	1.812600000000000000e+04	1.179640000000000000e+05	6.168640000000000000e+05	1.244448000000000000e+06	2.542242500000000000e+06	2.897784799999999814e+06	4.825769000000000000e+06	4.987078000000000000e+06	6.134069000000000000e+06	7.282401500000000000e+06	7.733586000000000000e+06	5.902315000000000000e+06	6.620072000000000000e+06	6.381628500000000000e+06	7.237095000000000000e+06	7.152270500000000000e+06	8.865550000000000000e+06	7.506544000000000000e+06	7.581847000000000000e+06	7.775267500000000000e+06	6.367940500000000000e+06	7.517938500000000000e+06	6.220186500000000000e+06	6.663657000000000000e+06	7.488582500000000000e+06	7.286022000000000000e+06	6.030373500000000000e+06	6.234052000000000000e+06	6.562055500000000000e+06	6.205443000000000000e+06	6.861529500000000000e+06	6.096148000000000000e+06	6.664695000000000000e+06	6.835375500000000000e+06	9.259406000000000000e+06	9.995486000000000000e+06	7.907089500000000000e+06	5.330830500000000000e+06	7.746489500000000000e+06	8.835266000000000000e+06	6.437557000000000000e+06	6.943251000000000000e+06	8.942253000000000000e+06
8.790460000000000207e+01	1.932800000000000000e+04	1.261600000000000000e+04	1.431900000000000000e+04	1.281600000000000000e+04	1.301700000000000000e+04	1.562100000000000000e+04	1.461900000000000000e+04	1.343800000000000000e+05	5.671840000000000000e+05	1.294528000000000000e+06	2.400094799999999814e+06	3.799379000000000000e+06	5.580314000000000000e+06	4.088858500000000000e+06	7.823401500000000000e+06	8.043796000000000000e+06	6.453496000000000000e+06	6.370611500000000000e+06	8.101341000000000000e+06	6.541426000000000000e+06	6.761626500000000000e+06	7.205637500000000000e+06	6.465455000000000000e+06	6.430787500000000000e+06	7.760585000000000000e+06	8.181926000000000000e+06	6.593565500000000000e+06	6.562072500000000000e+06	7.409781500000000000e+06	6.675544500000000000e+06	5.781511000000000000e+06	6.410190000000000000e+06	7.472948000000000000e+06	5.738755000000000000e+06	7.247456500000000000e+06	9.331616000000000000e+06	6.253968500000000000e+06	5.703518000000000000e+06	6.652467000000000000e+06	7.669563500000000000e+06	6.346095500000000000e+06	7.359551000000000000e+06	6.205513000000000000e+06	6.877751000000000000e+06	9.911798000000000000e+06	1.227978800000000000e+07	6.413663000000000000e+06	8.591334000000000000e+06	7.901146000000000000e+06
8.790609999999999502e+01	1.542100000000000000e+04	1.542100000000000000e+04	1.131400000000000000e+04	1.251600000000000000e+04	1.542100000000000000e+04	1.451900000000000000e+04	1.752500000000000000e+04	1.261220000000000000e+05	6.730880000000000000e+05	8.544623000000000466e+05	2.086022100000000093e+06	3.272493299999999814e+06	4.363762000000000000e+06	4.502549500000000000e+06	6.009012500000000000e+06	5.211718000000000000e+06	6.826831000000000000e+06	7.158842000000000000e+06	8.445988000000000000e+06	8.305709500000000000e+06	7.504568500000000000e+06	7.496548000000000000e+06	6.915754000000000000e+06	9.319025000000000000e+06	7.516397000000000000e+06	6.447383500000000000e+06	7.805365000000000000e+06	6.231463000000000000e+06	7.528150000000000000e+06	5.961462500000000000e+06	7.357735500000000000e+06	8.292431000000000000e+06	6.434185500000000000e+06	8.198154000000000000e+06	7.370372000000000000e+06	7.373462500000000000e+06	7.104507500000000000e+06	5.853695500000000000e+06	6.677045500000000000e+06	7.081423500000000000e+06	9.613593000000000000e+06	6.437557000000000000e+06	8.608928000000000000e+06	6.913413500000000000e+06	6.235231500000000000e+06	6.223344000000000000e+06	7.443001500000000000e+06	7.169232500000000000e+06	1.031668600000000000e+07
8.790760000000000218e+01	1.311700000000000000e+04	1.381800000000000000e+04	1.482000000000000000e+04	1.472000000000000000e+04	1.371800000000000000e+04	1.421900000000000000e+04	1.872700000000000000e+04	1.368000000000000000e+05	6.387680000000000000e+05	2.264962500000000000e+06	1.961519000000000000e+06	3.313490799999999814e+06	5.492657500000000000e+06	6.050703000000000000e+06	6.259006500000000000e+06	6.050737500000000000e+06	7.650701500000000000e+06	7.395773000000000000e+06	6.834228500000000000e+06	9.146216000000000000e+06	8.829351000000000000e+06	8.742731000000000000e+06	9.315967000000000000e+06	6.668525000000000000e+06	9.029006000000000000e+06	7.488109000000000000e+06	5.756106500000000000e+06	7.724628000000000000e+06	6.237924000000000000e+06	6.015075000000000000e+06	8.071154500000000000e+06	5.826222500000000000e+06	6.861360000000000000e+06	6.977293000000000000e+06	6.813974000000000000e+06	5.479160500000000000e+06	7.144965500000000000e+06	5.663263000000000000e+06	7.754221000000000000e+06	6.211144000000000000e+06	6.765689500000000000e+06	9.239440000000000000e+06	8.252065000000000000e+06	6.538719500000000000e+06	9.168116000000000000e+06	6.288606500000000000e+06	1.100687400000000000e+07	7.799626500000000000e+06	7.615608000000000000e+06
8.790900000000000603e+01	1.331700000000000000e+04	1.642300000000000000e+04	1.592200000000000000e+04	1.482000000000000000e+04	1.391800000000000000e+04	1.482000000000000000e+04	1.902800000000000000e+04	1.324680000000000000e+05	5.858240000000000000e+05	8.017820000000000000e+05	2.494880000000000000e+06	3.846166500000000000e+06	3.708561500000000000e+06	5.465821500000000000e+06	9.251566000000000000e+06	7.097907500000000000e+06	7.111479500000000000e+06	6.684625000000000000e+06	6.191878000000000000e+06	7.441310000000000000e+06	7.724435500000000000e+06	7.193897000000000000e+06	7.111479500000000000e+06	7.666975000000000000e+06	8.356180000000000000e+06	6.100594500000000000e+06	7.698546000000000000e+06	5.328773000000000000e+06	7.137570000000000000e+06	8.317446000000000000e+06	7.423218500000000000e+06	6.309013500000000000e+06	7.455040500000000000e+06	7.390099500000000000e+06	7.182955000000000000e+06	5.926586000000000000e+06	6.415915500000000000e+06	6.292463000000000000e+06	6.003765000000000000e+06	7.873524000000000000e+06	5.973962500000000000e+06	1.103064900000000000e+07	7.550108000000000000e+06	5.729418500000000000e+06	9.430116000000000000e+06	6.978913500000000000e+06	5.830700000000000000e+06	7.895202000000000000e+06	1.011412300000000000e+07
8.791049999999999898e+01	1.441900000000000000e+04	1.461900000000000000e+04	1.271600000000000000e+04	1.662300000000000000e+04	1.141400000000000000e+04	1.482000000000000000e+04	1.652300000000000000e+04	1.369000000000000000e+05	8.879350000000000000e+04	2.007408600000000093e+06	2.749690299999999814e+06	3.284191000000000000e+06	3.404452000000000000e+06	6.027090500000000000e+06	6.128006000000000000e+06	6.740926000000000000e+06	6.898111500000000000e+06	7.324610500000000000e+06	7.101865000000000000e+06	7.766820000000000000e+06	7.611534000000000000e+06	8.832151000000000000e+06	6.696584000000000000e+06	6.198987500000000000e+06	6.301288000000000000e+06	8.427140000000000000e+06	7.651071000000000000e+06	9.530126000000000000e+06	6.048606000000000000e+06	8.787478000000000000e+06	6.637899000000000000e+06	6.005007500000000000e+06	6.541038500000000000e+06	6.334337000000000000e+06	5.665591000000000000e+06	7.640362000000000000e+06	6.601212500000000000e+06	6.078846500000000000e+06	9.584160000000000000e+06	7.201569500000000000e+06	6.576553500000000000e+06	9.477666000000000000e+06	6.169731500000000000e+06	7.680870500000000000e+06	8.168614500000000000e+06	7.222845000000000000e+06	9.543285000000000000e+06	7.686933000000000000e+06	8.287489500000000000e+06
8.791200000000000614e+01	1.472000000000000000e+04	1.592200000000000000e+04	1.532100000000000000e+04	1.351800000000000000e+04	1.261600000000000000e+04	1.421900000000000000e+04	1.612200000000000000e+04	1.370040000000000000e+05	1.320427600000000093e+06	1.590432000000000000e+06	3.526079000000000000e+06	3.688200299999999814e+06	4.515699500000000000e+06	4.880822000000000000e+06	5.146455500000000000e+06	8.567559000000000000e+06	7.514416000000000000e+06	6.903913000000000000e+06	8.701739000000000000e+06	6.381628500000000000e+06	6.969740500000000000e+06	5.923520500000000000e+06	6.755905500000000000e+06	6.400862500000000000e+06	7.587797000000000000e+06	7.805142500000000000e+06	6.706556000000000000e+06	7.040064500000000000e+06	6.670009500000000000e+06	6.681369500000000000e+06	9.510828000000000000e+06	8.042465500000000000e+06	8.351372000000000000e+06	6.246072500000000000e+06	8.085273000000000000e+06	5.967335000000000000e+06	6.716806000000000000e+06	5.796023500000000000e+06	7.093291000000000000e+06	6.427215000000000000e+06	8.012193500000000000e+06	6.627757000000000000e+06	7.460833000000000000e+06	6.889638500000000000e+06	8.585152000000000000e+06	9.947698000000000000e+06	9.727304000000000000e+06	7.758377000000000000e+06	7.728539000000000000e+06
[truncated: 30 more columns]
