# Supplementary material for: Otolith microchemistry and diadromy in Patagonian river fishes
Source: PeerJ. 2019 Jan 3;7:e6149. doi: 10.7717/peerj.6149 (PMC6321752; doi:10.7717/peerj.6149)
Supplement: Supplemental Information 3 — Raw data. This archive contains the raw data used to generate the analyses reported in the paper cited above. The python script provided allows to convert from the isotopic intensities measured by LA-ICP-MS to molar concentrations of Sr:Ca. [file peerj-07-6149-s003.zip › Dataset S1/Alo_etAl_scripts/samples/MM11.txt]

4.794850000000000279e+01,3.203000000000000000e+03,3.503000000000000000e+03,2.502000000000000000e+03,3.704000000000000000e+03,2.903000000000000000e+03,3.203000000000000000e+03,3.103000000000000000e+03,2.102000000000000000e+03,4.505000000000000000e+03,2.802000000000000000e+03,3.704000000000000000e+03,3.804000000000000000e+03,2.502000000000000000e+03,2.402000000000000000e+03,3.904000000000000000e+03,3.203000000000000000e+03,2.502000000000000000e+03,2.903000000000000000e+03,2.202000000000000000e+03,2.702000000000000000e+03,3.704000000000000000e+03,3.003000000000000000e+03,4.705000000000000000e+03,2.602000000000000000e+03,3.904000000000000000e+03,4.204000000000000000e+03,3.403000000000000000e+03,9.011000000000000000e+03,4.419200000000000000e+04,7.139800000000000000e+04,1.545480000000000000e+05,2.025200000000000000e+05,3.110080000000000000e+05,4.213040000000000000e+05,6.254400000000000000e+05,7.131840000000000000e+05,9.153600000000000000e+05,1.149728000000000000e+06,1.161376000000000000e+06,1.301888000000000000e+06,1.370624000000000000e+06,1.766368000000000000e+06,1.777632000000000000e+06,1.840384000000000000e+06,2.043680000000000000e+06,2.036384000000000000e+06,2.344512000000000000e+06,2.408320000000000000e+06,2.251584000000000000e+06,2.372800000000000000e+06,2.702400000000000000e+06,2.230233799999999814e+06,2.555819500000000000e+06,2.313606000000000000e+06,2.739328000000000000e+06,2.718631799999999814e+06,2.277824000000000000e+06,2.566848000000000000e+06,2.549056000000000000e+06,2.207744000000000000e+06,2.583872000000000000e+06,2.150756000000000000e+06,2.207573799999999814e+06,2.269248000000000000e+06,2.037121300000000047e+06,2.008736000000000000e+06,2.438400000000000000e+06,1.900288000000000000e+06,2.391424000000000000e+06,2.066368000000000000e+06,2.343868500000000000e+06,1.961426100000000093e+06,2.004768000000000000e+06,1.741833899999999907e+06,2.078770000000000000e+06,1.969824000000000000e+06,2.203791000000000000e+06,2.055712000000000000e+06,1.876032000000000000e+06,2.703500500000000000e+06,1.859177800000000047e+06,1.960224000000000000e+06,1.848512000000000000e+06,1.986144000000000000e+06,1.605464500000000000e+06,3.623707500000000000e+06,1.823104000000000000e+06,1.847828300000000047e+06,2.131805000000000000e+06,2.027520000000000000e+06,2.304384000000000000e+06,2.343868500000000000e+06,2.010400000000000000e+06,1.850592000000000000e+06,2.256751299999999814e+06,1.783482600000000093e+06,2.403904000000000000e+06,1.939872000000000000e+06,2.381312000000000000e+06,2.380672000000000000e+06,2.540928000000000000e+06,1.990336000000000000e+06,1.962208000000000000e+06,1.873824000000000000e+06,1.978528000000000000e+06,2.077216000000000000e+06,2.178880000000000000e+06,2.178432000000000000e+06,2.285568000000000000e+06,1.999136000000000000e+06,2.381734500000000000e+06,1.946294899999999907e+06,2.044761500000000000e+06,2.018464000000000000e+06,2.131805000000000000e+06,2.216640000000000000e+06,1.744352000000000000e+06,2.035808000000000000e+06,2.158080000000000000e+06,1.890496000000000000e+06,2.323776000000000000e+06,1.953728000000000000e+06,1.724064000000000000e+06,1.954272000000000000e+06,1.720384000000000000e+06,1.982368000000000000e+06,1.817088000000000000e+06,1.783968000000000000e+06,1.756965100000000093e+06,2.090156300000000047e+06,5.528353500000000000e+06,1.772096399999999907e+06,2.011744000000000000e+06,1.722882000000000000e+06,2.171456000000000000e+06,2.059936000000000000e+06,2.253376000000000000e+06,1.768276800000000047e+06,2.393120799999999814e+06,2.021990000000000000e+06,1.938729300000000047e+06,2.070112000000000000e+06,2.048507500000000000e+06,2.004000000000000000e+06,1.832697000000000000e+06,2.286144000000000000e+06,2.361984000000000000e+06,2.082528000000000000e+06,2.235072000000000000e+06,2.343868500000000000e+06,2.406400000000000000e+06,2.279552000000000000e+06,2.018244000000000000e+06,2.190592000000000000e+06,2.072544000000000000e+06,2.174656000000000000e+06,2.188608000000000000e+06,2.382976000000000000e+06,1.855431800000000047e+06,2.059040000000000000e+06,1.749399500000000000e+06,2.040940899999999907e+06,1.923680000000000000e+06,1.987552000000000000e+06,2.260992000000000000e+06,2.097792000000000000e+06,1.923523399999999907e+06,2.090156300000000047e+06,1.961426100000000093e+06,1.957606500000000000e+06,2.283904000000000000e+06,1.809925500000000000e+06,2.465088000000000000e+06,2.105287500000000000e+06,2.298437000000000000e+06,2.044761500000000000e+06,1.881874500000000000e+06,2.287088500000000000e+06,1.912352000000000000e+06,2.540688299999999814e+06,2.343936000000000000e+06,2.400649500000000000e+06,2.182912000000000000e+06,2.351472000000000000e+06,2.535744000000000000e+06,2.567808000000000000e+06,3.248830799999999814e+06,2.056073100000000093e+06,2.143190299999999814e+06,2.343868500000000000e+06,2.177273500000000000e+06,2.029184000000000000e+06,2.063040000000000000e+06,1.919777399999999907e+06,2.291584000000000000e+06,2.434769500000000000e+06,1.745579899999999907e+06,2.054720000000000000e+06,2.351472000000000000e+06,1.533552300000000047e+06,2.215102500000000000e+06,2.120493500000000000e+06,1.929728000000000000e+06,2.639117000000000000e+06,1.866743300000000047e+06,2.146936299999999814e+06,1.756965100000000093e+06,2.101541500000000000e+06,1.968992800000000047e+06,1.635616000000000000e+06,1.825131399999999907e+06,2.040940899999999907e+06,2.224704000000000000e+06,2.150756000000000000e+06,2.063638800000000047e+06,2.362783500000000000e+06,2.412034799999999814e+06,2.953468799999999814e+06,2.555776000000000000e+06,2.419563500000000000e+06,2.499153000000000000e+06,2.741480000000000000e+06,2.620203000000000000e+06,2.061920000000000000e+06,2.465033000000000000e+06,3.135270799999999814e+06,2.052416000000000000e+06,2.128059000000000000e+06,2.014424300000000047e+06,3.309355799999999814e+06,2.243904000000000000e+06,2.434769500000000000e+06,2.226944000000000000e+06,2.245439799999999814e+06,2.465033000000000000e+06,2.139407500000000000e+06,1.934909600000000093e+06,2.014944000000000000e+06,2.056073100000000093e+06,3.112498000000000000e+06,2.047104000000000000e+06,2.624061500000000000e+06,2.302219799999999814e+06,2.608854500000000000e+06,2.240640000000000000e+06,2.529415500000000000e+06,2.749045500000000000e+06,3.532844299999999814e+06,2.252968500000000000e+06,2.612713000000000000e+06,2.957327299999999814e+06,2.423421000000000000e+06,2.427167000000000000e+06,2.563460799999999814e+06,2.900433799999999814e+06,2.900433799999999814e+06,3.354900799999999814e+06,2.669455000000000000e+06,2.446118000000000000e+06,2.321134799999999814e+06,2.677096500000000000e+06,2.067458399999999907e+06,2.237837299999999814e+06,2.495294500000000000e+06,2.446118000000000000e+06,2.416064000000000000e+06,2.714849000000000000e+06,2.677568000000000000e+06,2.434769500000000000e+06,2.624061500000000000e+06,3.188305799999999814e+06,3.192088500000000000e+06,2.661965299999999814e+06,2.063638800000000047e+06,2.355254799999999814e+06,2.624061500000000000e+06,2.877812500000000000e+06,2.652544000000000000e+06,2.961110000000000000e+06,2.570950799999999814e+06,2.692227799999999814e+06,2.423421000000000000e+06,2.817136000000000000e+06,3.142760500000000000e+06,3.044407500000000000e+06,2.461287000000000000e+06,3.021635000000000000e+06,3.017852299999999814e+06,2.631627000000000000e+06,2.673238000000000000e+06,2.302219799999999814e+06,2.953468799999999814e+06,1.976595300000000047e+06,2.540688299999999814e+06,2.635334299999999814e+06,3.263962000000000000e+06,1.890944000000000000e+06,2.436352000000000000e+06,2.283268799999999814e+06,2.472635500000000000e+06,2.237837299999999814e+06,2.684586500000000000e+06,2.533198299999999814e+06,2.510425799999999814e+06,2.764176799999999814e+06,2.752752799999999814e+06,2.472640000000000000e+06,2.430949799999999814e+06,2.767884000000000000e+06,2.544546799999999814e+06,2.658880000000000000e+06,2.222705000000000000e+06,2.328737299999999814e+06,2.752752799999999814e+06,2.400649500000000000e+06,2.177273500000000000e+06,2.354944000000000000e+06,2.474688000000000000e+06,2.384256000000000000e+06,2.112890000000000000e+06,2.620203000000000000e+06,2.521774000000000000e+06,2.482368000000000000e+06,2.252968500000000000e+06,2.783015299999999814e+06,2.616495799999999814e+06,2.328737299999999814e+06,2.207573799999999814e+06,2.510425799999999814e+06,2.434769500000000000e+06,2.192404799999999814e+06,2.252968500000000000e+06,2.415780799999999814e+06,2.798146500000000000e+06,2.279486000000000000e+06,2.150756000000000000e+06,2.312640000000000000e+06,2.086410300000000047e+06,2.351472000000000000e+06,1.946688000000000000e+06,1.840262600000000093e+06,2.457429500000000000e+06,2.280896000000000000e+06,2.071204399999999907e+06,2.533198299999999814e+06,2.832267500000000000e+06,1.813745100000000093e+06,2.204416000000000000e+06,1.904646100000000093e+06,2.570950799999999814e+06,2.146752000000000000e+06,2.093975899999999907e+06,2.275740000000000000e+06,1.987943600000000093e+06,2.631627000000000000e+06,2.570176000000000000e+06,2.082590600000000093e+06,3.218568299999999814e+06,2.188585000000000000e+06,2.173453799999999814e+06,2.612713000000000000e+06,2.186240000000000000e+06,2.222705000000000000e+06,2.003074899999999907e+06,2.162142299999999814e+06,2.169671000000000000e+06,2.205056000000000000e+06,2.786798000000000000e+06,2.995079500000000000e+06,2.533888000000000000e+06,2.366603299999999814e+06,2.502935799999999814e+06,2.468815799999999814e+06,1.787228600000000093e+06,1.919777399999999907e+06,2.422848000000000000e+06,2.178112000000000000e+06,2.158784000000000000e+06,2.332483299999999814e+06,2.181056299999999814e+06,2.269376000000000000e+06,2.419563500000000000e+06,2.699717500000000000e+06,2.483946000000000000e+06,2.866312799999999814e+06,2.514284299999999814e+06,2.442298299999999814e+06,2.662528000000000000e+06,2.192404799999999814e+06,2.321134799999999814e+06,2.677120000000000000e+06,2.412224000000000000e+06,2.190784000000000000e+06,2.340085799999999814e+06,3.241189500000000000e+06,2.097758799999999814e+06,2.306002500000000000e+06,2.336266000000000000e+06,2.249472000000000000e+06,1.953860500000000000e+06,2.326656000000000000e+06,2.208640000000000000e+06,2.417792000000000000e+06,2.688369299999999814e+06,2.718631799999999814e+06,2.404432299999999814e+06,2.483946000000000000e+06,2.657728000000000000e+06,2.468815799999999814e+06,2.472064000000000000e+06,2.896726500000000000e+06,2.820919000000000000e+06,2.237837299999999814e+06,2.672000000000000000e+06,2.552036500000000000e+06,2.249664000000000000e+06,2.154538799999999814e+06,2.332483299999999814e+06,2.423421000000000000e+06,2.949686000000000000e+06,2.116672799999999814e+06,2.563460799999999814e+06,2.786798000000000000e+06,2.889161000000000000e+06,2.593799000000000000e+06,3.127629500000000000e+06,2.961472000000000000e+06,3.032983500000000000e+06,2.760394000000000000e+06,2.885302500000000000e+06,2.817136000000000000e+06,2.495294500000000000e+06,2.416192000000000000e+06,1.999255300000000047e+06,2.968600000000000000e+06,2.351472000000000000e+06,1.965172100000000093e+06,2.461287000000000000e+06,2.703500500000000000e+06,2.533198299999999814e+06,2.419563500000000000e+06,2.585152000000000000e+06,2.737621500000000000e+06,2.355254799999999814e+06,2.813429000000000000e+06,2.404432299999999814e+06,2.006858800000000047e+06,2.423421000000000000e+06,2.321152000000000000e+06,2.145536000000000000e+06,2.221696000000000000e+06,2.207573799999999814e+06,2.506643000000000000e+06,2.018244000000000000e+06,2.448384000000000000e+06,2.385518299999999814e+06,1.972812399999999907e+06,2.039360000000000000e+06,1.950040899999999907e+06,1.836443000000000000e+06,2.506643000000000000e+06,1.912160000000000000e+06,2.377914799999999814e+06,1.968992800000000047e+06,2.226944000000000000e+06,2.230233799999999814e+06,2.264576000000000000e+06,1.912211800000000047e+06,2.612713000000000000e+06,2.082590600000000093e+06,2.306002500000000000e+06,2.214656000000000000e+06,2.197824000000000000e+06,2.143190299999999814e+06,2.275740000000000000e+06,2.767884000000000000e+06,2.502935799999999814e+06,2.749045500000000000e+06,2.112890000000000000e+06,2.249222500000000000e+06,2.658106799999999814e+06,2.124276299999999814e+06,3.165533299999999814e+06,2.275740000000000000e+06,2.324954500000000000e+06,2.294617299999999814e+06,1.639547600000000093e+06,2.241620000000000000e+06,2.370386000000000000e+06,1.878128600000000093e+06,2.058720000000000000e+06,2.072672000000000000e+06,2.340085799999999814e+06,1.957606500000000000e+06,1.893260899999999907e+06,2.275740000000000000e+06,2.601364500000000000e+06,2.245439799999999814e+06,2.131805000000000000e+06,2.139407500000000000e+06,2.114560000000000000e+06,2.029555500000000000e+06,2.029555500000000000e+06,2.858822799999999814e+06,1.985024000000000000e+06,2.249222500000000000e+06,2.106432000000000000e+06,2.483946000000000000e+06,1.980378000000000000e+06,2.434769500000000000e+06,2.570950799999999814e+06,2.025809600000000093e+06,2.071204399999999907e+06,2.597581799999999814e+06,2.082590600000000093e+06,2.329024000000000000e+06,2.075024000000000000e+06,2.432384000000000000e+06,2.832267500000000000e+06,2.389301000000000000e+06,3.048114799999999814e+06,2.078770000000000000e+06,2.476418299999999814e+06,2.230233799999999814e+06,2.820919000000000000e+06,2.101541500000000000e+06,3.131412299999999814e+06,2.533198299999999814e+06,2.298437000000000000e+06,2.245120000000000000e+06,2.237837299999999814e+06,2.604288000000000000e+06,1.817565800000000047e+06,2.146936299999999814e+06,2.184802299999999814e+06,2.601364500000000000e+06,2.733914299999999814e+06,3.146543500000000000e+06,2.230720000000000000e+06,2.567168000000000000e+06,2.075024000000000000e+06,2.624061500000000000e+06,2.052327100000000093e+06,2.039360000000000000e+06,1.851680000000000000e+06,1.957024000000000000e+06,1.857600000000000000e+06,1.862432000000000000e+06,1.636800000000000000e+06,2.355254799999999814e+06,2.046112000000000000e+06,1.844045500000000000e+06,2.037121300000000047e+06,1.692581600000000093e+06,1.794794300000000047e+06,1.972896000000000000e+06,2.200704000000000000e+06,2.177216000000000000e+06,2.230233799999999814e+06,2.105287500000000000e+06,2.178560000000000000e+06,1.923523399999999907e+06,2.423421000000000000e+06,2.282240000000000000e+06,2.093975899999999907e+06,2.155648000000000000e+06,2.203791000000000000e+06,2.185024000000000000e+06,1.798613899999999907e+06,2.288704000000000000e+06,2.313606000000000000e+06,2.256751299999999814e+06,2.131805000000000000e+06,2.249222500000000000e+06,2.011520000000000000e+06,2.249472000000000000e+06,1.915957800000000047e+06,2.130624000000000000e+06,1.987456000000000000e+06,2.290871299999999814e+06,2.279486000000000000e+06,2.048507500000000000e+06,1.861216000000000000e+06,1.597898899999999907e+06,2.150080000000000000e+06,1.914688000000000000e+06,2.018244000000000000e+06,1.694912000000000000e+06,1.881952000000000000e+06,1.594152899999999907e+06,1.959904000000000000e+06,1.722882000000000000e+06,1.776320000000000000e+06,2.260571000000000000e+06,1.560069800000000047e+06,1.871968000000000000e+06,1.744128000000000000e+06,1.733760000000000000e+06,1.427520000000000000e+06,1.722882000000000000e+06,2.175552000000000000e+06,1.764530800000000047e+06,1.582766600000000093e+06,2.340085799999999814e+06,1.787228600000000093e+06,2.369536000000000000e+06,1.991726500000000000e+06,3.566965299999999814e+06,1.450217899999999907e+06,2.117760000000000000e+06,1.881874500000000000e+06,2.340672000000000000e+06,2.224704000000000000e+06,2.446118000000000000e+06,2.021990000000000000e+06,2.605071799999999814e+06,2.118208000000000000e+06,1.934368000000000000e+06,2.137408000000000000e+06,2.105287500000000000e+06,2.173453799999999814e+06,2.098240000000000000e+06,2.242304000000000000e+06,1.904646100000000093e+06,1.794336000000000000e+06,2.324954500000000000e+06,2.521774000000000000e+06,2.862530000000000000e+06,1.961426100000000093e+06,2.169671000000000000e+06,2.290368000000000000e+06,1.793472000000000000e+06,1.970368000000000000e+06,2.159872000000000000e+06,2.025536000000000000e+06,2.297664000000000000e+06,1.677450399999999907e+06,2.162142299999999814e+06,1.862997399999999907e+06,2.029555500000000000e+06,2.298437000000000000e+06,2.163008000000000000e+06,2.193600000000000000e+06,1.707750800000000047e+06,1.806179500000000000e+06,1.917216000000000000e+06,1.879744000000000000e+06,1.904646100000000093e+06,2.040576000000000000e+06,1.851574300000000047e+06,2.154304000000000000e+06,2.143190299999999814e+06,1.806144000000000000e+06,1.968992800000000047e+06,1.980378000000000000e+06,2.340032000000000000e+06,2.010678399999999907e+06,2.211319799999999814e+06,2.151296000000000000e+06,2.389301000000000000e+06,2.508352000000000000e+06,1.898848000000000000e+06,2.563460799999999814e+06,1.707750800000000047e+06,1.835264000000000000e+06,1.484301000000000000e+06,1.719062300000000047e+06,1.999808000000000000e+06,2.022432000000000000e+06,1.898976000000000000e+06,2.280640000000000000e+06,1.782752000000000000e+06,1.927343000000000000e+06,1.899520000000000000e+06,2.457429500000000000e+06,1.707750800000000047e+06,2.063638800000000047e+06,2.184768000000000000e+06,2.158322500000000000e+06,1.734193500000000000e+06,2.222912000000000000e+06,2.286592000000000000e+06,2.037121300000000047e+06,2.396903500000000000e+06,1.613030100000000093e+06,2.181056299999999814e+06,2.169856000000000000e+06,1.915957800000000047e+06,2.165925000000000000e+06,2.173453799999999814e+06,1.738013300000000047e+06,1.983360000000000000e+06,2.097152000000000000e+06,1.620595800000000047e+06,1.743488000000000000e+06,2.234091299999999814e+06,1.904646100000000093e+06,2.179904000000000000e+06,1.752192000000000000e+06,1.825632000000000000e+06,1.794794300000000047e+06,1.745579899999999907e+06,1.859177800000000047e+06,1.833504000000000000e+06,1.597898899999999907e+06,2.082590600000000093e+06,2.033375300000000047e+06,1.772096399999999907e+06,2.616495799999999814e+06,2.226451000000000000e+06,2.354496000000000000e+06,1.947360000000000000e+06,1.712640000000000000e+06,1.620595800000000047e+06,1.904224000000000000e+06,1.913248000000000000e+06,1.791048300000000047e+06,1.844896000000000000e+06,1.678912000000000000e+06,1.631982000000000000e+06,2.321134799999999814e+06,2.071552000000000000e+06,2.014424300000000047e+06,1.465349100000000093e+06,1.854080000000000000e+06,1.635801600000000093e+06,1.704256000000000000e+06,1.594152899999999907e+06,1.578947000000000000e+06,4.040270799999999814e+06,1.893260899999999907e+06,3.313214299999999814e+06,2.078770000000000000e+06,2.060256000000000000e+06,2.053728000000000000e+06,1.813745100000000093e+06,1.991726500000000000e+06,1.658498500000000000e+06,1.871200000000000000e+06,1.657536000000000000e+06,1.745579899999999907e+06,1.738912000000000000e+06,1.655264000000000000e+06,1.844045500000000000e+06,1.691872000000000000e+06,1.638976000000000000e+06,1.564576000000000000e+06,3.032983500000000000e+06,1.389654000000000000e+06,1.656320000000000000e+06,1.620768000000000000e+06,1.786048000000000000e+06,1.650592000000000000e+06,1.484301000000000000e+06,2.313792000000000000e+06,1.817565800000000047e+06,1.784608000000000000e+06,1.760384000000000000e+06,1.753184000000000000e+06,1.953860500000000000e+06,1.676000000000000000e+06,1.923523399999999907e+06,1.879648000000000000e+06,1.799040000000000000e+06,2.052327100000000093e+06,1.647113300000000047e+06,1.768276800000000047e+06,2.175232000000000000e+06,2.048507500000000000e+06,2.262848000000000000e+06,2.760394000000000000e+06,1.870563000000000000e+06,2.165925000000000000e+06,1.855431800000000047e+06,2.177273500000000000e+06,2.476418299999999814e+06,2.317696000000000000e+06,2.271957299999999814e+06,2.373248000000000000e+06,2.326976000000000000e+06,2.798146500000000000e+06,2.426624000000000000e+06,2.579456000000000000e+06,2.158322500000000000e+06,2.362783500000000000e+06,2.241664000000000000e+06,2.207573799999999814e+06,2.136320000000000000e+06,2.230233799999999814e+06,2.057952000000000000e+06,2.817136000000000000e+06,2.124276299999999814e+06,2.336266000000000000e+06,1.965172100000000093e+06,2.179584000000000000e+06,1.957606500000000000e+06,2.097758799999999814e+06,2.423872000000000000e+06,1.897080500000000000e+06,2.033375300000000047e+06,2.336512000000000000e+06,2.222912000000000000e+06,1.950040899999999907e+06,2.279486000000000000e+06,1.919777399999999907e+06,1.624415399999999907e+06,1.844045500000000000e+06,2.476418299999999814e+06,2.090400000000000000e+06,2.137856000000000000e+06,1.666102000000000000e+06,2.044761500000000000e+06,2.377914799999999814e+06,2.449900799999999814e+06,2.268096000000000000e+06,2.476418299999999814e+06,2.237837299999999814e+06,2.457429500000000000e+06,1.881874500000000000e+06,2.798146500000000000e+06,2.143190299999999814e+06,3.638838799999999814e+06,1.942475300000000047e+06,2.014424300000000047e+06,2.514284299999999814e+06,2.241620000000000000e+06,2.502592000000000000e+06,2.071204399999999907e+06,2.794439299999999814e+06,1.984124000000000000e+06,2.071204399999999907e+06,2.468480000000000000e+06,2.010678399999999907e+06,1.991726500000000000e+06,2.103488000000000000e+06,1.870563000000000000e+06,1.711496800000000047e+06,2.101541500000000000e+06,1.988896000000000000e+06,1.878128600000000093e+06,1.919777399999999907e+06,1.881184000000000000e+06,1.790720000000000000e+06,1.995616000000000000e+06,1.729408000000000000e+06,1.476896000000000000e+06,1.805824000000000000e+06,1.643367300000000047e+06,1.825504000000000000e+06,1.931072000000000000e+06,1.837440000000000000e+06,1.587200000000000000e+06,1.836443000000000000e+06,1.571381300000000047e+06,1.678496000000000000e+06,1.768276800000000047e+06,1.851574300000000047e+06,1.666102000000000000e+06,1.878128600000000093e+06,2.306002500000000000e+06,1.855431800000000047e+06,2.142208000000000000e+06,2.491200000000000000e+06,2.173453799999999814e+06,1.942475300000000047e+06,2.131328000000000000e+06,3.135270799999999814e+06,2.196188500000000000e+06,2.097758799999999814e+06,1.994528000000000000e+06,2.131805000000000000e+06,1.812800000000000000e+06,1.662244500000000000e+06,1.976595300000000047e+06,1.861216000000000000e+06,1.832960000000000000e+06,1.838112000000000000e+06,1.583392000000000000e+06,1.805152000000000000e+06,1.829760000000000000e+06,1.839200000000000000e+06,2.105287500000000000e+06,2.372096000000000000e+06,1.609284100000000093e+06,1.909728000000000000e+06,2.184802299999999814e+06,2.293312000000000000e+06,2.561088000000000000e+06,1.720928000000000000e+06,1.953860500000000000e+06,1.575201000000000000e+06,1.847296000000000000e+06,1.631982000000000000e+06,1.677450399999999907e+06,1.910816000000000000e+06,1.427520000000000000e+06,1.735520000000000000e+06,2.080960000000000000e+06,1.859177800000000047e+06,1.991726500000000000e+06,2.196188500000000000e+06,1.866743300000000047e+06,1.844045500000000000e+06,1.536088100000000093e+06,1.596384000000000000e+06,2.173453799999999814e+06,1.450217899999999907e+06,1.257142100000000093e+06,1.775842399999999907e+06,1.696364500000000000e+06,1.586512500000000000e+06,1.469168800000000047e+06,1.756768000000000000e+06,1.706784000000000000e+06,1.442652300000000047e+06,1.764530800000000047e+06,2.862530000000000000e+06,1.876352000000000000e+06,2.068896000000000000e+06,2.010528000000000000e+06,1.915872000000000000e+06,1.567635399999999907e+06,2.006858800000000047e+06,1.647008000000000000e+06,1.968992800000000047e+06,1.787228600000000093e+06,2.033280000000000000e+06,1.942475300000000047e+06,2.071630000000000000e+06,1.594152899999999907e+06,2.037024000000000000e+06,1.912211800000000047e+06,1.753475100000000093e+06,2.168364500000000000e+06,1.769120000000000000e+06,1.978563500000000000e+06,1.714173300000000047e+06,1.774605899999999907e+06,1.415690600000000093e+06,1.502528000000000000e+06,2.190253799999999814e+06,1.274368000000000000e+06,7.357350000000000000e+06,1.556800000000000000e+06,1.629632000000000000e+06,1.471072000000000000e+06,1.363968000000000000e+06,1.643104000000000000e+06,1.390336000000000000e+06,1.629426800000000047e+06,1.492928000000000000e+06,1.580768500000000000e+06,1.838304000000000000e+06,1.624128000000000000e+06,1.408888399999999907e+06,1.512472500000000000e+06,1.703712000000000000e+06,1.669920000000000000e+06,1.416134800000000047e+06,1.790720000000000000e+06,1.865280000000000000e+06,1.594432000000000000e+06,1.809925500000000000e+06,1.774688000000000000e+06,1.990208000000000000e+06,1.779168000000000000e+06,1.525949800000000047e+06,1.650784000000000000e+06,1.643367300000000047e+06,2.184802299999999814e+06,1.575201000000000000e+06,1.713952000000000000e+06,2.056160000000000000e+06,1.783482600000000093e+06,1.785475500000000000e+06,1.847828300000000047e+06,2.040672000000000000e+06,2.321134799999999814e+06,2.014816000000000000e+06,2.499153000000000000e+06,2.298437000000000000e+06,2.839908799999999814e+06,2.150756000000000000e+06,2.028192000000000000e+06,2.241620000000000000e+06,2.506643000000000000e+06,1.889440300000000047e+06,2.222705000000000000e+06,2.184802299999999814e+06,2.328737299999999814e+06,1.931163600000000093e+06,1.817565800000000047e+06,2.143190299999999814e+06,1.968992800000000047e+06,1.681233300000000047e+06,2.559678000000000000e+06,2.125760000000000000e+06,3.218568299999999814e+06,2.237837299999999814e+06,1.855200000000000000e+06,2.044761500000000000e+06,2.318400000000000000e+06,2.964817000000000000e+06,1.845029500000000000e+06,2.339328000000000000e+06,2.366603299999999814e+06,1.970388600000000093e+06,2.252217500000000000e+06,2.302336000000000000e+06,2.418601000000000000e+06,2.204379500000000000e+06,1.981504000000000000e+06,2.419563500000000000e+06,2.595119500000000000e+06,2.206080000000000000e+06,2.241620000000000000e+06,1.942475300000000047e+06,2.206090799999999814e+06,1.726628000000000000e+06,1.995072000000000000e+06,2.215102500000000000e+06,1.923150300000000047e+06,1.931891600000000093e+06,2.069994899999999907e+06,2.225580000000000000e+06,1.808864000000000000e+06,1.742176000000000000e+06,3.091588799999999814e+06,1.998496000000000000e+06,1.892800000000000000e+06,2.225152000000000000e+06,1.913103800000000047e+06,1.838656000000000000e+06,1.669472000000000000e+06,1.600550399999999907e+06,1.639340300000000047e+06,2.071552000000000000e+06,2.162880000000000000e+06,1.964640000000000000e+06,2.561663500000000000e+06,2.037121300000000047e+06,2.352016500000000000e+06,1.994354500000000000e+06,2.057600000000000000e+06,1.551787100000000093e+06,3.032983500000000000e+06,1.844672000000000000e+06,2.529415500000000000e+06,1.916096000000000000e+06,2.310080000000000000e+06,2.222705000000000000e+06,2.262848000000000000e+06,2.109070299999999814e+06,2.078770000000000000e+06,2.343868500000000000e+06,2.006858800000000047e+06,1.917632000000000000e+06,2.283268799999999814e+06,1.876672000000000000e+06,2.166336000000000000e+06,2.243648500000000000e+06,1.879627600000000093e+06,2.360448000000000000e+06,2.066912000000000000e+06,1.900588500000000000e+06,2.160896000000000000e+06,2.348864000000000000e+06,3.041638299999999814e+06,2.141769799999999814e+06,2.258176000000000000e+06,1.800448000000000000e+06,1.636806000000000000e+06,1.876831800000000047e+06,1.956184300000000047e+06,2.198272000000000000e+06,1.694688000000000000e+06,1.783482600000000093e+06,2.468815799999999814e+06,1.794794300000000047e+06,1.919777399999999907e+06,1.939744000000000000e+06,1.888416000000000000e+06,1.643748300000000047e+06,1.633351300000000047e+06,1.747602000000000000e+06,1.665984000000000000e+06,1.833056000000000000e+06,1.860992000000000000e+06,1.822853300000000047e+06,2.133632000000000000e+06,1.816084899999999907e+06,1.751187000000000000e+06,1.888911800000000047e+06,1.936448000000000000e+06,1.792032000000000000e+06,1.743136000000000000e+06,1.758251399999999907e+06,1.446348100000000093e+06,1.677312000000000000e+06,1.478176000000000000e+06,1.684160000000000000e+06,1.872194500000000000e+06,1.614179000000000000e+06,1.679584000000000000e+06,1.775842399999999907e+06,1.779246300000000047e+06,1.893920000000000000e+06,1.807904000000000000e+06,1.963648000000000000e+06,1.565278100000000093e+06,2.068128000000000000e+06,1.856384000000000000e+06,2.013280000000000000e+06,1.767584000000000000e+06,1.605464500000000000e+06,1.941184000000000000e+06,1.896320000000000000e+06,2.009184000000000000e+06,1.683936000000000000e+06,1.968384000000000000e+06,1.773920000000000000e+06,1.787008000000000000e+06,1.928008600000000093e+06,1.950040899999999907e+06,2.601035299999999814e+06,2.080320000000000000e+06,1.754953000000000000e+06,2.033895500000000000e+06,2.022560000000000000e+06,1.814880000000000000e+06,1.943712000000000000e+06,1.631982000000000000e+06,1.831079300000000047e+06,1.855431800000000047e+06,1.837536000000000000e+06,1.726628000000000000e+06,1.840832000000000000e+06,1.861440000000000000e+06,1.809440000000000000e+06,1.789088000000000000e+06,1.865696000000000000e+06,1.781460899999999907e+06,1.641152000000000000e+06,1.763872000000000000e+06,1.563815800000000047e+06,1.374522800000000047e+06,1.691008000000000000e+06,1.779663000000000000e+06,1.758752000000000000e+06,1.753408000000000000e+06,1.431266000000000000e+06,1.926656000000000000e+06,1.787228600000000093e+06,1.977632000000000000e+06,1.730720000000000000e+06,2.309823299999999814e+06,1.703931000000000000e+06,1.859177800000000047e+06,1.757664000000000000e+06,1.990752000000000000e+06,1.793024000000000000e+06,1.634848000000000000e+06,1.634080000000000000e+06,2.189790299999999814e+06,1.879648000000000000e+06,1.856224000000000000e+06,1.858368000000000000e+06,1.763328000000000000e+06,1.912211800000000047e+06,1.810752000000000000e+06,1.602976000000000000e+06,1.868768000000000000e+06,1.672192000000000000e+06,1.974112000000000000e+06,2.092384000000000000e+06,2.036160000000000000e+06,1.715031399999999907e+06,2.056958100000000093e+06,1.604192000000000000e+06,2.003552000000000000e+06,1.864512000000000000e+06,1.808320000000000000e+06,1.926976000000000000e+06,1.718294500000000000e+06,1.788320000000000000e+06,1.784736000000000000e+06,1.767136000000000000e+06,1.905760000000000000e+06,1.802304000000000000e+06,1.741280000000000000e+06,2.340942500000000000e+06,1.660032000000000000e+06,2.017248000000000000e+06,2.389301000000000000e+06,2.072896000000000000e+06,1.751567300000000047e+06,2.275740000000000000e+06,1.893260899999999907e+06,1.613030100000000093e+06,1.513106399999999907e+06,1.808672000000000000e+06,1.953860500000000000e+06,1.897080500000000000e+06,1.755456000000000000e+06,1.499341600000000093e+06,1.787008000000000000e+06,1.829447500000000000e+06,1.647424000000000000e+06,1.819488000000000000e+06,1.781984000000000000e+06,1.571520000000000000e+06,2.238208000000000000e+06,1.744705800000000047e+06,1.848594000000000000e+06,1.721888000000000000e+06,1.738016000000000000e+06,2.024446100000000093e+06,1.820576000000000000e+06,5.835064000000000000e+06,1.891936000000000000e+06,1.672832000000000000e+06,1.692192000000000000e+06,1.598784000000000000e+06,1.690464000000000000e+06,1.938880000000000000e+06,1.660256000000000000e+06,1.843456000000000000e+06,1.670829399999999907e+06,1.757856000000000000e+06,1.764736000000000000e+06,1.684160000000000000e+06,1.591520000000000000e+06,1.718208000000000000e+06,1.706336000000000000e+06,1.770528000000000000e+06,1.724064000000000000e+06,1.551072000000000000e+06,1.846528000000000000e+06,1.825184000000000000e+06,1.603872000000000000e+06,1.964320000000000000e+06,1.605280000000000000e+06,1.724288000000000000e+06,1.708736000000000000e+06,1.404225800000000047e+06,1.450699600000000093e+06,1.554380500000000000e+06,1.836992000000000000e+06,1.502410000000000000e+06,1.786048000000000000e+06,1.442020300000000047e+06,1.627808000000000000e+06,1.828352000000000000e+06,1.705568000000000000e+06,1.747779800000000047e+06,2.703424500000000000e+06,1.623264000000000000e+06,1.630080000000000000e+06,2.159534000000000000e+06,1.554752000000000000e+06,1.598432000000000000e+06,1.425501399999999907e+06,1.406848000000000000e+06,1.658624000000000000e+06,1.573760000000000000e+06,1.448832000000000000e+06,1.567392000000000000e+06,1.557120000000000000e+06,1.713088000000000000e+06,1.521408000000000000e+06,1.738560000000000000e+06,1.495179899999999907e+06,1.480204899999999907e+06,1.506944000000000000e+06,1.619008000000000000e+06,1.496372300000000047e+06,1.588800000000000000e+06,1.402021000000000000e+06,1.457536000000000000e+06,1.850048000000000000e+06,1.615776000000000000e+06,1.557792000000000000e+06,1.481856000000000000e+06,1.636800000000000000e+06,1.492288000000000000e+06,1.863424000000000000e+06,1.484864000000000000e+06,1.815008000000000000e+06,1.428960000000000000e+06,1.707872000000000000e+06,1.574112000000000000e+06,1.536288000000000000e+06,1.962752000000000000e+06,1.756965100000000093e+06,2.294617299999999814e+06,2.112890000000000000e+06,1.953860500000000000e+06,2.033375300000000047e+06,2.040128000000000000e+06,2.374132000000000000e+06,1.853664000000000000e+06,1.754176000000000000e+06,2.468815799999999814e+06,2.006858800000000047e+06,2.146936299999999814e+06,2.283268799999999814e+06,2.063638800000000047e+06,3.036842000000000000e+06,2.135587799999999814e+06,1.927343000000000000e+06,2.491436000000000000e+06,2.483946000000000000e+06,2.158322500000000000e+06,2.247808000000000000e+06,1.919777399999999907e+06,1.972812399999999907e+06,1.908392100000000093e+06,1.767264000000000000e+06,1.953860500000000000e+06,2.003074899999999907e+06,2.661965299999999814e+06,2.552036500000000000e+06,2.056073100000000093e+06,2.502935799999999814e+06,2.192404799999999814e+06,1.783482600000000093e+06,2.128059000000000000e+06,2.033375300000000047e+06,2.605071799999999814e+06,2.624061500000000000e+06,2.487653299999999814e+06,2.461287000000000000e+06,2.398080000000000000e+06,2.120493500000000000e+06,1.935680000000000000e+06,2.071204399999999907e+06,2.258944000000000000e+06,1.897080500000000000e+06,2.010752000000000000e+06,2.254144000000000000e+06,1.934909600000000093e+06,2.376128000000000000e+06,2.218560000000000000e+06,1.981056000000000000e+06,1.881824000000000000e+06,2.059892800000000047e+06,3.116281000000000000e+06,2.116672799999999814e+06,2.252968500000000000e+06,2.510425799999999814e+06,2.230233799999999814e+06,1.893260899999999907e+06,1.952064000000000000e+06,3.316997000000000000e+06,1.851574300000000047e+06,2.261952000000000000e+06,2.052327100000000093e+06,2.510425799999999814e+06,2.006858800000000047e+06,2.427584000000000000e+06,2.491436000000000000e+06,2.230233799999999814e+06,2.359000799999999814e+06,2.048507500000000000e+06,2.521774000000000000e+06,2.461287000000000000e+06,2.294617299999999814e+06,1.908392100000000093e+06,1.624415399999999907e+06,1.859177800000000047e+06,1.968992800000000047e+06,1.897080500000000000e+06,2.336266000000000000e+06,2.673238000000000000e+06,2.241620000000000000e+06,3.729777500000000000e+06,2.222705000000000000e+06,1.862997399999999907e+06,2.173453799999999814e+06,2.162142299999999814e+06,1.677450399999999907e+06,1.567635399999999907e+06,1.897080500000000000e+06,1.620000000000000000e+06,2.028736000000000000e+06,1.900826500000000000e+06,2.124276299999999814e+06,1.873952000000000000e+06,2.260571000000000000e+06,1.620595800000000047e+06,1.980736000000000000e+06,2.555819500000000000e+06,2.502935799999999814e+06,2.139407500000000000e+06,2.086410300000000047e+06,2.446118000000000000e+06,1.817565800000000047e+06,2.544546799999999814e+06,1.874309000000000000e+06,2.252968500000000000e+06,1.563815800000000047e+06,2.027648000000000000e+06,2.025809600000000093e+06,1.605464500000000000e+06,2.555819500000000000e+06,1.889440300000000047e+06,1.942475300000000047e+06,2.110656000000000000e+06,1.442652300000000047e+06,2.468815799999999814e+06,1.965172100000000093e+06,1.510817500000000000e+06,1.950208000000000000e+06,1.757216000000000000e+06,1.855431800000000047e+06,2.230233799999999814e+06,1.522203800000000047e+06,1.862997399999999907e+06,1.926656000000000000e+06,1.802359899999999907e+06,1.802359899999999907e+06,2.475264000000000000e+06,2.112890000000000000e+06,2.071680000000000000e+06,1.866743300000000047e+06,2.271957299999999814e+06,2.139407500000000000e+06,2.161664000000000000e+06,2.143190299999999814e+06,1.939648000000000000e+06,1.794432000000000000e+06,1.839424000000000000e+06,2.449984000000000000e+06,1.870563000000000000e+06,1.750112000000000000e+06,1.586656000000000000e+06,1.699584000000000000e+06,1.872736000000000000e+06,1.865056000000000000e+06,1.555043399999999907e+06,2.174080000000000000e+06,1.507712000000000000e+06,2.019808000000000000e+06,2.022240000000000000e+06,1.707750800000000047e+06,1.619136000000000000e+06,2.226451000000000000e+06,1.594152899999999907e+06,1.817565800000000047e+06,1.729184000000000000e+06,1.938729300000000047e+06,1.643367300000000047e+06,1.681233300000000047e+06,1.878128600000000093e+06,2.283268799999999814e+06,2.237837299999999814e+06,1.650932899999999907e+06,2.260571000000000000e+06,1.764640000000000000e+06,1.707648000000000000e+06,1.651552000000000000e+06,1.609284100000000093e+06,1.749399500000000000e+06,2.090156300000000047e+06,2.090156300000000047e+06,1.738013300000000047e+06,1.719062300000000047e+06,1.613030100000000093e+06,1.828914300000000047e+06,1.707750800000000047e+06,1.628236000000000000e+06,1.915957800000000047e+06,1.805920000000000000e+06,2.442298299999999814e+06,2.099008000000000000e+06,2.154538799999999814e+06,2.229056000000000000e+06,2.075024000000000000e+06,2.041664000000000000e+06,2.090048000000000000e+06,2.245439799999999814e+06,2.002560000000000000e+06,1.802359899999999907e+06,1.821311800000000047e+06,2.028416000000000000e+06,1.772608000000000000e+06,1.777408000000000000e+06,1.619008000000000000e+06,1.556250000000000000e+06,1.427520000000000000e+06,1.624415399999999907e+06,1.802359899999999907e+06,1.340439600000000093e+06,1.593472000000000000e+06,1.321487800000000047e+06,1.566976000000000000e+06,1.730624000000000000e+06,1.925344000000000000e+06,1.510304000000000000e+06,1.506997899999999907e+06,1.624864000000000000e+06,1.578947000000000000e+06,2.669455000000000000e+06,1.594336000000000000e+06,1.832960000000000000e+06,1.541081000000000000e+06,1.687200000000000000e+06,2.317352000000000000e+06,2.074976000000000000e+06,1.861664000000000000e+06,1.907424000000000000e+06,1.775842399999999907e+06,1.522203800000000047e+06,2.165760000000000000e+06,2.048507500000000000e+06,2.103488000000000000e+06,1.803200000000000000e+06,2.126080000000000000e+06,1.631982000000000000e+06,1.931163600000000093e+06,1.624415399999999907e+06,1.632352000000000000e+06,1.822208000000000000e+06,1.646240000000000000e+06,2.987589799999999814e+06,1.637248000000000000e+06,1.828914300000000047e+06,1.866743300000000047e+06,1.586208000000000000e+06,2.824777500000000000e+06,1.687200000000000000e+06,1.617504000000000000e+06,1.747936000000000000e+06,1.712224000000000000e+06,1.693184000000000000e+06,1.893920000000000000e+06,1.775552000000000000e+06,1.890304000000000000e+06,1.790400000000000000e+06,1.812928000000000000e+06,1.928736000000000000e+06,1.967488000000000000e+06,1.767904000000000000e+06,1.578947000000000000e+06,1.740000000000000000e+06,1.884896000000000000e+06,1.779488000000000000e+06,1.784288000000000000e+06,1.606880000000000000e+06,1.705696000000000000e+06,1.655680000000000000e+06,1.699904000000000000e+06,1.578947000000000000e+06,1.651776000000000000e+06,1.704032000000000000e+06,1.573440000000000000e+06,1.714816000000000000e+06,1.950040899999999907e+06,1.941952000000000000e+06,1.669884800000000047e+06,1.757536000000000000e+06,1.768032000000000000e+06,1.946688000000000000e+06,1.826048000000000000e+06,1.772096399999999907e+06,1.880096000000000000e+06,1.907648000000000000e+06,1.969920000000000000e+06,1.999255300000000047e+06,1.817565800000000047e+06,1.806688000000000000e+06,1.905888000000000000e+06,1.823200000000000000e+06,1.756965100000000093e+06,1.823328000000000000e+06,1.810400000000000000e+06,1.803520000000000000e+06,1.903584000000000000e+06,2.040940899999999907e+06,1.847828300000000047e+06,1.578947000000000000e+06,2.115200000000000000e+06,1.755136000000000000e+06,1.926560000000000000e+06,1.675680000000000000e+06,1.560069800000000047e+06,1.726628000000000000e+06,1.716224000000000000e+06,2.056073100000000093e+06,3.203437000000000000e+06,1.874592000000000000e+06,2.037121300000000047e+06,1.925216000000000000e+06,1.639547600000000093e+06,1.990528000000000000e+06,1.820160000000000000e+06,2.024864000000000000e+06,1.878208000000000000e+06,1.885694300000000047e+06,1.812064000000000000e+06,1.693056000000000000e+06,1.776000000000000000e+06,1.929184000000000000e+06,2.034592000000000000e+06,1.506997899999999907e+06,1.747840000000000000e+06,1.932704000000000000e+06,2.060608000000000000e+06,2.067008000000000000e+06,2.010678399999999907e+06,1.869120000000000000e+06,1.777856000000000000e+06,1.826368000000000000e+06,1.696768000000000000e+06,1.855968000000000000e+06,2.779308000000000000e+06,1.955168000000000000e+06,1.817184000000000000e+06,1.696364500000000000e+06,1.771744000000000000e+06,1.650784000000000000e+06,1.781216000000000000e+06,1.725824000000000000e+06,1.707520000000000000e+06,1.597898899999999907e+06,1.895008000000000000e+06,1.756768000000000000e+06,1.732128000000000000e+06,1.896096000000000000e+06,1.753145500000000000e+06,1.681233300000000047e+06,2.029504000000000000e+06,1.743488000000000000e+06,1.862997399999999907e+06,1.824192000000000000e+06,1.908392100000000093e+06,1.535744000000000000e+06,2.039232000000000000e+06,1.714272000000000000e+06,1.880640000000000000e+06,2.135168000000000000e+06,1.707648000000000000e+06,1.936224000000000000e+06,1.869664000000000000e+06,1.679904000000000000e+06,1.889856000000000000e+06,1.924800000000000000e+06,2.040128000000000000e+06,1.903680000000000000e+06,1.917216000000000000e+06,2.100480000000000000e+06,2.216640000000000000e+06,1.764530800000000047e+06,1.829760000000000000e+06,2.059040000000000000e+06,2.022880000000000000e+06,1.957248000000000000e+06,1.879744000000000000e+06,1.874309000000000000e+06,2.302219799999999814e+06,1.832697000000000000e+06,1.886784000000000000e+06,1.885694300000000047e+06,1.900826500000000000e+06,2.009312000000000000e+06,1.885694300000000047e+06,1.852544000000000000e+06,1.860000000000000000e+06,2.154538799999999814e+06,2.045216000000000000e+06,1.730447600000000093e+06,2.169671000000000000e+06,2.166528000000000000e+06,1.890496000000000000e+06,2.036256000000000000e+06,1.815872000000000000e+06,2.313606000000000000e+06,1.650932899999999907e+06,1.952864000000000000e+06,1.847200000000000000e+06,2.114880000000000000e+06,1.800032000000000000e+06,1.826944000000000000e+06,1.959360000000000000e+06,1.760711100000000093e+06,1.866743300000000047e+06,1.575201000000000000e+06,1.688762000000000000e+06,2.272512000000000000e+06,1.683392000000000000e+06,1.590333300000000047e+06,2.191040000000000000e+06,1.563815800000000047e+06,2.347652299999999814e+06,2.110912000000000000e+06,1.658498500000000000e+06,2.252160000000000000e+06,2.056064000000000000e+06,1.897080500000000000e+06,1.865152000000000000e+06,2.317352000000000000e+06,1.738336000000000000e+06,1.844045500000000000e+06,1.753145500000000000e+06,2.001248000000000000e+06,1.670560000000000000e+06,2.079648000000000000e+06,1.870752000000000000e+06,1.804160000000000000e+06,2.067136000000000000e+06,1.890624000000000000e+06,1.842912000000000000e+06,1.880192000000000000e+06,1.880960000000000000e+06,1.628236000000000000e+06,1.927648000000000000e+06,1.826720000000000000e+06,1.859177800000000047e+06,2.218922299999999814e+06,1.827264000000000000e+06,1.760711100000000093e+06,2.244352000000000000e+06,1.989888000000000000e+06,2.396903500000000000e+06,1.787456000000000000e+06,2.128640000000000000e+06,2.983731299999999814e+06,2.052327100000000093e+06,2.304064000000000000e+06,2.302464000000000000e+06,2.330240000000000000e+06,2.260571000000000000e+06,2.136960000000000000e+06,1.856928000000000000e+06,2.563460799999999814e+06,1.700147300000000047e+06,2.005120000000000000e+06,1.518421000000000000e+06,1.575201000000000000e+06,1.818816000000000000e+06,1.766368000000000000e+06,2.201920000000000000e+06,2.052416000000000000e+06,1.720928000000000000e+06,1.874912000000000000e+06,1.797056000000000000e+06,2.045984000000000000e+06,3.116281000000000000e+06,1.840960000000000000e+06,1.753145500000000000e+06,2.260571000000000000e+06,1.964192000000000000e+06,1.751232000000000000e+06,1.631982000000000000e+06,2.340085799999999814e+06,1.488120600000000093e+06,2.234368000000000000e+06,2.495294500000000000e+06,1.849056000000000000e+06,2.027968000000000000e+06,1.881874500000000000e+06,2.060384000000000000e+06,2.193152000000000000e+06,1.634432000000000000e+06,1.740864000000000000e+06,1.878128600000000093e+06,2.020896000000000000e+06,1.747936000000000000e+06,1.851008000000000000e+06,1.933696000000000000e+06,1.980378000000000000e+06,1.819040000000000000e+06,2.024992000000000000e+06,1.792704000000000000e+06,1.745579899999999907e+06,4.456758500000000000e+06,1.702528000000000000e+06,1.768032000000000000e+06,1.959680000000000000e+06,2.027520000000000000e+06,1.957606500000000000e+06,1.597898899999999907e+06,2.112890000000000000e+06,1.768276800000000047e+06,1.650932899999999907e+06,2.037696000000000000e+06,2.053408000000000000e+06,2.506643000000000000e+06,2.115008000000000000e+06,1.866743300000000047e+06,1.761792000000000000e+06,1.895232000000000000e+06,1.863520000000000000e+06,1.849504000000000000e+06,1.866743300000000047e+06,1.753145500000000000e+06,1.690464000000000000e+06,1.856384000000000000e+06,1.677450399999999907e+06,1.783482600000000093e+06,1.416134800000000047e+06,1.626944000000000000e+06,1.983040000000000000e+06,1.859008000000000000e+06,2.133632000000000000e+06,1.916448000000000000e+06,1.702944000000000000e+06,1.669884800000000047e+06,2.075024000000000000e+06,3.157892000000000000e+06,1.799808000000000000e+06,1.647113300000000047e+06,1.999264000000000000e+06,1.906208000000000000e+06,2.275740000000000000e+06,1.567635399999999907e+06,3.771388500000000000e+06,1.984800000000000000e+06,1.789952000000000000e+06,2.213184000000000000e+06,1.758400000000000000e+06,1.876032000000000000e+06,1.756992000000000000e+06,1.914464000000000000e+06,1.886016000000000000e+06,1.792704000000000000e+06,2.015584000000000000e+06,1.957606500000000000e+06,1.866368000000000000e+06,1.869440000000000000e+06,2.010678399999999907e+06,1.924256000000000000e+06,1.788224000000000000e+06,1.833504000000000000e+06,1.791048300000000047e+06,1.966944000000000000e+06,2.187328000000000000e+06,1.984124000000000000e+06,1.910944000000000000e+06,1.898528000000000000e+06,1.890848000000000000e+06,1.975104000000000000e+06,2.185664000000000000e+06,1.982816000000000000e+06,1.917088000000000000e+06,1.760704000000000000e+06,1.887776000000000000e+06,1.791048300000000047e+06,2.061152000000000000e+06,2.004224000000000000e+06,1.879968000000000000e+06,1.836032000000000000e+06,2.045216000000000000e+06,2.015584000000000000e+06,2.004672000000000000e+06,2.162142299999999814e+06,2.228160000000000000e+06,2.007648000000000000e+06,2.195456000000000000e+06,2.381632000000000000e+06,2.109888000000000000e+06,2.168576000000000000e+06,2.078752000000000000e+06,2.351552000000000000e+06,1.726628000000000000e+06,1.840262600000000093e+06,2.090624000000000000e+06,2.276160000000000000e+06,1.997920000000000000e+06,2.158528000000000000e+06,2.027296000000000000e+06,2.131805000000000000e+06,1.722882000000000000e+06,2.067232000000000000e+06,2.218752000000000000e+06,2.182144000000000000e+06,1.964640000000000000e+06,1.779168000000000000e+06,2.336896000000000000e+06,2.083296000000000000e+06,2.035168000000000000e+06,1.941056000000000000e+06,1.901376000000000000e+06,1.833600000000000000e+06,1.947008000000000000e+06,1.998816000000000000e+06,2.232832000000000000e+06,2.221696000000000000e+06,2.284352000000000000e+06,2.186560000000000000e+06,1.852544000000000000e+06,1.965172100000000093e+06,2.474432000000000000e+06,1.934909600000000093e+06,2.033152000000000000e+06,1.662244500000000000e+06,2.071456000000000000e+06,2.418560000000000000e+06,2.040672000000000000e+06,2.133184000000000000e+06,2.195712000000000000e+06,2.211520000000000000e+06,2.227456000000000000e+06,2.238528000000000000e+06,2.154538799999999814e+06,2.260544000000000000e+06,2.281792000000000000e+06,1.991726500000000000e+06,1.985792000000000000e+06,2.218922299999999814e+06,2.272064000000000000e+06,2.478976000000000000e+06,1.939968000000000000e+06,2.115456000000000000e+06,1.789312000000000000e+06,2.482368000000000000e+06,2.173453799999999814e+06,2.014424300000000047e+06,1.994400000000000000e+06,1.874309000000000000e+06,4.638560500000000000e+06,2.313606000000000000e+06,2.961110000000000000e+06,1.578947000000000000e+06,2.370386000000000000e+06,2.338240000000000000e+06,2.059892800000000047e+06,1.671744000000000000e+06,2.018244000000000000e+06,1.754720000000000000e+06,1.984124000000000000e+06,4.426496000000000000e+06,3.048114799999999814e+06,2.502935799999999814e+06,4.017498299999999814e+06,2.172544000000000000e+06,2.036160000000000000e+06,2.037121300000000047e+06,1.943392000000000000e+06,1.828352000000000000e+06,1.861312000000000000e+06,1.856736000000000000e+06,1.817565800000000047e+06,1.914880000000000000e+06,2.064576000000000000e+06,1.842272000000000000e+06,1.842464000000000000e+06,2.146560000000000000e+06,1.952640000000000000e+06,2.008096000000000000e+06,1.755808000000000000e+06,1.989536000000000000e+06,1.618912000000000000e+06,1.722976000000000000e+06,1.752960000000000000e+06,1.821024000000000000e+06,1.525949800000000047e+06,1.678720000000000000e+06,1.793472000000000000e+06,1.408569000000000000e+06,1.527232000000000000e+06,2.041248000000000000e+06,1.696364500000000000e+06,1.731264000000000000e+06,2.037121300000000047e+06,1.721152000000000000e+06,1.628032000000000000e+06,1.700032000000000000e+06,1.718976000000000000e+06,1.752640000000000000e+06,1.576576000000000000e+06,1.844045500000000000e+06,1.632128000000000000e+06,1.601718500000000000e+06,2.408252000000000000e+06,1.967392000000000000e+06,1.676960000000000000e+06,1.662244500000000000e+06,1.759712000000000000e+06,1.634304000000000000e+06,1.986144000000000000e+06,1.994528000000000000e+06,1.972128000000000000e+06,1.788096000000000000e+06,2.033375300000000047e+06,2.087744000000000000e+06,1.640608000000000000e+06,1.625856000000000000e+06,1.995392000000000000e+06,2.093975899999999907e+06,2.032512000000000000e+06,1.963104000000000000e+06,1.760256000000000000e+06,2.851181500000000000e+06,1.806179500000000000e+06,1.864736000000000000e+06,1.870563000000000000e+06,1.732352000000000000e+06,1.522203800000000047e+06,2.374132000000000000e+06,1.716768000000000000e+06,1.828256000000000000e+06,1.779663000000000000e+06,1.737696000000000000e+06,1.818944000000000000e+06,1.758752000000000000e+06,1.887776000000000000e+06,1.890080000000000000e+06,1.389654000000000000e+06,1.897080500000000000e+06,1.584480000000000000e+06,1.520224000000000000e+06,2.018368000000000000e+06,1.681233300000000047e+06,1.505664000000000000e+06,1.683488000000000000e+06,1.397219600000000093e+06,1.385871300000000047e+06,1.124592399999999907e+06,1.542560000000000000e+06,1.476480000000000000e+06,1.445184000000000000e+06,1.279839000000000000e+06,1.593344000000000000e+06,1.503488000000000000e+06,1.641696000000000000e+06,1.243584000000000000e+06,1.442652300000000047e+06,1.519360000000000000e+06,1.341184000000000000e+06,1.343776000000000000e+06,1.524000000000000000e+06,1.541152000000000000e+06,1.819040000000000000e+06,1.676320000000000000e+06,1.771936000000000000e+06,1.367296000000000000e+06,1.425632000000000000e+06,1.613920000000000000e+06,1.532736000000000000e+06,1.536384000000000000e+06,1.674240000000000000e+06,1.496288000000000000e+06,1.779663000000000000e+06,1.424320000000000000e+06,1.431266000000000000e+06,1.232960000000000000e+06,1.569888000000000000e+06,1.344185600000000093e+06,1.477344000000000000e+06,1.564800000000000000e+06,1.274688000000000000e+06,1.528960000000000000e+06,2.029088000000000000e+06,1.991726500000000000e+06,1.466880000000000000e+06,1.633888000000000000e+06,1.829568000000000000e+06,1.881874500000000000e+06,1.851574300000000047e+06,2.052327100000000093e+06,1.847828300000000047e+06,2.173453799999999814e+06,2.381734500000000000e+06,4.381026500000000000e+06,1.972812399999999907e+06,2.525557000000000000e+06,2.764176799999999814e+06,2.404432299999999814e+06,3.422991500000000000e+06,2.319616000000000000e+06,2.464960000000000000e+06,2.168192000000000000e+06,2.419563500000000000e+06,2.305472000000000000e+06,2.059892800000000047e+06,2.605071799999999814e+06,2.366603299999999814e+06,2.465033000000000000e+06,2.575168000000000000e+06,2.226451000000000000e+06,2.214976000000000000e+06,2.412034799999999814e+06,2.400000000000000000e+06,2.029555500000000000e+06,2.436544000000000000e+06,2.252968500000000000e+06,2.265792000000000000e+06,2.671104000000000000e+06,4.831559500000000000e+06,2.405696000000000000e+06,2.165925000000000000e+06,4.612005000000000000e+06,2.374132000000000000e+06,2.752752799999999814e+06,2.233920000000000000e+06,2.336266000000000000e+06,2.211319799999999814e+06,2.370386000000000000e+06,2.049984000000000000e+06,2.332483299999999814e+06,2.605888000000000000e+06,2.302219799999999814e+06,2.289920000000000000e+06,2.506643000000000000e+06,2.385518299999999814e+06,4.786241500000000000e+06,2.491436000000000000e+06,2.979948500000000000e+06,2.366603299999999814e+06,2.748928000000000000e+06,2.429248000000000000e+06,2.457429500000000000e+06,2.436096000000000000e+06,2.203791000000000000e+06,2.386496000000000000e+06,2.368768000000000000e+06,2.341696000000000000e+06,2.735552000000000000e+06,2.472635500000000000e+06,2.332480000000000000e+06,2.418432000000000000e+06,2.904216500000000000e+06,2.340672000000000000e+06,2.469952000000000000e+06,2.713152000000000000e+06,1.961426100000000093e+06,2.602368000000000000e+06,2.507456000000000000e+06,2.377280000000000000e+06,1.927343000000000000e+06,2.426304000000000000e+06,2.096928000000000000e+06,2.453683500000000000e+06,2.377600000000000000e+06,2.601472000000000000e+06,2.392128000000000000e+06,2.502935799999999814e+06,2.658106799999999814e+06,2.813120000000000000e+06,2.499153000000000000e+06,2.044761500000000000e+06,2.223488000000000000e+06,2.374132000000000000e+06,2.377914799999999814e+06,2.373696000000000000e+06,3.203437000000000000e+06,2.184802299999999814e+06,2.078770000000000000e+06,2.355254799999999814e+06,2.245439799999999814e+06,2.435328000000000000e+06,3.025342000000000000e+06,2.534336000000000000e+06,2.555819500000000000e+06,2.328737299999999814e+06,2.329024000000000000e+06,2.273856000000000000e+06,2.549312000000000000e+06,2.010678399999999907e+06,2.306368000000000000e+06,2.264353799999999814e+06,2.078770000000000000e+06,2.164096000000000000e+06,2.128059000000000000e+06,2.430949799999999814e+06,2.300928000000000000e+06,2.040940899999999907e+06,2.063638800000000047e+06,2.165925000000000000e+06,2.237837299999999814e+06,2.551808000000000000e+06,2.252968500000000000e+06,2.346752000000000000e+06,2.315008000000000000e+06,2.059892800000000047e+06,2.453683500000000000e+06,2.199616000000000000e+06,2.348288000000000000e+06,2.048507500000000000e+06,2.192064000000000000e+06,2.188585000000000000e+06,2.207573799999999814e+06,2.192404799999999814e+06,1.881874500000000000e+06,2.581184000000000000e+06,1.874309000000000000e+06,1.995509300000000047e+06,2.287088500000000000e+06,2.222705000000000000e+06,2.184802299999999814e+06,1.904646100000000093e+06,2.529415500000000000e+06,2.184320000000000000e+06,2.144448000000000000e+06,2.014424300000000047e+06,2.228352000000000000e+06,1.942475300000000047e+06,2.082590600000000093e+06,2.322624000000000000e+06,2.132672000000000000e+06,2.071104000000000000e+06,2.205376000000000000e+06,1.828914300000000047e+06,2.406528000000000000e+06,1.990880000000000000e+06,1.931163600000000093e+06,2.215102500000000000e+06,2.417664000000000000e+06,2.470144000000000000e+06,2.211520000000000000e+06,2.060480000000000000e+06,2.468160000000000000e+06,3.097367000000000000e+06,2.162142299999999814e+06,2.401472000000000000e+06,1.874309000000000000e+06,2.093975899999999907e+06,2.025809600000000093e+06,2.101440000000000000e+06,2.224256000000000000e+06,2.317376000000000000e+06,2.109070299999999814e+06,2.348992000000000000e+06,2.169671000000000000e+06,2.304128000000000000e+06,2.106368000000000000e+06,1.787228600000000093e+06,2.199971299999999814e+06,2.166336000000000000e+06,2.030944000000000000e+06,2.100352000000000000e+06,1.965632000000000000e+06,1.825131399999999907e+06,1.798613899999999907e+06,2.031296000000000000e+06,2.203968000000000000e+06,1.715316399999999907e+06,2.134656000000000000e+06,2.363008000000000000e+06,1.931163600000000093e+06,2.200256000000000000e+06,1.874309000000000000e+06,2.184896000000000000e+06,1.946294899999999907e+06,2.060608000000000000e+06,1.779663000000000000e+06,1.970464000000000000e+06,1.950040899999999907e+06,1.990208000000000000e+06,2.159872000000000000e+06,3.472168000000000000e+06,2.191168000000000000e+06,2.005216000000000000e+06,2.222705000000000000e+06,2.203791000000000000e+06,1.870563000000000000e+06,1.957606500000000000e+06,3.067104500000000000e+06,1.923523399999999907e+06,2.056073100000000093e+06,2.018244000000000000e+06,2.124276299999999814e+06,2.400649500000000000e+06,2.154538799999999814e+06,2.359616000000000000e+06,2.466688000000000000e+06,2.640256000000000000e+06,2.647424000000000000e+06,2.501440000000000000e+06,2.432256000000000000e+06,2.369664000000000000e+06,2.255744000000000000e+06,2.188160000000000000e+06,2.444672000000000000e+06,2.270016000000000000e+06,2.129984000000000000e+06,2.130560000000000000e+06,1.994720000000000000e+06,2.081856000000000000e+06,1.774336000000000000e+06,1.656544000000000000e+06,1.443008000000000000e+06,1.268704000000000000e+06,1.200864000000000000e+06,9.297120000000000000e+05,7.587680000000000000e+05,6.269920000000000000e+05,5.050960000000000000e+05,4.248800000000000000e+05,3.044960000000000000e+05,2.608480000000000000e+05,2.341960000000000000e+05,1.378080000000000000e+05,1.071920000000000000e+05,9.150000000000000000e+04,6.627400000000000000e+04,5.161800000000000000e+04,3.516600000000000000e+04,2.824800000000000000e+04,3.406300000000000000e+04,1.642300000000000000e+04,1.451900000000000000e+04,1.812600000000000000e+04,1.111400000000000000e+04,1.101400000000000000e+04,8.910000000000000000e+03,7.408000000000000000e+03,7.508000000000000000e+03,5.606000000000000000e+03,5.205000000000000000e+03,5.105000000000000000e+03,5.606000000000000000e+03,2.602000000000000000e+03,5.205000000000000000e+03,4.004000000000000000e+03,4.204000000000000000e+03,5.606000000000000000e+03,3.503000000000000000e+03,5.306000000000000000e+03,1.431900000000000000e+04,3.804000000000000000e+03,4.104000000000000000e+03,3.003000000000000000e+03,3.904000000000000000e+03,2.903000000000000000e+03,3.503000000000000000e+03,3.403000000000000000e+03,3.704000000000000000e+03,5.706000000000000000e+03,3.003000000000000000e+03,3.003000000000000000e+03,3.603000000000000000e+03,3.603000000000000000e+03,3.103000000000000000e+03,4.505000000000000000e+03,3.403000000000000000e+03,3.203000000000000000e+03,3.103000000000000000e+03,4.104000000000000000e+03,1.001200000000000000e+04,4.404000000000000000e+03,3.503000000000000000e+03,4.204000000000000000e+03,2.602000000000000000e+03,3.203000000000000000e+03,2.903000000000000000e+03,3.603000000000000000e+03,3.203000000000000000e+03,5.506000000000000000e+03,nan
4.794930000000000092e+01,2.102000000000000000e+03,2.502000000000000000e+03,5.005000000000000000e+03,2.302000000000000000e+03,3.303000000000000000e+03,3.403000000000000000e+03,2.903000000000000000e+03,3.103000000000000000e+03,3.603000000000000000e+03,1.801000000000000000e+03,3.303000000000000000e+03,3.804000000000000000e+03,3.503000000000000000e+03,2.602000000000000000e+03,4.404000000000000000e+03,2.702000000000000000e+03,2.402000000000000000e+03,3.704000000000000000e+03,3.904000000000000000e+03,3.403000000000000000e+03,3.503000000000000000e+03,3.503000000000000000e+03,3.503000000000000000e+03,3.303000000000000000e+03,4.905000000000000000e+03,3.103000000000000000e+03,5.506000000000000000e+03,1.261600000000000000e+04,3.175600000000000000e+04,6.928800000000000000e+04,1.257180000000000000e+05,2.307520000000000000e+05,3.197520000000000000e+05,4.518880000000000000e+05,5.640960000000000000e+05,7.942400000000000000e+05,9.844000000000000000e+05,1.143264000000000000e+06,1.349440000000000000e+06,1.405760000000000000e+06,1.616416000000000000e+06,1.520544000000000000e+06,1.847520000000000000e+06,1.689792000000000000e+06,1.726628000000000000e+06,2.182912000000000000e+06,1.923523399999999907e+06,2.107904000000000000e+06,2.847398500000000000e+06,2.456768000000000000e+06,2.275740000000000000e+06,2.457429500000000000e+06,2.677096500000000000e+06,2.900433799999999814e+06,2.556352000000000000e+06,3.097367000000000000e+06,2.510425799999999814e+06,2.256751299999999814e+06,2.025809600000000093e+06,2.544546799999999814e+06,2.244992000000000000e+06,2.764176799999999814e+06,2.730131500000000000e+06,2.249222500000000000e+06,3.078377299999999814e+06,1.908392100000000093e+06,2.149888000000000000e+06,1.995509300000000047e+06,2.120960000000000000e+06,1.993088000000000000e+06,2.381734500000000000e+06,2.006858800000000047e+06,2.571776000000000000e+06,2.241620000000000000e+06,2.533198299999999814e+06,1.909184000000000000e+06,2.529415500000000000e+06,2.295104000000000000e+06,1.613030100000000093e+06,3.714646299999999814e+06,2.385518299999999814e+06,2.323968000000000000e+06,2.162142299999999814e+06,2.347200000000000000e+06,1.968992800000000047e+06,2.408252000000000000e+06,2.275392000000000000e+06,2.749045500000000000e+06,2.112890000000000000e+06,2.323200000000000000e+06,2.308096000000000000e+06,2.597581799999999814e+06,1.893260899999999907e+06,2.110912000000000000e+06,2.544546799999999814e+06,2.468815799999999814e+06,2.588672000000000000e+06,2.096832000000000000e+06,2.343616000000000000e+06,2.453248000000000000e+06,1.834496000000000000e+06,2.222705000000000000e+06,1.881874500000000000e+06,2.079424000000000000e+06,2.234304000000000000e+06,1.972812399999999907e+06,1.889440300000000047e+06,2.347648000000000000e+06,1.893260899999999907e+06,2.307520000000000000e+06,2.249222500000000000e+06,2.506643000000000000e+06,3.945624799999999814e+06,1.753145500000000000e+06,2.688369299999999814e+06,2.188585000000000000e+06,2.071204399999999907e+06,1.681233300000000047e+06,1.894912000000000000e+06,1.734656000000000000e+06,1.995712000000000000e+06,2.051424000000000000e+06,1.799808000000000000e+06,2.081312000000000000e+06,1.741833899999999907e+06,1.779663000000000000e+06,1.791616000000000000e+06,1.946294899999999907e+06,2.222705000000000000e+06,2.355254799999999814e+06,2.086410300000000047e+06,1.900826500000000000e+06,1.902816000000000000e+06,2.404432299999999814e+06,2.177273500000000000e+06,1.919777399999999907e+06,2.467136000000000000e+06,2.540688299999999814e+06,2.559678000000000000e+06,2.620203000000000000e+06,2.684586500000000000e+06,1.677450399999999907e+06,2.737621500000000000e+06,1.995509300000000047e+06,2.794439299999999814e+06,2.010678399999999907e+06,2.518080000000000000e+06,2.346944000000000000e+06,2.354112000000000000e+06,2.749045500000000000e+06,2.479296000000000000e+06,2.749045500000000000e+06,2.642975500000000000e+06,2.104000000000000000e+06,1.916224000000000000e+06,1.681233300000000047e+06,1.953860500000000000e+06,2.104896000000000000e+06,2.752752799999999814e+06,1.793024000000000000e+06,2.468815799999999814e+06,2.139407500000000000e+06,1.772096399999999907e+06,2.393664000000000000e+06,1.764530800000000047e+06,2.289024000000000000e+06,2.900433799999999814e+06,2.680879299999999814e+06,2.446118000000000000e+06,2.427167000000000000e+06,1.851574300000000047e+06,2.396903500000000000e+06,2.559678000000000000e+06,2.733914299999999814e+06,1.995509300000000047e+06,2.434769500000000000e+06,2.608854500000000000e+06,2.351472000000000000e+06,2.158322500000000000e+06,2.321134799999999814e+06,2.241620000000000000e+06,2.271957299999999814e+06,2.555819500000000000e+06,2.332483299999999814e+06,2.540688299999999814e+06,2.317824000000000000e+06,3.040624799999999814e+06,2.680879299999999814e+06,2.559678000000000000e+06,2.362783500000000000e+06,2.658106799999999814e+06,2.341120000000000000e+06,1.933696000000000000e+06,2.324954500000000000e+06,2.158322500000000000e+06,2.559678000000000000e+06,4.434061500000000000e+06,2.241620000000000000e+06,2.608854500000000000e+06,2.646758299999999814e+06,1.980378000000000000e+06,2.385518299999999814e+06,2.029555500000000000e+06,2.673238000000000000e+06,2.423421000000000000e+06,2.726273000000000000e+06,2.601364500000000000e+06,2.802005000000000000e+06,4.134916799999999814e+06,2.256751299999999814e+06,2.968600000000000000e+06,2.131805000000000000e+06,2.218922299999999814e+06,2.730131500000000000e+06,2.165925000000000000e+06,2.529415500000000000e+06,2.540688299999999814e+06,3.218568299999999814e+06,1.855431800000000047e+06,3.086018500000000000e+06,2.718631799999999814e+06,2.336266000000000000e+06,2.722490299999999814e+06,2.536905500000000000e+06,2.423421000000000000e+06,2.714849000000000000e+06,2.063638800000000047e+06,2.726273000000000000e+06,2.926989000000000000e+06,2.711141799999999814e+06,2.383232000000000000e+06,2.733914299999999814e+06,2.605071799999999814e+06,1.844045500000000000e+06,2.465033000000000000e+06,2.873954000000000000e+06,2.457429500000000000e+06,1.899072000000000000e+06,3.222351000000000000e+06,2.809646299999999814e+06,2.968600000000000000e+06,2.434769500000000000e+06,3.464678000000000000e+06,2.741480000000000000e+06,2.268099799999999814e+06,2.972458500000000000e+06,2.434769500000000000e+06,3.820565000000000000e+06,3.203437000000000000e+06,3.188305799999999814e+06,3.184523000000000000e+06,2.536905500000000000e+06,2.415780799999999814e+06,2.268099799999999814e+06,2.737621500000000000e+06,2.718631799999999814e+06,3.604717799999999814e+06,3.173023000000000000e+06,2.832267500000000000e+06,3.195795799999999814e+06,3.778878500000000000e+06,2.696010500000000000e+06,2.601364500000000000e+06,2.892943799999999814e+06,2.979948500000000000e+06,2.476418299999999814e+06,2.976241299999999814e+06,2.226451000000000000e+06,2.707359000000000000e+06,3.082160000000000000e+06,2.873954000000000000e+06,2.745262799999999814e+06,2.669455000000000000e+06,3.279093299999999814e+06,3.441905500000000000e+06,2.775525299999999814e+06,2.889161000000000000e+06,2.381734500000000000e+06,2.639117000000000000e+06,3.370032000000000000e+06,3.260179000000000000e+06,3.044407500000000000e+06,2.646758299999999814e+06,2.480163299999999814e+06,4.127275500000000000e+06,2.714849000000000000e+06,2.964817000000000000e+06,3.290441500000000000e+06,3.070887299999999814e+06,2.873954000000000000e+06,3.290441500000000000e+06,2.555819500000000000e+06,2.071204399999999907e+06,2.177273500000000000e+06,2.589940500000000000e+06,2.086410300000000047e+06,1.999488000000000000e+06,2.089280000000000000e+06,3.146543500000000000e+06,2.987589799999999814e+06,2.597581799999999814e+06,2.945827500000000000e+06,2.514284299999999814e+06,2.779308000000000000e+06,2.688369299999999814e+06,3.142760500000000000e+06,2.059892800000000047e+06,2.957327299999999814e+06,2.802005000000000000e+06,2.461287000000000000e+06,2.202176000000000000e+06,2.843691500000000000e+06,3.248830799999999814e+06,3.226058299999999814e+06,2.707359000000000000e+06,2.877812500000000000e+06,2.048507500000000000e+06,2.022560000000000000e+06,2.529415500000000000e+06,2.298437000000000000e+06,3.074670000000000000e+06,2.790656500000000000e+06,4.115927000000000000e+06,2.359000799999999814e+06,2.661965299999999814e+06,2.677096500000000000e+06,2.942120299999999814e+06,2.510425799999999814e+06,3.585803500000000000e+06,2.843691500000000000e+06,2.518067000000000000e+06,2.836050299999999814e+06,3.067104500000000000e+06,2.389301000000000000e+06,2.661965299999999814e+06,2.839908799999999814e+06,2.173453799999999814e+06,2.597581799999999814e+06,2.499153000000000000e+06,2.236864000000000000e+06,2.737621500000000000e+06,3.370032000000000000e+06,2.163904000000000000e+06,2.703500500000000000e+06,2.624061500000000000e+06,2.377914799999999814e+06,2.544546799999999814e+06,2.468815799999999814e+06,2.589940500000000000e+06,2.199971299999999814e+06,2.317376000000000000e+06,2.245439799999999814e+06,2.184802299999999814e+06,2.582450500000000000e+06,2.593799000000000000e+06,2.658106799999999814e+06,3.332204000000000000e+06,3.207219799999999814e+06,3.396511799999999814e+06,2.468815799999999814e+06,2.480163299999999814e+06,2.090156300000000047e+06,2.548329500000000000e+06,2.991372500000000000e+06,2.711141799999999814e+06,2.934479000000000000e+06,2.052327100000000093e+06,2.627844299999999814e+06,2.434769500000000000e+06,2.271957299999999814e+06,2.521774000000000000e+06,2.559678000000000000e+06,2.449900799999999814e+06,2.446118000000000000e+06,2.866312799999999814e+06,2.104704000000000000e+06,2.608854500000000000e+06,1.972812399999999907e+06,2.885302500000000000e+06,2.949686000000000000e+06,2.302784000000000000e+06,2.605071799999999814e+06,2.718631799999999814e+06,2.908075000000000000e+06,2.866312799999999814e+06,3.036842000000000000e+06,2.718631799999999814e+06,2.453683500000000000e+06,3.059538799999999814e+06,2.608854500000000000e+06,2.632512000000000000e+06,2.314880000000000000e+06,2.602944000000000000e+06,2.491436000000000000e+06,2.639117000000000000e+06,3.010211000000000000e+06,2.711141799999999814e+06,2.586233299999999814e+06,1.764530800000000047e+06,2.699717500000000000e+06,2.260571000000000000e+06,2.199971299999999814e+06,2.589940500000000000e+06,2.870171299999999814e+06,2.574809299999999814e+06,2.703500500000000000e+06,2.919423500000000000e+06,2.654080000000000000e+06,3.131412299999999814e+06,2.135587799999999814e+06,2.639117000000000000e+06,2.873954000000000000e+06,3.419284299999999814e+06,2.412034799999999814e+06,2.938337500000000000e+06,3.082160000000000000e+06,3.449546799999999814e+06,2.805787799999999814e+06,2.926989000000000000e+06,2.480163299999999814e+06,2.934479000000000000e+06,3.339769500000000000e+06,2.767884000000000000e+06,3.032983500000000000e+06,3.547975500000000000e+06,3.426774299999999814e+06,2.589940500000000000e+06,2.873954000000000000e+06,2.673238000000000000e+06,3.105008299999999814e+06,3.335986799999999814e+06,2.359000799999999814e+06,2.324954500000000000e+06,2.767884000000000000e+06,3.116281000000000000e+06,3.241189500000000000e+06,3.248830799999999814e+06,3.070887299999999814e+06,2.586233299999999814e+06,3.192088500000000000e+06,3.445764000000000000e+06,2.567168000000000000e+06,2.381734500000000000e+06,2.756535500000000000e+06,2.612713000000000000e+06,2.866312799999999814e+06,2.733914299999999814e+06,3.078377299999999814e+06,2.355254799999999814e+06,2.112890000000000000e+06,2.241620000000000000e+06,2.362783500000000000e+06,2.465033000000000000e+06,2.525557000000000000e+06,1.862997399999999907e+06,2.169671000000000000e+06,2.389301000000000000e+06,2.722490299999999814e+06,2.536905500000000000e+06,3.089801299999999814e+06,3.055756000000000000e+06,1.965172100000000093e+06,2.555819500000000000e+06,2.703500500000000000e+06,1.870563000000000000e+06,2.764176799999999814e+06,2.163776000000000000e+06,3.169316000000000000e+06,2.256751299999999814e+06,3.358608000000000000e+06,2.995079500000000000e+06,2.340085799999999814e+06,2.075024000000000000e+06,2.722490299999999814e+06,2.661965299999999814e+06,2.938337500000000000e+06,2.601364500000000000e+06,3.180664500000000000e+06,3.320704000000000000e+06,2.472635500000000000e+06,2.771742500000000000e+06,2.987589799999999814e+06,3.184523000000000000e+06,2.521774000000000000e+06,2.692227799999999814e+06,2.355254799999999814e+06,2.552036500000000000e+06,2.866312799999999814e+06,2.752752799999999814e+06,2.389301000000000000e+06,2.192404799999999814e+06,2.677096500000000000e+06,2.271957299999999814e+06,2.271957299999999814e+06,2.601364500000000000e+06,2.578592000000000000e+06,3.960756000000000000e+06,2.847398500000000000e+06,2.930696299999999814e+06,2.491436000000000000e+06,2.626688000000000000e+06,2.726273000000000000e+06,2.820919000000000000e+06,2.491436000000000000e+06,2.268099799999999814e+06,2.680879299999999814e+06,2.131805000000000000e+06,2.419563500000000000e+06,2.908075000000000000e+06,2.764176799999999814e+06,2.987589799999999814e+06,2.767884000000000000e+06,3.184523000000000000e+06,2.680879299999999814e+06,2.574809299999999814e+06,2.059892800000000047e+06,2.207573799999999814e+06,1.953860500000000000e+06,2.381734500000000000e+06,2.756535500000000000e+06,3.271603299999999814e+06,2.703500500000000000e+06,3.070887299999999814e+06,2.688369299999999814e+06,2.476418299999999814e+06,2.461287000000000000e+06,2.400649500000000000e+06,3.120139500000000000e+06,2.101541500000000000e+06,1.957606500000000000e+06,2.510425799999999814e+06,3.010211000000000000e+06,2.294617299999999814e+06,2.381734500000000000e+06,2.658106799999999814e+06,2.665748000000000000e+06,2.665748000000000000e+06,2.813429000000000000e+06,2.624061500000000000e+06,2.779308000000000000e+06,2.495294500000000000e+06,2.855040000000000000e+06,2.718631799999999814e+06,2.255744000000000000e+06,2.138752000000000000e+06,2.294080000000000000e+06,1.938432000000000000e+06,2.154538799999999814e+06,1.950432000000000000e+06,2.737621500000000000e+06,1.803744000000000000e+06,2.714849000000000000e+06,2.567168000000000000e+06,2.419563500000000000e+06,2.128059000000000000e+06,2.128059000000000000e+06,2.148544000000000000e+06,2.139407500000000000e+06,2.885302500000000000e+06,2.908075000000000000e+06,2.287088500000000000e+06,2.453683500000000000e+06,2.336266000000000000e+06,1.950040899999999907e+06,3.051897500000000000e+06,2.090156300000000047e+06,2.230233799999999814e+06,2.362112000000000000e+06,2.506643000000000000e+06,2.052288000000000000e+06,2.555819500000000000e+06,2.612713000000000000e+06,2.544546799999999814e+06,2.438552299999999814e+06,2.181056299999999814e+06,2.056073100000000093e+06,2.332483299999999814e+06,1.798613899999999907e+06,2.590016000000000000e+06,2.184802299999999814e+06,1.961426100000000093e+06,2.124276299999999814e+06,1.840262600000000093e+06,2.328737299999999814e+06,1.692581600000000093e+06,1.946294899999999907e+06,2.465033000000000000e+06,1.860544000000000000e+06,1.630624000000000000e+06,2.536905500000000000e+06,1.927343000000000000e+06,2.472635500000000000e+06,1.684704000000000000e+06,2.567168000000000000e+06,2.154538799999999814e+06,1.888544000000000000e+06,1.830336000000000000e+06,1.706240000000000000e+06,2.555819500000000000e+06,2.245439799999999814e+06,1.927343000000000000e+06,2.449900799999999814e+06,2.256751299999999814e+06,2.112890000000000000e+06,2.283268799999999814e+06,2.063638800000000047e+06,2.487653299999999814e+06,2.279486000000000000e+06,2.370386000000000000e+06,2.336266000000000000e+06,2.279486000000000000e+06,1.942475300000000047e+06,2.106368000000000000e+06,2.328737299999999814e+06,2.377914799999999814e+06,2.393120799999999814e+06,1.983808000000000000e+06,2.080736000000000000e+06,2.317352000000000000e+06,2.563460799999999814e+06,2.381734500000000000e+06,2.063638800000000047e+06,2.434769500000000000e+06,3.139053500000000000e+06,1.783482600000000093e+06,2.211319799999999814e+06,2.961110000000000000e+06,2.847398500000000000e+06,2.521774000000000000e+06,2.457429500000000000e+06,2.355254799999999814e+06,2.544546799999999814e+06,1.896320000000000000e+06,1.885694300000000047e+06,1.908392100000000093e+06,1.927343000000000000e+06,2.449900799999999814e+06,2.544546799999999814e+06,2.199971299999999814e+06,2.767884000000000000e+06,2.688369299999999814e+06,1.901056000000000000e+06,2.120000000000000000e+06,2.457429500000000000e+06,2.313606000000000000e+06,2.389301000000000000e+06,2.099712000000000000e+06,2.252968500000000000e+06,2.143190299999999814e+06,2.230233799999999814e+06,2.563460799999999814e+06,2.555819500000000000e+06,1.872064000000000000e+06,2.608854500000000000e+06,2.589940500000000000e+06,2.222208000000000000e+06,2.775525299999999814e+06,2.487653299999999814e+06,2.032960000000000000e+06,3.154184799999999814e+06,1.802359899999999907e+06,1.875040000000000000e+06,2.192404799999999814e+06,2.370386000000000000e+06,1.832697000000000000e+06,2.317352000000000000e+06,2.226451000000000000e+06,2.131805000000000000e+06,2.012064000000000000e+06,1.874309000000000000e+06,1.855296000000000000e+06,1.922912000000000000e+06,2.635334299999999814e+06,1.927343000000000000e+06,2.374132000000000000e+06,2.536905500000000000e+06,2.472635500000000000e+06,1.813568000000000000e+06,2.207573799999999814e+06,2.340085799999999814e+06,2.624061500000000000e+06,1.874309000000000000e+06,2.820919000000000000e+06,2.510425799999999814e+06,2.737621500000000000e+06,2.321134799999999814e+06,1.813745100000000093e+06,2.374132000000000000e+06,2.245439799999999814e+06,3.055756000000000000e+06,2.408252000000000000e+06,1.722882000000000000e+06,2.173453799999999814e+06,2.234091299999999814e+06,2.079520000000000000e+06,2.279486000000000000e+06,2.207573799999999814e+06,1.688762000000000000e+06,2.260288000000000000e+06,1.681233300000000047e+06,2.533198299999999814e+06,2.419563500000000000e+06,2.275740000000000000e+06,2.226451000000000000e+06,2.177273500000000000e+06,2.525557000000000000e+06,2.767884000000000000e+06,2.870171299999999814e+06,3.301865799999999814e+06,3.010211000000000000e+06,1.809925500000000000e+06,2.203791000000000000e+06,1.829344000000000000e+06,2.109070299999999814e+06,1.924448000000000000e+06,1.646336000000000000e+06,2.177273500000000000e+06,1.438906300000000047e+06,1.647648000000000000e+06,2.370386000000000000e+06,1.874309000000000000e+06,1.634624000000000000e+06,1.832697000000000000e+06,2.302219799999999814e+06,2.059892800000000047e+06,2.207573799999999814e+06,1.931264000000000000e+06,2.578592000000000000e+06,2.559678000000000000e+06,1.859177800000000047e+06,2.131805000000000000e+06,3.619849000000000000e+06,2.290871299999999814e+06,2.359000799999999814e+06,2.002784000000000000e+06,2.018244000000000000e+06,2.552036500000000000e+06,2.783015299999999814e+06,1.918304000000000000e+06,1.775328000000000000e+06,1.953860500000000000e+06,1.667520000000000000e+06,1.787776000000000000e+06,1.942475300000000047e+06,1.489280000000000000e+06,1.689376000000000000e+06,1.734112000000000000e+06,2.082590600000000093e+06,2.010678399999999907e+06,1.604192000000000000e+06,1.838432000000000000e+06,1.682624000000000000e+06,1.625536000000000000e+06,2.275740000000000000e+06,1.772096399999999907e+06,2.362783500000000000e+06,1.847840000000000000e+06,1.847200000000000000e+06,1.628236000000000000e+06,2.438552299999999814e+06,1.908864000000000000e+06,1.870563000000000000e+06,1.814560000000000000e+06,1.912211800000000047e+06,2.593799000000000000e+06,2.483946000000000000e+06,2.722490299999999814e+06,1.905568000000000000e+06,2.741480000000000000e+06,1.878128600000000093e+06,2.506643000000000000e+06,2.404432299999999814e+06,2.624061500000000000e+06,2.809646299999999814e+06,2.275740000000000000e+06,2.805787799999999814e+06,2.449900799999999814e+06,2.472635500000000000e+06,2.408252000000000000e+06,2.271957299999999814e+06,3.131412299999999814e+06,2.487653299999999814e+06,2.211319799999999814e+06,2.616495799999999814e+06,2.790656500000000000e+06,2.162142299999999814e+06,2.328737299999999814e+06,2.093975899999999907e+06,2.866312799999999814e+06,2.466560000000000000e+06,2.423421000000000000e+06,2.574809299999999814e+06,2.582450500000000000e+06,3.059538799999999814e+06,2.249222500000000000e+06,2.983731299999999814e+06,2.771742500000000000e+06,2.012288000000000000e+06,3.434415500000000000e+06,2.548329500000000000e+06,2.877812500000000000e+06,2.093975899999999907e+06,2.851181500000000000e+06,2.605071799999999814e+06,2.294617299999999814e+06,2.343868500000000000e+06,2.472635500000000000e+06,2.483946000000000000e+06,2.318592000000000000e+06,2.423421000000000000e+06,2.574809299999999814e+06,2.665748000000000000e+06,2.544546799999999814e+06,2.767884000000000000e+06,2.165925000000000000e+06,2.476418299999999814e+06,2.468815799999999814e+06,2.896726500000000000e+06,2.215102500000000000e+06,2.533198299999999814e+06,3.032983500000000000e+06,3.275310500000000000e+06,2.548329500000000000e+06,3.044407500000000000e+06,2.639117000000000000e+06,2.427167000000000000e+06,2.222912000000000000e+06,2.434769500000000000e+06,2.578592000000000000e+06,2.786798000000000000e+06,3.267820500000000000e+06,2.116672799999999814e+06,2.616495799999999814e+06,2.347652299999999814e+06,2.087520000000000000e+06,2.589940500000000000e+06,2.059892800000000047e+06,2.340085799999999814e+06,1.919777399999999907e+06,2.449900799999999814e+06,2.181056299999999814e+06,1.802359899999999907e+06,1.378268800000000047e+06,1.611104000000000000e+06,1.404823100000000093e+06,1.652224000000000000e+06,1.741408000000000000e+06,2.385518299999999814e+06,2.186240000000000000e+06,1.933152000000000000e+06,1.855431800000000047e+06,1.673600000000000000e+06,2.631627000000000000e+06,2.268099799999999814e+06,1.709376000000000000e+06,2.245439799999999814e+06,1.745579899999999907e+06,2.321134799999999814e+06,2.359000799999999814e+06,1.866743300000000047e+06,2.370386000000000000e+06,2.190720000000000000e+06,2.275740000000000000e+06,2.173453799999999814e+06,2.677096500000000000e+06,2.180544000000000000e+06,2.688369299999999814e+06,3.256472000000000000e+06,2.385518299999999814e+06,1.669884800000000047e+06,2.589940500000000000e+06,2.192404799999999814e+06,2.521774000000000000e+06,2.283268799999999814e+06,2.196188500000000000e+06,1.858272000000000000e+06,1.522203800000000047e+06,1.590333300000000047e+06,2.084736000000000000e+06,1.816416000000000000e+06,1.700352000000000000e+06,2.374132000000000000e+06,1.518421000000000000e+06,2.260571000000000000e+06,1.912211800000000047e+06,2.131805000000000000e+06,2.101541500000000000e+06,2.046112000000000000e+06,2.582450500000000000e+06,2.109070299999999814e+06,2.317352000000000000e+06,1.667441500000000000e+06,1.991726500000000000e+06,2.188585000000000000e+06,1.669884800000000047e+06,2.355254799999999814e+06,3.006503799999999814e+06,2.037121300000000047e+06,2.847398500000000000e+06,2.135587799999999814e+06,2.377914799999999814e+06,2.048507500000000000e+06,1.908392100000000093e+06,1.870692500000000000e+06,1.654678899999999907e+06,2.495294500000000000e+06,2.097758799999999814e+06,1.753145500000000000e+06,2.131805000000000000e+06,1.946294899999999907e+06,2.340085799999999814e+06,2.374132000000000000e+06,1.642976000000000000e+06,1.726628000000000000e+06,1.897080500000000000e+06,2.192404799999999814e+06,2.340085799999999814e+06,2.030720000000000000e+06,1.695008000000000000e+06,1.919520000000000000e+06,2.177273500000000000e+06,2.726273000000000000e+06,2.340085799999999814e+06,1.813745100000000093e+06,2.014424300000000047e+06,1.934909600000000093e+06,1.867680000000000000e+06,2.760394000000000000e+06,2.319018500000000000e+06,2.673238000000000000e+06,1.703931000000000000e+06,2.404432299999999814e+06,2.594386799999999814e+06,2.093977600000000093e+06,1.726048000000000000e+06,4.810977000000000000e+06,2.301768000000000000e+06,2.256894299999999814e+06,2.220433500000000000e+06,2.712819299999999814e+06,2.030793300000000047e+06,1.451616000000000000e+06,1.831800000000000000e+06,1.348896000000000000e+06,1.505758100000000093e+06,1.289097899999999907e+06,1.726725000000000000e+06,1.494784000000000000e+06,1.929793300000000047e+06,2.341609500000000000e+06,1.930114300000000047e+06,1.875764500000000000e+06,1.551840000000000000e+06,1.583936000000000000e+06,2.047204000000000000e+06,2.151617500000000000e+06,2.774817000000000000e+06,1.830961100000000093e+06,1.874309000000000000e+06,1.635488000000000000e+06,1.427363500000000000e+06,1.982490600000000093e+06,2.021990000000000000e+06,1.636160000000000000e+06,1.500731399999999907e+06,1.580251300000000047e+06,2.499153000000000000e+06,1.828672000000000000e+06,2.169671000000000000e+06,1.885694300000000047e+06,2.112890000000000000e+06,2.108544000000000000e+06,1.391549600000000093e+06,2.707359000000000000e+06,2.376785299999999814e+06,2.427167000000000000e+06,2.218922299999999814e+06,2.733914299999999814e+06,2.066464000000000000e+06,2.533198299999999814e+06,2.752752799999999814e+06,2.775525299999999814e+06,2.237837299999999814e+06,2.094368000000000000e+06,3.252613500000000000e+06,3.245048000000000000e+06,2.616495799999999814e+06,2.737621500000000000e+06,2.635334299999999814e+06,1.976595300000000047e+06,2.525557000000000000e+06,2.173453799999999814e+06,2.381734500000000000e+06,2.135587799999999814e+06,4.850625000000000000e+06,2.294617299999999814e+06,1.956256000000000000e+06,2.131805000000000000e+06,2.983731299999999814e+06,2.010678399999999907e+06,2.574809299999999814e+06,2.003604300000000047e+06,2.491436000000000000e+06,2.730230299999999814e+06,1.878128600000000093e+06,2.317352000000000000e+06,2.511488799999999814e+06,2.312055000000000000e+06,2.400863000000000000e+06,2.710022000000000000e+06,3.130332299999999814e+06,2.256888799999999814e+06,2.696010500000000000e+06,2.454431000000000000e+06,2.503373500000000000e+06,2.612713000000000000e+06,2.309823299999999814e+06,1.855948500000000000e+06,1.999255300000000047e+06,1.893260899999999907e+06,2.502935799999999814e+06,2.138105000000000000e+06,2.244637500000000000e+06,2.182091299999999814e+06,2.210880000000000000e+06,2.127616000000000000e+06,2.262324500000000000e+06,2.589477000000000000e+06,1.804536800000000047e+06,1.624603600000000093e+06,1.984045300000000047e+06,2.305386000000000000e+06,1.821888000000000000e+06,2.043008000000000000e+06,2.333505000000000000e+06,2.184560000000000000e+06,2.108478500000000000e+06,1.866912000000000000e+06,2.167160000000000000e+06,2.344120000000000000e+06,2.612713000000000000e+06,2.441640000000000000e+06,1.902209500000000000e+06,2.248704000000000000e+06,2.208697799999999814e+06,2.324954500000000000e+06,1.863616000000000000e+06,2.540688299999999814e+06,2.115968000000000000e+06,3.179050000000000000e+06,2.552036500000000000e+06,1.852668100000000093e+06,2.162142299999999814e+06,4.131134000000000000e+06,2.321134799999999814e+06,2.650616799999999814e+06,2.249222500000000000e+06,2.548329500000000000e+06,2.150756000000000000e+06,2.398400000000000000e+06,2.291333299999999814e+06,2.366395299999999814e+06,2.552819500000000000e+06,1.706016000000000000e+06,3.061581299999999814e+06,2.251275000000000000e+06,1.789893399999999907e+06,2.771638500000000000e+06,2.400098299999999814e+06,1.765770399999999907e+06,1.824300000000000000e+06,2.371186000000000000e+06,2.049884899999999907e+06,2.555783299999999814e+06,2.536205799999999814e+06,1.823479899999999907e+06,2.374132000000000000e+06,2.037121300000000047e+06,2.400649500000000000e+06,2.612713000000000000e+06,1.741317500000000000e+06,1.933600000000000000e+06,1.964963000000000000e+06,2.637030000000000000e+06,2.298300000000000000e+06,1.987008000000000000e+06,1.624415399999999907e+06,1.720480000000000000e+06,2.239686000000000000e+06,1.933070100000000093e+06,2.385023000000000000e+06,1.960549000000000000e+06,2.463426000000000000e+06,1.994528000000000000e+06,1.781568000000000000e+06,1.994080000000000000e+06,2.088612100000000093e+06,2.270687000000000000e+06,1.765632000000000000e+06,1.574758000000000000e+06,1.534240000000000000e+06,2.309829500000000000e+06,1.759237000000000000e+06,1.833504000000000000e+06,2.745262799999999814e+06,2.096408500000000000e+06,1.902144000000000000e+06,1.678720000000000000e+06,1.756432100000000093e+06,2.089624300000000047e+06,1.901824000000000000e+06,1.823744000000000000e+06,2.012288000000000000e+06,1.878128600000000093e+06,2.029555500000000000e+06,1.718304000000000000e+06,2.931883500000000000e+06,1.848928000000000000e+06,1.958464000000000000e+06,1.955712000000000000e+06,2.018244000000000000e+06,1.679584000000000000e+06,2.252547299999999814e+06,2.169671000000000000e+06,2.261101299999999814e+06,2.035040000000000000e+06,2.360295500000000000e+06,2.750150500000000000e+06,2.016160000000000000e+06,2.006829500000000000e+06,1.969248000000000000e+06,2.340085799999999814e+06,2.193424299999999814e+06,2.196188500000000000e+06,1.779264000000000000e+06,2.374132000000000000e+06,1.764530800000000047e+06,1.927865600000000093e+06,2.123008000000000000e+06,1.739872000000000000e+06,1.577259899999999907e+06,2.445250000000000000e+06,1.692581600000000093e+06,1.877440000000000000e+06,2.926989000000000000e+06,2.377914799999999814e+06,1.467200000000000000e+06,2.018244000000000000e+06,1.821986000000000000e+06,1.745420500000000000e+06,2.044761500000000000e+06,1.965172100000000093e+06,2.044761500000000000e+06,1.741408000000000000e+06,2.666773500000000000e+06,2.158322500000000000e+06,2.196188500000000000e+06,2.222705000000000000e+06,1.857600000000000000e+06,1.770752000000000000e+06,1.676864000000000000e+06,1.813792000000000000e+06,1.705696000000000000e+06,1.990372800000000047e+06,1.843136000000000000e+06,2.122490000000000000e+06,1.653280000000000000e+06,1.800223500000000000e+06,1.968992800000000047e+06,1.768032000000000000e+06,1.970816000000000000e+06,1.623360000000000000e+06,4.992516000000000000e+06,1.988896000000000000e+06,3.723107299999999814e+06,1.552518000000000000e+06,1.908579800000000047e+06,2.335538500000000000e+06,1.905216000000000000e+06,1.998374000000000000e+06,1.644736000000000000e+06,1.824288000000000000e+06,1.863616000000000000e+06,2.129787299999999814e+06,1.614144000000000000e+06,1.657632000000000000e+06,1.585771800000000047e+06,1.749696000000000000e+06,1.757760000000000000e+06,1.512708800000000047e+06,1.893332000000000000e+06,1.708832000000000000e+06,1.695076899999999907e+06,2.097758799999999814e+06,1.836448000000000000e+06,2.225459299999999814e+06,2.252968500000000000e+06,2.203791000000000000e+06,2.135587799999999814e+06,2.364943799999999814e+06,1.798496000000000000e+06,1.950040899999999907e+06,2.173453799999999814e+06,2.024544000000000000e+06,1.960677500000000000e+06,1.649471600000000093e+06,2.208886000000000000e+06,2.265908299999999814e+06,1.703072000000000000e+06,1.736288000000000000e+06,1.899392000000000000e+06,1.882944000000000000e+06,1.786735800000000047e+06,2.226722500000000000e+06,1.680544000000000000e+06,1.764192000000000000e+06,2.150011799999999814e+06,1.710535399999999907e+06,2.374132000000000000e+06,1.580800000000000000e+06,2.084064000000000000e+06,1.512128000000000000e+06,1.833056000000000000e+06,1.878560000000000000e+06,1.870752000000000000e+06,1.678176000000000000e+06,1.459018800000000047e+06,2.040871399999999907e+06,2.047424000000000000e+06,1.519048100000000093e+06,1.540064000000000000e+06,1.675872000000000000e+06,1.799680000000000000e+06,1.662304000000000000e+06,1.678592000000000000e+06,1.868000000000000000e+06,1.896544000000000000e+06,1.528288000000000000e+06,1.523456000000000000e+06,1.662752000000000000e+06,1.492416000000000000e+06,1.726368000000000000e+06,1.488065600000000093e+06,1.752864000000000000e+06,2.193509000000000000e+06,1.912976800000000047e+06,1.980332800000000047e+06,1.888264300000000047e+06,1.650432899999999907e+06,1.585472000000000000e+06,2.194206500000000000e+06,1.556928000000000000e+06,1.701440000000000000e+06,2.180003799999999814e+06,2.054870300000000047e+06,2.834421299999999814e+06,2.230233799999999814e+06,1.959361600000000093e+06,2.062243500000000000e+06,1.361243000000000000e+06,1.660352000000000000e+06,1.925943800000000047e+06,1.656906000000000000e+06,1.385706600000000093e+06,1.595200000000000000e+06,1.572384000000000000e+06,1.696448000000000000e+06,1.812480000000000000e+06,1.528960000000000000e+06,1.498120500000000000e+06,1.314816000000000000e+06,1.989915500000000000e+06,2.008634300000000047e+06,1.658944000000000000e+06,1.612301399999999907e+06,1.715548800000000047e+06,1.497195000000000000e+06,2.346578500000000000e+06,1.519763500000000000e+06,1.553568000000000000e+06,1.642880000000000000e+06,1.744896000000000000e+06,1.809088000000000000e+06,1.983808000000000000e+06,1.807232000000000000e+06,1.807256100000000093e+06,1.665664000000000000e+06,1.714176000000000000e+06,1.573120000000000000e+06,1.488192000000000000e+06,1.564704000000000000e+06,1.502432000000000000e+06,1.488698500000000000e+06,2.514284299999999814e+06,2.131805000000000000e+06,2.215102500000000000e+06,2.287088500000000000e+06,2.578592000000000000e+06,2.124276299999999814e+06,2.525557000000000000e+06,2.597581799999999814e+06,2.393120799999999814e+06,2.101541500000000000e+06,2.063638800000000047e+06,2.703500500000000000e+06,3.101149799999999814e+06,2.987589799999999814e+06,3.324487000000000000e+06,2.438552299999999814e+06,2.093975899999999907e+06,2.911857799999999814e+06,2.427167000000000000e+06,2.627844299999999814e+06,2.056073100000000093e+06,2.423421000000000000e+06,2.525557000000000000e+06,2.249222500000000000e+06,1.953860500000000000e+06,2.237837299999999814e+06,2.832267500000000000e+06,2.843691500000000000e+06,2.374132000000000000e+06,2.260571000000000000e+06,2.885302500000000000e+06,3.154184799999999814e+06,3.248830799999999814e+06,2.544546799999999814e+06,2.366603299999999814e+06,2.544546799999999814e+06,2.211319799999999814e+06,2.230233799999999814e+06,2.529415500000000000e+06,2.084736000000000000e+06,1.878128600000000093e+06,2.559678000000000000e+06,2.313606000000000000e+06,1.995509300000000047e+06,2.082590600000000093e+06,2.089824000000000000e+06,1.791168000000000000e+06,2.896726500000000000e+06,1.856608000000000000e+06,2.605071799999999814e+06,2.374132000000000000e+06,1.887200000000000000e+06,2.820919000000000000e+06,2.855040000000000000e+06,2.578592000000000000e+06,2.794439299999999814e+06,2.404432299999999814e+06,2.192404799999999814e+06,2.105287500000000000e+06,1.946294899999999907e+06,2.567168000000000000e+06,2.434769500000000000e+06,2.396903500000000000e+06,2.786798000000000000e+06,2.071204399999999907e+06,2.756535500000000000e+06,1.840262600000000093e+06,2.749045500000000000e+06,3.169316000000000000e+06,2.563460799999999814e+06,3.002721000000000000e+06,3.680525299999999814e+06,2.798146500000000000e+06,3.411643000000000000e+06,3.154184799999999814e+06,2.915565000000000000e+06,2.256751299999999814e+06,2.677096500000000000e+06,2.707359000000000000e+06,2.082590600000000093e+06,2.093975899999999907e+06,2.987589799999999814e+06,2.355254799999999814e+06,2.370386000000000000e+06,2.003074899999999907e+06,2.446118000000000000e+06,2.593799000000000000e+06,2.351472000000000000e+06,2.749045500000000000e+06,2.324954500000000000e+06,2.314880000000000000e+06,2.605071799999999814e+06,2.256751299999999814e+06,2.351472000000000000e+06,1.809925500000000000e+06,2.199971299999999814e+06,2.419563500000000000e+06,1.764530800000000047e+06,2.290871299999999814e+06,2.359000799999999814e+06,2.196188500000000000e+06,2.570950799999999814e+06,2.279486000000000000e+06,2.211319799999999814e+06,2.249222500000000000e+06,2.234091299999999814e+06,2.381734500000000000e+06,2.408252000000000000e+06,2.075024000000000000e+06,2.434769500000000000e+06,2.563460799999999814e+06,2.014424300000000047e+06,2.264353799999999814e+06,2.824777500000000000e+06,1.987943600000000093e+06,2.521774000000000000e+06,2.230233799999999814e+06,2.461287000000000000e+06,2.533198299999999814e+06,2.010678399999999907e+06,2.031392000000000000e+06,1.934909600000000093e+06,2.184802299999999814e+06,2.230233799999999814e+06,2.275740000000000000e+06,4.195517500000000000e+06,4.153830799999999814e+06,2.252968500000000000e+06,2.003552000000000000e+06,2.048507500000000000e+06,2.495488000000000000e+06,2.510425799999999814e+06,2.230233799999999814e+06,2.642975500000000000e+06,2.003680000000000000e+06,2.461287000000000000e+06,1.754953000000000000e+06,2.169024000000000000e+06,2.051020000000000000e+06,2.053184000000000000e+06,2.173453799999999814e+06,1.739776000000000000e+06,1.692984300000000047e+06,1.820352000000000000e+06,1.729536000000000000e+06,1.776000000000000000e+06,2.307893799999999814e+06,1.884128000000000000e+06,1.642560000000000000e+06,1.817565800000000047e+06,1.613030100000000093e+06,2.105287500000000000e+06,1.803744000000000000e+06,2.199971299999999814e+06,2.684586500000000000e+06,1.851574300000000047e+06,1.613030100000000093e+06,2.154538799999999814e+06,2.298437000000000000e+06,2.109070299999999814e+06,2.040940899999999907e+06,2.226451000000000000e+06,2.249222500000000000e+06,2.090156300000000047e+06,2.105287500000000000e+06,1.470016000000000000e+06,1.731168000000000000e+06,1.537335000000000000e+06,2.040940899999999907e+06,2.343868500000000000e+06,2.976241299999999814e+06,2.419563500000000000e+06,2.290871299999999814e+06,2.336266000000000000e+06,2.468815799999999814e+06,1.946294899999999907e+06,2.366603299999999814e+06,2.169671000000000000e+06,2.252968500000000000e+06,1.860992000000000000e+06,2.260571000000000000e+06,2.131805000000000000e+06,2.256751299999999814e+06,3.078377299999999814e+06,2.146936299999999814e+06,1.846304000000000000e+06,1.949536000000000000e+06,2.491436000000000000e+06,1.836443000000000000e+06,2.347652299999999814e+06,2.245439799999999814e+06,1.817856000000000000e+06,2.173248000000000000e+06,1.908392100000000093e+06,1.973344000000000000e+06,2.393120799999999814e+06,2.093975899999999907e+06,2.271957299999999814e+06,3.013993799999999814e+06,1.953860500000000000e+06,1.622048000000000000e+06,1.950040899999999907e+06,1.517632000000000000e+06,1.473664000000000000e+06,1.624415399999999907e+06,1.457783500000000000e+06,1.961426100000000093e+06,1.726368000000000000e+06,2.040940899999999907e+06,2.184802299999999814e+06,1.759840000000000000e+06,1.801888000000000000e+06,2.313606000000000000e+06,1.745579899999999907e+06,2.196188500000000000e+06,1.866464000000000000e+06,1.972448000000000000e+06,3.460895299999999814e+06,2.449900799999999814e+06,2.287088500000000000e+06,1.788224000000000000e+06,2.177273500000000000e+06,1.860224000000000000e+06,3.370032000000000000e+06,1.952416000000000000e+06,2.196188500000000000e+06,2.112890000000000000e+06,2.109070299999999814e+06,1.836992000000000000e+06,1.798613899999999907e+06,1.605600000000000000e+06,1.968992800000000047e+06,1.973344000000000000e+06,1.957606500000000000e+06,1.844045500000000000e+06,1.544900600000000093e+06,2.627844299999999814e+06,1.435085600000000093e+06,1.839968000000000000e+06,1.500704000000000000e+06,1.707750800000000047e+06,1.664704000000000000e+06,1.450217899999999907e+06,1.825280000000000000e+06,1.450432000000000000e+06,1.815776000000000000e+06,1.787008000000000000e+06,1.754720000000000000e+06,1.662244500000000000e+06,1.921920000000000000e+06,2.135587799999999814e+06,1.883488000000000000e+06,2.007552000000000000e+06,1.753184000000000000e+06,1.955488000000000000e+06,1.584160000000000000e+06,2.805787799999999814e+06,1.779663000000000000e+06,1.744448000000000000e+06,2.173453799999999814e+06,1.965952000000000000e+06,1.826592000000000000e+06,1.565248000000000000e+06,1.842144000000000000e+06,2.404432299999999814e+06,1.691424000000000000e+06,2.056073100000000093e+06,1.763328000000000000e+06,1.628236000000000000e+06,1.879200000000000000e+06,1.852128000000000000e+06,1.995509300000000047e+06,2.207573799999999814e+06,1.744032000000000000e+06,1.783482600000000093e+06,2.211319799999999814e+06,2.298437000000000000e+06,1.547616000000000000e+06,1.985344000000000000e+06,1.589120000000000000e+06,2.404432299999999814e+06,1.688064000000000000e+06,2.351472000000000000e+06,1.635616000000000000e+06,1.909408000000000000e+06,2.256751299999999814e+06,2.150756000000000000e+06,2.427167000000000000e+06,1.914016000000000000e+06,1.756672000000000000e+06,1.821024000000000000e+06,1.673184000000000000e+06,2.093975899999999907e+06,2.018244000000000000e+06,2.075776000000000000e+06,2.071204399999999907e+06,2.082590600000000093e+06,1.609376000000000000e+06,2.264353799999999814e+06,1.999255300000000047e+06,2.271957299999999814e+06,1.760711100000000093e+06,1.980288000000000000e+06,1.938656000000000000e+06,1.775842399999999907e+06,1.931163600000000093e+06,1.750112000000000000e+06,1.943712000000000000e+06,2.385518299999999814e+06,2.071204399999999907e+06,2.010678399999999907e+06,2.184802299999999814e+06,2.820919000000000000e+06,2.237837299999999814e+06,1.965408000000000000e+06,2.112890000000000000e+06,2.461287000000000000e+06,2.177273500000000000e+06,1.701856000000000000e+06,1.566752000000000000e+06,1.495686300000000047e+06,1.677408000000000000e+06,2.226451000000000000e+06,1.613030100000000093e+06,1.783482600000000093e+06,2.131805000000000000e+06,1.962528000000000000e+06,1.774560000000000000e+06,1.560069800000000047e+06,1.629440000000000000e+06,1.752960000000000000e+06,2.169671000000000000e+06,4.256118000000000000e+06,2.056073100000000093e+06,1.759520000000000000e+06,1.714720000000000000e+06,1.904646100000000093e+06,2.082590600000000093e+06,2.016032000000000000e+06,1.891168000000000000e+06,2.639117000000000000e+06,1.844224000000000000e+06,2.324954500000000000e+06,1.825131399999999907e+06,1.923523399999999907e+06,1.838304000000000000e+06,1.616849800000000047e+06,1.769440000000000000e+06,2.060608000000000000e+06,1.772096399999999907e+06,2.104320000000000000e+06,2.099456000000000000e+06,2.111680000000000000e+06,1.815232000000000000e+06,2.112192000000000000e+06,1.900826500000000000e+06,2.097758799999999814e+06,1.938729300000000047e+06,1.715316399999999907e+06,2.268099799999999814e+06,1.616849800000000047e+06,2.085952000000000000e+06,1.919296000000000000e+06,1.879328000000000000e+06,2.238272000000000000e+06,2.309823299999999814e+06,3.945624799999999814e+06,2.177273500000000000e+06,1.782656000000000000e+06,2.343868500000000000e+06,2.366603299999999814e+06,2.105920000000000000e+06,2.453683500000000000e+06,1.798048000000000000e+06,1.851574300000000047e+06,2.290871299999999814e+06,1.901152000000000000e+06,2.457429500000000000e+06,1.976595300000000047e+06,2.112890000000000000e+06,2.115776000000000000e+06,1.741833899999999907e+06,2.062688000000000000e+06,2.453683500000000000e+06,2.332483299999999814e+06,1.733120000000000000e+06,1.690560000000000000e+06,2.146176000000000000e+06,1.937344000000000000e+06,2.072544000000000000e+06,1.988768000000000000e+06,2.767884000000000000e+06,2.226451000000000000e+06,2.033375300000000047e+06,2.900433799999999814e+06,1.594152899999999907e+06,1.752736000000000000e+06,2.343868500000000000e+06,1.769664000000000000e+06,2.143190299999999814e+06,2.502935799999999814e+06,1.442652300000000047e+06,2.381734500000000000e+06,1.442652300000000047e+06,1.787228600000000093e+06,2.090156300000000047e+06,1.939872000000000000e+06,2.294617299999999814e+06,1.946784000000000000e+06,2.249222500000000000e+06,1.950040899999999907e+06,1.537335000000000000e+06,1.560069800000000047e+06,2.303168000000000000e+06,1.731040000000000000e+06,1.820480000000000000e+06,1.978848000000000000e+06,1.784384000000000000e+06,1.544900600000000093e+06,3.260179000000000000e+06,2.082590600000000093e+06,2.381734500000000000e+06,1.807008000000000000e+06,1.773920000000000000e+06,2.843691500000000000e+06,2.313606000000000000e+06,1.743488000000000000e+06,2.336266000000000000e+06,1.960352000000000000e+06,1.878880000000000000e+06,2.480163299999999814e+06,2.097758799999999814e+06,2.044761500000000000e+06,2.404432299999999814e+06,2.199971299999999814e+06,2.118784000000000000e+06,2.184802299999999814e+06,2.038688000000000000e+06,2.290871299999999814e+06,1.688762000000000000e+06,1.947552000000000000e+06,2.968600000000000000e+06,2.423421000000000000e+06,1.908392100000000093e+06,2.203791000000000000e+06,2.343868500000000000e+06,2.195904000000000000e+06,2.227584000000000000e+06,2.037696000000000000e+06,2.162142299999999814e+06,1.821888000000000000e+06,1.924448000000000000e+06,1.947456000000000000e+06,1.828914300000000047e+06,2.222705000000000000e+06,3.093508500000000000e+06,3.082160000000000000e+06,2.419563500000000000e+06,2.238720000000000000e+06,1.647113300000000047e+06,2.112890000000000000e+06,2.260571000000000000e+06,1.980378000000000000e+06,1.967936000000000000e+06,2.578592000000000000e+06,1.882944000000000000e+06,4.214431500000000000e+06,2.146936299999999814e+06,1.730447600000000093e+06,1.998912000000000000e+06,1.978624000000000000e+06,1.869344000000000000e+06,2.112890000000000000e+06,1.874816000000000000e+06,1.703931000000000000e+06,2.143616000000000000e+06,2.094496000000000000e+06,2.040940899999999907e+06,2.055296000000000000e+06,1.787228600000000093e+06,1.791488000000000000e+06,2.181056299999999814e+06,2.472635500000000000e+06,1.730848000000000000e+06,1.840262600000000093e+06,1.806179500000000000e+06,2.260571000000000000e+06,2.408252000000000000e+06,3.987235799999999814e+06,2.290871299999999814e+06,2.040940899999999907e+06,2.374132000000000000e+06,2.151872000000000000e+06,2.135587799999999814e+06,2.336266000000000000e+06,1.893260899999999907e+06,2.324954500000000000e+06,1.775104000000000000e+06,1.808128000000000000e+06,1.601718500000000000e+06,1.855431800000000047e+06,2.188585000000000000e+06,2.321134799999999814e+06,1.628236000000000000e+06,1.522203800000000047e+06,2.116672799999999814e+06,2.048507500000000000e+06,1.904646100000000093e+06,1.789088000000000000e+06,2.438552299999999814e+06,1.907328000000000000e+06,2.097152000000000000e+06,1.911936000000000000e+06,2.200704000000000000e+06,2.264353799999999814e+06,2.377914799999999814e+06,1.965172100000000093e+06,2.040940899999999907e+06,1.950040899999999907e+06,1.634944000000000000e+06,2.046656000000000000e+06,2.370386000000000000e+06,2.355254799999999814e+06,2.211319799999999814e+06,1.734976000000000000e+06,1.778816000000000000e+06,1.925888000000000000e+06,1.729856000000000000e+06,1.998272000000000000e+06,1.608096000000000000e+06,1.692581600000000093e+06,1.886784000000000000e+06,1.714048000000000000e+06,1.869536000000000000e+06,2.377914799999999814e+06,1.988768000000000000e+06,1.923523399999999907e+06,2.324954500000000000e+06,1.818624000000000000e+06,2.099712000000000000e+06,1.900736000000000000e+06,2.158322500000000000e+06,1.902144000000000000e+06,1.924352000000000000e+06,2.419563500000000000e+06,2.028192000000000000e+06,1.874309000000000000e+06,1.942848000000000000e+06,1.909856000000000000e+06,1.926432000000000000e+06,2.035168000000000000e+06,1.842592000000000000e+06,1.823872000000000000e+06,1.878208000000000000e+06,2.207573799999999814e+06,1.744672000000000000e+06,1.816640000000000000e+06,1.835264000000000000e+06,1.943808000000000000e+06,2.176768000000000000e+06,2.423421000000000000e+06,1.807552000000000000e+06,2.752752799999999814e+06,2.067136000000000000e+06,2.239168000000000000e+06,2.483946000000000000e+06,2.103488000000000000e+06,1.936992000000000000e+06,2.080864000000000000e+06,1.828448000000000000e+06,1.993952000000000000e+06,2.389301000000000000e+06,2.540688299999999814e+06,2.434769500000000000e+06,1.841600000000000000e+06,1.974656000000000000e+06,1.931163600000000093e+06,1.867040000000000000e+06,2.510425799999999814e+06,2.741480000000000000e+06,2.378368000000000000e+06,1.936000000000000000e+06,2.275740000000000000e+06,1.984124000000000000e+06,1.885344000000000000e+06,1.915872000000000000e+06,2.008736000000000000e+06,2.056736000000000000e+06,2.123328000000000000e+06,1.899616000000000000e+06,1.805920000000000000e+06,2.094048000000000000e+06,2.200384000000000000e+06,2.027424000000000000e+06,2.193472000000000000e+06,1.791048300000000047e+06,1.650932899999999907e+06,1.878128600000000093e+06,2.491436000000000000e+06,2.180224000000000000e+06,3.013993799999999814e+06,2.071904000000000000e+06,2.601364500000000000e+06,2.194240000000000000e+06,2.379072000000000000e+06,2.174080000000000000e+06,2.279552000000000000e+06,1.863968000000000000e+06,2.128059000000000000e+06,2.160640000000000000e+06,2.048507500000000000e+06,2.150756000000000000e+06,2.110784000000000000e+06,1.934909600000000093e+06,2.355254799999999814e+06,1.972128000000000000e+06,2.264353799999999814e+06,1.703931000000000000e+06,2.465033000000000000e+06,2.313606000000000000e+06,1.756965100000000093e+06,2.366603299999999814e+06,2.188585000000000000e+06,2.412034799999999814e+06,2.340085799999999814e+06,2.018244000000000000e+06,2.654324000000000000e+06,2.324954500000000000e+06,2.578592000000000000e+06,2.608854500000000000e+06,2.540688299999999814e+06,1.897080500000000000e+06,2.340085799999999814e+06,2.230233799999999814e+06,1.601718500000000000e+06,2.529415500000000000e+06,1.972800000000000000e+06,2.082590600000000093e+06,2.389301000000000000e+06,2.544546799999999814e+06,2.404432299999999814e+06,2.241620000000000000e+06,1.742944000000000000e+06,1.767680000000000000e+06,2.533198299999999814e+06,1.774464000000000000e+06,1.711496800000000047e+06,1.874272000000000000e+06,1.783482600000000093e+06,2.241620000000000000e+06,1.960000000000000000e+06,1.737248000000000000e+06,1.862848000000000000e+06,1.804928000000000000e+06,2.082304000000000000e+06,1.795968000000000000e+06,1.962336000000000000e+06,1.773248000000000000e+06,1.808672000000000000e+06,1.653088000000000000e+06,1.779663000000000000e+06,1.719840000000000000e+06,2.226451000000000000e+06,2.025809600000000093e+06,1.529769399999999907e+06,1.563296000000000000e+06,2.075024000000000000e+06,1.510817500000000000e+06,1.637984000000000000e+06,2.188585000000000000e+06,1.590333300000000047e+06,1.972812399999999907e+06,1.813024000000000000e+06,1.548683500000000000e+06,1.567635399999999907e+06,1.610688000000000000e+06,1.659040000000000000e+06,1.847840000000000000e+06,2.249222500000000000e+06,1.717760000000000000e+06,2.446118000000000000e+06,2.211319799999999814e+06,1.820896000000000000e+06,1.537335000000000000e+06,2.430949799999999814e+06,1.688762000000000000e+06,1.862848000000000000e+06,1.912032000000000000e+06,1.594152899999999907e+06,1.893792000000000000e+06,1.889440300000000047e+06,2.321134799999999814e+06,1.715808000000000000e+06,2.000800000000000000e+06,1.666102000000000000e+06,1.891616000000000000e+06,2.249222500000000000e+06,3.214785500000000000e+06,1.756000000000000000e+06,1.859177800000000047e+06,2.264353799999999814e+06,2.298437000000000000e+06,1.870112000000000000e+06,1.950040899999999907e+06,1.774240000000000000e+06,2.366603299999999814e+06,2.359000799999999814e+06,1.715136000000000000e+06,2.718631799999999814e+06,2.393120799999999814e+06,1.666102000000000000e+06,1.695552000000000000e+06,1.548683500000000000e+06,1.442652300000000047e+06,1.564384000000000000e+06,1.961426100000000093e+06,5.229057500000000000e+06,1.735520000000000000e+06,1.336620000000000000e+06,1.565568000000000000e+06,1.794794300000000047e+06,1.590336000000000000e+06,1.531744000000000000e+06,1.817565800000000047e+06,1.787228600000000093e+06,1.889440300000000047e+06,1.775842399999999907e+06,1.685016000000000000e+06,1.686848000000000000e+06,1.897080500000000000e+06,1.580384000000000000e+06,1.748256000000000000e+06,1.378208000000000000e+06,1.672416000000000000e+06,1.950040899999999907e+06,1.294971300000000047e+06,1.684480000000000000e+06,1.452064000000000000e+06,1.577888000000000000e+06,1.698272000000000000e+06,1.343328000000000000e+06,1.426272000000000000e+06,1.552160000000000000e+06,1.482835000000000000e+06,1.597152000000000000e+06,1.597898899999999907e+06,1.499432300000000047e+06,1.325472000000000000e+06,1.628672000000000000e+06,1.448192000000000000e+06,2.177273500000000000e+06,1.583840000000000000e+06,1.912211800000000047e+06,1.346848000000000000e+06,1.624415399999999907e+06,2.003074899999999907e+06,1.550848000000000000e+06,1.828914300000000047e+06,1.703931000000000000e+06,1.456128000000000000e+06,1.463232000000000000e+06,2.082590600000000093e+06,2.302219799999999814e+06,1.768276800000000047e+06,1.764320000000000000e+06,2.283268799999999814e+06,2.260571000000000000e+06,2.465033000000000000e+06,2.465033000000000000e+06,2.669455000000000000e+06,2.309823299999999814e+06,3.210927000000000000e+06,2.979948500000000000e+06,2.976241299999999814e+06,2.673238000000000000e+06,2.393120799999999814e+06,2.847398500000000000e+06,2.206208000000000000e+06,2.544000000000000000e+06,2.302219799999999814e+06,2.741480000000000000e+06,2.699717500000000000e+06,2.945827500000000000e+06,2.552036500000000000e+06,3.036842000000000000e+06,2.707359000000000000e+06,2.120128000000000000e+06,2.711141799999999814e+06,2.368640000000000000e+06,2.650616799999999814e+06,2.730131500000000000e+06,2.968600000000000000e+06,1.995509300000000047e+06,2.775525299999999814e+06,2.586496000000000000e+06,2.824777500000000000e+06,2.779308000000000000e+06,2.569728000000000000e+06,2.802005000000000000e+06,2.351472000000000000e+06,2.620203000000000000e+06,2.544546799999999814e+06,2.154538799999999814e+06,2.756535500000000000e+06,2.733914299999999814e+06,2.499153000000000000e+06,2.059892800000000047e+06,2.802005000000000000e+06,2.161344000000000000e+06,2.813429000000000000e+06,2.154538799999999814e+06,3.192088500000000000e+06,2.544546799999999814e+06,2.877812500000000000e+06,2.521774000000000000e+06,2.839908799999999814e+06,2.794439299999999814e+06,2.207573799999999814e+06,2.582450500000000000e+06,2.555819500000000000e+06,2.563460799999999814e+06,2.964817000000000000e+06,2.002784000000000000e+06,3.218568299999999814e+06,2.056073100000000093e+06,2.109070299999999814e+06,3.937983500000000000e+06,2.983731299999999814e+06,2.280064000000000000e+06,2.923206299999999814e+06,2.268099799999999814e+06,2.169984000000000000e+06,3.188305799999999814e+06,3.029276299999999814e+06,2.374132000000000000e+06,2.577536000000000000e+06,2.279486000000000000e+06,2.370386000000000000e+06,2.112890000000000000e+06,2.449984000000000000e+06,2.499153000000000000e+06,2.097758799999999814e+06,2.067458399999999907e+06,2.493312000000000000e+06,2.892943799999999814e+06,2.510425799999999814e+06,1.885694300000000047e+06,2.889161000000000000e+06,2.654324000000000000e+06,2.355254799999999814e+06,3.063246000000000000e+06,2.328737299999999814e+06,2.198912000000000000e+06,2.589940500000000000e+06,3.131412299999999814e+06,2.362783500000000000e+06,4.169037799999999814e+06,2.472635500000000000e+06,2.865408000000000000e+06,2.934479000000000000e+06,1.965172100000000093e+06,2.817136000000000000e+06,3.097367000000000000e+06,2.434769500000000000e+06,2.385518299999999814e+06,2.309888000000000000e+06,2.673238000000000000e+06,2.555819500000000000e+06,2.359000799999999814e+06,2.427167000000000000e+06,2.324954500000000000e+06,2.964817000000000000e+06,2.741480000000000000e+06,1.972812399999999907e+06,2.540688299999999814e+06,2.559678000000000000e+06,2.696010500000000000e+06,2.525557000000000000e+06,2.044761500000000000e+06,2.987589799999999814e+06,2.309440000000000000e+06,2.332483299999999814e+06,2.968600000000000000e+06,3.248830799999999814e+06,2.022560000000000000e+06,2.281536000000000000e+06,2.589940500000000000e+06,2.249222500000000000e+06,2.218922299999999814e+06,2.839908799999999814e+06,2.669455000000000000e+06,2.597581799999999814e+06,2.143190299999999814e+06,2.514284299999999814e+06,2.866312799999999814e+06,2.718631799999999814e+06,2.680879299999999814e+06,2.544546799999999814e+06,2.586233299999999814e+06,2.737621500000000000e+06,2.361408000000000000e+06,2.286720000000000000e+06,2.624061500000000000e+06,2.305152000000000000e+06,2.480163299999999814e+06,2.938337500000000000e+06,2.264353799999999814e+06,2.597056000000000000e+06,2.176896000000000000e+06,2.101541500000000000e+06,2.552036500000000000e+06,2.018240000000000000e+06,2.070880000000000000e+06,2.359000799999999814e+06,2.775525299999999814e+06,2.163072000000000000e+06,2.169408000000000000e+06,2.285888000000000000e+06,2.752752799999999814e+06,2.237837299999999814e+06,3.082160000000000000e+06,2.669455000000000000e+06,2.344704000000000000e+06,2.506643000000000000e+06,2.608854500000000000e+06,2.249222500000000000e+06,2.427167000000000000e+06,2.164672000000000000e+06,2.369216000000000000e+06,2.529415500000000000e+06,2.044761500000000000e+06,3.324487000000000000e+06,2.260608000000000000e+06,2.433856000000000000e+06,2.574809299999999814e+06,2.495294500000000000e+06,2.270272000000000000e+06,1.991726500000000000e+06,2.096928000000000000e+06,2.065920000000000000e+06,2.631627000000000000e+06,2.442298299999999814e+06,2.404432299999999814e+06,2.582976000000000000e+06,2.506643000000000000e+06,2.408448000000000000e+06,2.143190299999999814e+06,2.646758299999999814e+06,2.415780799999999814e+06,2.427167000000000000e+06,2.048192000000000000e+06,2.446118000000000000e+06,2.018244000000000000e+06,2.374132000000000000e+06,2.214208000000000000e+06,2.192404799999999814e+06,2.199296000000000000e+06,2.154560000000000000e+06,2.472635500000000000e+06,5.214077500000000000e+06,2.215102500000000000e+06,2.570950799999999814e+06,2.733914299999999814e+06,2.491436000000000000e+06,2.934479000000000000e+06,2.661965299999999814e+06,2.207573799999999814e+06,2.680879299999999814e+06,2.540688299999999814e+06,3.419284299999999814e+06,2.544546799999999814e+06,2.555819500000000000e+06,2.600768000000000000e+06,2.199616000000000000e+06,2.450112000000000000e+06,2.568576000000000000e+06,2.319808000000000000e+06,2.375808000000000000e+06,2.298437000000000000e+06,2.371648000000000000e+06,2.167680000000000000e+06,2.283008000000000000e+06,2.336192000000000000e+06,2.091392000000000000e+06,2.343808000000000000e+06,2.075200000000000000e+06,1.968160000000000000e+06,1.760704000000000000e+06,1.555072000000000000e+06,1.527232000000000000e+06,1.340224000000000000e+06,1.153120000000000000e+06,8.887840000000000000e+05,7.740480000000000000e+05,6.466080000000000000e+05,5.378560000000000000e+05,3.564960000000000000e+05,3.035840000000000000e+05,2.363200000000000000e+05,1.763480000000000000e+05,1.456720000000000000e+05,1.097080000000000000e+05,7.973800000000000000e+04,6.507000000000000000e+04,5.131700000000000000e+04,4.138400000000000000e+04,2.804700000000000000e+04,2.734600000000000000e+04,2.163300000000000000e+04,1.522100000000000000e+04,1.351800000000000000e+04,1.351800000000000000e+04,1.231600000000000000e+04,8.710000000000000000e+03,9.712000000000000000e+03,8.410000000000000000e+03,5.506000000000000000e+03,5.806000000000000000e+03,5.205000000000000000e+03,4.404000000000000000e+03,4.705000000000000000e+03,4.605000000000000000e+03,4.705000000000000000e+03,4.004000000000000000e+03,3.904000000000000000e+03,3.804000000000000000e+03,4.505000000000000000e+03,5.205000000000000000e+03,4.905000000000000000e+03,4.705000000000000000e+03,3.603000000000000000e+03,4.004000000000000000e+03,3.804000000000000000e+03,4.204000000000000000e+03,3.103000000000000000e+03,2.302000000000000000e+03,4.404000000000000000e+03,4.004000000000000000e+03,3.704000000000000000e+03,4.404000000000000000e+03,3.904000000000000000e+03,3.603000000000000000e+03,4.304000000000000000e+03,2.402000000000000000e+03,3.503000000000000000e+03,3.303000000000000000e+03,4.404000000000000000e+03,3.603000000000000000e+03,4.905000000000000000e+03,3.103000000000000000e+03,4.304000000000000000e+03,4.304000000000000000e+03,4.404000000000000000e+03,3.704000000000000000e+03,3.503000000000000000e+03,4.104000000000000000e+03,3.103000000000000000e+03,nan
4.795009999999999906e+01,3.203000000000000000e+03,2.402000000000000000e+03,3.904000000000000000e+03,3.003000000000000000e+03,3.804000000000000000e+03,4.204000000000000000e+03,3.103000000000000000e+03,3.603000000000000000e+03,5.005000000000000000e+03,3.704000000000000000e+03,4.204000000000000000e+03,3.103000000000000000e+03,5.606000000000000000e+03,2.502000000000000000e+03,3.303000000000000000e+03,3.203000000000000000e+03,3.003000000000000000e+03,2.702000000000000000e+03,4.905000000000000000e+03,2.702000000000000000e+03,4.404000000000000000e+03,4.104000000000000000e+03,3.103000000000000000e+03,2.802000000000000000e+03,3.704000000000000000e+03,4.104000000000000000e+03,5.105000000000000000e+03,1.171500000000000000e+04,4.068100000000000000e+04,7.280400000000000000e+04,1.506120000000000000e+05,2.554720000000000000e+05,3.375520000000000000e+05,4.427840000000000000e+05,5.871680000000000000e+05,7.558560000000000000e+05,8.758080000000000000e+05,1.096608000000000000e+06,1.245408000000000000e+06,1.444096000000000000e+06,1.536288000000000000e+06,1.582304000000000000e+06,1.802752000000000000e+06,1.915552000000000000e+06,2.317352000000000000e+06,2.029555500000000000e+06,2.669455000000000000e+06,2.199616000000000000e+06,2.658106799999999814e+06,2.271957299999999814e+06,2.408252000000000000e+06,2.381734500000000000e+06,2.593799000000000000e+06,2.654324000000000000e+06,2.461287000000000000e+06,2.548329500000000000e+06,2.654324000000000000e+06,2.908075000000000000e+06,2.529415500000000000e+06,2.570950799999999814e+06,2.337792000000000000e+06,2.112890000000000000e+06,2.165925000000000000e+06,2.631627000000000000e+06,2.476800000000000000e+06,2.923206299999999814e+06,2.116672799999999814e+06,2.427167000000000000e+06,2.436352000000000000e+06,1.965172100000000093e+06,2.222705000000000000e+06,2.340085799999999814e+06,2.037121300000000047e+06,2.612713000000000000e+06,1.915957800000000047e+06,1.955392000000000000e+06,1.666102000000000000e+06,2.143190299999999814e+06,2.733914299999999814e+06,2.135587799999999814e+06,2.396903500000000000e+06,2.181760000000000000e+06,2.631627000000000000e+06,2.192404799999999814e+06,2.589940500000000000e+06,2.100544000000000000e+06,2.318400000000000000e+06,2.177273500000000000e+06,2.627844299999999814e+06,2.057824000000000000e+06,2.037121300000000047e+06,2.332483299999999814e+06,2.798146500000000000e+06,2.252968500000000000e+06,1.851574300000000047e+06,2.138752000000000000e+06,2.015584000000000000e+06,1.862997399999999907e+06,1.965172100000000093e+06,1.976595300000000047e+06,1.984124000000000000e+06,2.324954500000000000e+06,2.468815799999999814e+06,1.957606500000000000e+06,1.888768000000000000e+06,2.605071799999999814e+06,2.415780799999999814e+06,2.036928000000000000e+06,2.820919000000000000e+06,2.338112000000000000e+06,2.048507500000000000e+06,2.288256000000000000e+06,1.968992800000000047e+06,3.040624799999999814e+06,2.161408000000000000e+06,2.021990000000000000e+06,2.487653299999999814e+06,2.362783500000000000e+06,2.930696299999999814e+06,1.826816000000000000e+06,1.783482600000000093e+06,2.227264000000000000e+06,1.825131399999999907e+06,2.002240000000000000e+06,2.241620000000000000e+06,2.294617299999999814e+06,2.014272000000000000e+06,2.162142299999999814e+06,1.723744000000000000e+06,1.807776000000000000e+06,1.766912000000000000e+06,2.275740000000000000e+06,1.874309000000000000e+06,2.130752000000000000e+06,2.059892800000000047e+06,2.586233299999999814e+06,2.188585000000000000e+06,2.153984000000000000e+06,2.539456000000000000e+06,2.213760000000000000e+06,1.995509300000000047e+06,2.415780799999999814e+06,2.094048000000000000e+06,2.536905500000000000e+06,1.968992800000000047e+06,2.294617299999999814e+06,2.097758799999999814e+06,2.210880000000000000e+06,2.506112000000000000e+06,2.359000799999999814e+06,2.406592000000000000e+06,2.525557000000000000e+06,2.726273000000000000e+06,2.140544000000000000e+06,2.201600000000000000e+06,2.271957299999999814e+06,3.260179000000000000e+06,2.040940899999999907e+06,2.423421000000000000e+06,1.965504000000000000e+06,2.323648000000000000e+06,2.196188500000000000e+06,2.430949799999999814e+06,2.225600000000000000e+06,2.548329500000000000e+06,2.422464000000000000e+06,2.143190299999999814e+06,1.620595800000000047e+06,1.775842399999999907e+06,3.994725799999999814e+06,2.438552299999999814e+06,2.730131500000000000e+06,2.355254799999999814e+06,2.215102500000000000e+06,2.756535500000000000e+06,2.533198299999999814e+06,2.021792000000000000e+06,2.328737299999999814e+06,2.858822799999999814e+06,2.446118000000000000e+06,2.359000799999999814e+06,2.521774000000000000e+06,2.548329500000000000e+06,2.359000799999999814e+06,3.116281000000000000e+06,2.396903500000000000e+06,2.533198299999999814e+06,2.979948500000000000e+06,2.248896000000000000e+06,2.813429000000000000e+06,2.137728000000000000e+06,2.146936299999999814e+06,1.798613899999999907e+06,2.665748000000000000e+06,3.218568299999999814e+06,2.271957299999999814e+06,2.646758299999999814e+06,2.699717500000000000e+06,1.982176000000000000e+06,2.639117000000000000e+06,2.343868500000000000e+06,2.374132000000000000e+06,2.506643000000000000e+06,2.218922299999999814e+06,2.340085799999999814e+06,2.730131500000000000e+06,2.472635500000000000e+06,2.044761500000000000e+06,2.730131500000000000e+06,2.340085799999999814e+06,2.093975899999999907e+06,1.950040899999999907e+06,2.434769500000000000e+06,2.135587799999999814e+06,2.162142299999999814e+06,2.726273000000000000e+06,2.722490299999999814e+06,2.351472000000000000e+06,2.836050299999999814e+06,2.995079500000000000e+06,3.506289000000000000e+06,2.249222500000000000e+06,2.790656500000000000e+06,3.502581799999999814e+06,2.559678000000000000e+06,2.756535500000000000e+06,3.165533299999999814e+06,2.711141799999999814e+06,2.624061500000000000e+06,2.480163299999999814e+06,2.718631799999999814e+06,1.897080500000000000e+06,2.820919000000000000e+06,2.836050299999999814e+06,1.990880000000000000e+06,2.215102500000000000e+06,2.627844299999999814e+06,2.093975899999999907e+06,2.699717500000000000e+06,2.491436000000000000e+06,2.836050299999999814e+06,2.347652299999999814e+06,2.923206299999999814e+06,2.472635500000000000e+06,3.123922299999999814e+06,2.472635500000000000e+06,2.423421000000000000e+06,3.733484500000000000e+06,2.911857799999999814e+06,3.142760500000000000e+06,3.078377299999999814e+06,2.972458500000000000e+06,2.491436000000000000e+06,3.279093299999999814e+06,2.696010500000000000e+06,2.503936000000000000e+06,2.873954000000000000e+06,2.775525299999999814e+06,2.915565000000000000e+06,2.431936000000000000e+06,3.335986799999999814e+06,3.154184799999999814e+06,2.415780799999999814e+06,2.961110000000000000e+06,3.237482299999999814e+06,3.498799000000000000e+06,2.877812500000000000e+06,2.843691500000000000e+06,2.624061500000000000e+06,2.786798000000000000e+06,2.230233799999999814e+06,3.222351000000000000e+06,3.301865799999999814e+06,2.930696299999999814e+06,3.233699500000000000e+06,2.873954000000000000e+06,2.771742500000000000e+06,3.203437000000000000e+06,2.711141799999999814e+06,2.752752799999999814e+06,2.673238000000000000e+06,2.688369299999999814e+06,2.798146500000000000e+06,2.949686000000000000e+06,3.286734500000000000e+06,2.234091299999999814e+06,3.491157799999999814e+06,2.987589799999999814e+06,2.654324000000000000e+06,2.173453799999999814e+06,2.813429000000000000e+06,3.093508500000000000e+06,3.248830799999999814e+06,2.836050299999999814e+06,2.056073100000000093e+06,2.639117000000000000e+06,2.355254799999999814e+06,2.483946000000000000e+06,2.112890000000000000e+06,2.639117000000000000e+06,2.945827500000000000e+06,2.866312799999999814e+06,3.332204000000000000e+06,2.374132000000000000e+06,3.029276299999999814e+06,2.836050299999999814e+06,3.067104500000000000e+06,3.165533299999999814e+06,2.855040000000000000e+06,2.764176799999999814e+06,2.347652299999999814e+06,2.199971299999999814e+06,3.116281000000000000e+06,2.548329500000000000e+06,2.567168000000000000e+06,2.586233299999999814e+06,3.237482299999999814e+06,2.646758299999999814e+06,3.044407500000000000e+06,2.620203000000000000e+06,2.555819500000000000e+06,2.385518299999999814e+06,2.510425799999999814e+06,2.184802299999999814e+06,2.813429000000000000e+06,2.387712000000000000e+06,2.340085799999999814e+06,2.692227799999999814e+06,2.692227799999999814e+06,2.225024000000000000e+06,2.661965299999999814e+06,2.593799000000000000e+06,2.631627000000000000e+06,2.726273000000000000e+06,2.552036500000000000e+06,2.252968500000000000e+06,2.461287000000000000e+06,2.430949799999999814e+06,2.525557000000000000e+06,2.178432000000000000e+06,2.063638800000000047e+06,2.483946000000000000e+06,2.176896000000000000e+06,2.332483299999999814e+06,2.548329500000000000e+06,2.385518299999999814e+06,2.529415500000000000e+06,2.408252000000000000e+06,2.518067000000000000e+06,2.953468799999999814e+06,2.260571000000000000e+06,2.230233799999999814e+06,2.533198299999999814e+06,1.893260899999999907e+06,2.529415500000000000e+06,2.480163299999999814e+06,2.351472000000000000e+06,3.411643000000000000e+06,3.332204000000000000e+06,2.741480000000000000e+06,2.862530000000000000e+06,2.578592000000000000e+06,2.457429500000000000e+06,2.892943799999999814e+06,2.953468799999999814e+06,2.483946000000000000e+06,2.608854500000000000e+06,2.192404799999999814e+06,2.071204399999999907e+06,2.578592000000000000e+06,1.999255300000000047e+06,2.427167000000000000e+06,2.858822799999999814e+06,2.559678000000000000e+06,2.396903500000000000e+06,2.461287000000000000e+06,2.552036500000000000e+06,3.006503799999999814e+06,2.593799000000000000e+06,2.536905500000000000e+06,2.719552000000000000e+06,3.604717799999999814e+06,2.033375300000000047e+06,2.938337500000000000e+06,3.082160000000000000e+06,2.177273500000000000e+06,2.521774000000000000e+06,2.794439299999999814e+06,2.139407500000000000e+06,2.533198299999999814e+06,2.084192000000000000e+06,2.583744000000000000e+06,2.324954500000000000e+06,2.472635500000000000e+06,2.699717500000000000e+06,2.377914799999999814e+06,2.639117000000000000e+06,2.362783500000000000e+06,2.570950799999999814e+06,2.264353799999999814e+06,3.013993799999999814e+06,2.150756000000000000e+06,2.313606000000000000e+06,2.264353799999999814e+06,3.127629500000000000e+06,2.991372500000000000e+06,2.404432299999999814e+06,2.181056299999999814e+06,2.271957299999999814e+06,2.279486000000000000e+06,3.324487000000000000e+06,2.037121300000000047e+06,2.699717500000000000e+06,2.506643000000000000e+06,2.654324000000000000e+06,2.635334299999999814e+06,2.669455000000000000e+06,3.718353500000000000e+06,2.726273000000000000e+06,2.745262799999999814e+06,3.570672500000000000e+06,2.764176799999999814e+06,2.400649500000000000e+06,2.953468799999999814e+06,2.843691500000000000e+06,3.604717799999999814e+06,3.267820500000000000e+06,3.157892000000000000e+06,3.619849000000000000e+06,2.987589799999999814e+06,2.972458500000000000e+06,3.063246000000000000e+06,3.192088500000000000e+06,2.491436000000000000e+06,2.658106799999999814e+06,3.441905500000000000e+06,2.896726500000000000e+06,2.809646299999999814e+06,2.396903500000000000e+06,2.646758299999999814e+06,2.862530000000000000e+06,3.578313799999999814e+06,2.900433799999999814e+06,3.438122500000000000e+06,2.983731299999999814e+06,2.298304000000000000e+06,2.760394000000000000e+06,2.567168000000000000e+06,2.366603299999999814e+06,2.377914799999999814e+06,2.892943799999999814e+06,3.029276299999999814e+06,2.730131500000000000e+06,2.684586500000000000e+06,2.218922299999999814e+06,2.078770000000000000e+06,2.696010500000000000e+06,3.381380500000000000e+06,2.033375300000000047e+06,2.294617299999999814e+06,2.847398500000000000e+06,2.449900799999999814e+06,3.661611299999999814e+06,2.597581799999999814e+06,2.169671000000000000e+06,2.389301000000000000e+06,1.696364500000000000e+06,2.620203000000000000e+06,1.700147300000000047e+06,2.658106799999999814e+06,2.366603299999999814e+06,2.415780799999999814e+06,2.309823299999999814e+06,2.661965299999999814e+06,2.934479000000000000e+06,2.642975500000000000e+06,2.661965299999999814e+06,2.650616799999999814e+06,2.143190299999999814e+06,2.624061500000000000e+06,1.828914300000000047e+06,2.029555500000000000e+06,2.650616799999999814e+06,1.944032000000000000e+06,2.529415500000000000e+06,1.942475300000000047e+06,2.688369299999999814e+06,2.881595299999999814e+06,2.090156300000000047e+06,2.340085799999999814e+06,2.116672799999999814e+06,2.298437000000000000e+06,2.192404799999999814e+06,2.665748000000000000e+06,3.419284299999999814e+06,1.965172100000000093e+06,2.215102500000000000e+06,2.078770000000000000e+06,2.347652299999999814e+06,2.983731299999999814e+06,1.942475300000000047e+06,2.063638800000000047e+06,2.552036500000000000e+06,2.184802299999999814e+06,2.502935799999999814e+06,2.275740000000000000e+06,2.699717500000000000e+06,2.237837299999999814e+06,1.802359899999999907e+06,2.355254799999999814e+06,2.646758299999999814e+06,2.025809600000000093e+06,2.730131500000000000e+06,2.222705000000000000e+06,1.628236000000000000e+06,3.282951799999999814e+06,2.306002500000000000e+06,2.442298299999999814e+06,2.593799000000000000e+06,2.196188500000000000e+06,2.510425799999999814e+06,2.536905500000000000e+06,2.696010500000000000e+06,2.522624000000000000e+06,3.184523000000000000e+06,2.677096500000000000e+06,3.120139500000000000e+06,2.642975500000000000e+06,2.502935799999999814e+06,2.419563500000000000e+06,2.495294500000000000e+06,2.275740000000000000e+06,2.495294500000000000e+06,2.154538799999999814e+06,2.381734500000000000e+06,2.749045500000000000e+06,2.332483299999999814e+06,2.259520000000000000e+06,2.783015299999999814e+06,2.915565000000000000e+06,3.328345500000000000e+06,2.783015299999999814e+06,2.230233799999999814e+06,2.021990000000000000e+06,2.004224000000000000e+06,1.915957800000000047e+06,1.995509300000000047e+06,2.355254799999999814e+06,2.355254799999999814e+06,2.620203000000000000e+06,1.905120000000000000e+06,2.340085799999999814e+06,2.455040000000000000e+06,2.037121300000000047e+06,2.412034799999999814e+06,2.324954500000000000e+06,2.451648000000000000e+06,2.268099799999999814e+06,2.461287000000000000e+06,2.071204399999999907e+06,2.173453799999999814e+06,2.076000000000000000e+06,2.317352000000000000e+06,2.415780799999999814e+06,2.584128000000000000e+06,2.056073100000000093e+06,2.059892800000000047e+06,2.218922299999999814e+06,2.404432299999999814e+06,2.203791000000000000e+06,2.216448000000000000e+06,2.446118000000000000e+06,2.279486000000000000e+06,2.495232000000000000e+06,2.135587799999999814e+06,2.661965299999999814e+06,2.677096500000000000e+06,2.942120299999999814e+06,1.851574300000000047e+06,1.893260899999999907e+06,2.563460799999999814e+06,3.472168000000000000e+06,2.324954500000000000e+06,2.563460799999999814e+06,2.014424300000000047e+06,1.912211800000000047e+06,2.048507500000000000e+06,1.840262600000000093e+06,1.823328000000000000e+06,1.868448000000000000e+06,2.461287000000000000e+06,2.294617299999999814e+06,1.841600000000000000e+06,2.037121300000000047e+06,2.866312799999999814e+06,1.594016000000000000e+06,1.591392000000000000e+06,2.109070299999999814e+06,2.332483299999999814e+06,1.809925500000000000e+06,2.559678000000000000e+06,1.787228600000000093e+06,2.351472000000000000e+06,3.419284299999999814e+06,1.931163600000000093e+06,2.040940899999999907e+06,2.082590600000000093e+06,2.764176799999999814e+06,2.487653299999999814e+06,2.767884000000000000e+06,2.230233799999999814e+06,2.552036500000000000e+06,2.184802299999999814e+06,2.688369299999999814e+06,2.241620000000000000e+06,3.086018500000000000e+06,2.355254799999999814e+06,1.976595300000000047e+06,2.048507500000000000e+06,2.642975500000000000e+06,2.919423500000000000e+06,2.340085799999999814e+06,2.601364500000000000e+06,2.620203000000000000e+06,2.567168000000000000e+06,2.324954500000000000e+06,2.313606000000000000e+06,2.078770000000000000e+06,2.624061500000000000e+06,2.362783500000000000e+06,2.003074899999999907e+06,2.480163299999999814e+06,2.059892800000000047e+06,2.430949799999999814e+06,3.131412299999999814e+06,2.540688299999999814e+06,2.642975500000000000e+06,2.400649500000000000e+06,2.756535500000000000e+06,2.082590600000000093e+06,3.434415500000000000e+06,2.014424300000000047e+06,1.908288000000000000e+06,1.806179500000000000e+06,2.112890000000000000e+06,2.359000799999999814e+06,4.131134000000000000e+06,2.749045500000000000e+06,2.162142299999999814e+06,2.688369299999999814e+06,2.158322500000000000e+06,1.908392100000000093e+06,2.453683500000000000e+06,1.950040899999999907e+06,2.184768000000000000e+06,2.714849000000000000e+06,1.999255300000000047e+06,1.714272000000000000e+06,2.991372500000000000e+06,2.279486000000000000e+06,2.601364500000000000e+06,1.946294899999999907e+06,2.483946000000000000e+06,1.711872000000000000e+06,2.661965299999999814e+06,2.661965299999999814e+06,1.930944000000000000e+06,2.044761500000000000e+06,1.978752000000000000e+06,2.359000799999999814e+06,1.535200000000000000e+06,2.034592000000000000e+06,2.188585000000000000e+06,2.169671000000000000e+06,2.252968500000000000e+06,1.476735399999999907e+06,1.950040899999999907e+06,2.393120799999999814e+06,1.987943600000000093e+06,2.597581799999999814e+06,2.075024000000000000e+06,2.040940899999999907e+06,2.075024000000000000e+06,2.199971299999999814e+06,2.465033000000000000e+06,2.078770000000000000e+06,2.003074899999999907e+06,2.351472000000000000e+06,2.332483299999999814e+06,2.097758799999999814e+06,3.313214299999999814e+06,2.290871299999999814e+06,1.991726500000000000e+06,2.415780799999999814e+06,1.981376000000000000e+06,2.688369299999999814e+06,1.408569000000000000e+06,3.021635000000000000e+06,1.817565800000000047e+06,2.495294500000000000e+06,1.791048300000000047e+06,1.768276800000000047e+06,1.450217899999999907e+06,2.097758799999999814e+06,2.165925000000000000e+06,2.279486000000000000e+06,2.131805000000000000e+06,3.067104500000000000e+06,2.211319799999999814e+06,2.237837299999999814e+06,2.268099799999999814e+06,2.749045500000000000e+06,1.946688000000000000e+06,1.897760000000000000e+06,2.116544000000000000e+06,1.758304000000000000e+06,1.702304000000000000e+06,2.196188500000000000e+06,1.560800000000000000e+06,1.658498500000000000e+06,1.953860500000000000e+06,1.656128000000000000e+06,2.101541500000000000e+06,1.847828300000000047e+06,1.950040899999999907e+06,2.203791000000000000e+06,1.730447600000000093e+06,1.855431800000000047e+06,2.057728000000000000e+06,3.703146500000000000e+06,2.400649500000000000e+06,2.635334299999999814e+06,2.056073100000000093e+06,3.547975500000000000e+06,2.126784000000000000e+06,2.332483299999999814e+06,2.021990000000000000e+06,1.900826500000000000e+06,1.412388800000000047e+06,1.936352000000000000e+06,1.569760000000000000e+06,1.583072000000000000e+06,1.751104000000000000e+06,1.544608000000000000e+06,1.465056000000000000e+06,1.810752000000000000e+06,1.410720000000000000e+06,1.562208000000000000e+06,1.468736000000000000e+06,1.916768000000000000e+06,1.630944000000000000e+06,1.995509300000000047e+06,1.696364500000000000e+06,1.613030100000000093e+06,2.203791000000000000e+06,1.893260899999999907e+06,1.849152000000000000e+06,1.878432000000000000e+06,2.995079500000000000e+06,2.461287000000000000e+06,1.715316399999999907e+06,1.878128600000000093e+06,2.771742500000000000e+06,3.013993799999999814e+06,1.934909600000000093e+06,2.029088000000000000e+06,1.934909600000000093e+06,2.730131500000000000e+06,2.586233299999999814e+06,2.472635500000000000e+06,3.086018500000000000e+06,2.438552299999999814e+06,2.847398500000000000e+06,2.540688299999999814e+06,2.309823299999999814e+06,1.628236000000000000e+06,2.381734500000000000e+06,3.347259500000000000e+06,2.559678000000000000e+06,2.589940500000000000e+06,2.764176799999999814e+06,2.442298299999999814e+06,2.699717500000000000e+06,2.658106799999999814e+06,1.995509300000000047e+06,2.173453799999999814e+06,2.529415500000000000e+06,2.605071799999999814e+06,2.877812500000000000e+06,2.590208000000000000e+06,2.385518299999999814e+06,2.616495799999999814e+06,2.669455000000000000e+06,2.264353799999999814e+06,2.389301000000000000e+06,2.169536000000000000e+06,2.714849000000000000e+06,2.146936299999999814e+06,2.226451000000000000e+06,1.855431800000000047e+06,2.245439799999999814e+06,2.302219799999999814e+06,2.177273500000000000e+06,2.559678000000000000e+06,2.574809299999999814e+06,2.346048000000000000e+06,1.893260899999999907e+06,2.340085799999999814e+06,2.003074899999999907e+06,1.927343000000000000e+06,2.207573799999999814e+06,2.056073100000000093e+06,2.328737299999999814e+06,2.165925000000000000e+06,2.434769500000000000e+06,2.294617299999999814e+06,2.355254799999999814e+06,2.911857799999999814e+06,2.620203000000000000e+06,3.013993799999999814e+06,2.437696000000000000e+06,2.790656500000000000e+06,2.192404799999999814e+06,2.377914799999999814e+06,2.362783500000000000e+06,2.616495799999999814e+06,2.143190299999999814e+06,2.612713000000000000e+06,2.923206299999999814e+06,2.154538799999999814e+06,2.227136000000000000e+06,2.832267500000000000e+06,1.972812399999999907e+06,2.453683500000000000e+06,1.700147300000000047e+06,2.366603299999999814e+06,2.389301000000000000e+06,2.514284299999999814e+06,2.366603299999999814e+06,1.650368000000000000e+06,2.324954500000000000e+06,2.192404799999999814e+06,2.298437000000000000e+06,1.901056000000000000e+06,2.290871299999999814e+06,1.735616000000000000e+06,1.786592000000000000e+06,1.858912000000000000e+06,1.578947000000000000e+06,1.722560000000000000e+06,2.112890000000000000e+06,1.564800000000000000e+06,1.787228600000000093e+06,2.162142299999999814e+06,2.340085799999999814e+06,1.660672000000000000e+06,2.241620000000000000e+06,2.256751299999999814e+06,2.430949799999999814e+06,2.199971299999999814e+06,2.536905500000000000e+06,2.465033000000000000e+06,2.809646299999999814e+06,2.264353799999999814e+06,2.677096500000000000e+06,1.726628000000000000e+06,2.199971299999999814e+06,2.961110000000000000e+06,2.555819500000000000e+06,2.518067000000000000e+06,2.004320000000000000e+06,2.374132000000000000e+06,2.080192000000000000e+06,2.010678399999999907e+06,2.430949799999999814e+06,2.396903500000000000e+06,2.165925000000000000e+06,2.173453799999999814e+06,1.715680000000000000e+06,1.842272000000000000e+06,1.529769399999999907e+06,1.412388800000000047e+06,2.430949799999999814e+06,2.234091299999999814e+06,2.260571000000000000e+06,2.362783500000000000e+06,2.101541500000000000e+06,2.127424000000000000e+06,2.593799000000000000e+06,2.173453799999999814e+06,2.064480000000000000e+06,1.739449000000000000e+06,2.082400000000000000e+06,2.328000000000000000e+06,2.495294500000000000e+06,2.208320000000000000e+06,2.283268799999999814e+06,2.385518299999999814e+06,3.169316000000000000e+06,1.813745100000000093e+06,2.124276299999999814e+06,1.734193500000000000e+06,2.003074899999999907e+06,2.068364100000000093e+06,2.294617299999999814e+06,1.585568000000000000e+06,1.650932899999999907e+06,1.885694300000000047e+06,1.930944000000000000e+06,1.946294899999999907e+06,1.601718500000000000e+06,2.181056299999999814e+06,1.809925500000000000e+06,2.434769500000000000e+06,2.082590600000000093e+06,1.878128600000000093e+06,1.749399500000000000e+06,2.442298299999999814e+06,1.745579899999999907e+06,1.718328000000000000e+06,2.128059000000000000e+06,2.226451000000000000e+06,1.972812399999999907e+06,2.222705000000000000e+06,2.271957299999999814e+06,2.245439799999999814e+06,1.712320000000000000e+06,2.453683500000000000e+06,1.598950399999999907e+06,2.044761500000000000e+06,2.302219799999999814e+06,1.518421000000000000e+06,2.213487299999999814e+06,2.099456000000000000e+06,1.874144000000000000e+06,2.275731299999999814e+06,1.658080000000000000e+06,2.750475799999999814e+06,1.674912000000000000e+06,2.052419500000000000e+06,1.616960000000000000e+06,1.303801800000000047e+06,1.439808000000000000e+06,1.350080000000000000e+06,1.706973800000000047e+06,1.668696800000000047e+06,1.828050000000000000e+06,1.383264000000000000e+06,1.799452100000000093e+06,1.890437500000000000e+06,1.779062600000000093e+06,1.917398500000000000e+06,1.726272000000000000e+06,1.524000000000000000e+06,1.481728000000000000e+06,1.772607399999999907e+06,2.068003500000000000e+06,2.141769799999999814e+06,1.927343000000000000e+06,1.666752000000000000e+06,1.742093500000000000e+06,2.162346000000000000e+06,2.059892800000000047e+06,1.537696000000000000e+06,2.442076500000000000e+06,2.084311000000000000e+06,1.976595300000000047e+06,1.448777500000000000e+06,1.709376000000000000e+06,1.733216000000000000e+06,1.847072000000000000e+06,1.897080500000000000e+06,1.921992100000000093e+06,2.245439799999999814e+06,1.684896000000000000e+06,1.873600000000000000e+06,1.726628000000000000e+06,2.328737299999999814e+06,1.798613899999999907e+06,2.737621500000000000e+06,3.820565000000000000e+06,2.646758299999999814e+06,3.513930299999999814e+06,2.079272300000000047e+06,2.904216500000000000e+06,2.578592000000000000e+06,1.738013300000000047e+06,2.059892800000000047e+06,2.149952000000000000e+06,2.502935799999999814e+06,2.068672000000000000e+06,2.192404799999999814e+06,2.355254799999999814e+06,2.419563500000000000e+06,2.582450500000000000e+06,2.158322500000000000e+06,1.885694300000000047e+06,2.957327299999999814e+06,3.173023000000000000e+06,3.684232500000000000e+06,2.438552299999999814e+06,2.317591500000000000e+06,2.798146500000000000e+06,2.204480000000000000e+06,2.215102500000000000e+06,2.158322500000000000e+06,2.586125799999999814e+06,2.047104000000000000e+06,2.427014500000000000e+06,3.387546299999999814e+06,2.313142500000000000e+06,2.748010799999999814e+06,2.536905500000000000e+06,1.939904500000000000e+06,2.694045500000000000e+06,2.328737299999999814e+06,1.740544000000000000e+06,2.330314500000000000e+06,2.570950799999999814e+06,2.245439799999999814e+06,2.302219799999999814e+06,1.787417500000000000e+06,2.103808000000000000e+06,2.215760299999999814e+06,2.253504000000000000e+06,1.733465899999999907e+06,2.329457000000000000e+06,1.847392000000000000e+06,2.227814500000000000e+06,2.076930500000000000e+06,2.242842000000000000e+06,2.014176000000000000e+06,2.072224000000000000e+06,1.955808000000000000e+06,1.918400000000000000e+06,1.640704000000000000e+06,2.089837800000000047e+06,2.032049300000000047e+06,2.283025500000000000e+06,2.707941500000000000e+06,2.215102500000000000e+06,1.511979000000000000e+06,2.211897299999999814e+06,1.879804899999999907e+06,2.230144000000000000e+06,1.662244500000000000e+06,1.774772800000000047e+06,2.457429500000000000e+06,1.848832000000000000e+06,2.015648899999999907e+06,1.681233300000000047e+06,2.298065299999999814e+06,2.302219799999999814e+06,2.290871299999999814e+06,2.536905500000000000e+06,2.627844299999999814e+06,2.563460799999999814e+06,2.631627000000000000e+06,4.252259500000000000e+06,1.548946300000000047e+06,2.489254799999999814e+06,2.024320000000000000e+06,2.334280299999999814e+06,2.409984000000000000e+06,2.486865799999999814e+06,2.360091299999999814e+06,2.728470799999999814e+06,2.280311799999999814e+06,2.269026799999999814e+06,3.393467500000000000e+06,1.966950000000000000e+06,1.669692500000000000e+06,2.369131299999999814e+06,1.906432000000000000e+06,1.957525399999999907e+06,2.534872000000000000e+06,1.575201000000000000e+06,2.313606000000000000e+06,1.688762000000000000e+06,2.396903500000000000e+06,2.120915799999999814e+06,1.730447600000000093e+06,2.467528799999999814e+06,1.961760000000000000e+06,1.891712000000000000e+06,1.864384000000000000e+06,2.237837299999999814e+06,1.629188399999999907e+06,1.742944000000000000e+06,2.212977799999999814e+06,1.816864000000000000e+06,4.027661500000000000e+06,1.864192000000000000e+06,1.737920000000000000e+06,1.890720000000000000e+06,1.595424000000000000e+06,2.039254500000000000e+06,1.969920000000000000e+06,1.749369000000000000e+06,1.981776000000000000e+06,1.836672000000000000e+06,1.876033100000000093e+06,2.056784300000000047e+06,1.886240000000000000e+06,2.063638800000000047e+06,1.883653300000000047e+06,2.398848000000000000e+06,1.834496000000000000e+06,2.244089000000000000e+06,2.018016000000000000e+06,1.897216000000000000e+06,2.035712000000000000e+06,2.228288000000000000e+06,2.377914799999999814e+06,1.798592000000000000e+06,1.689229300000000047e+06,2.339404500000000000e+06,1.740960000000000000e+06,1.798816000000000000e+06,1.878656000000000000e+06,2.025809600000000093e+06,2.243319299999999814e+06,1.857376000000000000e+06,1.816864000000000000e+06,1.950304000000000000e+06,2.020896000000000000e+06,2.499392000000000000e+06,1.926674300000000047e+06,1.900512000000000000e+06,2.152094799999999814e+06,2.015264000000000000e+06,2.207573799999999814e+06,1.998913000000000000e+06,1.869888000000000000e+06,1.870563000000000000e+06,2.067458399999999907e+06,5.827498500000000000e+06,2.381229000000000000e+06,1.822208000000000000e+06,1.366132500000000000e+06,2.333560500000000000e+06,1.747087300000000047e+06,2.491436000000000000e+06,1.939104000000000000e+06,2.218922299999999814e+06,2.298437000000000000e+06,2.206702299999999814e+06,1.594152899999999907e+06,2.369756000000000000e+06,2.150296500000000000e+06,2.260571000000000000e+06,2.037121300000000047e+06,1.605280000000000000e+06,1.999255300000000047e+06,2.477404299999999814e+06,1.791048300000000047e+06,1.654816000000000000e+06,2.033375300000000047e+06,1.797632000000000000e+06,1.584160000000000000e+06,1.936429800000000047e+06,2.277378299999999814e+06,2.137125299999999814e+06,1.722880000000000000e+06,1.746208000000000000e+06,1.690560000000000000e+06,1.943926399999999907e+06,1.920560300000000047e+06,2.071204399999999907e+06,1.728640000000000000e+06,2.152722000000000000e+06,1.768448000000000000e+06,2.100516299999999814e+06,1.804608000000000000e+06,1.952942800000000047e+06,1.985694000000000000e+06,2.363872799999999814e+06,1.703616000000000000e+06,1.823744000000000000e+06,2.185570000000000000e+06,1.646841399999999907e+06,1.552926399999999907e+06,1.894336000000000000e+06,1.705568000000000000e+06,2.019592600000000093e+06,1.846528000000000000e+06,2.306916500000000000e+06,1.740736000000000000e+06,1.854976000000000000e+06,2.733349500000000000e+06,2.007040600000000093e+06,1.735968000000000000e+06,1.942102500000000000e+06,1.783482600000000093e+06,1.777952100000000093e+06,1.825824000000000000e+06,2.302219799999999814e+06,2.483946000000000000e+06,1.938729300000000047e+06,2.388298299999999814e+06,1.783391000000000000e+06,2.199971299999999814e+06,1.700147300000000047e+06,1.766368000000000000e+06,2.033687800000000047e+06,1.918157600000000093e+06,1.442750500000000000e+06,2.277378299999999814e+06,2.026080000000000000e+06,1.660352000000000000e+06,1.941856000000000000e+06,1.465877899999999907e+06,1.676013500000000000e+06,1.856736000000000000e+06,2.437770500000000000e+06,1.773152000000000000e+06,1.744128000000000000e+06,1.888772899999999907e+06,1.923523399999999907e+06,1.927872000000000000e+06,1.856987300000000047e+06,1.799360000000000000e+06,2.090272000000000000e+06,1.722432000000000000e+06,1.949312000000000000e+06,2.001920000000000000e+06,2.291664500000000000e+06,2.185839500000000000e+06,1.630848000000000000e+06,1.912964800000000047e+06,1.816834800000000047e+06,1.901376000000000000e+06,1.675232000000000000e+06,1.760256000000000000e+06,1.625088000000000000e+06,1.761472000000000000e+06,1.700352000000000000e+06,1.700032000000000000e+06,1.811072000000000000e+06,1.469696000000000000e+06,1.636577000000000000e+06,1.478080000000000000e+06,2.022135500000000000e+06,5.263622000000000000e+06,1.466560000000000000e+06,1.736356300000000047e+06,1.950469300000000047e+06,2.283247000000000000e+06,2.024187000000000000e+06,1.747936000000000000e+06,1.492928000000000000e+06,1.773472000000000000e+06,1.569024000000000000e+06,2.153230000000000000e+06,1.677504000000000000e+06,1.643742899999999907e+06,2.059892800000000047e+06,2.157965000000000000e+06,1.606688000000000000e+06,2.047653399999999907e+06,1.295913899999999907e+06,1.742496000000000000e+06,2.107460299999999814e+06,2.310778799999999814e+06,1.576032000000000000e+06,1.541024000000000000e+06,2.718382500000000000e+06,1.530336000000000000e+06,1.415520000000000000e+06,2.135327299999999814e+06,1.739008000000000000e+06,2.083547600000000093e+06,1.926160399999999907e+06,1.420640500000000000e+06,2.386555500000000000e+06,2.051863500000000000e+06,1.975422800000000047e+06,1.959186399999999907e+06,2.060974300000000047e+06,1.480032000000000000e+06,1.515264000000000000e+06,1.462035399999999907e+06,1.669792000000000000e+06,1.658816000000000000e+06,1.542752000000000000e+06,2.028847300000000047e+06,1.615328000000000000e+06,1.530784000000000000e+06,1.541696000000000000e+06,1.735451000000000000e+06,1.784384000000000000e+06,2.138560000000000000e+06,2.197132500000000000e+06,1.844045500000000000e+06,2.468815799999999814e+06,2.109070299999999814e+06,1.840262600000000093e+06,2.029555500000000000e+06,2.646758299999999814e+06,2.370386000000000000e+06,2.627844299999999814e+06,2.677096500000000000e+06,2.495294500000000000e+06,3.635131500000000000e+06,3.002721000000000000e+06,2.548329500000000000e+06,2.502935799999999814e+06,2.408252000000000000e+06,3.021635000000000000e+06,1.897080500000000000e+06,2.317352000000000000e+06,2.605071799999999814e+06,2.631627000000000000e+06,2.211319799999999814e+06,2.510425799999999814e+06,2.612713000000000000e+06,1.968992800000000047e+06,2.733914299999999814e+06,2.851181500000000000e+06,2.226451000000000000e+06,2.465033000000000000e+06,2.151872000000000000e+06,2.184802299999999814e+06,2.112890000000000000e+06,2.631627000000000000e+06,2.332483299999999814e+06,1.817565800000000047e+06,2.188585000000000000e+06,3.472168000000000000e+06,2.847398500000000000e+06,1.696364500000000000e+06,1.927343000000000000e+06,2.008960000000000000e+06,2.146936299999999814e+06,3.434415500000000000e+06,2.128059000000000000e+06,2.953468799999999814e+06,2.173453799999999814e+06,1.836443000000000000e+06,2.287088500000000000e+06,2.256751299999999814e+06,1.932160000000000000e+06,2.215102500000000000e+06,1.984124000000000000e+06,2.155968000000000000e+06,2.669455000000000000e+06,2.340085799999999814e+06,1.851574300000000047e+06,1.806179500000000000e+06,2.957327299999999814e+06,2.063638800000000047e+06,2.143190299999999814e+06,2.601364500000000000e+06,1.847828300000000047e+06,2.673238000000000000e+06,2.506643000000000000e+06,2.658106799999999814e+06,2.677096500000000000e+06,2.502935799999999814e+06,3.192088500000000000e+06,2.317352000000000000e+06,3.839554799999999814e+06,2.377914799999999814e+06,3.578313799999999814e+06,3.214785500000000000e+06,2.423421000000000000e+06,2.461287000000000000e+06,2.393120799999999814e+06,1.987943600000000093e+06,4.346905500000000000e+06,2.847398500000000000e+06,2.271936000000000000e+06,2.802005000000000000e+06,1.533552300000000047e+06,2.601364500000000000e+06,2.317352000000000000e+06,2.824777500000000000e+06,2.249222500000000000e+06,1.987943600000000093e+06,1.965088000000000000e+06,1.845312000000000000e+06,2.097758799999999814e+06,2.892943799999999814e+06,1.741833899999999907e+06,2.199971299999999814e+06,1.968992800000000047e+06,1.915957800000000047e+06,2.097758799999999814e+06,1.825131399999999907e+06,2.018244000000000000e+06,2.086410300000000047e+06,2.945827500000000000e+06,1.890400000000000000e+06,1.900160000000000000e+06,2.086410300000000047e+06,1.965172100000000093e+06,2.124276299999999814e+06,1.878128600000000093e+06,1.855431800000000047e+06,2.196188500000000000e+06,1.832697000000000000e+06,2.381734500000000000e+06,1.673630800000000047e+06,2.230233799999999814e+06,1.923523399999999907e+06,2.048507500000000000e+06,2.037121300000000047e+06,2.442298299999999814e+06,2.165925000000000000e+06,1.610912000000000000e+06,2.082590600000000093e+06,2.427167000000000000e+06,2.536905500000000000e+06,2.158976000000000000e+06,2.109070299999999814e+06,1.772096399999999907e+06,2.048507500000000000e+06,1.768276800000000047e+06,2.309823299999999814e+06,2.608854500000000000e+06,2.279486000000000000e+06,2.055616000000000000e+06,2.574809299999999814e+06,1.854432000000000000e+06,2.101541500000000000e+06,1.981280000000000000e+06,2.241620000000000000e+06,1.987943600000000093e+06,1.831520000000000000e+06,2.112789000000000000e+06,1.743505600000000093e+06,2.964306500000000000e+06,1.859680000000000000e+06,1.938656000000000000e+06,1.829120000000000000e+06,2.224384500000000000e+06,1.768352000000000000e+06,1.908864000000000000e+06,1.411070600000000093e+06,1.614048000000000000e+06,1.743264000000000000e+06,2.000352000000000000e+06,2.268099799999999814e+06,2.589940500000000000e+06,2.385518299999999814e+06,1.735296000000000000e+06,1.813745100000000093e+06,2.465033000000000000e+06,3.055756000000000000e+06,3.710863500000000000e+06,2.408252000000000000e+06,2.116672799999999814e+06,1.778176000000000000e+06,1.631982000000000000e+06,1.760711100000000093e+06,2.165925000000000000e+06,2.385518299999999814e+06,1.961426100000000093e+06,1.961426100000000093e+06,1.857056000000000000e+06,2.582450500000000000e+06,2.173453799999999814e+06,2.105287500000000000e+06,2.518067000000000000e+06,2.280064000000000000e+06,1.590333300000000047e+06,1.872832000000000000e+06,2.737621500000000000e+06,2.404432299999999814e+06,2.080320000000000000e+06,2.362783500000000000e+06,2.385518299999999814e+06,1.854976000000000000e+06,2.125760000000000000e+06,1.904646100000000093e+06,2.237837299999999814e+06,2.847398500000000000e+06,2.377914799999999814e+06,1.915957800000000047e+06,1.616849800000000047e+06,2.794439299999999814e+06,1.915957800000000047e+06,2.408252000000000000e+06,2.430949799999999814e+06,2.009088000000000000e+06,1.881874500000000000e+06,2.093975899999999907e+06,2.181056299999999814e+06,1.808544000000000000e+06,2.150756000000000000e+06,1.703931000000000000e+06,2.067458399999999907e+06,1.570432000000000000e+06,1.679808000000000000e+06,1.639520000000000000e+06,1.204070300000000047e+06,1.851574300000000047e+06,2.101541500000000000e+06,2.067458399999999907e+06,1.725056000000000000e+06,1.856288000000000000e+06,1.702208000000000000e+06,1.698176000000000000e+06,1.821472000000000000e+06,1.637120000000000000e+06,2.006858800000000047e+06,2.165925000000000000e+06,1.931072000000000000e+06,1.760064000000000000e+06,1.966848000000000000e+06,2.052327100000000093e+06,1.680224000000000000e+06,2.574809299999999814e+06,1.794794300000000047e+06,1.885888000000000000e+06,1.908512000000000000e+06,2.567168000000000000e+06,1.613030100000000093e+06,2.199971299999999814e+06,2.328737299999999814e+06,1.946294899999999907e+06,1.979840000000000000e+06,2.434769500000000000e+06,1.866688000000000000e+06,1.897080500000000000e+06,1.573984000000000000e+06,1.739648000000000000e+06,1.644736000000000000e+06,2.309823299999999814e+06,1.541081000000000000e+06,1.912211800000000047e+06,1.542016000000000000e+06,1.812064000000000000e+06,2.207573799999999814e+06,1.671552000000000000e+06,2.086410300000000047e+06,4.468182500000000000e+06,1.912480000000000000e+06,1.885694300000000047e+06,1.915328000000000000e+06,2.033375300000000047e+06,2.222705000000000000e+06,1.709920000000000000e+06,1.785504000000000000e+06,1.760704000000000000e+06,2.009312000000000000e+06,1.856608000000000000e+06,1.788096000000000000e+06,1.765408000000000000e+06,2.241620000000000000e+06,2.131805000000000000e+06,1.866592000000000000e+06,1.642336000000000000e+06,3.998508500000000000e+06,1.816768000000000000e+06,2.836050299999999814e+06,1.889536000000000000e+06,2.453683500000000000e+06,1.503251899999999907e+06,1.815872000000000000e+06,1.734193500000000000e+06,2.324954500000000000e+06,1.809536000000000000e+06,1.995509300000000047e+06,1.854752000000000000e+06,2.268099799999999814e+06,1.666432000000000000e+06,2.544546799999999814e+06,1.506997899999999907e+06,1.839200000000000000e+06,1.704480000000000000e+06,1.488120600000000093e+06,1.698272000000000000e+06,2.000928000000000000e+06,1.688762000000000000e+06,2.222705000000000000e+06,1.883712000000000000e+06,1.643367300000000047e+06,1.786368000000000000e+06,1.809925500000000000e+06,1.974432000000000000e+06,1.702400000000000000e+06,1.950208000000000000e+06,1.788096000000000000e+06,1.924128000000000000e+06,1.995392000000000000e+06,1.643968000000000000e+06,1.673920000000000000e+06,1.582766600000000093e+06,1.734193500000000000e+06,1.640928000000000000e+06,1.740000000000000000e+06,2.461287000000000000e+06,1.726368000000000000e+06,2.188585000000000000e+06,1.975200000000000000e+06,1.874309000000000000e+06,2.146936299999999814e+06,1.896096000000000000e+06,1.662944000000000000e+06,1.936896000000000000e+06,2.048507500000000000e+06,2.169671000000000000e+06,2.109070299999999814e+06,1.719062300000000047e+06,2.491436000000000000e+06,2.120493500000000000e+06,1.958016000000000000e+06,1.753145500000000000e+06,1.897080500000000000e+06,2.790656500000000000e+06,1.855296000000000000e+06,1.751424000000000000e+06,2.196188500000000000e+06,1.735200000000000000e+06,1.776544000000000000e+06,2.351472000000000000e+06,2.158322500000000000e+06,1.550656000000000000e+06,1.844045500000000000e+06,1.851574300000000047e+06,2.540688299999999814e+06,1.996736000000000000e+06,1.703296000000000000e+06,2.066688000000000000e+06,2.324954500000000000e+06,2.340085799999999814e+06,1.720928000000000000e+06,1.814688000000000000e+06,2.063638800000000047e+06,2.131805000000000000e+06,1.986016000000000000e+06,1.916640000000000000e+06,1.891392000000000000e+06,1.987136000000000000e+06,1.620595800000000047e+06,1.980378000000000000e+06,1.950040899999999907e+06,1.756965100000000093e+06,2.767884000000000000e+06,1.870563000000000000e+06,1.787228600000000093e+06,1.980378000000000000e+06,1.708960000000000000e+06,1.974880000000000000e+06,1.846656000000000000e+06,1.859008000000000000e+06,1.812384000000000000e+06,2.116672799999999814e+06,2.976241299999999814e+06,2.499153000000000000e+06,2.317352000000000000e+06,2.635334299999999814e+06,2.067458399999999907e+06,1.635801600000000093e+06,2.351872000000000000e+06,3.010211000000000000e+06,1.874309000000000000e+06,1.537335000000000000e+06,2.260571000000000000e+06,2.518067000000000000e+06,2.140864000000000000e+06,1.844045500000000000e+06,1.705344000000000000e+06,1.794794300000000047e+06,2.116672799999999814e+06,2.021990000000000000e+06,2.453683500000000000e+06,2.589940500000000000e+06,1.741184000000000000e+06,2.000480000000000000e+06,2.260571000000000000e+06,1.980378000000000000e+06,1.932608000000000000e+06,2.586233299999999814e+06,1.883040000000000000e+06,1.884256000000000000e+06,2.446118000000000000e+06,1.989440000000000000e+06,1.847828300000000047e+06,1.792256000000000000e+06,1.442652300000000047e+06,1.688762000000000000e+06,1.480555000000000000e+06,2.097758799999999814e+06,1.805376000000000000e+06,3.600935000000000000e+06,2.150756000000000000e+06,2.154538799999999814e+06,2.005664000000000000e+06,1.989760000000000000e+06,1.662848000000000000e+06,1.708736000000000000e+06,1.884480000000000000e+06,2.177273500000000000e+06,1.907104000000000000e+06,2.014424300000000047e+06,2.457429500000000000e+06,1.787228600000000093e+06,1.818720000000000000e+06,1.764530800000000047e+06,1.892480000000000000e+06,1.950528000000000000e+06,2.446118000000000000e+06,2.037121300000000047e+06,2.271957299999999814e+06,1.933248000000000000e+06,1.889440300000000047e+06,1.635801600000000093e+06,1.891072000000000000e+06,1.718848000000000000e+06,2.370386000000000000e+06,1.961426100000000093e+06,2.199971299999999814e+06,1.806179500000000000e+06,1.741833899999999907e+06,1.686976000000000000e+06,2.245439799999999814e+06,2.457429500000000000e+06,1.883264000000000000e+06,1.958240000000000000e+06,1.817565800000000047e+06,1.781440000000000000e+06,1.809632000000000000e+06,2.146936299999999814e+06,2.199971299999999814e+06,2.233088000000000000e+06,2.166848000000000000e+06,2.045120000000000000e+06,2.215102500000000000e+06,2.057728000000000000e+06,1.870563000000000000e+06,2.400649500000000000e+06,1.822560000000000000e+06,2.093975899999999907e+06,2.374132000000000000e+06,2.536905500000000000e+06,2.802005000000000000e+06,2.116672799999999814e+06,1.643367300000000047e+06,1.885694300000000047e+06,2.074880000000000000e+06,1.768276800000000047e+06,3.411643000000000000e+06,1.928640000000000000e+06,2.029632000000000000e+06,2.430949799999999814e+06,1.654678899999999907e+06,2.169671000000000000e+06,2.143190299999999814e+06,1.787776000000000000e+06,2.075424000000000000e+06,2.374132000000000000e+06,1.783200000000000000e+06,1.980378000000000000e+06,2.832267500000000000e+06,1.998144000000000000e+06,2.385518299999999814e+06,1.666432000000000000e+06,2.165925000000000000e+06,2.245439799999999814e+06,2.290871299999999814e+06,1.730447600000000093e+06,1.510817500000000000e+06,1.818080000000000000e+06,2.048507500000000000e+06,2.017376000000000000e+06,2.529415500000000000e+06,1.937760000000000000e+06,1.745664000000000000e+06,3.070887299999999814e+06,1.752960000000000000e+06,2.056073100000000093e+06,1.853312000000000000e+06,1.972812399999999907e+06,1.925792000000000000e+06,1.864608000000000000e+06,2.483946000000000000e+06,2.048507500000000000e+06,1.730447600000000093e+06,1.938729300000000047e+06,2.438552299999999814e+06,2.169671000000000000e+06,2.404432299999999814e+06,2.298437000000000000e+06,2.163456000000000000e+06,2.302219799999999814e+06,1.987904000000000000e+06,2.525557000000000000e+06,1.984352000000000000e+06,1.751648000000000000e+06,1.825131399999999907e+06,2.199971299999999814e+06,2.215102500000000000e+06,1.740192000000000000e+06,1.669884800000000047e+06,2.097758799999999814e+06,2.370386000000000000e+06,1.984928000000000000e+06,4.274956500000000000e+06,1.972812399999999907e+06,1.813745100000000093e+06,1.586512500000000000e+06,1.882400000000000000e+06,1.971680000000000000e+06,1.789856000000000000e+06,1.840384000000000000e+06,2.203791000000000000e+06,1.617600000000000000e+06,2.381734500000000000e+06,2.252968500000000000e+06,2.711141799999999814e+06,1.753184000000000000e+06,1.586512500000000000e+06,1.988224000000000000e+06,1.643104000000000000e+06,1.918528000000000000e+06,1.905888000000000000e+06,1.815232000000000000e+06,1.999255300000000047e+06,1.925024000000000000e+06,2.133504000000000000e+06,2.453683500000000000e+06,2.332483299999999814e+06,2.155008000000000000e+06,2.024096000000000000e+06,1.739456000000000000e+06,1.597024000000000000e+06,1.665120000000000000e+06,2.324954500000000000e+06,2.014424300000000047e+06,1.996512000000000000e+06,1.973120000000000000e+06,2.006208000000000000e+06,2.184802299999999814e+06,2.011520000000000000e+06,2.009952000000000000e+06,1.859680000000000000e+06,1.806048000000000000e+06,2.472635500000000000e+06,2.013504000000000000e+06,1.688608000000000000e+06,1.994400000000000000e+06,1.959552000000000000e+06,1.844045500000000000e+06,1.851232000000000000e+06,2.044096000000000000e+06,1.870880000000000000e+06,2.034048000000000000e+06,2.199616000000000000e+06,1.980384000000000000e+06,1.895008000000000000e+06,2.085952000000000000e+06,2.181056299999999814e+06,1.984124000000000000e+06,2.309823299999999814e+06,2.042336000000000000e+06,2.051424000000000000e+06,2.245439799999999814e+06,1.965728000000000000e+06,1.990880000000000000e+06,1.874912000000000000e+06,2.028960000000000000e+06,2.055072000000000000e+06,2.019232000000000000e+06,2.347652299999999814e+06,1.968992800000000047e+06,2.053856000000000000e+06,2.283904000000000000e+06,2.991372500000000000e+06,2.225344000000000000e+06,2.243904000000000000e+06,2.324954500000000000e+06,2.094048000000000000e+06,1.995712000000000000e+06,2.033375300000000047e+06,2.366603299999999814e+06,2.080096000000000000e+06,1.972352000000000000e+06,1.991520000000000000e+06,2.074208000000000000e+06,2.223360000000000000e+06,1.966496000000000000e+06,2.120448000000000000e+06,1.930944000000000000e+06,1.911584000000000000e+06,2.147200000000000000e+06,2.229376000000000000e+06,2.169671000000000000e+06,2.260571000000000000e+06,2.589940500000000000e+06,2.393152000000000000e+06,2.488000000000000000e+06,2.116672799999999814e+06,2.471296000000000000e+06,2.171136000000000000e+06,2.241344000000000000e+06,2.109440000000000000e+06,2.067136000000000000e+06,2.269440000000000000e+06,2.164096000000000000e+06,2.184802299999999814e+06,2.029408000000000000e+06,2.321134799999999814e+06,2.241620000000000000e+06,2.018244000000000000e+06,2.786798000000000000e+06,2.287088500000000000e+06,2.055072000000000000e+06,2.203791000000000000e+06,2.775525299999999814e+06,2.650616799999999814e+06,2.332483299999999814e+06,1.915957800000000047e+06,2.631627000000000000e+06,2.135587799999999814e+06,2.215102500000000000e+06,2.003074899999999907e+06,2.885302500000000000e+06,2.578592000000000000e+06,2.677096500000000000e+06,1.828914300000000047e+06,2.998862500000000000e+06,2.472635500000000000e+06,2.203791000000000000e+06,2.726273000000000000e+06,2.181056299999999814e+06,2.128059000000000000e+06,2.215102500000000000e+06,1.932064000000000000e+06,1.824736000000000000e+06,1.957024000000000000e+06,2.108480000000000000e+06,1.799808000000000000e+06,1.847072000000000000e+06,1.830752000000000000e+06,1.992320000000000000e+06,2.128059000000000000e+06,1.755584000000000000e+06,2.298437000000000000e+06,1.928416000000000000e+06,2.188585000000000000e+06,2.324954500000000000e+06,2.151872000000000000e+06,1.795200000000000000e+06,1.817632000000000000e+06,1.813472000000000000e+06,1.745579899999999907e+06,1.793792000000000000e+06,1.897440000000000000e+06,1.734193500000000000e+06,2.114112000000000000e+06,1.774688000000000000e+06,1.976595300000000047e+06,3.782812500000000000e+06,2.158322500000000000e+06,1.541081000000000000e+06,2.294617299999999814e+06,1.769984000000000000e+06,2.139407500000000000e+06,2.177273500000000000e+06,1.847828300000000047e+06,1.866464000000000000e+06,2.078770000000000000e+06,1.897080500000000000e+06,1.843040000000000000e+06,1.923523399999999907e+06,2.078770000000000000e+06,1.797952000000000000e+06,1.879968000000000000e+06,1.438906300000000047e+06,2.048320000000000000e+06,1.686656000000000000e+06,1.658498500000000000e+06,1.628236000000000000e+06,1.892384000000000000e+06,2.502935799999999814e+06,2.340085799999999814e+06,2.260571000000000000e+06,1.762784000000000000e+06,1.590333300000000047e+06,2.306002500000000000e+06,1.883264000000000000e+06,2.169671000000000000e+06,1.876448000000000000e+06,1.748704000000000000e+06,1.895904000000000000e+06,2.097758799999999814e+06,1.673056000000000000e+06,1.991726500000000000e+06,2.495294500000000000e+06,1.657952000000000000e+06,2.730131500000000000e+06,1.974016000000000000e+06,2.264448000000000000e+06,1.804832000000000000e+06,2.033375300000000047e+06,2.195264000000000000e+06,1.916320000000000000e+06,1.966080000000000000e+06,2.033376000000000000e+06,2.207573799999999814e+06,2.222705000000000000e+06,2.321134799999999814e+06,1.628236000000000000e+06,2.093975899999999907e+06,2.177273500000000000e+06,1.752864000000000000e+06,1.438906300000000047e+06,2.052327100000000093e+06,1.819584000000000000e+06,1.677450399999999907e+06,1.808672000000000000e+06,1.641792000000000000e+06,1.483264000000000000e+06,1.665440000000000000e+06,1.390336000000000000e+06,1.550976000000000000e+06,1.423700300000000047e+06,1.953860500000000000e+06,1.828914300000000047e+06,1.332874000000000000e+06,1.847828300000000047e+06,1.873824000000000000e+06,1.756000000000000000e+06,1.326880000000000000e+06,1.537376000000000000e+06,1.608096000000000000e+06,1.772096399999999907e+06,1.450560000000000000e+06,1.577024000000000000e+06,1.686304000000000000e+06,1.578752000000000000e+06,1.666528000000000000e+06,1.516960000000000000e+06,1.580160000000000000e+06,1.965692399999999907e+06,1.891072000000000000e+06,1.783482600000000093e+06,1.866743300000000047e+06,1.759072000000000000e+06,1.430784000000000000e+06,1.686752000000000000e+06,1.480128000000000000e+06,1.481216000000000000e+06,1.695680000000000000e+06,1.408569000000000000e+06,1.677450399999999907e+06,1.395680000000000000e+06,1.763328000000000000e+06,1.791048300000000047e+06,1.681233300000000047e+06,1.447744000000000000e+06,1.516128000000000000e+06,1.676224000000000000e+06,2.139407500000000000e+06,2.018244000000000000e+06,2.115456000000000000e+06,2.752752799999999814e+06,2.518067000000000000e+06,2.260571000000000000e+06,2.189376000000000000e+06,1.980378000000000000e+06,2.256751299999999814e+06,2.419563500000000000e+06,2.737621500000000000e+06,2.476352000000000000e+06,2.851181500000000000e+06,2.574809299999999814e+06,2.926989000000000000e+06,2.396903500000000000e+06,2.199971299999999814e+06,2.071204399999999907e+06,2.601364500000000000e+06,2.438552299999999814e+06,2.642975500000000000e+06,2.332483299999999814e+06,2.048507500000000000e+06,2.949686000000000000e+06,2.515776000000000000e+06,2.374132000000000000e+06,2.029555500000000000e+06,2.146936299999999814e+06,2.256751299999999814e+06,3.351118000000000000e+06,2.714849000000000000e+06,2.165925000000000000e+06,2.234944000000000000e+06,3.388870500000000000e+06,2.449900799999999814e+06,2.379840000000000000e+06,2.184802299999999814e+06,2.529415500000000000e+06,2.915565000000000000e+06,2.396903500000000000e+06,2.942120299999999814e+06,4.676388500000000000e+06,2.114880000000000000e+06,2.116672799999999814e+06,2.234091299999999814e+06,2.321728000000000000e+06,2.256064000000000000e+06,3.207219799999999814e+06,2.518067000000000000e+06,2.597581799999999814e+06,2.101541500000000000e+06,2.486848000000000000e+06,2.260571000000000000e+06,2.650616799999999814e+06,2.900433799999999814e+06,2.688369299999999814e+06,2.930696299999999814e+06,2.688369299999999814e+06,3.188305799999999814e+06,3.013993799999999814e+06,2.252968500000000000e+06,2.915565000000000000e+06,2.858822799999999814e+06,3.074670000000000000e+06,4.706651000000000000e+06,2.589940500000000000e+06,2.260571000000000000e+06,2.529415500000000000e+06,2.355254799999999814e+06,2.336448000000000000e+06,2.979948500000000000e+06,2.889161000000000000e+06,2.351472000000000000e+06,2.249344000000000000e+06,2.404432299999999814e+06,2.771742500000000000e+06,2.521774000000000000e+06,1.923523399999999907e+06,2.366603299999999814e+06,2.321134799999999814e+06,2.502935799999999814e+06,2.295744000000000000e+06,2.279872000000000000e+06,3.279093299999999814e+06,3.059538799999999814e+06,2.037121300000000047e+06,2.467712000000000000e+06,2.612713000000000000e+06,2.041568000000000000e+06,2.188585000000000000e+06,2.253632000000000000e+06,2.510425799999999814e+06,2.605071799999999814e+06,2.396903500000000000e+06,2.692227799999999814e+06,2.654324000000000000e+06,2.586233299999999814e+06,2.473984000000000000e+06,2.400649500000000000e+06,2.586233299999999814e+06,2.271957299999999814e+06,2.199971299999999814e+06,2.669455000000000000e+06,2.562688000000000000e+06,2.552036500000000000e+06,2.283268799999999814e+06,2.260571000000000000e+06,2.612713000000000000e+06,2.752752799999999814e+06,2.199971299999999814e+06,2.237837299999999814e+06,2.798146500000000000e+06,2.730131500000000000e+06,2.279486000000000000e+06,2.374132000000000000e+06,2.188608000000000000e+06,2.408252000000000000e+06,2.476928000000000000e+06,2.554496000000000000e+06,2.612713000000000000e+06,2.321134799999999814e+06,2.794439299999999814e+06,2.635334299999999814e+06,2.285120000000000000e+06,2.737621500000000000e+06,2.199971299999999814e+06,2.631627000000000000e+06,2.017152000000000000e+06,2.995079500000000000e+06,2.324954500000000000e+06,2.438552299999999814e+06,2.506643000000000000e+06,3.245048000000000000e+06,2.476418299999999814e+06,2.423421000000000000e+06,2.135587799999999814e+06,3.120139500000000000e+06,2.303808000000000000e+06,2.068672000000000000e+06,1.897080500000000000e+06,2.215102500000000000e+06,2.463040000000000000e+06,2.608854500000000000e+06,2.608854500000000000e+06,2.540688299999999814e+06,2.499153000000000000e+06,2.290871299999999814e+06,2.302219799999999814e+06,1.953860500000000000e+06,1.986784000000000000e+06,2.257088000000000000e+06,2.828560299999999814e+06,2.179904000000000000e+06,2.081760000000000000e+06,2.117888000000000000e+06,3.002721000000000000e+06,2.536905500000000000e+06,2.642975500000000000e+06,2.540688299999999814e+06,2.211319799999999814e+06,2.518400000000000000e+06,2.332483299999999814e+06,2.226451000000000000e+06,2.283268799999999814e+06,2.340085799999999814e+06,1.753145500000000000e+06,2.025088000000000000e+06,2.536905500000000000e+06,2.366603299999999814e+06,2.408252000000000000e+06,2.310080000000000000e+06,2.370624000000000000e+06,1.992192000000000000e+06,2.101541500000000000e+06,2.174208000000000000e+06,2.688369299999999814e+06,2.226112000000000000e+06,2.288704000000000000e+06,1.911808000000000000e+06,1.977632000000000000e+06,2.665748000000000000e+06,2.362560000000000000e+06,1.985152000000000000e+06,1.813745100000000093e+06,3.669101299999999814e+06,1.904448000000000000e+06,2.112890000000000000e+06,2.283268799999999814e+06,2.430949799999999814e+06,2.495294500000000000e+06,1.957606500000000000e+06,2.230233799999999814e+06,1.760711100000000093e+06,3.021635000000000000e+06,2.105287500000000000e+06,2.336266000000000000e+06,2.033056000000000000e+06,2.608854500000000000e+06,2.393120799999999814e+06,2.147392000000000000e+06,2.063638800000000047e+06,2.138624000000000000e+06,2.239168000000000000e+06,1.908392100000000093e+06,3.025342000000000000e+06,2.249222500000000000e+06,2.271957299999999814e+06,2.567168000000000000e+06,2.605071799999999814e+06,2.381734500000000000e+06,1.965172100000000093e+06,2.162142299999999814e+06,3.031360000000000000e+06,2.497600000000000000e+06,2.495294500000000000e+06,2.437376000000000000e+06,2.177273500000000000e+06,2.470720000000000000e+06,2.463296000000000000e+06,2.531776000000000000e+06,2.224128000000000000e+06,2.186560000000000000e+06,2.155648000000000000e+06,2.018912000000000000e+06,1.749399500000000000e+06,1.783200000000000000e+06,1.732896000000000000e+06,1.544480000000000000e+06,1.373952000000000000e+06,1.091008000000000000e+06,9.122240000000000000e+05,7.976640000000000000e+05,6.694720000000000000e+05,5.183360000000000000e+05,4.228400000000000000e+05,3.199520000000000000e+05,2.531400000000000000e+05,2.037320000000000000e+05,1.571680000000000000e+05,1.004500000000000000e+05,8.999000000000000000e+04,6.537100000000000000e+04,5.121600000000000000e+04,3.837500000000000000e+04,3.015200000000000000e+04,2.303600000000000000e+04,2.594200000000000000e+04,1.712400000000000000e+04,1.361800000000000000e+04,1.131400000000000000e+04,9.712000000000000000e+03,9.712000000000000000e+03,5.606000000000000000e+03,6.006000000000000000e+03,7.208000000000000000e+03,3.704000000000000000e+03,6.607000000000000000e+03,4.805000000000000000e+03,4.605000000000000000e+03,4.304000000000000000e+03,4.905000000000000000e+03,5.005000000000000000e+03,2.802000000000000000e+03,5.005000000000000000e+03,3.503000000000000000e+03,4.505000000000000000e+03,2.702000000000000000e+03,4.605000000000000000e+03,5.306000000000000000e+03,2.302000000000000000e+03,4.805000000000000000e+03,4.705000000000000000e+03,1.011200000000000000e+04,3.403000000000000000e+03,2.402000000000000000e+03,3.503000000000000000e+03,4.404000000000000000e+03,3.904000000000000000e+03,3.303000000000000000e+03,4.905000000000000000e+03,2.903000000000000000e+03,4.004000000000000000e+03,3.503000000000000000e+03,3.904000000000000000e+03,3.403000000000000000e+03,2.903000000000000000e+03,3.103000000000000000e+03,3.003000000000000000e+03,3.103000000000000000e+03,4.905000000000000000e+03,3.203000000000000000e+03,2.102000000000000000e+03,3.503000000000000000e+03,3.103000000000000000e+03,4.505000000000000000e+03,nan
4.795089999999999719e+01,2.402000000000000000e+03,3.503000000000000000e+03,3.303000000000000000e+03,2.903000000000000000e+03,4.104000000000000000e+03,4.505000000000000000e+03,3.403000000000000000e+03,2.502000000000000000e+03,3.603000000000000000e+03,3.303000000000000000e+03,3.403000000000000000e+03,2.702000000000000000e+03,2.903000000000000000e+03,3.103000000000000000e+03,3.704000000000000000e+03,3.003000000000000000e+03,5.306000000000000000e+03,2.903000000000000000e+03,3.804000000000000000e+03,3.403000000000000000e+03,3.704000000000000000e+03,4.104000000000000000e+03,4.104000000000000000e+03,3.503000000000000000e+03,4.905000000000000000e+03,5.306000000000000000e+03,3.804000000000000000e+03,1.211500000000000000e+04,4.108300000000000000e+04,8.255200000000000000e+04,1.455720000000000000e+05,2.281200000000000000e+05,3.472320000000000000e+05,4.454400000000000000e+05,5.855200000000000000e+05,7.173280000000000000e+05,9.082400000000000000e+05,1.155136000000000000e+06,1.268192000000000000e+06,1.385952000000000000e+06,1.701760000000000000e+06,1.780576000000000000e+06,1.853760000000000000e+06,1.936128000000000000e+06,2.021024000000000000e+06,2.078770000000000000e+06,2.226451000000000000e+06,2.142848000000000000e+06,2.260571000000000000e+06,2.389301000000000000e+06,3.074670000000000000e+06,2.434769500000000000e+06,2.563460799999999814e+06,2.923206299999999814e+06,2.589940500000000000e+06,2.696010500000000000e+06,2.449900799999999814e+06,2.692227799999999814e+06,2.764176799999999814e+06,9.943350000000000000e+06,2.393120799999999814e+06,3.582096500000000000e+06,2.529415500000000000e+06,2.283268799999999814e+06,2.133504000000000000e+06,2.098816000000000000e+06,2.302219799999999814e+06,2.497856000000000000e+06,1.956160000000000000e+06,2.306002500000000000e+06,2.199971299999999814e+06,1.817565800000000047e+06,2.306002500000000000e+06,1.821311800000000047e+06,2.934479000000000000e+06,1.844045500000000000e+06,2.328737299999999814e+06,2.408252000000000000e+06,2.399872000000000000e+06,1.968992800000000047e+06,1.980378000000000000e+06,1.844045500000000000e+06,1.977760000000000000e+06,1.999255300000000047e+06,2.343868500000000000e+06,1.976595300000000047e+06,2.101541500000000000e+06,2.714849000000000000e+06,2.377914799999999814e+06,2.135552000000000000e+06,2.733914299999999814e+06,2.430949799999999814e+06,2.099776000000000000e+06,3.010211000000000000e+06,2.593799000000000000e+06,2.223104000000000000e+06,2.366603299999999814e+06,2.427167000000000000e+06,2.521774000000000000e+06,2.332483299999999814e+06,2.377914799999999814e+06,2.093975899999999907e+06,2.048507500000000000e+06,2.892943799999999814e+06,2.290816000000000000e+06,2.205760000000000000e+06,2.438552299999999814e+06,2.069440000000000000e+06,2.157184000000000000e+06,2.132096000000000000e+06,1.953860500000000000e+06,2.093728000000000000e+06,2.472635500000000000e+06,2.597581799999999814e+06,2.153728000000000000e+06,2.048507500000000000e+06,2.017024000000000000e+06,1.931488000000000000e+06,2.442298299999999814e+06,1.912352000000000000e+06,2.396903500000000000e+06,1.715316399999999907e+06,2.279486000000000000e+06,1.991726500000000000e+06,2.014944000000000000e+06,1.594152899999999907e+06,1.760256000000000000e+06,2.574809299999999814e+06,1.860000000000000000e+06,1.783482600000000093e+06,1.749399500000000000e+06,1.768276800000000047e+06,2.343868500000000000e+06,1.961426100000000093e+06,2.998862500000000000e+06,2.343868500000000000e+06,2.298437000000000000e+06,2.256751299999999814e+06,2.048416000000000000e+06,2.075424000000000000e+06,2.703500500000000000e+06,2.063638800000000047e+06,2.436480000000000000e+06,2.311104000000000000e+06,3.093508500000000000e+06,2.783015299999999814e+06,2.317352000000000000e+06,2.268099799999999814e+06,2.571392000000000000e+06,2.067458399999999907e+06,2.101541500000000000e+06,2.400649500000000000e+06,2.252968500000000000e+06,2.078770000000000000e+06,2.071204399999999907e+06,2.582450500000000000e+06,2.605071799999999814e+06,2.419563500000000000e+06,2.578592000000000000e+06,2.495294500000000000e+06,1.795328000000000000e+06,2.347652299999999814e+06,2.370386000000000000e+06,1.397219600000000093e+06,1.911808000000000000e+06,2.149504000000000000e+06,1.961426100000000093e+06,2.309823299999999814e+06,2.294617299999999814e+06,2.362783500000000000e+06,2.070336000000000000e+06,2.254848000000000000e+06,2.150756000000000000e+06,2.249222500000000000e+06,2.749045500000000000e+06,2.222705000000000000e+06,1.734193500000000000e+06,3.029276299999999814e+06,2.313606000000000000e+06,2.044761500000000000e+06,1.885694300000000047e+06,2.499153000000000000e+06,2.075024000000000000e+06,2.661965299999999814e+06,2.771742500000000000e+06,2.324954500000000000e+06,2.658106799999999814e+06,2.465033000000000000e+06,2.519424000000000000e+06,2.306002500000000000e+06,2.506112000000000000e+06,2.268099799999999814e+06,2.616495799999999814e+06,3.044407500000000000e+06,2.930696299999999814e+06,2.298437000000000000e+06,2.635334299999999814e+06,2.915565000000000000e+06,2.078770000000000000e+06,2.290871299999999814e+06,2.616495799999999814e+06,2.370386000000000000e+06,2.328737299999999814e+06,2.071204399999999907e+06,2.192404799999999814e+06,2.434769500000000000e+06,2.385518299999999814e+06,2.128059000000000000e+06,1.753145500000000000e+06,1.847828300000000047e+06,2.514284299999999814e+06,2.415780799999999814e+06,2.328737299999999814e+06,2.332483299999999814e+06,2.131805000000000000e+06,2.711141799999999814e+06,2.366603299999999814e+06,2.101541500000000000e+06,2.538304000000000000e+06,2.521774000000000000e+06,2.298437000000000000e+06,2.245439799999999814e+06,2.203791000000000000e+06,3.347259500000000000e+06,2.658106799999999814e+06,2.483946000000000000e+06,2.582450500000000000e+06,2.567168000000000000e+06,2.434769500000000000e+06,2.601364500000000000e+06,2.961110000000000000e+06,3.252613500000000000e+06,2.245439799999999814e+06,2.086410300000000047e+06,2.264353799999999814e+06,2.764176799999999814e+06,2.262208000000000000e+06,2.658106799999999814e+06,2.336266000000000000e+06,2.699717500000000000e+06,3.006503799999999814e+06,2.711141799999999814e+06,2.968600000000000000e+06,2.631627000000000000e+06,2.298437000000000000e+06,2.533198299999999814e+06,3.097367000000000000e+06,3.063246000000000000e+06,4.013715500000000000e+06,2.737621500000000000e+06,2.923206299999999814e+06,3.086018500000000000e+06,2.658106799999999814e+06,2.987589799999999814e+06,3.029276299999999814e+06,2.173453799999999814e+06,3.139053500000000000e+06,3.873675799999999814e+06,2.673238000000000000e+06,2.991372500000000000e+06,3.040624799999999814e+06,2.820919000000000000e+06,2.900433799999999814e+06,2.601364500000000000e+06,2.889161000000000000e+06,3.449546799999999814e+06,3.040624799999999814e+06,2.866312799999999814e+06,3.472168000000000000e+06,3.472168000000000000e+06,3.494940500000000000e+06,2.995079500000000000e+06,2.472635500000000000e+06,2.192404799999999814e+06,3.426774299999999814e+06,2.961110000000000000e+06,3.173023000000000000e+06,2.858822799999999814e+06,3.400294500000000000e+06,3.013993799999999814e+06,2.449900799999999814e+06,3.714646299999999814e+06,2.824777500000000000e+06,2.275740000000000000e+06,2.612713000000000000e+06,3.915211000000000000e+06,2.722490299999999814e+06,2.612713000000000000e+06,3.419284299999999814e+06,2.771742500000000000e+06,2.805787799999999814e+06,3.298083000000000000e+06,2.082590600000000093e+06,2.612713000000000000e+06,2.241620000000000000e+06,2.351472000000000000e+06,2.442298299999999814e+06,2.745262799999999814e+06,3.790302500000000000e+06,3.438122500000000000e+06,2.624061500000000000e+06,2.608854500000000000e+06,2.574809299999999814e+06,2.714849000000000000e+06,2.737621500000000000e+06,2.949686000000000000e+06,3.188305799999999814e+06,2.472635500000000000e+06,2.862530000000000000e+06,2.730131500000000000e+06,3.218568299999999814e+06,2.465033000000000000e+06,3.229841000000000000e+06,2.340085799999999814e+06,2.396903500000000000e+06,2.605071799999999814e+06,2.703500500000000000e+06,2.340085799999999814e+06,2.764176799999999814e+06,2.714849000000000000e+06,3.097367000000000000e+06,3.176806000000000000e+06,2.446118000000000000e+06,2.525557000000000000e+06,2.510425799999999814e+06,2.714849000000000000e+06,2.722490299999999814e+06,2.483946000000000000e+06,2.976241299999999814e+06,2.919423500000000000e+06,2.639117000000000000e+06,2.926989000000000000e+06,2.283268799999999814e+06,2.146936299999999814e+06,2.370386000000000000e+06,2.355254799999999814e+06,2.302219799999999814e+06,2.552036500000000000e+06,2.362783500000000000e+06,2.334208000000000000e+06,2.843691500000000000e+06,2.427167000000000000e+06,2.003074899999999907e+06,2.491436000000000000e+06,2.006858800000000047e+06,1.866743300000000047e+06,2.419563500000000000e+06,2.211319799999999814e+06,2.313606000000000000e+06,2.480163299999999814e+06,2.673238000000000000e+06,2.480163299999999814e+06,2.453683500000000000e+06,2.631627000000000000e+06,3.282951799999999814e+06,2.900433799999999814e+06,2.696010500000000000e+06,3.055756000000000000e+06,2.677096500000000000e+06,3.370032000000000000e+06,2.627844299999999814e+06,3.013993799999999814e+06,2.820919000000000000e+06,2.684586500000000000e+06,3.392729000000000000e+06,2.680879299999999814e+06,2.669455000000000000e+06,2.389301000000000000e+06,2.680879299999999814e+06,2.661965299999999814e+06,2.574809299999999814e+06,2.442298299999999814e+06,2.377914799999999814e+06,1.999255300000000047e+06,2.658106799999999814e+06,2.533198299999999814e+06,2.612713000000000000e+06,2.707359000000000000e+06,2.362783500000000000e+06,2.786798000000000000e+06,2.162142299999999814e+06,2.483946000000000000e+06,2.347652299999999814e+06,2.957327299999999814e+06,6.686953500000000000e+06,2.620203000000000000e+06,2.461287000000000000e+06,2.230233799999999814e+06,2.502935799999999814e+06,2.487653299999999814e+06,2.353344000000000000e+06,2.434769500000000000e+06,2.858822799999999814e+06,2.968600000000000000e+06,2.563460799999999814e+06,3.021635000000000000e+06,2.779308000000000000e+06,2.412034799999999814e+06,2.642975500000000000e+06,2.548329500000000000e+06,2.340085799999999814e+06,2.317352000000000000e+06,2.555819500000000000e+06,2.589940500000000000e+06,2.892943799999999814e+06,3.067104500000000000e+06,2.741480000000000000e+06,2.775525299999999814e+06,2.953468799999999814e+06,2.563460799999999814e+06,2.707359000000000000e+06,3.169316000000000000e+06,4.358254000000000000e+06,3.650262799999999814e+06,2.824777500000000000e+06,2.809646299999999814e+06,2.972458500000000000e+06,2.930696299999999814e+06,3.631197500000000000e+06,2.851181500000000000e+06,3.608576299999999814e+06,3.184523000000000000e+06,2.567168000000000000e+06,4.006149799999999814e+06,2.961110000000000000e+06,3.082160000000000000e+06,3.877458500000000000e+06,3.517713000000000000e+06,2.476418299999999814e+06,2.832267500000000000e+06,2.627844299999999814e+06,3.173023000000000000e+06,2.930696299999999814e+06,3.108791000000000000e+06,3.169316000000000000e+06,2.817136000000000000e+06,2.900433799999999814e+06,2.400649500000000000e+06,2.858822799999999814e+06,2.582450500000000000e+06,3.218568299999999814e+06,2.911857799999999814e+06,2.525557000000000000e+06,2.877812500000000000e+06,2.366603299999999814e+06,2.233088000000000000e+06,2.275740000000000000e+06,2.419563500000000000e+06,2.983731299999999814e+06,2.533198299999999814e+06,2.616495799999999814e+06,1.847828300000000047e+06,2.461287000000000000e+06,2.483946000000000000e+06,2.866312799999999814e+06,2.533198299999999814e+06,2.593799000000000000e+06,3.123922299999999814e+06,2.817136000000000000e+06,2.756535500000000000e+06,2.866312799999999814e+06,2.082590600000000093e+06,2.794439299999999814e+06,3.676742500000000000e+06,2.790656500000000000e+06,2.154538799999999814e+06,2.552036500000000000e+06,3.214785500000000000e+06,2.639117000000000000e+06,2.309823299999999814e+06,2.491436000000000000e+06,2.336266000000000000e+06,3.298083000000000000e+06,2.813429000000000000e+06,2.306002500000000000e+06,2.726273000000000000e+06,2.359000799999999814e+06,2.749045500000000000e+06,2.430949799999999814e+06,2.408252000000000000e+06,3.210927000000000000e+06,2.128059000000000000e+06,2.381734500000000000e+06,2.680879299999999814e+06,2.343868500000000000e+06,2.487653299999999814e+06,2.582450500000000000e+06,2.241620000000000000e+06,1.942475300000000047e+06,2.082590600000000093e+06,2.536905500000000000e+06,2.082590600000000093e+06,2.415780799999999814e+06,2.165925000000000000e+06,2.237837299999999814e+06,4.994523000000000000e+06,1.870563000000000000e+06,2.078770000000000000e+06,2.234091299999999814e+06,2.340085799999999814e+06,3.176806000000000000e+06,2.071204399999999907e+06,3.373739299999999814e+06,3.517713000000000000e+06,2.362783500000000000e+06,2.673238000000000000e+06,2.616495799999999814e+06,2.593799000000000000e+06,3.036842000000000000e+06,2.945827500000000000e+06,3.237482299999999814e+06,2.006858800000000047e+06,2.252968500000000000e+06,2.578592000000000000e+06,2.370386000000000000e+06,2.472635500000000000e+06,2.487653299999999814e+06,2.589940500000000000e+06,2.404432299999999814e+06,2.593799000000000000e+06,2.396903500000000000e+06,2.832267500000000000e+06,3.434415500000000000e+06,2.199971299999999814e+06,2.264353799999999814e+06,2.468815799999999814e+06,2.646758299999999814e+06,1.889440300000000047e+06,2.926989000000000000e+06,2.438552299999999814e+06,2.680879299999999814e+06,2.093975899999999907e+06,2.173453799999999814e+06,2.385518299999999814e+06,2.900433799999999814e+06,2.881595299999999814e+06,2.836050299999999814e+06,2.469248000000000000e+06,2.249222500000000000e+06,2.472635500000000000e+06,2.404432299999999814e+06,2.343868500000000000e+06,2.438552299999999814e+06,2.400649500000000000e+06,1.927343000000000000e+06,2.290871299999999814e+06,2.400649500000000000e+06,2.264353799999999814e+06,2.737621500000000000e+06,2.279486000000000000e+06,1.859776000000000000e+06,2.075024000000000000e+06,1.461603100000000093e+06,2.559678000000000000e+06,2.037121300000000047e+06,2.601364500000000000e+06,1.993184000000000000e+06,2.688369299999999814e+06,2.650616799999999814e+06,2.423421000000000000e+06,2.279486000000000000e+06,1.836443000000000000e+06,2.298437000000000000e+06,2.639117000000000000e+06,2.294617299999999814e+06,2.192404799999999814e+06,2.510425799999999814e+06,2.294617299999999814e+06,1.931163600000000093e+06,2.097758799999999814e+06,2.195456000000000000e+06,2.355254799999999814e+06,2.635334299999999814e+06,2.343168000000000000e+06,2.502935799999999814e+06,2.412034799999999814e+06,2.605071799999999814e+06,2.589940500000000000e+06,2.563460799999999814e+06,2.483946000000000000e+06,2.510425799999999814e+06,2.218922299999999814e+06,1.958144000000000000e+06,1.965172100000000093e+06,2.412034799999999814e+06,1.898528000000000000e+06,1.889440300000000047e+06,2.680879299999999814e+06,1.791048300000000047e+06,2.430949799999999814e+06,2.400649500000000000e+06,1.692581600000000093e+06,1.514638100000000093e+06,2.165925000000000000e+06,2.082590600000000093e+06,1.484301000000000000e+06,1.950040899999999907e+06,2.169671000000000000e+06,1.825131399999999907e+06,2.226451000000000000e+06,2.199971299999999814e+06,2.400649500000000000e+06,2.192404799999999814e+06,3.313214299999999814e+06,2.234091299999999814e+06,2.661965299999999814e+06,2.896726500000000000e+06,3.407860000000000000e+06,2.109070299999999814e+06,2.271957299999999814e+06,2.131805000000000000e+06,2.347652299999999814e+06,2.218922299999999814e+06,2.605071799999999814e+06,2.726273000000000000e+06,2.245439799999999814e+06,3.195795799999999814e+06,2.290871299999999814e+06,2.430949799999999814e+06,2.957327299999999814e+06,2.381734500000000000e+06,2.635334299999999814e+06,2.953468799999999814e+06,2.408252000000000000e+06,2.480163299999999814e+06,2.109070299999999814e+06,2.279486000000000000e+06,2.468815799999999814e+06,1.995509300000000047e+06,3.051897500000000000e+06,2.404432299999999814e+06,2.196188500000000000e+06,2.207573799999999814e+06,2.081408000000000000e+06,2.056073100000000093e+06,2.044761500000000000e+06,1.802359899999999907e+06,2.858822799999999814e+06,2.287088500000000000e+06,2.271957299999999814e+06,2.184802299999999814e+06,2.798146500000000000e+06,2.506643000000000000e+06,2.438552299999999814e+06,2.336266000000000000e+06,1.991520000000000000e+06,1.775842399999999907e+06,2.192404799999999814e+06,2.321134799999999814e+06,2.673238000000000000e+06,2.207573799999999814e+06,2.703500500000000000e+06,2.453683500000000000e+06,2.783015299999999814e+06,2.090156300000000047e+06,2.510425799999999814e+06,2.673238000000000000e+06,2.037121300000000047e+06,2.112890000000000000e+06,2.926989000000000000e+06,2.824777500000000000e+06,2.586233299999999814e+06,2.608854500000000000e+06,2.290240000000000000e+06,2.283268799999999814e+06,2.131805000000000000e+06,1.961120000000000000e+06,1.828914300000000047e+06,1.681233300000000047e+06,2.062816000000000000e+06,2.017376000000000000e+06,2.141888000000000000e+06,1.957606500000000000e+06,2.196188500000000000e+06,2.290871299999999814e+06,2.347652299999999814e+06,2.779308000000000000e+06,2.226451000000000000e+06,2.109070299999999814e+06,2.203791000000000000e+06,2.366603299999999814e+06,2.582450500000000000e+06,3.313214299999999814e+06,3.517713000000000000e+06,2.040940899999999907e+06,2.093975899999999907e+06,1.976595300000000047e+06,2.961110000000000000e+06,2.252968500000000000e+06,2.582450500000000000e+06,2.226451000000000000e+06,2.465033000000000000e+06,2.203791000000000000e+06,2.377914799999999814e+06,2.044761500000000000e+06,2.086410300000000047e+06,2.347652299999999814e+06,1.730447600000000093e+06,2.616495799999999814e+06,2.567168000000000000e+06,2.438552299999999814e+06,2.457429500000000000e+06,2.252968500000000000e+06,1.749399500000000000e+06,2.828560299999999814e+06,2.010678399999999907e+06,2.605071799999999814e+06,1.950304000000000000e+06,3.483667799999999814e+06,2.419563500000000000e+06,2.215102500000000000e+06,2.203791000000000000e+06,1.851574300000000047e+06,2.597581799999999814e+06,1.954720000000000000e+06,1.902272000000000000e+06,1.752192000000000000e+06,1.673920000000000000e+06,1.825184000000000000e+06,2.018244000000000000e+06,1.784608000000000000e+06,1.598240000000000000e+06,1.809925500000000000e+06,2.067458399999999907e+06,2.832267500000000000e+06,1.571381300000000047e+06,1.987943600000000093e+06,2.389301000000000000e+06,2.084064000000000000e+06,2.131805000000000000e+06,2.029555500000000000e+06,1.991726500000000000e+06,1.794794300000000047e+06,2.226451000000000000e+06,1.749399500000000000e+06,1.974208000000000000e+06,1.900826500000000000e+06,1.946294899999999907e+06,1.946294899999999907e+06,1.847828300000000047e+06,1.583392000000000000e+06,2.926989000000000000e+06,1.775842399999999907e+06,1.534336000000000000e+06,1.717536000000000000e+06,1.619232000000000000e+06,2.756535500000000000e+06,1.720160000000000000e+06,1.719062300000000047e+06,1.495686300000000047e+06,1.484301000000000000e+06,2.264353799999999814e+06,2.075024000000000000e+06,2.199971299999999814e+06,2.077312000000000000e+06,2.434769500000000000e+06,2.116672799999999814e+06,1.774560000000000000e+06,2.536905500000000000e+06,1.972812399999999907e+06,2.037121300000000047e+06,1.840262600000000093e+06,2.275740000000000000e+06,2.434769500000000000e+06,2.135587799999999814e+06,2.026432000000000000e+06,2.120493500000000000e+06,2.563460799999999814e+06,2.203791000000000000e+06,2.483946000000000000e+06,2.540688299999999814e+06,2.252968500000000000e+06,2.635334299999999814e+06,2.464192000000000000e+06,2.870171299999999814e+06,2.722490299999999814e+06,2.487653299999999814e+06,3.093508500000000000e+06,2.548329500000000000e+06,2.165925000000000000e+06,2.294617299999999814e+06,2.222705000000000000e+06,2.415780799999999814e+06,2.109070299999999814e+06,2.306002500000000000e+06,2.340085799999999814e+06,2.408252000000000000e+06,2.400649500000000000e+06,2.677096500000000000e+06,2.271957299999999814e+06,2.559678000000000000e+06,2.150756000000000000e+06,2.324954500000000000e+06,2.620203000000000000e+06,2.434769500000000000e+06,2.677096500000000000e+06,2.211319799999999814e+06,2.321134799999999814e+06,2.093975899999999907e+06,2.862530000000000000e+06,2.317352000000000000e+06,1.987943600000000093e+06,2.442298299999999814e+06,1.802359899999999907e+06,1.870563000000000000e+06,2.218922299999999814e+06,2.434769500000000000e+06,2.203791000000000000e+06,2.608854500000000000e+06,2.480163299999999814e+06,2.396903500000000000e+06,2.306002500000000000e+06,2.518067000000000000e+06,2.699717500000000000e+06,2.915565000000000000e+06,2.813429000000000000e+06,2.536905500000000000e+06,2.714849000000000000e+06,2.866312799999999814e+06,2.877812500000000000e+06,2.319296000000000000e+06,2.707359000000000000e+06,2.480163299999999814e+06,2.283268799999999814e+06,2.408252000000000000e+06,2.078770000000000000e+06,2.582450500000000000e+06,2.730131500000000000e+06,2.457429500000000000e+06,2.499153000000000000e+06,2.325632000000000000e+06,2.442298299999999814e+06,2.256751299999999814e+06,2.677096500000000000e+06,2.563460799999999814e+06,2.048507500000000000e+06,1.881504000000000000e+06,2.173453799999999814e+06,1.822880000000000000e+06,1.745344000000000000e+06,2.108096000000000000e+06,2.321134799999999814e+06,1.653088000000000000e+06,1.759168000000000000e+06,2.020448000000000000e+06,1.643367300000000047e+06,1.749792000000000000e+06,1.457783500000000000e+06,1.927343000000000000e+06,1.693920000000000000e+06,1.726464000000000000e+06,1.839840000000000000e+06,1.576576000000000000e+06,1.707750800000000047e+06,2.029555500000000000e+06,1.673630800000000047e+06,1.658498500000000000e+06,1.821311800000000047e+06,1.991726500000000000e+06,2.453683500000000000e+06,1.946294899999999907e+06,2.635334299999999814e+06,2.230233799999999814e+06,1.912211800000000047e+06,2.139407500000000000e+06,2.722490299999999814e+06,4.604439500000000000e+06,2.586233299999999814e+06,2.215102500000000000e+06,2.177273500000000000e+06,2.538880000000000000e+06,1.919777399999999907e+06,1.787228600000000093e+06,1.847828300000000047e+06,1.871296000000000000e+06,2.177273500000000000e+06,2.332483299999999814e+06,1.685016000000000000e+06,1.927343000000000000e+06,1.844775300000000047e+06,2.010678399999999907e+06,2.003074899999999907e+06,1.859177800000000047e+06,2.321134799999999814e+06,2.260571000000000000e+06,2.506643000000000000e+06,2.408252000000000000e+06,2.377914799999999814e+06,1.847968000000000000e+06,2.457429500000000000e+06,1.496704000000000000e+06,2.190393000000000000e+06,1.681233300000000047e+06,1.931936000000000000e+06,2.011616000000000000e+06,1.851574300000000047e+06,1.635801600000000093e+06,1.976595300000000047e+06,2.075024000000000000e+06,2.169671000000000000e+06,2.124276299999999814e+06,1.995509300000000047e+06,1.219276100000000093e+06,1.572160000000000000e+06,1.900826500000000000e+06,1.607424000000000000e+06,2.105287500000000000e+06,1.556250000000000000e+06,1.537335000000000000e+06,1.965172100000000093e+06,2.078770000000000000e+06,1.412388800000000047e+06,2.665748000000000000e+06,1.779663000000000000e+06,1.785504000000000000e+06,3.279093299999999814e+06,2.105287500000000000e+06,2.101541500000000000e+06,2.196188500000000000e+06,1.848450100000000093e+06,1.647113300000000047e+06,1.688762000000000000e+06,3.218568299999999814e+06,2.370386000000000000e+06,2.514284299999999814e+06,1.934240000000000000e+06,2.285568000000000000e+06,2.306002500000000000e+06,2.241474500000000000e+06,1.756965100000000093e+06,1.794794300000000047e+06,2.063638800000000047e+06,1.956928000000000000e+06,1.832736000000000000e+06,1.770268500000000000e+06,2.113995000000000000e+06,2.023776000000000000e+06,1.665335100000000093e+06,1.676518600000000093e+06,1.799040000000000000e+06,1.581120000000000000e+06,1.965015600000000093e+06,1.476800000000000000e+06,1.449376000000000000e+06,1.326847000000000000e+06,1.463232000000000000e+06,1.534144000000000000e+06,1.398048000000000000e+06,1.671872000000000000e+06,1.369536000000000000e+06,1.577888000000000000e+06,1.395488300000000047e+06,1.873600000000000000e+06,2.083312500000000000e+06,1.609069300000000047e+06,1.999292600000000093e+06,1.606560000000000000e+06,1.759936000000000000e+06,1.908392100000000093e+06,1.554848000000000000e+06,1.555441899999999907e+06,1.519395899999999907e+06,1.609920000000000000e+06,1.748556100000000093e+06,1.687200000000000000e+06,2.053985600000000093e+06,1.760711100000000093e+06,1.903359600000000093e+06,1.689792000000000000e+06,2.688369299999999814e+06,1.774240000000000000e+06,2.044761500000000000e+06,2.361656299999999814e+06,1.862997399999999907e+06,2.448832000000000000e+06,1.772064000000000000e+06,2.627844299999999814e+06,2.109070299999999814e+06,2.752752799999999814e+06,2.412034799999999814e+06,2.218922299999999814e+06,2.760394000000000000e+06,2.173453799999999814e+06,3.872769000000000000e+06,2.552036500000000000e+06,1.923523399999999907e+06,2.752752799999999814e+06,1.927343000000000000e+06,1.764530800000000047e+06,2.287088500000000000e+06,1.563815800000000047e+06,3.972104500000000000e+06,1.995509300000000047e+06,2.195712000000000000e+06,1.745579899999999907e+06,2.677096500000000000e+06,2.237837299999999814e+06,1.931163600000000093e+06,1.859177800000000047e+06,1.931163600000000093e+06,2.207573799999999814e+06,1.940008800000000047e+06,3.010211000000000000e+06,2.018240000000000000e+06,2.283268799999999814e+06,2.620203000000000000e+06,2.418211000000000000e+06,2.121255500000000000e+06,2.756001000000000000e+06,2.498045000000000000e+06,1.953255399999999907e+06,2.403105799999999814e+06,2.271957299999999814e+06,2.228678500000000000e+06,2.178394799999999814e+06,2.881595299999999814e+06,2.039904000000000000e+06,2.435697000000000000e+06,2.075024000000000000e+06,2.438552299999999814e+06,2.309823299999999814e+06,2.077755600000000093e+06,1.849504000000000000e+06,1.726276500000000000e+06,1.655403800000000047e+06,2.330103799999999814e+06,2.288462000000000000e+06,2.106688000000000000e+06,1.622555800000000047e+06,2.144749500000000000e+06,2.351613799999999814e+06,1.957898500000000000e+06,2.087210100000000093e+06,1.650272000000000000e+06,1.968704000000000000e+06,2.327373500000000000e+06,2.018892500000000000e+06,2.184226799999999814e+06,1.946736399999999907e+06,2.242842000000000000e+06,2.177273500000000000e+06,2.232553799999999814e+06,2.307724000000000000e+06,2.157488299999999814e+06,2.197632000000000000e+06,2.396903500000000000e+06,2.356306299999999814e+06,2.582450500000000000e+06,2.035852000000000000e+06,2.048963899999999907e+06,2.631627000000000000e+06,1.920046000000000000e+06,2.434769500000000000e+06,2.839908799999999814e+06,3.680525299999999814e+06,2.779308000000000000e+06,2.154538799999999814e+06,2.370386000000000000e+06,2.563460799999999814e+06,2.488703000000000000e+06,2.287670799999999814e+06,1.958292000000000000e+06,2.145278500000000000e+06,2.082528000000000000e+06,2.283783799999999814e+06,2.487613000000000000e+06,2.451967500000000000e+06,2.606626000000000000e+06,2.564871799999999814e+06,2.245361000000000000e+06,2.590050000000000000e+06,2.287163000000000000e+06,2.038395800000000047e+06,2.066784000000000000e+06,2.713128000000000000e+06,2.048544000000000000e+06,2.256751299999999814e+06,2.306002500000000000e+06,2.234091299999999814e+06,1.860896000000000000e+06,1.805920000000000000e+06,2.109070299999999814e+06,2.407053299999999814e+06,1.712320000000000000e+06,1.690221899999999907e+06,1.942496000000000000e+06,1.836672000000000000e+06,2.192764299999999814e+06,2.095705800000000047e+06,1.979168000000000000e+06,1.999360000000000000e+06,2.219427799999999814e+06,1.794880000000000000e+06,1.817408000000000000e+06,1.896992000000000000e+06,1.740640000000000000e+06,1.834202300000000047e+06,1.738688000000000000e+06,1.850345500000000000e+06,1.725504000000000000e+06,3.420285500000000000e+06,2.039652399999999907e+06,1.956350899999999907e+06,1.754592000000000000e+06,3.320704000000000000e+06,2.371027500000000000e+06,1.964096000000000000e+06,1.734193500000000000e+06,1.837760000000000000e+06,1.618882600000000093e+06,1.985286000000000000e+06,2.026752000000000000e+06,2.072992000000000000e+06,2.154538799999999814e+06,3.529061500000000000e+06,2.200180799999999814e+06,1.680992000000000000e+06,1.962160000000000000e+06,1.803744000000000000e+06,1.831200000000000000e+06,1.825131399999999907e+06,2.075961000000000000e+06,1.737152000000000000e+06,1.749399500000000000e+06,1.653806399999999907e+06,2.105332500000000000e+06,1.999360000000000000e+06,2.539536500000000000e+06,1.715680000000000000e+06,2.270553500000000000e+06,1.842912000000000000e+06,2.154538799999999814e+06,2.140033000000000000e+06,3.752398799999999814e+06,2.521774000000000000e+06,2.207573799999999814e+06,2.654324000000000000e+06,1.936224000000000000e+06,1.616775000000000000e+06,2.798375799999999814e+06,1.668512000000000000e+06,1.827230300000000047e+06,4.210573000000000000e+06,1.865321300000000047e+06,2.025809600000000093e+06,1.798613899999999907e+06,2.031102800000000047e+06,2.252968500000000000e+06,1.972128000000000000e+06,2.417694500000000000e+06,1.991726500000000000e+06,2.336266000000000000e+06,1.866743300000000047e+06,2.283268799999999814e+06,1.537970000000000000e+06,1.991726500000000000e+06,1.791048300000000047e+06,1.734193500000000000e+06,1.734432000000000000e+06,1.762464000000000000e+06,2.173227500000000000e+06,1.761792000000000000e+06,2.019453600000000093e+06,1.687435800000000047e+06,1.818400000000000000e+06,1.871968000000000000e+06,2.195470500000000000e+06,2.048332300000000047e+06,2.665748000000000000e+06,1.857600000000000000e+06,1.993860800000000047e+06,1.676000000000000000e+06,1.623776000000000000e+06,1.916000000000000000e+06,2.246050500000000000e+06,1.615552000000000000e+06,1.904752100000000093e+06,1.783296000000000000e+06,2.094592000000000000e+06,1.707648000000000000e+06,2.137878799999999814e+06,1.922670800000000047e+06,2.605050000000000000e+06,2.164081500000000000e+06,1.990368600000000093e+06,1.518861899999999907e+06,1.717664000000000000e+06,1.705171000000000000e+06,1.700352000000000000e+06,2.104326000000000000e+06,1.790944000000000000e+06,2.229246799999999814e+06,1.914240000000000000e+06,2.359000799999999814e+06,2.040094399999999907e+06,1.612512000000000000e+06,2.184802299999999814e+06,2.654324000000000000e+06,2.298437000000000000e+06,1.929329100000000093e+06,2.034488899999999907e+06,2.412034799999999814e+06,2.177273500000000000e+06,1.776864000000000000e+06,1.983721300000000047e+06,2.302491000000000000e+06,2.180272500000000000e+06,2.063775100000000093e+06,1.930080000000000000e+06,1.776000000000000000e+06,1.858816000000000000e+06,2.016926800000000047e+06,2.305982299999999814e+06,1.807776000000000000e+06,2.235268799999999814e+06,1.874592000000000000e+06,1.940864000000000000e+06,2.332548000000000000e+06,2.222705000000000000e+06,1.491082000000000000e+06,2.134805500000000000e+06,1.732576000000000000e+06,1.714272000000000000e+06,1.580256000000000000e+06,1.701312000000000000e+06,1.616000000000000000e+06,1.570848000000000000e+06,1.574304000000000000e+06,1.812256000000000000e+06,2.030430800000000047e+06,2.141652299999999814e+06,1.453436899999999907e+06,1.709111000000000000e+06,1.494560000000000000e+06,1.656384800000000047e+06,1.848384000000000000e+06,1.591520000000000000e+06,1.737376000000000000e+06,1.631264000000000000e+06,1.576256000000000000e+06,2.245660000000000000e+06,1.578976000000000000e+06,1.936352000000000000e+06,1.920107399999999907e+06,1.580480000000000000e+06,1.991974399999999907e+06,1.539520000000000000e+06,1.834816000000000000e+06,1.478848000000000000e+06,1.720344300000000047e+06,1.854208000000000000e+06,1.930496000000000000e+06,1.703392000000000000e+06,1.888416000000000000e+06,1.529056000000000000e+06,2.302766299999999814e+06,1.968992800000000047e+06,1.603424000000000000e+06,1.673376000000000000e+06,2.070547800000000047e+06,2.164970000000000000e+06,1.412416000000000000e+06,1.620000000000000000e+06,1.800896000000000000e+06,1.745654500000000000e+06,1.575168000000000000e+06,2.017862800000000047e+06,1.577024000000000000e+06,1.417587000000000000e+06,1.384371899999999907e+06,1.820480000000000000e+06,1.588922399999999907e+06,2.229703500000000000e+06,1.689101300000000047e+06,1.815279800000000047e+06,1.273420800000000047e+06,2.071083000000000000e+06,1.711934600000000093e+06,1.755456000000000000e+06,1.294264600000000093e+06,1.664160000000000000e+06,2.092405899999999907e+06,1.657632000000000000e+06,1.519008000000000000e+06,1.943616000000000000e+06,1.422507300000000047e+06,1.739648000000000000e+06,1.711776000000000000e+06,1.789856000000000000e+06,1.686094300000000047e+06,1.485088000000000000e+06,1.624768000000000000e+06,1.678143300000000047e+06,2.245439799999999814e+06,2.264353799999999814e+06,2.018244000000000000e+06,2.642975500000000000e+06,1.999255300000000047e+06,2.889161000000000000e+06,1.897080500000000000e+06,3.021635000000000000e+06,2.514284299999999814e+06,2.025809600000000093e+06,2.487653299999999814e+06,2.514284299999999814e+06,1.957606500000000000e+06,2.945827500000000000e+06,2.309823299999999814e+06,2.404432299999999814e+06,2.730131500000000000e+06,2.855040000000000000e+06,2.169671000000000000e+06,2.567168000000000000e+06,2.419563500000000000e+06,1.961760000000000000e+06,2.155456000000000000e+06,2.317352000000000000e+06,1.866912000000000000e+06,2.552036500000000000e+06,2.892943799999999814e+06,2.593799000000000000e+06,1.835360000000000000e+06,1.893260899999999907e+06,2.018244000000000000e+06,1.586512500000000000e+06,2.010678399999999907e+06,2.957327299999999814e+06,2.506643000000000000e+06,2.446118000000000000e+06,2.252968500000000000e+06,2.207573799999999814e+06,2.862530000000000000e+06,2.533198299999999814e+06,3.956973299999999814e+06,2.309823299999999814e+06,2.434769500000000000e+06,2.525557000000000000e+06,2.150756000000000000e+06,2.680879299999999814e+06,2.302219799999999814e+06,2.271957299999999814e+06,2.125312000000000000e+06,2.366603299999999814e+06,2.177273500000000000e+06,2.112640000000000000e+06,2.237837299999999814e+06,2.165925000000000000e+06,2.525557000000000000e+06,2.442298299999999814e+06,2.502935799999999814e+06,2.245439799999999814e+06,2.321134799999999814e+06,1.968992800000000047e+06,2.597581799999999814e+06,2.366603299999999814e+06,2.150756000000000000e+06,2.586233299999999814e+06,2.620203000000000000e+06,2.820919000000000000e+06,2.669455000000000000e+06,2.457429500000000000e+06,2.453683500000000000e+06,2.752752799999999814e+06,3.074670000000000000e+06,2.408252000000000000e+06,3.051897500000000000e+06,3.294224500000000000e+06,2.192404799999999814e+06,2.582450500000000000e+06,2.412034799999999814e+06,2.287088500000000000e+06,1.934909600000000093e+06,1.942475300000000047e+06,2.760394000000000000e+06,2.044761500000000000e+06,2.362783500000000000e+06,1.972812399999999907e+06,2.188585000000000000e+06,2.370386000000000000e+06,1.839200000000000000e+06,1.676320000000000000e+06,2.177273500000000000e+06,2.158322500000000000e+06,2.612713000000000000e+06,2.173453799999999814e+06,2.870171299999999814e+06,2.408252000000000000e+06,2.374132000000000000e+06,2.101541500000000000e+06,2.173453799999999814e+06,2.306002500000000000e+06,2.101541500000000000e+06,1.692581600000000093e+06,2.131805000000000000e+06,2.309823299999999814e+06,2.525557000000000000e+06,2.294617299999999814e+06,2.991372500000000000e+06,1.984124000000000000e+06,2.059892800000000047e+06,2.112890000000000000e+06,2.582450500000000000e+06,2.536905500000000000e+06,2.563460799999999814e+06,3.407860000000000000e+06,3.203437000000000000e+06,2.207573799999999814e+06,1.946294899999999907e+06,2.158322500000000000e+06,2.101541500000000000e+06,2.381734500000000000e+06,2.294617299999999814e+06,2.105287500000000000e+06,1.423700300000000047e+06,1.996384000000000000e+06,2.313606000000000000e+06,2.961110000000000000e+06,2.283268799999999814e+06,2.150756000000000000e+06,1.991726500000000000e+06,2.354112000000000000e+06,2.197801299999999814e+06,2.290871299999999814e+06,1.772096399999999907e+06,2.146936299999999814e+06,1.700147300000000047e+06,3.267820500000000000e+06,2.468815799999999814e+06,1.821311800000000047e+06,2.188964799999999814e+06,2.417343299999999814e+06,2.063040000000000000e+06,1.522203800000000047e+06,1.689376000000000000e+06,1.762200399999999907e+06,1.690784000000000000e+06,1.922496000000000000e+06,1.817088000000000000e+06,2.099377299999999814e+06,1.606880000000000000e+06,1.745579899999999907e+06,2.212096000000000000e+06,1.888544000000000000e+06,2.010678399999999907e+06,1.976595300000000047e+06,1.726628000000000000e+06,2.313606000000000000e+06,1.904646100000000093e+06,2.120320000000000000e+06,2.181056299999999814e+06,2.306002500000000000e+06,2.063638800000000047e+06,1.700147300000000047e+06,2.150756000000000000e+06,2.158322500000000000e+06,1.995509300000000047e+06,1.876128000000000000e+06,1.931163600000000093e+06,2.154538799999999814e+06,1.609284100000000093e+06,2.067458399999999907e+06,1.818496000000000000e+06,1.681233300000000047e+06,1.791048300000000047e+06,2.362783500000000000e+06,2.730131500000000000e+06,1.798176000000000000e+06,1.742944000000000000e+06,3.010211000000000000e+06,1.703931000000000000e+06,1.882048000000000000e+06,1.791048300000000047e+06,2.040128000000000000e+06,1.931163600000000093e+06,2.442298299999999814e+06,2.696010500000000000e+06,2.215102500000000000e+06,2.059892800000000047e+06,2.207573799999999814e+06,2.650616799999999814e+06,2.037121300000000047e+06,2.097758799999999814e+06,1.692581600000000093e+06,2.442298299999999814e+06,1.749399500000000000e+06,2.207573799999999814e+06,1.730447600000000093e+06,1.931163600000000093e+06,1.606240000000000000e+06,1.859177800000000047e+06,2.059892800000000047e+06,1.874309000000000000e+06,1.747520000000000000e+06,1.523456000000000000e+06,1.676640000000000000e+06,3.123922299999999814e+06,1.650932899999999907e+06,1.696364500000000000e+06,2.090156300000000047e+06,1.677450399999999907e+06,1.592704000000000000e+06,1.712224000000000000e+06,1.412388800000000047e+06,1.817565800000000047e+06,2.457429500000000000e+06,1.506997899999999907e+06,1.870563000000000000e+06,2.457429500000000000e+06,1.551296000000000000e+06,1.756965100000000093e+06,2.014368000000000000e+06,1.821311800000000047e+06,1.685016000000000000e+06,2.063638800000000047e+06,2.203520000000000000e+06,1.834144000000000000e+06,1.902464000000000000e+06,2.324954500000000000e+06,2.271957299999999814e+06,1.817504000000000000e+06,2.419563500000000000e+06,1.922272000000000000e+06,1.891072000000000000e+06,2.150784000000000000e+06,1.931163600000000093e+06,1.806144000000000000e+06,1.563616000000000000e+06,1.855392000000000000e+06,1.753728000000000000e+06,1.984124000000000000e+06,1.805920000000000000e+06,1.731936000000000000e+06,1.653504000000000000e+06,2.226451000000000000e+06,1.476735399999999907e+06,1.681233300000000047e+06,2.192404799999999814e+06,1.755680000000000000e+06,2.241620000000000000e+06,1.748160000000000000e+06,2.268099799999999814e+06,2.957327299999999814e+06,1.799264000000000000e+06,1.613030100000000093e+06,1.906656000000000000e+06,1.510304000000000000e+06,2.059808000000000000e+06,1.711328000000000000e+06,1.828352000000000000e+06,1.503251899999999907e+06,1.650932899999999907e+06,2.116672799999999814e+06,1.995840000000000000e+06,1.931163600000000093e+06,1.773696000000000000e+06,2.461287000000000000e+06,1.499432300000000047e+06,2.199971299999999814e+06,2.234091299999999814e+06,1.935136000000000000e+06,2.188585000000000000e+06,1.974880000000000000e+06,1.749568000000000000e+06,2.192404799999999814e+06,1.669884800000000047e+06,2.091264000000000000e+06,1.617088000000000000e+06,1.639547600000000093e+06,2.222705000000000000e+06,1.841824000000000000e+06,1.772288000000000000e+06,2.438552299999999814e+06,2.627844299999999814e+06,1.849280000000000000e+06,2.400649500000000000e+06,1.541081000000000000e+06,1.968992800000000047e+06,2.586233299999999814e+06,2.044320000000000000e+06,2.377914799999999814e+06,1.499432300000000047e+06,1.571381300000000047e+06,1.777408000000000000e+06,1.922912000000000000e+06,1.808544000000000000e+06,1.831200000000000000e+06,1.828448000000000000e+06,1.892800000000000000e+06,2.237837299999999814e+06,1.980378000000000000e+06,3.600935000000000000e+06,2.021990000000000000e+06,1.923523399999999907e+06,1.795104000000000000e+06,1.804928000000000000e+06,1.932480000000000000e+06,2.162142299999999814e+06,2.408252000000000000e+06,3.828206299999999814e+06,2.016160000000000000e+06,1.939200000000000000e+06,2.271957299999999814e+06,1.834368000000000000e+06,2.162142299999999814e+06,2.090156300000000047e+06,1.856384000000000000e+06,3.067104500000000000e+06,1.859177800000000047e+06,3.354900799999999814e+06,1.893260899999999907e+06,1.730447600000000093e+06,1.684896000000000000e+06,1.675872000000000000e+06,1.740000000000000000e+06,1.677450399999999907e+06,1.900736000000000000e+06,1.612416000000000000e+06,1.878128600000000093e+06,1.859680000000000000e+06,2.052327100000000093e+06,2.086410300000000047e+06,1.868992000000000000e+06,1.736608000000000000e+06,1.728224000000000000e+06,1.809536000000000000e+06,1.953860500000000000e+06,1.775842399999999907e+06,1.608288000000000000e+06,1.739456000000000000e+06,2.109070299999999814e+06,2.518067000000000000e+06,2.230233799999999814e+06,2.019008000000000000e+06,2.036480000000000000e+06,2.146752000000000000e+06,2.230233799999999814e+06,2.150756000000000000e+06,2.105287500000000000e+06,2.245439799999999814e+06,2.438552299999999814e+06,2.552036500000000000e+06,2.139407500000000000e+06,2.010678399999999907e+06,1.936544000000000000e+06,1.743040000000000000e+06,1.649280000000000000e+06,1.794794300000000047e+06,1.967072000000000000e+06,2.275740000000000000e+06,1.976595300000000047e+06,1.936000000000000000e+06,2.097758799999999814e+06,1.917632000000000000e+06,2.461287000000000000e+06,2.362783500000000000e+06,2.283268799999999814e+06,2.502935799999999814e+06,2.222705000000000000e+06,2.112890000000000000e+06,2.048507500000000000e+06,2.057056000000000000e+06,1.847200000000000000e+06,2.612713000000000000e+06,2.014816000000000000e+06,2.419563500000000000e+06,2.311680000000000000e+06,2.442298299999999814e+06,1.945568000000000000e+06,2.040940899999999907e+06,2.090624000000000000e+06,2.128640000000000000e+06,2.012064000000000000e+06,2.593799000000000000e+06,1.962528000000000000e+06,2.548329500000000000e+06,1.650932899999999907e+06,2.336266000000000000e+06,1.793792000000000000e+06,1.908392100000000093e+06,1.760711100000000093e+06,1.653280000000000000e+06,1.972812399999999907e+06,2.105287500000000000e+06,2.336266000000000000e+06,2.582450500000000000e+06,1.581888000000000000e+06,1.802359899999999907e+06,1.722882000000000000e+06,1.526784000000000000e+06,1.743584000000000000e+06,1.673184000000000000e+06,1.575201000000000000e+06,1.872960000000000000e+06,1.938752000000000000e+06,2.241620000000000000e+06,2.003074899999999907e+06,1.637664000000000000e+06,1.726628000000000000e+06,2.529415500000000000e+06,1.751872000000000000e+06,2.192404799999999814e+06,1.777728000000000000e+06,2.026304000000000000e+06,1.859177800000000047e+06,2.196188500000000000e+06,1.404823100000000093e+06,1.917536000000000000e+06,2.037121300000000047e+06,2.218922299999999814e+06,2.027072000000000000e+06,1.910400000000000000e+06,1.898304000000000000e+06,2.362783500000000000e+06,1.816000000000000000e+06,2.317352000000000000e+06,2.624061500000000000e+06,1.940416000000000000e+06,1.942720000000000000e+06,1.828914300000000047e+06,1.685016000000000000e+06,2.174464000000000000e+06,2.654324000000000000e+06,2.044761500000000000e+06,1.726628000000000000e+06,1.931163600000000093e+06,2.658106799999999814e+06,1.884576000000000000e+06,2.012512000000000000e+06,1.820800000000000000e+06,2.343868500000000000e+06,2.217664000000000000e+06,2.601364500000000000e+06,1.772608000000000000e+06,1.899840000000000000e+06,2.199971299999999814e+06,2.048507500000000000e+06,2.007744000000000000e+06,2.832267500000000000e+06,1.715316399999999907e+06,2.979948500000000000e+06,2.468815799999999814e+06,1.928320000000000000e+06,2.287088500000000000e+06,2.438552299999999814e+06,1.836576000000000000e+06,2.124276299999999814e+06,2.090156300000000047e+06,2.207573799999999814e+06,1.832736000000000000e+06,3.139053500000000000e+06,3.582096500000000000e+06,2.033375300000000047e+06,2.707359000000000000e+06,1.937536000000000000e+06,2.135587799999999814e+06,2.188585000000000000e+06,1.768224000000000000e+06,1.862997399999999907e+06,1.804928000000000000e+06,1.957606500000000000e+06,1.989760000000000000e+06,1.944256000000000000e+06,2.298437000000000000e+06,2.423421000000000000e+06,1.841280000000000000e+06,1.745579899999999907e+06,1.783968000000000000e+06,2.449900799999999814e+06,1.790944000000000000e+06,1.862997399999999907e+06,2.256751299999999814e+06,1.960352000000000000e+06,1.897760000000000000e+06,2.080096000000000000e+06,2.260571000000000000e+06,2.052327100000000093e+06,1.971456000000000000e+06,1.863968000000000000e+06,2.525557000000000000e+06,2.146936299999999814e+06,2.203791000000000000e+06,2.037121300000000047e+06,2.078770000000000000e+06,2.355254799999999814e+06,2.096704000000000000e+06,1.734193500000000000e+06,2.249222500000000000e+06,2.040448000000000000e+06,1.870563000000000000e+06,4.532490500000000000e+06,2.024096000000000000e+06,2.222705000000000000e+06,1.825131399999999907e+06,1.866743300000000047e+06,1.655680000000000000e+06,2.093975899999999907e+06,1.639547600000000093e+06,1.965172100000000093e+06,1.957606500000000000e+06,1.889440300000000047e+06,1.748256000000000000e+06,2.264353799999999814e+06,2.199971299999999814e+06,1.722656000000000000e+06,1.915957800000000047e+06,1.518421000000000000e+06,1.734193500000000000e+06,1.949440000000000000e+06,1.627168000000000000e+06,1.693184000000000000e+06,1.836443000000000000e+06,2.260571000000000000e+06,2.215872000000000000e+06,2.722490299999999814e+06,1.716896000000000000e+06,1.827488000000000000e+06,2.767884000000000000e+06,1.732256000000000000e+06,2.111808000000000000e+06,2.252968500000000000e+06,1.978528000000000000e+06,1.873376000000000000e+06,2.275740000000000000e+06,1.957920000000000000e+06,1.824512000000000000e+06,1.799680000000000000e+06,2.026752000000000000e+06,1.937120000000000000e+06,1.822976000000000000e+06,1.575201000000000000e+06,2.283268799999999814e+06,2.483946000000000000e+06,2.540688299999999814e+06,1.788000000000000000e+06,1.556250000000000000e+06,1.945472000000000000e+06,1.910816000000000000e+06,1.983360000000000000e+06,2.014424300000000047e+06,1.917856000000000000e+06,1.951520000000000000e+06,1.880512000000000000e+06,1.845312000000000000e+06,2.121216000000000000e+06,2.374132000000000000e+06,2.125312000000000000e+06,1.884256000000000000e+06,1.984928000000000000e+06,1.787228600000000093e+06,1.989664000000000000e+06,1.975008000000000000e+06,2.133312000000000000e+06,2.021792000000000000e+06,2.109070299999999814e+06,2.461287000000000000e+06,2.078770000000000000e+06,1.900826500000000000e+06,2.344704000000000000e+06,2.355254799999999814e+06,2.422400000000000000e+06,2.139328000000000000e+06,2.245439799999999814e+06,2.091616000000000000e+06,1.847828300000000047e+06,2.196188500000000000e+06,1.953860500000000000e+06,2.321134799999999814e+06,2.083968000000000000e+06,1.851574300000000047e+06,2.400649500000000000e+06,2.224128000000000000e+06,2.153664000000000000e+06,2.287088500000000000e+06,1.794794300000000047e+06,2.673238000000000000e+06,2.396903500000000000e+06,2.035808000000000000e+06,2.041888000000000000e+06,2.249344000000000000e+06,1.862997399999999907e+06,1.841824000000000000e+06,2.022656000000000000e+06,2.176256000000000000e+06,1.597898899999999907e+06,2.020224000000000000e+06,1.972576000000000000e+06,1.885694300000000047e+06,2.182912000000000000e+06,1.881874500000000000e+06,2.377914799999999814e+06,2.026528000000000000e+06,1.897080500000000000e+06,2.059808000000000000e+06,2.858822799999999814e+06,1.874309000000000000e+06,1.866743300000000047e+06,2.076000000000000000e+06,2.146752000000000000e+06,2.268544000000000000e+06,2.085632000000000000e+06,2.209216000000000000e+06,2.370386000000000000e+06,2.174784000000000000e+06,2.003074899999999907e+06,2.290871299999999814e+06,1.995509300000000047e+06,1.878752000000000000e+06,2.169671000000000000e+06,1.809925500000000000e+06,2.222705000000000000e+06,2.139407500000000000e+06,2.275740000000000000e+06,1.802359899999999907e+06,2.536905500000000000e+06,2.540688299999999814e+06,1.760711100000000093e+06,2.828560299999999814e+06,2.271957299999999814e+06,2.904216500000000000e+06,2.461287000000000000e+06,3.086018500000000000e+06,2.173453799999999814e+06,2.199971299999999814e+06,1.821311800000000047e+06,2.616495799999999814e+06,1.874309000000000000e+06,2.078770000000000000e+06,1.855744000000000000e+06,1.768276800000000047e+06,1.616849800000000047e+06,2.196608000000000000e+06,1.904646100000000093e+06,1.984800000000000000e+06,1.983712000000000000e+06,1.457783500000000000e+06,1.931712000000000000e+06,1.878656000000000000e+06,1.915957800000000047e+06,2.115776000000000000e+06,1.745579899999999907e+06,1.924032000000000000e+06,2.355254799999999814e+06,1.976595300000000047e+06,1.947552000000000000e+06,1.756992000000000000e+06,1.706976000000000000e+06,2.054400000000000000e+06,2.184802299999999814e+06,1.981600000000000000e+06,1.874272000000000000e+06,2.328737299999999814e+06,1.845760000000000000e+06,1.927343000000000000e+06,1.775842399999999907e+06,2.332483299999999814e+06,1.916864000000000000e+06,2.158322500000000000e+06,1.613030100000000093e+06,1.510817500000000000e+06,1.719062300000000047e+06,1.987943600000000093e+06,2.207573799999999814e+06,1.744128000000000000e+06,1.777856000000000000e+06,2.086410300000000047e+06,1.564160000000000000e+06,2.056073100000000093e+06,1.877888000000000000e+06,1.842368000000000000e+06,1.796864000000000000e+06,2.264353799999999814e+06,1.796960000000000000e+06,2.059892800000000047e+06,2.215102500000000000e+06,2.290871299999999814e+06,2.071204399999999907e+06,1.845984000000000000e+06,1.745579899999999907e+06,1.965172100000000093e+06,1.813745100000000093e+06,2.321134799999999814e+06,1.901600000000000000e+06,2.007424000000000000e+06,1.943264000000000000e+06,2.066464000000000000e+06,1.871840000000000000e+06,1.975008000000000000e+06,1.999255300000000047e+06,1.446471899999999907e+06,2.381734500000000000e+06,1.719062300000000047e+06,1.745579899999999907e+06,2.173453799999999814e+06,1.878880000000000000e+06,2.128059000000000000e+06,1.760711100000000093e+06,2.162142299999999814e+06,2.074880000000000000e+06,1.828914300000000047e+06,1.672416000000000000e+06,1.488120600000000093e+06,1.757760000000000000e+06,1.714176000000000000e+06,2.510425799999999814e+06,2.199971299999999814e+06,2.211319799999999814e+06,2.252968500000000000e+06,1.942048000000000000e+06,1.938729300000000047e+06,1.991726500000000000e+06,1.683392000000000000e+06,2.476418299999999814e+06,1.836576000000000000e+06,3.903938299999999814e+06,1.678176000000000000e+06,2.177273500000000000e+06,1.559296000000000000e+06,1.516640000000000000e+06,2.021990000000000000e+06,1.505440000000000000e+06,1.457312000000000000e+06,1.851574300000000047e+06,1.787228600000000093e+06,1.464640000000000000e+06,1.506848000000000000e+06,1.622496000000000000e+06,1.518496000000000000e+06,1.584576000000000000e+06,1.551936000000000000e+06,1.557344000000000000e+06,1.487328000000000000e+06,2.150756000000000000e+06,1.491866600000000093e+06,1.625216000000000000e+06,1.531552000000000000e+06,1.264707800000000047e+06,1.609920000000000000e+06,1.708416000000000000e+06,1.439360000000000000e+06,1.283585000000000000e+06,1.454432000000000000e+06,1.529769399999999907e+06,1.406944000000000000e+06,1.542240000000000000e+06,1.240832000000000000e+06,1.579936000000000000e+06,1.828914300000000047e+06,1.730447600000000093e+06,1.389654000000000000e+06,1.534560000000000000e+06,1.630304000000000000e+06,1.326752000000000000e+06,1.802359899999999907e+06,1.185193000000000000e+06,1.900826500000000000e+06,1.607424000000000000e+06,2.201920000000000000e+06,2.002688000000000000e+06,2.014424300000000047e+06,1.730447600000000093e+06,2.438552299999999814e+06,1.957606500000000000e+06,2.851181500000000000e+06,2.616495799999999814e+06,2.347652299999999814e+06,3.316997000000000000e+06,2.911857799999999814e+06,2.775525299999999814e+06,2.256751299999999814e+06,2.873954000000000000e+06,2.385518299999999814e+06,2.472635500000000000e+06,2.434769500000000000e+06,2.359000799999999814e+06,2.430949799999999814e+06,2.396903500000000000e+06,3.086018500000000000e+06,2.525557000000000000e+06,2.703500500000000000e+06,2.095392000000000000e+06,2.885302500000000000e+06,2.620203000000000000e+06,2.332483299999999814e+06,2.188585000000000000e+06,2.525557000000000000e+06,2.760394000000000000e+06,2.737621500000000000e+06,2.718631799999999814e+06,2.620203000000000000e+06,2.169671000000000000e+06,2.158322500000000000e+06,2.366603299999999814e+06,2.597581799999999814e+06,2.347652299999999814e+06,2.423421000000000000e+06,2.616495799999999814e+06,2.332483299999999814e+06,2.434769500000000000e+06,2.510425799999999814e+06,2.658106799999999814e+06,2.306002500000000000e+06,2.288832000000000000e+06,2.366603299999999814e+06,2.268099799999999814e+06,2.786798000000000000e+06,2.518067000000000000e+06,2.220480000000000000e+06,2.949686000000000000e+06,2.506643000000000000e+06,2.480163299999999814e+06,2.393120799999999814e+06,2.559678000000000000e+06,2.412034799999999814e+06,2.260571000000000000e+06,2.567168000000000000e+06,2.654324000000000000e+06,2.767884000000000000e+06,2.529415500000000000e+06,2.673238000000000000e+06,2.767884000000000000e+06,2.548329500000000000e+06,2.415780799999999814e+06,2.192404799999999814e+06,2.468815799999999814e+06,2.647296000000000000e+06,2.635334299999999814e+06,2.014424300000000047e+06,2.586233299999999814e+06,2.690240000000000000e+06,2.101541500000000000e+06,2.358976000000000000e+06,2.241620000000000000e+06,2.885302500000000000e+06,2.389301000000000000e+06,2.521774000000000000e+06,2.627844299999999814e+06,2.337984000000000000e+06,2.255808000000000000e+06,2.048507500000000000e+06,2.616495799999999814e+06,2.317352000000000000e+06,2.082590600000000093e+06,2.340085799999999814e+06,2.195072000000000000e+06,2.234091299999999814e+06,2.331904000000000000e+06,2.502935799999999814e+06,2.612713000000000000e+06,2.347652299999999814e+06,2.271957299999999814e+06,2.873954000000000000e+06,2.563460799999999814e+06,2.102656000000000000e+06,2.934479000000000000e+06,2.665748000000000000e+06,2.881595299999999814e+06,2.415780799999999814e+06,2.169671000000000000e+06,2.318272000000000000e+06,1.904646100000000093e+06,2.181056299999999814e+06,2.658106799999999814e+06,2.563460799999999814e+06,2.756535500000000000e+06,3.619849000000000000e+06,2.904216500000000000e+06,2.010678399999999907e+06,2.434769500000000000e+06,2.162142299999999814e+06,2.279486000000000000e+06,2.332483299999999814e+06,2.260571000000000000e+06,2.040940899999999907e+06,2.324954500000000000e+06,2.510425799999999814e+06,2.855040000000000000e+06,2.639117000000000000e+06,2.400649500000000000e+06,2.075024000000000000e+06,2.063638800000000047e+06,2.105287500000000000e+06,2.135587799999999814e+06,2.087616000000000000e+06,2.673238000000000000e+06,2.063638800000000047e+06,2.529415500000000000e+06,2.010678399999999907e+06,1.912211800000000047e+06,3.782812500000000000e+06,2.745262799999999814e+06,2.321134799999999814e+06,2.245439799999999814e+06,2.249792000000000000e+06,2.461287000000000000e+06,2.302219799999999814e+06,2.006858800000000047e+06,2.843691500000000000e+06,2.502935799999999814e+06,2.192404799999999814e+06,2.309823299999999814e+06,3.919069500000000000e+06,2.264353799999999814e+06,2.321134799999999814e+06,2.559678000000000000e+06,2.071204399999999907e+06,2.631627000000000000e+06,3.937983500000000000e+06,2.042560000000000000e+06,2.476418299999999814e+06,2.454592000000000000e+06,2.419563500000000000e+06,2.003074899999999907e+06,2.385518299999999814e+06,2.226451000000000000e+06,2.215102500000000000e+06,2.075024000000000000e+06,2.211319799999999814e+06,2.654324000000000000e+06,2.502935799999999814e+06,2.192404799999999814e+06,2.942120299999999814e+06,2.229504000000000000e+06,2.226451000000000000e+06,2.779308000000000000e+06,2.184802299999999814e+06,2.309760000000000000e+06,3.074670000000000000e+06,2.351472000000000000e+06,2.415780799999999814e+06,2.256751299999999814e+06,2.552036500000000000e+06,1.783482600000000093e+06,1.900826500000000000e+06,2.125760000000000000e+06,2.200256000000000000e+06,2.393120799999999814e+06,2.378944000000000000e+06,2.006858800000000047e+06,2.680879299999999814e+06,2.605071799999999814e+06,2.312192000000000000e+06,2.162142299999999814e+06,2.355254799999999814e+06,2.290871299999999814e+06,1.889440300000000047e+06,2.942120299999999814e+06,2.283268799999999814e+06,2.574809299999999814e+06,1.715316399999999907e+06,2.131805000000000000e+06,2.101541500000000000e+06,1.984124000000000000e+06,2.275740000000000000e+06,2.491436000000000000e+06,2.513792000000000000e+06,2.434769500000000000e+06,2.179584000000000000e+06,2.116672799999999814e+06,2.570950799999999814e+06,2.468815799999999814e+06,2.109070299999999814e+06,2.408252000000000000e+06,2.665748000000000000e+06,2.287088500000000000e+06,2.249222500000000000e+06,2.461287000000000000e+06,2.487653299999999814e+06,2.302219799999999814e+06,2.501568000000000000e+06,2.870171299999999814e+06,2.290871299999999814e+06,2.351472000000000000e+06,2.312448000000000000e+06,2.195264000000000000e+06,2.383808000000000000e+06,2.332288000000000000e+06,2.155840000000000000e+06,2.150528000000000000e+06,2.061920000000000000e+06,2.298437000000000000e+06,1.863616000000000000e+06,1.700672000000000000e+06,1.472064000000000000e+06,1.280544000000000000e+06,1.162976000000000000e+06,9.136960000000000000e+05,7.999680000000000000e+05,6.549920000000000000e+05,5.023200000000000000e+05,4.088400000000000000e+05,3.330800000000000000e+05,2.419920000000000000e+05,1.876600000000000000e+05,1.397240000000000000e+05,1.081980000000000000e+05,8.637200000000000000e+04,6.356400000000000000e+04,5.021300000000000000e+04,3.697100000000000000e+04,2.604200000000000000e+04,2.343700000000000000e+04,2.494000000000000000e+04,1.542100000000000000e+04,1.642300000000000000e+04,1.191500000000000000e+04,9.011000000000000000e+03,1.031200000000000000e+04,8.109000000000000000e+03,1.011200000000000000e+04,6.607000000000000000e+03,4.805000000000000000e+03,4.905000000000000000e+03,4.104000000000000000e+03,6.207000000000000000e+03,3.103000000000000000e+03,4.204000000000000000e+03,2.702000000000000000e+03,5.406000000000000000e+03,4.505000000000000000e+03,5.906000000000000000e+03,3.804000000000000000e+03,5.306000000000000000e+03,4.204000000000000000e+03,3.503000000000000000e+03,4.104000000000000000e+03,3.303000000000000000e+03,3.704000000000000000e+03,3.704000000000000000e+03,5.406000000000000000e+03,5.205000000000000000e+03,3.303000000000000000e+03,4.004000000000000000e+03,4.104000000000000000e+03,3.704000000000000000e+03,3.704000000000000000e+03,3.503000000000000000e+03,3.303000000000000000e+03,4.004000000000000000e+03,3.704000000000000000e+03,3.403000000000000000e+03,4.204000000000000000e+03,2.903000000000000000e+03,3.804000000000000000e+03,4.304000000000000000e+03,4.204000000000000000e+03,3.303000000000000000e+03,4.404000000000000000e+03,3.503000000000000000e+03,3.503000000000000000e+03,4.605000000000000000e+03,nan
4.795170000000000243e+01,2.802000000000000000e+03,3.804000000000000000e+03,3.804000000000000000e+03,3.403000000000000000e+03,4.805000000000000000e+03,3.103000000000000000e+03,4.705000000000000000e+03,3.203000000000000000e+03,3.904000000000000000e+03,2.102000000000000000e+03,4.004000000000000000e+03,2.903000000000000000e+03,3.704000000000000000e+03,3.003000000000000000e+03,4.004000000000000000e+03,4.805000000000000000e+03,4.505000000000000000e+03,5.005000000000000000e+03,4.104000000000000000e+03,4.004000000000000000e+03,3.704000000000000000e+03,3.303000000000000000e+03,3.203000000000000000e+03,3.503000000000000000e+03,4.004000000000000000e+03,3.103000000000000000e+03,5.306000000000000000e+03,7.408000000000000000e+03,4.389100000000000000e+04,7.963600000000000000e+04,1.357920000000000000e+05,2.217400000000000000e+05,3.062240000000000000e+05,4.814000000000000000e+05,5.851040000000000000e+05,7.036480000000000000e+05,9.925920000000000000e+05,1.178464000000000000e+06,1.256480000000000000e+06,1.310528000000000000e+06,1.588704000000000000e+06,1.564256000000000000e+06,1.704256000000000000e+06,1.889440300000000047e+06,2.187776000000000000e+06,2.162142299999999814e+06,2.525557000000000000e+06,2.228352000000000000e+06,3.116281000000000000e+06,3.127629500000000000e+06,2.957327299999999814e+06,2.570950799999999814e+06,2.499153000000000000e+06,2.555819500000000000e+06,2.979948500000000000e+06,2.510425799999999814e+06,2.692227799999999814e+06,3.165533299999999814e+06,2.597581799999999814e+06,2.491436000000000000e+06,2.249222500000000000e+06,2.396903500000000000e+06,2.449900799999999814e+06,2.385518299999999814e+06,2.040940899999999907e+06,2.396903500000000000e+06,2.188585000000000000e+06,3.123922299999999814e+06,2.340352000000000000e+06,2.355254799999999814e+06,2.044761500000000000e+06,2.324954500000000000e+06,2.283268799999999814e+06,2.275740000000000000e+06,2.502935799999999814e+06,2.461287000000000000e+06,1.970048000000000000e+06,2.230233799999999814e+06,2.578592000000000000e+06,2.430949799999999814e+06,2.260571000000000000e+06,2.552036500000000000e+06,1.931840000000000000e+06,2.438552299999999814e+06,1.950040899999999907e+06,2.457429500000000000e+06,3.021635000000000000e+06,2.033375300000000047e+06,2.389301000000000000e+06,2.440256000000000000e+06,1.897080500000000000e+06,2.150756000000000000e+06,1.904646100000000093e+06,2.287088500000000000e+06,2.195264000000000000e+06,2.116864000000000000e+06,2.256751299999999814e+06,2.089600000000000000e+06,2.498944000000000000e+06,2.223232000000000000e+06,2.074432000000000000e+06,2.086410300000000047e+06,2.521774000000000000e+06,2.052064000000000000e+06,2.252928000000000000e+06,2.465536000000000000e+06,1.563815800000000047e+06,2.233856000000000000e+06,2.224576000000000000e+06,2.249472000000000000e+06,2.218922299999999814e+06,1.851574300000000047e+06,2.390656000000000000e+06,2.249920000000000000e+06,2.192704000000000000e+06,2.078770000000000000e+06,2.187264000000000000e+06,1.696364500000000000e+06,2.188585000000000000e+06,2.151296000000000000e+06,1.891712000000000000e+06,2.196188500000000000e+06,1.945696000000000000e+06,2.423421000000000000e+06,1.890624000000000000e+06,2.264353799999999814e+06,1.879104000000000000e+06,1.753145500000000000e+06,1.631982000000000000e+06,2.169671000000000000e+06,2.427167000000000000e+06,2.412034799999999814e+06,2.049632000000000000e+06,2.359000799999999814e+06,2.309823299999999814e+06,2.862530000000000000e+06,2.518067000000000000e+06,2.268099799999999814e+06,3.195795799999999814e+06,2.695552000000000000e+06,2.451456000000000000e+06,2.003074899999999907e+06,2.176576000000000000e+06,2.119232000000000000e+06,2.658106799999999814e+06,2.370386000000000000e+06,2.366603299999999814e+06,2.601364500000000000e+06,2.419563500000000000e+06,2.480163299999999814e+06,2.275740000000000000e+06,2.264353799999999814e+06,2.343868500000000000e+06,2.529415500000000000e+06,1.915957800000000047e+06,1.991726500000000000e+06,4.513500500000000000e+06,2.438552299999999814e+06,2.040940899999999907e+06,2.075024000000000000e+06,2.556672000000000000e+06,2.014424300000000047e+06,2.211319799999999814e+06,2.514284299999999814e+06,1.897080500000000000e+06,2.435584000000000000e+06,2.896726500000000000e+06,2.283268799999999814e+06,2.192404799999999814e+06,2.271957299999999814e+06,1.923523399999999907e+06,2.128320000000000000e+06,1.677450399999999907e+06,2.317352000000000000e+06,2.075024000000000000e+06,2.256751299999999814e+06,3.074670000000000000e+06,2.684586500000000000e+06,1.836443000000000000e+06,2.855040000000000000e+06,2.446118000000000000e+06,2.268099799999999814e+06,2.283268799999999814e+06,2.154538799999999814e+06,2.434769500000000000e+06,2.749045500000000000e+06,2.457429500000000000e+06,2.760394000000000000e+06,1.949760000000000000e+06,3.241189500000000000e+06,2.403776000000000000e+06,2.449900799999999814e+06,2.446118000000000000e+06,2.506643000000000000e+06,2.264353799999999814e+06,1.915957800000000047e+06,4.509793500000000000e+06,2.415780799999999814e+06,2.446118000000000000e+06,3.025342000000000000e+06,2.559678000000000000e+06,2.063638800000000047e+06,2.525557000000000000e+06,1.950040899999999907e+06,2.487653299999999814e+06,2.203791000000000000e+06,2.196188500000000000e+06,2.086410300000000047e+06,2.487653299999999814e+06,2.582450500000000000e+06,2.268099799999999814e+06,5.145987000000000000e+06,2.786798000000000000e+06,2.207573799999999814e+06,2.075024000000000000e+06,3.044407500000000000e+06,2.593799000000000000e+06,2.798146500000000000e+06,2.521774000000000000e+06,2.355254799999999814e+06,1.995509300000000047e+06,2.461287000000000000e+06,3.067104500000000000e+06,2.718631799999999814e+06,2.820919000000000000e+06,2.465033000000000000e+06,3.718353500000000000e+06,2.165925000000000000e+06,3.877458500000000000e+06,2.521774000000000000e+06,2.525557000000000000e+06,2.521774000000000000e+06,2.866312799999999814e+06,2.343868500000000000e+06,2.412034799999999814e+06,2.203791000000000000e+06,2.175424000000000000e+06,2.011840000000000000e+06,2.457429500000000000e+06,2.158322500000000000e+06,2.086410300000000047e+06,2.828560299999999814e+06,2.287088500000000000e+06,2.112890000000000000e+06,2.711141799999999814e+06,3.074670000000000000e+06,2.771742500000000000e+06,3.290441500000000000e+06,3.241189500000000000e+06,3.422991500000000000e+06,3.858544500000000000e+06,3.820565000000000000e+06,3.351118000000000000e+06,3.805509500000000000e+06,3.055756000000000000e+06,2.692227799999999814e+06,2.817136000000000000e+06,2.961110000000000000e+06,3.396511799999999814e+06,3.290441500000000000e+06,2.775525299999999814e+06,2.911857799999999814e+06,2.817136000000000000e+06,2.495294500000000000e+06,2.491436000000000000e+06,2.726273000000000000e+06,2.696010500000000000e+06,2.896726500000000000e+06,3.248830799999999814e+06,3.831913500000000000e+06,2.786798000000000000e+06,3.157892000000000000e+06,3.370032000000000000e+06,3.529061500000000000e+06,2.567168000000000000e+06,2.979948500000000000e+06,3.884948500000000000e+06,3.097367000000000000e+06,2.760394000000000000e+06,3.373739299999999814e+06,2.343868500000000000e+06,3.339769500000000000e+06,2.991372500000000000e+06,2.555819500000000000e+06,3.067104500000000000e+06,2.836050299999999814e+06,3.506289000000000000e+06,3.210927000000000000e+06,2.953468799999999814e+06,2.453683500000000000e+06,2.446118000000000000e+06,3.116281000000000000e+06,2.570950799999999814e+06,2.798146500000000000e+06,2.775525299999999814e+06,2.552036500000000000e+06,2.885302500000000000e+06,2.820919000000000000e+06,3.222351000000000000e+06,2.570950799999999814e+06,2.665748000000000000e+06,3.040624799999999814e+06,2.745262799999999814e+06,2.616495799999999814e+06,3.517713000000000000e+06,3.010211000000000000e+06,2.658106799999999814e+06,2.677096500000000000e+06,2.620203000000000000e+06,2.601364500000000000e+06,2.851181500000000000e+06,2.908075000000000000e+06,2.290871299999999814e+06,2.351472000000000000e+06,2.616495799999999814e+06,2.544546799999999814e+06,2.824777500000000000e+06,2.135587799999999814e+06,2.476418299999999814e+06,2.783015299999999814e+06,2.752752799999999814e+06,2.381734500000000000e+06,2.540688299999999814e+06,2.627844299999999814e+06,2.552036500000000000e+06,2.635334299999999814e+06,2.677096500000000000e+06,2.798146500000000000e+06,3.513930299999999814e+06,2.805787799999999814e+06,3.290441500000000000e+06,2.052327100000000093e+06,2.669455000000000000e+06,2.006858800000000047e+06,3.086018500000000000e+06,2.343868500000000000e+06,2.525557000000000000e+06,2.279486000000000000e+06,2.570950799999999814e+06,3.013993799999999814e+06,2.601364500000000000e+06,2.601364500000000000e+06,2.684586500000000000e+06,2.154538799999999814e+06,2.794439299999999814e+06,2.396903500000000000e+06,2.241620000000000000e+06,2.290871299999999814e+06,2.631627000000000000e+06,2.226451000000000000e+06,2.362783500000000000e+06,3.729777500000000000e+06,2.582450500000000000e+06,2.555819500000000000e+06,2.911857799999999814e+06,2.809646299999999814e+06,2.298437000000000000e+06,2.597581799999999814e+06,2.302219799999999814e+06,2.071204399999999907e+06,2.480163299999999814e+06,2.741480000000000000e+06,2.794439299999999814e+06,2.957327299999999814e+06,2.760394000000000000e+06,2.476418299999999814e+06,2.714849000000000000e+06,2.370386000000000000e+06,2.892943799999999814e+06,2.203791000000000000e+06,2.563460799999999814e+06,2.699717500000000000e+06,2.396903500000000000e+06,2.635334299999999814e+06,2.245439799999999814e+06,2.616495799999999814e+06,1.946294899999999907e+06,3.263962000000000000e+06,3.207219799999999814e+06,2.998862500000000000e+06,3.135270799999999814e+06,2.919423500000000000e+06,2.010678399999999907e+06,3.086018500000000000e+06,2.692227799999999814e+06,2.605071799999999814e+06,2.078770000000000000e+06,2.279486000000000000e+06,2.752752799999999814e+06,2.559678000000000000e+06,2.574809299999999814e+06,2.430949799999999814e+06,2.692227799999999814e+06,2.957327299999999814e+06,2.677096500000000000e+06,2.396903500000000000e+06,2.385518299999999814e+06,2.374132000000000000e+06,2.293952000000000000e+06,2.616495799999999814e+06,2.540688299999999814e+06,2.896726500000000000e+06,2.593799000000000000e+06,2.597581799999999814e+06,2.309823299999999814e+06,2.427167000000000000e+06,2.472635500000000000e+06,2.764176799999999814e+06,2.196188500000000000e+06,2.904216500000000000e+06,2.669455000000000000e+06,2.904216500000000000e+06,3.479809299999999814e+06,2.737621500000000000e+06,2.836050299999999814e+06,3.139053500000000000e+06,2.820919000000000000e+06,3.707005000000000000e+06,2.696010500000000000e+06,3.105008299999999814e+06,3.188305799999999814e+06,3.491157799999999814e+06,3.226058299999999814e+06,2.616495799999999814e+06,3.771388500000000000e+06,2.589940500000000000e+06,2.760394000000000000e+06,2.733914299999999814e+06,2.938337500000000000e+06,2.923206299999999814e+06,3.476026500000000000e+06,2.749045500000000000e+06,2.483946000000000000e+06,3.347259500000000000e+06,2.711141799999999814e+06,3.029276299999999814e+06,3.025342000000000000e+06,2.847398500000000000e+06,3.086018500000000000e+06,3.063246000000000000e+06,2.601364500000000000e+06,2.449900799999999814e+06,2.669455000000000000e+06,2.858822799999999814e+06,2.529415500000000000e+06,2.620203000000000000e+06,2.688369299999999814e+06,2.404432299999999814e+06,2.991372500000000000e+06,2.570950799999999814e+06,2.737621500000000000e+06,2.502935799999999814e+06,2.404432299999999814e+06,2.908075000000000000e+06,2.495294500000000000e+06,2.427167000000000000e+06,2.324954500000000000e+06,2.252968500000000000e+06,2.624061500000000000e+06,2.949686000000000000e+06,2.605071799999999814e+06,2.271957299999999814e+06,4.464324000000000000e+06,2.669455000000000000e+06,1.862997399999999907e+06,2.889161000000000000e+06,2.252968500000000000e+06,2.260571000000000000e+06,2.105216000000000000e+06,2.495294500000000000e+06,2.563460799999999814e+06,2.711141799999999814e+06,2.211319799999999814e+06,3.347259500000000000e+06,2.287088500000000000e+06,2.949686000000000000e+06,2.783015299999999814e+06,3.313214299999999814e+06,2.135587799999999814e+06,2.518067000000000000e+06,2.396903500000000000e+06,2.642975500000000000e+06,2.090156300000000047e+06,2.749045500000000000e+06,2.052327100000000093e+06,2.612713000000000000e+06,2.400649500000000000e+06,3.097367000000000000e+06,3.101149799999999814e+06,1.787228600000000093e+06,2.502935799999999814e+06,2.749045500000000000e+06,3.036842000000000000e+06,2.234091299999999814e+06,1.946294899999999907e+06,2.582450500000000000e+06,2.749045500000000000e+06,3.169316000000000000e+06,2.385518299999999814e+06,2.218922299999999814e+06,2.696010500000000000e+06,2.438552299999999814e+06,2.359000799999999814e+06,2.491436000000000000e+06,1.972812399999999907e+06,3.494940500000000000e+06,2.241620000000000000e+06,2.165925000000000000e+06,3.089801299999999814e+06,2.442298299999999814e+06,2.813429000000000000e+06,2.491436000000000000e+06,3.669101299999999814e+06,2.669455000000000000e+06,2.385518299999999814e+06,2.824777500000000000e+06,3.320704000000000000e+06,2.453683500000000000e+06,2.722490299999999814e+06,2.249222500000000000e+06,3.438122500000000000e+06,2.616495799999999814e+06,3.210927000000000000e+06,2.767884000000000000e+06,2.866312799999999814e+06,1.900826500000000000e+06,2.692227799999999814e+06,2.991372500000000000e+06,2.669455000000000000e+06,2.669455000000000000e+06,2.654324000000000000e+06,2.707359000000000000e+06,2.802005000000000000e+06,2.631627000000000000e+06,2.370386000000000000e+06,2.635334299999999814e+06,2.790656500000000000e+06,2.237312000000000000e+06,3.260179000000000000e+06,2.483946000000000000e+06,2.514284299999999814e+06,2.533198299999999814e+06,2.586233299999999814e+06,2.192404799999999814e+06,2.601364500000000000e+06,2.665748000000000000e+06,2.165925000000000000e+06,2.612713000000000000e+06,1.791048300000000047e+06,2.116672799999999814e+06,2.086410300000000047e+06,2.154538799999999814e+06,2.260571000000000000e+06,2.317352000000000000e+06,3.055756000000000000e+06,2.544546799999999814e+06,2.377914799999999814e+06,1.934909600000000093e+06,2.684586500000000000e+06,2.355254799999999814e+06,2.154538799999999814e+06,3.180664500000000000e+06,2.472635500000000000e+06,2.143190299999999814e+06,2.423421000000000000e+06,2.525557000000000000e+06,2.097758799999999814e+06,3.173023000000000000e+06,2.366603299999999814e+06,2.412034799999999814e+06,2.290871299999999814e+06,2.218922299999999814e+06,3.010211000000000000e+06,2.003074899999999907e+06,2.044761500000000000e+06,2.056073100000000093e+06,2.499153000000000000e+06,1.874309000000000000e+06,2.165925000000000000e+06,2.783015299999999814e+06,1.828914300000000047e+06,1.798613899999999907e+06,1.956256000000000000e+06,2.574809299999999814e+06,2.177088000000000000e+06,1.823200000000000000e+06,2.279486000000000000e+06,2.056073100000000093e+06,2.574809299999999814e+06,2.165925000000000000e+06,2.154538799999999814e+06,2.548329500000000000e+06,2.529415500000000000e+06,1.847828300000000047e+06,2.059892800000000047e+06,2.037121300000000047e+06,2.090156300000000047e+06,1.987943600000000093e+06,1.753145500000000000e+06,1.819040000000000000e+06,1.759168000000000000e+06,1.878880000000000000e+06,1.862997399999999907e+06,2.756535500000000000e+06,3.127629500000000000e+06,2.082590600000000093e+06,2.279486000000000000e+06,2.533198299999999814e+06,2.109070299999999814e+06,2.165925000000000000e+06,2.722490299999999814e+06,2.843691500000000000e+06,2.567168000000000000e+06,2.809646299999999814e+06,1.825131399999999907e+06,2.465033000000000000e+06,2.302219799999999814e+06,2.608854500000000000e+06,2.192404799999999814e+06,2.199971299999999814e+06,2.775525299999999814e+06,2.044761500000000000e+06,3.002721000000000000e+06,2.502935799999999814e+06,2.465033000000000000e+06,2.283268799999999814e+06,2.756535500000000000e+06,2.635334299999999814e+06,2.661965299999999814e+06,2.336266000000000000e+06,2.468815799999999814e+06,2.199971299999999814e+06,2.139407500000000000e+06,1.908392100000000093e+06,2.510425799999999814e+06,2.014424300000000047e+06,2.578592000000000000e+06,2.302219799999999814e+06,2.446118000000000000e+06,2.707359000000000000e+06,2.169671000000000000e+06,2.453683500000000000e+06,2.389301000000000000e+06,2.495294500000000000e+06,1.965172100000000093e+06,2.082590600000000093e+06,2.957327299999999814e+06,1.957606500000000000e+06,2.427167000000000000e+06,2.385518299999999814e+06,2.438552299999999814e+06,2.574809299999999814e+06,1.984124000000000000e+06,2.696010500000000000e+06,2.271957299999999814e+06,2.858822799999999814e+06,2.586233299999999814e+06,2.374132000000000000e+06,2.544546799999999814e+06,2.616495799999999814e+06,2.574809299999999814e+06,2.491436000000000000e+06,1.844045500000000000e+06,1.836443000000000000e+06,1.849376000000000000e+06,2.608854500000000000e+06,1.681233300000000047e+06,2.423421000000000000e+06,2.158322500000000000e+06,1.935008000000000000e+06,1.770624000000000000e+06,1.998272000000000000e+06,2.230233799999999814e+06,1.919777399999999907e+06,1.870563000000000000e+06,1.702848000000000000e+06,2.021990000000000000e+06,1.950040899999999907e+06,2.030080000000000000e+06,2.881595299999999814e+06,2.711141799999999814e+06,1.715316399999999907e+06,2.040940899999999907e+06,2.184802299999999814e+06,2.525557000000000000e+06,2.287088500000000000e+06,2.665748000000000000e+06,2.487653299999999814e+06,2.362783500000000000e+06,2.230233799999999814e+06,2.359000799999999814e+06,2.177273500000000000e+06,2.003074899999999907e+06,1.787228600000000093e+06,2.158322500000000000e+06,2.222705000000000000e+06,2.393120799999999814e+06,2.264353799999999814e+06,2.359000799999999814e+06,1.696364500000000000e+06,1.799040000000000000e+06,2.915565000000000000e+06,1.650932899999999907e+06,2.408252000000000000e+06,2.078770000000000000e+06,2.324954500000000000e+06,2.181056299999999814e+06,2.786798000000000000e+06,2.169671000000000000e+06,2.279486000000000000e+06,3.032983500000000000e+06,2.184802299999999814e+06,2.355254799999999814e+06,2.438552299999999814e+06,1.777856000000000000e+06,1.669884800000000047e+06,1.845984000000000000e+06,1.825131399999999907e+06,1.594336000000000000e+06,1.844224000000000000e+06,1.768352000000000000e+06,1.961426100000000093e+06,2.116672799999999814e+06,1.828914300000000047e+06,2.362783500000000000e+06,2.385518299999999814e+06,1.446471899999999907e+06,1.912211800000000047e+06,1.816768000000000000e+06,3.123922299999999814e+06,2.760394000000000000e+06,3.040624799999999814e+06,2.733914299999999814e+06,1.855431800000000047e+06,2.377914799999999814e+06,2.245439799999999814e+06,2.207573799999999814e+06,2.071204399999999907e+06,2.067458399999999907e+06,2.173453799999999814e+06,1.740864000000000000e+06,2.090156300000000047e+06,2.075024000000000000e+06,1.525949800000000047e+06,1.713632000000000000e+06,1.913248000000000000e+06,2.120493500000000000e+06,2.116672799999999814e+06,2.067458399999999907e+06,2.306002500000000000e+06,1.915957800000000047e+06,3.116281000000000000e+06,2.359000799999999814e+06,1.893472000000000000e+06,1.964512000000000000e+06,1.876672000000000000e+06,2.059892800000000047e+06,2.003074899999999907e+06,2.374132000000000000e+06,2.264353799999999814e+06,2.605071799999999814e+06,1.976595300000000047e+06,2.181056299999999814e+06,1.801568000000000000e+06,1.939520000000000000e+06,1.844045500000000000e+06,2.487653299999999814e+06,2.548329500000000000e+06,1.908392100000000093e+06,2.374132000000000000e+06,2.271957299999999814e+06,2.230233799999999814e+06,2.605071799999999814e+06,2.283268799999999814e+06,2.279486000000000000e+06,2.892943799999999814e+06,2.873954000000000000e+06,2.650616799999999814e+06,2.044761500000000000e+06,2.934479000000000000e+06,3.074670000000000000e+06,3.006503799999999814e+06,2.264353799999999814e+06,1.999255300000000047e+06,2.680879299999999814e+06,2.264353799999999814e+06,2.082590600000000093e+06,2.044761500000000000e+06,2.677096500000000000e+06,2.245439799999999814e+06,2.188585000000000000e+06,2.696010500000000000e+06,2.472635500000000000e+06,2.465033000000000000e+06,3.192088500000000000e+06,2.082590600000000093e+06,2.181056299999999814e+06,2.306002500000000000e+06,2.908075000000000000e+06,2.870171299999999814e+06,2.506643000000000000e+06,2.377914799999999814e+06,2.211319799999999814e+06,2.506643000000000000e+06,2.586233299999999814e+06,2.211319799999999814e+06,2.223360000000000000e+06,2.260571000000000000e+06,2.783015299999999814e+06,2.412034799999999814e+06,2.010678399999999907e+06,2.919423500000000000e+06,2.487653299999999814e+06,2.328737299999999814e+06,2.669455000000000000e+06,2.680879299999999814e+06,2.642975500000000000e+06,2.336266000000000000e+06,2.620203000000000000e+06,2.404432299999999814e+06,3.032983500000000000e+06,2.612713000000000000e+06,2.158322500000000000e+06,2.446118000000000000e+06,3.135270799999999814e+06,2.855040000000000000e+06,3.188305799999999814e+06,2.684586500000000000e+06,2.737621500000000000e+06,2.355254799999999814e+06,2.146936299999999814e+06,2.116672799999999814e+06,2.268099799999999814e+06,2.347652299999999814e+06,2.106240000000000000e+06,2.052327100000000093e+06,1.567635399999999907e+06,1.703931000000000000e+06,1.909504000000000000e+06,1.804832000000000000e+06,1.745888000000000000e+06,1.984124000000000000e+06,1.849152000000000000e+06,1.542880000000000000e+06,1.646880000000000000e+06,2.181056299999999814e+06,1.659904000000000000e+06,2.169671000000000000e+06,1.370740000000000000e+06,1.501344000000000000e+06,1.688928000000000000e+06,1.716032000000000000e+06,1.492192000000000000e+06,2.404432299999999814e+06,1.506997899999999907e+06,1.870563000000000000e+06,1.976595300000000047e+06,2.521774000000000000e+06,2.271957299999999814e+06,2.158322500000000000e+06,2.446118000000000000e+06,2.324954500000000000e+06,2.093975899999999907e+06,2.177273500000000000e+06,1.995509300000000047e+06,2.654324000000000000e+06,2.143190299999999814e+06,2.396903500000000000e+06,2.052327100000000093e+06,1.980512000000000000e+06,1.933376000000000000e+06,2.642975500000000000e+06,2.146936299999999814e+06,2.374132000000000000e+06,1.805824000000000000e+06,2.003074899999999907e+06,1.968992800000000047e+06,2.086410300000000047e+06,2.112890000000000000e+06,2.355140000000000000e+06,2.222705000000000000e+06,2.783015299999999814e+06,2.684586500000000000e+06,2.018244000000000000e+06,2.299008000000000000e+06,2.514284299999999814e+06,2.419563500000000000e+06,1.980378000000000000e+06,2.093975899999999907e+06,2.158322500000000000e+06,1.525949800000000047e+06,1.841600000000000000e+06,2.071204399999999907e+06,1.715316399999999907e+06,1.743488000000000000e+06,2.090156300000000047e+06,2.249222500000000000e+06,2.400649500000000000e+06,2.306002500000000000e+06,2.218922299999999814e+06,2.169671000000000000e+06,1.685016000000000000e+06,2.347652299999999814e+06,1.607648000000000000e+06,1.874309000000000000e+06,1.915957800000000047e+06,2.249222500000000000e+06,2.215102500000000000e+06,2.294617299999999814e+06,1.484301000000000000e+06,2.090156300000000047e+06,2.086410300000000047e+06,1.404823100000000093e+06,2.067458399999999907e+06,1.558208000000000000e+06,2.559678000000000000e+06,1.684896000000000000e+06,2.347652299999999814e+06,2.259328000000000000e+06,2.354331500000000000e+06,2.612713000000000000e+06,2.234091299999999814e+06,2.359000799999999814e+06,1.900160000000000000e+06,1.995509300000000047e+06,2.059264000000000000e+06,1.659808000000000000e+06,1.931163600000000093e+06,1.971680000000000000e+06,2.374132000000000000e+06,2.601364500000000000e+06,2.139407500000000000e+06,2.168243500000000000e+06,1.739552000000000000e+06,1.932528399999999907e+06,1.971011300000000047e+06,1.628100000000000000e+06,2.663751799999999814e+06,1.948476000000000000e+06,1.552576000000000000e+06,1.870304000000000000e+06,2.225005000000000000e+06,1.679680000000000000e+06,1.259153300000000047e+06,1.953017500000000000e+06,1.762675600000000093e+06,1.510944000000000000e+06,1.421670300000000047e+06,1.517952000000000000e+06,1.434112000000000000e+06,1.714176000000000000e+06,1.943883100000000093e+06,1.594336000000000000e+06,2.042025000000000000e+06,1.847022300000000047e+06,1.754044899999999907e+06,1.623456000000000000e+06,1.923264000000000000e+06,1.938729300000000047e+06,1.784288000000000000e+06,2.020261000000000000e+06,2.047565500000000000e+06,1.654678899999999907e+06,2.437542000000000000e+06,1.754048000000000000e+06,1.811936000000000000e+06,2.048507500000000000e+06,1.627168000000000000e+06,1.773152000000000000e+06,2.052327100000000093e+06,1.628236000000000000e+06,1.378268800000000047e+06,2.001918899999999907e+06,2.211319799999999814e+06,2.209408000000000000e+06,1.692581600000000093e+06,2.033375300000000047e+06,2.165925000000000000e+06,2.215102500000000000e+06,1.995509300000000047e+06,2.389301000000000000e+06,2.381734500000000000e+06,2.324954500000000000e+06,2.500385500000000000e+06,2.427167000000000000e+06,2.593799000000000000e+06,2.249222500000000000e+06,2.548329500000000000e+06,2.650616799999999814e+06,2.082590600000000093e+06,2.097758799999999814e+06,3.476026500000000000e+06,3.048114799999999814e+06,2.165925000000000000e+06,2.192404799999999814e+06,2.249222500000000000e+06,2.404432299999999814e+06,2.518067000000000000e+06,2.275740000000000000e+06,2.764176799999999814e+06,2.222705000000000000e+06,2.093341300000000047e+06,2.567168000000000000e+06,1.997920000000000000e+06,2.457429500000000000e+06,2.374132000000000000e+06,2.448036000000000000e+06,2.413079500000000000e+06,1.892252399999999907e+06,2.112017299999999814e+06,2.650557799999999814e+06,2.414378299999999814e+06,2.177273500000000000e+06,2.210113299999999814e+06,2.817303000000000000e+06,2.642975500000000000e+06,2.010080000000000000e+06,2.108194500000000000e+06,1.893260899999999907e+06,2.203791000000000000e+06,2.491436000000000000e+06,2.296477500000000000e+06,2.059040000000000000e+06,2.451114000000000000e+06,2.034296300000000047e+06,2.506430299999999814e+06,2.489713799999999814e+06,2.192228799999999814e+06,2.183264000000000000e+06,2.159813000000000000e+06,1.830273500000000000e+06,2.174662000000000000e+06,1.639914600000000093e+06,1.713456899999999907e+06,1.742176000000000000e+06,2.233428799999999814e+06,1.877111000000000000e+06,1.836448000000000000e+06,2.667766500000000000e+06,2.062805500000000000e+06,1.957606500000000000e+06,2.108992000000000000e+06,2.161536000000000000e+06,1.976416000000000000e+06,2.072796300000000047e+06,2.608854500000000000e+06,2.709070799999999814e+06,2.010678399999999907e+06,2.513743799999999814e+06,2.701104299999999814e+06,2.165925000000000000e+06,2.189520299999999814e+06,2.624061500000000000e+06,2.794439299999999814e+06,3.294224500000000000e+06,3.354900799999999814e+06,2.487653299999999814e+06,2.862530000000000000e+06,2.290871299999999814e+06,1.965312000000000000e+06,2.049351899999999907e+06,2.789533799999999814e+06,3.045719799999999814e+06,1.695630300000000047e+06,2.712992299999999814e+06,2.420141299999999814e+06,2.317351299999999814e+06,2.299120000000000000e+06,2.239100799999999814e+06,2.485174500000000000e+06,2.590050000000000000e+06,2.320049500000000000e+06,2.634434299999999814e+06,2.079424000000000000e+06,2.012804399999999907e+06,1.763592500000000000e+06,1.703931000000000000e+06,1.904646100000000093e+06,1.552504100000000093e+06,1.703931000000000000e+06,1.893024000000000000e+06,1.870432000000000000e+06,2.010300800000000047e+06,1.802880000000000000e+06,2.034393800000000047e+06,2.025809600000000093e+06,1.946294899999999907e+06,1.691744000000000000e+06,2.220755299999999814e+06,1.738688000000000000e+06,1.785920000000000000e+06,1.853216000000000000e+06,2.906485500000000000e+06,2.154309500000000000e+06,1.918400000000000000e+06,1.421807000000000000e+06,2.145593299999999814e+06,1.833376000000000000e+06,1.910048000000000000e+06,1.685440000000000000e+06,2.139155500000000000e+06,2.092950300000000047e+06,2.127455500000000000e+06,1.669056000000000000e+06,2.230233799999999814e+06,2.421261299999999814e+06,1.664256000000000000e+06,2.279486000000000000e+06,2.176576000000000000e+06,2.449447000000000000e+06,2.391467299999999814e+06,1.849377300000000047e+06,1.952736000000000000e+06,1.934016000000000000e+06,2.389301000000000000e+06,1.856608000000000000e+06,2.030528000000000000e+06,2.217408000000000000e+06,1.630848000000000000e+06,2.039136000000000000e+06,2.120493500000000000e+06,1.694688000000000000e+06,1.807008000000000000e+06,2.290871299999999814e+06,2.241985000000000000e+06,2.185570000000000000e+06,2.205760000000000000e+06,2.147840000000000000e+06,2.150976000000000000e+06,2.327910000000000000e+06,1.959680000000000000e+06,1.821311800000000047e+06,2.380350799999999814e+06,2.506643000000000000e+06,1.635801600000000093e+06,1.934909600000000093e+06,1.998144000000000000e+06,1.970464000000000000e+06,2.211647000000000000e+06,1.968394500000000000e+06,1.785280000000000000e+06,2.044645300000000047e+06,2.010678399999999907e+06,2.241436799999999814e+06,1.881874500000000000e+06,2.313606000000000000e+06,1.714192300000000047e+06,2.234091299999999814e+06,1.676864000000000000e+06,1.782432000000000000e+06,2.120493500000000000e+06,2.173453799999999814e+06,2.226451000000000000e+06,1.760711100000000093e+06,2.121369299999999814e+06,1.597898899999999907e+06,2.188585000000000000e+06,2.256751299999999814e+06,1.530377500000000000e+06,1.658944000000000000e+06,1.638752000000000000e+06,1.460640000000000000e+06,1.980512000000000000e+06,2.193621500000000000e+06,1.640064000000000000e+06,1.712544000000000000e+06,1.776544000000000000e+06,1.754048000000000000e+06,1.869760000000000000e+06,1.613235500000000000e+06,2.061970800000000047e+06,1.853888000000000000e+06,1.708574300000000047e+06,1.959472899999999907e+06,1.655994800000000047e+06,1.808448000000000000e+06,1.661120000000000000e+06,1.855616000000000000e+06,1.819936000000000000e+06,1.905344000000000000e+06,1.829568000000000000e+06,2.118624299999999814e+06,2.252250000000000000e+06,2.145050299999999814e+06,2.121822799999999814e+06,2.175261000000000000e+06,1.895367300000000047e+06,2.014510000000000000e+06,1.593248000000000000e+06,1.651261500000000000e+06,1.872960000000000000e+06,2.286135000000000000e+06,1.778647100000000093e+06,2.173453799999999814e+06,1.952726300000000047e+06,1.786240000000000000e+06,2.226451000000000000e+06,1.802359899999999907e+06,1.628576000000000000e+06,2.267755500000000000e+06,1.812478500000000000e+06,2.324954500000000000e+06,2.192404799999999814e+06,1.675402800000000047e+06,1.577664000000000000e+06,1.808544000000000000e+06,1.573664000000000000e+06,1.800516500000000000e+06,1.587840000000000000e+06,1.686208000000000000e+06,1.575840000000000000e+06,1.877440000000000000e+06,1.828691399999999907e+06,1.787456000000000000e+06,1.952736000000000000e+06,1.743136000000000000e+06,1.396542000000000000e+06,1.782880000000000000e+06,1.604064000000000000e+06,2.537108000000000000e+06,2.033280000000000000e+06,1.876576000000000000e+06,1.318256600000000093e+06,1.350885300000000047e+06,1.412329500000000000e+06,1.656992000000000000e+06,1.663296000000000000e+06,1.647968000000000000e+06,1.833056000000000000e+06,1.842912000000000000e+06,1.661216000000000000e+06,2.320176000000000000e+06,2.260443000000000000e+06,1.598976000000000000e+06,2.327190000000000000e+06,2.003904000000000000e+06,1.910496000000000000e+06,1.962880000000000000e+06,1.635170600000000093e+06,1.624992000000000000e+06,1.554380500000000000e+06,1.478720000000000000e+06,2.081048300000000047e+06,2.109152000000000000e+06,1.732480000000000000e+06,1.710144000000000000e+06,1.644512000000000000e+06,1.610912000000000000e+06,1.717014600000000093e+06,2.097294000000000000e+06,1.776000000000000000e+06,1.645224000000000000e+06,1.869536000000000000e+06,1.634848000000000000e+06,1.769440000000000000e+06,1.527671300000000047e+06,2.203791000000000000e+06,1.366752000000000000e+06,1.755456000000000000e+06,1.677801100000000093e+06,1.527872000000000000e+06,1.893472000000000000e+06,1.599656000000000000e+06,1.704480000000000000e+06,1.882925300000000047e+06,1.665664000000000000e+06,1.959464899999999907e+06,1.500064000000000000e+06,2.056994000000000000e+06,2.123997000000000000e+06,1.602100500000000000e+06,2.064828899999999907e+06,1.896209399999999907e+06,2.121611000000000000e+06,2.100935500000000000e+06,1.878024800000000047e+06,1.544928000000000000e+06,1.826309300000000047e+06,1.611968000000000000e+06,1.974930000000000000e+06,1.901152000000000000e+06,1.650368000000000000e+06,1.634752000000000000e+06,1.648192000000000000e+06,1.718400000000000000e+06,1.846160899999999907e+06,1.482077600000000093e+06,1.602976000000000000e+06,1.464416000000000000e+06,2.050673600000000093e+06,1.778400000000000000e+06,2.080907000000000000e+06,2.026646399999999907e+06,1.999255300000000047e+06,1.942475300000000047e+06,2.146936299999999814e+06,1.954848000000000000e+06,2.624061500000000000e+06,2.446118000000000000e+06,2.926989000000000000e+06,3.464678000000000000e+06,3.214785500000000000e+06,2.798146500000000000e+06,2.904216500000000000e+06,3.142760500000000000e+06,2.624061500000000000e+06,2.703500500000000000e+06,2.646758299999999814e+06,2.976241299999999814e+06,2.324954500000000000e+06,2.396903500000000000e+06,2.252968500000000000e+06,2.461287000000000000e+06,2.097758799999999814e+06,2.076992000000000000e+06,1.976320000000000000e+06,2.400649500000000000e+06,1.649920000000000000e+06,1.942475300000000047e+06,2.771742500000000000e+06,2.423421000000000000e+06,1.851574300000000047e+06,2.374132000000000000e+06,2.862530000000000000e+06,2.340085799999999814e+06,1.934909600000000093e+06,2.476418299999999814e+06,2.658106799999999814e+06,2.601364500000000000e+06,2.279486000000000000e+06,1.851574300000000047e+06,2.017376000000000000e+06,2.336266000000000000e+06,1.897080500000000000e+06,2.241620000000000000e+06,2.071204399999999907e+06,2.923206299999999814e+06,2.128059000000000000e+06,2.760394000000000000e+06,1.825131399999999907e+06,1.923523399999999907e+06,1.741833899999999907e+06,2.252968500000000000e+06,2.567168000000000000e+06,2.510425799999999814e+06,2.465033000000000000e+06,2.374132000000000000e+06,1.848288000000000000e+06,2.021990000000000000e+06,2.798146500000000000e+06,2.518067000000000000e+06,2.533198299999999814e+06,2.711141799999999814e+06,2.658106799999999814e+06,2.650616799999999814e+06,2.684586500000000000e+06,3.267820500000000000e+06,1.866743300000000047e+06,2.328737299999999814e+06,2.760394000000000000e+06,2.567168000000000000e+06,2.237837299999999814e+06,3.472168000000000000e+06,2.529415500000000000e+06,2.199971299999999814e+06,3.438122500000000000e+06,2.396903500000000000e+06,2.150756000000000000e+06,2.457429500000000000e+06,2.790656500000000000e+06,2.139407500000000000e+06,2.582450500000000000e+06,2.714849000000000000e+06,2.044761500000000000e+06,1.859177800000000047e+06,2.892943799999999814e+06,2.037121300000000047e+06,2.419563500000000000e+06,2.173453799999999814e+06,1.991726500000000000e+06,2.048507500000000000e+06,2.071204399999999907e+06,2.063638800000000047e+06,1.563815800000000047e+06,2.506643000000000000e+06,1.628236000000000000e+06,1.654678899999999907e+06,2.783015299999999814e+06,2.370386000000000000e+06,3.188305799999999814e+06,2.518067000000000000e+06,2.268099799999999814e+06,2.669455000000000000e+06,2.139407500000000000e+06,1.931163600000000093e+06,2.646758299999999814e+06,2.400649500000000000e+06,2.271957299999999814e+06,2.612713000000000000e+06,1.836443000000000000e+06,1.881874500000000000e+06,3.006503799999999814e+06,2.805787799999999814e+06,2.268099799999999814e+06,2.510425799999999814e+06,3.074670000000000000e+06,1.923523399999999907e+06,2.961110000000000000e+06,2.101541500000000000e+06,2.533198299999999814e+06,2.563460799999999814e+06,2.033375300000000047e+06,1.817565800000000047e+06,2.056073100000000093e+06,1.832697000000000000e+06,1.753145500000000000e+06,2.268099799999999814e+06,2.132672000000000000e+06,1.942475300000000047e+06,2.139407500000000000e+06,1.874309000000000000e+06,2.034622399999999907e+06,2.423421000000000000e+06,2.430949799999999814e+06,2.340085799999999814e+06,2.192404799999999814e+06,1.934909600000000093e+06,1.922912000000000000e+06,2.283268799999999814e+06,1.793059399999999907e+06,1.975424000000000000e+06,1.747520000000000000e+06,2.340085799999999814e+06,2.279486000000000000e+06,2.186501799999999814e+06,1.964864000000000000e+06,1.931488000000000000e+06,2.838473000000000000e+06,1.476032000000000000e+06,1.710688000000000000e+06,2.400649500000000000e+06,1.751968000000000000e+06,1.525949800000000047e+06,2.480163299999999814e+06,2.124276299999999814e+06,2.908075000000000000e+06,1.807904000000000000e+06,2.075024000000000000e+06,1.605696000000000000e+06,2.173453799999999814e+06,1.889440300000000047e+06,1.711496800000000047e+06,2.090156300000000047e+06,1.961426100000000093e+06,1.908392100000000093e+06,2.400649500000000000e+06,1.694368000000000000e+06,1.931163600000000093e+06,1.836443000000000000e+06,2.631627000000000000e+06,1.893260899999999907e+06,2.105287500000000000e+06,2.252968500000000000e+06,2.442298299999999814e+06,1.707750800000000047e+06,2.230848000000000000e+06,2.003456000000000000e+06,1.844045500000000000e+06,1.934909600000000093e+06,2.283268799999999814e+06,1.927343000000000000e+06,2.518067000000000000e+06,1.703931000000000000e+06,2.177273500000000000e+06,3.267820500000000000e+06,1.881874500000000000e+06,1.700147300000000047e+06,2.135587799999999814e+06,2.173453799999999814e+06,2.009760000000000000e+06,2.491436000000000000e+06,2.128059000000000000e+06,2.404432299999999814e+06,2.726273000000000000e+06,2.442298299999999814e+06,2.646758299999999814e+06,1.972812399999999907e+06,2.283268799999999814e+06,1.927343000000000000e+06,2.109070299999999814e+06,1.571381300000000047e+06,2.177273500000000000e+06,1.598112000000000000e+06,1.965856000000000000e+06,1.560069800000000047e+06,2.957327299999999814e+06,2.025809600000000093e+06,2.124276299999999814e+06,1.667200000000000000e+06,2.215102500000000000e+06,1.618816000000000000e+06,1.363137500000000000e+06,2.018244000000000000e+06,2.332483299999999814e+06,2.268099799999999814e+06,2.381734500000000000e+06,2.120493500000000000e+06,2.249222500000000000e+06,2.164672000000000000e+06,2.294617299999999814e+06,1.887424000000000000e+06,1.976595300000000047e+06,2.400649500000000000e+06,1.688762000000000000e+06,1.769120000000000000e+06,2.087296000000000000e+06,1.772096399999999907e+06,2.003136000000000000e+06,1.870563000000000000e+06,1.998816000000000000e+06,1.899520000000000000e+06,1.973440000000000000e+06,1.927552000000000000e+06,1.796416000000000000e+06,1.934909600000000093e+06,1.665344000000000000e+06,1.672096000000000000e+06,1.565984000000000000e+06,1.965172100000000093e+06,1.623680000000000000e+06,1.480555000000000000e+06,1.987136000000000000e+06,2.075024000000000000e+06,1.700147300000000047e+06,2.294617299999999814e+06,2.040940899999999907e+06,1.874144000000000000e+06,1.900160000000000000e+06,1.609284100000000093e+06,1.825131399999999907e+06,1.864064000000000000e+06,1.779663000000000000e+06,1.975200000000000000e+06,2.487653299999999814e+06,1.918080000000000000e+06,1.885024000000000000e+06,1.633664000000000000e+06,1.786048000000000000e+06,2.003074899999999907e+06,2.279486000000000000e+06,2.290871299999999814e+06,2.230233799999999814e+06,1.914112000000000000e+06,2.328737299999999814e+06,1.541081000000000000e+06,1.816960000000000000e+06,2.029555500000000000e+06,1.571381300000000047e+06,1.556250000000000000e+06,1.769120000000000000e+06,1.749248000000000000e+06,1.813248000000000000e+06,1.579296000000000000e+06,2.184802299999999814e+06,2.396903500000000000e+06,1.706784000000000000e+06,2.040576000000000000e+06,2.374132000000000000e+06,1.647113300000000047e+06,1.711496800000000047e+06,1.745579899999999907e+06,1.739456000000000000e+06,2.188585000000000000e+06,1.850368000000000000e+06,1.491866600000000093e+06,2.162142299999999814e+06,2.529415500000000000e+06,2.370386000000000000e+06,1.627680000000000000e+06,2.182208000000000000e+06,2.256751299999999814e+06,2.536905500000000000e+06,1.792576000000000000e+06,1.847828300000000047e+06,1.647776000000000000e+06,1.919168000000000000e+06,2.726273000000000000e+06,1.731488000000000000e+06,1.605472000000000000e+06,2.249222500000000000e+06,2.646758299999999814e+06,2.855040000000000000e+06,2.283268799999999814e+06,1.794794300000000047e+06,1.929504000000000000e+06,1.726628000000000000e+06,1.631982000000000000e+06,1.624415399999999907e+06,2.150756000000000000e+06,1.874309000000000000e+06,1.826272000000000000e+06,1.715316399999999907e+06,2.156544000000000000e+06,2.128059000000000000e+06,2.006976000000000000e+06,2.036928000000000000e+06,2.128059000000000000e+06,2.396903500000000000e+06,2.112890000000000000e+06,2.164992000000000000e+06,2.468815799999999814e+06,2.112890000000000000e+06,1.431266000000000000e+06,1.817565800000000047e+06,2.306002500000000000e+06,1.911936000000000000e+06,1.686752000000000000e+06,1.968992800000000047e+06,1.571381300000000047e+06,1.611232000000000000e+06,2.230233799999999814e+06,2.069888000000000000e+06,1.548064000000000000e+06,1.787228600000000093e+06,1.666102000000000000e+06,1.976595300000000047e+06,1.972812399999999907e+06,1.941408000000000000e+06,2.046432000000000000e+06,1.852992000000000000e+06,2.120493500000000000e+06,1.753145500000000000e+06,1.969376000000000000e+06,1.620595800000000047e+06,1.764640000000000000e+06,2.527488000000000000e+06,1.876032000000000000e+06,1.859136000000000000e+06,1.863072000000000000e+06,1.965504000000000000e+06,1.874048000000000000e+06,2.790656500000000000e+06,1.798176000000000000e+06,2.197248000000000000e+06,1.572896000000000000e+06,1.727232000000000000e+06,2.442298299999999814e+06,1.947904000000000000e+06,2.521774000000000000e+06,2.404432299999999814e+06,2.042784000000000000e+06,2.605071799999999814e+06,1.693280000000000000e+06,1.991726500000000000e+06,2.037920000000000000e+06,2.673238000000000000e+06,1.897080500000000000e+06,2.385518299999999814e+06,2.302219799999999814e+06,1.942475300000000047e+06,2.156736000000000000e+06,1.862080000000000000e+06,1.879200000000000000e+06,2.228160000000000000e+06,1.909728000000000000e+06,1.852992000000000000e+06,1.941728000000000000e+06,1.677450399999999907e+06,1.874309000000000000e+06,2.067458399999999907e+06,2.457429500000000000e+06,1.786368000000000000e+06,1.986912000000000000e+06,1.847840000000000000e+06,1.968160000000000000e+06,2.192404799999999814e+06,2.252968500000000000e+06,2.038368000000000000e+06,2.010678399999999907e+06,2.279486000000000000e+06,1.897312000000000000e+06,2.086410300000000047e+06,2.016256000000000000e+06,1.988992000000000000e+06,2.184802299999999814e+06,8.720442000000000000e+06,2.412034799999999814e+06,1.938729300000000047e+06,1.981280000000000000e+06,1.541081000000000000e+06,1.968992800000000047e+06,2.109070299999999814e+06,1.939872000000000000e+06,1.900832000000000000e+06,1.581120000000000000e+06,2.328737299999999814e+06,1.963648000000000000e+06,2.870171299999999814e+06,2.271957299999999814e+06,1.765632000000000000e+06,1.756576000000000000e+06,1.793888000000000000e+06,1.624672000000000000e+06,2.082590600000000093e+06,1.884896000000000000e+06,2.177273500000000000e+06,1.880512000000000000e+06,1.744992000000000000e+06,1.923040000000000000e+06,1.800992000000000000e+06,1.806179500000000000e+06,1.900736000000000000e+06,1.863744000000000000e+06,1.828800000000000000e+06,1.814240000000000000e+06,1.796096000000000000e+06,1.915232000000000000e+06,2.059808000000000000e+06,2.601364500000000000e+06,2.290871299999999814e+06,1.868896000000000000e+06,1.796736000000000000e+06,2.707359000000000000e+06,2.359000799999999814e+06,2.343868500000000000e+06,2.449900799999999814e+06,1.949760000000000000e+06,1.958144000000000000e+06,2.093056000000000000e+06,1.934909600000000093e+06,2.033375300000000047e+06,2.252968500000000000e+06,3.150402000000000000e+06,1.936544000000000000e+06,2.086410300000000047e+06,2.003074899999999907e+06,2.120448000000000000e+06,2.362783500000000000e+06,2.324954500000000000e+06,2.404432299999999814e+06,2.086176000000000000e+06,1.890720000000000000e+06,2.044761500000000000e+06,1.658498500000000000e+06,1.741833899999999907e+06,2.567168000000000000e+06,2.029555500000000000e+06,2.506643000000000000e+06,1.948320000000000000e+06,2.018244000000000000e+06,1.885694300000000047e+06,2.033375300000000047e+06,1.874309000000000000e+06,2.056073100000000093e+06,2.217984000000000000e+06,1.980378000000000000e+06,1.711496800000000047e+06,2.340085799999999814e+06,3.044407500000000000e+06,2.271957299999999814e+06,1.862976000000000000e+06,2.029856000000000000e+06,1.908392100000000093e+06,1.827136000000000000e+06,2.153856000000000000e+06,2.290871299999999814e+06,1.756965100000000093e+06,1.726628000000000000e+06,2.021990000000000000e+06,2.139407500000000000e+06,1.844045500000000000e+06,1.992320000000000000e+06,2.294848000000000000e+06,1.748832000000000000e+06,1.940416000000000000e+06,2.696010500000000000e+06,1.783482600000000093e+06,1.914464000000000000e+06,1.673630800000000047e+06,1.919072000000000000e+06,2.900433799999999814e+06,1.897080500000000000e+06,2.029555500000000000e+06,2.018244000000000000e+06,1.923523399999999907e+06,2.642975500000000000e+06,2.256751299999999814e+06,1.961426100000000093e+06,2.514284299999999814e+06,2.196188500000000000e+06,1.865056000000000000e+06,1.943936000000000000e+06,2.082590600000000093e+06,1.669884800000000047e+06,1.605464500000000000e+06,1.719062300000000047e+06,1.995509300000000047e+06,1.605696000000000000e+06,2.506643000000000000e+06,2.056073100000000093e+06,1.613728000000000000e+06,1.666102000000000000e+06,1.827040000000000000e+06,1.753145500000000000e+06,2.181056299999999814e+06,2.260571000000000000e+06,2.760394000000000000e+06,1.687936000000000000e+06,2.138176000000000000e+06,2.022432000000000000e+06,2.260571000000000000e+06,2.029555500000000000e+06,1.959904000000000000e+06,2.790656500000000000e+06,1.733024000000000000e+06,1.851008000000000000e+06,2.366603299999999814e+06,1.701536000000000000e+06,1.992416000000000000e+06,2.241984000000000000e+06,1.806688000000000000e+06,1.933248000000000000e+06,2.241620000000000000e+06,1.763104000000000000e+06,1.934688000000000000e+06,1.817565800000000047e+06,1.778816000000000000e+06,1.760711100000000093e+06,2.572864000000000000e+06,2.154538799999999814e+06,1.957606500000000000e+06,1.927343000000000000e+06,2.408252000000000000e+06,1.900288000000000000e+06,3.169316000000000000e+06,2.045760000000000000e+06,1.848608000000000000e+06,1.594152899999999907e+06,2.271957299999999814e+06,1.920608000000000000e+06,1.850912000000000000e+06,1.768276800000000047e+06,1.789952000000000000e+06,1.770304000000000000e+06,1.910272000000000000e+06,2.238976000000000000e+06,1.950752000000000000e+06,2.169536000000000000e+06,2.359000799999999814e+06,1.820256000000000000e+06,1.821311800000000047e+06,2.123328000000000000e+06,1.874309000000000000e+06,2.124276299999999814e+06,2.121856000000000000e+06,2.082590600000000093e+06,2.616495799999999814e+06,2.283268799999999814e+06,1.768276800000000047e+06,2.415424000000000000e+06,1.882720000000000000e+06,2.237837299999999814e+06,2.188585000000000000e+06,2.306002500000000000e+06,2.805787799999999814e+06,2.506643000000000000e+06,2.303680000000000000e+06,1.965728000000000000e+06,2.468815799999999814e+06,2.170560000000000000e+06,1.916768000000000000e+06,1.923523399999999907e+06,2.336266000000000000e+06,2.177273500000000000e+06,2.211319799999999814e+06,2.404432299999999814e+06,1.930720000000000000e+06,1.959232000000000000e+06,1.681233300000000047e+06,2.298437000000000000e+06,2.039584000000000000e+06,1.869120000000000000e+06,1.844992000000000000e+06,2.570950799999999814e+06,2.190464000000000000e+06,1.977632000000000000e+06,2.449900799999999814e+06,2.225344000000000000e+06,2.624061500000000000e+06,1.973216000000000000e+06,2.025856000000000000e+06,2.385518299999999814e+06,2.209728000000000000e+06,2.154538799999999814e+06,2.707359000000000000e+06,2.199971299999999814e+06,2.452672000000000000e+06,2.235392000000000000e+06,2.320704000000000000e+06,2.173888000000000000e+06,2.252480000000000000e+06,2.449900799999999814e+06,2.072768000000000000e+06,2.109070299999999814e+06,2.328737299999999814e+06,2.540688299999999814e+06,2.009856000000000000e+06,2.173453799999999814e+06,2.574809299999999814e+06,2.252968500000000000e+06,2.120493500000000000e+06,2.306002500000000000e+06,2.434769500000000000e+06,2.040940899999999907e+06,2.037121300000000047e+06,2.215102500000000000e+06,2.593799000000000000e+06,2.112890000000000000e+06,2.404432299999999814e+06,2.749045500000000000e+06,1.908392100000000093e+06,2.381734500000000000e+06,2.215102500000000000e+06,2.165925000000000000e+06,1.889440300000000047e+06,2.317352000000000000e+06,2.146936299999999814e+06,1.994304000000000000e+06,2.264353799999999814e+06,2.203791000000000000e+06,1.977856000000000000e+06,3.869817299999999814e+06,1.685984000000000000e+06,1.933920000000000000e+06,2.256751299999999814e+06,2.313606000000000000e+06,1.870563000000000000e+06,2.112890000000000000e+06,1.765632000000000000e+06,2.188585000000000000e+06,1.729632000000000000e+06,2.184802299999999814e+06,2.294617299999999814e+06,1.977984000000000000e+06,1.800992000000000000e+06,1.827136000000000000e+06,2.018912000000000000e+06,1.779168000000000000e+06,1.932064000000000000e+06,1.746304000000000000e+06,1.890944000000000000e+06,1.900512000000000000e+06,2.408252000000000000e+06,2.143190299999999814e+06,1.828576000000000000e+06,1.901920000000000000e+06,1.696364500000000000e+06,2.188585000000000000e+06,1.787228600000000093e+06,2.355254799999999814e+06,2.143190299999999814e+06,1.772288000000000000e+06,1.652096000000000000e+06,1.382088399999999907e+06,1.759168000000000000e+06,1.685568000000000000e+06,1.669248000000000000e+06,1.747072000000000000e+06,1.552504100000000093e+06,2.076320000000000000e+06,1.916096000000000000e+06,1.696448000000000000e+06,2.321134799999999814e+06,2.096608000000000000e+06,1.995509300000000047e+06,2.302219799999999814e+06,1.987943600000000093e+06,2.177273500000000000e+06,2.252968500000000000e+06,2.203791000000000000e+06,2.298437000000000000e+06,2.234091299999999814e+06,1.968992800000000047e+06,1.678720000000000000e+06,1.855072000000000000e+06,1.641472000000000000e+06,1.887328000000000000e+06,1.889312000000000000e+06,2.601364500000000000e+06,1.946294899999999907e+06,2.915565000000000000e+06,2.605071799999999814e+06,1.809925500000000000e+06,2.115968000000000000e+06,2.014424300000000047e+06,2.105287500000000000e+06,1.800256000000000000e+06,1.985248000000000000e+06,2.177273500000000000e+06,1.844768000000000000e+06,2.211319799999999814e+06,1.958144000000000000e+06,1.701120000000000000e+06,1.792704000000000000e+06,1.809088000000000000e+06,1.896224000000000000e+06,1.885694300000000047e+06,1.696544000000000000e+06,1.830336000000000000e+06,2.101541500000000000e+06,1.556928000000000000e+06,1.537152000000000000e+06,1.703931000000000000e+06,2.135587799999999814e+06,1.613824000000000000e+06,1.908392100000000093e+06,1.768276800000000047e+06,1.378656000000000000e+06,1.663712000000000000e+06,1.529769399999999907e+06,2.234091299999999814e+06,1.832697000000000000e+06,1.779663000000000000e+06,1.234407399999999907e+06,1.716768000000000000e+06,1.268453800000000047e+06,1.415001600000000093e+06,1.366957100000000093e+06,1.599296000000000000e+06,1.594336000000000000e+06,1.574976000000000000e+06,1.919777399999999907e+06,2.109070299999999814e+06,1.342272000000000000e+06,1.585568000000000000e+06,1.806179500000000000e+06,1.677632000000000000e+06,1.668064000000000000e+06,1.310102500000000000e+06,2.491436000000000000e+06,1.743136000000000000e+06,2.128059000000000000e+06,1.410496000000000000e+06,1.098075800000000047e+06,1.409632000000000000e+06,1.443680000000000000e+06,1.458944000000000000e+06,1.489056000000000000e+06,1.639547600000000093e+06,1.496384000000000000e+06,1.673630800000000047e+06,1.556250000000000000e+06,1.904646100000000093e+06,1.836443000000000000e+06,2.347652299999999814e+06,1.539296000000000000e+06,2.063680000000000000e+06,1.597898899999999907e+06,2.097758799999999814e+06,2.506643000000000000e+06,2.783015299999999814e+06,2.548329500000000000e+06,2.033375300000000047e+06,2.593799000000000000e+06,2.608854500000000000e+06,3.214785500000000000e+06,2.658106799999999814e+06,2.487653299999999814e+06,2.616495799999999814e+06,3.070887299999999814e+06,2.332483299999999814e+06,2.624061500000000000e+06,2.518067000000000000e+06,2.457429500000000000e+06,2.453683500000000000e+06,2.377914799999999814e+06,2.480163299999999814e+06,2.400649500000000000e+06,2.302219799999999814e+06,2.135587799999999814e+06,2.756535500000000000e+06,2.518067000000000000e+06,2.832267500000000000e+06,3.760040000000000000e+06,2.536905500000000000e+06,2.495294500000000000e+06,2.669455000000000000e+06,2.533198299999999814e+06,2.976241299999999814e+06,2.491436000000000000e+06,2.294617299999999814e+06,2.461287000000000000e+06,4.748262000000000000e+06,2.340085799999999814e+06,2.404432299999999814e+06,3.184523000000000000e+06,2.502935799999999814e+06,2.366603299999999814e+06,2.855040000000000000e+06,2.472635500000000000e+06,2.374132000000000000e+06,2.037121300000000047e+06,3.426774299999999814e+06,2.355254799999999814e+06,2.696010500000000000e+06,2.472635500000000000e+06,2.029555500000000000e+06,2.620203000000000000e+06,2.703500500000000000e+06,2.696010500000000000e+06,2.631627000000000000e+06,2.396903500000000000e+06,2.790656500000000000e+06,2.483946000000000000e+06,2.847398500000000000e+06,2.438552299999999814e+06,2.805787799999999814e+06,2.370386000000000000e+06,2.627844299999999814e+06,3.400294500000000000e+06,3.468385000000000000e+06,2.559678000000000000e+06,4.914857000000000000e+06,2.559678000000000000e+06,2.516352000000000000e+06,2.654324000000000000e+06,2.616495799999999814e+06,2.624061500000000000e+06,2.419008000000000000e+06,2.237837299999999814e+06,1.988352000000000000e+06,2.279486000000000000e+06,2.301376000000000000e+06,2.306002500000000000e+06,2.268099799999999814e+06,2.885302500000000000e+06,2.377728000000000000e+06,1.946294899999999907e+06,2.536905500000000000e+06,2.279168000000000000e+06,2.260571000000000000e+06,2.639117000000000000e+06,2.427167000000000000e+06,2.093975899999999907e+06,2.181056299999999814e+06,2.463744000000000000e+06,2.476418299999999814e+06,2.552036500000000000e+06,2.430949799999999814e+06,2.396903500000000000e+06,2.696010500000000000e+06,2.798146500000000000e+06,2.771742500000000000e+06,2.726273000000000000e+06,2.415780799999999814e+06,2.582450500000000000e+06,2.306002500000000000e+06,2.332483299999999814e+06,2.215102500000000000e+06,2.483946000000000000e+06,2.529415500000000000e+06,2.794439299999999814e+06,2.362783500000000000e+06,2.707359000000000000e+06,2.552036500000000000e+06,2.377914799999999814e+06,2.430949799999999814e+06,2.347652299999999814e+06,2.677096500000000000e+06,4.960326500000000000e+06,2.419563500000000000e+06,2.465033000000000000e+06,2.306002500000000000e+06,2.574809299999999814e+06,2.555819500000000000e+06,2.294617299999999814e+06,2.336266000000000000e+06,2.476418299999999814e+06,2.472635500000000000e+06,2.408252000000000000e+06,2.150756000000000000e+06,2.589940500000000000e+06,1.953860500000000000e+06,2.165925000000000000e+06,2.374132000000000000e+06,2.536905500000000000e+06,2.794439299999999814e+06,2.639117000000000000e+06,2.340085799999999814e+06,2.987589799999999814e+06,2.646758299999999814e+06,2.143190299999999814e+06,2.101541500000000000e+06,4.377168000000000000e+06,2.252968500000000000e+06,2.056073100000000093e+06,2.313606000000000000e+06,2.268099799999999814e+06,2.404432299999999814e+06,2.105287500000000000e+06,2.287088500000000000e+06,2.078770000000000000e+06,2.495294500000000000e+06,2.272128000000000000e+06,2.154538799999999814e+06,2.317352000000000000e+06,2.298437000000000000e+06,2.366603299999999814e+06,2.722490299999999814e+06,2.029555500000000000e+06,2.324954500000000000e+06,2.351472000000000000e+06,2.294617299999999814e+06,2.374132000000000000e+06,2.911857799999999814e+06,2.998862500000000000e+06,2.252968500000000000e+06,2.510425799999999814e+06,2.514284299999999814e+06,1.753145500000000000e+06,2.139407500000000000e+06,2.096704000000000000e+06,2.101541500000000000e+06,2.377914799999999814e+06,2.306002500000000000e+06,2.222912000000000000e+06,2.400649500000000000e+06,2.627844299999999814e+06,2.476418299999999814e+06,2.192404799999999814e+06,3.006503799999999814e+06,2.824777500000000000e+06,2.661965299999999814e+06,2.181376000000000000e+06,2.021990000000000000e+06,2.199971299999999814e+06,2.226240000000000000e+06,2.355254799999999814e+06,2.146176000000000000e+06,2.139407500000000000e+06,2.140864000000000000e+06,2.389301000000000000e+06,2.294617299999999814e+06,2.154538799999999814e+06,2.714849000000000000e+06,1.855431800000000047e+06,2.093975899999999907e+06,2.355254799999999814e+06,2.434769500000000000e+06,2.150756000000000000e+06,2.177273500000000000e+06,2.408252000000000000e+06,1.881874500000000000e+06,2.438552299999999814e+06,2.318400000000000000e+06,2.684586500000000000e+06,1.871744000000000000e+06,2.109070299999999814e+06,2.362783500000000000e+06,2.283268799999999814e+06,2.332483299999999814e+06,2.495294500000000000e+06,2.574809299999999814e+06,2.328737299999999814e+06,2.313606000000000000e+06,2.817136000000000000e+06,2.601364500000000000e+06,2.544546799999999814e+06,2.515136000000000000e+06,2.624061500000000000e+06,2.593799000000000000e+06,2.499153000000000000e+06,2.192704000000000000e+06,2.385152000000000000e+06,2.098048000000000000e+06,2.130112000000000000e+06,2.389301000000000000e+06,2.064256000000000000e+06,2.066016000000000000e+06,2.004768000000000000e+06,1.823200000000000000e+06,1.656768000000000000e+06,1.485824000000000000e+06,1.348576000000000000e+06,9.422528000000000466e+05,9.175680000000000000e+05,8.583680000000000000e+05,6.195520000000000000e+05,5.238880000000000000e+05,4.261120000000000000e+05,3.080560000000000000e+05,2.501000000000000000e+05,1.810960000000000000e+05,1.336760000000000000e+05,1.071920000000000000e+05,8.476200000000000000e+04,8.315400000000000000e+04,4.900800000000000000e+04,4.008000000000000000e+04,3.195700000000000000e+04,2.233400000000000000e+04,2.554100000000000000e+04,1.461900000000000000e+04,2.504000000000000000e+04,1.311700000000000000e+04,7.809000000000000000e+03,8.109000000000000000e+03,7.008000000000000000e+03,5.506000000000000000e+03,8.910000000000000000e+03,5.706000000000000000e+03,5.406000000000000000e+03,4.905000000000000000e+03,3.403000000000000000e+03,4.605000000000000000e+03,3.403000000000000000e+03,4.805000000000000000e+03,4.004000000000000000e+03,4.204000000000000000e+03,5.406000000000000000e+03,3.603000000000000000e+03,5.306000000000000000e+03,3.403000000000000000e+03,3.003000000000000000e+03,4.605000000000000000e+03,3.503000000000000000e+03,4.304000000000000000e+03,3.603000000000000000e+03,4.805000000000000000e+03,3.103000000000000000e+03,4.605000000000000000e+03,3.303000000000000000e+03,4.605000000000000000e+03,3.704000000000000000e+03,4.505000000000000000e+03,2.502000000000000000e+03,3.804000000000000000e+03,3.904000000000000000e+03,4.004000000000000000e+03,3.103000000000000000e+03,4.304000000000000000e+03,3.003000000000000000e+03,3.904000000000000000e+03,4.404000000000000000e+03,3.403000000000000000e+03,3.603000000000000000e+03,4.505000000000000000e+03,4.505000000000000000e+03,3.403000000000000000e+03,3.804000000000000000e+03,nan
4.795250000000000057e+01,3.203000000000000000e+03,4.805000000000000000e+03,3.603000000000000000e+03,3.804000000000000000e+03,3.003000000000000000e+03,2.002000000000000000e+03,4.204000000000000000e+03,3.003000000000000000e+03,3.203000000000000000e+03,4.204000000000000000e+03,4.605000000000000000e+03,4.204000000000000000e+03,3.804000000000000000e+03,3.403000000000000000e+03,3.603000000000000000e+03,3.203000000000000000e+03,4.004000000000000000e+03,3.003000000000000000e+03,3.003000000000000000e+03,2.802000000000000000e+03,3.303000000000000000e+03,3.804000000000000000e+03,3.303000000000000000e+03,2.402000000000000000e+03,3.303000000000000000e+03,3.003000000000000000e+03,4.805000000000000000e+03,8.610000000000000000e+03,2.664400000000000000e+04,7.893400000000000000e+04,1.511160000000000000e+05,2.298400000000000000e+05,3.072400000000000000e+05,4.842640000000000000e+05,6.364960000000000000e+05,7.089280000000000000e+05,9.056320000000000000e+05,1.093440000000000000e+06,1.349440000000000000e+06,1.531200000000000000e+06,1.543840000000000000e+06,1.563520000000000000e+06,1.644832000000000000e+06,2.237837299999999814e+06,1.928736000000000000e+06,2.056073100000000093e+06,2.449900799999999814e+06,2.180224000000000000e+06,2.105287500000000000e+06,2.268099799999999814e+06,2.158322500000000000e+06,2.476418299999999814e+06,3.279093299999999814e+06,2.211319799999999814e+06,2.957327299999999814e+06,2.415780799999999814e+06,2.911857799999999814e+06,2.555819500000000000e+06,2.593799000000000000e+06,2.101541500000000000e+06,2.589940500000000000e+06,3.089801299999999814e+06,2.483946000000000000e+06,2.309823299999999814e+06,2.434769500000000000e+06,2.275740000000000000e+06,2.252968500000000000e+06,2.234091299999999814e+06,2.160640000000000000e+06,2.165925000000000000e+06,2.116672799999999814e+06,1.955168000000000000e+06,2.056073100000000093e+06,1.965408000000000000e+06,2.169984000000000000e+06,2.077856000000000000e+06,2.203791000000000000e+06,2.105287500000000000e+06,2.181056299999999814e+06,2.408252000000000000e+06,2.062816000000000000e+06,2.309823299999999814e+06,1.897080500000000000e+06,2.355254799999999814e+06,2.798146500000000000e+06,1.981728000000000000e+06,2.131805000000000000e+06,2.252968500000000000e+06,2.559678000000000000e+06,2.098816000000000000e+06,2.696010500000000000e+06,2.063638800000000047e+06,2.900433799999999814e+06,2.044761500000000000e+06,2.384704000000000000e+06,2.193600000000000000e+06,2.093975899999999907e+06,2.065024000000000000e+06,2.063488000000000000e+06,1.832960000000000000e+06,2.158848000000000000e+06,2.442298299999999814e+06,2.018244000000000000e+06,2.419563500000000000e+06,2.049184000000000000e+06,1.851574300000000047e+06,2.264353799999999814e+06,2.095264000000000000e+06,2.266432000000000000e+06,1.947776000000000000e+06,2.279486000000000000e+06,2.514284299999999814e+06,2.256064000000000000e+06,2.003074899999999907e+06,2.064928000000000000e+06,2.010678399999999907e+06,2.054496000000000000e+06,2.616495799999999814e+06,2.037121300000000047e+06,2.304128000000000000e+06,1.932832000000000000e+06,2.362783500000000000e+06,1.974880000000000000e+06,1.933472000000000000e+06,1.982592000000000000e+06,1.732800000000000000e+06,1.931168000000000000e+06,2.389301000000000000e+06,1.984124000000000000e+06,2.116544000000000000e+06,1.809925500000000000e+06,2.052288000000000000e+06,2.400649500000000000e+06,2.336266000000000000e+06,2.726273000000000000e+06,2.340085799999999814e+06,2.260571000000000000e+06,2.010678399999999907e+06,2.306002500000000000e+06,2.059488000000000000e+06,2.112890000000000000e+06,2.063638800000000047e+06,2.067458399999999907e+06,2.189888000000000000e+06,2.062368000000000000e+06,2.722490299999999814e+06,2.677096500000000000e+06,2.586233299999999814e+06,2.873954000000000000e+06,4.657474500000000000e+06,2.570950799999999814e+06,2.252968500000000000e+06,2.188585000000000000e+06,2.252968500000000000e+06,2.438552299999999814e+06,2.896726500000000000e+06,2.306002500000000000e+06,2.071204399999999907e+06,2.321134799999999814e+06,2.173453799999999814e+06,2.128059000000000000e+06,2.192404799999999814e+06,1.859177800000000047e+06,1.934368000000000000e+06,2.499153000000000000e+06,2.021990000000000000e+06,2.046336000000000000e+06,2.468815799999999814e+06,2.075024000000000000e+06,2.533198299999999814e+06,2.317352000000000000e+06,2.290871299999999814e+06,2.336266000000000000e+06,2.302219799999999814e+06,2.165925000000000000e+06,2.260571000000000000e+06,2.004992000000000000e+06,2.616495799999999814e+06,2.779308000000000000e+06,2.260571000000000000e+06,2.318592000000000000e+06,2.044761500000000000e+06,2.434769500000000000e+06,2.703500500000000000e+06,2.207573799999999814e+06,2.673238000000000000e+06,2.438552299999999814e+06,2.116672799999999814e+06,2.516032000000000000e+06,2.112890000000000000e+06,1.643367300000000047e+06,2.665748000000000000e+06,2.328737299999999814e+06,2.290871299999999814e+06,2.589940500000000000e+06,2.343868500000000000e+06,2.794439299999999814e+06,2.597581799999999814e+06,2.389301000000000000e+06,2.249222500000000000e+06,2.635334299999999814e+06,3.112498000000000000e+06,1.980378000000000000e+06,2.480163299999999814e+06,2.499153000000000000e+06,2.567168000000000000e+06,2.415780799999999814e+06,2.109070299999999814e+06,3.195795799999999814e+06,2.533696000000000000e+06,1.984124000000000000e+06,2.090156300000000047e+06,2.843691500000000000e+06,3.070887299999999814e+06,2.184802299999999814e+06,2.393120799999999814e+06,2.234091299999999814e+06,1.915957800000000047e+06,2.620203000000000000e+06,2.896726500000000000e+06,2.684586500000000000e+06,2.642975500000000000e+06,2.555819500000000000e+06,3.748616000000000000e+06,2.635334299999999814e+06,3.078377299999999814e+06,2.786798000000000000e+06,3.112498000000000000e+06,2.404432299999999814e+06,2.332483299999999814e+06,2.434769500000000000e+06,2.162142299999999814e+06,2.938337500000000000e+06,2.529415500000000000e+06,2.858822799999999814e+06,3.036842000000000000e+06,2.245439799999999814e+06,2.476418299999999814e+06,2.351472000000000000e+06,2.336266000000000000e+06,3.729777500000000000e+06,2.412034799999999814e+06,2.987589799999999814e+06,3.082160000000000000e+06,2.775525299999999814e+06,2.627844299999999814e+06,3.025342000000000000e+06,2.809646299999999814e+06,2.548329500000000000e+06,2.919423500000000000e+06,2.813429000000000000e+06,3.135270799999999814e+06,3.010211000000000000e+06,3.199578500000000000e+06,2.476418299999999814e+06,3.419284299999999814e+06,3.237482299999999814e+06,3.358608000000000000e+06,3.593445000000000000e+06,2.400649500000000000e+06,2.794439299999999814e+06,2.998862500000000000e+06,3.105008299999999814e+06,2.559678000000000000e+06,2.215102500000000000e+06,2.423421000000000000e+06,3.112498000000000000e+06,4.025139500000000000e+06,2.355254799999999814e+06,2.661965299999999814e+06,3.142760500000000000e+06,3.195795799999999814e+06,3.381380500000000000e+06,2.487653299999999814e+06,2.430949799999999814e+06,2.775525299999999814e+06,2.593799000000000000e+06,2.847398500000000000e+06,3.222351000000000000e+06,2.483946000000000000e+06,2.896726500000000000e+06,2.673238000000000000e+06,3.869817299999999814e+06,2.362783500000000000e+06,2.673238000000000000e+06,2.654324000000000000e+06,2.760394000000000000e+06,3.089801299999999814e+06,2.998862500000000000e+06,2.741480000000000000e+06,3.059538799999999814e+06,2.313606000000000000e+06,3.086018500000000000e+06,3.199578500000000000e+06,2.275740000000000000e+06,2.745262799999999814e+06,2.347652299999999814e+06,2.480163299999999814e+06,3.176806000000000000e+06,2.786798000000000000e+06,2.904216500000000000e+06,2.942120299999999814e+06,2.828560299999999814e+06,3.741126000000000000e+06,3.082160000000000000e+06,3.301865799999999814e+06,2.877812500000000000e+06,2.961110000000000000e+06,2.737621500000000000e+06,2.745262799999999814e+06,2.423421000000000000e+06,2.680879299999999814e+06,2.900433799999999814e+06,2.476418299999999814e+06,2.355254799999999814e+06,2.438552299999999814e+06,2.389301000000000000e+06,3.067104500000000000e+06,2.491436000000000000e+06,2.620203000000000000e+06,2.741480000000000000e+06,2.574809299999999814e+06,2.661965299999999814e+06,2.457429500000000000e+06,2.726273000000000000e+06,3.086018500000000000e+06,2.143190299999999814e+06,2.745262799999999814e+06,2.998862500000000000e+06,2.491436000000000000e+06,2.169671000000000000e+06,2.328737299999999814e+06,2.351472000000000000e+06,3.298083000000000000e+06,2.639117000000000000e+06,2.218922299999999814e+06,2.802005000000000000e+06,2.586233299999999814e+06,2.650616799999999814e+06,2.714849000000000000e+06,2.495294500000000000e+06,2.779308000000000000e+06,2.222705000000000000e+06,2.347652299999999814e+06,2.203791000000000000e+06,2.533198299999999814e+06,1.931163600000000093e+06,2.105287500000000000e+06,2.449900799999999814e+06,2.105287500000000000e+06,2.540688299999999814e+06,2.377914799999999814e+06,2.745262799999999814e+06,2.177273500000000000e+06,2.396903500000000000e+06,2.855040000000000000e+06,2.589940500000000000e+06,2.552036500000000000e+06,2.139407500000000000e+06,2.184802299999999814e+06,3.093508500000000000e+06,2.612713000000000000e+06,2.620203000000000000e+06,2.131805000000000000e+06,2.268099799999999814e+06,3.017852299999999814e+06,2.347652299999999814e+06,2.317352000000000000e+06,2.779308000000000000e+06,2.824777500000000000e+06,2.427167000000000000e+06,2.824777500000000000e+06,2.359000799999999814e+06,2.275740000000000000e+06,2.006858800000000047e+06,2.828560299999999814e+06,2.839908799999999814e+06,3.298083000000000000e+06,2.536905500000000000e+06,3.112498000000000000e+06,3.040624799999999814e+06,3.218568299999999814e+06,3.112498000000000000e+06,3.101149799999999814e+06,2.680879299999999814e+06,2.408252000000000000e+06,3.127629500000000000e+06,2.688369299999999814e+06,2.260571000000000000e+06,2.711141799999999814e+06,2.249222500000000000e+06,2.578592000000000000e+06,2.597581799999999814e+06,2.836050299999999814e+06,2.241620000000000000e+06,2.332483299999999814e+06,2.302219799999999814e+06,2.465033000000000000e+06,2.942120299999999814e+06,2.767884000000000000e+06,2.639117000000000000e+06,2.995079500000000000e+06,2.741480000000000000e+06,3.029276299999999814e+06,2.699717500000000000e+06,2.461287000000000000e+06,2.832267500000000000e+06,3.165533299999999814e+06,3.029276299999999814e+06,2.669455000000000000e+06,2.211319799999999814e+06,3.214785500000000000e+06,2.798146500000000000e+06,2.567168000000000000e+06,2.499153000000000000e+06,2.480163299999999814e+06,3.536551500000000000e+06,3.210927000000000000e+06,3.123922299999999814e+06,3.332204000000000000e+06,3.142760500000000000e+06,3.070887299999999814e+06,3.699363799999999814e+06,2.574809299999999814e+06,2.900433799999999814e+06,2.203791000000000000e+06,2.908075000000000000e+06,2.851181500000000000e+06,3.279093299999999814e+06,3.960756000000000000e+06,2.798146500000000000e+06,3.445764000000000000e+06,3.275310500000000000e+06,2.828560299999999814e+06,2.938337500000000000e+06,3.127629500000000000e+06,2.146936299999999814e+06,2.446118000000000000e+06,4.445410000000000000e+06,2.979948500000000000e+06,3.059538799999999814e+06,2.457429500000000000e+06,3.218568299999999814e+06,2.521774000000000000e+06,2.877812500000000000e+06,2.764176799999999814e+06,2.207573799999999814e+06,2.567168000000000000e+06,2.726273000000000000e+06,2.298437000000000000e+06,2.146936299999999814e+06,2.245439799999999814e+06,2.177273500000000000e+06,2.767884000000000000e+06,2.472635500000000000e+06,2.673238000000000000e+06,3.173023000000000000e+06,2.828560299999999814e+06,3.252613500000000000e+06,2.347652299999999814e+06,3.002721000000000000e+06,3.858544500000000000e+06,2.245439799999999814e+06,2.567168000000000000e+06,2.491436000000000000e+06,2.328737299999999814e+06,2.885302500000000000e+06,2.862530000000000000e+06,2.014424300000000047e+06,2.597581799999999814e+06,2.749045500000000000e+06,2.256751299999999814e+06,1.987943600000000093e+06,3.513930299999999814e+06,2.465033000000000000e+06,3.086018500000000000e+06,3.267820500000000000e+06,2.071204399999999907e+06,2.533198299999999814e+06,2.552036500000000000e+06,2.847398500000000000e+06,2.385518299999999814e+06,2.866312799999999814e+06,2.207573799999999814e+06,2.510425799999999814e+06,2.684586500000000000e+06,2.461287000000000000e+06,2.570950799999999814e+06,2.597581799999999814e+06,2.926989000000000000e+06,2.839908799999999814e+06,2.177273500000000000e+06,2.802005000000000000e+06,2.616495799999999814e+06,3.139053500000000000e+06,3.260179000000000000e+06,2.998862500000000000e+06,2.442298299999999814e+06,2.237837299999999814e+06,2.472635500000000000e+06,2.226451000000000000e+06,2.302219799999999814e+06,3.263962000000000000e+06,2.044761500000000000e+06,2.627844299999999814e+06,2.536905500000000000e+06,2.449900799999999814e+06,2.570950799999999814e+06,2.555819500000000000e+06,2.752752799999999814e+06,2.480163299999999814e+06,2.328737299999999814e+06,2.790656500000000000e+06,2.862530000000000000e+06,2.393120799999999814e+06,2.430949799999999814e+06,2.658106799999999814e+06,2.589940500000000000e+06,2.563460799999999814e+06,2.275740000000000000e+06,2.499153000000000000e+06,2.461287000000000000e+06,2.839908799999999814e+06,2.283268799999999814e+06,3.510147500000000000e+06,2.570950799999999814e+06,2.593799000000000000e+06,2.396903500000000000e+06,2.465033000000000000e+06,2.309823299999999814e+06,2.491436000000000000e+06,2.680879299999999814e+06,3.040624799999999814e+06,3.843337500000000000e+06,2.412034799999999814e+06,3.282951799999999814e+06,2.544546799999999814e+06,2.544546799999999814e+06,2.608854500000000000e+06,1.980378000000000000e+06,2.794439299999999814e+06,2.309823299999999814e+06,2.741480000000000000e+06,2.798146500000000000e+06,2.548329500000000000e+06,2.631627000000000000e+06,2.483946000000000000e+06,2.870171299999999814e+06,2.911857799999999814e+06,2.427167000000000000e+06,2.472635500000000000e+06,2.082590600000000093e+06,2.730131500000000000e+06,2.506643000000000000e+06,1.991726500000000000e+06,2.703500500000000000e+06,2.381734500000000000e+06,2.544546799999999814e+06,2.680879299999999814e+06,2.559678000000000000e+06,2.624061500000000000e+06,2.658106799999999814e+06,2.574809299999999814e+06,2.029555500000000000e+06,2.071204399999999907e+06,2.101541500000000000e+06,2.196188500000000000e+06,2.313606000000000000e+06,2.260571000000000000e+06,2.112890000000000000e+06,3.123922299999999814e+06,2.188585000000000000e+06,1.976595300000000047e+06,2.321134799999999814e+06,2.775525299999999814e+06,2.302219799999999814e+06,2.813429000000000000e+06,2.824777500000000000e+06,2.245439799999999814e+06,2.135587799999999814e+06,2.294617299999999814e+06,2.412034799999999814e+06,1.952960000000000000e+06,2.487653299999999814e+06,1.791264000000000000e+06,1.958784000000000000e+06,2.419563500000000000e+06,2.150756000000000000e+06,2.359000799999999814e+06,2.052327100000000093e+06,2.165925000000000000e+06,1.995509300000000047e+06,2.173453799999999814e+06,2.105287500000000000e+06,1.859177800000000047e+06,2.230233799999999814e+06,1.488120600000000093e+06,2.056073100000000093e+06,2.351472000000000000e+06,1.738013300000000047e+06,2.514284299999999814e+06,1.821311800000000047e+06,2.355254799999999814e+06,2.037121300000000047e+06,2.476418299999999814e+06,2.340085799999999814e+06,2.154538799999999814e+06,2.408252000000000000e+06,2.332483299999999814e+06,2.279486000000000000e+06,2.059892800000000047e+06,2.215102500000000000e+06,2.298437000000000000e+06,2.294617299999999814e+06,2.915565000000000000e+06,2.328737299999999814e+06,2.381734500000000000e+06,2.306002500000000000e+06,2.465033000000000000e+06,3.226058299999999814e+06,2.771742500000000000e+06,2.703500500000000000e+06,2.408252000000000000e+06,1.817565800000000047e+06,2.521774000000000000e+06,2.222705000000000000e+06,2.366603299999999814e+06,1.950040899999999907e+06,2.802005000000000000e+06,2.256751299999999814e+06,2.306002500000000000e+06,2.351472000000000000e+06,2.521774000000000000e+06,2.502935799999999814e+06,2.483946000000000000e+06,2.396903500000000000e+06,2.094496000000000000e+06,2.544546799999999814e+06,3.498799000000000000e+06,2.347652299999999814e+06,2.158322500000000000e+06,2.037121300000000047e+06,1.836443000000000000e+06,2.048507500000000000e+06,2.605071799999999814e+06,2.025809600000000093e+06,2.324954500000000000e+06,2.143190299999999814e+06,1.794794300000000047e+06,1.669884800000000047e+06,2.404432299999999814e+06,1.923523399999999907e+06,2.722490299999999814e+06,2.828560299999999814e+06,2.714849000000000000e+06,2.817136000000000000e+06,2.222705000000000000e+06,4.801297000000000000e+06,2.953468799999999814e+06,2.449900799999999814e+06,2.377914799999999814e+06,2.321134799999999814e+06,2.555819500000000000e+06,1.976595300000000047e+06,2.211319799999999814e+06,2.169671000000000000e+06,2.457429500000000000e+06,2.377914799999999814e+06,1.972812399999999907e+06,2.249222500000000000e+06,2.038912000000000000e+06,2.256192000000000000e+06,2.116096000000000000e+06,1.874309000000000000e+06,3.010211000000000000e+06,2.047552000000000000e+06,2.116672799999999814e+06,2.502935799999999814e+06,2.495104000000000000e+06,2.245439799999999814e+06,2.275740000000000000e+06,2.336266000000000000e+06,2.056073100000000093e+06,2.514284299999999814e+06,2.578592000000000000e+06,2.427167000000000000e+06,2.192404799999999814e+06,2.347652299999999814e+06,2.370386000000000000e+06,2.461287000000000000e+06,2.741480000000000000e+06,2.105287500000000000e+06,2.226451000000000000e+06,2.468815799999999814e+06,2.059892800000000047e+06,2.029555500000000000e+06,1.958368000000000000e+06,1.662244500000000000e+06,1.718304000000000000e+06,2.112890000000000000e+06,1.575201000000000000e+06,2.044761500000000000e+06,2.260571000000000000e+06,2.140288000000000000e+06,2.192404799999999814e+06,2.215102500000000000e+06,2.374132000000000000e+06,2.533198299999999814e+06,2.654324000000000000e+06,2.847398500000000000e+06,1.927343000000000000e+06,2.631627000000000000e+06,2.116672799999999814e+06,2.093975899999999907e+06,2.117184000000000000e+06,1.741833899999999907e+06,1.830208000000000000e+06,2.669455000000000000e+06,1.843584000000000000e+06,1.725152000000000000e+06,1.336620000000000000e+06,2.472635500000000000e+06,1.781664000000000000e+06,2.222705000000000000e+06,1.925024000000000000e+06,2.442298299999999814e+06,2.086410300000000047e+06,2.021990000000000000e+06,1.822784000000000000e+06,2.423421000000000000e+06,2.389301000000000000e+06,2.813429000000000000e+06,1.979296000000000000e+06,2.203791000000000000e+06,1.919777399999999907e+06,2.692227799999999814e+06,1.654176000000000000e+06,1.681233300000000047e+06,2.006858800000000047e+06,2.067458399999999907e+06,1.721792000000000000e+06,1.637344000000000000e+06,1.645056000000000000e+06,2.037121300000000047e+06,1.574528000000000000e+06,1.542752000000000000e+06,1.549248000000000000e+06,1.987943600000000093e+06,1.675136000000000000e+06,2.408252000000000000e+06,2.169671000000000000e+06,1.908392100000000093e+06,1.861216000000000000e+06,2.039360000000000000e+06,1.690016000000000000e+06,1.601792000000000000e+06,2.461287000000000000e+06,2.290871299999999814e+06,2.059892800000000047e+06,2.559678000000000000e+06,1.885024000000000000e+06,2.593799000000000000e+06,2.389301000000000000e+06,2.064256000000000000e+06,2.178112000000000000e+06,2.631627000000000000e+06,2.510425799999999814e+06,3.029276299999999814e+06,2.620203000000000000e+06,2.552036500000000000e+06,2.658106799999999814e+06,2.408252000000000000e+06,2.328737299999999814e+06,2.805787799999999814e+06,2.476418299999999814e+06,2.919423500000000000e+06,2.362783500000000000e+06,2.218922299999999814e+06,2.964817000000000000e+06,2.309823299999999814e+06,2.654324000000000000e+06,3.059538799999999814e+06,2.684586500000000000e+06,2.570950799999999814e+06,1.931163600000000093e+06,2.336266000000000000e+06,2.570950799999999814e+06,3.532844299999999814e+06,2.374132000000000000e+06,2.196188500000000000e+06,2.415780799999999814e+06,2.873954000000000000e+06,2.275740000000000000e+06,3.210927000000000000e+06,2.536905500000000000e+06,2.733914299999999814e+06,2.605071799999999814e+06,2.427167000000000000e+06,2.135587799999999814e+06,1.813745100000000093e+06,2.427167000000000000e+06,2.313606000000000000e+06,2.112890000000000000e+06,2.078770000000000000e+06,2.143552000000000000e+06,2.321134799999999814e+06,2.124096000000000000e+06,2.181056299999999814e+06,1.904646100000000093e+06,2.264353799999999814e+06,2.385518299999999814e+06,2.605071799999999814e+06,2.487653299999999814e+06,2.684586500000000000e+06,2.908075000000000000e+06,2.942120299999999814e+06,2.457429500000000000e+06,3.093508500000000000e+06,2.449900799999999814e+06,3.036842000000000000e+06,2.294617299999999814e+06,2.817136000000000000e+06,2.699717500000000000e+06,2.317352000000000000e+06,2.457429500000000000e+06,2.393120799999999814e+06,2.181056299999999814e+06,2.699717500000000000e+06,2.495294500000000000e+06,2.302219799999999814e+06,2.415780799999999814e+06,2.298437000000000000e+06,2.256751299999999814e+06,2.911857799999999814e+06,1.927328000000000000e+06,2.086410300000000047e+06,2.154538799999999814e+06,2.741480000000000000e+06,1.883808000000000000e+06,1.850688000000000000e+06,1.707750800000000047e+06,2.158322500000000000e+06,1.843904000000000000e+06,1.746752000000000000e+06,1.831104000000000000e+06,1.877344000000000000e+06,1.833184000000000000e+06,1.957606500000000000e+06,2.006858800000000047e+06,1.791048300000000047e+06,2.123328000000000000e+06,1.624768000000000000e+06,1.514638100000000093e+06,1.934909600000000093e+06,2.090156300000000047e+06,1.658498500000000000e+06,2.097758799999999814e+06,1.822016000000000000e+06,2.696010500000000000e+06,2.396903500000000000e+06,2.574809299999999814e+06,2.377914799999999814e+06,2.184802299999999814e+06,2.120493500000000000e+06,2.211319799999999814e+06,2.237837299999999814e+06,2.290871299999999814e+06,2.109070299999999814e+06,2.434769500000000000e+06,1.840262600000000093e+06,2.097758799999999814e+06,1.989888000000000000e+06,2.430949799999999814e+06,1.965172100000000093e+06,2.222705000000000000e+06,2.832267500000000000e+06,2.037121300000000047e+06,1.832960000000000000e+06,2.775525299999999814e+06,1.753184000000000000e+06,1.870563000000000000e+06,1.942475300000000047e+06,2.064352000000000000e+06,1.946294899999999907e+06,2.794439299999999814e+06,2.218922299999999814e+06,2.567168000000000000e+06,2.374132000000000000e+06,2.495294500000000000e+06,2.177273500000000000e+06,2.480163299999999814e+06,1.606827600000000093e+06,1.525949800000000047e+06,2.120493500000000000e+06,1.878976000000000000e+06,1.567635399999999907e+06,2.196188500000000000e+06,1.938729300000000047e+06,1.791048300000000047e+06,2.082590600000000093e+06,2.404432299999999814e+06,2.063638800000000047e+06,1.525949800000000047e+06,2.082624000000000000e+06,1.859008000000000000e+06,1.961426100000000093e+06,1.715316399999999907e+06,2.162142299999999814e+06,1.802359899999999907e+06,2.037121300000000047e+06,1.700147300000000047e+06,2.003074899999999907e+06,2.154538799999999814e+06,1.397219600000000093e+06,1.757216000000000000e+06,1.721344000000000000e+06,1.944256000000000000e+06,2.290871299999999814e+06,1.912211800000000047e+06,2.380378000000000000e+06,2.677096500000000000e+06,2.006858800000000047e+06,1.787228600000000093e+06,1.844992000000000000e+06,2.412034799999999814e+06,2.570950799999999814e+06,1.701666399999999907e+06,2.340085799999999814e+06,1.927200000000000000e+06,2.324954500000000000e+06,2.124276299999999814e+06,1.843136000000000000e+06,2.273874500000000000e+06,2.075362399999999907e+06,2.032081300000000047e+06,2.023658300000000047e+06,2.440299299999999814e+06,2.192831000000000000e+06,1.680240500000000000e+06,1.643427500000000000e+06,1.648832000000000000e+06,1.508125000000000000e+06,1.843087500000000000e+06,1.950469300000000047e+06,1.304506399999999907e+06,1.965654000000000000e+06,1.532736000000000000e+06,1.866843899999999907e+06,1.367268000000000000e+06,1.800963000000000000e+06,1.619776000000000000e+06,1.858464000000000000e+06,1.661120000000000000e+06,1.625362500000000000e+06,1.666336000000000000e+06,1.876668800000000047e+06,2.158192000000000000e+06,1.531008000000000000e+06,1.592704000000000000e+06,1.663936000000000000e+06,1.614144000000000000e+06,1.678272000000000000e+06,1.832697000000000000e+06,1.280529100000000093e+06,1.837222100000000093e+06,1.662624000000000000e+06,1.616416000000000000e+06,1.635168000000000000e+06,1.457783500000000000e+06,1.866743300000000047e+06,2.048507500000000000e+06,2.385518299999999814e+06,2.245361000000000000e+06,2.340085799999999814e+06,1.990656000000000000e+06,2.533198299999999814e+06,2.760394000000000000e+06,2.400649500000000000e+06,2.457429500000000000e+06,2.453683500000000000e+06,2.817136000000000000e+06,2.514284299999999814e+06,2.283268799999999814e+06,2.222160000000000000e+06,2.518067000000000000e+06,2.029555500000000000e+06,1.851574300000000047e+06,2.221248000000000000e+06,2.586233299999999814e+06,2.385518299999999814e+06,2.249222500000000000e+06,2.264353799999999814e+06,2.351472000000000000e+06,2.237837299999999814e+06,2.143190299999999814e+06,2.570950799999999814e+06,2.042240000000000000e+06,3.010211000000000000e+06,2.889161000000000000e+06,2.203791000000000000e+06,3.506289000000000000e+06,2.216687799999999814e+06,2.309823299999999814e+06,1.859954500000000000e+06,2.302219799999999814e+06,2.215102500000000000e+06,2.317440799999999814e+06,2.240931299999999814e+06,2.326069500000000000e+06,2.286143799999999814e+06,2.256888799999999814e+06,2.519322000000000000e+06,2.635334299999999814e+06,2.269398299999999814e+06,2.776242000000000000e+06,2.112890000000000000e+06,1.817565800000000047e+06,2.217337000000000000e+06,2.540688299999999814e+06,2.075024000000000000e+06,2.093975899999999907e+06,1.874144000000000000e+06,2.099457500000000000e+06,2.880835500000000000e+06,2.358027000000000000e+06,1.992407000000000000e+06,2.064796000000000000e+06,2.364628500000000000e+06,2.017376000000000000e+06,2.227669500000000000e+06,2.347830299999999814e+06,1.509549399999999907e+06,2.020077500000000000e+06,2.222243799999999814e+06,1.671607899999999907e+06,1.766176000000000000e+06,2.183115500000000000e+06,1.845120000000000000e+06,2.604234000000000000e+06,2.017804600000000093e+06,3.089801299999999814e+06,1.941377000000000000e+06,2.019680000000000000e+06,1.939817399999999907e+06,3.896347000000000000e+06,2.116672799999999814e+06,1.808546100000000093e+06,2.483946000000000000e+06,2.303030799999999814e+06,2.134210000000000000e+06,2.589940500000000000e+06,2.122106000000000000e+06,2.809646299999999814e+06,2.412034799999999814e+06,3.173023000000000000e+06,2.249222500000000000e+06,2.540688299999999814e+06,2.237837299999999814e+06,2.642975500000000000e+06,2.291876000000000000e+06,2.441642299999999814e+06,2.273920000000000000e+06,2.186069799999999814e+06,3.118653500000000000e+06,2.571198500000000000e+06,2.562731799999999814e+06,2.477480799999999814e+06,1.920274500000000000e+06,2.381357799999999814e+06,1.805733300000000047e+06,2.120850000000000000e+06,2.020457500000000000e+06,2.469143500000000000e+06,2.231808000000000000e+06,2.060717800000000047e+06,2.467466000000000000e+06,2.287088500000000000e+06,2.483946000000000000e+06,2.400649500000000000e+06,2.487653299999999814e+06,1.964864000000000000e+06,1.931840000000000000e+06,1.757111500000000000e+06,1.774566300000000047e+06,1.713952000000000000e+06,2.332483299999999814e+06,2.434769500000000000e+06,1.752640000000000000e+06,1.932759000000000000e+06,2.123008000000000000e+06,1.586251300000000047e+06,2.337216000000000000e+06,2.136740000000000000e+06,2.385632799999999814e+06,1.808672000000000000e+06,2.061310500000000000e+06,1.832064000000000000e+06,1.666432000000000000e+06,1.394303600000000093e+06,1.415744000000000000e+06,1.548130000000000000e+06,1.630528000000000000e+06,1.461689800000000047e+06,1.932928000000000000e+06,1.946294899999999907e+06,2.053827500000000000e+06,2.510425799999999814e+06,2.078770000000000000e+06,1.830336000000000000e+06,1.906976000000000000e+06,1.852896000000000000e+06,2.126624500000000000e+06,2.137216000000000000e+06,1.973664000000000000e+06,1.772096399999999907e+06,2.158848000000000000e+06,1.955712000000000000e+06,2.103552000000000000e+06,3.989037299999999814e+06,1.793888000000000000e+06,3.282951799999999814e+06,1.475200100000000093e+06,1.861984000000000000e+06,1.938729300000000047e+06,2.189248000000000000e+06,5.142820500000000000e+06,2.001920000000000000e+06,2.021024000000000000e+06,1.856225300000000047e+06,1.873058800000000047e+06,1.848928000000000000e+06,2.393120799999999814e+06,1.762369000000000000e+06,1.809925500000000000e+06,2.173453799999999814e+06,2.381734500000000000e+06,2.040940899999999907e+06,3.192682500000000000e+06,1.593880600000000093e+06,1.777436000000000000e+06,1.754496000000000000e+06,2.059927000000000000e+06,2.271957299999999814e+06,1.749248000000000000e+06,2.559678000000000000e+06,1.936672000000000000e+06,2.317424500000000000e+06,1.764640000000000000e+06,1.820352000000000000e+06,1.693600000000000000e+06,1.734193500000000000e+06,1.942475300000000047e+06,1.900826500000000000e+06,2.124276299999999814e+06,1.948448000000000000e+06,2.302219799999999814e+06,1.431266000000000000e+06,1.814784000000000000e+06,2.394486500000000000e+06,1.790176000000000000e+06,1.539223100000000093e+06,1.832832000000000000e+06,1.958665899999999907e+06,1.704800000000000000e+06,1.929312000000000000e+06,1.475844000000000000e+06,1.774880000000000000e+06,1.784608000000000000e+06,1.737152000000000000e+06,2.361054799999999814e+06,1.615328000000000000e+06,1.917100000000000000e+06,2.248929299999999814e+06,2.050673600000000093e+06,2.390720500000000000e+06,1.387688300000000047e+06,1.932384000000000000e+06,5.159532500000000000e+06,2.035488000000000000e+06,1.761248000000000000e+06,1.933924500000000000e+06,1.699584000000000000e+06,1.783012500000000000e+06,1.851664500000000000e+06,1.712795500000000000e+06,1.731808000000000000e+06,1.974652000000000000e+06,1.894560000000000000e+06,1.682304000000000000e+06,2.426319000000000000e+06,1.824960000000000000e+06,1.703488000000000000e+06,2.185330500000000000e+06,2.078770000000000000e+06,2.309827299999999814e+06,1.774464000000000000e+06,2.044761500000000000e+06,2.211319799999999814e+06,2.044224000000000000e+06,2.081088000000000000e+06,2.431206000000000000e+06,1.688762000000000000e+06,1.798613899999999907e+06,1.796966600000000093e+06,1.855296000000000000e+06,2.023008000000000000e+06,1.610368000000000000e+06,2.361295000000000000e+06,1.874368000000000000e+06,1.781344000000000000e+06,1.939872000000000000e+06,1.698624000000000000e+06,2.347938000000000000e+06,1.763648000000000000e+06,1.844000000000000000e+06,1.906432000000000000e+06,2.610457000000000000e+06,1.846848000000000000e+06,1.767488000000000000e+06,2.449632000000000000e+06,1.925888000000000000e+06,1.985920000000000000e+06,2.137437799999999814e+06,2.077706000000000000e+06,1.975761500000000000e+06,1.813472000000000000e+06,1.586208000000000000e+06,1.619136000000000000e+06,1.610839100000000093e+06,1.541754399999999907e+06,1.643031100000000093e+06,1.953053500000000000e+06,1.610784000000000000e+06,2.107192500000000000e+06,1.497888000000000000e+06,1.520736000000000000e+06,1.677445899999999907e+06,1.801888000000000000e+06,1.848022899999999907e+06,1.245600000000000000e+06,1.823404300000000047e+06,1.995296000000000000e+06,2.117917799999999814e+06,1.478991100000000093e+06,1.445053000000000000e+06,1.929856000000000000e+06,1.472147600000000093e+06,1.751232000000000000e+06,1.953872399999999907e+06,1.727680000000000000e+06,1.702624000000000000e+06,2.083218600000000093e+06,2.057072899999999907e+06,1.897458000000000000e+06,1.493752100000000093e+06,1.954551399999999907e+06,2.696010500000000000e+06,1.523136000000000000e+06,1.716992000000000000e+06,1.902744800000000047e+06,1.637664000000000000e+06,1.450432000000000000e+06,2.187594799999999814e+06,1.658080000000000000e+06,1.568800000000000000e+06,1.560384000000000000e+06,1.685811300000000047e+06,1.614592000000000000e+06,1.463776000000000000e+06,1.847092300000000047e+06,2.082723399999999907e+06,1.937391600000000093e+06,1.866222000000000000e+06,1.946387000000000000e+06,1.485632000000000000e+06,1.961150300000000047e+06,2.155681500000000000e+06,1.586208000000000000e+06,1.729088000000000000e+06,2.157181500000000000e+06,1.538560000000000000e+06,1.682624000000000000e+06,1.784512000000000000e+06,1.815328000000000000e+06,1.795269399999999907e+06,1.600288000000000000e+06,2.167887799999999814e+06,1.591200000000000000e+06,1.634528000000000000e+06,1.661664000000000000e+06,1.836992000000000000e+06,1.910595300000000047e+06,2.053280000000000000e+06,2.313606000000000000e+06,2.904216500000000000e+06,2.245439799999999814e+06,1.976595300000000047e+06,2.699717500000000000e+06,2.430949799999999814e+06,2.226451000000000000e+06,3.063246000000000000e+06,2.056073100000000093e+06,2.128059000000000000e+06,3.426774299999999814e+06,2.696010500000000000e+06,2.707359000000000000e+06,2.279486000000000000e+06,2.934479000000000000e+06,2.518067000000000000e+06,2.097758799999999814e+06,2.824777500000000000e+06,2.722490299999999814e+06,2.237837299999999814e+06,2.075024000000000000e+06,1.722882000000000000e+06,1.719062300000000047e+06,2.135587799999999814e+06,2.271360000000000000e+06,2.669455000000000000e+06,2.252968500000000000e+06,1.942475300000000047e+06,2.177273500000000000e+06,2.862530000000000000e+06,2.536905500000000000e+06,2.578592000000000000e+06,2.586233299999999814e+06,2.650616799999999814e+06,2.654324000000000000e+06,2.858822799999999814e+06,2.101541500000000000e+06,2.680879299999999814e+06,1.893260899999999907e+06,2.306002500000000000e+06,2.139407500000000000e+06,1.991726500000000000e+06,2.109070299999999814e+06,3.116281000000000000e+06,2.211319799999999814e+06,2.067458399999999907e+06,2.480163299999999814e+06,2.635334299999999814e+06,2.574809299999999814e+06,2.082590600000000093e+06,2.612713000000000000e+06,2.196188500000000000e+06,2.552036500000000000e+06,1.984124000000000000e+06,1.669884800000000047e+06,1.957606500000000000e+06,2.866312799999999814e+06,2.582450500000000000e+06,2.264353799999999814e+06,2.658106799999999814e+06,3.653970000000000000e+06,2.385518299999999814e+06,2.851181500000000000e+06,2.555819500000000000e+06,2.476418299999999814e+06,2.499153000000000000e+06,2.525557000000000000e+06,2.669455000000000000e+06,3.544192799999999814e+06,3.422991500000000000e+06,2.374132000000000000e+06,2.855040000000000000e+06,2.631627000000000000e+06,2.010678399999999907e+06,2.605071799999999814e+06,2.775525299999999814e+06,2.938337500000000000e+06,2.306002500000000000e+06,2.468815799999999814e+06,2.635334299999999814e+06,2.203791000000000000e+06,2.593799000000000000e+06,2.211319799999999814e+06,2.896726500000000000e+06,1.836443000000000000e+06,2.487653299999999814e+06,2.677096500000000000e+06,2.555819500000000000e+06,2.003074899999999907e+06,1.999255300000000047e+06,2.078770000000000000e+06,2.476418299999999814e+06,2.033375300000000047e+06,2.525557000000000000e+06,2.415780799999999814e+06,2.377914799999999814e+06,2.082590600000000093e+06,3.051897500000000000e+06,1.912211800000000047e+06,2.290871299999999814e+06,2.756535500000000000e+06,2.540688299999999814e+06,1.991726500000000000e+06,2.215102500000000000e+06,2.290871299999999814e+06,2.192384000000000000e+06,2.423421000000000000e+06,2.343868500000000000e+06,2.306002500000000000e+06,2.222705000000000000e+06,1.919777399999999907e+06,1.567635399999999907e+06,2.090156300000000047e+06,2.306002500000000000e+06,3.570672500000000000e+06,2.086410300000000047e+06,2.021990000000000000e+06,2.109070299999999814e+06,2.215102500000000000e+06,2.275740000000000000e+06,1.972812399999999907e+06,2.226451000000000000e+06,2.298437000000000000e+06,2.082590600000000093e+06,3.241189500000000000e+06,2.052327100000000093e+06,2.381734500000000000e+06,2.249222500000000000e+06,2.087788899999999907e+06,2.264353799999999814e+06,1.669884800000000047e+06,2.105287500000000000e+06,1.893260899999999907e+06,2.559678000000000000e+06,1.548683500000000000e+06,1.480555000000000000e+06,2.295566299999999814e+06,1.831128600000000093e+06,2.122624000000000000e+06,1.764530800000000047e+06,2.173453799999999814e+06,2.618440500000000000e+06,2.626772500000000000e+06,2.164328000000000000e+06,2.240245500000000000e+06,1.874496000000000000e+06,1.796192000000000000e+06,2.143190299999999814e+06,1.763036300000000047e+06,2.086410300000000047e+06,1.953860500000000000e+06,1.662244500000000000e+06,2.718631799999999814e+06,1.582766600000000093e+06,2.601364500000000000e+06,1.879104000000000000e+06,2.396903500000000000e+06,2.162142299999999814e+06,2.279486000000000000e+06,2.022336000000000000e+06,2.268099799999999814e+06,2.082590600000000093e+06,1.730447600000000093e+06,1.791936000000000000e+06,2.048507500000000000e+06,2.086410300000000047e+06,2.256751299999999814e+06,2.453683500000000000e+06,2.029555500000000000e+06,1.897080500000000000e+06,2.430949799999999814e+06,2.415780799999999814e+06,1.972128000000000000e+06,3.441905500000000000e+06,2.366603299999999814e+06,2.502935799999999814e+06,2.154538799999999814e+06,2.699717500000000000e+06,1.821311800000000047e+06,2.415780799999999814e+06,1.817565800000000047e+06,2.075024000000000000e+06,2.112890000000000000e+06,2.052327100000000093e+06,2.548329500000000000e+06,2.029555500000000000e+06,2.234091299999999814e+06,2.673238000000000000e+06,2.120493500000000000e+06,2.362783500000000000e+06,2.097758799999999814e+06,1.760928000000000000e+06,1.779663000000000000e+06,2.116672799999999814e+06,2.027296000000000000e+06,2.131805000000000000e+06,1.726628000000000000e+06,2.336266000000000000e+06,2.033375300000000047e+06,1.591296000000000000e+06,1.542240000000000000e+06,2.150756000000000000e+06,2.332483299999999814e+06,2.177273500000000000e+06,1.794240000000000000e+06,1.775328000000000000e+06,1.611968000000000000e+06,1.446471899999999907e+06,2.067458399999999907e+06,1.705344000000000000e+06,2.154538799999999814e+06,1.894240000000000000e+06,1.716224000000000000e+06,2.124276299999999814e+06,1.712544000000000000e+06,1.818272000000000000e+06,1.887424000000000000e+06,1.943616000000000000e+06,2.037121300000000047e+06,1.838208000000000000e+06,2.188585000000000000e+06,1.787360000000000000e+06,2.130432000000000000e+06,2.188585000000000000e+06,1.987232000000000000e+06,2.256751299999999814e+06,1.858144000000000000e+06,1.951104000000000000e+06,3.044407500000000000e+06,1.722882000000000000e+06,1.612960000000000000e+06,2.044761500000000000e+06,1.618272000000000000e+06,1.712864000000000000e+06,1.746432000000000000e+06,1.874309000000000000e+06,2.029555500000000000e+06,2.389301000000000000e+06,1.910272000000000000e+06,2.029555500000000000e+06,2.196188500000000000e+06,1.567635399999999907e+06,1.704928000000000000e+06,1.731808000000000000e+06,1.575296000000000000e+06,2.275740000000000000e+06,2.184802299999999814e+06,2.004672000000000000e+06,2.317352000000000000e+06,1.762560000000000000e+06,1.609284100000000093e+06,1.431266000000000000e+06,1.817728000000000000e+06,1.618272000000000000e+06,1.495686300000000047e+06,1.934909600000000093e+06,1.586512500000000000e+06,1.838112000000000000e+06,1.549120000000000000e+06,1.934912000000000000e+06,1.830880000000000000e+06,2.393120799999999814e+06,1.903680000000000000e+06,1.822560000000000000e+06,2.086410300000000047e+06,2.491436000000000000e+06,1.951744000000000000e+06,1.711552000000000000e+06,2.012160000000000000e+06,1.581120000000000000e+06,1.688762000000000000e+06,1.779663000000000000e+06,3.021635000000000000e+06,1.688608000000000000e+06,2.518067000000000000e+06,2.146936299999999814e+06,2.052327100000000093e+06,3.248830799999999814e+06,1.875488000000000000e+06,2.073664000000000000e+06,1.942272000000000000e+06,2.162142299999999814e+06,1.968256000000000000e+06,2.608854500000000000e+06,1.874720000000000000e+06,1.859776000000000000e+06,1.876672000000000000e+06,2.165925000000000000e+06,1.788992000000000000e+06,2.086410300000000047e+06,2.268099799999999814e+06,1.818080000000000000e+06,1.656864000000000000e+06,1.900826500000000000e+06,1.671744000000000000e+06,1.861664000000000000e+06,1.503251899999999907e+06,2.355254799999999814e+06,1.885694300000000047e+06,2.063638800000000047e+06,2.264353799999999814e+06,2.215102500000000000e+06,2.237837299999999814e+06,2.124276299999999814e+06,2.332483299999999814e+06,1.747296000000000000e+06,2.461287000000000000e+06,2.030720000000000000e+06,2.393120799999999814e+06,2.010848000000000000e+06,2.362783500000000000e+06,2.430949799999999814e+06,1.987943600000000093e+06,1.647113300000000047e+06,1.848832000000000000e+06,1.989888000000000000e+06,1.678720000000000000e+06,1.849696000000000000e+06,2.169671000000000000e+06,2.389301000000000000e+06,2.078770000000000000e+06,1.843584000000000000e+06,1.654678899999999907e+06,1.553344000000000000e+06,1.893260899999999907e+06,2.143190299999999814e+06,2.018244000000000000e+06,1.798613899999999907e+06,1.987943600000000093e+06,1.708192000000000000e+06,2.241620000000000000e+06,2.260571000000000000e+06,2.245439799999999814e+06,2.279486000000000000e+06,1.264707800000000047e+06,1.748480000000000000e+06,1.563815800000000047e+06,2.048507500000000000e+06,1.828914300000000047e+06,2.037121300000000047e+06,2.268099799999999814e+06,1.949120000000000000e+06,1.863072000000000000e+06,1.616849800000000047e+06,1.893260899999999907e+06,1.846752000000000000e+06,1.774464000000000000e+06,1.785824000000000000e+06,1.806179500000000000e+06,2.014424300000000047e+06,1.844672000000000000e+06,1.778816000000000000e+06,1.779663000000000000e+06,1.908392100000000093e+06,1.887968000000000000e+06,2.109070299999999814e+06,2.263232000000000000e+06,2.942120299999999814e+06,2.502935799999999814e+06,1.839520000000000000e+06,2.124276299999999814e+06,1.852896000000000000e+06,2.268099799999999814e+06,2.514284299999999814e+06,1.987943600000000093e+06,1.961426100000000093e+06,2.824777500000000000e+06,1.865280000000000000e+06,2.029312000000000000e+06,2.200384000000000000e+06,1.866272000000000000e+06,2.196188500000000000e+06,2.427167000000000000e+06,1.594152899999999907e+06,2.169671000000000000e+06,2.271957299999999814e+06,2.162142299999999814e+06,3.566965299999999814e+06,1.804736000000000000e+06,5.982745000000000000e+06,1.794794300000000047e+06,2.038016000000000000e+06,1.881874500000000000e+06,2.096256000000000000e+06,1.855431800000000047e+06,1.575201000000000000e+06,1.663392000000000000e+06,1.868352000000000000e+06,1.901056000000000000e+06,1.857696000000000000e+06,1.845760000000000000e+06,1.991726500000000000e+06,2.033375300000000047e+06,1.616849800000000047e+06,1.695552000000000000e+06,1.900288000000000000e+06,2.707359000000000000e+06,2.177273500000000000e+06,1.753145500000000000e+06,1.806179500000000000e+06,1.707520000000000000e+06,2.183104000000000000e+06,2.109070299999999814e+06,2.013504000000000000e+06,2.343868500000000000e+06,1.720928000000000000e+06,1.998720000000000000e+06,1.685016000000000000e+06,1.644736000000000000e+06,1.864192000000000000e+06,1.673630800000000047e+06,1.978304000000000000e+06,1.628236000000000000e+06,1.771840000000000000e+06,1.842912000000000000e+06,1.694272000000000000e+06,1.891264000000000000e+06,2.143190299999999814e+06,1.958688000000000000e+06,2.177920000000000000e+06,1.745579899999999907e+06,1.888544000000000000e+06,1.887968000000000000e+06,2.209728000000000000e+06,1.879648000000000000e+06,1.742496000000000000e+06,1.744224000000000000e+06,1.934144000000000000e+06,2.037121300000000047e+06,2.642975500000000000e+06,1.827136000000000000e+06,2.779308000000000000e+06,2.264353799999999814e+06,2.062368000000000000e+06,2.014944000000000000e+06,1.855431800000000047e+06,2.608854500000000000e+06,1.893260899999999907e+06,2.146936299999999814e+06,2.525557000000000000e+06,1.866048000000000000e+06,2.245439799999999814e+06,2.044761500000000000e+06,1.903808000000000000e+06,2.260571000000000000e+06,1.692416000000000000e+06,1.829760000000000000e+06,1.809856000000000000e+06,2.071204399999999907e+06,2.722490299999999814e+06,2.336266000000000000e+06,2.343868500000000000e+06,1.874309000000000000e+06,1.745579899999999907e+06,1.639547600000000093e+06,2.033504000000000000e+06,1.866743300000000047e+06,2.184802299999999814e+06,1.950040899999999907e+06,2.366603299999999814e+06,2.343868500000000000e+06,2.114560000000000000e+06,2.298437000000000000e+06,2.215102500000000000e+06,1.988896000000000000e+06,2.063638800000000047e+06,2.430949799999999814e+06,1.805280000000000000e+06,2.177273500000000000e+06,2.324954500000000000e+06,2.154538799999999814e+06,1.876448000000000000e+06,1.734193500000000000e+06,1.980378000000000000e+06,2.574809299999999814e+06,2.855040000000000000e+06,2.010752000000000000e+06,2.499153000000000000e+06,2.023008000000000000e+06,1.850464000000000000e+06,1.867680000000000000e+06,2.103488000000000000e+06,1.862997399999999907e+06,2.385518299999999814e+06,1.786912000000000000e+06,2.298437000000000000e+06,2.024768000000000000e+06,2.234091299999999814e+06,2.430949799999999814e+06,2.268099799999999814e+06,2.158322500000000000e+06,2.419563500000000000e+06,2.131776000000000000e+06,1.878128600000000093e+06,2.230233799999999814e+06,1.951968000000000000e+06,1.979520000000000000e+06,2.112128000000000000e+06,1.660448000000000000e+06,1.625632000000000000e+06,2.302219799999999814e+06,1.987943600000000093e+06,2.048507500000000000e+06,1.692192000000000000e+06,1.457783500000000000e+06,2.237837299999999814e+06,1.825131399999999907e+06,1.884256000000000000e+06,2.146936299999999814e+06,1.716448000000000000e+06,2.377914799999999814e+06,2.082590600000000093e+06,1.847828300000000047e+06,2.332483299999999814e+06,1.758528000000000000e+06,1.738013300000000047e+06,1.903904000000000000e+06,1.865600000000000000e+06,2.536905500000000000e+06,1.889440300000000047e+06,1.950040899999999907e+06,1.650932899999999907e+06,2.209984000000000000e+06,2.059892800000000047e+06,2.048507500000000000e+06,1.729632000000000000e+06,1.710464000000000000e+06,2.052736000000000000e+06,1.725600000000000000e+06,2.029555500000000000e+06,1.525824000000000000e+06,1.745579899999999907e+06,2.184802299999999814e+06,1.756965100000000093e+06,2.703500500000000000e+06,1.934592000000000000e+06,1.658498500000000000e+06,2.468815799999999814e+06,2.279486000000000000e+06,1.863744000000000000e+06,1.647113300000000047e+06,2.211319799999999814e+06,2.056384000000000000e+06,3.559324000000000000e+06,2.430949799999999814e+06,1.980378000000000000e+06,1.993952000000000000e+06,2.157440000000000000e+06,2.465033000000000000e+06,2.014944000000000000e+06,1.711496800000000047e+06,1.923136000000000000e+06,1.821024000000000000e+06,1.976595300000000047e+06,1.941280000000000000e+06,2.004448000000000000e+06,2.164224000000000000e+06,2.502935799999999814e+06,2.019232000000000000e+06,2.359000799999999814e+06,1.965172100000000093e+06,2.110528000000000000e+06,2.169671000000000000e+06,1.730447600000000093e+06,2.627844299999999814e+06,2.483946000000000000e+06,2.414400000000000000e+06,3.358608000000000000e+06,2.351472000000000000e+06,2.260571000000000000e+06,1.948672000000000000e+06,2.177273500000000000e+06,1.897080500000000000e+06,2.635334299999999814e+06,4.010008299999999814e+06,2.548329500000000000e+06,1.879200000000000000e+06,2.128896000000000000e+06,2.567168000000000000e+06,2.650616799999999814e+06,2.461287000000000000e+06,2.116672799999999814e+06,2.018244000000000000e+06,2.176256000000000000e+06,2.092704000000000000e+06,2.086410300000000047e+06,2.078752000000000000e+06,1.814112000000000000e+06,1.980384000000000000e+06,1.952288000000000000e+06,1.760711100000000093e+06,2.000352000000000000e+06,2.126784000000000000e+06,1.984124000000000000e+06,2.250240000000000000e+06,2.204096000000000000e+06,2.069216000000000000e+06,2.079744000000000000e+06,2.326528000000000000e+06,2.199488000000000000e+06,2.056073100000000093e+06,2.192404799999999814e+06,2.555819500000000000e+06,2.266688000000000000e+06,2.112320000000000000e+06,1.938729300000000047e+06,2.173248000000000000e+06,2.061824000000000000e+06,2.124276299999999814e+06,2.311296000000000000e+06,2.256751299999999814e+06,2.336266000000000000e+06,2.035168000000000000e+06,2.033280000000000000e+06,2.548329500000000000e+06,2.046432000000000000e+06,2.290871299999999814e+06,2.105287500000000000e+06,1.961426100000000093e+06,1.836443000000000000e+06,2.389301000000000000e+06,1.980378000000000000e+06,2.616495799999999814e+06,2.215102500000000000e+06,2.252968500000000000e+06,2.586233299999999814e+06,2.684586500000000000e+06,2.608854500000000000e+06,1.953860500000000000e+06,2.112890000000000000e+06,2.222705000000000000e+06,2.355254799999999814e+06,2.222705000000000000e+06,1.991726500000000000e+06,2.139407500000000000e+06,2.760394000000000000e+06,2.131805000000000000e+06,2.032736000000000000e+06,2.199971299999999814e+06,1.681233300000000047e+06,1.915957800000000047e+06,2.843691500000000000e+06,2.514284299999999814e+06,2.343868500000000000e+06,2.037920000000000000e+06,2.049088000000000000e+06,1.967488000000000000e+06,1.836443000000000000e+06,2.215102500000000000e+06,2.056160000000000000e+06,1.853760000000000000e+06,1.914282399999999907e+06,2.070880000000000000e+06,1.962432000000000000e+06,2.093280000000000000e+06,1.829888000000000000e+06,1.922368000000000000e+06,1.744128000000000000e+06,1.457783500000000000e+06,1.764192000000000000e+06,1.575201000000000000e+06,1.734304000000000000e+06,1.936352000000000000e+06,2.056073100000000093e+06,1.861984000000000000e+06,2.230233799999999814e+06,2.158322500000000000e+06,1.533696000000000000e+06,1.639936000000000000e+06,2.332483299999999814e+06,2.199971299999999814e+06,1.600160000000000000e+06,1.670880000000000000e+06,1.816096000000000000e+06,1.892480000000000000e+06,2.143190299999999814e+06,1.817565800000000047e+06,1.717440000000000000e+06,1.828896000000000000e+06,1.751968000000000000e+06,2.312192000000000000e+06,2.476418299999999814e+06,2.555819500000000000e+06,2.465033000000000000e+06,1.802208000000000000e+06,1.717664000000000000e+06,1.934144000000000000e+06,2.215102500000000000e+06,2.230233799999999814e+06,2.468815799999999814e+06,1.930176000000000000e+06,1.931392000000000000e+06,1.985568000000000000e+06,1.676960000000000000e+06,2.077856000000000000e+06,1.907520000000000000e+06,2.518067000000000000e+06,2.730131500000000000e+06,1.979744000000000000e+06,2.173453799999999814e+06,2.143190299999999814e+06,2.802005000000000000e+06,2.336266000000000000e+06,1.836443000000000000e+06,1.731264000000000000e+06,2.279486000000000000e+06,1.881824000000000000e+06,1.808992000000000000e+06,2.197824000000000000e+06,1.707750800000000047e+06,1.726628000000000000e+06,2.116672799999999814e+06,1.727552000000000000e+06,2.177273500000000000e+06,1.762112000000000000e+06,1.723520000000000000e+06,1.491866600000000093e+06,1.772696000000000000e+06,1.606880000000000000e+06,2.215102500000000000e+06,1.428416000000000000e+06,1.442496000000000000e+06,1.550208000000000000e+06,1.912211800000000047e+06,1.351751300000000047e+06,1.537472000000000000e+06,1.908392100000000093e+06,1.968992800000000047e+06,1.578112000000000000e+06,1.961426100000000093e+06,1.870563000000000000e+06,1.448288000000000000e+06,2.003074899999999907e+06,1.800907800000000047e+06,1.832697000000000000e+06,1.491104000000000000e+06,1.355386500000000000e+06,1.326909100000000093e+06,1.778816000000000000e+06,1.505856000000000000e+06,1.525376000000000000e+06,1.357024000000000000e+06,1.516864000000000000e+06,1.725728000000000000e+06,1.446880000000000000e+06,1.942475300000000047e+06,1.821311800000000047e+06,1.284152000000000000e+06,1.486912000000000000e+06,1.651328000000000000e+06,1.480555000000000000e+06,1.309344000000000000e+06,1.828914300000000047e+06,1.556250000000000000e+06,1.363137500000000000e+06,1.968992800000000047e+06,1.464000000000000000e+06,1.961426100000000093e+06,1.976595300000000047e+06,1.722784000000000000e+06,1.734193500000000000e+06,1.605600000000000000e+06,1.370740000000000000e+06,1.722882000000000000e+06,2.067458399999999907e+06,2.018244000000000000e+06,1.846848000000000000e+06,2.014424300000000047e+06,2.351472000000000000e+06,2.824777500000000000e+06,2.998862500000000000e+06,4.430203000000000000e+06,3.017852299999999814e+06,2.362783500000000000e+06,3.877458500000000000e+06,3.589586500000000000e+06,2.605071799999999814e+06,2.408252000000000000e+06,2.510425799999999814e+06,2.741480000000000000e+06,2.385518299999999814e+06,2.245439799999999814e+06,2.184802299999999814e+06,2.813429000000000000e+06,2.400649500000000000e+06,2.506643000000000000e+06,2.737621500000000000e+06,2.692227799999999814e+06,2.177273500000000000e+06,3.267820500000000000e+06,2.518067000000000000e+06,2.593799000000000000e+06,2.669455000000000000e+06,3.260179000000000000e+06,2.188585000000000000e+06,2.786798000000000000e+06,2.987589799999999814e+06,2.904216500000000000e+06,2.362783500000000000e+06,2.612713000000000000e+06,2.605071799999999814e+06,2.438552299999999814e+06,3.279093299999999814e+06,2.767884000000000000e+06,2.802005000000000000e+06,2.881595299999999814e+06,2.453683500000000000e+06,2.544546799999999814e+06,2.222705000000000000e+06,3.048114799999999814e+06,2.389301000000000000e+06,2.351472000000000000e+06,2.661965299999999814e+06,2.627844299999999814e+06,2.468815799999999814e+06,2.465033000000000000e+06,2.518067000000000000e+06,2.483946000000000000e+06,2.900433799999999814e+06,3.600935000000000000e+06,3.593445000000000000e+06,2.385518299999999814e+06,2.771742500000000000e+06,2.408252000000000000e+06,2.529415500000000000e+06,2.601364500000000000e+06,2.533198299999999814e+06,2.260571000000000000e+06,3.188305799999999814e+06,3.351118000000000000e+06,2.275740000000000000e+06,2.321984000000000000e+06,2.351472000000000000e+06,2.923206299999999814e+06,2.415780799999999814e+06,2.029555500000000000e+06,2.321134799999999814e+06,2.037121300000000047e+06,2.578592000000000000e+06,3.180664500000000000e+06,2.404432299999999814e+06,2.832267500000000000e+06,2.381734500000000000e+06,2.226048000000000000e+06,2.593799000000000000e+06,2.665748000000000000e+06,2.284352000000000000e+06,3.286734500000000000e+06,2.521774000000000000e+06,2.101541500000000000e+06,2.294617299999999814e+06,2.510425799999999814e+06,2.441536000000000000e+06,2.033375300000000047e+06,2.271957299999999814e+06,2.377914799999999814e+06,2.559678000000000000e+06,2.457429500000000000e+06,2.620203000000000000e+06,3.775171299999999814e+06,2.336266000000000000e+06,2.290871299999999814e+06,2.476418299999999814e+06,2.582450500000000000e+06,2.813429000000000000e+06,2.404432299999999814e+06,2.642975500000000000e+06,2.491436000000000000e+06,2.374132000000000000e+06,2.430949799999999814e+06,2.328737299999999814e+06,2.234091299999999814e+06,2.396903500000000000e+06,2.711141799999999814e+06,2.480163299999999814e+06,2.199971299999999814e+06,2.555819500000000000e+06,2.234091299999999814e+06,2.423421000000000000e+06,2.385518299999999814e+06,2.347652299999999814e+06,2.230233799999999814e+06,2.324954500000000000e+06,2.555819500000000000e+06,2.442298299999999814e+06,2.408252000000000000e+06,2.097758799999999814e+06,2.271957299999999814e+06,2.593799000000000000e+06,2.389301000000000000e+06,2.317352000000000000e+06,2.855040000000000000e+06,2.521774000000000000e+06,2.555819500000000000e+06,3.074670000000000000e+06,2.037121300000000047e+06,2.302219799999999814e+06,2.154538799999999814e+06,2.249222500000000000e+06,2.230233799999999814e+06,1.965172100000000093e+06,3.900079799999999814e+06,2.714849000000000000e+06,2.446118000000000000e+06,2.294617299999999814e+06,2.196188500000000000e+06,2.578592000000000000e+06,2.529415500000000000e+06,2.287088500000000000e+06,1.991726500000000000e+06,1.968928000000000000e+06,2.347652299999999814e+06,2.048507500000000000e+06,2.173453799999999814e+06,2.359000799999999814e+06,2.574809299999999814e+06,2.677096500000000000e+06,3.536551500000000000e+06,2.597581799999999814e+06,2.544546799999999814e+06,2.052327100000000093e+06,2.298437000000000000e+06,2.207573799999999814e+06,2.404432299999999814e+06,2.279486000000000000e+06,2.642975500000000000e+06,2.434769500000000000e+06,2.317352000000000000e+06,2.406144000000000000e+06,2.521774000000000000e+06,2.703500500000000000e+06,2.495294500000000000e+06,2.392448000000000000e+06,2.540688299999999814e+06,2.033375300000000047e+06,2.226451000000000000e+06,2.033375300000000047e+06,2.544546799999999814e+06,2.133440000000000000e+06,1.961426100000000093e+06,2.143168000000000000e+06,2.063638800000000047e+06,2.234091299999999814e+06,2.023456000000000000e+06,2.037121300000000047e+06,2.677096500000000000e+06,2.101541500000000000e+06,2.360896000000000000e+06,2.306002500000000000e+06,2.181056299999999814e+06,3.120139500000000000e+06,2.730131500000000000e+06,2.642975500000000000e+06,2.408252000000000000e+06,2.078770000000000000e+06,2.259968000000000000e+06,1.987943600000000093e+06,2.559678000000000000e+06,2.101696000000000000e+06,2.457429500000000000e+06,2.018244000000000000e+06,2.515904000000000000e+06,2.480163299999999814e+06,2.646758299999999814e+06,2.468815799999999814e+06,1.813745100000000093e+06,2.033375300000000047e+06,2.222705000000000000e+06,2.093975899999999907e+06,5.221492000000000000e+06,2.423421000000000000e+06,2.567168000000000000e+06,2.344384000000000000e+06,2.434769500000000000e+06,2.536905500000000000e+06,2.457429500000000000e+06,2.877812500000000000e+06,2.926989000000000000e+06,2.287088500000000000e+06,2.158322500000000000e+06,2.580352000000000000e+06,2.454272000000000000e+06,2.368512000000000000e+06,2.283268799999999814e+06,2.411584000000000000e+06,2.044448000000000000e+06,1.924672000000000000e+06,1.922048000000000000e+06,1.683392000000000000e+06,1.497152000000000000e+06,1.357440000000000000e+06,1.535982300000000047e+06,9.285600000000000000e+05,7.690560000000000000e+05,6.530240000000000000e+05,5.149520000000000000e+05,4.278480000000000000e+05,2.995200000000000000e+05,2.458440000000000000e+05,1.800840000000000000e+05,1.303520000000000000e+05,1.073940000000000000e+05,8.506400000000000000e+04,6.888600000000000000e+04,4.941000000000000000e+04,4.038100000000000000e+04,2.724500000000000000e+04,2.443900000000000000e+04,1.992900000000000000e+04,1.712400000000000000e+04,1.451900000000000000e+04,1.201500000000000000e+04,1.131400000000000000e+04,9.211000000000000000e+03,7.208000000000000000e+03,8.910000000000000000e+03,6.407000000000000000e+03,6.908000000000000000e+03,4.805000000000000000e+03,4.505000000000000000e+03,5.005000000000000000e+03,5.706000000000000000e+03,4.204000000000000000e+03,5.171800000000000000e+04,4.905000000000000000e+03,5.806000000000000000e+03,5.606000000000000000e+03,5.606000000000000000e+03,9.611000000000000000e+03,3.904000000000000000e+03,4.505000000000000000e+03,4.004000000000000000e+03,4.805000000000000000e+03,4.304000000000000000e+03,1.502000000000000000e+04,7.108000000000000000e+03,3.804000000000000000e+03,1.201500000000000000e+04,3.904000000000000000e+03,3.403000000000000000e+03,2.502000000000000000e+03,3.303000000000000000e+03,4.705000000000000000e+03,3.804000000000000000e+03,3.103000000000000000e+03,3.403000000000000000e+03,4.304000000000000000e+03,2.802000000000000000e+03,2.903000000000000000e+03,3.003000000000000000e+03,3.804000000000000000e+03,3.804000000000000000e+03,5.105000000000000000e+03,3.003000000000000000e+03,3.403000000000000000e+03,3.003000000000000000e+03,4.404000000000000000e+03,nan
[truncated: 822,907 more chars]
