# Supplementary material for: Otolith microchemistry and diadromy in Patagonian river fishes
Source: PeerJ. 2019 Jan 3;7:e6149. doi: 10.7717/peerj.6149 (PMC6321752; doi:10.7717/peerj.6149)
Supplement: Supplemental Information 3 — Raw data. This archive contains the raw data used to generate the analyses reported in the paper cited above. The python script provided allows to convert from the isotopic intensities measured by LA-ICP-MS to molar concentrations of Sr:Ca. [file peerj-07-6149-s003.zip › Dataset S1/Alo_etAl_scripts/samples/3038.txt]

4.794870000000000232e+01	1.732400000000000000e+04	1.074940000000000000e+05	5.188560000000000000e+05	1.409856000000000000e+06	2.201600000000000000e+06	2.602629000000000000e+06	4.071938799999999814e+06	4.839093000000000000e+06	6.099461500000000000e+06	4.998873000000000000e+06	5.344241000000000000e+06	4.003436799999999814e+06	5.221471500000000000e+06	3.235108299999999814e+06	3.984020799999999814e+06	3.761758000000000000e+06	3.881458500000000000e+06	3.529112000000000000e+06	4.223072500000000000e+06	3.003175299999999814e+06	4.986640000000000000e+06	4.205375500000000000e+06	3.764230799999999814e+06	4.106928500000000000e+06	4.423190500000000000e+06	3.526871000000000000e+06	4.013214799999999814e+06	2.623167500000000000e+06	2.991744000000000000e+06	3.168385000000000000e+06	3.840263000000000000e+06	2.430840500000000000e+06	3.812355500000000000e+06	3.072754000000000000e+06	4.632818000000000000e+06	6.270645000000000000e+06	4.667949000000000000e+06	3.451337000000000000e+06	3.893867000000000000e+06	5.963634500000000000e+06	6.126210500000000000e+06	5.560843500000000000e+06	3.483763000000000000e+06	6.375754500000000000e+06	5.830930500000000000e+06	7.793238000000000000e+06	5.161025500000000000e+06	4.654658000000000000e+06	6.756500000000000000e+06
4.794950000000000045e+01	1.522100000000000000e+04	1.059840000000000000e+05	6.061440000000000000e+05	1.552256000000000000e+06	1.928300800000000047e+06	3.705202799999999814e+06	4.630295000000000000e+06	6.025603500000000000e+06	5.170675000000000000e+06	5.825398500000000000e+06	5.596916000000000000e+06	5.209005000000000000e+06	4.375497000000000000e+06	4.242970500000000000e+06	5.381493500000000000e+06	4.249593500000000000e+06	4.661258500000000000e+06	4.057395299999999814e+06	4.510150500000000000e+06	5.204707000000000000e+06	4.486838000000000000e+06	5.013909500000000000e+06	5.789719000000000000e+06	5.319115500000000000e+06	3.757248500000000000e+06	4.241485000000000000e+06	4.129089799999999814e+06	6.050551500000000000e+06	3.455922000000000000e+06	5.130714500000000000e+06	4.986177000000000000e+06	3.300834500000000000e+06	3.915186299999999814e+06	4.503113500000000000e+06	5.118917500000000000e+06	5.050175000000000000e+06	3.744024799999999814e+06	8.919960000000000000e+06	4.344461500000000000e+06	4.396405000000000000e+06	7.037306500000000000e+06	8.615239000000000000e+06	4.802496500000000000e+06	5.274390000000000000e+06	7.518217000000000000e+06	6.915248500000000000e+06	8.230424000000000000e+06	9.849514000000000000e+06	5.888575000000000000e+06
4.795029999999999859e+01	2.213400000000000000e+04	1.192720000000000000e+05	5.617280000000000000e+05	1.378976000000000000e+06	2.877541000000000000e+06	3.765450500000000000e+06	4.612107500000000000e+06	6.031116000000000000e+06	9.004522000000000000e+06	5.045060500000000000e+06	6.502365000000000000e+06	6.234987000000000000e+06	5.052301000000000000e+06	4.858601500000000000e+06	4.180299000000000000e+06	4.854866000000000000e+06	4.921153500000000000e+06	4.394576000000000000e+06	5.939336000000000000e+06	4.734189500000000000e+06	5.096958500000000000e+06	4.862592500000000000e+06	4.940994000000000000e+06	5.483820500000000000e+06	4.072707000000000000e+06	4.177517500000000000e+06	4.372775000000000000e+06	3.963897500000000000e+06	3.675486799999999814e+06	3.670513299999999814e+06	5.466880000000000000e+06	3.264996000000000000e+06	6.505119000000000000e+06	3.133301799999999814e+06	4.326937000000000000e+06	5.807803500000000000e+06	4.299585500000000000e+06	7.862754500000000000e+06	5.426104500000000000e+06	4.819204000000000000e+06	5.641490500000000000e+06	6.506630000000000000e+06	6.167926000000000000e+06	7.221658000000000000e+06	4.787634000000000000e+06	7.200356000000000000e+06	4.919584500000000000e+06	7.078979000000000000e+06	5.166352000000000000e+06
4.795109999999999673e+01	1.782500000000000000e+04	1.209840000000000000e+05	5.464000000000000000e+05	1.381664000000000000e+06	2.578981000000000000e+06	4.072647500000000000e+06	5.400960000000000000e+06	6.842335500000000000e+06	6.535452500000000000e+06	5.651964500000000000e+06	6.302551000000000000e+06	5.876151000000000000e+06	5.958892000000000000e+06	4.713768500000000000e+06	4.370518000000000000e+06	4.537432500000000000e+06	5.412091500000000000e+06	4.495629000000000000e+06	5.646524000000000000e+06	4.536651000000000000e+06	4.091664500000000000e+06	4.484533000000000000e+06	4.132973799999999814e+06	4.730715000000000000e+06	4.248065500000000000e+06	4.160103500000000000e+06	3.740676799999999814e+06	3.992898299999999814e+06	3.091849000000000000e+06	3.589793500000000000e+06	3.203030000000000000e+06	4.288365000000000000e+06	4.508231500000000000e+06	3.618220799999999814e+06	3.762719000000000000e+06	4.190440500000000000e+06	4.510854500000000000e+06	5.231638000000000000e+06	5.227881500000000000e+06	6.621113000000000000e+06	9.420182000000000000e+06	6.163320500000000000e+06	7.516099500000000000e+06	8.959067000000000000e+06	9.611005000000000000e+06	8.408559000000000000e+06	8.442789000000000000e+06	6.803251000000000000e+06	6.092464000000000000e+06
4.795190000000000197e+01	1.962900000000000000e+04	1.132320000000000000e+05	4.811920000000000000e+05	1.288224000000000000e+06	2.573075500000000000e+06	3.422020500000000000e+06	6.893790000000000000e+06	5.153746500000000000e+06	5.198964000000000000e+06	8.523903000000000000e+06	4.809053000000000000e+06	7.031305500000000000e+06	4.520518000000000000e+06	3.373911799999999814e+06	4.477568000000000000e+06	4.790158000000000000e+06	4.574588500000000000e+06	3.888636500000000000e+06	4.574517500000000000e+06	4.525045000000000000e+06	5.190091000000000000e+06	5.002287500000000000e+06	4.952691000000000000e+06	4.483481000000000000e+06	5.457595500000000000e+06	4.177517500000000000e+06	4.494559500000000000e+06	4.919873000000000000e+06	4.496006500000000000e+06	3.589793500000000000e+06	4.074918500000000000e+06	3.055179000000000000e+06	3.788113799999999814e+06	6.690914000000000000e+06	5.695067000000000000e+06	5.975978500000000000e+06	4.064064500000000000e+06	4.393085000000000000e+06	6.429587000000000000e+06	4.825068000000000000e+06	5.191777000000000000e+06	8.530736000000000000e+06	4.995109500000000000e+06	6.977540500000000000e+06	5.628299000000000000e+06	7.542188500000000000e+06	9.456112000000000000e+06	8.740268000000000000e+06	8.177438500000000000e+06
4.795270000000000010e+01	2.133200000000000000e+04	1.136340000000000000e+05	5.622400000000000000e+05	1.161017000000000000e+06	3.217790799999999814e+06	2.988249299999999814e+06	5.176405000000000000e+06	7.173306000000000000e+06	5.935158500000000000e+06	6.114186000000000000e+06	5.796965500000000000e+06	5.354645500000000000e+06	4.617238500000000000e+06	4.152525299999999814e+06	5.143631000000000000e+06	5.225146500000000000e+06	4.557277500000000000e+06	4.664275500000000000e+06	4.902439000000000000e+06	4.147493500000000000e+06	3.835841000000000000e+06	4.967422000000000000e+06	5.731235000000000000e+06	4.954319000000000000e+06	4.738882500000000000e+06	4.183554500000000000e+06	3.821789299999999814e+06	3.649082500000000000e+06	3.906654299999999814e+06	3.220333299999999814e+06	4.320966000000000000e+06	3.331510500000000000e+06	3.425032299999999814e+06	6.066797000000000000e+06	4.939058500000000000e+06	6.889889500000000000e+06	3.888992299999999814e+06	7.315819000000000000e+06	5.263780000000000000e+06	9.203998000000000000e+06	4.777069500000000000e+06	6.850060000000000000e+06	7.305881000000000000e+06	7.851917000000000000e+06	6.641814500000000000e+06	7.194660500000000000e+06	1.046943500000000000e+07	9.221356000000000000e+06	6.517582000000000000e+06
4.795349999999999824e+01	1.962900000000000000e+04	1.134320000000000000e+05	5.085840000000000000e+05	2.345945799999999814e+06	2.764104500000000000e+06	2.903926500000000000e+06	5.698265000000000000e+06	6.273886500000000000e+06	5.300804500000000000e+06	6.697996000000000000e+06	6.349656000000000000e+06	4.109978500000000000e+06	4.085334799999999814e+06	4.061838799999999814e+06	3.853327000000000000e+06	7.482295500000000000e+06	5.810589500000000000e+06	4.355053000000000000e+06	4.539291000000000000e+06	5.332375500000000000e+06	4.829755000000000000e+06	4.664904500000000000e+06	5.157503000000000000e+06	5.689790000000000000e+06	5.130228500000000000e+06	4.474021000000000000e+06	4.593053000000000000e+06	3.806490000000000000e+06	3.253678500000000000e+06	4.178463799999999814e+06	3.393066299999999814e+06	4.186115000000000000e+06	5.554917000000000000e+06	4.345328000000000000e+06	5.088941000000000000e+06	4.503126000000000000e+06	6.703058000000000000e+06	4.308101000000000000e+06	3.911936500000000000e+06	4.284988000000000000e+06	6.505795000000000000e+06	5.705414000000000000e+06	5.450291500000000000e+06	5.484363000000000000e+06	6.993590500000000000e+06	5.524225500000000000e+06	5.614713500000000000e+06	5.323982500000000000e+06	8.043374500000000000e+06
4.795430000000000348e+01	2.263500000000000000e+04	1.199780000000000000e+05	5.572000000000000000e+05	1.443552000000000000e+06	2.214874000000000000e+06	3.313563500000000000e+06	4.781979000000000000e+06	4.508122500000000000e+06	5.833318000000000000e+06	6.715316000000000000e+06	5.185540500000000000e+06	6.448070500000000000e+06	4.441909500000000000e+06	4.079927799999999814e+06	4.804777500000000000e+06	4.161280500000000000e+06	3.858377299999999814e+06	5.439802000000000000e+06	3.906854299999999814e+06	4.176393000000000000e+06	4.312418000000000000e+06	4.158888000000000000e+06	5.169317000000000000e+06	4.654182000000000000e+06	4.563641000000000000e+06	4.276429500000000000e+06	4.935348000000000000e+06	3.375089799999999814e+06	4.386311500000000000e+06	4.172582799999999814e+06	4.063861500000000000e+06	4.575074000000000000e+06	6.293291000000000000e+06	4.430336000000000000e+06	4.122856500000000000e+06	3.691442299999999814e+06	3.291081299999999814e+06	4.308101000000000000e+06	5.209752000000000000e+06	4.478736500000000000e+06	6.038695000000000000e+06	6.584994000000000000e+06	5.543566500000000000e+06	5.921664500000000000e+06	6.647651500000000000e+06	5.552702000000000000e+06	9.426918000000000000e+06	5.875673500000000000e+06	6.721471000000000000e+06
4.795510000000000161e+01	2.504000000000000000e+04	1.287400000000000000e+05	5.341600000000000000e+05	1.440768000000000000e+06	2.698381500000000000e+06	3.548475500000000000e+06	4.144810000000000000e+06	5.093109000000000000e+06	5.850291500000000000e+06	6.062340500000000000e+06	5.203161000000000000e+06	6.790102000000000000e+06	5.366613000000000000e+06	3.874918500000000000e+06	3.883031000000000000e+06	4.755044500000000000e+06	4.389823000000000000e+06	4.422534000000000000e+06	4.697634500000000000e+06	4.745679500000000000e+06	4.527481500000000000e+06	4.932440000000000000e+06	4.168181500000000000e+06	4.630669500000000000e+06	4.148711299999999814e+06	4.526147000000000000e+06	4.285753000000000000e+06	3.917193500000000000e+06	4.004802799999999814e+06	6.804475500000000000e+06	4.544564500000000000e+06	3.597666299999999814e+06	4.284313000000000000e+06	4.872812500000000000e+06	6.631295000000000000e+06	4.142390500000000000e+06	3.882959500000000000e+06	4.508664000000000000e+06	5.684479000000000000e+06	6.063558000000000000e+06	6.149548000000000000e+06	1.256763200000000000e+07	4.860793500000000000e+06	5.728594000000000000e+06	8.406413000000000000e+06	4.583587500000000000e+06	6.009660000000000000e+06	5.893383000000000000e+06	5.154598000000000000e+06
4.795589999999999975e+01	2.303600000000000000e+04	1.192720000000000000e+05	5.775840000000000000e+05	1.545472000000000000e+06	2.441687299999999814e+06	3.699184000000000000e+06	4.642420000000000000e+06	4.160504299999999814e+06	5.555745500000000000e+06	5.813736000000000000e+06	5.949674500000000000e+06	5.046335500000000000e+06	4.236514000000000000e+06	3.530864500000000000e+06	4.525330500000000000e+06	5.495488000000000000e+06	4.181861000000000000e+06	3.956117500000000000e+06	4.135299299999999814e+06	4.873580500000000000e+06	4.597156500000000000e+06	5.182659000000000000e+06	4.636524500000000000e+06	5.860255500000000000e+06	4.434865500000000000e+06	4.160103500000000000e+06	3.618835299999999814e+06	4.418475000000000000e+06	4.195672500000000000e+06	3.405120500000000000e+06	3.303660500000000000e+06	5.240415000000000000e+06	3.588377500000000000e+06	3.969574299999999814e+06	3.324641500000000000e+06	4.316692000000000000e+06	4.686047500000000000e+06	4.010412799999999814e+06	4.512669000000000000e+06	3.656946799999999814e+06	4.514406000000000000e+06	6.217369000000000000e+06	5.263625000000000000e+06	5.478804500000000000e+06	1.675945800000000000e+07	5.444263000000000000e+06	5.591287500000000000e+06	6.198431500000000000e+06	1.106633200000000000e+07
8.789879999999999427e+01	3.125500000000000000e+04	1.887720000000000000e+05	6.883200000000000000e+05	1.892928000000000000e+06	2.837568000000000000e+06	3.283469000000000000e+06	4.630295000000000000e+06	4.745491000000000000e+06	9.157509000000000000e+06	6.403204000000000000e+06	5.926298500000000000e+06	4.939906000000000000e+06	4.647426000000000000e+06	4.683499500000000000e+06	3.651109000000000000e+06	3.550078000000000000e+06	3.217237799999999814e+06	3.203215799999999814e+06	3.408945799999999814e+06	4.327622500000000000e+06	4.783305000000000000e+06	3.204965500000000000e+06	3.939858500000000000e+06	3.618574799999999814e+06	3.429998299999999814e+06	3.189908000000000000e+06	3.653655500000000000e+06	3.136038500000000000e+06	3.005189799999999814e+06	2.741381799999999814e+06	2.929116500000000000e+06	2.870975500000000000e+06	4.278147000000000000e+06	6.509152500000000000e+06	2.868577299999999814e+06	3.342778500000000000e+06	4.245169500000000000e+06	2.685689299999999814e+06	5.071560000000000000e+06	3.651025000000000000e+06	3.363868299999999814e+06	5.705414000000000000e+06	4.750029500000000000e+06	3.247545500000000000e+06	4.578927000000000000e+06	4.936924500000000000e+06	4.130044500000000000e+06	5.212448000000000000e+06	3.366554299999999814e+06
8.790019999999999811e+01	2.985200000000000000e+04	1.873560000000000000e+05	6.233760000000000000e+05	1.817728000000000000e+06	2.053606600000000093e+06	4.193142799999999814e+06	6.924224000000000000e+06	4.888926000000000000e+06	4.796920000000000000e+06	5.201290000000000000e+06	6.872744000000000000e+06	6.167880500000000000e+06	5.439184000000000000e+06	3.826561299999999814e+06	4.668024500000000000e+06	5.054862500000000000e+06	4.805516000000000000e+06	3.922433299999999814e+06	4.568783000000000000e+06	4.129968000000000000e+06	3.719716000000000000e+06	4.664904500000000000e+06	6.340057000000000000e+06	4.360040500000000000e+06	6.018462500000000000e+06	4.084642500000000000e+06	3.711708000000000000e+06	4.365947500000000000e+06	3.126490500000000000e+06	3.734049500000000000e+06	3.370728799999999814e+06	3.111467500000000000e+06	5.119412500000000000e+06	3.727326299999999814e+06	3.618711799999999814e+06	3.643391299999999814e+06	4.728398000000000000e+06	4.314049500000000000e+06	4.194263500000000000e+06	4.155743799999999814e+06	7.259363000000000000e+06	6.289834500000000000e+06	4.750029500000000000e+06	4.439830500000000000e+06	7.864156000000000000e+06	4.292785000000000000e+06	5.402584500000000000e+06	5.411943500000000000e+06	3.681058500000000000e+06
8.790170000000000528e+01	3.035300000000000000e+04	1.843280000000000000e+05	6.716480000000000000e+05	1.876672000000000000e+06	4.584813500000000000e+06	3.952152000000000000e+06	6.111000000000000000e+06	4.905463500000000000e+06	8.744036000000000000e+06	9.841632000000000000e+06	6.284813000000000000e+06	4.900583000000000000e+06	5.831983500000000000e+06	3.385972000000000000e+06	3.520355000000000000e+06	4.719695500000000000e+06	4.718846000000000000e+06	4.416920000000000000e+06	5.336040000000000000e+06	3.752532799999999814e+06	3.987035799999999814e+06	4.158888000000000000e+06	4.132973799999999814e+06	5.060125000000000000e+06	4.142873799999999814e+06	5.699971000000000000e+06	3.885636500000000000e+06	3.887959799999999814e+06	4.264954000000000000e+06	3.231978799999999814e+06	3.605496000000000000e+06	4.129877500000000000e+06	6.099720500000000000e+06	3.709102500000000000e+06	4.434732500000000000e+06	4.304679500000000000e+06	4.245169500000000000e+06	4.101346000000000000e+06	5.221878500000000000e+06	6.521424000000000000e+06	5.162722000000000000e+06	4.349871000000000000e+06	6.985015000000000000e+06	5.285734000000000000e+06	5.175147500000000000e+06	8.904963000000000000e+06	7.653367000000000000e+06	6.227869000000000000e+06	4.962463000000000000e+06
8.790319999999999823e+01	3.125500000000000000e+04	1.774600000000000000e+05	7.119360000000000000e+05	1.226509399999999907e+06	2.925254500000000000e+06	4.771424000000000000e+06	5.910695000000000000e+06	5.225409000000000000e+06	5.957903000000000000e+06	7.073615500000000000e+06	1.012416200000000000e+07	7.490857500000000000e+06	5.487484000000000000e+06	3.760233799999999814e+06	4.858124500000000000e+06	4.402262000000000000e+06	3.927621000000000000e+06	4.979000000000000000e+06	5.312516500000000000e+06	4.164786799999999814e+06	4.957608500000000000e+06	5.793388500000000000e+06	6.023890500000000000e+06	4.701207000000000000e+06	4.645366000000000000e+06	5.444332500000000000e+06	5.289114500000000000e+06	5.234571500000000000e+06	3.727562299999999814e+06	4.086098500000000000e+06	6.914685000000000000e+06	6.627231500000000000e+06	5.034536000000000000e+06	5.133285000000000000e+06	3.732801500000000000e+06	4.641390000000000000e+06	4.504942500000000000e+06	5.322693000000000000e+06	5.101696000000000000e+06	5.006854000000000000e+06	5.098427000000000000e+06	7.313985000000000000e+06	5.006769000000000000e+06	4.297693000000000000e+06	3.696568000000000000e+06	6.983592000000000000e+06	4.678025500000000000e+06	7.953310500000000000e+06	3.919742799999999814e+06
8.790460000000000207e+01	2.794700000000000000e+04	1.782680000000000000e+05	6.637760000000000000e+05	2.601966500000000000e+06	3.928050799999999814e+06	4.066508299999999814e+06	4.933662500000000000e+06	4.828068000000000000e+06	5.867151500000000000e+06	7.316446500000000000e+06	5.767480500000000000e+06	5.012614000000000000e+06	4.701763500000000000e+06	3.446388500000000000e+06	4.073367799999999814e+06	3.961519299999999814e+06	3.945047299999999814e+06	4.428148000000000000e+06	6.337710500000000000e+06	4.612091500000000000e+06	3.958004500000000000e+06	4.059869500000000000e+06	4.209120500000000000e+06	4.948441000000000000e+06	4.353140500000000000e+06	3.602505299999999814e+06	3.630422799999999814e+06	3.165271299999999814e+06	3.276772299999999814e+06	3.439714299999999814e+06	4.337607500000000000e+06	3.300834500000000000e+06	4.278147000000000000e+06	4.351504000000000000e+06	5.239064000000000000e+06	5.362860500000000000e+06	4.378012000000000000e+06	3.809789799999999814e+06	3.827713500000000000e+06	4.155743799999999814e+06	5.711620000000000000e+06	4.765526000000000000e+06	5.496929000000000000e+06	5.172183000000000000e+06	7.088890500000000000e+06	5.501330000000000000e+06	1.094690200000000000e+07	4.361338000000000000e+06	6.465097000000000000e+06
8.790609999999999502e+01	2.604200000000000000e+04	2.029240000000000000e+05	7.462880000000000000e+05	1.928864000000000000e+06	2.381987000000000000e+06	6.048844000000000000e+06	4.642420000000000000e+06	7.559622000000000000e+06	6.110777000000000000e+06	5.322647500000000000e+06	5.638030000000000000e+06	4.894981500000000000e+06	4.943505000000000000e+06	3.911096500000000000e+06	3.781921799999999814e+06	6.136227000000000000e+06	4.776664500000000000e+06	4.287796500000000000e+06	3.883448000000000000e+06	4.101068500000000000e+06	3.644061500000000000e+06	4.246052000000000000e+06	4.542832500000000000e+06	4.307020000000000000e+06	4.119523799999999814e+06	4.235680500000000000e+06	3.897224000000000000e+06	3.118625500000000000e+06	4.091635299999999814e+06	3.866658799999999814e+06	3.175052299999999814e+06	4.017300299999999814e+06	3.170827799999999814e+06	4.290836000000000000e+06	5.443024500000000000e+06	4.106353000000000000e+06	6.050911000000000000e+06	5.948663500000000000e+06	3.965904500000000000e+06	3.709724299999999814e+06	4.958168500000000000e+06	6.572956500000000000e+06	3.746390500000000000e+06	5.104007000000000000e+06	8.108600500000000000e+06	7.958402000000000000e+06	5.767983500000000000e+06	7.601467000000000000e+06	4.047988000000000000e+06
8.790760000000000218e+01	2.894900000000000000e+04	1.904920000000000000e+05	7.398560000000000000e+05	1.452846399999999907e+06	2.775974000000000000e+06	4.012460000000000000e+06	5.085225000000000000e+06	5.253082000000000000e+06	7.690551500000000000e+06	6.339581000000000000e+06	6.514112000000000000e+06	6.307919500000000000e+06	5.547859000000000000e+06	3.995632799999999814e+06	4.632262000000000000e+06	4.225988500000000000e+06	5.637364500000000000e+06	5.192446500000000000e+06	4.668142500000000000e+06	3.880201500000000000e+06	4.847057500000000000e+06	4.222924500000000000e+06	4.127125500000000000e+06	4.001004500000000000e+06	4.960941000000000000e+06	4.444997500000000000e+06	3.711708000000000000e+06	3.707317799999999814e+06	3.323017500000000000e+06	3.451245500000000000e+06	3.331527500000000000e+06	3.244546000000000000e+06	3.546059500000000000e+06	3.945477500000000000e+06	4.392885500000000000e+06	3.270643500000000000e+06	3.188402799999999814e+06	6.611056000000000000e+06	4.476770500000000000e+06	9.074754000000000000e+06	4.818027000000000000e+06	5.283620000000000000e+06	3.507140000000000000e+06	3.616557799999999814e+06	4.423826000000000000e+06	5.718094000000000000e+06	8.419245000000000000e+06	6.292491000000000000e+06	5.195445500000000000e+06
8.790900000000000603e+01	3.015200000000000000e+04	2.073720000000000000e+05	7.375680000000000000e+05	2.548371000000000000e+06	2.853625000000000000e+06	3.771410000000000000e+06	5.898570000000000000e+06	5.804883000000000000e+06	8.092935000000000000e+06	8.154172000000000000e+06	6.420019500000000000e+06	4.950997000000000000e+06	4.931430000000000000e+06	3.802442500000000000e+06	4.525330500000000000e+06	4.173024000000000000e+06	4.464837000000000000e+06	4.726142500000000000e+06	4.082401000000000000e+06	4.118361799999999814e+06	3.539490000000000000e+06	4.315899500000000000e+06	5.210256000000000000e+06	5.560236000000000000e+06	4.843957500000000000e+06	4.369420500000000000e+06	5.903715500000000000e+06	3.369266299999999814e+06	3.305640500000000000e+06	7.814267000000000000e+06	3.409875299999999814e+06	2.732734500000000000e+06	4.120847799999999814e+06	3.630270500000000000e+06	3.624766000000000000e+06	4.929930000000000000e+06	4.414209000000000000e+06	6.337527500000000000e+06	5.942853500000000000e+06	3.997296799999999814e+06	4.923279000000000000e+06	7.603126000000000000e+06	4.644978500000000000e+06	7.068517500000000000e+06	6.623826500000000000e+06	4.925648000000000000e+06	4.560189000000000000e+06	6.691716500000000000e+06	6.051733000000000000e+06
8.791049999999999898e+01	3.115500000000000000e+04	1.955440000000000000e+05	7.109120000000000000e+05	2.220909500000000000e+06	2.543137000000000000e+06	4.229255000000000000e+06	5.419147500000000000e+06	6.555355000000000000e+06	5.991850000000000000e+06	7.483876000000000000e+06	5.843953000000000000e+06	5.674383000000000000e+06	4.097409799999999814e+06	5.281041500000000000e+06	3.883031000000000000e+06	4.590514500000000000e+06	4.314693500000000000e+06	4.079851500000000000e+06	4.111893000000000000e+06	4.629501000000000000e+06	4.806530000000000000e+06	4.874214500000000000e+06	4.490196500000000000e+06	4.595283000000000000e+06	4.820607500000000000e+06	4.590231000000000000e+06	4.970110500000000000e+06	3.841255799999999814e+06	3.999144799999999814e+06	3.705221299999999814e+06	4.768163000000000000e+06	2.911875500000000000e+06	3.999941500000000000e+06	3.836431799999999814e+06	3.366727799999999814e+06	4.767521000000000000e+06	4.679894000000000000e+06	3.548523500000000000e+06	3.485235299999999814e+06	4.713533500000000000e+06	5.881050000000000000e+06	4.163049000000000000e+06	5.240189500000000000e+06	6.091820500000000000e+06	7.053153000000000000e+06	6.641531500000000000e+06	7.364720500000000000e+06	4.202656500000000000e+06	6.051733000000000000e+06
8.791200000000000614e+01	3.245800000000000000e+04	1.869520000000000000e+05	7.538720000000000000e+05	1.804161100000000093e+06	3.313335000000000000e+06	3.837676500000000000e+06	4.787920000000000000e+06	5.749758000000000000e+06	7.350969500000000000e+06	6.894408000000000000e+06	5.720375500000000000e+06	5.270622000000000000e+06	4.508443000000000000e+06	4.961347500000000000e+06	3.984020799999999814e+06	4.167269799999999814e+06	3.812214799999999814e+06	3.450459000000000000e+06	3.795557500000000000e+06	4.507635500000000000e+06	4.155417000000000000e+06	4.199681000000000000e+06	4.531135500000000000e+06	6.384114000000000000e+06	4.102011299999999814e+06	5.769743500000000000e+06	3.897224000000000000e+06	3.771433799999999814e+06	3.091849000000000000e+06	3.826414799999999814e+06	3.052029500000000000e+06	3.561776500000000000e+06	5.113246000000000000e+06	3.242407299999999814e+06	3.552762299999999814e+06	3.751624000000000000e+06	4.468625000000000000e+06	4.125627299999999814e+06	4.398610000000000000e+06	5.018582000000000000e+06	5.530637500000000000e+06	4.705338500000000000e+06	4.884229000000000000e+06	5.177741000000000000e+06	5.163235000000000000e+06	5.347443000000000000e+06	5.178801000000000000e+06	6.961580500000000000e+06	1.028615400000000000e+07
[truncated: 342 more columns]
