# Supplementary material for: Otolith microchemistry and diadromy in Patagonian river fishes
Source: PeerJ. 2019 Jan 3;7:e6149. doi: 10.7717/peerj.6149 (PMC6321752; doi:10.7717/peerj.6149)
Supplement: Supplemental Information 3 — Raw data. This archive contains the raw data used to generate the analyses reported in the paper cited above. The python script provided allows to convert from the isotopic intensities measured by LA-ICP-MS to molar concentrations of Sr:Ca. [file peerj-07-6149-s003.zip › Dataset S1/Alo_etAl_scripts/samples/PP123.txt]

4.794850000000000279e+01,2.331720000000000000e+06,2.365952000000000000e+06,2.339408299999999814e+06,2.492561299999999814e+06,2.657151000000000000e+06,2.216855299999999814e+06,3.005608500000000000e+06,3.120435000000000000e+06,2.533568000000000000e+06,2.297295000000000000e+06,2.147967000000000000e+06,2.795004000000000000e+06,3.082185000000000000e+06,2.653326000000000000e+06,2.232193500000000000e+06,2.446584799999999814e+06,2.894530500000000000e+06,2.591616000000000000e+06,2.576749500000000000e+06,2.496386299999999814e+06,2.217024000000000000e+06,2.557624500000000000e+06,2.604544000000000000e+06,1.994814000000000000e+06,2.293431799999999814e+06,2.140278799999999814e+06,2.481048000000000000e+06,2.607426000000000000e+06,2.530849500000000000e+06,2.469573000000000000e+06,2.764404000000000000e+06,2.856280500000000000e+06,2.121153799999999814e+06,2.273280000000000000e+06,2.071390500000000000e+06,1.562130000000000000e+06,1.818672800000000047e+06,1.618272000000000000e+06,1.527328000000000000e+06,4.280557500000000000e+06,1.765632000000000000e+06,1.539744000000000000e+06,1.819168000000000000e+06,1.623776000000000000e+06,1.378377000000000000e+06,1.350496000000000000e+06,1.488512000000000000e+06,1.358528000000000000e+06,1.348800000000000000e+06,1.412320000000000000e+06,1.412802000000000000e+06,3.216213000000000000e+06,1.381120000000000000e+06,1.347296000000000000e+06,1.263712000000000000e+06,1.399328000000000000e+06,1.121834300000000047e+06,1.165312000000000000e+06,1.204032000000000000e+06,1.423112300000000047e+06,1.072320000000000000e+06,1.026094500000000000e+06,1.102671000000000000e+06,1.091552000000000000e+06,8.718094000000000233e+05,8.155283000000000466e+05,1.004064000000000000e+06,1.203520000000000000e+06,1.182912000000000000e+06,1.072128000000000000e+06,1.005216000000000000e+06,1.127072000000000000e+06,1.152896000000000000e+06,1.103168000000000000e+06,1.378560000000000000e+06,1.147296000000000000e+06,1.485088000000000000e+06,1.476160000000000000e+06,1.312864000000000000e+06,1.156288000000000000e+06,1.407584000000000000e+06,1.307232000000000000e+06,1.588608000000000000e+06,1.378752000000000000e+06,1.401327000000000000e+06,2.067565500000000000e+06,1.728864000000000000e+06,1.625856000000000000e+06,1.427552000000000000e+06,1.265728000000000000e+06,1.446144000000000000e+06,1.666656000000000000e+06,1.335424000000000000e+06,1.295488000000000000e+06,1.680352000000000000e+06,1.403616000000000000e+06,1.477344000000000000e+06,1.386048000000000000e+06,1.360768000000000000e+06,1.321312000000000000e+06,1.643296000000000000e+06,1.565955000000000000e+06,1.336225500000000000e+06,1.398144000000000000e+06,1.499072000000000000e+06,1.368896000000000000e+06,1.461184000000000000e+06,1.587616000000000000e+06,1.527776000000000000e+06,1.611328000000000000e+06,1.582848000000000000e+06,1.499520000000000000e+06,1.571296000000000000e+06,1.585888000000000000e+06,1.476256000000000000e+06,2.438934799999999814e+06,1.324750500000000000e+06,1.488000000000000000e+06,1.687744000000000000e+06,1.291424000000000000e+06,1.547520000000000000e+06,1.256480000000000000e+06,1.473440000000000000e+06,1.373952000000000000e+06,1.372224000000000000e+06,1.464960000000000000e+06,1.302944000000000000e+06,1.156288000000000000e+06,1.496512000000000000e+06,1.405248000000000000e+06,1.225224000000000000e+06,1.216576000000000000e+06,1.257632000000000000e+06,1.453888000000000000e+06,1.251999000000000000e+06,1.452160000000000000e+06,2.220718500000000000e+06,1.284608000000000000e+06,1.356800000000000000e+06,1.360448000000000000e+06,1.433152000000000000e+06,1.648192000000000000e+06,1.288864000000000000e+06,1.379392000000000000e+06,1.424315300000000047e+06,1.435790300000000047e+06,1.424315300000000047e+06,1.480352000000000000e+06,1.711552000000000000e+06,1.386027000000000000e+06,1.433472000000000000e+06,1.297728000000000000e+06,1.454953500000000000e+06,3.786673500000000000e+06,2.660976000000000000e+06,3.897675000000000000e+06,1.306272000000000000e+06,1.462603500000000000e+06,1.227616000000000000e+06,1.575296000000000000e+06,1.448832000000000000e+06,1.485553500000000000e+06,1.437760000000000000e+06,1.426688000000000000e+06,1.495104000000000000e+06,1.279264000000000000e+06,1.585118300000000047e+06,1.125659300000000047e+06,1.393664000000000000e+06,1.560256000000000000e+06,1.183072500000000000e+06,1.853136000000000000e+06,1.424128000000000000e+06,1.389852000000000000e+06,1.571296000000000000e+06,1.443440300000000047e+06,1.355388800000000047e+06,1.334784000000000000e+06,1.258176000000000000e+06,1.173568000000000000e+06,1.459904000000000000e+06,1.368704000000000000e+06,1.760256000000000000e+06,1.325792000000000000e+06,1.395264000000000000e+06,1.285664000000000000e+06,1.198410800000000047e+06,1.413184000000000000e+06,1.304352000000000000e+06,1.429600000000000000e+06,1.308704000000000000e+06,1.426496000000000000e+06,1.328575500000000000e+06,1.306272000000000000e+06,1.428416000000000000e+06,1.415328000000000000e+06,1.194272000000000000e+06,1.495296000000000000e+06,1.340088800000000047e+06,1.363008000000000000e+06,1.592608000000000000e+06,1.755456000000000000e+06,1.535840000000000000e+06,1.373088000000000000e+06,1.519552000000000000e+06,1.681536000000000000e+06,1.498336000000000000e+06,1.504716800000000047e+06,1.515680000000000000e+06,1.500891800000000047e+06,1.467104000000000000e+06,1.311712000000000000e+06,1.520864000000000000e+06,1.517952000000000000e+06,1.412802000000000000e+06,1.570112000000000000e+06,1.510496000000000000e+06,1.629088000000000000e+06,1.715360000000000000e+06,1.447744000000000000e+06,1.543424000000000000e+06,1.244349000000000000e+06,1.372128000000000000e+06,1.753571300000000047e+06,1.461728000000000000e+06,1.479264000000000000e+06,1.614240000000000000e+06,1.286462300000000047e+06,1.417472000000000000e+06,1.523841800000000047e+06,1.530560000000000000e+06,1.680448000000000000e+06,1.551840000000000000e+06,1.579616000000000000e+06,1.566848000000000000e+06,1.519456000000000000e+06,1.474112000000000000e+06,1.397088000000000000e+06,1.539200000000000000e+06,1.350080000000000000e+06,1.497344000000000000e+06,1.399648000000000000e+06,1.475392000000000000e+06,1.483776000000000000e+06,1.283520000000000000e+06,1.624672000000000000e+06,1.431965300000000047e+06,1.553344000000000000e+06,1.424315300000000047e+06,1.555392000000000000e+06,1.374144000000000000e+06,1.366976000000000000e+06,1.408768000000000000e+06,1.493792000000000000e+06,1.213710800000000047e+06,1.493152000000000000e+06,1.375232000000000000e+06,1.417888000000000000e+06,1.350080000000000000e+06,1.433568000000000000e+06,1.533920000000000000e+06,1.540512000000000000e+06,1.613728000000000000e+06,1.466428500000000000e+06,1.510944000000000000e+06,1.426592000000000000e+06,1.176448000000000000e+06,1.508541800000000047e+06,1.263512300000000047e+06,1.591072000000000000e+06,1.399136000000000000e+06,2.415984799999999814e+06,1.215520000000000000e+06,1.670560000000000000e+06,1.389888000000000000e+06,1.721152000000000000e+06,1.642531500000000000e+06,1.693184000000000000e+06,1.439808000000000000e+06,1.346976000000000000e+06,1.576480000000000000e+06,1.221360800000000047e+06,1.465056000000000000e+06,1.559936000000000000e+06,1.425408000000000000e+06,1.432384000000000000e+06,1.641888000000000000e+06,1.439360000000000000e+06,1.541568000000000000e+06,1.604384000000000000e+06,1.371040000000000000e+06,1.407712000000000000e+06,1.452896000000000000e+06,1.432928000000000000e+06,1.827488000000000000e+06,1.343913800000000047e+06,1.560896000000000000e+06,1.618912000000000000e+06,1.645056000000000000e+06,1.623584000000000000e+06,1.765952000000000000e+06,1.799547800000000047e+06,1.391616000000000000e+06,1.540160000000000000e+06,2.228368500000000000e+06,1.742272000000000000e+06,1.600418300000000047e+06,1.822880000000000000e+06,1.485553500000000000e+06,1.719108000000000000e+06,1.551200000000000000e+06,1.539520000000000000e+06,1.620768000000000000e+06,1.861760000000000000e+06,1.657856000000000000e+06,1.975872000000000000e+06,1.500891800000000047e+06,1.621504000000000000e+06,1.466560000000000000e+06,1.695552000000000000e+06,1.911168000000000000e+06,1.591616000000000000e+06,1.463232000000000000e+06,1.553568000000000000e+06,1.232874000000000000e+06,1.297937300000000047e+06,1.329216000000000000e+06,1.470432000000000000e+06,1.412096000000000000e+06,1.355388800000000047e+06,1.091196000000000000e+06,1.384448000000000000e+06,1.133309300000000047e+06,1.512992000000000000e+06,1.500384000000000000e+06,1.432064000000000000e+06,1.466464000000000000e+06,1.474112000000000000e+06,1.445056000000000000e+06,1.515040000000000000e+06,1.496608000000000000e+06,1.392480000000000000e+06,1.998639000000000000e+06,1.668704000000000000e+06,1.459584000000000000e+06,1.359392000000000000e+06,1.474208000000000000e+06,1.475072000000000000e+06,1.759936000000000000e+06,1.375552000000000000e+06,1.266496000000000000e+06,1.468736000000000000e+06,1.627488000000000000e+06,1.358208000000000000e+06,1.451200000000000000e+06,3.009433500000000000e+06,1.684896000000000000e+06,1.181856000000000000e+06,1.543840000000000000e+06,1.802656000000000000e+06,1.589888000000000000e+06,1.551936000000000000e+06,1.376096000000000000e+06,1.411552000000000000e+06,1.537152000000000000e+06,1.430016000000000000e+06,1.884704000000000000e+06,1.270304000000000000e+06,1.652544000000000000e+06,1.512864000000000000e+06,1.447265300000000047e+06,1.380480000000000000e+06,1.263936000000000000e+06,1.613376000000000000e+06,1.367840000000000000e+06,1.654176000000000000e+06,1.628032000000000000e+06,1.312224000000000000e+06,1.462144000000000000e+06,1.446880000000000000e+06,1.504352000000000000e+06,1.386368000000000000e+06,1.421664000000000000e+06,1.315648000000000000e+06,1.408896000000000000e+06,1.335744000000000000e+06,1.464960000000000000e+06,1.399648000000000000e+06,1.210400000000000000e+06,1.627231500000000000e+06,1.540704000000000000e+06,1.457536000000000000e+06,1.416665300000000047e+06,1.776736000000000000e+06,1.480128000000000000e+06,1.489378500000000000e+06,1.473344000000000000e+06,1.733024000000000000e+06,1.538560000000000000e+06,1.600512000000000000e+06,1.877024000000000000e+06,1.637344000000000000e+06,1.559520000000000000e+06,1.414464000000000000e+06,1.536608000000000000e+06,1.520544000000000000e+06,1.560704000000000000e+06,1.552064000000000000e+06,1.532064000000000000e+06,1.458080000000000000e+06,1.476800000000000000e+06,1.331360000000000000e+06,1.528640000000000000e+06,1.621408000000000000e+06,1.336480000000000000e+06,1.210944000000000000e+06,1.540928000000000000e+06,1.229049000000000000e+06,1.722971300000000047e+06,1.267968000000000000e+06,1.213710800000000047e+06,1.668704000000000000e+06,1.657760000000000000e+06,1.339488000000000000e+06,1.499744000000000000e+06,1.571616000000000000e+06,1.305625500000000000e+06,1.299008000000000000e+06,1.282637300000000047e+06,1.323872000000000000e+06,1.255824000000000000e+06,1.726796300000000047e+06,1.438496000000000000e+06,1.386368000000000000e+06,1.455584000000000000e+06,1.522784000000000000e+06,1.553984000000000000e+06,1.599840000000000000e+06,1.548384000000000000e+06,1.432064000000000000e+06,1.202235800000000047e+06,1.751968000000000000e+06,1.382202000000000000e+06,1.355388800000000047e+06,1.573643300000000047e+06,1.423040000000000000e+06,1.511040000000000000e+06,1.600418300000000047e+06,1.400096000000000000e+06,1.326976000000000000e+06,1.221360800000000047e+06,1.505984000000000000e+06,1.452256000000000000e+06,1.480896000000000000e+06,1.290287300000000047e+06,1.599104000000000000e+06,1.440128000000000000e+06,1.225224000000000000e+06,1.354784000000000000e+06,1.278304000000000000e+06,1.630176000000000000e+06,1.305625500000000000e+06,1.561984000000000000e+06,1.676640000000000000e+06,1.408128000000000000e+06,1.638706500000000000e+06,1.119552000000000000e+06,1.436896000000000000e+06,9.993195000000000000e+05,1.112992000000000000e+06,1.362048000000000000e+06,1.287904000000000000e+06,1.026094500000000000e+06,1.308928000000000000e+06,1.133309300000000047e+06,1.502976000000000000e+06,1.749746300000000047e+06,1.344832000000000000e+06,9.380430000000000000e+05,1.387968000000000000e+06,1.183072500000000000e+06,1.190760800000000047e+06,1.323552000000000000e+06,1.244349000000000000e+06,1.286462300000000047e+06,1.289728000000000000e+06,1.487136000000000000e+06,1.438720000000000000e+06,1.292704000000000000e+06,1.737696000000000000e+06,1.467328000000000000e+06,1.454208000000000000e+06,1.316096000000000000e+06,1.615008000000000000e+06,1.371584000000000000e+06,1.417152000000000000e+06,1.367392000000000000e+06,1.371040000000000000e+06,1.346528000000000000e+06,1.267744000000000000e+06,1.241792000000000000e+06,1.301800500000000000e+06,1.372000000000000000e+06,1.627231500000000000e+06,1.232874000000000000e+06,1.246144000000000000e+06,1.592384000000000000e+06,1.508541800000000047e+06,1.678048000000000000e+06,1.469568000000000000e+06,1.213710800000000047e+06,1.485824000000000000e+06,1.393677000000000000e+06,1.133309300000000047e+06,1.435488000000000000e+06,1.232874000000000000e+06,1.502752000000000000e+06,1.328800000000000000e+06,1.654044800000000047e+06,1.751552000000000000e+06,1.340088800000000047e+06,1.501888000000000000e+06,1.434336000000000000e+06,1.443680000000000000e+06,1.474112000000000000e+06,1.313275500000000000e+06,1.407712000000000000e+06,1.553664000000000000e+06,1.380672000000000000e+06,1.295904000000000000e+06,1.268704000000000000e+06,1.304672000000000000e+06,1.385408000000000000e+06,1.430464000000000000e+06,1.178880000000000000e+06,1.366240000000000000e+06,1.456768000000000000e+06,1.347738800000000047e+06,1.344288000000000000e+06,1.388192000000000000e+06,1.397088000000000000e+06,1.285760000000000000e+06,9.993195000000000000e+05,1.316288000000000000e+06,1.384224000000000000e+06,1.386464000000000000e+06,1.517632000000000000e+06,1.627808000000000000e+06,1.895008000000000000e+06,1.210304000000000000e+06,1.330080000000000000e+06,1.156297500000000000e+06,1.393677000000000000e+06,1.669344800000000047e+06,1.308704000000000000e+06,1.405344000000000000e+06,1.300480000000000000e+06,1.481728000000000000e+06,1.442912000000000000e+06,1.393120000000000000e+06,2.932857000000000000e+06,1.555296000000000000e+06,1.440128000000000000e+06,1.851232000000000000e+06,1.186935800000000047e+06,1.374688000000000000e+06,9.878063000000000466e+05,1.485184000000000000e+06,1.435790300000000047e+06,1.267337300000000047e+06,1.548928000000000000e+06,1.540160000000000000e+06,1.282637300000000047e+06,1.233920000000000000e+06,1.372128000000000000e+06,1.159360000000000000e+06,1.271162300000000047e+06,1.190760800000000047e+06,1.205088000000000000e+06,1.428960000000000000e+06,1.627231500000000000e+06,1.306368000000000000e+06,1.347738800000000047e+06,1.259456000000000000e+06,1.562976000000000000e+06,1.278812300000000047e+06,1.255520000000000000e+06,1.167772500000000000e+06,1.238368000000000000e+06,1.235392000000000000e+06,1.517632000000000000e+06,1.397502000000000000e+06,1.274784000000000000e+06,1.427008000000000000e+06,1.674592000000000000e+06,1.454953500000000000e+06,1.620096000000000000e+06,1.642531500000000000e+06,1.420160000000000000e+06,1.209885800000000047e+06,1.328480000000000000e+06,1.583840000000000000e+06,1.689568000000000000e+06,1.308384000000000000e+06,1.360768000000000000e+06,1.010794500000000000e+06,1.296128000000000000e+06,1.288864000000000000e+06,1.374272000000000000e+06,1.278812300000000047e+06,1.504256000000000000e+06,1.297600000000000000e+06,1.342912000000000000e+06,1.241984000000000000e+06,1.592768300000000047e+06,1.433984000000000000e+06,1.547616000000000000e+06,1.418208000000000000e+06,1.335008000000000000e+06,1.390336000000000000e+06,1.398272000000000000e+06,1.278624000000000000e+06,1.490144000000000000e+06,1.447265300000000047e+06,1.484864000000000000e+06,1.643968000000000000e+06,1.164256000000000000e+06,1.318016000000000000e+06,1.508541800000000047e+06,1.314688000000000000e+06,1.466428500000000000e+06,1.363038800000000047e+06,1.565024000000000000e+06,1.710784000000000000e+06,1.411456000000000000e+06,1.478848000000000000e+06,2.507823000000000000e+06,9.725063000000000466e+05,1.367616000000000000e+06,1.864611000000000000e+06,1.396448000000000000e+06,1.598784000000000000e+06,1.484448000000000000e+06,1.765728000000000000e+06,1.378880000000000000e+06,1.556576000000000000e+06,1.469152000000000000e+06,1.429376000000000000e+06,1.639744000000000000e+06,1.751008000000000000e+06,1.433152000000000000e+06,1.282637300000000047e+06,1.682944000000000000e+06,1.521280000000000000e+06,1.600288000000000000e+06,1.428140300000000047e+06,1.503488000000000000e+06,1.600064000000000000e+06,1.606560000000000000e+06,1.807232000000000000e+06,1.412544000000000000e+06,1.569248000000000000e+06,2.136453799999999814e+06,1.389472000000000000e+06,1.741088000000000000e+06,1.681856000000000000e+06,1.623136000000000000e+06,1.589472000000000000e+06,1.412802000000000000e+06,1.501568000000000000e+06,2.094496000000000000e+06,1.568704000000000000e+06,1.581293300000000047e+06,1.516191800000000047e+06,1.312544000000000000e+06,1.653952000000000000e+06,1.574112000000000000e+06,1.328256000000000000e+06,1.456896000000000000e+06,1.799547800000000047e+06,1.885024000000000000e+06,1.229049000000000000e+06,1.583520000000000000e+06,1.397502000000000000e+06,1.541792000000000000e+06,1.209885800000000047e+06,1.342272000000000000e+06,1.404576000000000000e+06,1.524096000000000000e+06,1.633440000000000000e+06,1.531744000000000000e+06,1.580480000000000000e+06,1.522688000000000000e+06,1.393440000000000000e+06,1.513216000000000000e+06,1.317100500000000000e+06,1.539200000000000000e+06,1.808544000000000000e+06,1.385184000000000000e+06,1.376096000000000000e+06,1.738271300000000047e+06,1.369760000000000000e+06,1.512366800000000047e+06,1.313275500000000000e+06,1.353280000000000000e+06,1.232874000000000000e+06,1.498432000000000000e+06,1.132032000000000000e+06,1.502528000000000000e+06,1.118009300000000047e+06,1.390976000000000000e+06,1.309472000000000000e+06,1.420490300000000047e+06,1.772734500000000000e+06,1.596593300000000047e+06,1.576704000000000000e+06,1.523841800000000047e+06,1.389852000000000000e+06,1.680544000000000000e+06,1.733024000000000000e+06,1.474078500000000000e+06,1.401600000000000000e+06,1.596593300000000047e+06,1.543005000000000000e+06,1.442176000000000000e+06,1.568032000000000000e+06,1.591520000000000000e+06,1.455584000000000000e+06,1.531424000000000000e+06,1.460448000000000000e+06,1.722240000000000000e+06,1.554480000000000000e+06,1.401376000000000000e+06,1.661664000000000000e+06,1.680819800000000047e+06,1.550432000000000000e+06,1.714592000000000000e+06,1.760608000000000000e+06,1.673920000000000000e+06,1.738271300000000047e+06,1.592480000000000000e+06,1.701536000000000000e+06,1.682080000000000000e+06,1.558305000000000000e+06,1.496704000000000000e+06,1.377248000000000000e+06,1.713184000000000000e+06,1.860128000000000000e+06,1.535355000000000000e+06,1.508541800000000047e+06,1.939200000000000000e+06,1.703296000000000000e+06,1.454953500000000000e+06,1.294112300000000047e+06,1.570112000000000000e+06,1.350912000000000000e+06,1.686528000000000000e+06,1.544384000000000000e+06,1.498656000000000000e+06,1.819488000000000000e+06,1.512992000000000000e+06,1.507808000000000000e+06,1.405152000000000000e+06,1.772734500000000000e+06,1.543424000000000000e+06,1.857280000000000000e+06,1.648288000000000000e+06,1.401472000000000000e+06,1.601376000000000000e+06,1.464416000000000000e+06,1.597568000000000000e+06,1.557440000000000000e+06,1.788034500000000000e+06,1.387232000000000000e+06,1.841824000000000000e+06,1.406944000000000000e+06,1.472608000000000000e+06,1.412802000000000000e+06,1.548384000000000000e+06,1.750112000000000000e+06,1.567840000000000000e+06,1.537696000000000000e+06,1.179247500000000000e+06,1.466428500000000000e+06,1.619136000000000000e+06,1.653728000000000000e+06,1.517312000000000000e+06,2.025414000000000000e+06,1.586656000000000000e+06,1.313184000000000000e+06,1.771392000000000000e+06,1.584800000000000000e+06,1.639616000000000000e+06,1.423904000000000000e+06,1.361088000000000000e+06,1.179247500000000000e+06,1.830147800000000047e+06,1.642784000000000000e+06,1.422624000000000000e+06,1.372544000000000000e+06,1.394496000000000000e+06,1.583072000000000000e+06,1.520016800000000047e+06,1.538656000000000000e+06,1.884704000000000000e+06,1.600608000000000000e+06,1.514176000000000000e+06,1.608106500000000000e+06,1.605696000000000000e+06,1.423168000000000000e+06,1.581293300000000047e+06,1.577984000000000000e+06,1.732352000000000000e+06,1.565984000000000000e+06,2.040752300000000047e+06,1.608106500000000000e+06,1.328576000000000000e+06,1.380576000000000000e+06,1.329216000000000000e+06,1.510816000000000000e+06,1.278812300000000047e+06,1.594432000000000000e+06,1.557024000000000000e+06,1.696544000000000000e+06,1.787136000000000000e+06,1.683712000000000000e+06,1.794656000000000000e+06,1.730621300000000047e+06,1.313952000000000000e+06,1.572800000000000000e+06,1.684683000000000000e+06,1.267337300000000047e+06,1.521184000000000000e+06,1.286462300000000047e+06,1.562528000000000000e+06,1.536288000000000000e+06,1.424224000000000000e+06,1.659168000000000000e+06,1.690784000000000000e+06,1.401327000000000000e+06,1.492832000000000000e+06,2.481048000000000000e+06,1.829568000000000000e+06,1.474078500000000000e+06,1.512366800000000047e+06,1.598016000000000000e+06,1.860786000000000000e+06,1.642531500000000000e+06,1.667968000000000000e+06,1.555392000000000000e+06,1.772480000000000000e+06,1.837836000000000000e+06,1.485952000000000000e+06,1.493241800000000047e+06,1.788000000000000000e+06,1.550655000000000000e+06,1.615008000000000000e+06,1.397502000000000000e+06,1.382496000000000000e+06,2.158208000000000000e+06,1.642531500000000000e+06,1.709056000000000000e+06,1.638706500000000000e+06,2.046208000000000000e+06,1.685568000000000000e+06,1.600418300000000047e+06,1.620768000000000000e+06,1.655264000000000000e+06,1.934464000000000000e+06,2.236018500000000000e+06,1.615756500000000000e+06,2.124416000000000000e+06,1.829344000000000000e+06,1.772704000000000000e+06,1.569120000000000000e+06,1.450016000000000000e+06,1.526144000000000000e+06,1.735072000000000000e+06,1.695136000000000000e+06,1.650784000000000000e+06,1.933537500000000000e+06,1.838112000000000000e+06,1.751776000000000000e+06,1.799360000000000000e+06,1.585984000000000000e+06,1.604736000000000000e+06,1.385280000000000000e+06,1.784384000000000000e+06,1.581293300000000047e+06,1.399008000000000000e+06,1.908864000000000000e+06,1.383136000000000000e+06,1.397502000000000000e+06,1.391840000000000000e+06,1.407808000000000000e+06,1.401327000000000000e+06,1.558305000000000000e+06,1.694368000000000000e+06,1.463136000000000000e+06,1.650219800000000047e+06,1.893792000000000000e+06,1.355388800000000047e+06,1.372544000000000000e+06,1.351563800000000047e+06,1.492288000000000000e+06,1.481312000000000000e+06,1.611931500000000000e+06,1.361504000000000000e+06,1.607552000000000000e+06,1.790176000000000000e+06,1.467200000000000000e+06,1.682400000000000000e+06,1.546830000000000000e+06,1.567168000000000000e+06,1.818624000000000000e+06,1.432384000000000000e+06,2.004992000000000000e+06,1.424315300000000047e+06,1.525600000000000000e+06,1.436992000000000000e+06,1.717216000000000000e+06,1.543520000000000000e+06,1.710144000000000000e+06,1.578304000000000000e+06,2.056052300000000047e+06,1.271162300000000047e+06,2.772054000000000000e+06,1.417152000000000000e+06,1.350720000000000000e+06,1.564480000000000000e+06,1.255824000000000000e+06,1.607200000000000000e+06,1.301248000000000000e+06,1.590976000000000000e+06,1.478624000000000000e+06,1.183072500000000000e+06,1.481728500000000000e+06,1.560384000000000000e+06,1.587392000000000000e+06,1.575840000000000000e+06,1.654044800000000047e+06,1.856384000000000000e+06,1.621504000000000000e+06,1.589120000000000000e+06,1.650219800000000047e+06,1.495744000000000000e+06,1.137134300000000047e+06,1.464832000000000000e+06,1.358528000000000000e+06,1.581024000000000000e+06,1.613920000000000000e+06,1.251999000000000000e+06,1.628576000000000000e+06,1.893248000000000000e+06,1.397502000000000000e+06,1.493792000000000000e+06,1.744032000000000000e+06,1.431965300000000047e+06,1.608106500000000000e+06,1.738271300000000047e+06,1.701536000000000000e+06,1.590208000000000000e+06,1.546112000000000000e+06,1.446144000000000000e+06,1.729408000000000000e+06,1.503712000000000000e+06,1.467968000000000000e+06,1.516768000000000000e+06,1.225224000000000000e+06,1.528096000000000000e+06,1.345472000000000000e+06,1.331904000000000000e+06,1.399232000000000000e+06,1.596593300000000047e+06,1.827264000000000000e+06,1.056732800000000047e+06,1.711458000000000000e+06,1.460768000000000000e+06,1.580800000000000000e+06,1.522912000000000000e+06,1.190760800000000047e+06,1.416665300000000047e+06,1.908736000000000000e+06,1.386144000000000000e+06,1.741824000000000000e+06,1.656128000000000000e+06,1.458816000000000000e+06,1.714272000000000000e+06,1.167772500000000000e+06,1.948837500000000000e+06,2.044577300000000047e+06,1.527666800000000047e+06,1.556064000000000000e+06,1.606560000000000000e+06,1.343913800000000047e+06,1.745984000000000000e+06,1.398144000000000000e+06,1.353376000000000000e+06,1.725504000000000000e+06,1.287040000000000000e+06,1.526240000000000000e+06,1.782752000000000000e+06,1.420896000000000000e+06,1.387744000000000000e+06,1.706784000000000000e+06,1.363038800000000047e+06,1.735744000000000000e+06,2.706952500000000000e+06,1.665519800000000047e+06,2.025760000000000000e+06,1.352320000000000000e+06,1.799547800000000047e+06,1.282637300000000047e+06,1.887599300000000047e+06,1.603648000000000000e+06,1.543005000000000000e+06,1.813472000000000000e+06,1.602336000000000000e+06,1.416472500000000000e+06,1.811712000000000000e+06,1.611424000000000000e+06,1.553984000000000000e+06,1.406278600000000093e+06,1.771936000000000000e+06,1.559712000000000000e+06,1.333387800000000047e+06,1.674592000000000000e+06,1.817504000000000000e+06,1.180509000000000000e+06,1.594880000000000000e+06,1.649728000000000000e+06,1.385423600000000093e+06,1.535424000000000000e+06,1.770976000000000000e+06,1.328032000000000000e+06,1.795648000000000000e+06,1.339808000000000000e+06,1.917984000000000000e+06,1.543424000000000000e+06,1.657760000000000000e+06,1.704032000000000000e+06,1.618360300000000047e+06,1.762016000000000000e+06,1.437760000000000000e+06,1.658304000000000000e+06,1.746752000000000000e+06,1.543840000000000000e+06,1.350272000000000000e+06,1.317568000000000000e+06,2.247364500000000000e+06,1.836576000000000000e+06,1.276477500000000000e+06,1.628672000000000000e+06,1.417551800000000047e+06,1.613376000000000000e+06,1.741088000000000000e+06,1.428699300000000047e+06,1.557344000000000000e+06,1.628224000000000000e+06,1.533600000000000000e+06,1.526464000000000000e+06,1.646880000000000000e+06,1.488512000000000000e+06,1.874503000000000000e+06,1.693920000000000000e+06,1.446688000000000000e+06,1.589248000000000000e+06,1.606464000000000000e+06,1.499936000000000000e+06,1.695008000000000000e+06,1.328037899999999907e+06,1.709280000000000000e+06,1.538976000000000000e+06,1.577344000000000000e+06,1.731392000000000000e+06,1.705024000000000000e+06,1.667840000000000000e+06,1.406823600000000093e+06,1.405403399999999907e+06,1.516448000000000000e+06,1.516191800000000047e+06,1.352096000000000000e+06,1.448384000000000000e+06,1.586810300000000047e+06,1.625318399999999907e+06,1.330720000000000000e+06,1.866124100000000093e+06,2.084461800000000047e+06,1.546208000000000000e+06,1.568032000000000000e+06,1.338208000000000000e+06,1.093840000000000000e+06,1.205395300000000047e+06,1.278848000000000000e+06,1.384320000000000000e+06,1.306368000000000000e+06,1.400960000000000000e+06,1.647776000000000000e+06,1.067168899999999907e+06,1.708192000000000000e+06,1.461952000000000000e+06,1.152947800000000047e+06,1.417152000000000000e+06,1.466784000000000000e+06,1.458720000000000000e+06,1.375968000000000000e+06,1.580032000000000000e+06,1.384448000000000000e+06,1.602784000000000000e+06,1.448973000000000000e+06,1.665888000000000000e+06,1.624000000000000000e+06,1.571296000000000000e+06,1.599520000000000000e+06,1.620544000000000000e+06,1.577568000000000000e+06,1.528960000000000000e+06,1.651552000000000000e+06,1.576480000000000000e+06,1.469261300000000047e+06,1.665664000000000000e+06,1.592704000000000000e+06,1.522050399999999907e+06,1.707424000000000000e+06,1.729408000000000000e+06,1.414784000000000000e+06,1.593888000000000000e+06,1.827488000000000000e+06,1.682176000000000000e+06,1.690336000000000000e+06,1.432448300000000047e+06,1.882400000000000000e+06,1.481469300000000047e+06,1.508896000000000000e+06,1.693600000000000000e+06,1.525600000000000000e+06,1.712960000000000000e+06,1.855392000000000000e+06,2.701124000000000000e+06,1.994528000000000000e+06,1.622496000000000000e+06,1.707648000000000000e+06,1.627488000000000000e+06,1.485728000000000000e+06,1.810944000000000000e+06,1.738912000000000000e+06,1.809440000000000000e+06,1.864619800000000047e+06,1.733440000000000000e+06,1.420352000000000000e+06,1.841667600000000093e+06,1.809632000000000000e+06,2.023552000000000000e+06,1.864608000000000000e+06,1.738912000000000000e+06,1.505536000000000000e+06,1.702624000000000000e+06,1.638656000000000000e+06,1.606792800000000047e+06,5.119074000000000000e+06,4.510287000000000000e+06,5.754636000000000000e+06,2.392996500000000000e+06,1.891424300000000047e+06,1.601568000000000000e+06,2.768229000000000000e+06,1.766720000000000000e+06,1.665519800000000047e+06,1.933537500000000000e+06,1.686976000000000000e+06,1.864611000000000000e+06,1.900384000000000000e+06,1.301800500000000000e+06,1.517184000000000000e+06,1.439615300000000047e+06,1.538656000000000000e+06,1.760928000000000000e+06,1.639520000000000000e+06,1.637248000000000000e+06,1.628352000000000000e+06,1.987680000000000000e+06,1.660448000000000000e+06,1.955264000000000000e+06,1.466464000000000000e+06,1.569440000000000000e+06,1.563392000000000000e+06,1.442176000000000000e+06,1.405152000000000000e+06,1.472800000000000000e+06,1.588256000000000000e+06,1.474078500000000000e+06,1.669248000000000000e+06,1.580256000000000000e+06,1.492288000000000000e+06,1.609696000000000000e+06,1.639840000000000000e+06,1.611872000000000000e+06,1.454304000000000000e+06,1.872192000000000000e+06,1.577468300000000047e+06,4.092979500000000000e+06,1.474078500000000000e+06,1.817952000000000000e+06,1.606688000000000000e+06,1.880736000000000000e+06,1.649728000000000000e+06,1.351563800000000047e+06,1.879949300000000047e+06,1.722976000000000000e+06,1.540512000000000000e+06,1.638112000000000000e+06,1.851136000000000000e+06,1.682304000000000000e+06,1.914112000000000000e+06,1.582304000000000000e+06,1.446240000000000000e+06,1.624128000000000000e+06,1.691328000000000000e+06,1.429600000000000000e+06,1.517952000000000000e+06,1.649280000000000000e+06,1.408977000000000000e+06,1.662400000000000000e+06,1.645792000000000000e+06,1.662528000000000000e+06,1.778272000000000000e+06,1.381440000000000000e+06,1.538336000000000000e+06,1.505440000000000000e+06,1.451090300000000047e+06,1.573643300000000047e+06,1.763200000000000000e+06,1.404160000000000000e+06,1.596480000000000000e+06,1.791859500000000000e+06,1.590208000000000000e+06,1.502976000000000000e+06,1.838112000000000000e+06,1.638112000000000000e+06,1.435790300000000047e+06,1.867680000000000000e+06,1.497066800000000047e+06,1.688928000000000000e+06,1.585024000000000000e+06,1.581440000000000000e+06,1.662944000000000000e+06,1.693920000000000000e+06,2.093952000000000000e+06,1.704480000000000000e+06,1.554112000000000000e+06,1.531424000000000000e+06,1.472928000000000000e+06,1.664576000000000000e+06,1.608106500000000000e+06,1.711872000000000000e+06,1.619232000000000000e+06,1.814880000000000000e+06,1.711872000000000000e+06,1.804384000000000000e+06,1.811022800000000047e+06,1.646880000000000000e+06,1.621088000000000000e+06,1.577468300000000047e+06,1.577468300000000047e+06,1.831648000000000000e+06,1.575072000000000000e+06,1.635488000000000000e+06,1.611424000000000000e+06,2.007872000000000000e+06,1.789536000000000000e+06,1.700992000000000000e+06,1.788864000000000000e+06,1.512352000000000000e+06,1.595200000000000000e+06,1.924448000000000000e+06,1.900928000000000000e+06,1.389852000000000000e+06,1.510944000000000000e+06,1.663296000000000000e+06,1.800896000000000000e+06,1.652096000000000000e+06,1.687520000000000000e+06,1.689568000000000000e+06,1.529152000000000000e+06,1.489378500000000000e+06,1.419168000000000000e+06,1.706656000000000000e+06,1.629216000000000000e+06,1.569818300000000047e+06,1.636160000000000000e+06,1.656448000000000000e+06,1.663840000000000000e+06,1.619581500000000000e+06,1.602976000000000000e+06,1.925888000000000000e+06,1.716672000000000000e+06,1.802976000000000000e+06,1.695776000000000000e+06,1.814560000000000000e+06,1.551200000000000000e+06,1.670112000000000000e+06,1.709504000000000000e+06,1.646784000000000000e+06,1.780352000000000000e+06,1.604512000000000000e+06,1.572896000000000000e+06,1.706784000000000000e+06,1.518592000000000000e+06,1.652640000000000000e+06,1.821888000000000000e+06,1.645792000000000000e+06,1.993632000000000000e+06,1.876576000000000000e+06,1.585118300000000047e+06,1.881280000000000000e+06,1.730848000000000000e+06,2.040752300000000047e+06,1.896672000000000000e+06,2.186255299999999814e+06,1.707200000000000000e+06,1.707872000000000000e+06,1.757396300000000047e+06,1.551296000000000000e+06,1.490368000000000000e+06,1.338304000000000000e+06,1.363038800000000047e+06,1.723520000000000000e+06,1.661216000000000000e+06,1.341824000000000000e+06,1.790528000000000000e+06,1.393677000000000000e+06,1.658080000000000000e+06,1.412802000000000000e+06,1.599104000000000000e+06,1.734446300000000047e+06,1.492192000000000000e+06,1.401327000000000000e+06,1.504256000000000000e+06,1.618816000000000000e+06,1.562848000000000000e+06,1.723424000000000000e+06,1.361504000000000000e+06,1.477120000000000000e+06,1.513312000000000000e+06,1.641792000000000000e+06,1.726912000000000000e+06,1.412802000000000000e+06,1.461824000000000000e+06,1.627488000000000000e+06,1.673696000000000000e+06,1.970144000000000000e+06,1.656000000000000000e+06,2.014944000000000000e+06,1.447265300000000047e+06,1.373184000000000000e+06,1.525184000000000000e+06,1.700032000000000000e+06,1.599840000000000000e+06,1.431965300000000047e+06,1.439615300000000047e+06,1.545792000000000000e+06,1.638706500000000000e+06,1.499744000000000000e+06,1.715680000000000000e+06,1.508352000000000000e+06,1.749746300000000047e+06,1.601248000000000000e+06,1.667968000000000000e+06,1.635936000000000000e+06,1.493376000000000000e+06,1.757120000000000000e+06,1.755040000000000000e+06,1.661440000000000000e+06,1.933600000000000000e+06,1.520416000000000000e+06,1.524512000000000000e+06,1.553440000000000000e+06,1.527666800000000047e+06,1.762656000000000000e+06,1.707633000000000000e+06,1.543744000000000000e+06,1.377472000000000000e+06,1.580384000000000000e+06,1.476160000000000000e+06,1.557440000000000000e+06,1.679904000000000000e+06,1.405152000000000000e+06,1.646880000000000000e+06,1.827904000000000000e+06,1.825408000000000000e+06,1.801664000000000000e+06,1.486688000000000000e+06,1.553792000000000000e+06,1.694592000000000000e+06,1.876124300000000047e+06,1.621312000000000000e+06,1.585792000000000000e+06,1.624544000000000000e+06,1.650219800000000047e+06,1.700768000000000000e+06,1.726816000000000000e+06,1.584160000000000000e+06,1.642531500000000000e+06,1.789312000000000000e+06,1.735744000000000000e+06,1.868436000000000000e+06,1.520320000000000000e+06,1.710368000000000000e+06,1.715264000000000000e+06,1.567616000000000000e+06,1.596704000000000000e+06,1.749792000000000000e+06,1.603424000000000000e+06,1.624768000000000000e+06,1.745440000000000000e+06,1.581293300000000047e+06,1.657869800000000047e+06,1.707968000000000000e+06,1.770848000000000000e+06,1.526912000000000000e+06,1.633760000000000000e+06,1.580032000000000000e+06,1.805376000000000000e+06,1.626496000000000000e+06,1.735296000000000000e+06,1.787680000000000000e+06,1.474848000000000000e+06,1.678048000000000000e+06,1.584928000000000000e+06,1.597024000000000000e+06,1.705024000000000000e+06,1.595744000000000000e+06,1.624448000000000000e+06,1.374513800000000047e+06,1.721024000000000000e+06,1.648416000000000000e+06,1.638528000000000000e+06,1.746080000000000000e+06,1.548704000000000000e+06,1.604608000000000000e+06,1.530560000000000000e+06,1.560576000000000000e+06,1.489378500000000000e+06,1.493241800000000047e+06,1.725504000000000000e+06,1.407584000000000000e+06,1.757396300000000047e+06,1.953184000000000000e+06,1.657760000000000000e+06,1.641248000000000000e+06,1.609504000000000000e+06,1.836032000000000000e+06,1.761792000000000000e+06,1.810304000000000000e+06,1.542016000000000000e+06,1.620544000000000000e+06,1.875264000000000000e+06,1.565344000000000000e+06,1.790400000000000000e+06,1.704480000000000000e+06,1.679808000000000000e+06,1.925344000000000000e+06,1.726796300000000047e+06,1.744896000000000000e+06,1.726912000000000000e+06,1.768909500000000000e+06,2.029632000000000000e+06,2.048544000000000000e+06,1.588608000000000000e+06,1.675136000000000000e+06,1.737600000000000000e+06,1.546656000000000000e+06,1.705344000000000000e+06,1.700032000000000000e+06,1.834048000000000000e+06,1.593248000000000000e+06,1.733568000000000000e+06,1.574112000000000000e+06,1.874912000000000000e+06,1.637984000000000000e+06,1.666976000000000000e+06,2.070112000000000000e+06,1.876128000000000000e+06,1.646394800000000047e+06,1.754816000000000000e+06,1.530784000000000000e+06,2.033376000000000000e+06,1.534784000000000000e+06,1.754368000000000000e+06,1.716672000000000000e+06,3.097485000000000000e+06,1.523552000000000000e+06,2.086944000000000000e+06,1.755360000000000000e+06,1.397502000000000000e+06,1.507264000000000000e+06,1.389888000000000000e+06,1.618816000000000000e+06,1.438496000000000000e+06,1.571392000000000000e+06,1.887599300000000047e+06,1.457216000000000000e+06,1.485088000000000000e+06,1.517632000000000000e+06,1.350816000000000000e+06,1.652096000000000000e+06,1.610784000000000000e+06,1.461184000000000000e+06,1.792928000000000000e+06,1.579712000000000000e+06,1.631488000000000000e+06,1.641696000000000000e+06,1.732800000000000000e+06,1.595424000000000000e+06,1.431965300000000047e+06,1.520096000000000000e+06,1.566624000000000000e+06,1.577468300000000047e+06,1.478176000000000000e+06,1.812704000000000000e+06,1.578304000000000000e+06,1.562976000000000000e+06,1.432608000000000000e+06,1.817408000000000000e+06,1.309450500000000000e+06,1.483776000000000000e+06,1.822560000000000000e+06,1.584480000000000000e+06,1.468512000000000000e+06,1.598560000000000000e+06,1.615648000000000000e+06,1.531744000000000000e+06,1.470253500000000000e+06,1.302624000000000000e+06,1.593888000000000000e+06,1.435790300000000047e+06,1.564896000000000000e+06,1.507392000000000000e+06,1.656000000000000000e+06,1.639520000000000000e+06,1.631056500000000000e+06,1.558305000000000000e+06,2.297295000000000000e+06,1.694912000000000000e+06,1.698944000000000000e+06,1.664928000000000000e+06,1.721888000000000000e+06,1.604928000000000000e+06,1.819040000000000000e+06,1.891712000000000000e+06,1.800992000000000000e+06,1.524960000000000000e+06,1.778816000000000000e+06,1.517504000000000000e+06,1.751552000000000000e+06,1.476576000000000000e+06,1.594336000000000000e+06,1.741280000000000000e+06,1.648832000000000000e+06,2.013939000000000000e+06,1.850368000000000000e+06,1.416665300000000047e+06,1.657088000000000000e+06,1.640288000000000000e+06,2.094340500000000000e+06,1.565984000000000000e+06,1.869216000000000000e+06,1.537920000000000000e+06,1.619581500000000000e+06,1.133309300000000047e+06,1.503936000000000000e+06,1.784928000000000000e+06,1.529152000000000000e+06,1.317100500000000000e+06,1.798368000000000000e+06,1.517728000000000000e+06,1.428512000000000000e+06,1.780576000000000000e+06,1.627584000000000000e+06,1.635616000000000000e+06,1.625312000000000000e+06,1.714816000000000000e+06,1.757856000000000000e+06,1.888096000000000000e+06,1.474078500000000000e+06,1.835680000000000000e+06,1.527666800000000047e+06,1.565024000000000000e+06,1.664576000000000000e+06,1.692512000000000000e+06,1.587936000000000000e+06,1.688928000000000000e+06,1.681984000000000000e+06,1.448192000000000000e+06,1.600064000000000000e+06,1.435790300000000047e+06,1.513216000000000000e+06,1.877216000000000000e+06,1.946240000000000000e+06,1.664800000000000000e+06,1.645056000000000000e+06,1.646240000000000000e+06,1.638706500000000000e+06,1.489600000000000000e+06,1.784288000000000000e+06,1.581293300000000047e+06,1.940736000000000000e+06,1.671424000000000000e+06,1.615756500000000000e+06,1.557248000000000000e+06,1.558432000000000000e+06,1.790080000000000000e+06,1.999584000000000000e+06,1.754592000000000000e+06,1.494112000000000000e+06,1.640160000000000000e+06,1.537696000000000000e+06,1.803372800000000047e+06,1.540832000000000000e+06,1.629632000000000000e+06,1.686752000000000000e+06,1.628576000000000000e+06,1.874720000000000000e+06,1.745120000000000000e+06,1.650219800000000047e+06,1.604736000000000000e+06,1.672640000000000000e+06,1.769984000000000000e+06,1.801984000000000000e+06,1.563936000000000000e+06,1.602560000000000000e+06,1.530464000000000000e+06,1.454953500000000000e+06,1.576896000000000000e+06,1.682944000000000000e+06,1.735296000000000000e+06,1.661664000000000000e+06,1.495296000000000000e+06,1.546752000000000000e+06,1.468064000000000000e+06,1.683488000000000000e+06,1.324750500000000000e+06,1.482272000000000000e+06,1.990976000000000000e+06,1.755264000000000000e+06,1.887104000000000000e+06,1.901504000000000000e+06,1.731488000000000000e+06,1.458778500000000000e+06,1.852000000000000000e+06,1.741280000000000000e+06,1.721248000000000000e+06,1.945012500000000000e+06,1.575168000000000000e+06,1.801440000000000000e+06,1.816320000000000000e+06,1.448832000000000000e+06,1.492512000000000000e+06,1.605280000000000000e+06,1.267337300000000047e+06,1.409408000000000000e+06,1.556928000000000000e+06,1.464512000000000000e+06,1.511904000000000000e+06,1.720064000000000000e+06,1.551840000000000000e+06,1.578208000000000000e+06,1.282637300000000047e+06,1.619904000000000000e+06,1.636256000000000000e+06,1.541152000000000000e+06,1.416665300000000047e+06,1.587392000000000000e+06,1.363456000000000000e+06,1.378432000000000000e+06,1.426272000000000000e+06,1.570848000000000000e+06,1.494464000000000000e+06,1.543616000000000000e+06,1.757664000000000000e+06,1.512352000000000000e+06,1.664160000000000000e+06,1.659168000000000000e+06,1.297937300000000047e+06,1.518912000000000000e+06,1.527666800000000047e+06,1.523872000000000000e+06,1.429280000000000000e+06,1.297937300000000047e+06,1.347738800000000047e+06,1.712864000000000000e+06,1.700672000000000000e+06,1.451090300000000047e+06,1.763008000000000000e+06,1.662304000000000000e+06,1.400960000000000000e+06,1.425504000000000000e+06,1.607424000000000000e+06,1.616736000000000000e+06,1.605280000000000000e+06,1.855200000000000000e+06,1.577760000000000000e+06,1.579296000000000000e+06,2.013939000000000000e+06,1.579168000000000000e+06,1.599744000000000000e+06,1.668064000000000000e+06,1.569818300000000047e+06,1.569818300000000047e+06,3.227688000000000000e+06,1.568800000000000000e+06,1.534016000000000000e+06,1.647968000000000000e+06,1.547840000000000000e+06,1.405664000000000000e+06,1.787552000000000000e+06,1.615232000000000000e+06,1.828128000000000000e+06,1.424992000000000000e+06,1.505536000000000000e+06,1.726796300000000047e+06,1.472160000000000000e+06,1.358528000000000000e+06,1.948837500000000000e+06,1.510304000000000000e+06,1.593568000000000000e+06,1.784736000000000000e+06,1.529376000000000000e+06,1.598112000000000000e+06,1.748832000000000000e+06,1.483680000000000000e+06,1.401327000000000000e+06,1.217535800000000047e+06,1.502752000000000000e+06,1.737600000000000000e+06,1.362176000000000000e+06,1.678048000000000000e+06,1.445056000000000000e+06,1.627168000000000000e+06,1.701536000000000000e+06,1.397312000000000000e+06,1.530240000000000000e+06,1.604243300000000047e+06,1.626944000000000000e+06,1.627231500000000000e+06,1.729408000000000000e+06,1.568896000000000000e+06,1.676864000000000000e+06,1.663840000000000000e+06,1.795872000000000000e+06,1.374513800000000047e+06,1.536064000000000000e+06,1.536512000000000000e+06,1.641248000000000000e+06,1.670560000000000000e+06,1.778496000000000000e+06,1.681632000000000000e+06,1.621088000000000000e+06,1.405568000000000000e+06,1.550528000000000000e+06,1.513536000000000000e+06,1.355520000000000000e+06,1.468512000000000000e+06,2.015168000000000000e+06,1.440544000000000000e+06,1.722971300000000047e+06,1.438400000000000000e+06,1.559936000000000000e+06,1.668512000000000000e+06,1.663392000000000000e+06,1.481728500000000000e+06,1.468192000000000000e+06,1.251999000000000000e+06,1.500891800000000047e+06,1.661120000000000000e+06,2.215872000000000000e+06,1.527648000000000000e+06,1.190760800000000047e+06,1.608106500000000000e+06,1.455392000000000000e+06,1.957248000000000000e+06,1.516191800000000047e+06,1.408977000000000000e+06,1.619680000000000000e+06,1.794432000000000000e+06,1.248174000000000000e+06,1.934240000000000000e+06,1.619456000000000000e+06,1.366863800000000047e+06,1.552800000000000000e+06,1.657632000000000000e+06,1.580032000000000000e+06,1.682304000000000000e+06,1.461728000000000000e+06,1.926976000000000000e+06,1.768128000000000000e+06,1.747712000000000000e+06,1.713088000000000000e+06,1.428000000000000000e+06,1.286462300000000047e+06,1.760160000000000000e+06,1.644064000000000000e+06,1.899392000000000000e+06,1.500891800000000047e+06,1.874720000000000000e+06,1.987680000000000000e+06,1.583840000000000000e+06,1.488192000000000000e+06,1.604243300000000047e+06,1.632800000000000000e+06,1.494112000000000000e+06,1.577344000000000000e+06,1.794784000000000000e+06,1.662528000000000000e+06,1.819584000000000000e+06,1.555520000000000000e+06,1.545472000000000000e+06,1.906724300000000047e+06,1.681088000000000000e+06,1.731040000000000000e+06,1.723424000000000000e+06,1.926208000000000000e+06,1.676096000000000000e+06,2.101824000000000000e+06,1.640160000000000000e+06,1.573643300000000047e+06,1.709056000000000000e+06,1.754816000000000000e+06,1.655456000000000000e+06,1.686752000000000000e+06,1.813472000000000000e+06,1.569344000000000000e+06,1.777728000000000000e+06,1.887599300000000047e+06,1.987680000000000000e+06,1.671648000000000000e+06,2.374592000000000000e+06,1.893568000000000000e+06,1.914336000000000000e+06,2.073216000000000000e+06,2.228480000000000000e+06,2.321536000000000000e+06,2.571968000000000000e+06,2.458304000000000000e+06,2.562112000000000000e+06,2.814848000000000000e+06,2.822912000000000000e+06,2.615076000000000000e+06,2.861952000000000000e+06,3.060864000000000000e+06,3.201344000000000000e+06,3.199872000000000000e+06,3.179904000000000000e+06,3.361344000000000000e+06,3.472717500000000000e+06,3.303552000000000000e+06,3.205312000000000000e+06,3.191936000000000000e+06,3.160768000000000000e+06,2.886912000000000000e+06,2.821632000000000000e+06,2.876672000000000000e+06,2.675968000000000000e+06,2.754752000000000000e+06,2.701312000000000000e+06,2.346752000000000000e+06,2.425856000000000000e+06,2.402560000000000000e+06,2.370624000000000000e+06,2.138880000000000000e+06,2.159424000000000000e+06,1.935584000000000000e+06,1.700896000000000000e+06,1.673824000000000000e+06,1.485728000000000000e+06,1.359712000000000000e+06,1.214976000000000000e+06,1.080864000000000000e+06,1.068224000000000000e+06,8.008960000000000000e+05,6.621280000000000000e+05,5.383680000000000000e+05,4.359280000000000000e+05,3.531360000000000000e+05,2.641920000000000000e+05,2.438160000000000000e+05,1.917040000000000000e+05,1.214880000000000000e+05,9.662800000000000000e+04,7.973800000000000000e+04,5.191900000000000000e+04,4.920900000000000000e+04,3.656900000000000000e+04,3.045300000000000000e+04,1.832600000000000000e+04,2.033000000000000000e+04,1.582200000000000000e+04,1.121400000000000000e+04,9.611000000000000000e+03,9.411000000000000000e+03,1.071300000000000000e+04,8.310000000000000000e+03,1.021200000000000000e+04,5.606000000000000000e+03,4.605000000000000000e+03,5.105000000000000000e+03,4.605000000000000000e+03,6.707000000000000000e+03,4.004000000000000000e+03,3.904000000000000000e+03,4.204000000000000000e+03,5.005000000000000000e+03,4.004000000000000000e+03,3.503000000000000000e+03,4.705000000000000000e+03,4.404000000000000000e+03,4.705000000000000000e+03,4.304000000000000000e+03,1.029919500000000000e+06,5.306000000000000000e+03,3.303000000000000000e+03,3.503000000000000000e+03,4.705000000000000000e+03,3.503000000000000000e+03,3.904000000000000000e+03,3.403000000000000000e+03,4.204000000000000000e+03,4.705000000000000000e+03,5.005000000000000000e+03,4.304000000000000000e+03,6.107000000000000000e+03,4.404000000000000000e+03,3.503000000000000000e+03,4.304000000000000000e+03,3.603000000000000000e+03,3.403000000000000000e+03,3.103000000000000000e+03,2.002000000000000000e+03,3.303000000000000000e+03,3.003000000000000000e+03,2.802000000000000000e+03,3.704000000000000000e+03,2.302000000000000000e+03,3.603000000000000000e+03,3.603000000000000000e+03,4.304000000000000000e+03,3.603000000000000000e+03,2.802000000000000000e+03,3.804000000000000000e+03,3.103000000000000000e+03,nan
4.794930000000000092e+01,2.565274500000000000e+06,2.565274500000000000e+06,2.408296500000000000e+06,2.871580500000000000e+06,3.047683500000000000e+06,2.718427500000000000e+06,2.925207000000000000e+06,2.898355500000000000e+06,2.488736299999999814e+06,3.066885000000000000e+06,2.764404000000000000e+06,3.151111500000000000e+06,3.124260000000000000e+06,2.852455500000000000e+06,2.948157000000000000e+06,2.622726000000000000e+06,2.523123000000000000e+06,3.288888000000000000e+06,3.545469000000000000e+06,3.204661500000000000e+06,2.366183299999999814e+06,2.890705500000000000e+06,3.001344000000000000e+06,2.580574500000000000e+06,2.886880500000000000e+06,2.837155500000000000e+06,3.089835000000000000e+06,4.058554500000000000e+06,3.304264500000000000e+06,3.687147000000000000e+06,2.209205299999999814e+06,2.951982000000000000e+06,3.070710000000000000e+06,2.144142000000000000e+06,2.304945000000000000e+06,2.377696500000000000e+06,2.331720000000000000e+06,1.573643300000000047e+06,1.746080000000000000e+06,1.795684500000000000e+06,1.922048000000000000e+06,1.669376000000000000e+06,1.657408000000000000e+06,1.353376000000000000e+06,1.887599300000000047e+06,1.656320000000000000e+06,1.413280000000000000e+06,1.271162300000000047e+06,1.246464000000000000e+06,1.365696000000000000e+06,1.588943300000000047e+06,1.669344800000000047e+06,1.366016000000000000e+06,1.255296000000000000e+06,1.326752000000000000e+06,1.178336000000000000e+06,1.363038800000000047e+06,1.034480000000000000e+06,1.065984000000000000e+06,1.411768500000000000e+06,1.008272000000000000e+06,1.424315300000000047e+06,1.366863800000000047e+06,9.169440000000000000e+05,1.509633100000000093e+06,3.235338000000000000e+06,1.043328000000000000e+06,1.126016000000000000e+06,1.497472000000000000e+06,1.454953500000000000e+06,1.319296000000000000e+06,1.136064000000000000e+06,1.071360000000000000e+06,1.133309300000000047e+06,1.010794500000000000e+06,1.307648000000000000e+06,1.380896000000000000e+06,1.948837500000000000e+06,1.037607800000000047e+06,1.273312000000000000e+06,1.415520000000000000e+06,1.431965300000000047e+06,1.317376000000000000e+06,1.429376000000000000e+06,1.562130000000000000e+06,1.826322800000000047e+06,1.392800000000000000e+06,1.413696000000000000e+06,1.343968000000000000e+06,1.768224000000000000e+06,1.335648000000000000e+06,1.434656000000000000e+06,1.213710800000000047e+06,1.654044800000000047e+06,1.449056000000000000e+06,1.512992000000000000e+06,1.330816000000000000e+06,1.712640000000000000e+06,1.483584000000000000e+06,1.418976000000000000e+06,1.248174000000000000e+06,1.811022800000000047e+06,2.075215500000000000e+06,1.479808000000000000e+06,1.284064000000000000e+06,1.484864000000000000e+06,1.405152000000000000e+06,1.557344000000000000e+06,1.673376000000000000e+06,1.547936000000000000e+06,1.299520000000000000e+06,1.719072000000000000e+06,1.438176000000000000e+06,1.420352000000000000e+06,1.598656000000000000e+06,1.749746300000000047e+06,1.929712500000000000e+06,1.396768000000000000e+06,1.431965300000000047e+06,1.367200000000000000e+06,1.355388800000000047e+06,1.399552000000000000e+06,1.341408000000000000e+06,1.772832000000000000e+06,1.376608000000000000e+06,1.534880000000000000e+06,1.505216000000000000e+06,1.297504000000000000e+06,1.431200000000000000e+06,1.555616000000000000e+06,1.876124300000000047e+06,1.234752000000000000e+06,1.565955000000000000e+06,1.471840000000000000e+06,1.523841800000000047e+06,1.379840000000000000e+06,1.948837500000000000e+06,1.536928000000000000e+06,1.323776000000000000e+06,1.403744000000000000e+06,1.720928000000000000e+06,1.559392000000000000e+06,1.595296000000000000e+06,1.577468300000000047e+06,2.209205299999999814e+06,1.876124300000000047e+06,1.788034500000000000e+06,1.480992000000000000e+06,2.691652500000000000e+06,1.830147800000000047e+06,1.226688000000000000e+06,1.502112000000000000e+06,1.975650800000000047e+06,1.830147800000000047e+06,2.909907000000000000e+06,3.185536500000000000e+06,2.588224500000000000e+06,2.124978799999999814e+06,1.960350800000000047e+06,1.638336000000000000e+06,1.467200000000000000e+06,1.833972800000000047e+06,1.956525800000000047e+06,1.083546000000000000e+06,1.333824000000000000e+06,1.305632000000000000e+06,1.531530000000000000e+06,1.527666800000000047e+06,1.424864000000000000e+06,1.322048000000000000e+06,1.520016800000000047e+06,1.799547800000000047e+06,1.340992000000000000e+06,1.768909500000000000e+06,1.525696000000000000e+06,1.879949300000000047e+06,1.638706500000000000e+06,1.482592000000000000e+06,1.692333000000000000e+06,1.320768000000000000e+06,1.361504000000000000e+06,1.239744000000000000e+06,1.328480000000000000e+06,1.280768000000000000e+06,1.322720000000000000e+06,1.239328000000000000e+06,1.994814000000000000e+06,1.320352000000000000e+06,1.611104000000000000e+06,1.062304000000000000e+06,1.434112000000000000e+06,1.431965300000000047e+06,2.224543500000000000e+06,1.545472000000000000e+06,1.298048000000000000e+06,1.504480000000000000e+06,1.098846000000000000e+06,1.584576000000000000e+06,1.979475800000000047e+06,1.268704000000000000e+06,1.498112000000000000e+06,1.398048000000000000e+06,1.427136000000000000e+06,1.679360000000000000e+06,1.403616000000000000e+06,1.711008000000000000e+06,1.462496000000000000e+06,1.895249300000000047e+06,1.517952000000000000e+06,2.986483500000000000e+06,1.498432000000000000e+06,1.316288000000000000e+06,1.456128000000000000e+06,1.438944000000000000e+06,1.864611000000000000e+06,1.615136000000000000e+06,1.278528000000000000e+06,1.431520000000000000e+06,1.512224000000000000e+06,1.803372800000000047e+06,1.230912000000000000e+06,1.742096300000000047e+06,1.385824000000000000e+06,1.960350800000000047e+06,1.471200000000000000e+06,1.259649000000000000e+06,1.488192000000000000e+06,1.872261000000000000e+06,1.272864000000000000e+06,2.033102300000000047e+06,1.324096000000000000e+06,1.599648000000000000e+06,1.610560000000000000e+06,1.472704000000000000e+06,1.696158000000000000e+06,1.729088000000000000e+06,1.390336000000000000e+06,1.434848000000000000e+06,1.474848000000000000e+06,1.495520000000000000e+06,1.538240000000000000e+06,1.396864000000000000e+06,1.736512000000000000e+06,1.469472000000000000e+06,1.484096000000000000e+06,1.417248000000000000e+06,1.868436000000000000e+06,1.424224000000000000e+06,2.063702300000000047e+06,1.461728000000000000e+06,1.561760000000000000e+06,1.471072000000000000e+06,1.395360000000000000e+06,1.482816000000000000e+06,1.952700800000000047e+06,2.224543500000000000e+06,1.736608000000000000e+06,1.420490300000000047e+06,1.532512000000000000e+06,1.633216000000000000e+06,1.190760800000000047e+06,1.213710800000000047e+06,1.357984000000000000e+06,1.818672800000000047e+06,1.420896000000000000e+06,1.348032000000000000e+06,2.477223000000000000e+06,1.665519800000000047e+06,1.929712500000000000e+06,1.412864000000000000e+06,1.504716800000000047e+06,1.837836000000000000e+06,1.494880000000000000e+06,1.461088000000000000e+06,1.482816000000000000e+06,1.516960000000000000e+06,1.922062500000000000e+06,1.442176000000000000e+06,1.517088000000000000e+06,1.175422500000000000e+06,1.685120000000000000e+06,1.948837500000000000e+06,1.301792000000000000e+06,1.432832000000000000e+06,1.499392000000000000e+06,1.541792000000000000e+06,1.702624000000000000e+06,1.680819800000000047e+06,1.325056000000000000e+06,1.414144000000000000e+06,1.497066800000000047e+06,1.412320000000000000e+06,1.424768000000000000e+06,1.684683000000000000e+06,1.620544000000000000e+06,2.021589000000000000e+06,1.465056000000000000e+06,1.433792000000000000e+06,1.663392000000000000e+06,1.461952000000000000e+06,1.479712000000000000e+06,2.213030299999999814e+06,1.599520000000000000e+06,1.772480000000000000e+06,2.010114000000000000e+06,1.737248000000000000e+06,2.228368500000000000e+06,1.720256000000000000e+06,1.811022800000000047e+06,2.236018500000000000e+06,1.731936000000000000e+06,1.769760000000000000e+06,1.673376000000000000e+06,1.528288000000000000e+06,1.563168000000000000e+06,1.989984000000000000e+06,1.948837500000000000e+06,1.630080000000000000e+06,1.770080000000000000e+06,1.636480000000000000e+06,1.561248000000000000e+06,1.742096300000000047e+06,1.947456000000000000e+06,1.547744000000000000e+06,1.914412500000000000e+06,1.899074300000000047e+06,1.677504000000000000e+06,1.382080000000000000e+06,1.403936000000000000e+06,2.017764000000000000e+06,2.136453799999999814e+06,1.386688000000000000e+06,1.818672800000000047e+06,1.545568000000000000e+06,1.340088800000000047e+06,1.250080000000000000e+06,1.538784000000000000e+06,1.511488000000000000e+06,1.329440000000000000e+06,1.751552000000000000e+06,1.515360000000000000e+06,1.601792000000000000e+06,1.795684500000000000e+06,1.514176000000000000e+06,1.236699000000000000e+06,1.347392000000000000e+06,1.316832000000000000e+06,1.309450500000000000e+06,1.523776000000000000e+06,1.535648000000000000e+06,1.297937300000000047e+06,1.742048000000000000e+06,1.631488000000000000e+06,1.508768000000000000e+06,1.299648000000000000e+06,1.964175800000000047e+06,1.579712000000000000e+06,1.485632000000000000e+06,1.302432000000000000e+06,1.458778500000000000e+06,1.763424000000000000e+06,1.336288000000000000e+06,1.306144000000000000e+06,1.380032000000000000e+06,1.560384000000000000e+06,1.551520000000000000e+06,1.328575500000000000e+06,1.538432000000000000e+06,2.220718500000000000e+06,1.487232000000000000e+06,1.948837500000000000e+06,1.569818300000000047e+06,1.430144000000000000e+06,1.608416000000000000e+06,1.167772500000000000e+06,1.686208000000000000e+06,1.529152000000000000e+06,1.581568000000000000e+06,1.486464000000000000e+06,1.415008000000000000e+06,1.477664000000000000e+06,1.443136000000000000e+06,1.495968000000000000e+06,1.479712000000000000e+06,1.808864000000000000e+06,1.351563800000000047e+06,1.513952000000000000e+06,1.730621300000000047e+06,1.316416000000000000e+06,1.722971300000000047e+06,1.495968000000000000e+06,1.470253500000000000e+06,1.811022800000000047e+06,1.661888000000000000e+06,1.615872000000000000e+06,1.952700800000000047e+06,1.409312000000000000e+06,1.732576000000000000e+06,1.356384000000000000e+06,1.646560000000000000e+06,1.633536000000000000e+06,1.381024000000000000e+06,1.427136000000000000e+06,1.163947500000000000e+06,1.799547800000000047e+06,1.328992000000000000e+06,1.550655000000000000e+06,1.540832000000000000e+06,1.557792000000000000e+06,1.363968000000000000e+06,1.484320000000000000e+06,1.378377000000000000e+06,1.614240000000000000e+06,1.339040000000000000e+06,1.356064000000000000e+06,1.428140300000000047e+06,1.555072000000000000e+06,1.738271300000000047e+06,1.784209500000000000e+06,1.597152000000000000e+06,1.799547800000000047e+06,1.461408000000000000e+06,1.386592000000000000e+06,1.341952000000000000e+06,1.501344000000000000e+06,1.156297500000000000e+06,2.297295000000000000e+06,1.428736000000000000e+06,1.856961000000000000e+06,1.324512000000000000e+06,1.879949300000000047e+06,1.964175800000000047e+06,1.526560000000000000e+06,1.537376000000000000e+06,1.629440000000000000e+06,1.431965300000000047e+06,1.255824000000000000e+06,1.629440000000000000e+06,1.327840000000000000e+06,1.783072000000000000e+06,1.772734500000000000e+06,1.401056000000000000e+06,2.002464000000000000e+06,1.512366800000000047e+06,1.711458000000000000e+06,1.473248000000000000e+06,1.322048000000000000e+06,2.029277300000000047e+06,1.451090300000000047e+06,1.346336000000000000e+06,2.059877300000000047e+06,1.144784300000000047e+06,1.546112000000000000e+06,1.457440000000000000e+06,1.696158000000000000e+06,1.216992000000000000e+06,1.121834300000000047e+06,1.722971300000000047e+06,1.121248000000000000e+06,1.556576000000000000e+06,1.312448000000000000e+06,1.738271300000000047e+06,1.304032000000000000e+06,1.443232000000000000e+06,9.993195000000000000e+05,1.910549300000000047e+06,1.232736000000000000e+06,1.134048000000000000e+06,1.837836000000000000e+06,1.453440000000000000e+06,1.369760000000000000e+06,1.450560000000000000e+06,1.742096300000000047e+06,1.512000000000000000e+06,1.933537500000000000e+06,1.645600000000000000e+06,1.753571300000000047e+06,1.206060800000000047e+06,1.592768300000000047e+06,1.420490300000000047e+06,1.922062500000000000e+06,1.998639000000000000e+06,1.266592000000000000e+06,1.757396300000000047e+06,1.899074300000000047e+06,9.916313000000000466e+05,1.745344000000000000e+06,1.308832000000000000e+06,1.291968000000000000e+06,1.282637300000000047e+06,1.010794500000000000e+06,1.772480000000000000e+06,1.755360000000000000e+06,1.643200000000000000e+06,1.105600000000000000e+06,1.328480000000000000e+06,1.276832000000000000e+06,1.220928000000000000e+06,1.709280000000000000e+06,1.029919500000000000e+06,1.493056000000000000e+06,1.703808000000000000e+06,1.079721000000000000e+06,1.738271300000000047e+06,1.883774300000000047e+06,1.628352000000000000e+06,1.259776000000000000e+06,1.948837500000000000e+06,1.641888000000000000e+06,1.217535800000000047e+06,6.945435000000000000e+06,1.428140300000000047e+06,1.719108000000000000e+06,2.044577300000000047e+06,1.699983000000000000e+06,1.742096300000000047e+06,1.343328000000000000e+06,1.462368000000000000e+06,1.604243300000000047e+06,1.378016000000000000e+06,1.439615300000000047e+06,1.177408000000000000e+06,1.327200000000000000e+06,1.569818300000000047e+06,1.854528000000000000e+06,1.876124300000000047e+06,1.573643300000000047e+06,1.511264000000000000e+06,1.357248000000000000e+06,1.602240000000000000e+06,1.618496000000000000e+06,1.335968000000000000e+06,1.602784000000000000e+06,1.430560000000000000e+06,1.320448000000000000e+06,1.416384000000000000e+06,1.022269500000000000e+06,2.086690500000000000e+06,1.853136000000000000e+06,1.512864000000000000e+06,1.305824000000000000e+06,1.738271300000000047e+06,1.550655000000000000e+06,1.699983000000000000e+06,1.135968000000000000e+06,1.446560000000000000e+06,1.349952000000000000e+06,1.450208000000000000e+06,1.483776000000000000e+06,1.528960000000000000e+06,1.302112000000000000e+06,2.052227300000000047e+06,1.795684500000000000e+06,1.799547800000000047e+06,1.556256000000000000e+06,1.302304000000000000e+06,1.271712000000000000e+06,1.273952000000000000e+06,1.604736000000000000e+06,1.274987300000000047e+06,1.726796300000000047e+06,1.489378500000000000e+06,1.598976000000000000e+06,1.600418300000000047e+06,1.569818300000000047e+06,1.381344000000000000e+06,1.726796300000000047e+06,1.457216000000000000e+06,1.669344800000000047e+06,1.922062500000000000e+06,1.398912000000000000e+06,1.217535800000000047e+06,1.707633000000000000e+06,1.422400000000000000e+06,1.158944000000000000e+06,1.267337300000000047e+06,1.722971300000000047e+06,2.094340500000000000e+06,1.237728000000000000e+06,1.465600000000000000e+06,2.052227300000000047e+06,2.008960000000000000e+06,1.799547800000000047e+06,1.805504000000000000e+06,1.635072000000000000e+06,1.941187500000000000e+06,1.191072000000000000e+06,1.696158000000000000e+06,1.270112000000000000e+06,1.899074300000000047e+06,1.284928000000000000e+06,1.868436000000000000e+06,1.756224000000000000e+06,1.528096000000000000e+06,1.248174000000000000e+06,1.937362500000000000e+06,1.563712000000000000e+06,1.753571300000000047e+06,1.344832000000000000e+06,1.669344800000000047e+06,1.095021000000000000e+06,1.371584000000000000e+06,1.430144000000000000e+06,1.578432000000000000e+06,1.512128000000000000e+06,1.665519800000000047e+06,1.381536000000000000e+06,1.610912000000000000e+06,1.294112300000000047e+06,1.699983000000000000e+06,1.348160000000000000e+06,1.349216000000000000e+06,1.434336000000000000e+06,1.510080000000000000e+06,1.979475800000000047e+06,1.568480000000000000e+06,1.507168000000000000e+06,1.382400000000000000e+06,1.469792000000000000e+06,1.642531500000000000e+06,1.402880000000000000e+06,1.516000000000000000e+06,1.360224000000000000e+06,1.631056500000000000e+06,1.489376000000000000e+06,1.370688800000000047e+06,1.387968000000000000e+06,1.656320000000000000e+06,1.696158000000000000e+06,1.367936000000000000e+06,1.799547800000000047e+06,1.948837500000000000e+06,1.390336000000000000e+06,1.691872000000000000e+06,1.554848000000000000e+06,1.491648000000000000e+06,1.615756500000000000e+06,1.952700800000000047e+06,1.327616000000000000e+06,1.638706500000000000e+06,1.244349000000000000e+06,1.592768300000000047e+06,1.596593300000000047e+06,1.447265300000000047e+06,1.384448000000000000e+06,1.636480000000000000e+06,1.651328000000000000e+06,1.328575500000000000e+06,1.240524000000000000e+06,1.589120000000000000e+06,1.424315300000000047e+06,1.941187500000000000e+06,1.534016000000000000e+06,1.269888000000000000e+06,1.354464000000000000e+06,1.960350800000000047e+06,2.886880500000000000e+06,1.585888000000000000e+06,1.876124300000000047e+06,1.364416000000000000e+06,1.757396300000000047e+06,1.267337300000000047e+06,1.803372800000000047e+06,1.436800000000000000e+06,1.509440000000000000e+06,1.570624000000000000e+06,1.420896000000000000e+06,1.504480000000000000e+06,2.017764000000000000e+06,1.323360000000000000e+06,1.449152000000000000e+06,1.602112000000000000e+06,2.163267000000000000e+06,1.914412500000000000e+06,3.093660000000000000e+06,1.688508000000000000e+06,1.606336000000000000e+06,1.603520000000000000e+06,1.880640000000000000e+06,2.266656799999999814e+06,1.719168000000000000e+06,1.887599300000000047e+06,1.606144000000000000e+06,2.044577300000000047e+06,1.636896000000000000e+06,1.818672800000000047e+06,1.754176000000000000e+06,1.522592000000000000e+06,1.704256000000000000e+06,1.692832000000000000e+06,1.421344000000000000e+06,1.255824000000000000e+06,1.356704000000000000e+06,1.527232000000000000e+06,1.610784000000000000e+06,1.745921300000000047e+06,1.537792000000000000e+06,1.372448000000000000e+06,1.110359300000000047e+06,1.359213800000000047e+06,1.956525800000000047e+06,1.374513800000000047e+06,1.780384500000000000e+06,1.780384500000000000e+06,1.448832000000000000e+06,2.044577300000000047e+06,1.274987300000000047e+06,1.500891800000000047e+06,1.616416000000000000e+06,2.017764000000000000e+06,1.325472000000000000e+06,1.585248000000000000e+06,1.994814000000000000e+06,1.807197800000000047e+06,2.025414000000000000e+06,1.420490300000000047e+06,1.845486000000000000e+06,1.933537500000000000e+06,1.387104000000000000e+06,1.947136000000000000e+06,2.105853799999999814e+06,1.447265300000000047e+06,2.029277300000000047e+06,1.876124300000000047e+06,1.456576000000000000e+06,1.648288000000000000e+06,1.324750500000000000e+06,1.435790300000000047e+06,1.972448000000000000e+06,1.662400000000000000e+06,1.562432000000000000e+06,2.392996500000000000e+06,1.427872000000000000e+06,1.628672000000000000e+06,2.036927300000000047e+06,1.622496000000000000e+06,1.652544000000000000e+06,1.818672800000000047e+06,1.545152000000000000e+06,1.807197800000000047e+06,1.725152000000000000e+06,1.543936000000000000e+06,1.614592000000000000e+06,2.071390500000000000e+06,1.294112300000000047e+06,1.765280000000000000e+06,1.545568000000000000e+06,1.469696000000000000e+06,2.151792000000000000e+06,2.151792000000000000e+06,1.723968000000000000e+06,1.511584000000000000e+06,1.765084500000000000e+06,1.933537500000000000e+06,1.466428500000000000e+06,1.428140300000000047e+06,1.573643300000000047e+06,1.727008000000000000e+06,1.648096000000000000e+06,1.462603500000000000e+06,1.472928000000000000e+06,1.449376000000000000e+06,1.945012500000000000e+06,2.213030299999999814e+06,1.390112000000000000e+06,2.027296000000000000e+06,1.725600000000000000e+06,1.690240000000000000e+06,1.539104000000000000e+06,1.534880000000000000e+06,1.673169800000000047e+06,1.650784000000000000e+06,2.278131799999999814e+06,1.786688000000000000e+06,1.628576000000000000e+06,1.489378500000000000e+06,1.743808000000000000e+06,1.822497800000000047e+06,1.443440300000000047e+06,1.633344000000000000e+06,1.490784000000000000e+06,1.842688000000000000e+06,1.872261000000000000e+06,1.623406500000000000e+06,1.569568000000000000e+06,1.637792000000000000e+06,1.614368000000000000e+06,2.121153799999999814e+06,1.735968000000000000e+06,1.549792000000000000e+06,1.807197800000000047e+06,1.175422500000000000e+06,1.510496000000000000e+06,1.614464000000000000e+06,1.573568000000000000e+06,2.216855299999999814e+06,2.010114000000000000e+06,1.485632000000000000e+06,1.474078500000000000e+06,1.949760000000000000e+06,1.718400000000000000e+06,1.452576000000000000e+06,2.040752300000000047e+06,1.671872000000000000e+06,1.401327000000000000e+06,1.794240000000000000e+06,1.764096000000000000e+06,1.945012500000000000e+06,1.338400000000000000e+06,1.511808000000000000e+06,1.879949300000000047e+06,1.597248000000000000e+06,1.415104000000000000e+06,1.393536000000000000e+06,1.983300800000000047e+06,2.155617000000000000e+06,1.657869800000000047e+06,1.682944000000000000e+06,1.646464000000000000e+06,1.269152000000000000e+06,2.354708299999999814e+06,1.501344000000000000e+06,1.336225500000000000e+06,1.506848000000000000e+06,1.543005000000000000e+06,1.605600000000000000e+06,1.682944000000000000e+06,1.925887500000000000e+06,1.601472000000000000e+06,1.407072000000000000e+06,2.599699500000000000e+06,1.918237500000000000e+06,1.579072000000000000e+06,1.780384500000000000e+06,1.336384000000000000e+06,1.499392000000000000e+06,1.322272000000000000e+06,1.611328000000000000e+06,1.879949300000000047e+06,2.151792000000000000e+06,1.448192000000000000e+06,2.025414000000000000e+06,1.425728000000000000e+06,1.696158000000000000e+06,2.121153799999999814e+06,1.563712000000000000e+06,1.906724300000000047e+06,2.140278799999999814e+06,1.872261000000000000e+06,1.675136000000000000e+06,2.454273000000000000e+06,1.968000800000000047e+06,1.781120000000000000e+06,1.738271300000000047e+06,1.711458000000000000e+06,1.968000800000000047e+06,1.791488000000000000e+06,2.017764000000000000e+06,1.838848000000000000e+06,1.627231500000000000e+06,1.726796300000000047e+06,1.768672000000000000e+06,1.895249300000000047e+06,1.485728000000000000e+06,1.598240000000000000e+06,2.040752300000000047e+06,1.726688000000000000e+06,1.744992000000000000e+06,1.772480000000000000e+06,2.304945000000000000e+06,1.937362500000000000e+06,1.627040000000000000e+06,1.568256000000000000e+06,1.534240000000000000e+06,1.736832000000000000e+06,1.948837500000000000e+06,1.475808000000000000e+06,1.386027000000000000e+06,1.671744000000000000e+06,1.791488000000000000e+06,2.469573000000000000e+06,1.638112000000000000e+06,1.772704000000000000e+06,1.393677000000000000e+06,2.033102300000000047e+06,1.282637300000000047e+06,1.713504000000000000e+06,2.039136000000000000e+06,2.140278799999999814e+06,1.707200000000000000e+06,2.913732000000000000e+06,1.578112000000000000e+06,1.684683000000000000e+06,1.822497800000000047e+06,1.454528000000000000e+06,1.807197800000000047e+06,2.086690500000000000e+06,1.602784000000000000e+06,1.262848000000000000e+06,1.749746300000000047e+06,1.428140300000000047e+06,1.753571300000000047e+06,1.550655000000000000e+06,1.887599300000000047e+06,1.329856000000000000e+06,1.397408000000000000e+06,1.998639000000000000e+06,1.037607800000000047e+06,1.498880000000000000e+06,1.676994800000000047e+06,1.520016800000000047e+06,1.640288000000000000e+06,2.442759799999999814e+06,1.608192000000000000e+06,1.494656000000000000e+06,1.774336000000000000e+06,1.580704000000000000e+06,1.784209500000000000e+06,1.546336000000000000e+06,1.418016000000000000e+06,1.761259500000000000e+06,1.435168000000000000e+06,1.742096300000000047e+06,1.858592000000000000e+06,2.373871500000000000e+06,2.079040500000000000e+06,2.021589000000000000e+06,1.420032000000000000e+06,1.542560000000000000e+06,1.393677000000000000e+06,1.990989000000000000e+06,1.852000000000000000e+06,1.420490300000000047e+06,1.415968000000000000e+06,1.515360000000000000e+06,1.738271300000000047e+06,2.006289000000000000e+06,1.603328000000000000e+06,1.592768300000000047e+06,1.837836000000000000e+06,2.327895000000000000e+06,1.734112000000000000e+06,1.129484300000000047e+06,1.738271300000000047e+06,1.925887500000000000e+06,1.653824000000000000e+06,1.968000800000000047e+06,1.271162300000000047e+06,1.754816000000000000e+06,1.313275500000000000e+06,1.424224000000000000e+06,1.734446300000000047e+06,1.407168000000000000e+06,1.812608000000000000e+06,2.044577300000000047e+06,1.389852000000000000e+06,1.405152000000000000e+06,1.707633000000000000e+06,1.826322800000000047e+06,2.140278799999999814e+06,1.788034500000000000e+06,1.996512000000000000e+06,1.754048000000000000e+06,1.773696000000000000e+06,1.513536000000000000e+06,1.623584000000000000e+06,1.685440000000000000e+06,1.221360800000000047e+06,2.251318500000000000e+06,1.688608000000000000e+06,1.916640000000000000e+06,1.332400500000000000e+06,1.686848000000000000e+06,1.887599300000000047e+06,1.469152000000000000e+06,2.163267000000000000e+06,2.025414000000000000e+06,1.628352000000000000e+06,1.129484300000000047e+06,1.567392000000000000e+06,1.776559500000000000e+06,1.948837500000000000e+06,1.271162300000000047e+06,1.546752000000000000e+06,1.485553500000000000e+06,1.814784000000000000e+06,3.859425000000000000e+06,1.556928000000000000e+06,2.151792000000000000e+06,2.006289000000000000e+06,1.669344800000000047e+06,2.197730299999999814e+06,1.337120000000000000e+06,1.254656000000000000e+06,1.734446300000000047e+06,1.631936000000000000e+06,1.631488000000000000e+06,1.704160000000000000e+06,1.627231500000000000e+06,1.616096000000000000e+06,1.332400500000000000e+06,1.255824000000000000e+06,1.454848000000000000e+06,1.803072000000000000e+06,1.330624000000000000e+06,1.956525800000000047e+06,2.745202500000000000e+06,3.943651500000000000e+06,1.814847800000000047e+06,1.294112300000000047e+06,2.415984799999999814e+06,1.987125800000000047e+06,2.059877300000000047e+06,2.056052300000000047e+06,1.562112000000000000e+06,2.431284799999999814e+06,1.940411899999999907e+06,1.343913800000000047e+06,1.940504100000000093e+06,1.826496000000000000e+06,1.778048000000000000e+06,1.485504000000000000e+06,1.893946100000000093e+06,1.602464000000000000e+06,1.839424000000000000e+06,1.856198100000000093e+06,1.454037500000000000e+06,1.614048000000000000e+06,2.121881500000000000e+06,2.519298000000000000e+06,1.954408899999999907e+06,1.925063500000000000e+06,1.626496000000000000e+06,1.538016000000000000e+06,1.666112000000000000e+06,1.550208000000000000e+06,1.533152000000000000e+06,1.646144000000000000e+06,1.919616000000000000e+06,1.648416000000000000e+06,1.561248000000000000e+06,1.945135600000000093e+06,1.618592000000000000e+06,1.677408000000000000e+06,1.595520000000000000e+06,1.551616000000000000e+06,1.436672000000000000e+06,1.379064800000000047e+06,1.565664000000000000e+06,1.834962800000000047e+06,1.467552000000000000e+06,1.713393899999999907e+06,1.592064000000000000e+06,2.235268799999999814e+06,1.253322500000000000e+06,1.836896000000000000e+06,2.163891500000000000e+06,1.484432600000000093e+06,1.536192000000000000e+06,1.514496000000000000e+06,1.651475800000000047e+06,1.258841600000000093e+06,2.019952300000000047e+06,1.927865600000000093e+06,1.519136000000000000e+06,1.488320000000000000e+06,1.820032000000000000e+06,1.534784000000000000e+06,1.444736000000000000e+06,1.632480000000000000e+06,2.191867000000000000e+06,1.753600000000000000e+06,1.528288000000000000e+06,1.455839300000000047e+06,1.487872000000000000e+06,1.538112000000000000e+06,1.706112000000000000e+06,1.822869800000000047e+06,1.784182500000000000e+06,1.507072000000000000e+06,1.730621300000000047e+06,1.441504000000000000e+06,1.688288000000000000e+06,1.971111100000000093e+06,1.974722800000000047e+06,1.646144000000000000e+06,1.759478800000000047e+06,1.960083100000000093e+06,1.168168000000000000e+06,1.657952000000000000e+06,1.483584000000000000e+06,2.002247500000000000e+06,1.972513000000000000e+06,1.536384000000000000e+06,1.374592000000000000e+06,1.455936000000000000e+06,1.283648000000000000e+06,1.566112000000000000e+06,1.742136899999999907e+06,1.474208000000000000e+06,1.562848000000000000e+06,2.098032500000000000e+06,1.510720000000000000e+06,1.869663800000000047e+06,1.375008000000000000e+06,1.307008000000000000e+06,1.598872800000000047e+06,1.496160000000000000e+06,1.483264000000000000e+06,2.329814799999999814e+06,1.819712000000000000e+06,1.662917500000000000e+06,1.483360000000000000e+06,1.432608000000000000e+06,1.613376000000000000e+06,1.559072000000000000e+06,1.543744000000000000e+06,1.644384000000000000e+06,1.594560000000000000e+06,2.034083100000000093e+06,1.681984000000000000e+06,1.632256000000000000e+06,2.120940299999999814e+06,1.620224000000000000e+06,1.519776000000000000e+06,1.653236300000000047e+06,1.403616000000000000e+06,1.279456399999999907e+06,1.527328000000000000e+06,1.671593600000000093e+06,1.830388300000000047e+06,1.449904800000000047e+06,1.949903399999999907e+06,1.634848000000000000e+06,1.577024000000000000e+06,1.599424000000000000e+06,1.481088000000000000e+06,1.229099600000000093e+06,1.971665899999999907e+06,1.717440000000000000e+06,1.727360000000000000e+06,1.565120000000000000e+06,1.678720000000000000e+06,1.680352000000000000e+06,1.881970500000000000e+06,1.699040000000000000e+06,1.503168000000000000e+06,1.902792600000000093e+06,1.615648000000000000e+06,1.517131500000000000e+06,2.339243299999999814e+06,1.821024000000000000e+06,1.582358000000000000e+06,1.575168000000000000e+06,1.711872000000000000e+06,2.026976000000000000e+06,1.803072000000000000e+06,1.826496000000000000e+06,2.272448799999999814e+06,3.644995500000000000e+06,3.717747000000000000e+06,2.469573000000000000e+06,2.243668500000000000e+06,2.151792000000000000e+06,2.043904000000000000e+06,2.167092000000000000e+06,2.038144000000000000e+06,2.124978799999999814e+06,2.094340500000000000e+06,1.954944000000000000e+06,1.799547800000000047e+06,1.801984000000000000e+06,1.860786000000000000e+06,1.706240000000000000e+06,1.872261000000000000e+06,1.503392000000000000e+06,1.567712000000000000e+06,1.443440300000000047e+06,1.305625500000000000e+06,1.601568000000000000e+06,1.536288000000000000e+06,1.546830000000000000e+06,1.336225500000000000e+06,1.516448000000000000e+06,1.393536000000000000e+06,1.496384000000000000e+06,1.735200000000000000e+06,1.791859500000000000e+06,1.624992000000000000e+06,1.421856000000000000e+06,1.772734500000000000e+06,1.641344000000000000e+06,1.836032000000000000e+06,1.512366800000000047e+06,1.664256000000000000e+06,1.811712000000000000e+06,1.493241800000000047e+06,1.701760000000000000e+06,1.481088000000000000e+06,1.987125800000000047e+06,2.243668500000000000e+06,2.404471500000000000e+06,1.340088800000000047e+06,1.734304000000000000e+06,1.669344800000000047e+06,1.518496000000000000e+06,1.941187500000000000e+06,1.960350800000000047e+06,1.585118300000000047e+06,1.781216000000000000e+06,1.554976000000000000e+06,1.594752000000000000e+06,1.712096000000000000e+06,1.508541800000000047e+06,1.816864000000000000e+06,1.632576000000000000e+06,1.766816000000000000e+06,1.482816000000000000e+06,1.780896000000000000e+06,1.533696000000000000e+06,1.766816000000000000e+06,2.213030299999999814e+06,1.673504000000000000e+06,1.641248000000000000e+06,1.520016800000000047e+06,1.403200000000000000e+06,1.745216000000000000e+06,1.922144000000000000e+06,1.637024000000000000e+06,1.983300800000000047e+06,1.826322800000000047e+06,1.557024000000000000e+06,2.197730299999999814e+06,1.442496000000000000e+06,1.795684500000000000e+06,1.540064000000000000e+06,1.459680000000000000e+06,1.483456000000000000e+06,1.741952000000000000e+06,2.190080299999999814e+06,1.676994800000000047e+06,2.075215500000000000e+06,1.588928000000000000e+06,1.696992000000000000e+06,1.631936000000000000e+06,1.527968000000000000e+06,1.671648000000000000e+06,1.615756500000000000e+06,1.596593300000000047e+06,1.768909500000000000e+06,1.470253500000000000e+06,1.952288000000000000e+06,1.463008000000000000e+06,1.964175800000000047e+06,1.703168000000000000e+06,1.712768000000000000e+06,1.663840000000000000e+06,1.486688000000000000e+06,1.549664000000000000e+06,2.469573000000000000e+06,1.738240000000000000e+06,1.676000000000000000e+06,2.281956799999999814e+06,1.937362500000000000e+06,1.551936000000000000e+06,1.596832000000000000e+06,1.756672000000000000e+06,1.729184000000000000e+06,1.875808000000000000e+06,1.722880000000000000e+06,1.749746300000000047e+06,1.611931500000000000e+06,1.608512000000000000e+06,1.569818300000000047e+06,1.637888000000000000e+06,1.347738800000000047e+06,2.281956799999999814e+06,1.547744000000000000e+06,1.673169800000000047e+06,1.862208000000000000e+06,1.493241800000000047e+06,1.762560000000000000e+06,1.675328000000000000e+06,1.482496000000000000e+06,2.036927300000000047e+06,1.866464000000000000e+06,1.552256000000000000e+06,1.712000000000000000e+06,2.006289000000000000e+06,1.576704000000000000e+06,1.700448000000000000e+06,1.795552000000000000e+06,1.711458000000000000e+06,1.809760000000000000e+06,1.781984000000000000e+06,1.892480000000000000e+06,1.506080000000000000e+06,1.597376000000000000e+06,1.780896000000000000e+06,1.713632000000000000e+06,1.611104000000000000e+06,1.359213800000000047e+06,1.683488000000000000e+06,1.845312000000000000e+06,1.602464000000000000e+06,1.685120000000000000e+06,1.777952000000000000e+06,1.676864000000000000e+06,1.493241800000000047e+06,1.585792000000000000e+06,1.615872000000000000e+06,1.455584000000000000e+06,1.879949300000000047e+06,2.036927300000000047e+06,1.624224000000000000e+06,2.067136000000000000e+06,2.216855299999999814e+06,1.627168000000000000e+06,2.373871500000000000e+06,1.709280000000000000e+06,1.575936000000000000e+06,2.178567000000000000e+06,1.673600000000000000e+06,1.467104000000000000e+06,2.484873000000000000e+06,1.929712500000000000e+06,1.460640000000000000e+06,1.493920000000000000e+06,1.428140300000000047e+06,1.489378500000000000e+06,1.849311000000000000e+06,1.660032000000000000e+06,1.696158000000000000e+06,1.433888000000000000e+06,2.274306799999999814e+06,2.048402300000000047e+06,1.941187500000000000e+06,1.665024000000000000e+06,1.734304000000000000e+06,1.416288000000000000e+06,1.708064000000000000e+06,1.649728000000000000e+06,1.683808000000000000e+06,1.715283000000000000e+06,1.560704000000000000e+06,1.643648000000000000e+06,1.925887500000000000e+06,1.510496000000000000e+06,1.772734500000000000e+06,1.963520000000000000e+06,1.799040000000000000e+06,1.563168000000000000e+06,1.901376000000000000e+06,2.297295000000000000e+06,1.507488000000000000e+06,1.609056000000000000e+06,1.829440000000000000e+06,1.504256000000000000e+06,1.895249300000000047e+06,1.933537500000000000e+06,1.750656000000000000e+06,1.937362500000000000e+06,1.485728000000000000e+06,1.437440000000000000e+06,1.471520000000000000e+06,2.029277300000000047e+06,1.686208000000000000e+06,1.397312000000000000e+06,1.294112300000000047e+06,1.590432000000000000e+06,1.431965300000000047e+06,1.508541800000000047e+06,1.576896000000000000e+06,1.502528000000000000e+06,1.409088000000000000e+06,2.726077500000000000e+06,1.539744000000000000e+06,1.975650800000000047e+06,1.680819800000000047e+06,2.232193500000000000e+06,1.470240000000000000e+06,1.541568000000000000e+06,1.662848000000000000e+06,1.510624000000000000e+06,1.697952000000000000e+06,1.423904000000000000e+06,2.362358299999999814e+06,1.929712500000000000e+06,1.405568000000000000e+06,1.654272000000000000e+06,1.596704000000000000e+06,1.728000000000000000e+06,1.586336000000000000e+06,1.892384000000000000e+06,2.289606799999999814e+06,1.584800000000000000e+06,1.491552000000000000e+06,1.684896000000000000e+06,2.220718500000000000e+06,1.671744000000000000e+06,1.522272000000000000e+06,1.642784000000000000e+06,2.017764000000000000e+06,1.328575500000000000e+06,1.667744000000000000e+06,1.860786000000000000e+06,1.761568000000000000e+06,1.650219800000000047e+06,1.539648000000000000e+06,1.902816000000000000e+06,1.529472000000000000e+06,1.799808000000000000e+06,1.720160000000000000e+06,1.543520000000000000e+06,1.569818300000000047e+06,2.293431799999999814e+06,1.856961000000000000e+06,1.800800000000000000e+06,1.562130000000000000e+06,1.742096300000000047e+06,1.543200000000000000e+06,1.740544000000000000e+06,1.925887500000000000e+06,1.696320000000000000e+06,1.484544000000000000e+06,1.633120000000000000e+06,1.571072000000000000e+06,1.578752000000000000e+06,1.700768000000000000e+06,1.853440000000000000e+06,1.491552000000000000e+06,1.880096000000000000e+06,1.616416000000000000e+06,2.301120000000000000e+06,1.706656000000000000e+06,1.691744000000000000e+06,1.631168000000000000e+06,1.644608000000000000e+06,1.602976000000000000e+06,1.699680000000000000e+06,1.625216000000000000e+06,1.769536000000000000e+06,2.082865500000000000e+06,1.730621300000000047e+06,1.701664000000000000e+06,1.692333000000000000e+06,2.247493500000000000e+06,1.559392000000000000e+06,1.818816000000000000e+06,1.681760000000000000e+06,1.583200000000000000e+06,1.733440000000000000e+06,1.769216000000000000e+06,1.694144000000000000e+06,1.569344000000000000e+06,1.586432000000000000e+06,1.566752000000000000e+06,2.316420000000000000e+06,1.875136000000000000e+06,1.397502000000000000e+06,1.629856000000000000e+06,1.691744000000000000e+06,1.803372800000000047e+06,1.716768000000000000e+06,1.563520000000000000e+06,1.990989000000000000e+06,1.657632000000000000e+06,1.680819800000000047e+06,1.740000000000000000e+06,1.669472000000000000e+06,2.074336000000000000e+06,1.703168000000000000e+06,1.758528000000000000e+06,1.641696000000000000e+06,1.539648000000000000e+06,1.564800000000000000e+06,1.673600000000000000e+06,1.877792000000000000e+06,1.692832000000000000e+06,1.805696000000000000e+06,1.845486000000000000e+06,1.611931500000000000e+06,1.838752000000000000e+06,2.224543500000000000e+06,1.985248000000000000e+06,1.815552000000000000e+06,1.366863800000000047e+06,1.922062500000000000e+06,1.524864000000000000e+06,1.856160000000000000e+06,1.990989000000000000e+06,2.013376000000000000e+06,2.098165500000000000e+06,1.502112000000000000e+06,1.849311000000000000e+06,1.544704000000000000e+06,1.591072000000000000e+06,1.559072000000000000e+06,1.382202000000000000e+06,1.550655000000000000e+06,2.013939000000000000e+06,1.990208000000000000e+06,1.401280000000000000e+06,1.428416000000000000e+06,1.984800000000000000e+06,1.623264000000000000e+06,1.837836000000000000e+06,1.814688000000000000e+06,1.448704000000000000e+06,1.700672000000000000e+06,1.620224000000000000e+06,1.484768000000000000e+06,1.513856000000000000e+06,1.634881500000000000e+06,1.899074300000000047e+06,1.687072000000000000e+06,1.672288000000000000e+06,1.879949300000000047e+06,1.820704000000000000e+06,1.604608000000000000e+06,1.576480000000000000e+06,1.490464000000000000e+06,1.625632000000000000e+06,1.535328000000000000e+06,2.297295000000000000e+06,2.193905299999999814e+06,1.588256000000000000e+06,1.542976000000000000e+06,1.570752000000000000e+06,2.044577300000000047e+06,1.282637300000000047e+06,1.662944000000000000e+06,1.987125800000000047e+06,1.462603500000000000e+06,1.324750500000000000e+06,2.052227300000000047e+06,1.442912000000000000e+06,1.774016000000000000e+06,1.552160000000000000e+06,2.029184000000000000e+06,1.922062500000000000e+06,2.220718500000000000e+06,1.841661000000000000e+06,1.384320000000000000e+06,1.651232000000000000e+06,1.661694800000000047e+06,1.590656000000000000e+06,1.739648000000000000e+06,1.707424000000000000e+06,1.502752000000000000e+06,1.744032000000000000e+06,1.594336000000000000e+06,1.547520000000000000e+06,1.774560000000000000e+06,1.648832000000000000e+06,1.803616000000000000e+06,1.631712000000000000e+06,1.934144000000000000e+06,1.844000000000000000e+06,2.101990500000000000e+06,1.619232000000000000e+06,2.033102300000000047e+06,1.565568000000000000e+06,1.213710800000000047e+06,2.216855299999999814e+06,1.725600000000000000e+06,1.712416000000000000e+06,1.590016000000000000e+06,1.742096300000000047e+06,2.044577300000000047e+06,1.634944000000000000e+06,1.534336000000000000e+06,1.628128000000000000e+06,2.182430299999999814e+06,1.843808000000000000e+06,1.898080000000000000e+06,1.469056000000000000e+06,1.562432000000000000e+06,1.582656000000000000e+06,1.592064000000000000e+06,1.945012500000000000e+06,1.443440300000000047e+06,1.484096000000000000e+06,1.606336000000000000e+06,2.025414000000000000e+06,1.531328000000000000e+06,2.213030299999999814e+06,1.631056500000000000e+06,1.862848000000000000e+06,1.691744000000000000e+06,1.679584000000000000e+06,1.565024000000000000e+06,2.726077500000000000e+06,1.519552000000000000e+06,1.637344000000000000e+06,2.067565500000000000e+06,1.609504000000000000e+06,1.680992000000000000e+06,1.719168000000000000e+06,1.731808000000000000e+06,1.583936000000000000e+06,1.786784000000000000e+06,2.052227300000000047e+06,1.601792000000000000e+06,1.819936000000000000e+06,2.327895000000000000e+06,1.947136000000000000e+06,1.837836000000000000e+06,1.990989000000000000e+06,1.518496000000000000e+06,2.091936000000000000e+06,1.714272000000000000e+06,1.662848000000000000e+06,1.494112000000000000e+06,1.679680000000000000e+06,1.698176000000000000e+06,1.758528000000000000e+06,2.036927300000000047e+06,2.335583299999999814e+06,1.756000000000000000e+06,1.559392000000000000e+06,1.717312000000000000e+06,1.543005000000000000e+06,1.652096000000000000e+06,2.170917000000000000e+06,1.451072000000000000e+06,1.659360000000000000e+06,1.558305000000000000e+06,1.864611000000000000e+06,1.447265300000000047e+06,1.684352000000000000e+06,1.217535800000000047e+06,2.136453799999999814e+06,1.543616000000000000e+06,1.538432000000000000e+06,1.844000000000000000e+06,2.243668500000000000e+06,1.692416000000000000e+06,1.475712000000000000e+06,1.761248000000000000e+06,1.610016000000000000e+06,1.753571300000000047e+06,1.868896000000000000e+06,1.837536000000000000e+06,1.740000000000000000e+06,1.494240000000000000e+06,1.649824000000000000e+06,1.600418300000000047e+06,2.086690500000000000e+06,2.071390500000000000e+06,1.771072000000000000e+06,1.539744000000000000e+06,1.841661000000000000e+06,1.877440000000000000e+06,1.698816000000000000e+06,1.642784000000000000e+06,1.782112000000000000e+06,1.666112000000000000e+06,1.639616000000000000e+06,2.354708299999999814e+06,1.806464000000000000e+06,1.475072000000000000e+06,1.872608000000000000e+06,1.676416000000000000e+06,1.529696000000000000e+06,1.373952000000000000e+06,1.603328000000000000e+06,1.899074300000000047e+06,1.336160000000000000e+06,1.407904000000000000e+06,1.703808000000000000e+06,1.654044800000000047e+06,1.706656000000000000e+06,1.380256000000000000e+06,1.444096000000000000e+06,1.532288000000000000e+06,1.405664000000000000e+06,1.569818300000000047e+06,1.473664000000000000e+06,1.353056000000000000e+06,1.477903500000000000e+06,1.517952000000000000e+06,1.837440000000000000e+06,2.270481799999999814e+06,1.436480000000000000e+06,2.067565500000000000e+06,1.540064000000000000e+06,1.274987300000000047e+06,2.044577300000000047e+06,1.853136000000000000e+06,1.378752000000000000e+06,1.568480000000000000e+06,1.692333000000000000e+06,1.378560000000000000e+06,1.390208000000000000e+06,1.467648000000000000e+06,1.306784000000000000e+06,1.363648000000000000e+06,1.521280000000000000e+06,1.320128000000000000e+06,1.665664000000000000e+06,1.415328000000000000e+06,1.360032000000000000e+06,2.010114000000000000e+06,1.594976000000000000e+06,1.705248000000000000e+06,1.692512000000000000e+06,2.025414000000000000e+06,2.082865500000000000e+06,2.079040500000000000e+06,1.642336000000000000e+06,1.756768000000000000e+06,1.573120000000000000e+06,1.529600000000000000e+06,1.651328000000000000e+06,1.740736000000000000e+06,1.787456000000000000e+06,1.443440300000000047e+06,1.448064000000000000e+06,1.693504000000000000e+06,2.213030299999999814e+06,1.531008000000000000e+06,1.547072000000000000e+06,1.906724300000000047e+06,1.447265300000000047e+06,1.612640000000000000e+06,1.710592000000000000e+06,1.505536000000000000e+06,1.424672000000000000e+06,1.578208000000000000e+06,1.549664000000000000e+06,1.929712500000000000e+06,1.872261000000000000e+06,1.317100500000000000e+06,1.571168000000000000e+06,1.470253500000000000e+06,1.613600000000000000e+06,1.706880000000000000e+06,1.340448000000000000e+06,1.653280000000000000e+06,4.207882500000000000e+06,1.568256000000000000e+06,1.899074300000000047e+06,1.171597500000000000e+06,1.818672800000000047e+06,1.352544000000000000e+06,1.578752000000000000e+06,1.405248000000000000e+06,1.737920000000000000e+06,1.441184000000000000e+06,1.715283000000000000e+06,1.585024000000000000e+06,1.552704000000000000e+06,1.527872000000000000e+06,1.554752000000000000e+06,1.425728000000000000e+06,1.474078500000000000e+06,1.458778500000000000e+06,1.797632000000000000e+06,1.599200000000000000e+06,1.504480000000000000e+06,1.686752000000000000e+06,1.491104000000000000e+06,1.513312000000000000e+06,1.641248000000000000e+06,1.941187500000000000e+06,1.680672000000000000e+06,1.474432000000000000e+06,1.522912000000000000e+06,1.614048000000000000e+06,1.883774300000000047e+06,1.530784000000000000e+06,2.033102300000000047e+06,2.270481799999999814e+06,1.452384000000000000e+06,1.412192000000000000e+06,1.562130000000000000e+06,2.170917000000000000e+06,2.228368500000000000e+06,1.812800000000000000e+06,1.649056000000000000e+06,2.071390500000000000e+06,1.971825800000000047e+06,1.715136000000000000e+06,1.619136000000000000e+06,1.933537500000000000e+06,1.324750500000000000e+06,1.738240000000000000e+06,2.205380299999999814e+06,1.434656000000000000e+06,1.846528000000000000e+06,1.941187500000000000e+06,1.576896000000000000e+06,1.448608000000000000e+06,2.079040500000000000e+06,1.527424000000000000e+06,1.389852000000000000e+06,1.510816000000000000e+06,1.749376000000000000e+06,1.895249300000000047e+06,1.620864000000000000e+06,1.738016000000000000e+06,2.013728000000000000e+06,2.132628799999999814e+06,1.734112000000000000e+06,1.472608000000000000e+06,1.780384500000000000e+06,1.747936000000000000e+06,2.193905299999999814e+06,1.564480000000000000e+06,1.711872000000000000e+06,1.834144000000000000e+06,1.972576000000000000e+06,1.565955000000000000e+06,1.689472000000000000e+06,1.581293300000000047e+06,1.695552000000000000e+06,2.251318500000000000e+06,1.756768000000000000e+06,1.949888000000000000e+06,1.900288000000000000e+06,2.020128000000000000e+06,1.809760000000000000e+06,1.922816000000000000e+06,1.631392000000000000e+06,2.297295000000000000e+06,1.648416000000000000e+06,1.451090300000000047e+06,1.732800000000000000e+06,1.574208000000000000e+06,1.598112000000000000e+06,1.650464000000000000e+06,1.553888000000000000e+06,2.297295000000000000e+06,1.566528000000000000e+06,1.825408000000000000e+06,1.960352000000000000e+06,1.893024000000000000e+06,2.114688000000000000e+06,2.048544000000000000e+06,2.132628799999999814e+06,2.215744000000000000e+06,2.537536000000000000e+06,2.602752000000000000e+06,2.492561299999999814e+06,2.640704000000000000e+06,2.806464000000000000e+06,3.353989500000000000e+06,3.175488000000000000e+06,2.863930500000000000e+06,2.965888000000000000e+06,3.189440000000000000e+06,3.313728000000000000e+06,3.373120000000000000e+06,3.767548500000000000e+06,3.302016000000000000e+06,3.084096000000000000e+06,2.611251000000000000e+06,2.991744000000000000e+06,3.006464000000000000e+06,2.856448000000000000e+06,2.758720000000000000e+06,2.632256000000000000e+06,2.643520000000000000e+06,2.869888000000000000e+06,2.556672000000000000e+06,2.440256000000000000e+06,2.401024000000000000e+06,2.325120000000000000e+06,2.224896000000000000e+06,2.002784000000000000e+06,1.884896000000000000e+06,1.761696000000000000e+06,1.629088000000000000e+06,1.405568000000000000e+06,1.332416000000000000e+06,1.162880000000000000e+06,1.034272000000000000e+06,9.180960000000000000e+05,8.187200000000000000e+05,6.805440000000000000e+05,5.662560000000000000e+05,4.397120000000000000e+05,3.660800000000000000e+05,2.774800000000000000e+05,2.139480000000000000e+05,1.707960000000000000e+05,1.357920000000000000e+05,9.501800000000000000e+04,8.767800000000000000e+04,5.392600000000000000e+04,4.700200000000000000e+04,3.656900000000000000e+04,3.125500000000000000e+04,2.624300000000000000e+04,2.103200000000000000e+04,1.972900000000000000e+04,2.584200000000000000e+04,1.271600000000000000e+04,1.301700000000000000e+04,6.107000000000000000e+03,7.308000000000000000e+03,6.006000000000000000e+03,8.109000000000000000e+03,7.008000000000000000e+03,5.205000000000000000e+03,2.802000000000000000e+03,6.107000000000000000e+03,6.006000000000000000e+03,5.406000000000000000e+03,4.004000000000000000e+03,6.807000000000000000e+03,4.605000000000000000e+03,6.107000000000000000e+03,3.403000000000000000e+03,4.905000000000000000e+03,5.706000000000000000e+03,4.104000000000000000e+03,3.943575000000000000e+05,4.705000000000000000e+03,3.904000000000000000e+03,4.004000000000000000e+03,4.404000000000000000e+03,5.005000000000000000e+03,3.804000000000000000e+03,9.311000000000000000e+03,3.403000000000000000e+03,2.302000000000000000e+03,4.004000000000000000e+03,4.404000000000000000e+03,4.605000000000000000e+03,2.702000000000000000e+03,3.603000000000000000e+03,3.804000000000000000e+03,4.104000000000000000e+03,2.802000000000000000e+03,4.605000000000000000e+03,4.004000000000000000e+03,5.306000000000000000e+03,3.403000000000000000e+03,4.004000000000000000e+03,4.004000000000000000e+03,4.004000000000000000e+03,3.603000000000000000e+03,3.704000000000000000e+03,3.103000000000000000e+03,3.103000000000000000e+03,4.204000000000000000e+03,3.003000000000000000e+03,2.302000000000000000e+03,nan
4.795009999999999906e+01,2.963457000000000000e+06,2.856280500000000000e+06,2.504036299999999814e+06,2.488736299999999814e+06,2.266656799999999814e+06,2.860105500000000000e+06,2.660976000000000000e+06,3.086010000000000000e+06,2.461923000000000000e+06,2.534674500000000000e+06,2.580574500000000000e+06,2.259006799999999814e+06,3.066885000000000000e+06,2.504036299999999814e+06,2.787354000000000000e+06,3.024733500000000000e+06,3.357814500000000000e+06,3.461242500000000000e+06,2.909907000000000000e+06,2.775879000000000000e+06,3.116610000000000000e+06,3.017083500000000000e+06,3.648820500000000000e+06,2.733727500000000000e+06,2.775879000000000000e+06,2.641851000000000000e+06,2.906005500000000000e+06,3.116610000000000000e+06,2.699302500000000000e+06,2.890705500000000000e+06,2.557624500000000000e+06,2.710777500000000000e+06,2.940507000000000000e+06,2.109678799999999814e+06,1.874272000000000000e+06,2.477223000000000000e+06,2.649501000000000000e+06,2.067565500000000000e+06,1.654592000000000000e+06,2.147967000000000000e+06,1.556384000000000000e+06,1.604243300000000047e+06,1.508541800000000047e+06,1.722112000000000000e+06,1.747936000000000000e+06,1.343913800000000047e+06,1.314272000000000000e+06,1.761259500000000000e+06,1.526784000000000000e+06,1.354880000000000000e+06,1.383584000000000000e+06,1.084992000000000000e+06,1.284800000000000000e+06,1.581293300000000047e+06,1.288320000000000000e+06,1.169120000000000000e+06,1.941187500000000000e+06,1.160122500000000000e+06,1.224224000000000000e+06,1.237408000000000000e+06,1.217120000000000000e+06,1.581293300000000047e+06,1.206060800000000047e+06,1.396768000000000000e+06,1.218272000000000000e+06,1.749746300000000047e+06,1.075392000000000000e+06,1.263712000000000000e+06,2.101990500000000000e+06,1.424315300000000047e+06,1.099360000000000000e+06,9.763313000000000466e+05,1.116384000000000000e+06,1.531530000000000000e+06,1.634881500000000000e+06,1.323232000000000000e+06,1.249120000000000000e+06,1.868436000000000000e+06,1.856961000000000000e+06,1.196288000000000000e+06,1.194585800000000047e+06,2.565274500000000000e+06,1.511040000000000000e+06,1.304032000000000000e+06,1.799547800000000047e+06,1.482080000000000000e+06,1.458778500000000000e+06,1.548800000000000000e+06,1.558432000000000000e+06,1.411776000000000000e+06,1.646336000000000000e+06,1.202235800000000047e+06,1.807197800000000047e+06,1.968000800000000047e+06,1.707104000000000000e+06,1.587392000000000000e+06,1.376736000000000000e+06,1.359213800000000047e+06,1.294112300000000047e+06,1.479904000000000000e+06,1.845486000000000000e+06,1.530880000000000000e+06,1.776559500000000000e+06,1.454208000000000000e+06,1.644512000000000000e+06,1.364608000000000000e+06,1.868436000000000000e+06,1.380032000000000000e+06,1.350400000000000000e+06,1.386027000000000000e+06,1.444864000000000000e+06,1.427008000000000000e+06,1.482592000000000000e+06,1.508576000000000000e+06,1.470240000000000000e+06,1.500160000000000000e+06,1.666208000000000000e+06,1.041432800000000047e+06,1.937362500000000000e+06,1.616416000000000000e+06,1.780384500000000000e+06,1.306272000000000000e+06,1.043760000000000000e+06,1.186848000000000000e+06,1.236992000000000000e+06,1.452704000000000000e+06,1.315232000000000000e+06,1.305312000000000000e+06,1.438848000000000000e+06,1.408977000000000000e+06,1.408977000000000000e+06,1.411872000000000000e+06,1.849311000000000000e+06,1.530560000000000000e+06,1.520016800000000047e+06,1.453568000000000000e+06,1.491552000000000000e+06,1.793568000000000000e+06,1.457632000000000000e+06,1.466428500000000000e+06,1.190760800000000047e+06,2.825604000000000000e+06,1.317056000000000000e+06,1.730621300000000047e+06,1.673169800000000047e+06,1.650219800000000047e+06,1.715283000000000000e+06,1.787008000000000000e+06,5.612958000000000000e+06,1.356160000000000000e+06,1.392896000000000000e+06,1.413376000000000000e+06,1.369216000000000000e+06,1.902899300000000047e+06,1.960350800000000047e+06,2.534674500000000000e+06,2.511648000000000000e+06,1.672736000000000000e+06,2.190080299999999814e+06,2.844805500000000000e+06,1.389852000000000000e+06,1.374912000000000000e+06,2.178567000000000000e+06,1.508541800000000047e+06,2.557624500000000000e+06,1.290287300000000047e+06,1.262208000000000000e+06,1.275008000000000000e+06,1.628896000000000000e+06,1.380160000000000000e+06,1.341952000000000000e+06,1.761259500000000000e+06,1.214880000000000000e+06,1.257120000000000000e+06,1.643648000000000000e+06,1.523841800000000047e+06,1.566208000000000000e+06,1.127264000000000000e+06,1.585118300000000047e+06,1.179247500000000000e+06,1.902899300000000047e+06,1.249536000000000000e+06,1.399648000000000000e+06,1.336704000000000000e+06,1.648512000000000000e+06,1.630624000000000000e+06,1.251584000000000000e+06,1.489378500000000000e+06,1.529280000000000000e+06,1.508352000000000000e+06,1.395808000000000000e+06,1.711458000000000000e+06,9.380430000000000000e+05,1.309472000000000000e+06,1.410048000000000000e+06,1.401600000000000000e+06,1.902899300000000047e+06,1.223712000000000000e+06,1.442368000000000000e+06,1.545888000000000000e+06,1.569344000000000000e+06,1.604736000000000000e+06,1.190760800000000047e+06,1.440864000000000000e+06,1.533792000000000000e+06,1.525056000000000000e+06,1.638706500000000000e+06,1.811022800000000047e+06,1.623406500000000000e+06,1.883774300000000047e+06,1.452160000000000000e+06,1.389472000000000000e+06,1.295808000000000000e+06,1.477984000000000000e+06,2.090515500000000000e+06,1.646394800000000047e+06,1.480224000000000000e+06,1.860786000000000000e+06,1.527666800000000047e+06,2.170917000000000000e+06,1.163947500000000000e+06,1.501664000000000000e+06,1.492736000000000000e+06,1.538240000000000000e+06,1.459360000000000000e+06,1.983300800000000047e+06,1.254112000000000000e+06,1.629312000000000000e+06,1.535355000000000000e+06,1.564032000000000000e+06,1.272544000000000000e+06,1.519552000000000000e+06,1.511904000000000000e+06,1.340864000000000000e+06,2.147967000000000000e+06,1.883774300000000047e+06,1.416665300000000047e+06,2.075215500000000000e+06,1.496608000000000000e+06,1.516448000000000000e+06,1.428320000000000000e+06,1.460768000000000000e+06,1.351563800000000047e+06,1.528960000000000000e+06,1.511680000000000000e+06,1.433888000000000000e+06,1.604243300000000047e+06,1.487680000000000000e+06,1.401327000000000000e+06,1.403840000000000000e+06,1.621728000000000000e+06,1.621952000000000000e+06,1.209885800000000047e+06,1.784832000000000000e+06,1.702944000000000000e+06,1.933537500000000000e+06,1.529824000000000000e+06,1.784209500000000000e+06,1.327392000000000000e+06,1.361184000000000000e+06,1.753571300000000047e+06,1.795684500000000000e+06,1.464960000000000000e+06,1.395168000000000000e+06,1.371584000000000000e+06,1.583392000000000000e+06,1.696158000000000000e+06,1.335520000000000000e+06,1.398464000000000000e+06,1.582304000000000000e+06,1.979475800000000047e+06,1.328575500000000000e+06,1.376832000000000000e+06,1.654368000000000000e+06,1.339168000000000000e+06,1.860786000000000000e+06,1.244349000000000000e+06,1.684896000000000000e+06,1.968000800000000047e+06,1.887599300000000047e+06,1.254336000000000000e+06,1.591392000000000000e+06,1.232874000000000000e+06,1.616960000000000000e+06,1.433984000000000000e+06,1.765084500000000000e+06,1.493600000000000000e+06,1.845486000000000000e+06,1.249536000000000000e+06,1.305632000000000000e+06,1.895249300000000047e+06,1.338720000000000000e+06,1.587296000000000000e+06,1.849311000000000000e+06,1.137134300000000047e+06,1.336225500000000000e+06,1.365920000000000000e+06,1.958784000000000000e+06,1.538432000000000000e+06,1.540512000000000000e+06,1.600160000000000000e+06,1.581293300000000047e+06,1.536928000000000000e+06,1.728768000000000000e+06,1.544704000000000000e+06,2.128803799999999814e+06,1.570432000000000000e+06,1.539180000000000000e+06,2.128803799999999814e+06,1.678816000000000000e+06,1.806368000000000000e+06,2.733727500000000000e+06,1.852224000000000000e+06,1.635936000000000000e+06,1.731168000000000000e+06,1.833824000000000000e+06,1.585118300000000047e+06,1.667520000000000000e+06,1.997280000000000000e+06,1.749746300000000047e+06,1.459808000000000000e+06,2.144142000000000000e+06,1.597248000000000000e+06,1.483136000000000000e+06,1.718624000000000000e+06,1.707424000000000000e+06,1.527666800000000047e+06,1.658944000000000000e+06,2.615076000000000000e+06,1.602784000000000000e+06,1.757396300000000047e+06,1.502304000000000000e+06,1.403200000000000000e+06,1.515264000000000000e+06,1.673169800000000047e+06,1.640384000000000000e+06,1.638112000000000000e+06,1.417792000000000000e+06,1.355388800000000047e+06,1.308064000000000000e+06,1.596608000000000000e+06,1.304128000000000000e+06,1.616320000000000000e+06,1.699983000000000000e+06,1.983300800000000047e+06,1.453024000000000000e+06,1.470112000000000000e+06,1.941187500000000000e+06,1.324736000000000000e+06,1.432160000000000000e+06,1.803372800000000047e+06,2.114432000000000000e+06,1.577468300000000047e+06,1.114184300000000047e+06,1.480896000000000000e+06,1.611931500000000000e+06,1.448832000000000000e+06,2.002560000000000000e+06,1.528960000000000000e+06,1.971825800000000047e+06,1.140959300000000047e+06,1.209885800000000047e+06,1.501120000000000000e+06,1.519008000000000000e+06,1.278812300000000047e+06,1.577468300000000047e+06,1.853136000000000000e+06,1.499840000000000000e+06,1.883774300000000047e+06,1.346336000000000000e+06,1.796192000000000000e+06,2.017764000000000000e+06,1.491744000000000000e+06,1.309248000000000000e+06,1.956525800000000047e+06,2.561449500000000000e+06,1.614464000000000000e+06,1.079721000000000000e+06,1.648832000000000000e+06,1.742096300000000047e+06,1.759616000000000000e+06,1.435790300000000047e+06,1.072071000000000000e+06,1.497344000000000000e+06,1.776544000000000000e+06,1.864611000000000000e+06,1.352544000000000000e+06,2.101990500000000000e+06,1.383360000000000000e+06,1.353824000000000000e+06,1.364512000000000000e+06,2.063702300000000047e+06,2.117328799999999814e+06,1.516191800000000047e+06,1.987125800000000047e+06,1.724736000000000000e+06,1.435840000000000000e+06,1.644512000000000000e+06,1.480448000000000000e+06,1.405152000000000000e+06,1.548256000000000000e+06,1.336288000000000000e+06,1.441952000000000000e+06,2.025414000000000000e+06,1.811022800000000047e+06,1.470560000000000000e+06,2.117328799999999814e+06,1.608106500000000000e+06,1.665984000000000000e+06,1.614240000000000000e+06,1.595520000000000000e+06,1.761259500000000000e+06,1.613920000000000000e+06,1.602464000000000000e+06,1.435790300000000047e+06,1.968000800000000047e+06,1.529376000000000000e+06,1.397502000000000000e+06,1.370176000000000000e+06,1.196064000000000000e+06,1.286400000000000000e+06,1.520320000000000000e+06,1.324750500000000000e+06,1.431965300000000047e+06,1.430560000000000000e+06,1.883774300000000047e+06,1.369984000000000000e+06,1.365920000000000000e+06,1.477984000000000000e+06,1.629312000000000000e+06,1.380160000000000000e+06,1.699983000000000000e+06,1.365376000000000000e+06,1.350496000000000000e+06,1.435296000000000000e+06,1.925887500000000000e+06,1.826322800000000047e+06,1.219136000000000000e+06,1.638752000000000000e+06,1.549472000000000000e+06,1.322176000000000000e+06,2.163267000000000000e+06,1.329760000000000000e+06,1.971825800000000047e+06,2.454273000000000000e+06,1.477536000000000000e+06,1.297920000000000000e+06,1.701664000000000000e+06,1.619581500000000000e+06,1.291008000000000000e+06,1.929712500000000000e+06,1.738271300000000047e+06,1.479904000000000000e+06,1.218688000000000000e+06,1.499296000000000000e+06,1.121834300000000047e+06,1.684683000000000000e+06,1.263512300000000047e+06,1.431520000000000000e+06,1.508032000000000000e+06,1.114184300000000047e+06,1.209248000000000000e+06,1.335008000000000000e+06,1.284064000000000000e+06,1.837836000000000000e+06,1.415648000000000000e+06,1.595520000000000000e+06,1.251264000000000000e+06,1.699983000000000000e+06,1.427776000000000000e+06,1.096416000000000000e+06,1.246560000000000000e+06,1.872261000000000000e+06,1.340128000000000000e+06,1.294848000000000000e+06,1.365472000000000000e+06,1.634881500000000000e+06,1.761259500000000000e+06,1.371488000000000000e+06,1.726796300000000047e+06,1.351232000000000000e+06,1.537248000000000000e+06,1.424315300000000047e+06,1.495424000000000000e+06,1.734446300000000047e+06,1.627231500000000000e+06,1.335840000000000000e+06,1.244349000000000000e+06,1.502976000000000000e+06,1.292064000000000000e+06,1.830147800000000047e+06,1.317792000000000000e+06,1.274987300000000047e+06,1.296768000000000000e+06,1.651136000000000000e+06,1.267337300000000047e+06,1.547520000000000000e+06,1.232096000000000000e+06,1.627231500000000000e+06,1.856961000000000000e+06,1.595968000000000000e+06,1.423488000000000000e+06,1.497066800000000047e+06,1.587520000000000000e+06,1.268608000000000000e+06,1.488096000000000000e+06,1.734446300000000047e+06,1.454304000000000000e+06,1.638336000000000000e+06,2.029277300000000047e+06,2.059877300000000047e+06,1.845486000000000000e+06,1.975650800000000047e+06,1.424544000000000000e+06,1.757396300000000047e+06,1.393024000000000000e+06,1.489184000000000000e+06,1.592768300000000047e+06,1.103833800000000000e+07,1.283744000000000000e+06,2.094340500000000000e+06,1.262848000000000000e+06,1.545024000000000000e+06,1.669344800000000047e+06,1.401327000000000000e+06,1.399232000000000000e+06,1.856961000000000000e+06,1.418752000000000000e+06,1.251040000000000000e+06,1.383808000000000000e+06,1.343552000000000000e+06,1.184064000000000000e+06,1.060557800000000047e+06,1.259649000000000000e+06,1.494656000000000000e+06,1.280224000000000000e+06,1.784209500000000000e+06,1.895249300000000047e+06,1.707633000000000000e+06,1.626816000000000000e+06,1.541152000000000000e+06,1.730621300000000047e+06,1.199168000000000000e+06,1.856961000000000000e+06,1.447328000000000000e+06,1.562130000000000000e+06,1.459360000000000000e+06,1.224640000000000000e+06,1.722971300000000047e+06,1.500891800000000047e+06,1.575520000000000000e+06,1.383904000000000000e+06,1.333696000000000000e+06,1.665519800000000047e+06,1.580032000000000000e+06,1.429376000000000000e+06,1.613504000000000000e+06,1.175422500000000000e+06,1.120608000000000000e+06,1.776559500000000000e+06,1.437984000000000000e+06,2.036927300000000047e+06,1.546830000000000000e+06,1.676994800000000047e+06,1.707633000000000000e+06,1.249984000000000000e+06,1.520016800000000047e+06,1.712096000000000000e+06,2.297295000000000000e+06,1.525504000000000000e+06,1.291840000000000000e+06,1.665519800000000047e+06,1.449568000000000000e+06,1.460544000000000000e+06,1.141152000000000000e+06,1.676994800000000047e+06,1.431965300000000047e+06,1.448064000000000000e+06,1.319072000000000000e+06,1.221360800000000047e+06,1.327936000000000000e+06,1.137134300000000047e+06,1.250624000000000000e+06,1.307872000000000000e+06,1.175422500000000000e+06,1.503808000000000000e+06,1.440768000000000000e+06,1.312768000000000000e+06,1.214240000000000000e+06,2.132628799999999814e+06,1.402752000000000000e+06,1.458720000000000000e+06,1.375872000000000000e+06,1.608106500000000000e+06,2.025414000000000000e+06,1.489376000000000000e+06,1.234432000000000000e+06,1.956525800000000047e+06,1.343968000000000000e+06,1.363872000000000000e+06,1.899074300000000047e+06,1.041432800000000047e+06,1.472256000000000000e+06,1.567296000000000000e+06,1.404704000000000000e+06,1.301800500000000000e+06,1.585664000000000000e+06,1.331904000000000000e+06,1.531530000000000000e+06,2.006289000000000000e+06,1.398688000000000000e+06,1.290287300000000047e+06,1.359213800000000047e+06,1.305408000000000000e+06,1.539520000000000000e+06,1.405024000000000000e+06,1.722971300000000047e+06,2.362358299999999814e+06,1.428000000000000000e+06,2.063702300000000047e+06,1.531424000000000000e+06,1.458778500000000000e+06,1.337344000000000000e+06,1.600832000000000000e+06,1.315648000000000000e+06,1.711458000000000000e+06,1.565024000000000000e+06,1.744128000000000000e+06,1.505120000000000000e+06,1.528096000000000000e+06,1.749248000000000000e+06,1.498336000000000000e+06,1.650144000000000000e+06,1.456576000000000000e+06,1.513088000000000000e+06,1.278812300000000047e+06,1.412960000000000000e+06,1.539840000000000000e+06,1.636800000000000000e+06,1.608960000000000000e+06,1.814847800000000047e+06,2.094340500000000000e+06,1.776559500000000000e+06,1.895249300000000047e+06,1.677312000000000000e+06,1.612320000000000000e+06,1.366240000000000000e+06,2.036927300000000047e+06,2.442759799999999814e+06,1.529056000000000000e+06,2.304945000000000000e+06,1.428960000000000000e+06,1.584576000000000000e+06,1.473344000000000000e+06,1.653728000000000000e+06,1.594752000000000000e+06,2.040752300000000047e+06,1.435712000000000000e+06,1.830147800000000047e+06,1.638976000000000000e+06,2.113503799999999814e+06,1.910549300000000047e+06,1.414144000000000000e+06,1.781024000000000000e+06,1.388512000000000000e+06,1.406944000000000000e+06,1.720480000000000000e+06,1.590656000000000000e+06,1.529824000000000000e+06,2.136453799999999814e+06,1.356064000000000000e+06,1.636800000000000000e+06,1.491328000000000000e+06,1.767808000000000000e+06,2.124978799999999814e+06,1.807197800000000047e+06,1.524192000000000000e+06,1.288000000000000000e+06,1.635072000000000000e+06,1.495424000000000000e+06,1.907424000000000000e+06,1.717536000000000000e+06,1.795684500000000000e+06,2.071390500000000000e+06,1.332400500000000000e+06,1.548384000000000000e+06,1.569818300000000047e+06,1.495520000000000000e+06,1.524960000000000000e+06,1.290287300000000047e+06,1.910549300000000047e+06,2.121153799999999814e+06,1.476896000000000000e+06,1.389852000000000000e+06,1.558305000000000000e+06,1.320768000000000000e+06,1.528192000000000000e+06,1.339040000000000000e+06,2.025414000000000000e+06,1.707633000000000000e+06,1.788034500000000000e+06,1.822497800000000047e+06,1.283200000000000000e+06,1.814847800000000047e+06,1.336225500000000000e+06,1.248174000000000000e+06,1.680819800000000047e+06,1.883774300000000047e+06,1.114184300000000047e+06,1.638528000000000000e+06,1.506208000000000000e+06,1.366880000000000000e+06,1.900832000000000000e+06,1.355388800000000047e+06,1.549024000000000000e+06,2.209205299999999814e+06,1.745921300000000047e+06,1.487552000000000000e+06,1.531530000000000000e+06,2.103104000000000000e+06,1.746080000000000000e+06,1.968000800000000047e+06,1.492512000000000000e+06,2.005536000000000000e+06,1.175422500000000000e+06,1.665519800000000047e+06,1.895249300000000047e+06,2.052227300000000047e+06,1.661694800000000047e+06,3.074535000000000000e+06,1.443440300000000047e+06,1.526560000000000000e+06,3.013258500000000000e+06,1.339264000000000000e+06,1.838656000000000000e+06,1.317100500000000000e+06,1.512366800000000047e+06,2.281956799999999814e+06,1.618688000000000000e+06,1.642531500000000000e+06,1.590880000000000000e+06,1.582208000000000000e+06,2.178567000000000000e+06,1.649824000000000000e+06,2.044577300000000047e+06,1.477536000000000000e+06,1.609280000000000000e+06,1.786048000000000000e+06,1.562432000000000000e+06,1.674464000000000000e+06,1.842464000000000000e+06,1.774688000000000000e+06,1.631936000000000000e+06,1.461824000000000000e+06,1.998639000000000000e+06,2.239843500000000000e+06,2.350883299999999814e+06,1.497696000000000000e+06,1.585568000000000000e+06,2.059877300000000047e+06,1.577468300000000047e+06,2.052227300000000047e+06,1.759392000000000000e+06,1.726912000000000000e+06,1.543072000000000000e+06,1.491232000000000000e+06,1.443872000000000000e+06,1.542336000000000000e+06,2.021216000000000000e+06,1.343913800000000047e+06,1.952700800000000047e+06,1.442912000000000000e+06,1.539840000000000000e+06,1.875488000000000000e+06,1.778400000000000000e+06,2.178567000000000000e+06,2.062688000000000000e+06,1.936896000000000000e+06,2.213030299999999814e+06,1.398144000000000000e+06,1.598336000000000000e+06,1.749746300000000047e+06,1.527104000000000000e+06,2.201555299999999814e+06,1.662528000000000000e+06,2.006336000000000000e+06,1.861536000000000000e+06,1.491552000000000000e+06,1.613824000000000000e+06,1.526240000000000000e+06,1.562208000000000000e+06,1.726796300000000047e+06,1.477903500000000000e+06,1.303392000000000000e+06,1.789216000000000000e+06,1.807197800000000047e+06,1.662752000000000000e+06,1.819936000000000000e+06,2.067565500000000000e+06,1.669792000000000000e+06,1.541376000000000000e+06,1.688508000000000000e+06,1.596593300000000047e+06,1.509120000000000000e+06,2.059877300000000047e+06,1.578752000000000000e+06,1.673169800000000047e+06,1.760800000000000000e+06,1.707872000000000000e+06,1.440128000000000000e+06,1.451520000000000000e+06,1.527552000000000000e+06,1.664800000000000000e+06,1.438720000000000000e+06,1.462603500000000000e+06,1.514048000000000000e+06,2.320245000000000000e+06,1.740960000000000000e+06,1.661694800000000047e+06,1.492064000000000000e+06,1.618592000000000000e+06,1.837836000000000000e+06,1.872261000000000000e+06,1.650592000000000000e+06,1.887599300000000047e+06,1.558305000000000000e+06,1.426688000000000000e+06,1.676994800000000047e+06,1.815104000000000000e+06,1.462603500000000000e+06,2.056052300000000047e+06,1.722560000000000000e+06,1.670464000000000000e+06,1.868436000000000000e+06,1.638706500000000000e+06,1.688508000000000000e+06,1.700448000000000000e+06,1.715904000000000000e+06,1.910549300000000047e+06,2.278131799999999814e+06,1.382176000000000000e+06,1.393677000000000000e+06,1.784209500000000000e+06,1.757396300000000047e+06,1.458778500000000000e+06,1.483680000000000000e+06,1.877216000000000000e+06,1.658816000000000000e+06,2.193905299999999814e+06,1.595296000000000000e+06,2.500211299999999814e+06,1.829664000000000000e+06,1.522912000000000000e+06,1.922062500000000000e+06,2.515473000000000000e+06,1.613184000000000000e+06,1.568896000000000000e+06,1.571936000000000000e+06,1.825184000000000000e+06,2.236018500000000000e+06,2.036927300000000047e+06,1.691104000000000000e+06,1.813248000000000000e+06,1.571392000000000000e+06,1.727232000000000000e+06,1.983300800000000047e+06,1.626176000000000000e+06,1.851456000000000000e+06,1.554480000000000000e+06,1.932064000000000000e+06,2.193905299999999814e+06,1.796640000000000000e+06,2.615076000000000000e+06,1.604736000000000000e+06,1.822497800000000047e+06,1.990989000000000000e+06,1.806240000000000000e+06,1.941187500000000000e+06,1.590976000000000000e+06,1.627231500000000000e+06,1.554976000000000000e+06,1.541696000000000000e+06,1.658400000000000000e+06,2.216855299999999814e+06,1.891424300000000047e+06,1.945012500000000000e+06,1.328575500000000000e+06,1.997600000000000000e+06,1.689024000000000000e+06,1.800896000000000000e+06,1.707633000000000000e+06,1.190760800000000047e+06,1.740864000000000000e+06,1.975650800000000047e+06,1.578528000000000000e+06,1.194585800000000047e+06,1.702528000000000000e+06,1.535355000000000000e+06,1.209885800000000047e+06,1.102671000000000000e+06,2.033102300000000047e+06,1.902899300000000047e+06,1.895249300000000047e+06,1.553664000000000000e+06,1.971825800000000047e+06,2.059877300000000047e+06,1.604243300000000047e+06,1.948837500000000000e+06,1.267337300000000047e+06,1.356384000000000000e+06,1.730621300000000047e+06,1.660352000000000000e+06,1.364192000000000000e+06,1.837836000000000000e+06,1.493056000000000000e+06,1.659360000000000000e+06,1.876352000000000000e+06,1.535648000000000000e+06,1.757396300000000047e+06,1.680352000000000000e+06,2.174742000000000000e+06,1.576480000000000000e+06,2.109678799999999814e+06,1.390208000000000000e+06,1.715283000000000000e+06,1.532608000000000000e+06,1.650219800000000047e+06,1.593568000000000000e+06,1.583072000000000000e+06,1.941187500000000000e+06,1.413376000000000000e+06,1.774016000000000000e+06,1.864611000000000000e+06,1.586528000000000000e+06,2.174742000000000000e+06,2.147967000000000000e+06,1.519136000000000000e+06,1.580384000000000000e+06,1.906724300000000047e+06,1.692333000000000000e+06,1.581120000000000000e+06,1.854848000000000000e+06,1.998639000000000000e+06,2.044577300000000047e+06,1.580928000000000000e+06,1.573643300000000047e+06,1.546336000000000000e+06,1.860786000000000000e+06,1.359904000000000000e+06,2.040752300000000047e+06,1.833972800000000047e+06,1.582304000000000000e+06,1.899168000000000000e+06,1.331360000000000000e+06,1.704928000000000000e+06,1.657869800000000047e+06,2.086690500000000000e+06,2.335583299999999814e+06,2.038144000000000000e+06,1.616960000000000000e+06,1.964175800000000047e+06,1.803372800000000047e+06,1.568160000000000000e+06,1.725824000000000000e+06,1.642240000000000000e+06,1.194585800000000047e+06,1.955616000000000000e+06,1.879949300000000047e+06,1.547520000000000000e+06,1.447968000000000000e+06,1.510624000000000000e+06,2.132628799999999814e+06,1.513536000000000000e+06,1.712640000000000000e+06,1.458778500000000000e+06,1.948837500000000000e+06,1.833972800000000047e+06,1.803372800000000047e+06,1.826322800000000047e+06,1.349440000000000000e+06,2.059877300000000047e+06,2.220718500000000000e+06,1.715283000000000000e+06,1.451090300000000047e+06,2.113503799999999814e+06,1.469472000000000000e+06,1.661694800000000047e+06,1.941187500000000000e+06,2.335583299999999814e+06,1.386027000000000000e+06,2.281956799999999814e+06,1.975650800000000047e+06,1.813024000000000000e+06,1.299968000000000000e+06,1.817632000000000000e+06,1.562304000000000000e+06,1.455936000000000000e+06,1.910549300000000047e+06,1.879949300000000047e+06,1.506848000000000000e+06,1.964175800000000047e+06,2.071390500000000000e+06,1.224960000000000000e+06,1.899074300000000047e+06,1.491104000000000000e+06,1.834368000000000000e+06,2.128803799999999814e+06,2.090515500000000000e+06,2.412159799999999814e+06,2.109678799999999814e+06,2.316420000000000000e+06,2.304945000000000000e+06,1.833972800000000047e+06,1.658624000000000000e+06,2.236018500000000000e+06,1.730176000000000000e+06,1.872583500000000000e+06,2.151792000000000000e+06,1.853171000000000000e+06,1.779808000000000000e+06,1.272798899999999907e+06,2.202575500000000000e+06,1.255028300000000047e+06,1.497626899999999907e+06,1.683616000000000000e+06,1.498208000000000000e+06,2.029555500000000000e+06,1.704384000000000000e+06,1.646688000000000000e+06,2.025414000000000000e+06,1.958148600000000093e+06,1.697184000000000000e+06,1.527008000000000000e+06,1.683808000000000000e+06,1.349737800000000047e+06,1.556800000000000000e+06,1.689376000000000000e+06,1.610784000000000000e+06,1.478624000000000000e+06,1.670574500000000000e+06,2.039808000000000000e+06,2.066699500000000000e+06,1.365989600000000093e+06,1.469696000000000000e+06,1.645152000000000000e+06,1.460794100000000093e+06,1.679136000000000000e+06,2.055276600000000093e+06,1.467648000000000000e+06,1.636704000000000000e+06,1.617088000000000000e+06,1.967907500000000000e+06,1.447328000000000000e+06,1.667744000000000000e+06,2.446118000000000000e+06,1.957290000000000000e+06,1.847840000000000000e+06,2.492959299999999814e+06,1.653728000000000000e+06,1.718304000000000000e+06,2.260334000000000000e+06,2.052676000000000000e+06,2.208697799999999814e+06,1.883360000000000000e+06,1.357250600000000093e+06,1.698496000000000000e+06,1.557440000000000000e+06,1.629312000000000000e+06,1.738336000000000000e+06,1.987904000000000000e+06,1.748832000000000000e+06,1.175784000000000000e+06,1.551392000000000000e+06,1.975257000000000000e+06,1.622176000000000000e+06,1.480672000000000000e+06,1.457632000000000000e+06,2.231286000000000000e+06,1.447032500000000000e+06,1.476162300000000047e+06,1.646394800000000047e+06,1.420576000000000000e+06,1.445280000000000000e+06,1.345152000000000000e+06,1.288320000000000000e+06,1.296108500000000000e+06,1.919072000000000000e+06,1.948748600000000093e+06,1.888772899999999907e+06,1.495744000000000000e+06,1.635936000000000000e+06,1.449376000000000000e+06,1.474304000000000000e+06,1.331584000000000000e+06,1.302752000000000000e+06,1.292608000000000000e+06,1.413504000000000000e+06,1.762464000000000000e+06,1.474528000000000000e+06,1.711552000000000000e+06,1.673184000000000000e+06,1.249216000000000000e+06,1.642016000000000000e+06,1.809250100000000093e+06,1.170539600000000093e+06,1.323552000000000000e+06,1.686457800000000047e+06,1.134397100000000093e+06,1.503392000000000000e+06,2.749226000000000000e+06,1.611232000000000000e+06,1.879797600000000093e+06,1.467552000000000000e+06,1.652640000000000000e+06,1.683072000000000000e+06,1.689229300000000047e+06,1.582528000000000000e+06,1.554848000000000000e+06,1.643648000000000000e+06,1.771296000000000000e+06,3.161161299999999814e+06,1.890080000000000000e+06,1.539840000000000000e+06,1.883584000000000000e+06,1.548120000000000000e+06,2.284200000000000000e+06,1.712416000000000000e+06,2.303111299999999814e+06,1.480992000000000000e+06,1.875764500000000000e+06,1.969600000000000000e+06,2.425439299999999814e+06,1.537472000000000000e+06,1.423680000000000000e+06,1.638656000000000000e+06,1.668512000000000000e+06,1.597024000000000000e+06,1.807719500000000000e+06,1.693184000000000000e+06,1.920832000000000000e+06,1.494267399999999907e+06,1.654272000000000000e+06,1.945899500000000000e+06,1.662208000000000000e+06,1.813700399999999907e+06,1.789991399999999907e+06,2.116224000000000000e+06,2.483616000000000000e+06,1.899293000000000000e+06,3.196060799999999814e+06,1.632672000000000000e+06,1.937536000000000000e+06,2.118690000000000000e+06,1.571168000000000000e+06,1.539648000000000000e+06,1.820352000000000000e+06,1.669542899999999907e+06,1.925216000000000000e+06,1.687392000000000000e+06,1.883774300000000047e+06,2.925207000000000000e+06,2.840980500000000000e+06,2.396821500000000000e+06,2.155617000000000000e+06,1.619581500000000000e+06,2.090515500000000000e+06,1.500891800000000047e+06,1.647872000000000000e+06,1.676994800000000047e+06,1.748064000000000000e+06,2.170917000000000000e+06,1.968000800000000047e+06,1.979475800000000047e+06,1.772384000000000000e+06,2.079040500000000000e+06,1.706240000000000000e+06,1.417024000000000000e+06,2.036927300000000047e+06,2.082865500000000000e+06,1.515456000000000000e+06,1.516191800000000047e+06,1.906724300000000047e+06,2.113503799999999814e+06,1.689376000000000000e+06,1.357024000000000000e+06,1.449056000000000000e+06,1.533376000000000000e+06,2.358533299999999814e+06,1.822497800000000047e+06,1.590208000000000000e+06,1.883774300000000047e+06,1.605280000000000000e+06,1.651232000000000000e+06,2.113503799999999814e+06,1.481728500000000000e+06,1.956525800000000047e+06,2.178567000000000000e+06,1.443008000000000000e+06,1.411776000000000000e+06,1.826272000000000000e+06,1.579936000000000000e+06,1.547936000000000000e+06,2.756754000000000000e+06,1.527666800000000047e+06,2.052227300000000047e+06,1.854304000000000000e+06,1.410720000000000000e+06,1.509760000000000000e+06,2.155617000000000000e+06,1.579392000000000000e+06,1.772734500000000000e+06,1.768032000000000000e+06,2.010114000000000000e+06,2.423634799999999814e+06,1.740096000000000000e+06,1.586752000000000000e+06,1.745344000000000000e+06,1.876124300000000047e+06,1.776559500000000000e+06,1.444320000000000000e+06,1.661984000000000000e+06,1.512366800000000047e+06,1.435616000000000000e+06,1.567712000000000000e+06,2.017764000000000000e+06,1.681312000000000000e+06,1.535968000000000000e+06,1.814847800000000047e+06,1.814240000000000000e+06,1.604243300000000047e+06,1.903808000000000000e+06,1.418656000000000000e+06,2.308770000000000000e+06,2.465748000000000000e+06,2.013939000000000000e+06,1.836672000000000000e+06,1.753056000000000000e+06,1.569120000000000000e+06,1.607872000000000000e+06,1.636480000000000000e+06,1.994814000000000000e+06,1.798496000000000000e+06,1.950304000000000000e+06,1.887008000000000000e+06,1.558305000000000000e+06,1.754816000000000000e+06,1.570752000000000000e+06,2.010114000000000000e+06,2.385346500000000000e+06,1.990989000000000000e+06,2.228368500000000000e+06,1.539180000000000000e+06,1.740864000000000000e+06,1.537248000000000000e+06,1.511904000000000000e+06,1.679040000000000000e+06,1.719108000000000000e+06,1.744224000000000000e+06,1.649920000000000000e+06,1.711328000000000000e+06,2.251318500000000000e+06,1.773920000000000000e+06,1.330176000000000000e+06,1.990989000000000000e+06,1.611931500000000000e+06,1.780896000000000000e+06,1.755040000000000000e+06,1.986240000000000000e+06,1.780384500000000000e+06,1.647424000000000000e+06,2.144142000000000000e+06,2.006289000000000000e+06,1.633984000000000000e+06,2.128803799999999814e+06,1.576704000000000000e+06,2.048402300000000047e+06,1.485504000000000000e+06,1.670656000000000000e+06,2.025414000000000000e+06,1.594336000000000000e+06,2.124978799999999814e+06,1.681536000000000000e+06,1.676994800000000047e+06,1.552160000000000000e+06,1.842912000000000000e+06,1.645920000000000000e+06,1.504672000000000000e+06,1.607104000000000000e+06,2.044577300000000047e+06,1.607744000000000000e+06,1.882720000000000000e+06,1.559616000000000000e+06,1.519136000000000000e+06,1.447265300000000047e+06,1.805696000000000000e+06,1.451090300000000047e+06,1.638208000000000000e+06,1.496832000000000000e+06,1.509952000000000000e+06,1.626080000000000000e+06,1.560256000000000000e+06,2.010114000000000000e+06,1.628768000000000000e+06,1.555616000000000000e+06,1.623360000000000000e+06,1.585344000000000000e+06,1.681088000000000000e+06,1.416665300000000047e+06,2.105853799999999814e+06,1.496608000000000000e+06,1.767680000000000000e+06,1.497066800000000047e+06,2.308770000000000000e+06,1.685760000000000000e+06,1.592768300000000047e+06,1.574304000000000000e+06,1.611931500000000000e+06,1.497248000000000000e+06,1.803744000000000000e+06,1.585118300000000047e+06,1.297937300000000047e+06,2.121153799999999814e+06,1.837836000000000000e+06,1.643744000000000000e+06,2.013939000000000000e+06,1.827136000000000000e+06,1.891424300000000047e+06,1.534880000000000000e+06,1.941187500000000000e+06,2.101990500000000000e+06,1.481632000000000000e+06,1.221360800000000047e+06,1.569440000000000000e+06,1.615328000000000000e+06,1.506208000000000000e+06,2.052227300000000047e+06,1.613280000000000000e+06,1.650368000000000000e+06,1.476032000000000000e+06,1.395264000000000000e+06,1.585472000000000000e+06,1.451090300000000047e+06,1.470880000000000000e+06,2.178567000000000000e+06,1.559168000000000000e+06,1.620416000000000000e+06,1.730848000000000000e+06,1.508448000000000000e+06,2.075215500000000000e+06,1.777952000000000000e+06,1.730080000000000000e+06,1.570848000000000000e+06,1.974432000000000000e+06,1.660800000000000000e+06,1.633984000000000000e+06,1.416288000000000000e+06,1.511488000000000000e+06,1.424315300000000047e+06,1.581293300000000047e+06,1.528416000000000000e+06,1.552064000000000000e+06,1.459904000000000000e+06,2.054176000000000000e+06,1.476992000000000000e+06,1.403840000000000000e+06,1.751968000000000000e+06,1.812704000000000000e+06,1.846528000000000000e+06,2.190080299999999814e+06,1.613600000000000000e+06,1.883774300000000047e+06,1.879949300000000047e+06,1.545152000000000000e+06,1.527666800000000047e+06,1.562130000000000000e+06,1.902899300000000047e+06,1.634304000000000000e+06,1.808768000000000000e+06,2.262831799999999814e+06,1.413280000000000000e+06,1.429056000000000000e+06,1.657312000000000000e+06,1.654044800000000047e+06,1.521184000000000000e+06,1.527666800000000047e+06,1.692192000000000000e+06,1.548608000000000000e+06,1.887599300000000047e+06,1.632672000000000000e+06,1.757760000000000000e+06,1.566624000000000000e+06,1.913568000000000000e+06,1.666432000000000000e+06,1.569818300000000047e+06,1.641888000000000000e+06,1.472800000000000000e+06,1.704256000000000000e+06,1.735616000000000000e+06,1.735424000000000000e+06,1.814560000000000000e+06,1.696992000000000000e+06,1.657632000000000000e+06,1.658304000000000000e+06,2.775879000000000000e+06,1.430560000000000000e+06,1.588943300000000047e+06,1.512448000000000000e+06,2.216855299999999814e+06,2.308770000000000000e+06,1.732256000000000000e+06,1.517824000000000000e+06,1.752192000000000000e+06,1.688928000000000000e+06,1.882176000000000000e+06,2.021589000000000000e+06,1.812064000000000000e+06,2.059877300000000047e+06,1.530784000000000000e+06,1.791859500000000000e+06,2.128803799999999814e+06,1.796736000000000000e+06,1.527232000000000000e+06,1.462688000000000000e+06,1.726592000000000000e+06,1.665568000000000000e+06,1.533152000000000000e+06,1.594560000000000000e+06,1.765632000000000000e+06,1.759168000000000000e+06,1.632576000000000000e+06,1.726688000000000000e+06,1.654912000000000000e+06,1.682080000000000000e+06,1.736160000000000000e+06,1.628032000000000000e+06,1.642531500000000000e+06,1.754272000000000000e+06,1.926112000000000000e+06,1.897856000000000000e+06,1.955616000000000000e+06,1.853136000000000000e+06,1.655584000000000000e+06,1.466428500000000000e+06,2.017764000000000000e+06,1.588943300000000047e+06,2.197730299999999814e+06,1.820800000000000000e+06,1.587520000000000000e+06,1.714496000000000000e+06,1.613824000000000000e+06,1.512366800000000047e+06,1.606144000000000000e+06,1.436032000000000000e+06,1.667200000000000000e+06,1.709152000000000000e+06,1.600418300000000047e+06,1.620224000000000000e+06,1.876124300000000047e+06,1.520016800000000047e+06,2.113503799999999814e+06,1.597024000000000000e+06,2.065920000000000000e+06,2.308770000000000000e+06,1.817504000000000000e+06,1.854752000000000000e+06,2.016576000000000000e+06,1.748160000000000000e+06,1.906724300000000047e+06,1.814847800000000047e+06,1.787680000000000000e+06,1.861888000000000000e+06,1.855616000000000000e+06,1.741088000000000000e+06,1.435790300000000047e+06,1.700672000000000000e+06,1.458778500000000000e+06,1.768909500000000000e+06,1.761024000000000000e+06,1.569818300000000047e+06,1.577468300000000047e+06,2.385346500000000000e+06,2.484873000000000000e+06,1.856736000000000000e+06,2.909907000000000000e+06,1.485088000000000000e+06,1.865376000000000000e+06,2.829429000000000000e+06,3.162586500000000000e+06,1.573024000000000000e+06,1.710592000000000000e+06,1.751328000000000000e+06,1.716992000000000000e+06,1.562130000000000000e+06,1.748256000000000000e+06,1.673169800000000047e+06,1.807197800000000047e+06,2.029277300000000047e+06,1.546016000000000000e+06,2.067565500000000000e+06,2.098165500000000000e+06,1.807197800000000047e+06,1.665519800000000047e+06,1.532832000000000000e+06,1.700224000000000000e+06,1.556064000000000000e+06,1.538016000000000000e+06,1.929712500000000000e+06,1.458816000000000000e+06,1.787136000000000000e+06,1.687392000000000000e+06,1.510400000000000000e+06,1.998639000000000000e+06,1.550208000000000000e+06,1.822497800000000047e+06,1.485952000000000000e+06,1.669248000000000000e+06,1.604243300000000047e+06,1.948837500000000000e+06,1.420490300000000047e+06,1.625216000000000000e+06,1.818496000000000000e+06,1.795684500000000000e+06,1.366976000000000000e+06,1.558208000000000000e+06,2.016256000000000000e+06,1.814847800000000047e+06,1.634208000000000000e+06,1.527424000000000000e+06,1.614368000000000000e+06,2.247493500000000000e+06,1.902899300000000047e+06,1.619136000000000000e+06,1.539180000000000000e+06,2.278131799999999814e+06,2.025414000000000000e+06,1.600418300000000047e+06,1.589472000000000000e+06,1.538112000000000000e+06,1.658496000000000000e+06,1.650048000000000000e+06,1.745921300000000047e+06,1.811022800000000047e+06,1.439615300000000047e+06,1.579168000000000000e+06,1.405152000000000000e+06,2.029277300000000047e+06,1.592768300000000047e+06,1.637120000000000000e+06,1.693600000000000000e+06,1.867040000000000000e+06,1.613184000000000000e+06,1.495104000000000000e+06,1.581792000000000000e+06,1.671200000000000000e+06,1.658624000000000000e+06,1.489696000000000000e+06,1.575168000000000000e+06,1.805600000000000000e+06,1.531872000000000000e+06,1.656544000000000000e+06,1.690880000000000000e+06,1.577568000000000000e+06,1.916992000000000000e+06,1.895249300000000047e+06,1.703840000000000000e+06,1.481216000000000000e+06,1.734752000000000000e+06,1.830112000000000000e+06,1.380160000000000000e+06,1.581440000000000000e+06,1.643648000000000000e+06,1.531530000000000000e+06,1.750560000000000000e+06,1.656320000000000000e+06,1.356608000000000000e+06,1.726796300000000047e+06,1.615456000000000000e+06,1.510400000000000000e+06,1.592064000000000000e+06,1.274987300000000047e+06,2.029277300000000047e+06,1.604243300000000047e+06,1.656224000000000000e+06,1.573643300000000047e+06,1.566624000000000000e+06,1.347738800000000047e+06,2.875405500000000000e+06,1.948837500000000000e+06,1.508128000000000000e+06,1.470253500000000000e+06,1.603328000000000000e+06,1.520224000000000000e+06,1.872261000000000000e+06,1.643968000000000000e+06,1.723968000000000000e+06,1.576896000000000000e+06,1.640160000000000000e+06,1.917088000000000000e+06,1.595072000000000000e+06,1.619581500000000000e+06,1.555392000000000000e+06,1.619581500000000000e+06,1.688288000000000000e+06,1.659488000000000000e+06,1.823744000000000000e+06,1.665519800000000047e+06,2.917557000000000000e+06,2.021589000000000000e+06,1.481728500000000000e+06,1.651232000000000000e+06,1.902368000000000000e+06,1.629216000000000000e+06,1.560704000000000000e+06,1.632480000000000000e+06,2.035264000000000000e+06,2.021120000000000000e+06,1.778048000000000000e+06,1.930944000000000000e+06,2.079040500000000000e+06,1.662752000000000000e+06,1.876124300000000047e+06,1.770208000000000000e+06,1.960350800000000047e+06,1.662400000000000000e+06,1.617952000000000000e+06,1.515360000000000000e+06,1.602784000000000000e+06,2.186255299999999814e+06,2.270481799999999814e+06,2.098165500000000000e+06,1.711872000000000000e+06,2.136453799999999814e+06,1.914412500000000000e+06,1.674464000000000000e+06,1.523008000000000000e+06,1.760256000000000000e+06,2.259006799999999814e+06,2.147328000000000000e+06,1.605280000000000000e+06,1.790176000000000000e+06,1.474078500000000000e+06,2.538499500000000000e+06,1.774784000000000000e+06,1.496608000000000000e+06,1.800128000000000000e+06,1.592768300000000047e+06,1.968608000000000000e+06,2.151792000000000000e+06,1.673504000000000000e+06,2.178567000000000000e+06,1.493241800000000047e+06,1.760384000000000000e+06,1.609056000000000000e+06,1.630528000000000000e+06,1.793248000000000000e+06,1.619136000000000000e+06,2.087296000000000000e+06,1.485553500000000000e+06,1.674688000000000000e+06,1.595968000000000000e+06,1.717216000000000000e+06,1.650219800000000047e+06,1.489378500000000000e+06,1.683168000000000000e+06,1.596384000000000000e+06,1.585118300000000047e+06,1.500891800000000047e+06,1.479488000000000000e+06,1.547200000000000000e+06,1.439904000000000000e+06,1.652320000000000000e+06,1.559168000000000000e+06,1.564032000000000000e+06,1.641472000000000000e+06,1.399776000000000000e+06,1.507584000000000000e+06,1.492416000000000000e+06,2.006289000000000000e+06,1.397728000000000000e+06,1.263512300000000047e+06,1.891424300000000047e+06,1.420992000000000000e+06,1.504716800000000047e+06,1.617600000000000000e+06,1.999264000000000000e+06,2.335583299999999814e+06,1.548928000000000000e+06,1.983300800000000047e+06,1.578976000000000000e+06,1.929712500000000000e+06,1.611968000000000000e+06,1.490368000000000000e+06,2.205380299999999814e+06,1.512366800000000047e+06,1.566304000000000000e+06,1.336225500000000000e+06,1.623584000000000000e+06,1.550655000000000000e+06,1.455936000000000000e+06,1.355388800000000047e+06,1.536608000000000000e+06,1.546830000000000000e+06,1.395264000000000000e+06,1.535840000000000000e+06,1.363038800000000047e+06,1.538560000000000000e+06,1.841696000000000000e+06,1.554208000000000000e+06,1.669056000000000000e+06,1.432160000000000000e+06,1.535424000000000000e+06,1.518272000000000000e+06,1.564256000000000000e+06,1.444000000000000000e+06,1.578848000000000000e+06,1.535744000000000000e+06,1.673169800000000047e+06,1.910549300000000047e+06,1.680000000000000000e+06,1.667840000000000000e+06,1.623456000000000000e+06,1.667616000000000000e+06,2.239843500000000000e+06,1.937760000000000000e+06,1.895249300000000047e+06,1.512366800000000047e+06,1.561760000000000000e+06,1.700448000000000000e+06,1.380160000000000000e+06,1.601792000000000000e+06,1.498208000000000000e+06,1.883774300000000047e+06,1.453120000000000000e+06,1.872261000000000000e+06,1.592288000000000000e+06,1.768909500000000000e+06,1.620096000000000000e+06,1.810752000000000000e+06,1.557664000000000000e+06,1.732480000000000000e+06,1.941187500000000000e+06,1.444192000000000000e+06,1.746432000000000000e+06,1.929712500000000000e+06,1.540704000000000000e+06,1.656768000000000000e+06,1.523136000000000000e+06,1.541568000000000000e+06,1.398912000000000000e+06,1.835808000000000000e+06,1.902899300000000047e+06,1.532928000000000000e+06,1.385088000000000000e+06,1.491552000000000000e+06,1.474112000000000000e+06,1.693920000000000000e+06,2.006289000000000000e+06,2.170917000000000000e+06,1.397952000000000000e+06,1.417792000000000000e+06,1.585118300000000047e+06,1.856160000000000000e+06,1.400960000000000000e+06,1.579520000000000000e+06,1.534976000000000000e+06,1.630528000000000000e+06,1.430976000000000000e+06,1.550655000000000000e+06,1.464192000000000000e+06,1.600384000000000000e+06,1.583520000000000000e+06,1.374513800000000047e+06,1.431965300000000047e+06,1.723744000000000000e+06,1.383488000000000000e+06,1.924032000000000000e+06,2.163267000000000000e+06,1.586432000000000000e+06,2.144142000000000000e+06,1.405152000000000000e+06,1.557120000000000000e+06,1.532928000000000000e+06,1.336225500000000000e+06,1.814847800000000047e+06,1.576160000000000000e+06,2.392996500000000000e+06,2.013939000000000000e+06,1.671744000000000000e+06,1.708416000000000000e+06,1.699983000000000000e+06,1.585118300000000047e+06,1.738784000000000000e+06,1.604243300000000047e+06,1.623264000000000000e+06,1.929712500000000000e+06,1.378377000000000000e+06,1.922062500000000000e+06,1.590880000000000000e+06,1.524960000000000000e+06,1.628448000000000000e+06,1.617184000000000000e+06,1.536512000000000000e+06,1.839424000000000000e+06,2.128803799999999814e+06,1.636704000000000000e+06,1.938208000000000000e+06,1.948837500000000000e+06,1.837344000000000000e+06,1.608288000000000000e+06,1.666976000000000000e+06,1.685344000000000000e+06,1.799136000000000000e+06,1.628448000000000000e+06,1.983300800000000047e+06,1.663616000000000000e+06,2.124978799999999814e+06,1.812384000000000000e+06,2.026304000000000000e+06,1.577468300000000047e+06,1.719108000000000000e+06,1.713408000000000000e+06,1.843136000000000000e+06,1.938432000000000000e+06,1.719072000000000000e+06,1.735616000000000000e+06,2.297295000000000000e+06,1.554480000000000000e+06,2.101990500000000000e+06,1.797056000000000000e+06,1.664256000000000000e+06,1.550976000000000000e+06,1.547520000000000000e+06,1.483136000000000000e+06,1.647328000000000000e+06,1.588943300000000047e+06,1.734752000000000000e+06,1.822497800000000047e+06,1.868436000000000000e+06,1.894240000000000000e+06,1.895249300000000047e+06,2.327895000000000000e+06,2.313344000000000000e+06,2.420032000000000000e+06,2.803264000000000000e+06,2.867755500000000000e+06,3.223863000000000000e+06,2.553472000000000000e+06,2.920192000000000000e+06,2.945344000000000000e+06,2.967282000000000000e+06,3.218304000000000000e+06,3.304576000000000000e+06,3.296256000000000000e+06,3.280000000000000000e+06,3.133184000000000000e+06,3.282304000000000000e+06,3.282304000000000000e+06,3.457417500000000000e+06,3.073920000000000000e+06,2.968896000000000000e+06,2.843328000000000000e+06,2.752256000000000000e+06,2.672192000000000000e+06,2.711296000000000000e+06,2.495936000000000000e+06,2.559616000000000000e+06,2.474112000000000000e+06,2.308096000000000000e+06,2.216768000000000000e+06,2.277760000000000000e+06,2.161984000000000000e+06,1.962880000000000000e+06,1.796864000000000000e+06,1.641792000000000000e+06,1.509312000000000000e+06,1.387328000000000000e+06,1.222752000000000000e+06,1.083104000000000000e+06,9.345440000000000000e+05,8.170560000000000000e+05,7.007520000000000000e+05,5.787200000000000000e+05,4.681760000000000000e+05,3.524240000000000000e+05,2.747440000000000000e+05,2.478720000000000000e+05,1.795800000000000000e+05,1.302520000000000000e+05,1.059840000000000000e+05,7.049400000000000000e+04,5.643500000000000000e+04,4.790500000000000000e+04,3.626900000000000000e+04,2.514000000000000000e+04,2.083100000000000000e+04,2.103200000000000000e+04,1.401800000000000000e+04,1.281600000000000000e+04,1.031200000000000000e+04,1.141400000000000000e+04,5.806000000000000000e+03,7.008000000000000000e+03,8.710000000000000000e+03,4.505000000000000000e+03,7.108000000000000000e+03,3.804000000000000000e+03,4.505000000000000000e+03,3.403000000000000000e+03,3.403000000000000000e+03,3.103000000000000000e+03,4.404000000000000000e+03,5.005000000000000000e+03,5.306000000000000000e+03,5.205000000000000000e+03,4.004000000000000000e+03,4.404000000000000000e+03,4.705000000000000000e+03,7.208000000000000000e+03,3.704000000000000000e+03,4.605000000000000000e+03,5.506000000000000000e+03,3.603000000000000000e+03,4.004000000000000000e+03,3.103000000000000000e+03,2.702000000000000000e+03,4.505000000000000000e+03,3.603000000000000000e+03,3.503000000000000000e+03,4.505000000000000000e+03,3.603000000000000000e+03,2.302000000000000000e+03,3.704000000000000000e+03,2.903000000000000000e+03,3.203000000000000000e+03,3.403000000000000000e+03,4.204000000000000000e+03,3.804000000000000000e+03,3.003000000000000000e+03,3.403000000000000000e+03,5.306000000000000000e+03,5.105000000000000000e+03,4.004000000000000000e+03,4.505000000000000000e+03,3.303000000000000000e+03,2.903000000000000000e+03,3.203000000000000000e+03,2.903000000000000000e+03,3.804000000000000000e+03,2.702000000000000000e+03,3.303000000000000000e+03,nan
4.795089999999999719e+01,2.649501000000000000e+06,2.297295000000000000e+06,2.572924500000000000e+06,2.507823000000000000e+06,2.653326000000000000e+06,2.810304000000000000e+06,3.040033500000000000e+06,2.733727500000000000e+06,2.446584799999999814e+06,2.867755500000000000e+06,3.028558500000000000e+06,2.940507000000000000e+06,2.795004000000000000e+06,2.898355500000000000e+06,2.867755500000000000e+06,3.032383500000000000e+06,2.994133500000000000e+06,2.484873000000000000e+06,2.638026000000000000e+06,2.768229000000000000e+06,2.611251000000000000e+06,3.154936500000000000e+06,3.040033500000000000e+06,3.174061500000000000e+06,3.779023500000000000e+06,3.181711500000000000e+06,2.806479000000000000e+06,3.135735000000000000e+06,2.840980500000000000e+06,3.112785000000000000e+06,5.080824000000000000e+06,2.726077500000000000e+06,2.840980500000000000e+06,2.680177500000000000e+06,2.186255299999999814e+06,2.001568000000000000e+06,1.737152000000000000e+06,1.795684500000000000e+06,1.914412500000000000e+06,1.763104000000000000e+06,1.665344000000000000e+06,1.945012500000000000e+06,2.002464000000000000e+06,1.933537500000000000e+06,2.986483500000000000e+06,2.086690500000000000e+06,1.245408000000000000e+06,1.768909500000000000e+06,1.460640000000000000e+06,1.385824000000000000e+06,1.333696000000000000e+06,8.767665000000000000e+05,1.377888000000000000e+06,1.631056500000000000e+06,1.494240000000000000e+06,1.524736000000000000e+06,1.312992000000000000e+06,1.500891800000000047e+06,1.189824000000000000e+06,1.297408000000000000e+06,9.879680000000000000e+05,9.686813000000000466e+05,1.154496000000000000e+06,1.493241800000000047e+06,1.014160000000000000e+06,1.031424000000000000e+06,1.076352000000000000e+06,1.143808000000000000e+06,1.225224000000000000e+06,1.148647500000000000e+06,1.169856000000000000e+06,1.317100500000000000e+06,1.240524000000000000e+06,7.925400000000000000e+05,1.173984000000000000e+06,1.175488000000000000e+06,1.263392000000000000e+06,1.337664000000000000e+06,1.263936000000000000e+06,1.420896000000000000e+06,1.902899300000000047e+06,1.830147800000000047e+06,1.364736000000000000e+06,1.678272000000000000e+06,1.329120000000000000e+06,1.317568000000000000e+06,1.837836000000000000e+06,1.370528000000000000e+06,1.431965300000000047e+06,1.534144000000000000e+06,1.506400000000000000e+06,1.761259500000000000e+06,1.709824000000000000e+06,1.232874000000000000e+06,1.642336000000000000e+06,1.500704000000000000e+06,1.676224000000000000e+06,1.814847800000000047e+06,1.588943300000000047e+06,1.398784000000000000e+06,1.388096000000000000e+06,1.398464000000000000e+06,1.301800500000000000e+06,1.320925500000000000e+06,1.504576000000000000e+06,1.788034500000000000e+06,1.626720000000000000e+06,1.577440000000000000e+06,1.931616000000000000e+06,2.029277300000000047e+06,1.383904000000000000e+06,1.464096000000000000e+06,1.934016000000000000e+06,1.804832000000000000e+06,1.601248000000000000e+06,1.419072000000000000e+06,1.389852000000000000e+06,1.791859500000000000e+06,1.403200000000000000e+06,1.807197800000000047e+06,1.470240000000000000e+06,1.378377000000000000e+06,1.396992000000000000e+06,1.251999000000000000e+06,1.206060800000000047e+06,1.686656000000000000e+06,1.072071000000000000e+06,1.295264000000000000e+06,1.445504000000000000e+06,1.657869800000000047e+06,2.063702300000000047e+06,1.396448000000000000e+06,1.206784000000000000e+06,1.347168000000000000e+06,1.753571300000000047e+06,1.632256000000000000e+06,1.416665300000000047e+06,1.274592000000000000e+06,1.512366800000000047e+06,1.899074300000000047e+06,1.738271300000000047e+06,2.205380299999999814e+06,1.462048000000000000e+06,1.311584000000000000e+06,1.428416000000000000e+06,2.029277300000000047e+06,1.860786000000000000e+06,1.245824000000000000e+06,1.435790300000000047e+06,1.516640000000000000e+06,1.546208000000000000e+06,1.518496000000000000e+06,1.688508000000000000e+06,2.488736299999999814e+06,2.967282000000000000e+06,1.232874000000000000e+06,1.684683000000000000e+06,2.660976000000000000e+06,1.676994800000000047e+06,2.867755500000000000e+06,1.470253500000000000e+06,1.784209500000000000e+06,1.244960000000000000e+06,2.025414000000000000e+06,1.707633000000000000e+06,1.952700800000000047e+06,1.367840000000000000e+06,1.600704000000000000e+06,1.370688800000000047e+06,1.209885800000000047e+06,1.292384000000000000e+06,1.416665300000000047e+06,1.425312000000000000e+06,1.520016800000000047e+06,1.116160000000000000e+06,1.401327000000000000e+06,1.289920000000000000e+06,1.436576000000000000e+06,1.229049000000000000e+06,2.059877300000000047e+06,2.048402300000000047e+06,1.232640000000000000e+06,1.552704000000000000e+06,1.284064000000000000e+06,1.202235800000000047e+06,1.420490300000000047e+06,1.457536000000000000e+06,1.604243300000000047e+06,1.487008000000000000e+06,1.431200000000000000e+06,1.216992000000000000e+06,1.448192000000000000e+06,1.945012500000000000e+06,1.251999000000000000e+06,1.329856000000000000e+06,1.660352000000000000e+06,2.450448000000000000e+06,1.366016000000000000e+06,1.402432000000000000e+06,1.341824000000000000e+06,1.394080000000000000e+06,1.480896000000000000e+06,1.983300800000000047e+06,1.504032000000000000e+06,1.503936000000000000e+06,1.552384000000000000e+06,1.960350800000000047e+06,1.772734500000000000e+06,1.979475800000000047e+06,2.025414000000000000e+06,1.267337300000000047e+06,1.633216000000000000e+06,1.853136000000000000e+06,1.527648000000000000e+06,1.544608000000000000e+06,1.895249300000000047e+06,1.226784000000000000e+06,1.799547800000000047e+06,1.818672800000000047e+06,1.910549300000000047e+06,1.990989000000000000e+06,1.563392000000000000e+06,1.331360000000000000e+06,1.403520000000000000e+06,1.499520000000000000e+06,1.706560000000000000e+06,1.373408000000000000e+06,1.435296000000000000e+06,1.780384500000000000e+06,1.546976000000000000e+06,1.508672000000000000e+06,2.144142000000000000e+06,1.297280000000000000e+06,1.405248000000000000e+06,1.906724300000000047e+06,1.956525800000000047e+06,1.968000800000000047e+06,2.664801000000000000e+06,1.619008000000000000e+06,1.489378500000000000e+06,1.428192000000000000e+06,1.707104000000000000e+06,1.948837500000000000e+06,1.542336000000000000e+06,1.367072000000000000e+06,1.617280000000000000e+06,2.033102300000000047e+06,1.654044800000000047e+06,2.052227300000000047e+06,1.535424000000000000e+06,1.441088000000000000e+06,1.522592000000000000e+06,1.990989000000000000e+06,1.627360000000000000e+06,1.448384000000000000e+06,1.529824000000000000e+06,1.636896000000000000e+06,1.305504000000000000e+06,1.352864000000000000e+06,1.560576000000000000e+06,1.608608000000000000e+06,1.350912000000000000e+06,1.314592000000000000e+06,1.364832000000000000e+06,1.302208000000000000e+06,1.520016800000000047e+06,1.709600000000000000e+06,4.200156000000000000e+06,1.363648000000000000e+06,1.509632000000000000e+06,1.606240000000000000e+06,1.803372800000000047e+06,1.553024000000000000e+06,1.434432000000000000e+06,1.502304000000000000e+06,1.650219800000000047e+06,2.013939000000000000e+06,1.470656000000000000e+06,1.906724300000000047e+06,1.605696000000000000e+06,1.713408000000000000e+06,1.642880000000000000e+06,2.186255299999999814e+06,1.374464000000000000e+06,1.503616000000000000e+06,1.941187500000000000e+06,1.717664000000000000e+06,1.388096000000000000e+06,1.375328000000000000e+06,1.133309300000000047e+06,1.937362500000000000e+06,1.566848000000000000e+06,2.649501000000000000e+06,1.386048000000000000e+06,2.079040500000000000e+06,1.826322800000000047e+06,1.505536000000000000e+06,1.121834300000000047e+06,1.644384000000000000e+06,1.362176000000000000e+06,1.618272000000000000e+06,1.960350800000000047e+06,1.501760000000000000e+06,1.609504000000000000e+06,1.745888000000000000e+06,2.098165500000000000e+06,1.792160000000000000e+06,2.124978799999999814e+06,1.378377000000000000e+06,1.858816000000000000e+06,1.813472000000000000e+06,1.845486000000000000e+06,1.593472000000000000e+06,1.653408000000000000e+06,1.623456000000000000e+06,2.011840000000000000e+06,1.768909500000000000e+06,1.647552000000000000e+06,1.300704000000000000e+06,1.837836000000000000e+06,1.685440000000000000e+06,1.872192000000000000e+06,1.576384000000000000e+06,1.704800000000000000e+06,1.359712000000000000e+06,1.641888000000000000e+06,1.849311000000000000e+06,1.776559500000000000e+06,2.232193500000000000e+06,1.305728000000000000e+06,1.860786000000000000e+06,1.701216000000000000e+06,1.416665300000000047e+06,1.561568000000000000e+06,1.457536000000000000e+06,1.474848000000000000e+06,1.638706500000000000e+06,1.520096000000000000e+06,1.654044800000000047e+06,1.692640000000000000e+06,1.541696000000000000e+06,1.434752000000000000e+06,1.586528000000000000e+06,1.864611000000000000e+06,1.488416000000000000e+06,3.602920500000000000e+06,1.666208000000000000e+06,1.773248000000000000e+06,1.420896000000000000e+06,1.614048000000000000e+06,2.201555299999999814e+06,1.510496000000000000e+06,1.849311000000000000e+06,1.872261000000000000e+06,1.319296000000000000e+06,1.768909500000000000e+06,1.522144000000000000e+06,1.280032000000000000e+06,1.540704000000000000e+06,1.619581500000000000e+06,1.795684500000000000e+06,1.879949300000000047e+06,1.491008000000000000e+06,1.508541800000000047e+06,1.833972800000000047e+06,1.833972800000000047e+06,1.306592000000000000e+06,1.585248000000000000e+06,1.682848000000000000e+06,1.259360000000000000e+06,1.431104000000000000e+06,1.622592000000000000e+06,1.589024000000000000e+06,1.563296000000000000e+06,1.446784000000000000e+06,1.738271300000000047e+06,1.402240000000000000e+06,2.358533299999999814e+06,1.468384000000000000e+06,1.941187500000000000e+06,1.553568000000000000e+06,1.788034500000000000e+06,1.585118300000000047e+06,1.368704000000000000e+06,1.106496000000000000e+06,1.613600000000000000e+06,1.433888000000000000e+06,1.864611000000000000e+06,1.565955000000000000e+06,1.184384000000000000e+06,1.318016000000000000e+06,1.590528000000000000e+06,1.353056000000000000e+06,1.933537500000000000e+06,1.830147800000000047e+06,1.353696000000000000e+06,1.516191800000000047e+06,1.680819800000000047e+06,1.559392000000000000e+06,1.941187500000000000e+06,1.741088000000000000e+06,1.600608000000000000e+06,2.657151000000000000e+06,1.601056000000000000e+06,1.864611000000000000e+06,1.755808000000000000e+06,1.845486000000000000e+06,1.780384500000000000e+06,1.553120000000000000e+06,1.309450500000000000e+06,1.431965300000000047e+06,1.704256000000000000e+06,1.386027000000000000e+06,1.239968000000000000e+06,1.738271300000000047e+06,1.569888000000000000e+06,1.437536000000000000e+06,1.895249300000000047e+06,1.308288000000000000e+06,1.672832000000000000e+06,1.520016800000000047e+06,1.422816000000000000e+06,1.799547800000000047e+06,2.795004000000000000e+06,1.363232000000000000e+06,1.457216000000000000e+06,1.297504000000000000e+06,1.501024000000000000e+06,1.586336000000000000e+06,1.526240000000000000e+06,1.290287300000000047e+06,1.611931500000000000e+06,1.641568000000000000e+06,1.561664000000000000e+06,1.618048000000000000e+06,1.968000800000000047e+06,1.324750500000000000e+06,1.761259500000000000e+06,1.316096000000000000e+06,1.493600000000000000e+06,1.630400000000000000e+06,1.791859500000000000e+06,1.471744000000000000e+06,1.956525800000000047e+06,1.619581500000000000e+06,1.397502000000000000e+06,1.191520000000000000e+06,1.585568000000000000e+06,1.734446300000000047e+06,1.443440300000000047e+06,1.270944000000000000e+06,1.802112000000000000e+06,1.468832000000000000e+06,1.270528000000000000e+06,1.482272000000000000e+06,2.289606799999999814e+06,1.968000800000000047e+06,1.703808000000000000e+06,1.269024000000000000e+06,1.330944000000000000e+06,1.956525800000000047e+06,1.274987300000000047e+06,1.282637300000000047e+06,1.229049000000000000e+06,1.891424300000000047e+06,1.299840000000000000e+06,1.538784000000000000e+06,1.497344000000000000e+06,1.140192000000000000e+06,1.488416000000000000e+06,1.191616000000000000e+06,1.014619500000000000e+06,1.745921300000000047e+06,1.179744000000000000e+06,1.558208000000000000e+06,1.670336000000000000e+06,1.937362500000000000e+06,1.696158000000000000e+06,1.343008000000000000e+06,1.240524000000000000e+06,1.360544000000000000e+06,1.417024000000000000e+06,1.883774300000000047e+06,1.326336000000000000e+06,1.864611000000000000e+06,1.532064000000000000e+06,1.378752000000000000e+06,1.657869800000000047e+06,1.100096000000000000e+06,1.481728500000000000e+06,1.194592000000000000e+06,1.315456000000000000e+06,1.822497800000000047e+06,1.207552000000000000e+06,1.620416000000000000e+06,1.719108000000000000e+06,1.453760000000000000e+06,1.608106500000000000e+06,2.155617000000000000e+06,1.563296000000000000e+06,1.514720000000000000e+06,1.341408000000000000e+06,1.424315300000000047e+06,1.263168000000000000e+06,1.403520000000000000e+06,1.332000000000000000e+06,1.788034500000000000e+06,1.112992000000000000e+06,1.503392000000000000e+06,1.412802000000000000e+06,1.332400500000000000e+06,1.454953500000000000e+06,1.779488000000000000e+06,1.469248000000000000e+06,1.577468300000000047e+06,1.700352000000000000e+06,1.118009300000000047e+06,2.128803799999999814e+06,1.925887500000000000e+06,1.518496000000000000e+06,1.301800500000000000e+06,1.914240000000000000e+06,1.891424300000000047e+06,1.906724300000000047e+06,1.826322800000000047e+06,1.355388800000000047e+06,1.280128000000000000e+06,1.440544000000000000e+06,1.509632000000000000e+06,1.311488000000000000e+06,1.643296000000000000e+06,1.217535800000000047e+06,1.638706500000000000e+06,2.297295000000000000e+06,1.595840000000000000e+06,1.292480000000000000e+06,1.502848000000000000e+06,1.467424000000000000e+06,1.445376000000000000e+06,1.294304000000000000e+06,1.377696000000000000e+06,1.530144000000000000e+06,1.382944000000000000e+06,1.305184000000000000e+06,1.433664000000000000e+06,2.013939000000000000e+06,1.856961000000000000e+06,1.388288000000000000e+06,1.703808000000000000e+06,1.998639000000000000e+06,1.378752000000000000e+06,1.045257800000000047e+06,1.432704000000000000e+06,2.040752300000000047e+06,1.257536000000000000e+06,1.138592000000000000e+06,9.878063000000000466e+05,1.504716800000000047e+06,1.458778500000000000e+06,1.365920000000000000e+06,1.412802000000000000e+06,1.356704000000000000e+06,1.477903500000000000e+06,1.436800000000000000e+06,1.264256000000000000e+06,1.490784000000000000e+06,1.558305000000000000e+06,1.415328000000000000e+06,1.370944000000000000e+06,1.261696000000000000e+06,1.094176000000000000e+06,1.442176000000000000e+06,1.266688000000000000e+06,1.310752000000000000e+06,5.390955000000000000e+06,1.318976000000000000e+06,1.864611000000000000e+06,1.416665300000000047e+06,1.274987300000000047e+06,1.650219800000000047e+06,1.604243300000000047e+06,1.952700800000000047e+06,1.395680000000000000e+06,1.287808000000000000e+06,1.776559500000000000e+06,1.294112300000000047e+06,1.229049000000000000e+06,1.351563800000000047e+06,1.474752000000000000e+06,2.193905299999999814e+06,1.485184000000000000e+06,1.344928000000000000e+06,1.411136000000000000e+06,2.324070000000000000e+06,1.638706500000000000e+06,1.632352000000000000e+06,1.519008000000000000e+06,2.071390500000000000e+06,1.524512000000000000e+06,1.550655000000000000e+06,1.960350800000000047e+06,1.814847800000000047e+06,1.607872000000000000e+06,1.424315300000000047e+06,1.213710800000000047e+06,2.117328799999999814e+06,1.515456000000000000e+06,1.414368000000000000e+06,1.925887500000000000e+06,1.788096000000000000e+06,1.402016000000000000e+06,1.914412500000000000e+06,1.745921300000000047e+06,1.486912000000000000e+06,1.394080000000000000e+06,1.336225500000000000e+06,1.826322800000000047e+06,2.327895000000000000e+06,1.450560000000000000e+06,1.416665300000000047e+06,1.387552000000000000e+06,1.922062500000000000e+06,1.375968000000000000e+06,1.562130000000000000e+06,1.415008000000000000e+06,1.830432000000000000e+06,1.434528000000000000e+06,1.309792000000000000e+06,1.506528000000000000e+06,1.449472000000000000e+06,1.420576000000000000e+06,1.386048000000000000e+06,1.318016000000000000e+06,1.500891800000000047e+06,1.317100500000000000e+06,1.585118300000000047e+06,1.794784000000000000e+06,1.314464000000000000e+06,1.644192000000000000e+06,1.274987300000000047e+06,2.025414000000000000e+06,1.437664000000000000e+06,2.523123000000000000e+06,1.510496000000000000e+06,1.684704000000000000e+06,1.482496000000000000e+06,1.531530000000000000e+06,2.182430299999999814e+06,1.998639000000000000e+06,1.378336000000000000e+06,1.551520000000000000e+06,1.221360800000000047e+06,1.586848000000000000e+06,1.459808000000000000e+06,1.396224000000000000e+06,1.551616000000000000e+06,1.501120000000000000e+06,1.780032000000000000e+06,1.770752000000000000e+06,1.686848000000000000e+06,1.520640000000000000e+06,1.455712000000000000e+06,1.740192000000000000e+06,1.864611000000000000e+06,2.316420000000000000e+06,1.635168000000000000e+06,1.387008000000000000e+06,1.469792000000000000e+06,1.583392000000000000e+06,2.190080299999999814e+06,1.657536000000000000e+06,1.697088000000000000e+06,1.744128000000000000e+06,1.791859500000000000e+06,1.453760000000000000e+06,1.344192000000000000e+06,1.786240000000000000e+06,1.745921300000000047e+06,1.486368000000000000e+06,1.476672000000000000e+06,1.581888000000000000e+06,1.377888000000000000e+06,1.318976000000000000e+06,1.752736000000000000e+06,1.811022800000000047e+06,1.561664000000000000e+06,1.822497800000000047e+06,1.454953500000000000e+06,1.280640000000000000e+06,2.044577300000000047e+06,1.799547800000000047e+06,1.867136000000000000e+06,1.697856000000000000e+06,1.914412500000000000e+06,2.036927300000000047e+06,1.309450500000000000e+06,1.657536000000000000e+06,1.524000000000000000e+06,1.509440000000000000e+06,2.163267000000000000e+06,1.422080000000000000e+06,1.559392000000000000e+06,1.376608000000000000e+06,1.246784000000000000e+06,1.665519800000000047e+06,1.841661000000000000e+06,1.213504000000000000e+06,1.856961000000000000e+06,1.788034500000000000e+06,1.244224000000000000e+06,1.348480000000000000e+06,1.446688000000000000e+06,1.484640000000000000e+06,1.516191800000000047e+06,1.879949300000000047e+06,2.033102300000000047e+06,2.044577300000000047e+06,1.477903500000000000e+06,1.550655000000000000e+06,1.912576000000000000e+06,1.791859500000000000e+06,1.457440000000000000e+06,1.532064000000000000e+06,1.366863800000000047e+06,1.987125800000000047e+06,1.719108000000000000e+06,1.592608000000000000e+06,1.860896000000000000e+06,2.063702300000000047e+06,2.048402300000000047e+06,1.979475800000000047e+06,1.740416000000000000e+06,1.768909500000000000e+06,1.401327000000000000e+06,1.645792000000000000e+06,2.224543500000000000e+06,2.033102300000000047e+06,1.678176000000000000e+06,1.462603500000000000e+06,1.987125800000000047e+06,1.535328000000000000e+06,1.520016800000000047e+06,2.285781799999999814e+06,1.283200000000000000e+06,1.837836000000000000e+06,1.421664000000000000e+06,1.676994800000000047e+06,1.885664000000000000e+06,1.977088000000000000e+06,1.632992000000000000e+06,1.677856000000000000e+06,1.461408000000000000e+06,1.760608000000000000e+06,1.733344000000000000e+06,1.604384000000000000e+06,1.948837500000000000e+06,1.646880000000000000e+06,1.716448000000000000e+06,1.624000000000000000e+06,1.508128000000000000e+06,1.971825800000000047e+06,3.836475000000000000e+06,1.650219800000000047e+06,1.655360000000000000e+06,1.657869800000000047e+06,1.735744000000000000e+06,1.817952000000000000e+06,1.695136000000000000e+06,1.493241800000000047e+06,2.140278799999999814e+06,1.833920000000000000e+06,1.625952000000000000e+06,1.555936000000000000e+06,1.565440000000000000e+06,1.457440000000000000e+06,1.738784000000000000e+06,1.755264000000000000e+06,1.800352000000000000e+06,1.619581500000000000e+06,1.637792000000000000e+06,1.837120000000000000e+06,2.082865500000000000e+06,1.510080000000000000e+06,1.487328000000000000e+06,1.564032000000000000e+06,1.867040000000000000e+06,1.778816000000000000e+06,1.340088800000000047e+06,1.535328000000000000e+06,1.508541800000000047e+06,1.632800000000000000e+06,1.694688000000000000e+06,1.983300800000000047e+06,1.781024000000000000e+06,1.458080000000000000e+06,2.281956799999999814e+06,1.278812300000000047e+06,1.313275500000000000e+06,2.096832000000000000e+06,1.583392000000000000e+06,1.650272000000000000e+06,1.971825800000000047e+06,1.768909500000000000e+06,1.426912000000000000e+06,1.581293300000000047e+06,1.663168000000000000e+06,2.056052300000000047e+06,1.600418300000000047e+06,1.393760000000000000e+06,1.469696000000000000e+06,1.416665300000000047e+06,1.340088800000000047e+06,1.301800500000000000e+06,1.369344000000000000e+06,1.715283000000000000e+06,1.713632000000000000e+06,1.796640000000000000e+06,1.586528000000000000e+06,1.814847800000000047e+06,1.857504000000000000e+06,1.342592000000000000e+06,1.945012500000000000e+06,1.428140300000000047e+06,1.670112000000000000e+06,1.660672000000000000e+06,1.711458000000000000e+06,1.574304000000000000e+06,2.056052300000000047e+06,1.655904000000000000e+06,2.837155500000000000e+06,1.662304000000000000e+06,1.340088800000000047e+06,1.410816000000000000e+06,1.698400000000000000e+06,1.765084500000000000e+06,2.075215500000000000e+06,1.412802000000000000e+06,1.251999000000000000e+06,1.688508000000000000e+06,1.462603500000000000e+06,1.443440300000000047e+06,1.983300800000000047e+06,1.661694800000000047e+06,2.094340500000000000e+06,1.937362500000000000e+06,1.435392000000000000e+06,1.654044800000000047e+06,1.543520000000000000e+06,1.617408000000000000e+06,1.901152000000000000e+06,1.843584000000000000e+06,1.814688000000000000e+06,1.595296000000000000e+06,1.868436000000000000e+06,1.562752000000000000e+06,1.512366800000000047e+06,1.559712000000000000e+06,1.806912000000000000e+06,1.611008000000000000e+06,1.627488000000000000e+06,1.615756500000000000e+06,1.834272000000000000e+06,2.086690500000000000e+06,1.714944000000000000e+06,1.283744000000000000e+06,2.029277300000000047e+06,1.647648000000000000e+06,1.405152000000000000e+06,2.079040500000000000e+06,1.768352000000000000e+06,1.751776000000000000e+06,1.538560000000000000e+06,2.132628799999999814e+06,1.619581500000000000e+06,1.937362500000000000e+06,1.787552000000000000e+06,1.551840000000000000e+06,2.216855299999999814e+06,1.490368000000000000e+06,1.883774300000000047e+06,1.628032000000000000e+06,1.535355000000000000e+06,1.310528000000000000e+06,1.682720000000000000e+06,2.385346500000000000e+06,1.930624000000000000e+06,1.845486000000000000e+06,1.778400000000000000e+06,1.785824000000000000e+06,1.489280000000000000e+06,2.105853799999999814e+06,1.879949300000000047e+06,1.520016800000000047e+06,1.990989000000000000e+06,1.814688000000000000e+06,2.048402300000000047e+06,1.252864000000000000e+06,1.696158000000000000e+06,2.147967000000000000e+06,1.795684500000000000e+06,1.381440000000000000e+06,1.273312000000000000e+06,1.956525800000000047e+06,1.655808000000000000e+06,1.788034500000000000e+06,1.788034500000000000e+06,1.634881500000000000e+06,2.155617000000000000e+06,1.864611000000000000e+06,1.665519800000000047e+06,2.484873000000000000e+06,1.752640000000000000e+06,1.611931500000000000e+06,2.059877300000000047e+06,1.597024000000000000e+06,1.864608000000000000e+06,1.419936000000000000e+06,1.420480000000000000e+06,1.620544000000000000e+06,1.454953500000000000e+06,2.101990500000000000e+06,1.523776000000000000e+06,1.363038800000000047e+06,1.715904000000000000e+06,2.067565500000000000e+06,1.561664000000000000e+06,2.860105500000000000e+06,1.379392000000000000e+06,1.846848000000000000e+06,1.569818300000000047e+06,1.716224000000000000e+06,1.634881500000000000e+06,1.703936000000000000e+06,1.524512000000000000e+06,1.956525800000000047e+06,1.508541800000000047e+06,1.244349000000000000e+06,1.311488000000000000e+06,1.654044800000000047e+06,1.745921300000000047e+06,1.816768000000000000e+06,1.773376000000000000e+06,1.868436000000000000e+06,1.795684500000000000e+06,1.444640000000000000e+06,4.150431000000000000e+06,1.545344000000000000e+06,2.090515500000000000e+06,1.642784000000000000e+06,1.525600000000000000e+06,1.791859500000000000e+06,1.632480000000000000e+06,1.263512300000000047e+06,1.594016000000000000e+06,1.734446300000000047e+06,1.979475800000000047e+06,1.297937300000000047e+06,1.581888000000000000e+06,1.556256000000000000e+06,1.368704000000000000e+06,1.625728000000000000e+06,2.105853799999999814e+06,1.561024000000000000e+06,1.475616000000000000e+06,2.060480000000000000e+06,1.845486000000000000e+06,1.546528000000000000e+06,1.535355000000000000e+06,1.532832000000000000e+06,1.604384000000000000e+06,1.401696000000000000e+06,1.556480000000000000e+06,2.006289000000000000e+06,1.964175800000000047e+06,1.872261000000000000e+06,1.716128000000000000e+06,1.906724300000000047e+06,1.968000800000000047e+06,1.527666800000000047e+06,1.416665300000000047e+06,1.693280000000000000e+06,1.639520000000000000e+06,2.366183299999999814e+06,2.297295000000000000e+06,1.358848000000000000e+06,1.852544000000000000e+06,2.056052300000000047e+06,2.193905299999999814e+06,1.694592000000000000e+06,2.255143500000000000e+06,1.675456000000000000e+06,2.703127500000000000e+06,1.697088000000000000e+06,1.529696000000000000e+06,1.581293300000000047e+06,1.775776000000000000e+06,1.255824000000000000e+06,1.925887500000000000e+06,1.435168000000000000e+06,1.444640000000000000e+06,1.776559500000000000e+06,1.491648000000000000e+06,1.856608000000000000e+06,1.876124300000000047e+06,1.606240000000000000e+06,1.527666800000000047e+06,5.635908000000000000e+06,2.002464000000000000e+06,2.147967000000000000e+06,2.270481799999999814e+06,1.558305000000000000e+06,1.977408000000000000e+06,2.262831799999999814e+06,1.419168000000000000e+06,1.807197800000000047e+06,2.163267000000000000e+06,1.754592000000000000e+06,1.388512000000000000e+06,1.717120000000000000e+06,1.703808000000000000e+06,1.704671800000000047e+06,1.826614800000000047e+06,1.927936100000000093e+06,1.671214500000000000e+06,1.587520000000000000e+06,1.416756500000000000e+06,1.853120000000000000e+06,1.355968000000000000e+06,1.677504000000000000e+06,1.703808000000000000e+06,1.450336000000000000e+06,1.538551300000000047e+06,1.345056000000000000e+06,1.452384000000000000e+06,1.882050800000000047e+06,1.368651000000000000e+06,1.523232000000000000e+06,1.451200000000000000e+06,1.573888000000000000e+06,1.435712000000000000e+06,1.643647899999999907e+06,1.603424000000000000e+06,2.067900600000000093e+06,2.163401000000000000e+06,1.586848000000000000e+06,1.874389300000000047e+06,1.670336000000000000e+06,1.432237100000000093e+06,1.533552300000000047e+06,2.235988500000000000e+06,1.439899800000000047e+06,1.994512600000000093e+06,1.584576000000000000e+06,1.683936000000000000e+06,1.625728000000000000e+06,2.082700899999999907e+06,1.608608000000000000e+06,2.137878799999999814e+06,1.482816000000000000e+06,1.725824000000000000e+06,2.039652399999999907e+06,1.379804899999999907e+06,1.847616000000000000e+06,1.405876500000000000e+06,1.929731300000000047e+06,1.866048000000000000e+06,1.549024000000000000e+06,1.613920000000000000e+06,1.470432000000000000e+06,1.562656000000000000e+06,1.354649800000000047e+06,1.793970500000000000e+06,1.786048000000000000e+06,1.608736000000000000e+06,1.369856000000000000e+06,1.415852100000000093e+06,1.562752000000000000e+06,2.080046800000000047e+06,1.822100899999999907e+06,1.971997500000000000e+06,2.006289000000000000e+06,1.261929800000000047e+06,1.588362500000000000e+06,1.763104000000000000e+06,1.344416000000000000e+06,1.946050300000000047e+06,1.625408000000000000e+06,2.016568500000000000e+06,1.586752000000000000e+06,1.325696000000000000e+06,2.488050000000000000e+06,1.253056000000000000e+06,1.632256000000000000e+06,1.357250600000000093e+06,1.276138500000000000e+06,1.538336000000000000e+06,1.262581399999999907e+06,1.550528000000000000e+06,1.139360000000000000e+06,1.353504000000000000e+06,1.498976000000000000e+06,1.595968000000000000e+06,1.880512000000000000e+06,1.641344000000000000e+06,1.565869300000000047e+06,1.492416000000000000e+06,1.382624000000000000e+06,1.857750500000000000e+06,1.292928000000000000e+06,1.666297800000000047e+06,1.510769600000000093e+06,1.836672000000000000e+06,1.534240000000000000e+06,1.510496000000000000e+06,1.700576000000000000e+06,2.097251500000000000e+06,1.771520000000000000e+06,1.399768000000000000e+06,1.591616000000000000e+06,1.476886300000000047e+06,1.865383000000000000e+06,1.698400000000000000e+06,1.683616000000000000e+06,1.589344000000000000e+06,2.301280000000000000e+06,1.978848000000000000e+06,1.626400000000000000e+06,1.609696000000000000e+06,1.466880000000000000e+06,1.887098899999999907e+06,1.858048000000000000e+06,1.656448000000000000e+06,1.599566800000000047e+06,1.607744000000000000e+06,2.400194000000000000e+06,1.689376000000000000e+06,1.316032000000000000e+06,2.212394500000000000e+06,1.619552000000000000e+06,1.553664000000000000e+06,1.897244500000000000e+06,1.630253600000000093e+06,1.812857000000000000e+06,1.910496000000000000e+06,2.215886799999999814e+06,1.774697500000000000e+06,1.796192000000000000e+06,1.708192000000000000e+06,1.884099600000000093e+06,2.171791799999999814e+06,1.877664000000000000e+06,1.737792000000000000e+06,1.865376000000000000e+06,1.739456000000000000e+06,1.584121300000000047e+06,1.853664000000000000e+06,2.208305500000000000e+06,1.685248000000000000e+06,1.683306600000000093e+06,3.637345500000000000e+06,2.856280500000000000e+06,2.285781799999999814e+06,2.396821500000000000e+06,2.768229000000000000e+06,2.592049500000000000e+06,1.753571300000000047e+06,2.324070000000000000e+06,1.785056000000000000e+06,1.964175800000000047e+06,1.713728000000000000e+06,2.458098000000000000e+06,2.170917000000000000e+06,1.941187500000000000e+06,1.901600000000000000e+06,1.661760000000000000e+06,1.680352000000000000e+06,2.634201000000000000e+06,1.595744000000000000e+06,1.957248000000000000e+06,1.676994800000000047e+06,2.067565500000000000e+06,1.510624000000000000e+06,1.738688000000000000e+06,1.668384000000000000e+06,1.495104000000000000e+06,1.604243300000000047e+06,1.427328000000000000e+06,1.538560000000000000e+06,2.392996500000000000e+06,1.599520000000000000e+06,1.486048000000000000e+06,1.378377000000000000e+06,1.735520000000000000e+06,1.631488000000000000e+06,2.025414000000000000e+06,2.033102300000000047e+06,1.706336000000000000e+06,1.416665300000000047e+06,1.660256000000000000e+06,1.587072000000000000e+06,1.451744000000000000e+06,1.653504000000000000e+06,1.811840000000000000e+06,2.079040500000000000e+06,1.510496000000000000e+06,1.869888000000000000e+06,1.530880000000000000e+06,1.596593300000000047e+06,1.473440000000000000e+06,1.754592000000000000e+06,1.860786000000000000e+06,1.627808000000000000e+06,2.373871500000000000e+06,1.711008000000000000e+06,1.541024000000000000e+06,1.886560000000000000e+06,1.750464000000000000e+06,2.132628799999999814e+06,2.136453799999999814e+06,1.405760000000000000e+06,1.563616000000000000e+06,1.929712500000000000e+06,1.562130000000000000e+06,1.647968000000000000e+06,1.673169800000000047e+06,1.654368000000000000e+06,1.581984000000000000e+06,1.971825800000000047e+06,1.874720000000000000e+06,1.822497800000000047e+06,1.395264000000000000e+06,1.639936000000000000e+06,1.583296000000000000e+06,1.910549300000000047e+06,1.883808000000000000e+06,1.562976000000000000e+06,1.793792000000000000e+06,1.563616000000000000e+06,1.920736000000000000e+06,1.662528000000000000e+06,1.813152000000000000e+06,1.592064000000000000e+06,1.572480000000000000e+06,1.715904000000000000e+06,2.105853799999999814e+06,1.535355000000000000e+06,1.983360000000000000e+06,1.700032000000000000e+06,1.601568000000000000e+06,1.721024000000000000e+06,1.752320000000000000e+06,2.232193500000000000e+06,1.678592000000000000e+06,1.745440000000000000e+06,1.808544000000000000e+06,1.596593300000000047e+06,2.193905299999999814e+06,1.979520000000000000e+06,1.389852000000000000e+06,1.626272000000000000e+06,2.029277300000000047e+06,1.444864000000000000e+06,1.688928000000000000e+06,2.098165500000000000e+06,2.117328799999999814e+06,1.822497800000000047e+06,1.652320000000000000e+06,1.382202000000000000e+06,2.033102300000000047e+06,1.613600000000000000e+06,1.671328000000000000e+06,1.549792000000000000e+06,1.902368000000000000e+06,1.833972800000000047e+06,1.507808000000000000e+06,1.443440300000000047e+06,1.696320000000000000e+06,1.506944000000000000e+06,1.711232000000000000e+06,1.776559500000000000e+06,1.624128000000000000e+06,1.571392000000000000e+06,2.304945000000000000e+06,1.571392000000000000e+06,1.637888000000000000e+06,1.531648000000000000e+06,1.363038800000000047e+06,1.221360800000000047e+06,1.605472000000000000e+06,1.531200000000000000e+06,1.563712000000000000e+06,1.710144000000000000e+06,1.759072000000000000e+06,2.308770000000000000e+06,1.761376000000000000e+06,2.048402300000000047e+06,1.477903500000000000e+06,1.493241800000000047e+06,1.932832000000000000e+06,1.671552000000000000e+06,2.076992000000000000e+06,2.105853799999999814e+06,1.556800000000000000e+06,1.582848000000000000e+06,1.450016000000000000e+06,1.659488000000000000e+06,1.619232000000000000e+06,2.109678799999999814e+06,1.755040000000000000e+06,1.891424300000000047e+06,2.071390500000000000e+06,2.067565500000000000e+06,1.664576000000000000e+06,1.769120000000000000e+06,2.373871500000000000e+06,1.347738800000000047e+06,1.929712500000000000e+06,1.688832000000000000e+06,1.772734500000000000e+06,1.879949300000000047e+06,2.140278799999999814e+06,1.426368000000000000e+06,1.937362500000000000e+06,1.614464000000000000e+06,1.475296000000000000e+06,1.927744000000000000e+06,2.025414000000000000e+06,1.849311000000000000e+06,1.751104000000000000e+06,1.914412500000000000e+06,1.599968000000000000e+06,2.484873000000000000e+06,1.386027000000000000e+06,1.505664000000000000e+06,1.550655000000000000e+06,2.236018500000000000e+06,1.588943300000000047e+06,1.396544000000000000e+06,1.887104000000000000e+06,1.561440000000000000e+06,1.420490300000000047e+06,2.109678799999999814e+06,1.328575500000000000e+06,1.784736000000000000e+06,1.768768000000000000e+06,1.762240000000000000e+06,1.590336000000000000e+06,1.510080000000000000e+06,1.971825800000000047e+06,1.725728000000000000e+06,1.550655000000000000e+06,1.555072000000000000e+06,1.512864000000000000e+06,1.557792000000000000e+06,1.531968000000000000e+06,1.738336000000000000e+06,1.673376000000000000e+06,2.151792000000000000e+06,2.151792000000000000e+06,1.677504000000000000e+06,1.596704000000000000e+06,1.763872000000000000e+06,1.609280000000000000e+06,1.449152000000000000e+06,1.825408000000000000e+06,1.615552000000000000e+06,1.723200000000000000e+06,1.688832000000000000e+06,1.757396300000000047e+06,1.485632000000000000e+06,1.711456000000000000e+06,1.623264000000000000e+06,1.539968000000000000e+06,2.044577300000000047e+06,2.262831799999999814e+06,2.040752300000000047e+06,1.420490300000000047e+06,1.531200000000000000e+06,1.435790300000000047e+06,1.687296000000000000e+06,1.900064000000000000e+06,1.918304000000000000e+06,1.856961000000000000e+06,1.539104000000000000e+06,1.933537500000000000e+06,1.699360000000000000e+06,1.330816000000000000e+06,1.535744000000000000e+06,1.535355000000000000e+06,1.764640000000000000e+06,1.675776000000000000e+06,1.732032000000000000e+06,1.388928000000000000e+06,1.925887500000000000e+06,1.900384000000000000e+06,1.671424000000000000e+06,1.719392000000000000e+06,1.643200000000000000e+06,1.854624000000000000e+06,1.511680000000000000e+06,1.545024000000000000e+06,1.713088000000000000e+06,1.472160000000000000e+06,2.504036299999999814e+06,1.713952000000000000e+06,2.113503799999999814e+06,1.736160000000000000e+06,1.820160000000000000e+06,2.239843500000000000e+06,2.021589000000000000e+06,1.764736000000000000e+06,1.708192000000000000e+06,1.678816000000000000e+06,1.681088000000000000e+06,1.584256000000000000e+06,1.670656000000000000e+06,1.826720000000000000e+06,1.812704000000000000e+06,2.013939000000000000e+06,1.677856000000000000e+06,1.535744000000000000e+06,1.755584000000000000e+06,1.480768000000000000e+06,1.927744000000000000e+06,1.453344000000000000e+06,1.701664000000000000e+06,1.730624000000000000e+06,1.606560000000000000e+06,1.818080000000000000e+06,1.571168000000000000e+06,1.632896000000000000e+06,1.611328000000000000e+06,1.745216000000000000e+06,1.489378500000000000e+06,1.474624000000000000e+06,1.799547800000000047e+06,1.495104000000000000e+06,1.841504000000000000e+06,1.699983000000000000e+06,1.729728000000000000e+06,2.216855299999999814e+06,1.852000000000000000e+06,2.370008299999999814e+06,1.582208000000000000e+06,2.017764000000000000e+06,1.598336000000000000e+06,1.720160000000000000e+06,1.699040000000000000e+06,1.562130000000000000e+06,1.638706500000000000e+06,1.994814000000000000e+06,1.528736000000000000e+06,1.475712000000000000e+06,1.812608000000000000e+06,1.836768000000000000e+06,2.101990500000000000e+06,1.461088000000000000e+06,1.753056000000000000e+06,2.236018500000000000e+06,1.563616000000000000e+06,1.565955000000000000e+06,1.531530000000000000e+06,1.933376000000000000e+06,1.519680000000000000e+06,1.462603500000000000e+06,1.781120000000000000e+06,1.748064000000000000e+06,2.071390500000000000e+06,1.482176000000000000e+06,1.786464000000000000e+06,1.634752000000000000e+06,1.697184000000000000e+06,1.839840000000000000e+06,1.968000800000000047e+06,1.771392000000000000e+06,2.553799500000000000e+06,1.812480000000000000e+06,2.035808000000000000e+06,2.002464000000000000e+06,2.048402300000000047e+06,1.590016000000000000e+06,1.646394800000000047e+06,1.711456000000000000e+06,2.098165500000000000e+06,1.405152000000000000e+06,1.370688800000000047e+06,2.182430299999999814e+06,2.255143500000000000e+06,1.691200000000000000e+06,2.178567000000000000e+06,1.580704000000000000e+06,1.968000800000000047e+06,1.910549300000000047e+06,1.766496000000000000e+06,1.925887500000000000e+06,2.029277300000000047e+06,2.266656799999999814e+06,1.696544000000000000e+06,1.516448000000000000e+06,2.128803799999999814e+06,1.952700800000000047e+06,1.742096300000000047e+06,1.647328000000000000e+06,1.556384000000000000e+06,1.447328000000000000e+06,1.453888000000000000e+06,1.814847800000000047e+06,1.558976000000000000e+06,1.658720000000000000e+06,1.562656000000000000e+06,1.625536000000000000e+06,1.895249300000000047e+06,1.697088000000000000e+06,1.537792000000000000e+06,1.747296000000000000e+06,1.765084500000000000e+06,1.803372800000000047e+06,1.712224000000000000e+06,1.853136000000000000e+06,1.374592000000000000e+06,1.407808000000000000e+06,2.086690500000000000e+06,1.378377000000000000e+06,2.205380299999999814e+06,1.707520000000000000e+06,1.612416000000000000e+06,1.558112000000000000e+06,3.181711500000000000e+06,1.575072000000000000e+06,1.848160000000000000e+06,1.622368000000000000e+06,1.718624000000000000e+06,1.895249300000000047e+06,1.627360000000000000e+06,1.687936000000000000e+06,2.040752300000000047e+06,1.502848000000000000e+06,1.450656000000000000e+06,1.526464000000000000e+06,1.661984000000000000e+06,1.941187500000000000e+06,1.877440000000000000e+06,1.879949300000000047e+06,1.701120000000000000e+06,2.259006799999999814e+06,1.876124300000000047e+06,1.914412500000000000e+06,1.500064000000000000e+06,1.642560000000000000e+06,1.746304000000000000e+06,1.739232000000000000e+06,1.786688000000000000e+06,1.730848000000000000e+06,1.424315300000000047e+06,1.718080000000000000e+06,1.449248000000000000e+06,1.495296000000000000e+06,1.715584000000000000e+06,1.605152000000000000e+06,1.850816000000000000e+06,3.208486500000000000e+06,1.585118300000000047e+06,1.626624000000000000e+06,1.596832000000000000e+06,1.796736000000000000e+06,1.706880000000000000e+06,1.646394800000000047e+06,1.580384000000000000e+06,1.474304000000000000e+06,1.531968000000000000e+06,1.886784000000000000e+06,1.822497800000000047e+06,1.710368000000000000e+06,1.910272000000000000e+06,1.544160000000000000e+06,1.807197800000000047e+06,1.432832000000000000e+06,1.505536000000000000e+06,1.693728000000000000e+06,2.167092000000000000e+06,1.780032000000000000e+06,1.937362500000000000e+06,1.563072000000000000e+06,1.876124300000000047e+06,1.494976000000000000e+06,2.063702300000000047e+06,1.588943300000000047e+06,1.255824000000000000e+06,1.668384000000000000e+06,1.960350800000000047e+06,1.771616000000000000e+06,1.447265300000000047e+06,1.604928000000000000e+06,1.539104000000000000e+06,1.471424000000000000e+06,1.633984000000000000e+06,1.353376000000000000e+06,1.556160000000000000e+06,1.463136000000000000e+06,2.079040500000000000e+06,1.320925500000000000e+06,1.761259500000000000e+06,1.783072000000000000e+06,1.497066800000000047e+06,1.682080000000000000e+06,2.052227300000000047e+06,2.144142000000000000e+06,2.289606799999999814e+06,2.216855299999999814e+06,1.710144000000000000e+06,1.586848000000000000e+06,1.531328000000000000e+06,1.670464000000000000e+06,1.783200000000000000e+06,1.605920000000000000e+06,1.906208000000000000e+06,1.428140300000000047e+06,1.929088000000000000e+06,1.554480000000000000e+06,1.602240000000000000e+06,2.281956799999999814e+06,1.581248000000000000e+06,1.587616000000000000e+06,1.780896000000000000e+06,1.743584000000000000e+06,1.623776000000000000e+06,1.682528000000000000e+06,1.866688000000000000e+06,1.683264000000000000e+06,1.635296000000000000e+06,1.622816000000000000e+06,1.880288000000000000e+06,2.029277300000000047e+06,1.442176000000000000e+06,1.301800500000000000e+06,1.646240000000000000e+06,1.690336000000000000e+06,1.856832000000000000e+06,1.310528000000000000e+06,1.508541800000000047e+06,1.960350800000000047e+06,1.498976000000000000e+06,2.057280000000000000e+06,1.607200000000000000e+06,1.769216000000000000e+06,2.565274500000000000e+06,1.697088000000000000e+06,1.546656000000000000e+06,1.925120000000000000e+06,1.812608000000000000e+06,2.377696500000000000e+06,1.805920000000000000e+06,2.756754000000000000e+06,1.512366800000000047e+06,1.713952000000000000e+06,1.687744000000000000e+06,1.583520000000000000e+06,2.109678799999999814e+06,1.468064000000000000e+06,1.832608000000000000e+06,1.750560000000000000e+06,1.799547800000000047e+06,1.818672800000000047e+06,2.228368500000000000e+06,1.902899300000000047e+06,1.849311000000000000e+06,1.933537500000000000e+06,1.835904000000000000e+06,1.703808000000000000e+06,1.321632000000000000e+06,1.499392000000000000e+06,1.569888000000000000e+06,1.479264000000000000e+06,1.556704000000000000e+06,1.515264000000000000e+06,1.730720000000000000e+06,1.449888000000000000e+06,1.370688800000000047e+06,1.730621300000000047e+06,2.163267000000000000e+06,1.503296000000000000e+06,1.474848000000000000e+06,1.461408000000000000e+06,1.401327000000000000e+06,1.343913800000000047e+06,1.462592000000000000e+06,1.448192000000000000e+06,1.633664000000000000e+06,1.588800000000000000e+06,1.504716800000000047e+06,1.868000000000000000e+06,1.450656000000000000e+06,1.658944000000000000e+06,1.814847800000000047e+06,1.501344000000000000e+06,1.879949300000000047e+06,1.640928000000000000e+06,2.010114000000000000e+06,1.522592000000000000e+06,2.270481799999999814e+06,1.560704000000000000e+06,1.883774300000000047e+06,1.592480000000000000e+06,1.726796300000000047e+06,1.895249300000000047e+06,1.544800000000000000e+06,1.677504000000000000e+06,1.406400000000000000e+06,1.476672000000000000e+06,1.473568000000000000e+06,1.660128000000000000e+06,1.617088000000000000e+06,1.520016800000000047e+06,1.396224000000000000e+06,1.850144000000000000e+06,1.600418300000000047e+06,2.132628799999999814e+06,1.781568000000000000e+06,1.473440000000000000e+06,1.560704000000000000e+06,1.447008000000000000e+06,1.571616000000000000e+06,1.918237500000000000e+06,1.564896000000000000e+06,1.903040000000000000e+06,2.174742000000000000e+06,1.786784000000000000e+06,1.922062500000000000e+06,1.577984000000000000e+06,1.561120000000000000e+06,1.545568000000000000e+06,1.841661000000000000e+06,1.814847800000000047e+06,1.850464000000000000e+06,1.671200000000000000e+06,1.347738800000000047e+06,1.631168000000000000e+06,1.594112000000000000e+06,1.497152000000000000e+06,1.428512000000000000e+06,1.833972800000000047e+06,1.558976000000000000e+06,1.492832000000000000e+06,1.730621300000000047e+06,1.755456000000000000e+06,1.538432000000000000e+06,1.493920000000000000e+06,1.466428500000000000e+06,1.658080000000000000e+06,1.513536000000000000e+06,1.441632000000000000e+06,1.290287300000000047e+06,1.504256000000000000e+06,1.858464000000000000e+06,1.396448000000000000e+06,1.433664000000000000e+06,1.422400000000000000e+06,1.657869800000000047e+06,1.528960000000000000e+06,1.752192000000000000e+06,1.887599300000000047e+06,1.415328000000000000e+06,1.654496000000000000e+06,1.627231500000000000e+06,1.550655000000000000e+06,1.741824000000000000e+06,1.384640000000000000e+06,1.749746300000000047e+06,1.412802000000000000e+06,1.573344000000000000e+06,1.548608000000000000e+06,2.048402300000000047e+06,2.075215500000000000e+06,1.509216000000000000e+06,1.374784000000000000e+06,1.640480000000000000e+06,1.700672000000000000e+06,1.621408000000000000e+06,1.467104000000000000e+06,2.082865500000000000e+06,1.815552000000000000e+06,1.232874000000000000e+06,2.098165500000000000e+06,2.090515500000000000e+06,1.737376000000000000e+06,1.466016000000000000e+06,1.416665300000000047e+06,1.458778500000000000e+06,1.320925500000000000e+06,2.075215500000000000e+06,1.929712500000000000e+06,1.582976000000000000e+06,2.718427500000000000e+06,1.839520000000000000e+06,2.101990500000000000e+06,2.017764000000000000e+06,1.586656000000000000e+06,1.679136000000000000e+06,1.646560000000000000e+06,1.520640000000000000e+06,1.451296000000000000e+06,1.537152000000000000e+06,1.649824000000000000e+06,1.608106500000000000e+06,1.560576000000000000e+06,1.608096000000000000e+06,1.968000800000000047e+06,1.646336000000000000e+06,1.551296000000000000e+06,1.705888000000000000e+06,1.661216000000000000e+06,1.728864000000000000e+06,2.013939000000000000e+06,1.623406500000000000e+06,1.795684500000000000e+06,1.363038800000000047e+06,1.746848000000000000e+06,1.689248000000000000e+06,2.201555299999999814e+06,1.937362500000000000e+06,2.071390500000000000e+06,1.901920000000000000e+06,2.108992000000000000e+06,2.042016000000000000e+06,1.797952000000000000e+06,1.728640000000000000e+06,2.021589000000000000e+06,1.789312000000000000e+06,1.619581500000000000e+06,1.893376000000000000e+06,1.548928000000000000e+06,1.797408000000000000e+06,1.397502000000000000e+06,1.751328000000000000e+06,2.615076000000000000e+06,1.931840000000000000e+06,2.423634799999999814e+06,2.327895000000000000e+06,2.088160000000000000e+06,2.607426000000000000e+06,2.266656799999999814e+06,2.315328000000000000e+06,2.626816000000000000e+06,2.378368000000000000e+06,2.741377500000000000e+06,2.741377500000000000e+06,2.778752000000000000e+06,2.699712000000000000e+06,2.676276000000000000e+06,3.208486500000000000e+06,3.208000000000000000e+06,3.047424000000000000e+06,3.090176000000000000e+06,3.206720000000000000e+06,3.059158500000000000e+06,3.370752000000000000e+06,3.245888000000000000e+06,3.120435000000000000e+06,3.118528000000000000e+06,3.037824000000000000e+06,2.782656000000000000e+06,2.806272000000000000e+06,2.643648000000000000e+06,2.891968000000000000e+06,2.530752000000000000e+06,2.473920000000000000e+06,2.438848000000000000e+06,2.443008000000000000e+06,2.269696000000000000e+06,2.124864000000000000e+06,2.030624000000000000e+06,1.965312000000000000e+06,1.841056000000000000e+06,1.632032000000000000e+06,1.428832000000000000e+06,1.351136000000000000e+06,1.181632000000000000e+06,1.007744000000000000e+06,9.325440000000000000e+05,7.710240000000000000e+05,7.077920000000000000e+05,5.747040000000000000e+05,4.539360000000000000e+05,3.336880000000000000e+05,2.987040000000000000e+05,2.045440000000000000e+05,1.794800000000000000e+05,1.453680000000000000e+05,1.134320000000000000e+05,8.265200000000000000e+04,6.476900000000000000e+04,3.857500000000000000e+04,3.787300000000000000e+04,2.995200000000000000e+04,2.153300000000000000e+04,1.662300000000000000e+04,1.632200000000000000e+04,1.461900000000000000e+04,1.241600000000000000e+04,7.008000000000000000e+03,9.712000000000000000e+03,5.506000000000000000e+03,4.605000000000000000e+03,6.707000000000000000e+03,5.306000000000000000e+03,5.205000000000000000e+03,5.005000000000000000e+03,4.004000000000000000e+03,4.505000000000000000e+03,3.503000000000000000e+03,4.004000000000000000e+03,6.006000000000000000e+03,3.103000000000000000e+03,4.605000000000000000e+03,3.804000000000000000e+03,3.704000000000000000e+03,5.205000000000000000e+03,2.602000000000000000e+03,4.905000000000000000e+03,4.104000000000000000e+03,4.705000000000000000e+03,4.605000000000000000e+03,4.304000000000000000e+03,2.903000000000000000e+03,4.204000000000000000e+03,4.404000000000000000e+03,4.104000000000000000e+03,3.904000000000000000e+03,5.105000000000000000e+03,4.505000000000000000e+03,3.303000000000000000e+03,4.104000000000000000e+03,2.802000000000000000e+03,4.404000000000000000e+03,4.004000000000000000e+03,2.402000000000000000e+03,4.204000000000000000e+03,3.503000000000000000e+03,3.203000000000000000e+03,3.203000000000000000e+03,1.901000000000000000e+03,3.003000000000000000e+03,3.804000000000000000e+03,3.003000000000000000e+03,3.603000000000000000e+03,3.103000000000000000e+03,4.404000000000000000e+03,4.204000000000000000e+03,4.104000000000000000e+03,4.204000000000000000e+03,nan
4.795170000000000243e+01,2.297295000000000000e+06,2.285781799999999814e+06,2.458098000000000000e+06,2.710777500000000000e+06,2.370008299999999814e+06,2.948157000000000000e+06,2.687827500000000000e+06,2.404471500000000000e+06,2.745202500000000000e+06,2.936682000000000000e+06,2.856280500000000000e+06,2.940507000000000000e+06,2.875405500000000000e+06,2.706952500000000000e+06,2.706952500000000000e+06,4.479687000000000000e+06,3.063060000000000000e+06,2.909907000000000000e+06,2.886880500000000000e+06,2.676276000000000000e+06,3.457417500000000000e+06,3.476542500000000000e+06,3.105135000000000000e+06,3.579894000000000000e+06,3.323389500000000000e+06,3.461242500000000000e+06,3.587544000000000000e+06,3.541644000000000000e+06,3.093660000000000000e+06,3.786673500000000000e+06,3.258288000000000000e+06,2.366183299999999814e+06,2.331720000000000000e+06,2.373871500000000000e+06,2.048402300000000047e+06,1.892256000000000000e+06,1.730720000000000000e+06,2.339408299999999814e+06,2.063702300000000047e+06,1.658720000000000000e+06,1.309450500000000000e+06,1.935008000000000000e+06,1.835584000000000000e+06,1.722971300000000047e+06,1.964175800000000047e+06,1.091196000000000000e+06,1.283968000000000000e+06,1.222528000000000000e+06,1.289088000000000000e+06,1.407488000000000000e+06,1.336160000000000000e+06,1.803372800000000047e+06,1.488736000000000000e+06,1.244349000000000000e+06,1.032064000000000000e+06,1.143680000000000000e+06,1.190880000000000000e+06,1.179104000000000000e+06,1.028160000000000000e+06,1.595424000000000000e+06,1.335744000000000000e+06,1.416665300000000047e+06,1.136896000000000000e+06,1.550655000000000000e+06,1.146336000000000000e+06,1.003144500000000000e+06,1.218272000000000000e+06,1.090496000000000000e+06,1.343913800000000047e+06,1.673169800000000047e+06,1.174432000000000000e+06,1.753571300000000047e+06,1.454953500000000000e+06,2.128803799999999814e+06,1.006969500000000000e+06,1.279584000000000000e+06,1.207648000000000000e+06,1.190560000000000000e+06,1.354656000000000000e+06,1.284288000000000000e+06,1.243168000000000000e+06,1.340544000000000000e+06,1.399552000000000000e+06,1.592768300000000047e+06,1.309664000000000000e+06,1.425088000000000000e+06,1.553664000000000000e+06,1.533056000000000000e+06,1.730621300000000047e+06,1.589664000000000000e+06,1.448384000000000000e+06,1.590208000000000000e+06,1.683616000000000000e+06,1.703808000000000000e+06,1.490688000000000000e+06,1.353376000000000000e+06,1.584704000000000000e+06,1.452384000000000000e+06,2.101990500000000000e+06,1.416384000000000000e+06,1.634304000000000000e+06,1.580480000000000000e+06,1.853136000000000000e+06,1.941187500000000000e+06,1.319712000000000000e+06,1.546830000000000000e+06,1.242208000000000000e+06,1.524736000000000000e+06,1.531744000000000000e+06,1.556928000000000000e+06,1.380480000000000000e+06,1.691008000000000000e+06,1.592928000000000000e+06,1.428140300000000047e+06,1.362592000000000000e+06,1.665519800000000047e+06,1.918237500000000000e+06,1.665519800000000047e+06,1.301440000000000000e+06,2.182430299999999814e+06,1.256800000000000000e+06,1.845486000000000000e+06,1.374144000000000000e+06,2.370008299999999814e+06,1.956525800000000047e+06,1.479712000000000000e+06,1.638706500000000000e+06,1.508541800000000047e+06,1.411680000000000000e+06,1.646394800000000047e+06,1.299008000000000000e+06,1.397632000000000000e+06,1.637024000000000000e+06,1.505984000000000000e+06,1.451090300000000047e+06,1.240064000000000000e+06,1.929712500000000000e+06,1.753571300000000047e+06,1.719108000000000000e+06,1.384544000000000000e+06,1.835040000000000000e+06,1.560256000000000000e+06,1.462048000000000000e+06,1.547072000000000000e+06,1.582304000000000000e+06,1.772734500000000000e+06,1.350496000000000000e+06,2.262831799999999814e+06,2.013939000000000000e+06,1.490368000000000000e+06,1.350912000000000000e+06,1.401056000000000000e+06,1.856961000000000000e+06,4.200156000000000000e+06,1.983300800000000047e+06,2.350883299999999814e+06,1.937362500000000000e+06,2.079040500000000000e+06,1.933537500000000000e+06,1.389852000000000000e+06,1.918237500000000000e+06,1.562130000000000000e+06,1.321312000000000000e+06,2.186255299999999814e+06,1.638706500000000000e+06,1.987125800000000047e+06,1.427872000000000000e+06,1.292160000000000000e+06,1.879949300000000047e+06,1.516191800000000047e+06,1.133309300000000047e+06,1.937362500000000000e+06,1.269024000000000000e+06,1.941187500000000000e+06,1.244349000000000000e+06,1.814847800000000047e+06,1.163488000000000000e+06,1.211488000000000000e+06,1.543005000000000000e+06,1.185472000000000000e+06,1.290144000000000000e+06,1.456768000000000000e+06,1.420480000000000000e+06,1.440768000000000000e+06,1.699983000000000000e+06,1.512366800000000047e+06,1.386048000000000000e+06,1.757396300000000047e+06,1.178560000000000000e+06,1.316512000000000000e+06,1.672192000000000000e+06,1.345888000000000000e+06,1.558528000000000000e+06,2.044577300000000047e+06,1.382176000000000000e+06,1.401600000000000000e+06,2.354708299999999814e+06,1.386048000000000000e+06,1.576576000000000000e+06,1.305952000000000000e+06,1.531648000000000000e+06,1.436800000000000000e+06,1.987125800000000047e+06,1.591392000000000000e+06,1.622272000000000000e+06,1.538976000000000000e+06,1.409216000000000000e+06,1.692333000000000000e+06,1.382202000000000000e+06,1.719108000000000000e+06,1.883774300000000047e+06,1.405024000000000000e+06,1.795684500000000000e+06,1.651136000000000000e+06,1.445504000000000000e+06,1.370944000000000000e+06,1.584256000000000000e+06,1.299328000000000000e+06,1.388096000000000000e+06,1.429152000000000000e+06,1.308928000000000000e+06,1.256896000000000000e+06,1.715136000000000000e+06,1.282688000000000000e+06,1.656320000000000000e+06,1.521184000000000000e+06,1.460768000000000000e+06,1.400096000000000000e+06,1.638208000000000000e+06,1.617280000000000000e+06,1.377376000000000000e+06,1.757396300000000047e+06,1.590528000000000000e+06,1.639296000000000000e+06,1.581024000000000000e+06,1.627264000000000000e+06,1.433792000000000000e+06,1.550655000000000000e+06,1.725152000000000000e+06,1.968000800000000047e+06,1.525376000000000000e+06,1.254656000000000000e+06,1.274987300000000047e+06,1.258720000000000000e+06,1.279584000000000000e+06,1.442816000000000000e+06,1.417888000000000000e+06,2.036927300000000047e+06,1.294112300000000047e+06,1.696158000000000000e+06,1.518912000000000000e+06,1.500160000000000000e+06,1.687840000000000000e+06,1.768992000000000000e+06,1.405152000000000000e+06,1.504716800000000047e+06,1.627808000000000000e+06,1.435168000000000000e+06,1.534464000000000000e+06,1.355424000000000000e+06,1.527666800000000047e+06,1.788992000000000000e+06,1.447552000000000000e+06,1.361184000000000000e+06,1.544160000000000000e+06,1.565955000000000000e+06,1.341952000000000000e+06,1.807197800000000047e+06,1.320896000000000000e+06,1.292064000000000000e+06,1.473888000000000000e+06,1.533600000000000000e+06,1.274987300000000047e+06,1.186935800000000047e+06,1.518368000000000000e+06,1.408977000000000000e+06,1.317100500000000000e+06,1.402656000000000000e+06,1.511040000000000000e+06,1.390432000000000000e+06,1.382202000000000000e+06,1.282637300000000047e+06,1.251999000000000000e+06,1.443456000000000000e+06,1.680352000000000000e+06,1.370176000000000000e+06,1.286462300000000047e+06,1.384224000000000000e+06,1.285344000000000000e+06,2.105853799999999814e+06,2.366183299999999814e+06,1.593888000000000000e+06,2.504036299999999814e+06,1.726796300000000047e+06,1.276288000000000000e+06,2.010114000000000000e+06,1.676096000000000000e+06,2.101990500000000000e+06,1.447265300000000047e+06,1.530016000000000000e+06,1.542432000000000000e+06,1.719168000000000000e+06,1.625952000000000000e+06,1.471072000000000000e+06,1.856928000000000000e+06,1.681312000000000000e+06,1.661760000000000000e+06,1.839520000000000000e+06,2.193905299999999814e+06,1.598016000000000000e+06,1.822880000000000000e+06,1.937362500000000000e+06,1.644832000000000000e+06,1.660992000000000000e+06,1.686304000000000000e+06,1.729184000000000000e+06,1.964175800000000047e+06,1.656320000000000000e+06,1.481728000000000000e+06,1.601248000000000000e+06,1.585568000000000000e+06,1.604243300000000047e+06,1.615756500000000000e+06,1.465056000000000000e+06,1.305625500000000000e+06,1.535648000000000000e+06,1.160122500000000000e+06,1.941187500000000000e+06,1.416665300000000047e+06,1.332224000000000000e+06,1.325696000000000000e+06,2.213030299999999814e+06,1.937362500000000000e+06,1.416665300000000047e+06,1.451520000000000000e+06,1.600512000000000000e+06,1.853136000000000000e+06,1.599840000000000000e+06,1.418976000000000000e+06,1.627904000000000000e+06,1.340088800000000047e+06,1.496704000000000000e+06,1.541152000000000000e+06,1.449056000000000000e+06,1.645920000000000000e+06,1.906724300000000047e+06,1.185792000000000000e+06,1.669376000000000000e+06,1.494880000000000000e+06,1.453024000000000000e+06,1.529600000000000000e+06,1.626720000000000000e+06,1.470880000000000000e+06,1.671648000000000000e+06,1.300608000000000000e+06,1.684576000000000000e+06,1.644512000000000000e+06,1.662624000000000000e+06,1.391936000000000000e+06,1.447648000000000000e+06,1.401696000000000000e+06,1.271488000000000000e+06,1.937362500000000000e+06,1.324096000000000000e+06,2.484873000000000000e+06,1.745921300000000047e+06,1.354016000000000000e+06,1.282368000000000000e+06,1.388096000000000000e+06,1.524736000000000000e+06,1.370848000000000000e+06,1.363552000000000000e+06,1.525696000000000000e+06,1.826322800000000047e+06,3.250638000000000000e+06,1.782112000000000000e+06,1.492416000000000000e+06,2.029277300000000047e+06,1.508541800000000047e+06,1.317100500000000000e+06,1.244349000000000000e+06,1.638752000000000000e+06,2.021589000000000000e+06,1.627231500000000000e+06,2.155617000000000000e+06,1.478528000000000000e+06,1.477903500000000000e+06,1.860786000000000000e+06,2.040752300000000047e+06,1.303712000000000000e+06,1.425728000000000000e+06,2.006289000000000000e+06,1.681440000000000000e+06,1.600418300000000047e+06,1.952700800000000047e+06,1.524640000000000000e+06,1.726796300000000047e+06,1.696158000000000000e+06,1.402656000000000000e+06,1.324750500000000000e+06,1.470432000000000000e+06,1.404704000000000000e+06,1.879949300000000047e+06,1.217535800000000047e+06,1.353824000000000000e+06,1.636160000000000000e+06,1.635072000000000000e+06,1.849311000000000000e+06,1.557344000000000000e+06,2.052227300000000047e+06,1.937362500000000000e+06,1.431968000000000000e+06,1.933537500000000000e+06,1.332400500000000000e+06,1.495424000000000000e+06,1.665519800000000047e+06,1.289280000000000000e+06,1.918237500000000000e+06,1.217535800000000047e+06,1.489696000000000000e+06,1.692333000000000000e+06,1.531530000000000000e+06,1.309248000000000000e+06,1.941187500000000000e+06,1.415328000000000000e+06,1.446880000000000000e+06,1.307968000000000000e+06,1.256480000000000000e+06,1.317792000000000000e+06,1.533792000000000000e+06,1.807197800000000047e+06,1.395808000000000000e+06,1.534880000000000000e+06,1.344192000000000000e+06,1.761920000000000000e+06,2.121153799999999814e+06,1.845486000000000000e+06,1.879949300000000047e+06,1.372224000000000000e+06,1.692512000000000000e+06,1.576480000000000000e+06,1.453984000000000000e+06,1.538240000000000000e+06,1.448512000000000000e+06,1.906724300000000047e+06,1.642531500000000000e+06,1.427328000000000000e+06,1.098846000000000000e+06,1.738271300000000047e+06,1.788034500000000000e+06,1.634881500000000000e+06,1.172736000000000000e+06,1.681216000000000000e+06,1.515040000000000000e+06,1.585118300000000047e+06,1.367744000000000000e+06,1.411360000000000000e+06,1.274464000000000000e+06,1.203296000000000000e+06,1.213280000000000000e+06,1.194585800000000047e+06,2.236018500000000000e+06,2.151792000000000000e+06,1.757396300000000047e+06,1.326752000000000000e+06,1.504352000000000000e+06,1.111520000000000000e+06,1.577468300000000047e+06,1.321856000000000000e+06,1.492512000000000000e+06,1.431965300000000047e+06,1.416665300000000047e+06,1.621856000000000000e+06,1.545888000000000000e+06,1.432608000000000000e+06,1.355424000000000000e+06,1.481728500000000000e+06,1.788034500000000000e+06,1.290368000000000000e+06,1.979475800000000047e+06,1.488416000000000000e+06,1.029744000000000000e+06,1.267337300000000047e+06,1.181728000000000000e+06,9.610313000000000466e+05,1.398272000000000000e+06,1.351563800000000047e+06,1.346336000000000000e+06,1.424992000000000000e+06,1.788034500000000000e+06,1.468832000000000000e+06,1.420576000000000000e+06,1.383136000000000000e+06,2.033102300000000047e+06,1.522368000000000000e+06,1.310848000000000000e+06,1.380256000000000000e+06,1.722971300000000047e+06,1.582304000000000000e+06,1.389696000000000000e+06,1.458778500000000000e+06,1.229049000000000000e+06,1.680819800000000047e+06,1.222528000000000000e+06,1.366863800000000047e+06,1.233152000000000000e+06,1.485553500000000000e+06,1.500891800000000047e+06,1.370688800000000047e+06,1.757396300000000047e+06,1.688508000000000000e+06,2.025414000000000000e+06,1.339168000000000000e+06,1.363456000000000000e+06,2.052227300000000047e+06,1.530880000000000000e+06,1.841661000000000000e+06,2.588224500000000000e+06,1.369440000000000000e+06,1.452480000000000000e+06,1.642531500000000000e+06,1.264992000000000000e+06,1.776559500000000000e+06,1.325280000000000000e+06,1.338848000000000000e+06,2.312595000000000000e+06,1.324736000000000000e+06,1.388512000000000000e+06,1.529824000000000000e+06,1.403936000000000000e+06,1.428140300000000047e+06,1.937362500000000000e+06,1.539744000000000000e+06,1.189280000000000000e+06,1.552064000000000000e+06,1.360672000000000000e+06,1.550112000000000000e+06,1.277152000000000000e+06,1.329856000000000000e+06,1.072071000000000000e+06,1.396320000000000000e+06,1.322368000000000000e+06,1.722971300000000047e+06,1.637792000000000000e+06,1.374513800000000047e+06,1.925887500000000000e+06,1.799547800000000047e+06,1.606464000000000000e+06,1.620096000000000000e+06,2.320245000000000000e+06,1.625856000000000000e+06,1.837836000000000000e+06,1.140192000000000000e+06,1.428640000000000000e+06,1.424315300000000047e+06,1.404160000000000000e+06,1.646394800000000047e+06,1.711458000000000000e+06,1.814847800000000047e+06,1.337344000000000000e+06,1.692333000000000000e+06,1.611931500000000000e+06,2.040752300000000047e+06,1.171552000000000000e+06,1.325472000000000000e+06,1.590752000000000000e+06,1.990989000000000000e+06,1.485632000000000000e+06,1.864611000000000000e+06,1.479712000000000000e+06,1.649920000000000000e+06,1.370400000000000000e+06,1.267337300000000047e+06,1.554480000000000000e+06,1.826322800000000047e+06,1.345792000000000000e+06,1.738271300000000047e+06,1.730621300000000047e+06,2.714602500000000000e+06,1.742096300000000047e+06,1.837836000000000000e+06,1.266816000000000000e+06,1.528736000000000000e+06,2.638026000000000000e+06,1.570112000000000000e+06,1.688508000000000000e+06,1.768909500000000000e+06,1.757396300000000047e+06,1.194585800000000047e+06,1.546830000000000000e+06,1.771392000000000000e+06,1.539520000000000000e+06,1.452896000000000000e+06,1.361408000000000000e+06,1.600418300000000047e+06,1.463136000000000000e+06,1.466428500000000000e+06,1.466784000000000000e+06,1.461184000000000000e+06,1.749746300000000047e+06,1.390752000000000000e+06,1.569818300000000047e+06,1.194585800000000047e+06,2.002464000000000000e+06,1.803372800000000047e+06,1.651008000000000000e+06,1.248174000000000000e+06,1.137134300000000047e+06,1.650784000000000000e+06,1.627231500000000000e+06,1.231360000000000000e+06,1.856961000000000000e+06,2.167092000000000000e+06,1.538112000000000000e+06,1.462144000000000000e+06,1.780384500000000000e+06,1.416832000000000000e+06,1.432704000000000000e+06,1.345376000000000000e+06,1.895249300000000047e+06,1.291200000000000000e+06,1.612512000000000000e+06,1.604192000000000000e+06,1.699983000000000000e+06,1.388512000000000000e+06,1.393984000000000000e+06,1.496608000000000000e+06,1.394720000000000000e+06,1.320448000000000000e+06,1.488000000000000000e+06,1.079721000000000000e+06,1.527648000000000000e+06,1.501984000000000000e+06,2.136453799999999814e+06,3.411441000000000000e+06,1.956525800000000047e+06,1.194585800000000047e+06,1.366240000000000000e+06,1.532512000000000000e+06,1.933537500000000000e+06,1.470253500000000000e+06,1.604243300000000047e+06,1.623406500000000000e+06,1.728224000000000000e+06,1.489920000000000000e+06,1.688064000000000000e+06,2.113503799999999814e+06,1.765084500000000000e+06,1.667200000000000000e+06,1.732256000000000000e+06,1.592768300000000047e+06,1.922062500000000000e+06,1.503168000000000000e+06,1.244448000000000000e+06,1.960672000000000000e+06,1.426144000000000000e+06,1.320925500000000000e+06,1.613184000000000000e+06,1.550336000000000000e+06,1.575520000000000000e+06,1.588384000000000000e+06,1.428140300000000047e+06,1.508448000000000000e+06,1.753571300000000047e+06,2.124978799999999814e+06,1.545664000000000000e+06,1.594432000000000000e+06,1.544608000000000000e+06,1.548064000000000000e+06,1.696158000000000000e+06,1.570976000000000000e+06,1.749152000000000000e+06,1.628128000000000000e+06,2.094340500000000000e+06,1.601248000000000000e+06,1.616416000000000000e+06,1.420480000000000000e+06,1.964175800000000047e+06,1.539840000000000000e+06,1.271162300000000047e+06,1.524640000000000000e+06,1.619008000000000000e+06,1.520416000000000000e+06,1.470253500000000000e+06,1.291648000000000000e+06,1.936992000000000000e+06,1.883774300000000047e+06,1.814847800000000047e+06,1.923456000000000000e+06,1.585118300000000047e+06,1.788034500000000000e+06,1.376288000000000000e+06,1.613920000000000000e+06,1.374368000000000000e+06,1.346528000000000000e+06,1.895249300000000047e+06,1.429504000000000000e+06,1.501664000000000000e+06,1.636704000000000000e+06,1.428140300000000047e+06,2.159442000000000000e+06,1.584704000000000000e+06,1.363038800000000047e+06,1.514176000000000000e+06,1.811022800000000047e+06,1.444736000000000000e+06,1.481728500000000000e+06,1.417024000000000000e+06,1.351563800000000047e+06,1.561344000000000000e+06,1.037607800000000047e+06,1.595424000000000000e+06,1.397502000000000000e+06,1.887599300000000047e+06,2.021589000000000000e+06,1.383264000000000000e+06,1.479360000000000000e+06,1.784209500000000000e+06,1.730621300000000047e+06,1.586208000000000000e+06,1.799547800000000047e+06,1.587296000000000000e+06,1.294112300000000047e+06,1.914412500000000000e+06,1.656672000000000000e+06,1.564480000000000000e+06,1.167772500000000000e+06,1.476576000000000000e+06,1.470253500000000000e+06,1.225224000000000000e+06,1.403424000000000000e+06,1.684576000000000000e+06,2.021589000000000000e+06,2.190080299999999814e+06,1.470656000000000000e+06,1.416665300000000047e+06,2.059877300000000047e+06,1.891424300000000047e+06,2.144142000000000000e+06,1.571712000000000000e+06,4.104454500000000000e+06,1.933537500000000000e+06,1.502848000000000000e+06,1.760480000000000000e+06,2.201555299999999814e+06,1.426144000000000000e+06,2.098165500000000000e+06,1.440128000000000000e+06,1.662080000000000000e+06,1.523841800000000047e+06,1.477903500000000000e+06,1.688064000000000000e+06,1.600418300000000047e+06,1.561024000000000000e+06,1.787008000000000000e+06,1.324750500000000000e+06,1.703616000000000000e+06,1.630944000000000000e+06,1.597888000000000000e+06,1.474078500000000000e+06,1.676864000000000000e+06,1.669344800000000047e+06,2.289606799999999814e+06,1.539180000000000000e+06,1.902899300000000047e+06,1.583936000000000000e+06,1.487456000000000000e+06,1.705792000000000000e+06,2.224543500000000000e+06,1.612192000000000000e+06,1.759616000000000000e+06,1.458778500000000000e+06,1.713504000000000000e+06,1.785600000000000000e+06,1.817088000000000000e+06,1.642531500000000000e+06,2.156672000000000000e+06,1.591840000000000000e+06,2.492561299999999814e+06,1.639520000000000000e+06,1.466428500000000000e+06,1.679584000000000000e+06,1.841661000000000000e+06,1.428512000000000000e+06,1.447265300000000047e+06,1.698400000000000000e+06,1.202235800000000047e+06,2.124978799999999814e+06,1.450656000000000000e+06,1.899074300000000047e+06,1.765280000000000000e+06,1.581024000000000000e+06,2.121153799999999814e+06,1.515136000000000000e+06,1.793024000000000000e+06,1.353824000000000000e+06,2.197730299999999814e+06,2.408296500000000000e+06,1.325152000000000000e+06,1.520416000000000000e+06,1.508576000000000000e+06,1.960350800000000047e+06,2.013939000000000000e+06,1.730621300000000047e+06,2.151792000000000000e+06,1.592608000000000000e+06,1.754368000000000000e+06,1.856961000000000000e+06,1.458778500000000000e+06,1.693920000000000000e+06,1.860786000000000000e+06,2.006289000000000000e+06,1.860786000000000000e+06,1.886112000000000000e+06,2.140278799999999814e+06,1.355388800000000047e+06,1.749792000000000000e+06,1.555840000000000000e+06,1.567296000000000000e+06,1.588256000000000000e+06,1.884800000000000000e+06,1.481728500000000000e+06,2.174742000000000000e+06,1.709280000000000000e+06,1.644832000000000000e+06,1.313952000000000000e+06,1.332400500000000000e+06,1.929712500000000000e+06,1.391936000000000000e+06,2.052227300000000047e+06,1.699983000000000000e+06,1.945012500000000000e+06,1.505024000000000000e+06,1.310528000000000000e+06,1.865280000000000000e+06,1.341312000000000000e+06,1.531424000000000000e+06,1.895249300000000047e+06,1.975650800000000047e+06,1.860786000000000000e+06,1.868436000000000000e+06,1.937362500000000000e+06,1.964175800000000047e+06,1.405152000000000000e+06,2.079040500000000000e+06,1.651328000000000000e+06,1.734446300000000047e+06,1.564384000000000000e+06,1.464832000000000000e+06,1.516191800000000047e+06,1.461952000000000000e+06,1.689696000000000000e+06,1.755264000000000000e+06,1.491424000000000000e+06,1.613728000000000000e+06,1.887599300000000047e+06,1.651328000000000000e+06,1.606784000000000000e+06,1.613920000000000000e+06,1.749746300000000047e+06,2.101990500000000000e+06,1.485553500000000000e+06,2.067565500000000000e+06,1.721344000000000000e+06,1.776864000000000000e+06,1.618496000000000000e+06,1.810400000000000000e+06,2.101990500000000000e+06,2.289606799999999814e+06,1.470253500000000000e+06,1.588160000000000000e+06,1.527666800000000047e+06,1.692333000000000000e+06,1.707633000000000000e+06,1.546830000000000000e+06,1.546830000000000000e+06,1.933537500000000000e+06,1.876256000000000000e+06,1.607008000000000000e+06,2.312595000000000000e+06,1.585118300000000047e+06,1.818672800000000047e+06,1.539180000000000000e+06,1.779168000000000000e+06,2.266656799999999814e+06,1.831296000000000000e+06,1.286462300000000047e+06,1.844544000000000000e+06,1.366863800000000047e+06,1.620416000000000000e+06,1.887599300000000047e+06,1.711458000000000000e+06,2.193905299999999814e+06,1.634881500000000000e+06,1.386027000000000000e+06,1.306048000000000000e+06,1.539180000000000000e+06,1.799547800000000047e+06,1.661694800000000047e+06,1.631056500000000000e+06,1.372224000000000000e+06,1.506720000000000000e+06,1.581293300000000047e+06,1.406624000000000000e+06,1.358944000000000000e+06,1.937362500000000000e+06,1.753571300000000047e+06,1.612736000000000000e+06,1.586976000000000000e+06,2.193905299999999814e+06,1.780384500000000000e+06,1.546880000000000000e+06,2.178567000000000000e+06,1.318208000000000000e+06,1.221360800000000047e+06,1.271162300000000047e+06,1.611776000000000000e+06,1.568704000000000000e+06,1.179247500000000000e+06,1.979475800000000047e+06,1.920288000000000000e+06,1.431424000000000000e+06,1.891424300000000047e+06,1.795328000000000000e+06,1.883774300000000047e+06,1.516191800000000047e+06,2.090515500000000000e+06,1.642976000000000000e+06,1.366656000000000000e+06,2.936682000000000000e+06,1.534560000000000000e+06,1.899074300000000047e+06,1.575712000000000000e+06,1.424315300000000047e+06,1.480896000000000000e+06,1.696158000000000000e+06,1.971825800000000047e+06,1.608096000000000000e+06,1.983300800000000047e+06,2.469573000000000000e+06,1.506528000000000000e+06,1.650219800000000047e+06,4.491162000000000000e+06,1.674688000000000000e+06,1.628224000000000000e+06,1.784209500000000000e+06,1.651552000000000000e+06,1.627231500000000000e+06,1.527008000000000000e+06,1.707328000000000000e+06,1.952700800000000047e+06,1.605376000000000000e+06,2.006289000000000000e+06,1.568704000000000000e+06,1.918237500000000000e+06,1.757536000000000000e+06,2.285781799999999814e+06,1.827264000000000000e+06,1.784209500000000000e+06,1.564576000000000000e+06,1.689024000000000000e+06,1.625632000000000000e+06,1.648192000000000000e+06,1.562130000000000000e+06,1.699808000000000000e+06,1.914412500000000000e+06,1.811616000000000000e+06,1.393760000000000000e+06,1.497066800000000047e+06,1.236699000000000000e+06,1.466688000000000000e+06,1.470253500000000000e+06,1.925887500000000000e+06,1.547520000000000000e+06,1.576704000000000000e+06,1.457952000000000000e+06,1.487232000000000000e+06,1.631056500000000000e+06,1.776559500000000000e+06,2.071390500000000000e+06,1.959136000000000000e+06,1.661216000000000000e+06,1.520736000000000000e+06,1.417664000000000000e+06,1.750112000000000000e+06,1.710240000000000000e+06,1.902899300000000047e+06,2.013504000000000000e+06,1.416665300000000047e+06,1.906724300000000047e+06,1.500891800000000047e+06,1.339392000000000000e+06,1.305184000000000000e+06,1.582112000000000000e+06,1.860786000000000000e+06,1.549248000000000000e+06,1.722971300000000047e+06,1.521824000000000000e+06,1.341952000000000000e+06,1.331040000000000000e+06,2.396821500000000000e+06,1.641248000000000000e+06,1.763552000000000000e+06,1.324736000000000000e+06,1.436480000000000000e+06,3.231513000000000000e+06,1.975650800000000047e+06,1.876124300000000047e+06,1.814847800000000047e+06,1.675776000000000000e+06,2.121153799999999814e+06,1.577468300000000047e+06,1.968000800000000047e+06,1.309450500000000000e+06,1.653280000000000000e+06,1.799547800000000047e+06,1.931264000000000000e+06,2.392996500000000000e+06,1.582112000000000000e+06,1.627231500000000000e+06,1.573888000000000000e+06,1.542880000000000000e+06,1.577024000000000000e+06,1.781760000000000000e+06,1.569760000000000000e+06,1.984980399999999907e+06,1.454037500000000000e+06,1.538784000000000000e+06,1.802112000000000000e+06,2.297295000000000000e+06,1.980845800000000047e+06,2.177639799999999814e+06,1.562656000000000000e+06,1.676544000000000000e+06,1.518496000000000000e+06,1.774292300000000047e+06,2.015148000000000000e+06,1.627360000000000000e+06,1.587520000000000000e+06,1.568282899999999907e+06,2.152294000000000000e+06,1.626176000000000000e+06,1.739456000000000000e+06,3.121632000000000000e+06,1.494976000000000000e+06,1.682848000000000000e+06,1.733568000000000000e+06,2.062867300000000047e+06,2.654324000000000000e+06,1.940907399999999907e+06,2.193741299999999814e+06,1.545792000000000000e+06,1.682080000000000000e+06,1.410368000000000000e+06,1.520096000000000000e+06,2.094129500000000000e+06,1.576502300000000047e+06,1.850368000000000000e+06,1.544800000000000000e+06,1.517408000000000000e+06,1.594413399999999907e+06,1.848515000000000000e+06,1.585120000000000000e+06,2.099337299999999814e+06,1.781905100000000093e+06,1.442652300000000047e+06,1.431104000000000000e+06,1.526368000000000000e+06,1.429029899999999907e+06,1.576160000000000000e+06,2.066264300000000047e+06,2.651131299999999814e+06,1.571936000000000000e+06,1.728804399999999907e+06,1.716733399999999907e+06,1.749942899999999907e+06,1.974880000000000000e+06,1.516539399999999907e+06,1.615552000000000000e+06,1.177141000000000000e+06,1.453984000000000000e+06,1.925149300000000047e+06,2.280476299999999814e+06,1.339443500000000000e+06,1.923680000000000000e+06,1.027819300000000047e+06,1.542336000000000000e+06,1.641472000000000000e+06,1.464416000000000000e+06,1.417639300000000047e+06,2.139116299999999814e+06,1.569440000000000000e+06,1.437440000000000000e+06,1.895643800000000047e+06,1.872698300000000047e+06,1.452384000000000000e+06,1.727551800000000047e+06,1.232053000000000000e+06,1.439808000000000000e+06,1.393440000000000000e+06,1.132066800000000047e+06,1.537792000000000000e+06,1.479168000000000000e+06,1.389376000000000000e+06,1.786278800000000047e+06,1.439680000000000000e+06,1.545792000000000000e+06,1.645280000000000000e+06,1.567936000000000000e+06,1.921829800000000047e+06,2.254759799999999814e+06,1.527328000000000000e+06,1.527164500000000000e+06,1.299290500000000000e+06,1.576160000000000000e+06,1.574833800000000047e+06,1.673824000000000000e+06,2.114890000000000000e+06,1.610240000000000000e+06,2.011170000000000000e+06,1.656672000000000000e+06,1.723328000000000000e+06,1.536064000000000000e+06,1.729952000000000000e+06,1.578432000000000000e+06,1.786464000000000000e+06,1.453848899999999907e+06,1.591392000000000000e+06,1.458816000000000000e+06,1.608416000000000000e+06,1.699904000000000000e+06,1.676768000000000000e+06,2.079376899999999907e+06,1.729088000000000000e+06,2.156728000000000000e+06,1.742400000000000000e+06,1.823382100000000093e+06,1.736832000000000000e+06,1.787776000000000000e+06,1.771072000000000000e+06,1.781440000000000000e+06,2.244397799999999814e+06,1.709920000000000000e+06,1.631344800000000047e+06,1.760608000000000000e+06,2.475520000000000000e+06,1.528288000000000000e+06,1.544928000000000000e+06,1.560800000000000000e+06,1.832883000000000000e+06,1.761376000000000000e+06,1.712000000000000000e+06,1.807776000000000000e+06,1.512600000000000000e+06,2.300834500000000000e+06,1.717536000000000000e+06,2.227295500000000000e+06,1.825073300000000047e+06,2.414011000000000000e+06,1.933537500000000000e+06,2.082865500000000000e+06,2.461923000000000000e+06,7.056513000000000000e+06,2.527024500000000000e+06,2.259006799999999814e+06,2.412159799999999814e+06,1.720704000000000000e+06,1.993952000000000000e+06,2.090515500000000000e+06,1.896388899999999907e+06,1.742096300000000047e+06,1.679040000000000000e+06,1.941187500000000000e+06,1.623406500000000000e+06,1.950752000000000000e+06,1.565024000000000000e+06,1.864611000000000000e+06,1.553248000000000000e+06,1.638706500000000000e+06,1.899074300000000047e+06,1.841661000000000000e+06,1.770848000000000000e+06,1.543936000000000000e+06,1.711776000000000000e+06,1.826048000000000000e+06,2.105853799999999814e+06,1.546880000000000000e+06,1.451200000000000000e+06,2.124978799999999814e+06,1.443440300000000047e+06,1.566624000000000000e+06,2.048402300000000047e+06,1.678592000000000000e+06,1.841504000000000000e+06,1.536704000000000000e+06,1.313275500000000000e+06,1.570624000000000000e+06,1.868436000000000000e+06,1.971825800000000047e+06,1.705696000000000000e+06,1.726048000000000000e+06,1.666656000000000000e+06,1.600384000000000000e+06,1.738784000000000000e+06,1.504672000000000000e+06,1.601376000000000000e+06,1.635712000000000000e+06,2.174742000000000000e+06,1.632992000000000000e+06,1.599840000000000000e+06,1.473440000000000000e+06,1.778496000000000000e+06,1.623406500000000000e+06,1.576704000000000000e+06,1.635168000000000000e+06,1.808544000000000000e+06,1.538336000000000000e+06,1.763424000000000000e+06,1.498528000000000000e+06,1.535424000000000000e+06,1.677632000000000000e+06,1.728992000000000000e+06,1.726796300000000047e+06,1.507264000000000000e+06,2.209205299999999814e+06,1.512992000000000000e+06,1.495744000000000000e+06,1.857696000000000000e+06,1.508896000000000000e+06,1.411776000000000000e+06,1.602464000000000000e+06,1.684800000000000000e+06,1.504480000000000000e+06,1.515136000000000000e+06,1.777312000000000000e+06,1.507488000000000000e+06,1.657312000000000000e+06,1.745120000000000000e+06,1.637344000000000000e+06,1.654496000000000000e+06,1.562130000000000000e+06,3.212311500000000000e+06,1.631264000000000000e+06,1.754720000000000000e+06,1.600418300000000047e+06,2.259006799999999814e+06,1.687296000000000000e+06,1.708512000000000000e+06,1.983300800000000047e+06,1.630720000000000000e+06,1.558305000000000000e+06,1.872261000000000000e+06,1.748608000000000000e+06,1.577248000000000000e+06,1.504160000000000000e+06,2.488736299999999814e+06,1.535355000000000000e+06,1.665024000000000000e+06,2.067565500000000000e+06,1.679584000000000000e+06,1.826816000000000000e+06,1.743360000000000000e+06,1.703072000000000000e+06,1.575296000000000000e+06,2.147967000000000000e+06,2.220718500000000000e+06,1.548704000000000000e+06,2.236018500000000000e+06,1.671328000000000000e+06,1.785824000000000000e+06,1.795424000000000000e+06,2.331720000000000000e+06,1.637888000000000000e+06,2.036927300000000047e+06,1.676994800000000047e+06,2.381521500000000000e+06,1.622496000000000000e+06,1.576384000000000000e+06,1.611104000000000000e+06,1.956525800000000047e+06,1.691744000000000000e+06,1.694464000000000000e+06,1.600418300000000047e+06,1.559296000000000000e+06,1.819168000000000000e+06,1.461952000000000000e+06,1.941187500000000000e+06,2.140278799999999814e+06,1.553120000000000000e+06,1.424768000000000000e+06,1.412802000000000000e+06,1.565955000000000000e+06,1.724416000000000000e+06,1.643200000000000000e+06,1.635616000000000000e+06,1.538880000000000000e+06,1.814847800000000047e+06,1.937362500000000000e+06,1.657088000000000000e+06,1.527666800000000047e+06,1.401327000000000000e+06,1.490144000000000000e+06,1.509120000000000000e+06,1.785920000000000000e+06,1.773792000000000000e+06,1.240524000000000000e+06,1.566624000000000000e+06,1.941187500000000000e+06,1.646394800000000047e+06,1.899074300000000047e+06,2.239843500000000000e+06,1.698624000000000000e+06,1.745921300000000047e+06,1.506720000000000000e+06,1.493241800000000047e+06,1.979475800000000047e+06,1.722016000000000000e+06,1.640064000000000000e+06,2.312595000000000000e+06,2.121536000000000000e+06,2.301120000000000000e+06,1.313275500000000000e+06,1.730272000000000000e+06,1.297937300000000047e+06,1.797280000000000000e+06,1.366863800000000047e+06,1.521728000000000000e+06,2.316420000000000000e+06,1.439615300000000047e+06,2.082865500000000000e+06,1.470253500000000000e+06,1.764864000000000000e+06,2.408296500000000000e+06,1.546112000000000000e+06,1.945012500000000000e+06,1.891424300000000047e+06,1.891424300000000047e+06,1.655360000000000000e+06,1.553792000000000000e+06,1.743264000000000000e+06,2.036927300000000047e+06,1.603200000000000000e+06,1.968000800000000047e+06,1.593152000000000000e+06,1.429824000000000000e+06,1.665792000000000000e+06,1.883774300000000047e+06,1.685120000000000000e+06,1.918237500000000000e+06,1.408977000000000000e+06,2.132628799999999814e+06,1.583616000000000000e+06,1.524192000000000000e+06,1.424224000000000000e+06,1.573888000000000000e+06,1.508448000000000000e+06,1.808672000000000000e+06,1.553120000000000000e+06,1.578656000000000000e+06,1.499744000000000000e+06,1.408977000000000000e+06,1.481856000000000000e+06,1.830208000000000000e+06,1.481536000000000000e+06,1.541376000000000000e+06,1.757856000000000000e+06,1.650592000000000000e+06,1.716224000000000000e+06,2.121153799999999814e+06,1.674464000000000000e+06,1.608106500000000000e+06,1.704480000000000000e+06,1.458176000000000000e+06,1.454953500000000000e+06,1.535200000000000000e+06,1.604288000000000000e+06,2.098165500000000000e+06,2.538499500000000000e+06,2.121153799999999814e+06,1.286462300000000047e+06,1.572160000000000000e+06,1.807136000000000000e+06,1.933537500000000000e+06,1.600928000000000000e+06,1.496704000000000000e+06,1.616864000000000000e+06,1.624544000000000000e+06,1.799547800000000047e+06,1.864611000000000000e+06,1.398912000000000000e+06,1.623406500000000000e+06,1.504800000000000000e+06,1.510496000000000000e+06,1.744032000000000000e+06,1.569568000000000000e+06,1.497066800000000047e+06,1.895249300000000047e+06,1.747072000000000000e+06,1.624128000000000000e+06,1.677728000000000000e+06,1.584704000000000000e+06,1.398144000000000000e+06,1.804608000000000000e+06,1.420490300000000047e+06,1.735616000000000000e+06,1.520016800000000047e+06,1.619581500000000000e+06,1.653728000000000000e+06,1.428640000000000000e+06,2.113503799999999814e+06,1.542240000000000000e+06,1.577468300000000047e+06,1.424320000000000000e+06,1.891424300000000047e+06,1.674144000000000000e+06,1.780576000000000000e+06,1.696448000000000000e+06,1.593792000000000000e+06,1.646464000000000000e+06,1.607424000000000000e+06,1.611872000000000000e+06,1.985152000000000000e+06,1.683488000000000000e+06,1.661694800000000047e+06,1.491232000000000000e+06,1.643200000000000000e+06,1.737792000000000000e+06,1.608106500000000000e+06,1.772734500000000000e+06,1.558305000000000000e+06,1.739456000000000000e+06,1.503488000000000000e+06,1.658624000000000000e+06,2.021589000000000000e+06,1.690656000000000000e+06,1.899074300000000047e+06,1.765084500000000000e+06,1.631056500000000000e+06,2.132628799999999814e+06,1.566624000000000000e+06,1.712224000000000000e+06,2.010114000000000000e+06,1.730720000000000000e+06,1.408977000000000000e+06,1.989216000000000000e+06,1.605376000000000000e+06,1.660992000000000000e+06,1.653184000000000000e+06,1.608106500000000000e+06,2.079040500000000000e+06,1.506624000000000000e+06,1.459904000000000000e+06,1.563168000000000000e+06,1.771840000000000000e+06,1.574848000000000000e+06,1.619904000000000000e+06,1.804832000000000000e+06,1.709056000000000000e+06,1.448192000000000000e+06,1.581293300000000047e+06,2.236018500000000000e+06,2.186255299999999814e+06,1.694368000000000000e+06,1.477903500000000000e+06,2.278131799999999814e+06,1.696000000000000000e+06,1.556576000000000000e+06,1.821568000000000000e+06,1.858912000000000000e+06,1.817312000000000000e+06,1.648512000000000000e+06,1.877120000000000000e+06,1.806144000000000000e+06,1.471616000000000000e+06,1.624000000000000000e+06,1.647968000000000000e+06,1.761920000000000000e+06,1.632256000000000000e+06,1.513408000000000000e+06,1.623406500000000000e+06,1.688508000000000000e+06,2.017764000000000000e+06,1.476256000000000000e+06,1.925887500000000000e+06,2.347058299999999814e+06,2.404471500000000000e+06,1.822497800000000047e+06,1.830147800000000047e+06,2.840980500000000000e+06,2.588224500000000000e+06,1.748384000000000000e+06,2.251318500000000000e+06,1.549472000000000000e+06,1.604243300000000047e+06,1.600512000000000000e+06,1.535355000000000000e+06,1.580928000000000000e+06,1.472704000000000000e+06,1.581120000000000000e+06,1.790176000000000000e+06,1.799547800000000047e+06,2.082865500000000000e+06,1.558305000000000000e+06,1.687200000000000000e+06,1.635936000000000000e+06,1.624128000000000000e+06,2.094340500000000000e+06,1.317100500000000000e+06,1.748928000000000000e+06,1.771072000000000000e+06,1.729184000000000000e+06,1.643104000000000000e+06,1.777504000000000000e+06,2.289606799999999814e+06,1.368576000000000000e+06,2.316420000000000000e+06,2.186255299999999814e+06,1.704608000000000000e+06,1.673169800000000047e+06,1.556256000000000000e+06,1.937362500000000000e+06,1.550655000000000000e+06,4.678816500000000000e+06,2.040752300000000047e+06,1.686848000000000000e+06,1.420672000000000000e+06,1.600288000000000000e+06,2.140278799999999814e+06,1.805696000000000000e+06,1.271162300000000047e+06,1.543296000000000000e+06,1.507488000000000000e+06,1.552576000000000000e+06,1.737696000000000000e+06,1.690112000000000000e+06,1.356288000000000000e+06,1.412802000000000000e+06,1.748480000000000000e+06,1.590208000000000000e+06,1.691744000000000000e+06,1.502112000000000000e+06,1.670880000000000000e+06,1.392704000000000000e+06,4.992772500000000000e+06,1.493241800000000047e+06,1.945012500000000000e+06,1.721888000000000000e+06,1.587392000000000000e+06,1.670112000000000000e+06,1.793888000000000000e+06,1.575936000000000000e+06,1.459360000000000000e+06,1.575840000000000000e+06,1.968000800000000047e+06,1.605696000000000000e+06,1.688508000000000000e+06,1.658944000000000000e+06,1.754176000000000000e+06,1.497066800000000047e+06,1.814847800000000047e+06,1.872261000000000000e+06,1.968000800000000047e+06,1.452384000000000000e+06,1.613824000000000000e+06,1.624000000000000000e+06,1.529280000000000000e+06,2.063702300000000047e+06,1.569818300000000047e+06,1.527776000000000000e+06,1.716128000000000000e+06,1.640832000000000000e+06,1.599104000000000000e+06,1.814240000000000000e+06,1.496608000000000000e+06,1.487008000000000000e+06,1.324750500000000000e+06,1.594976000000000000e+06,1.528736000000000000e+06,1.290048000000000000e+06,1.763328000000000000e+06,1.602464000000000000e+06,1.555200000000000000e+06,1.525600000000000000e+06,1.543200000000000000e+06,1.891264000000000000e+06,1.575936000000000000e+06,1.745921300000000047e+06,2.155617000000000000e+06,1.567296000000000000e+06,1.914412500000000000e+06,1.628576000000000000e+06,2.136453799999999814e+06,1.609504000000000000e+06,1.740736000000000000e+06,1.549792000000000000e+06,1.533920000000000000e+06,1.646464000000000000e+06,1.650144000000000000e+06,1.496064000000000000e+06,1.824864000000000000e+06,2.090515500000000000e+06,2.167092000000000000e+06,1.737056000000000000e+06,2.400646500000000000e+06,1.948992000000000000e+06,2.186255299999999814e+06,1.665888000000000000e+06,1.623406500000000000e+06,1.987125800000000047e+06,2.153856000000000000e+06,1.871840000000000000e+06,1.740320000000000000e+06,1.579072000000000000e+06,1.439615300000000047e+06,1.593472000000000000e+06,1.883774300000000047e+06,2.090515500000000000e+06,1.714720000000000000e+06,1.830147800000000047e+06,1.718752000000000000e+06,1.690336000000000000e+06,1.794656000000000000e+06,1.657312000000000000e+06,1.566208000000000000e+06,1.462496000000000000e+06,1.558112000000000000e+06,1.711008000000000000e+06,1.771072000000000000e+06,1.619008000000000000e+06,1.717856000000000000e+06,1.934912000000000000e+06,1.787008000000000000e+06,1.496512000000000000e+06,1.649056000000000000e+06,1.925887500000000000e+06,1.808672000000000000e+06,1.863840000000000000e+06,1.290287300000000047e+06,1.618912000000000000e+06,2.036927300000000047e+06,1.454304000000000000e+06,1.665248000000000000e+06,1.993312000000000000e+06,1.666880000000000000e+06,1.642976000000000000e+06,1.830147800000000047e+06,1.626080000000000000e+06,1.696158000000000000e+06,1.706240000000000000e+06,1.764736000000000000e+06,1.669248000000000000e+06,1.451090300000000047e+06,2.128803799999999814e+06,2.465748000000000000e+06,1.590976000000000000e+06,1.788034500000000000e+06,1.546830000000000000e+06,1.531530000000000000e+06,1.466368000000000000e+06,1.554112000000000000e+06,1.639744000000000000e+06,1.674784000000000000e+06,1.497888000000000000e+06,2.347058299999999814e+06,1.603104000000000000e+06,1.746080000000000000e+06,1.386027000000000000e+06,1.480768000000000000e+06,2.128803799999999814e+06,1.496384000000000000e+06,1.535355000000000000e+06,1.455488000000000000e+06,1.422944000000000000e+06,1.482816000000000000e+06,1.577024000000000000e+06,1.592800000000000000e+06,2.921382000000000000e+06,2.002464000000000000e+06,1.872261000000000000e+06,1.482080000000000000e+06,1.481088000000000000e+06,1.497696000000000000e+06,1.605472000000000000e+06,2.431284799999999814e+06,1.837836000000000000e+06,1.454624000000000000e+06,1.190760800000000047e+06,1.617728000000000000e+06,1.663296000000000000e+06,1.925887500000000000e+06,1.470253500000000000e+06,1.361632000000000000e+06,1.427456000000000000e+06,1.464096000000000000e+06,1.742096300000000047e+06,1.709920000000000000e+06,1.470112000000000000e+06,1.971825800000000047e+06,1.638706500000000000e+06,1.925887500000000000e+06,1.374513800000000047e+06,1.449792000000000000e+06,1.621312000000000000e+06,1.925887500000000000e+06,1.662400000000000000e+06,1.405440000000000000e+06,1.393856000000000000e+06,1.581120000000000000e+06,1.481728500000000000e+06,1.634944000000000000e+06,1.452576000000000000e+06,1.408352000000000000e+06,1.937362500000000000e+06,1.479168000000000000e+06,1.684480000000000000e+06,1.983300800000000047e+06,1.848928000000000000e+06,1.479264000000000000e+06,1.657536000000000000e+06,1.515584000000000000e+06,1.432928000000000000e+06,1.609056000000000000e+06,1.468192000000000000e+06,1.918237500000000000e+06,1.596928000000000000e+06,1.664704000000000000e+06,1.731040000000000000e+06,2.159442000000000000e+06,1.768909500000000000e+06,1.588800000000000000e+06,1.521600000000000000e+06,1.681536000000000000e+06,2.086690500000000000e+06,1.473248000000000000e+06,1.651872000000000000e+06,1.948837500000000000e+06,1.544928000000000000e+06,1.795684500000000000e+06,1.738784000000000000e+06,1.466560000000000000e+06,1.899520000000000000e+06,1.779712000000000000e+06,1.912576000000000000e+06,1.856961000000000000e+06,1.664256000000000000e+06,1.267337300000000047e+06,1.607328000000000000e+06,1.876124300000000047e+06,1.499520000000000000e+06,1.474976000000000000e+06,1.371904000000000000e+06,2.056052300000000047e+06,1.675328000000000000e+06,1.529920000000000000e+06,1.565568000000000000e+06,1.502752000000000000e+06,1.531872000000000000e+06,1.734446300000000047e+06,1.517184000000000000e+06,1.502528000000000000e+06,1.352544000000000000e+06,1.428096000000000000e+06,1.577568000000000000e+06,2.017764000000000000e+06,1.753571300000000047e+06,1.803372800000000047e+06,1.675136000000000000e+06,2.013939000000000000e+06,1.990989000000000000e+06,1.473664000000000000e+06,1.553568000000000000e+06,1.477856000000000000e+06,1.514496000000000000e+06,1.543005000000000000e+06,1.496928000000000000e+06,1.290240000000000000e+06,1.678048000000000000e+06,1.838112000000000000e+06,1.516128000000000000e+06,1.779168000000000000e+06,2.059877300000000047e+06,1.922062500000000000e+06,2.116352000000000000e+06,1.443360000000000000e+06,1.424000000000000000e+06,1.655360000000000000e+06,2.059877300000000047e+06,2.121153799999999814e+06,2.385346500000000000e+06,1.593472000000000000e+06,1.504896000000000000e+06,1.520096000000000000e+06,1.918237500000000000e+06,1.457120000000000000e+06,1.399456000000000000e+06,1.546016000000000000e+06,1.895680000000000000e+06,1.540160000000000000e+06,1.527666800000000047e+06,1.682176000000000000e+06,1.708416000000000000e+06,1.572384000000000000e+06,1.515264000000000000e+06,2.247493500000000000e+06,1.443440300000000047e+06,1.734446300000000047e+06,1.536384000000000000e+06,1.628032000000000000e+06,1.733120000000000000e+06,1.702304000000000000e+06,1.539200000000000000e+06,1.617088000000000000e+06,2.366183299999999814e+06,1.979475800000000047e+06,2.362358299999999814e+06,2.113503799999999814e+06,1.817952000000000000e+06,1.637120000000000000e+06,2.040800000000000000e+06,2.121153799999999814e+06,2.377696500000000000e+06,1.719296000000000000e+06,1.598976000000000000e+06,1.874048000000000000e+06,1.876124300000000047e+06,1.550656000000000000e+06,1.822497800000000047e+06,1.982816000000000000e+06,2.209205299999999814e+06,1.454944000000000000e+06,1.466784000000000000e+06,1.393677000000000000e+06,1.933537500000000000e+06,1.721696000000000000e+06,1.699904000000000000e+06,1.793696000000000000e+06,1.861664000000000000e+06,1.951104000000000000e+06,2.297344000000000000e+06,2.090944000000000000e+06,1.910549300000000047e+06,2.475264000000000000e+06,2.205952000000000000e+06,2.589760000000000000e+06,2.860105500000000000e+06,2.833330500000000000e+06,2.929984000000000000e+06,2.939456000000000000e+06,3.124260000000000000e+06,2.967282000000000000e+06,3.067264000000000000e+06,3.108960000000000000e+06,3.205248000000000000e+06,3.371200000000000000e+06,3.273588000000000000e+06,3.298048000000000000e+06,3.221568000000000000e+06,3.105135000000000000e+06,2.944332000000000000e+06,3.015808000000000000e+06,3.075648000000000000e+06,2.882432000000000000e+06,2.730048000000000000e+06,2.744320000000000000e+06,2.668928000000000000e+06,2.608768000000000000e+06,2.416768000000000000e+06,2.304832000000000000e+06,2.301440000000000000e+06,2.295872000000000000e+06,2.001568000000000000e+06,1.866368000000000000e+06,1.823328000000000000e+06,1.643104000000000000e+06,1.487008000000000000e+06,1.377888000000000000e+06,1.121344000000000000e+06,1.047968000000000000e+06,9.136960000000000000e+05,8.366560000000000000e+05,7.129760000000000000e+05,5.333440000000000000e+05,4.628480000000000000e+05,3.683200000000000000e+05,3.076480000000000000e+05,2.298400000000000000e+05,1.739240000000000000e+05,1.386160000000000000e+05,1.003500000000000000e+05,8.265200000000000000e+04,6.115400000000000000e+04,5.071400000000000000e+04,3.947800000000000000e+04,2.814700000000000000e+04,2.644300000000000000e+04,1.572100000000000000e+04,1.331700000000000000e+04,1.522100000000000000e+04,1.051300000000000000e+04,1.231600000000000000e+04,8.910000000000000000e+03,7.609000000000000000e+03,7.809000000000000000e+03,5.205000000000000000e+03,6.407000000000000000e+03,4.404000000000000000e+03,4.605000000000000000e+03,3.704000000000000000e+03,5.205000000000000000e+03,4.404000000000000000e+03,3.603000000000000000e+03,4.905000000000000000e+03,4.605000000000000000e+03,6.607000000000000000e+03,5.706000000000000000e+03,4.505000000000000000e+03,5.306000000000000000e+03,4.104000000000000000e+03,4.505000000000000000e+03,3.503000000000000000e+03,4.304000000000000000e+03,4.605000000000000000e+03,3.603000000000000000e+03,4.404000000000000000e+03,5.005000000000000000e+03,3.603000000000000000e+03,3.904000000000000000e+03,4.204000000000000000e+03,3.704000000000000000e+03,4.705000000000000000e+03,2.202000000000000000e+03,2.903000000000000000e+03,3.203000000000000000e+03,3.704000000000000000e+03,3.704000000000000000e+03,3.704000000000000000e+03,6.107000000000000000e+03,3.003000000000000000e+03,3.704000000000000000e+03,3.704000000000000000e+03,3.303000000000000000e+03,3.503000000000000000e+03,1.722400000000000000e+04,3.403000000000000000e+03,3.003000000000000000e+03,2.802000000000000000e+03,4.705000000000000000e+03,3.303000000000000000e+03,3.403000000000000000e+03,3.704000000000000000e+03,nan
4.795250000000000057e+01,2.607426000000000000e+06,2.542324500000000000e+06,3.017083500000000000e+06,3.070710000000000000e+06,2.193905299999999814e+06,2.270481799999999814e+06,3.051508500000000000e+06,2.572924500000000000e+06,2.978757000000000000e+06,2.837155500000000000e+06,2.285781799999999814e+06,3.055333500000000000e+06,3.174061500000000000e+06,2.607426000000000000e+06,3.323389500000000000e+06,3.231513000000000000e+06,3.086010000000000000e+06,2.772054000000000000e+06,2.860105500000000000e+06,2.775879000000000000e+06,2.350883299999999814e+06,2.745202500000000000e+06,3.055333500000000000e+06,3.220038000000000000e+06,3.216213000000000000e+06,3.066885000000000000e+06,2.936682000000000000e+06,3.396141000000000000e+06,2.676276000000000000e+06,3.353989500000000000e+06,3.465067500000000000e+06,2.220718500000000000e+06,2.557624500000000000e+06,2.197730299999999814e+06,2.944332000000000000e+06,2.327895000000000000e+06,2.131840000000000000e+06,2.205380299999999814e+06,2.124978799999999814e+06,1.379296000000000000e+06,2.412159799999999814e+06,1.561760000000000000e+06,1.455808000000000000e+06,1.364736000000000000e+06,1.595200000000000000e+06,2.132628799999999814e+06,1.552160000000000000e+06,1.332640000000000000e+06,1.450752000000000000e+06,1.339808000000000000e+06,1.376416000000000000e+06,1.301664000000000000e+06,1.387648000000000000e+06,1.500891800000000047e+06,1.314464000000000000e+06,1.330176000000000000e+06,1.125280000000000000e+06,1.219008000000000000e+06,1.180352000000000000e+06,1.133216000000000000e+06,1.137440000000000000e+06,1.063552000000000000e+06,1.405568000000000000e+06,1.146976000000000000e+06,1.061888000000000000e+06,1.535355000000000000e+06,1.011840000000000000e+06,1.403840000000000000e+06,9.801563000000000466e+05,9.961760000000000000e+05,9.878063000000000466e+05,1.132992000000000000e+06,1.457440000000000000e+06,1.585118300000000047e+06,1.543005000000000000e+06,1.349120000000000000e+06,1.236896000000000000e+06,1.207328000000000000e+06,1.673169800000000047e+06,1.102671000000000000e+06,1.484096000000000000e+06,1.859360000000000000e+06,1.290144000000000000e+06,1.608106500000000000e+06,1.547296000000000000e+06,1.315328000000000000e+06,1.469248000000000000e+06,1.238592000000000000e+06,1.485280000000000000e+06,1.468512000000000000e+06,1.418432000000000000e+06,1.407808000000000000e+06,1.474976000000000000e+06,1.592160000000000000e+06,1.265728000000000000e+06,1.659584000000000000e+06,1.389852000000000000e+06,1.589120000000000000e+06,1.244349000000000000e+06,3.664120500000000000e+06,1.719296000000000000e+06,1.325920000000000000e+06,1.525280000000000000e+06,1.419072000000000000e+06,1.367296000000000000e+06,1.937362500000000000e+06,1.600704000000000000e+06,1.407072000000000000e+06,1.263512300000000047e+06,1.599648000000000000e+06,2.213030299999999814e+06,1.313504000000000000e+06,1.434336000000000000e+06,1.849311000000000000e+06,1.666208000000000000e+06,1.788034500000000000e+06,1.527968000000000000e+06,1.948837500000000000e+06,1.386688000000000000e+06,1.791859500000000000e+06,1.644288000000000000e+06,1.390336000000000000e+06,1.476480000000000000e+06,1.925887500000000000e+06,1.072071000000000000e+06,1.335008000000000000e+06,1.281920000000000000e+06,1.860786000000000000e+06,1.315968000000000000e+06,1.349216000000000000e+06,1.548160000000000000e+06,1.461728000000000000e+06,1.426496000000000000e+06,1.316608000000000000e+06,1.780384500000000000e+06,1.382400000000000000e+06,1.791488000000000000e+06,1.837836000000000000e+06,2.213030299999999814e+06,1.554656000000000000e+06,1.454953500000000000e+06,1.619680000000000000e+06,1.408896000000000000e+06,1.853136000000000000e+06,1.562656000000000000e+06,1.822880000000000000e+06,1.378560000000000000e+06,1.891424300000000047e+06,1.213710800000000047e+06,1.580384000000000000e+06,1.508448000000000000e+06,1.220608000000000000e+06,1.171597500000000000e+06,3.032383500000000000e+06,4.717066500000000000e+06,2.549974500000000000e+06,3.089835000000000000e+06,1.745921300000000047e+06,3.855600000000000000e+06,2.140278799999999814e+06,1.251999000000000000e+06,2.339408299999999814e+06,1.045257800000000047e+06,1.347738800000000047e+06,1.182368000000000000e+06,1.581120000000000000e+06,1.585118300000000047e+06,1.400512000000000000e+06,1.313184000000000000e+06,1.799547800000000047e+06,2.144142000000000000e+06,1.642531500000000000e+06,1.243680000000000000e+06,1.385728000000000000e+06,1.814847800000000047e+06,1.752640000000000000e+06,1.296448000000000000e+06,1.276928000000000000e+06,1.876124300000000047e+06,1.149824000000000000e+06,1.642531500000000000e+06,1.181632000000000000e+06,1.072071000000000000e+06,1.163947500000000000e+06,1.406944000000000000e+06,1.442688000000000000e+06,1.256992000000000000e+06,1.292928000000000000e+06,1.283200000000000000e+06,1.265312000000000000e+06,1.272672000000000000e+06,1.416665300000000047e+06,1.379072000000000000e+06,1.262656000000000000e+06,1.352224000000000000e+06,1.347738800000000047e+06,1.424315300000000047e+06,1.383488000000000000e+06,1.261792000000000000e+06,1.380672000000000000e+06,1.505344000000000000e+06,1.517504000000000000e+06,2.056052300000000047e+06,1.476576000000000000e+06,1.680128000000000000e+06,1.506624000000000000e+06,1.648096000000000000e+06,2.228368500000000000e+06,2.059877300000000047e+06,1.971825800000000047e+06,1.572800000000000000e+06,1.337760000000000000e+06,1.360128000000000000e+06,1.384000000000000000e+06,1.470240000000000000e+06,1.475808000000000000e+06,1.501248000000000000e+06,1.395360000000000000e+06,1.584704000000000000e+06,1.738271300000000047e+06,1.683072000000000000e+06,1.490880000000000000e+06,1.849311000000000000e+06,1.461184000000000000e+06,1.351776000000000000e+06,1.555296000000000000e+06,1.367616000000000000e+06,1.623584000000000000e+06,1.516960000000000000e+06,1.565955000000000000e+06,1.611931500000000000e+06,1.588943300000000047e+06,1.521184000000000000e+06,1.470752000000000000e+06,1.666656000000000000e+06,1.516448000000000000e+06,1.588064000000000000e+06,1.964175800000000047e+06,1.528288000000000000e+06,1.439615300000000047e+06,1.567392000000000000e+06,1.452704000000000000e+06,1.788034500000000000e+06,1.384224000000000000e+06,1.428140300000000047e+06,1.431328000000000000e+06,1.411360000000000000e+06,1.351563800000000047e+06,1.975650800000000047e+06,2.151792000000000000e+06,3.560769000000000000e+06,1.217535800000000047e+06,1.844448000000000000e+06,1.171597500000000000e+06,1.811022800000000047e+06,1.990989000000000000e+06,1.528736000000000000e+06,1.465824000000000000e+06,1.431965300000000047e+06,1.538976000000000000e+06,1.910549300000000047e+06,1.502432000000000000e+06,1.414144000000000000e+06,1.357440000000000000e+06,1.473568000000000000e+06,2.228368500000000000e+06,1.617408000000000000e+06,1.933537500000000000e+06,1.448704000000000000e+06,1.709920000000000000e+06,1.427456000000000000e+06,1.582848000000000000e+06,2.105853799999999814e+06,1.642531500000000000e+06,1.523648000000000000e+06,2.017764000000000000e+06,1.891424300000000047e+06,1.524736000000000000e+06,1.363038800000000047e+06,1.422176000000000000e+06,3.047683500000000000e+06,1.699983000000000000e+06,1.879949300000000047e+06,1.633984000000000000e+06,1.597888000000000000e+06,1.413920000000000000e+06,2.389171500000000000e+06,1.630304000000000000e+06,1.597888000000000000e+06,1.918237500000000000e+06,1.263512300000000047e+06,1.699168000000000000e+06,1.837836000000000000e+06,1.948837500000000000e+06,1.837216000000000000e+06,1.454953500000000000e+06,1.448384000000000000e+06,1.558208000000000000e+06,1.990989000000000000e+06,1.569248000000000000e+06,1.601152000000000000e+06,1.517184000000000000e+06,1.431744000000000000e+06,1.301800500000000000e+06,1.317100500000000000e+06,1.633344000000000000e+06,1.656320000000000000e+06,1.550848000000000000e+06,1.602464000000000000e+06,1.565984000000000000e+06,1.815456000000000000e+06,2.228368500000000000e+06,1.752640000000000000e+06,1.803424000000000000e+06,1.639072000000000000e+06,1.707104000000000000e+06,1.617408000000000000e+06,1.702400000000000000e+06,1.475168000000000000e+06,1.959776000000000000e+06,1.565344000000000000e+06,2.063702300000000047e+06,2.079040500000000000e+06,1.574848000000000000e+06,1.899074300000000047e+06,1.437344000000000000e+06,1.726796300000000047e+06,1.436992000000000000e+06,1.799547800000000047e+06,1.705248000000000000e+06,1.549568000000000000e+06,1.500891800000000047e+06,1.597376000000000000e+06,1.914412500000000000e+06,1.421856000000000000e+06,1.324750500000000000e+06,1.338208000000000000e+06,3.698622000000000000e+06,1.389852000000000000e+06,1.503392000000000000e+06,1.876124300000000047e+06,1.525376000000000000e+06,1.401600000000000000e+06,1.745921300000000047e+06,1.566976000000000000e+06,2.048402300000000047e+06,1.723648000000000000e+06,1.595968000000000000e+06,1.382202000000000000e+06,1.405760000000000000e+06,1.308832000000000000e+06,1.474528000000000000e+06,1.512864000000000000e+06,1.480672000000000000e+06,1.473888000000000000e+06,1.393677000000000000e+06,1.517312000000000000e+06,1.454080000000000000e+06,1.531424000000000000e+06,1.406944000000000000e+06,1.546336000000000000e+06,1.052907800000000047e+06,1.730621300000000047e+06,1.600418300000000047e+06,1.121834300000000047e+06,1.288640000000000000e+06,1.304768000000000000e+06,1.163947500000000000e+06,2.404471500000000000e+06,1.579296000000000000e+06,1.450560000000000000e+06,1.409632000000000000e+06,1.619581500000000000e+06,1.768909500000000000e+06,2.159442000000000000e+06,1.531008000000000000e+06,1.593568000000000000e+06,1.314048000000000000e+06,1.803372800000000047e+06,1.941187500000000000e+06,2.167092000000000000e+06,1.664256000000000000e+06,1.552064000000000000e+06,1.998639000000000000e+06,1.340088800000000047e+06,1.343913800000000047e+06,1.791859500000000000e+06,1.496160000000000000e+06,1.853136000000000000e+06,1.433792000000000000e+06,1.601056000000000000e+06,2.082865500000000000e+06,1.632576000000000000e+06,2.293431799999999814e+06,1.757396300000000047e+06,1.865056000000000000e+06,1.841661000000000000e+06,1.772734500000000000e+06,1.652224000000000000e+06,1.876124300000000047e+06,1.542880000000000000e+06,1.376832000000000000e+06,1.412802000000000000e+06,1.833972800000000047e+06,1.408448000000000000e+06,1.756768000000000000e+06,1.369344000000000000e+06,1.556480000000000000e+06,1.382496000000000000e+06,1.545664000000000000e+06,1.425824000000000000e+06,1.225088000000000000e+06,1.629760000000000000e+06,1.872261000000000000e+06,1.527552000000000000e+06,1.983300800000000047e+06,1.550432000000000000e+06,1.455072000000000000e+06,1.856961000000000000e+06,1.432160000000000000e+06,1.803372800000000047e+06,2.063702300000000047e+06,1.703808000000000000e+06,1.423360000000000000e+06,1.395808000000000000e+06,1.534016000000000000e+06,1.515136000000000000e+06,1.539180000000000000e+06,1.361312000000000000e+06,1.580160000000000000e+06,1.328575500000000000e+06,1.539200000000000000e+06,1.795008000000000000e+06,1.439680000000000000e+06,1.306144000000000000e+06,1.666112000000000000e+06,1.883774300000000047e+06,1.374513800000000047e+06,1.313184000000000000e+06,1.780480000000000000e+06,1.702304000000000000e+06,1.301344000000000000e+06,1.592480000000000000e+06,1.685248000000000000e+06,1.357888000000000000e+06,1.712000000000000000e+06,3.840300000000000000e+06,1.830147800000000047e+06,2.109678799999999814e+06,1.435488000000000000e+06,1.895249300000000047e+06,1.286462300000000047e+06,1.530784000000000000e+06,1.347392000000000000e+06,1.684683000000000000e+06,1.422816000000000000e+06,1.502208000000000000e+06,1.493241800000000047e+06,1.324320000000000000e+06,1.826322800000000047e+06,1.627231500000000000e+06,1.703808000000000000e+06,1.320576000000000000e+06,2.075215500000000000e+06,1.353056000000000000e+06,1.313728000000000000e+06,1.121834300000000047e+06,1.412802000000000000e+06,1.176448000000000000e+06,1.133309300000000047e+06,1.876124300000000047e+06,2.021589000000000000e+06,1.360128000000000000e+06,1.550528000000000000e+06,1.271264000000000000e+06,1.405120000000000000e+06,1.757396300000000047e+06,1.305625500000000000e+06,1.481216000000000000e+06,1.703808000000000000e+06,1.696158000000000000e+06,1.172000000000000000e+06,2.105853799999999814e+06,1.118009300000000047e+06,1.784209500000000000e+06,9.916313000000000466e+05,1.922062500000000000e+06,1.402560000000000000e+06,1.607104000000000000e+06,1.335200000000000000e+06,1.745536000000000000e+06,3.847950000000000000e+06,1.362816000000000000e+06,1.910549300000000047e+06,1.469056000000000000e+06,1.029919500000000000e+06,1.240524000000000000e+06,1.463552000000000000e+06,1.169760000000000000e+06,1.363136000000000000e+06,1.765084500000000000e+06,1.807197800000000047e+06,1.225224000000000000e+06,1.033782800000000047e+06,2.052227300000000047e+06,1.659488000000000000e+06,1.845486000000000000e+06,2.079040500000000000e+06,1.929712500000000000e+06,1.473440000000000000e+06,1.964175800000000047e+06,1.299968000000000000e+06,1.391072000000000000e+06,1.604384000000000000e+06,1.543744000000000000e+06,1.830656000000000000e+06,1.500891800000000047e+06,1.263512300000000047e+06,1.660032000000000000e+06,1.613824000000000000e+06,1.546830000000000000e+06,1.240524000000000000e+06,1.282637300000000047e+06,1.718624000000000000e+06,1.528832000000000000e+06,1.488736000000000000e+06,1.632352000000000000e+06,1.382816000000000000e+06,1.391296000000000000e+06,1.413184000000000000e+06,1.776559500000000000e+06,1.994814000000000000e+06,1.737600000000000000e+06,1.538560000000000000e+06,1.455392000000000000e+06,1.263512300000000047e+06,1.636896000000000000e+06,1.527968000000000000e+06,1.320448000000000000e+06,4.862569500000000000e+06,1.333184000000000000e+06,1.403200000000000000e+06,1.692333000000000000e+06,1.368704000000000000e+06,1.715283000000000000e+06,1.244349000000000000e+06,1.791859500000000000e+06,1.367072000000000000e+06,1.413056000000000000e+06,1.841661000000000000e+06,1.879949300000000047e+06,1.224544000000000000e+06,1.879949300000000047e+06,1.519872000000000000e+06,1.807197800000000047e+06,1.482176000000000000e+06,1.646394800000000047e+06,1.424768000000000000e+06,1.360448000000000000e+06,1.351563800000000047e+06,1.336225500000000000e+06,1.856961000000000000e+06,1.298880000000000000e+06,1.453440000000000000e+06,1.708288000000000000e+06,1.518048000000000000e+06,1.343968000000000000e+06,1.328576000000000000e+06,1.837836000000000000e+06,1.272128000000000000e+06,1.232874000000000000e+06,1.504160000000000000e+06,1.742096300000000047e+06,1.715283000000000000e+06,1.734446300000000047e+06,1.498656000000000000e+06,1.413600000000000000e+06,1.401152000000000000e+06,1.749746300000000047e+06,1.392896000000000000e+06,1.402112000000000000e+06,1.353280000000000000e+06,1.443360000000000000e+06,1.753571300000000047e+06,1.332000000000000000e+06,1.249440000000000000e+06,1.389852000000000000e+06,1.462592000000000000e+06,1.968000800000000047e+06,2.017764000000000000e+06,1.412802000000000000e+06,1.346848000000000000e+06,1.561024000000000000e+06,1.316416000000000000e+06,1.355388800000000047e+06,1.179247500000000000e+06,1.879949300000000047e+06,1.562130000000000000e+06,1.577664000000000000e+06,1.356384000000000000e+06,1.259776000000000000e+06,1.952700800000000047e+06,1.738271300000000047e+06,1.638706500000000000e+06,1.496704000000000000e+06,1.361088000000000000e+06,1.730621300000000047e+06,3.193186500000000000e+06,1.878432000000000000e+06,2.075215500000000000e+06,1.416832000000000000e+06,1.429376000000000000e+06,1.639520000000000000e+06,1.393677000000000000e+06,1.389852000000000000e+06,1.592768300000000047e+06,1.236699000000000000e+06,1.620640000000000000e+06,1.515360000000000000e+06,1.676224000000000000e+06,1.501120000000000000e+06,1.318528000000000000e+06,1.438624000000000000e+06,1.960350800000000047e+06,1.695008000000000000e+06,1.455808000000000000e+06,1.501984000000000000e+06,1.694912000000000000e+06,1.480896000000000000e+06,1.765084500000000000e+06,1.956525800000000047e+06,1.278112000000000000e+06,1.745921300000000047e+06,1.474624000000000000e+06,2.002464000000000000e+06,1.728544000000000000e+06,2.048402300000000047e+06,1.632128000000000000e+06,1.779040000000000000e+06,1.742096300000000047e+06,2.465748000000000000e+06,1.588943300000000047e+06,1.891424300000000047e+06,1.359213800000000047e+06,1.410912000000000000e+06,1.652416000000000000e+06,1.462592000000000000e+06,2.056052300000000047e+06,1.433152000000000000e+06,1.667968000000000000e+06,1.929712500000000000e+06,1.180480000000000000e+06,1.494112000000000000e+06,1.478848000000000000e+06,1.313632000000000000e+06,1.374513800000000047e+06,1.634881500000000000e+06,1.535355000000000000e+06,1.573664000000000000e+06,1.453664000000000000e+06,1.491424000000000000e+06,2.289606799999999814e+06,1.416665300000000047e+06,1.505536000000000000e+06,1.450432000000000000e+06,1.579712000000000000e+06,1.294112300000000047e+06,1.657632000000000000e+06,1.611931500000000000e+06,2.033102300000000047e+06,1.546830000000000000e+06,1.342272000000000000e+06,1.474078500000000000e+06,1.891424300000000047e+06,1.788672000000000000e+06,1.628352000000000000e+06,1.663840000000000000e+06,1.485553500000000000e+06,1.587072000000000000e+06,1.849311000000000000e+06,1.496384000000000000e+06,1.569818300000000047e+06,1.129484300000000047e+06,1.994814000000000000e+06,1.531200000000000000e+06,1.694048000000000000e+06,2.438934799999999814e+06,1.520096000000000000e+06,1.776559500000000000e+06,1.822497800000000047e+06,1.788034500000000000e+06,1.485553500000000000e+06,1.700128000000000000e+06,1.447008000000000000e+06,1.552576000000000000e+06,1.512366800000000047e+06,1.290560000000000000e+06,1.516191800000000047e+06,3.369366000000000000e+06,2.190080299999999814e+06,2.201555299999999814e+06,1.356800000000000000e+06,2.174742000000000000e+06,1.423808000000000000e+06,1.483680000000000000e+06,2.001120000000000000e+06,1.604243300000000047e+06,1.527968000000000000e+06,1.937362500000000000e+06,1.401152000000000000e+06,1.776559500000000000e+06,2.944332000000000000e+06,1.711458000000000000e+06,1.079721000000000000e+06,1.495968000000000000e+06,6.926310000000000000e+06,1.460320000000000000e+06,1.442368000000000000e+06,2.144142000000000000e+06,1.710144000000000000e+06,1.814847800000000047e+06,1.745921300000000047e+06,2.224543500000000000e+06,1.769440000000000000e+06,1.637888000000000000e+06,1.539840000000000000e+06,2.132628799999999814e+06,1.525600000000000000e+06,2.213030299999999814e+06,1.998639000000000000e+06,1.549248000000000000e+06,1.524864000000000000e+06,1.662848000000000000e+06,2.017764000000000000e+06,1.692832000000000000e+06,1.673169800000000047e+06,1.554304000000000000e+06,2.783529000000000000e+06,1.990989000000000000e+06,1.447265300000000047e+06,2.163267000000000000e+06,1.652960000000000000e+06,1.628896000000000000e+06,1.604243300000000047e+06,2.396821500000000000e+06,1.865280000000000000e+06,1.670112000000000000e+06,1.680224000000000000e+06,1.743904000000000000e+06,2.837155500000000000e+06,2.324070000000000000e+06,1.613600000000000000e+06,2.400646500000000000e+06,1.517504000000000000e+06,1.607104000000000000e+06,2.006289000000000000e+06,1.880288000000000000e+06,1.710592000000000000e+06,1.823552000000000000e+06,1.891424300000000047e+06,1.620768000000000000e+06,1.696158000000000000e+06,1.584928000000000000e+06,2.178567000000000000e+06,2.132628799999999814e+06,1.394496000000000000e+06,1.611931500000000000e+06,1.694048000000000000e+06,1.596832000000000000e+06,1.670880000000000000e+06,1.567936000000000000e+06,2.013939000000000000e+06,1.274987300000000047e+06,1.499072000000000000e+06,1.742272000000000000e+06,2.431284799999999814e+06,1.790176000000000000e+06,1.832832000000000000e+06,1.826322800000000047e+06,1.577468300000000047e+06,1.745921300000000047e+06,1.768909500000000000e+06,2.144142000000000000e+06,1.443440300000000047e+06,2.098165500000000000e+06,1.527776000000000000e+06,1.956525800000000047e+06,1.583200000000000000e+06,1.703808000000000000e+06,1.647552000000000000e+06,1.468064000000000000e+06,1.747520000000000000e+06,1.606240000000000000e+06,1.652224000000000000e+06,1.507584000000000000e+06,1.573643300000000047e+06,1.377792000000000000e+06,1.737920000000000000e+06,1.728096000000000000e+06,1.540832000000000000e+06,1.459456000000000000e+06,1.251999000000000000e+06,1.198410800000000047e+06,1.902899300000000047e+06,1.948837500000000000e+06,1.478944000000000000e+06,1.869216000000000000e+06,1.631056500000000000e+06,5.245452000000000000e+06,1.629760000000000000e+06,1.389852000000000000e+06,1.799264000000000000e+06,1.546016000000000000e+06,1.485553500000000000e+06,1.412802000000000000e+06,2.213030299999999814e+06,1.536288000000000000e+06,1.699040000000000000e+06,1.783520000000000000e+06,1.499296000000000000e+06,1.482912000000000000e+06,1.922062500000000000e+06,1.841152000000000000e+06,1.468928000000000000e+06,1.917088000000000000e+06,1.550655000000000000e+06,2.056052300000000047e+06,1.937362500000000000e+06,1.361184000000000000e+06,1.775552000000000000e+06,1.945012500000000000e+06,1.175422500000000000e+06,1.275968000000000000e+06,1.558976000000000000e+06,1.599968000000000000e+06,2.006289000000000000e+06,1.689152000000000000e+06,1.388192000000000000e+06,1.975650800000000047e+06,1.466428500000000000e+06,1.669344800000000047e+06,2.174742000000000000e+06,1.968000800000000047e+06,1.654044800000000047e+06,1.540288000000000000e+06,1.195744000000000000e+06,1.378377000000000000e+06,1.431648000000000000e+06,1.624544000000000000e+06,2.209205299999999814e+06,1.876124300000000047e+06,1.760928000000000000e+06,1.851360000000000000e+06,1.664800000000000000e+06,1.855616000000000000e+06,1.804736000000000000e+06,1.550655000000000000e+06,1.775552000000000000e+06,1.240524000000000000e+06,2.213030299999999814e+06,2.178567000000000000e+06,2.094340500000000000e+06,1.657869800000000047e+06,1.232874000000000000e+06,1.771296000000000000e+06,1.451090300000000047e+06,1.521280000000000000e+06,1.920160000000000000e+06,1.366863800000000047e+06,2.124978799999999814e+06,1.692192000000000000e+06,2.002464000000000000e+06,2.082865500000000000e+06,2.174742000000000000e+06,1.937362500000000000e+06,1.853136000000000000e+06,3.315739500000000000e+06,2.149440000000000000e+06,1.401327000000000000e+06,2.236018500000000000e+06,2.588224500000000000e+06,1.811022800000000047e+06,2.335583299999999814e+06,1.474078500000000000e+06,1.780384500000000000e+06,2.037600000000000000e+06,2.075215500000000000e+06,1.642432000000000000e+06,2.056052300000000047e+06,1.726368000000000000e+06,1.707633000000000000e+06,1.642531500000000000e+06,1.701120000000000000e+06,3.365464500000000000e+06,1.990989000000000000e+06,1.416288000000000000e+06,1.849311000000000000e+06,1.430464000000000000e+06,1.577468300000000047e+06,1.596593300000000047e+06,1.325056000000000000e+06,1.489376000000000000e+06,1.684683000000000000e+06,4.200156000000000000e+06,1.454953500000000000e+06,1.584384000000000000e+06,1.914412500000000000e+06,1.648960000000000000e+06,1.392704000000000000e+06,1.983300800000000047e+06,1.845486000000000000e+06,1.420490300000000047e+06,1.458778500000000000e+06,1.457536000000000000e+06,1.837836000000000000e+06,2.523123000000000000e+06,1.660576000000000000e+06,1.450432000000000000e+06,1.795684500000000000e+06,1.621088000000000000e+06,1.365056000000000000e+06,9.380583000000000000e+06,1.585568000000000000e+06,1.543520000000000000e+06,1.983264000000000000e+06,1.964175800000000047e+06,1.313275500000000000e+06,1.573120000000000000e+06,1.465376000000000000e+06,1.818672800000000047e+06,1.581792000000000000e+06,2.059877300000000047e+06,1.599520000000000000e+06,3.832650000000000000e+06,1.782656000000000000e+06,2.178567000000000000e+06,1.703808000000000000e+06,1.370176000000000000e+06,1.587296000000000000e+06,1.571712000000000000e+06,1.550848000000000000e+06,2.052227300000000047e+06,2.094340500000000000e+06,1.551712000000000000e+06,1.540704000000000000e+06,1.532512000000000000e+06,1.620640000000000000e+06,1.883774300000000047e+06,1.870656000000000000e+06,1.810944000000000000e+06,2.144142000000000000e+06,1.760480000000000000e+06,1.872261000000000000e+06,1.611931500000000000e+06,1.580160000000000000e+06,1.643520000000000000e+06,1.366863800000000047e+06,1.722971300000000047e+06,2.040752300000000047e+06,1.856961000000000000e+06,1.745888000000000000e+06,1.516320000000000000e+06,1.505440000000000000e+06,1.818672800000000047e+06,2.496386299999999814e+06,1.560032000000000000e+06,1.613376000000000000e+06,1.673600000000000000e+06,1.523841800000000047e+06,1.910549300000000047e+06,1.491008000000000000e+06,1.408977000000000000e+06,1.440544000000000000e+06,1.523841800000000047e+06,1.469248000000000000e+06,1.512224000000000000e+06,1.467552000000000000e+06,2.033102300000000047e+06,1.719108000000000000e+06,1.466428500000000000e+06,1.419168000000000000e+06,1.796192000000000000e+06,1.895249300000000047e+06,1.470253500000000000e+06,1.359213800000000047e+06,1.263512300000000047e+06,1.590112000000000000e+06,1.661344000000000000e+06,2.500211299999999814e+06,1.684683000000000000e+06,1.814847800000000047e+06,1.458778500000000000e+06,1.722016000000000000e+06,1.549344000000000000e+06,1.891424300000000047e+06,1.407168000000000000e+06,1.845486000000000000e+06,1.534880000000000000e+06,1.625312000000000000e+06,1.661216000000000000e+06,1.804384000000000000e+06,1.766720000000000000e+06,1.574528000000000000e+06,1.587296000000000000e+06,1.512448000000000000e+06,3.461242500000000000e+06,1.918237500000000000e+06,3.825000000000000000e+06,2.243668500000000000e+06,2.569099500000000000e+06,1.872261000000000000e+06,1.971825800000000047e+06,2.048402300000000047e+06,1.968000800000000047e+06,1.688508000000000000e+06,1.726796300000000047e+06,1.499564899999999907e+06,1.669344800000000047e+06,1.426048000000000000e+06,1.952700800000000047e+06,1.657216000000000000e+06,1.354880000000000000e+06,1.406278600000000093e+06,1.383904000000000000e+06,1.445035800000000047e+06,1.592384000000000000e+06,2.003074899999999907e+06,1.474776800000000047e+06,1.982368000000000000e+06,1.811616000000000000e+06,1.980845800000000047e+06,1.606240000000000000e+06,1.697088000000000000e+06,1.694592000000000000e+06,1.972032000000000000e+06,1.986619500000000000e+06,1.866857000000000000e+06,1.561760000000000000e+06,1.781120000000000000e+06,1.814457500000000000e+06,1.692960000000000000e+06,1.534016000000000000e+06,1.679680000000000000e+06,1.790849399999999907e+06,1.805920000000000000e+06,1.371680000000000000e+06,1.837536000000000000e+06,1.496928000000000000e+06,2.203791000000000000e+06,1.908512000000000000e+06,2.193741299999999814e+06,1.547936000000000000e+06,1.644384000000000000e+06,1.484448000000000000e+06,1.563072000000000000e+06,1.588608000000000000e+06,2.016088500000000000e+06,1.697184000000000000e+06,1.652768000000000000e+06,1.450398800000000047e+06,2.260334000000000000e+06,1.829669000000000000e+06,1.692416000000000000e+06,2.045936500000000000e+06,1.700448000000000000e+06,1.984124000000000000e+06,1.619552000000000000e+06,2.430211500000000000e+06,1.964883800000000047e+06,1.997920000000000000e+06,2.020607500000000000e+06,2.112555000000000000e+06,1.669056000000000000e+06,1.895643800000000047e+06,2.035055000000000000e+06,1.856200000000000000e+06,1.768128000000000000e+06,1.879542600000000093e+06,1.219779800000000047e+06,1.805433500000000000e+06,1.512366800000000047e+06,1.449568000000000000e+06,1.622368000000000000e+06,1.921689899999999907e+06,1.415328000000000000e+06,1.874249800000000047e+06,1.708064000000000000e+06,2.977781000000000000e+06,1.328992000000000000e+06,1.687483100000000093e+06,1.327461100000000093e+06,1.309598100000000093e+06,1.305088000000000000e+06,1.759840000000000000e+06,1.372768000000000000e+06,1.372768000000000000e+06,1.317056000000000000e+06,1.944139300000000047e+06,1.624000000000000000e+06,1.422816000000000000e+06,1.941303399999999907e+06,1.361088000000000000e+06,1.240192000000000000e+06,1.707104000000000000e+06,1.400960000000000000e+06,1.960896000000000000e+06,1.416064000000000000e+06,1.263488000000000000e+06,1.462144000000000000e+06,1.616775000000000000e+06,2.102920799999999814e+06,1.399776000000000000e+06,1.786148600000000093e+06,1.984980399999999907e+06,1.808000000000000000e+06,2.108642500000000000e+06,1.510624000000000000e+06,1.860224000000000000e+06,1.710048000000000000e+06,1.855200000000000000e+06,1.402880000000000000e+06,1.705344000000000000e+06,1.529152000000000000e+06,1.550976000000000000e+06,1.724512000000000000e+06,1.520224000000000000e+06,2.034622399999999907e+06,1.478059600000000093e+06,2.383221299999999814e+06,1.621184000000000000e+06,1.573664000000000000e+06,1.332736000000000000e+06,2.136523299999999814e+06,1.511808000000000000e+06,1.534784000000000000e+06,1.656000000000000000e+06,1.760256000000000000e+06,1.505167300000000047e+06,1.898848000000000000e+06,1.875136000000000000e+06,1.494016000000000000e+06,1.853216000000000000e+06,1.787360000000000000e+06,1.956834800000000047e+06,1.727552000000000000e+06,1.636256000000000000e+06,1.439235000000000000e+06,1.876128000000000000e+06,2.006528000000000000e+06,1.898394399999999907e+06,1.951520000000000000e+06,2.038016000000000000e+06,1.588480000000000000e+06,2.417167500000000000e+06,2.164828299999999814e+06,1.885472000000000000e+06,1.881970500000000000e+06,2.072199600000000093e+06,1.840156399999999907e+06,2.193905299999999814e+06,1.883774300000000047e+06,3.442041000000000000e+06,3.587544000000000000e+06,3.729222000000000000e+06,2.595874500000000000e+06,1.826322800000000047e+06,1.744896000000000000e+06,1.831744000000000000e+06,1.548704000000000000e+06,2.127786000000000000e+06,2.691652500000000000e+06,1.708512000000000000e+06,1.566528000000000000e+06,3.265938000000000000e+06,1.822880000000000000e+06,1.990989000000000000e+06,1.751008000000000000e+06,1.420490300000000047e+06,2.136453799999999814e+06,1.572800000000000000e+06,1.891424300000000047e+06,1.631264000000000000e+06,1.700032000000000000e+06,1.503488000000000000e+06,1.511680000000000000e+06,1.622592000000000000e+06,1.550528000000000000e+06,1.742096300000000047e+06,1.604832000000000000e+06,2.209205299999999814e+06,1.757396300000000047e+06,1.508576000000000000e+06,1.532512000000000000e+06,1.657216000000000000e+06,1.577888000000000000e+06,2.132628799999999814e+06,1.679904000000000000e+06,1.746848000000000000e+06,1.964175800000000047e+06,1.618688000000000000e+06,1.504716800000000047e+06,1.533600000000000000e+06,1.880192000000000000e+06,1.629312000000000000e+06,1.739104000000000000e+06,1.615756500000000000e+06,1.574848000000000000e+06,1.579616000000000000e+06,1.500064000000000000e+06,1.813696000000000000e+06,1.392256000000000000e+06,1.845536000000000000e+06,1.914412500000000000e+06,1.587744000000000000e+06,1.583936000000000000e+06,1.777504000000000000e+06,1.570112000000000000e+06,1.764416000000000000e+06,1.481728500000000000e+06,1.544480000000000000e+06,1.650464000000000000e+06,1.671648000000000000e+06,1.952700800000000047e+06,1.604384000000000000e+06,1.587616000000000000e+06,1.743264000000000000e+06,2.043680000000000000e+06,1.627680000000000000e+06,1.434112000000000000e+06,1.596608000000000000e+06,1.627360000000000000e+06,1.464096000000000000e+06,1.608832000000000000e+06,1.669920000000000000e+06,1.526144000000000000e+06,1.654044800000000047e+06,1.468832000000000000e+06,1.632352000000000000e+06,1.795424000000000000e+06,1.634881500000000000e+06,1.910549300000000047e+06,2.182430299999999814e+06,1.698624000000000000e+06,1.664480000000000000e+06,2.090515500000000000e+06,1.687392000000000000e+06,1.710368000000000000e+06,1.654720000000000000e+06,2.159442000000000000e+06,1.474078500000000000e+06,2.017764000000000000e+06,1.872261000000000000e+06,1.900288000000000000e+06,3.641170500000000000e+06,1.572800000000000000e+06,2.136453799999999814e+06,2.209205299999999814e+06,2.055936000000000000e+06,1.772734500000000000e+06,1.830752000000000000e+06,2.197504000000000000e+06,1.470253500000000000e+06,1.688704000000000000e+06,1.658080000000000000e+06,1.573888000000000000e+06,1.336225500000000000e+06,1.566112000000000000e+06,1.340352000000000000e+06,1.703808000000000000e+06,1.877120000000000000e+06,1.554976000000000000e+06,2.067565500000000000e+06,1.574848000000000000e+06,1.704160000000000000e+06,1.964175800000000047e+06,1.676320000000000000e+06,1.412802000000000000e+06,1.501984000000000000e+06,1.777504000000000000e+06,1.564160000000000000e+06,1.236699000000000000e+06,1.713312000000000000e+06,1.841661000000000000e+06,1.614688000000000000e+06,1.522912000000000000e+06,1.568384000000000000e+06,1.710688000000000000e+06,1.543005000000000000e+06,1.664576000000000000e+06,1.558304000000000000e+06,2.090515500000000000e+06,2.124978799999999814e+06,1.451090300000000047e+06,1.462816000000000000e+06,1.667424000000000000e+06,1.643968000000000000e+06,1.714400000000000000e+06,1.860544000000000000e+06,2.001792000000000000e+06,2.124978799999999814e+06,2.140278799999999814e+06,2.109678799999999814e+06,1.782656000000000000e+06,1.750656000000000000e+06,1.512366800000000047e+06,2.109678799999999814e+06,1.664704000000000000e+06,1.925887500000000000e+06,2.090515500000000000e+06,1.643424000000000000e+06,1.656864000000000000e+06,1.769312000000000000e+06,2.105853799999999814e+06,1.520016800000000047e+06,2.036927300000000047e+06,1.381536000000000000e+06,1.682176000000000000e+06,1.746624000000000000e+06,2.163267000000000000e+06,1.694464000000000000e+06,1.788034500000000000e+06,1.772734500000000000e+06,1.458778500000000000e+06,2.247493500000000000e+06,1.611931500000000000e+06,1.822497800000000047e+06,1.947136000000000000e+06,1.688508000000000000e+06,2.079040500000000000e+06,1.542880000000000000e+06,2.056052300000000047e+06,1.357120000000000000e+06,1.539180000000000000e+06,1.671744000000000000e+06,1.676994800000000047e+06,2.144142000000000000e+06,1.577468300000000047e+06,1.592384000000000000e+06,1.441312000000000000e+06,1.788544000000000000e+06,1.760608000000000000e+06,1.352416000000000000e+06,1.738271300000000047e+06,1.381664000000000000e+06,1.734880000000000000e+06,1.516768000000000000e+06,2.232193500000000000e+06,1.711456000000000000e+06,1.529920000000000000e+06,2.182430299999999814e+06,1.611424000000000000e+06,1.491424000000000000e+06,1.745921300000000047e+06,1.594976000000000000e+06,1.711776000000000000e+06,1.684683000000000000e+06,1.532192000000000000e+06,1.474112000000000000e+06,1.520016800000000047e+06,1.470240000000000000e+06,1.994814000000000000e+06,1.554480000000000000e+06,1.455072000000000000e+06,1.397502000000000000e+06,1.596832000000000000e+06,1.710912000000000000e+06,1.564800000000000000e+06,1.614048000000000000e+06,1.870304000000000000e+06,1.656128000000000000e+06,1.802208000000000000e+06,1.560032000000000000e+06,1.647008000000000000e+06,2.121153799999999814e+06,1.618496000000000000e+06,1.877344000000000000e+06,1.673696000000000000e+06,2.174742000000000000e+06,1.768448000000000000e+06,3.438216000000000000e+06,1.393677000000000000e+06,1.929712500000000000e+06,1.757664000000000000e+06,1.517504000000000000e+06,1.879872000000000000e+06,1.269888000000000000e+06,1.497792000000000000e+06,1.933537500000000000e+06,5.065524000000000000e+06,1.906724300000000047e+06,2.186255299999999814e+06,1.820352000000000000e+06,1.731936000000000000e+06,1.734112000000000000e+06,1.605056000000000000e+06,2.174742000000000000e+06,2.013939000000000000e+06,1.584928000000000000e+06,1.434752000000000000e+06,1.733568000000000000e+06,1.624672000000000000e+06,1.530240000000000000e+06,1.649056000000000000e+06,2.247493500000000000e+06,1.340088800000000047e+06,2.121153799999999814e+06,2.182430299999999814e+06,1.573440000000000000e+06,1.937362500000000000e+06,1.788000000000000000e+06,1.596593300000000047e+06,1.987125800000000047e+06,1.765952000000000000e+06,2.071390500000000000e+06,1.692736000000000000e+06,1.727680000000000000e+06,1.294112300000000047e+06,1.560160000000000000e+06,1.772288000000000000e+06,1.555296000000000000e+06,1.764416000000000000e+06,1.765084500000000000e+06,1.290287300000000047e+06,1.948837500000000000e+06,1.745536000000000000e+06,1.813696000000000000e+06,1.638432000000000000e+06,2.109678799999999814e+06,2.446584799999999814e+06,2.044577300000000047e+06,1.648832000000000000e+06,1.725056000000000000e+06,1.705696000000000000e+06,1.808544000000000000e+06,1.891712000000000000e+06,2.144142000000000000e+06,1.814847800000000047e+06,2.178567000000000000e+06,1.899744000000000000e+06,1.610240000000000000e+06,1.739648000000000000e+06,2.098165500000000000e+06,1.747840000000000000e+06,2.033102300000000047e+06,1.613600000000000000e+06,1.531530000000000000e+06,1.584576000000000000e+06,1.826048000000000000e+06,1.837836000000000000e+06,1.604243300000000047e+06,1.665519800000000047e+06,1.604243300000000047e+06,1.581984000000000000e+06,1.839520000000000000e+06,1.292704000000000000e+06,1.415328000000000000e+06,1.724416000000000000e+06,1.479264000000000000e+06,1.733984000000000000e+06,2.109678799999999814e+06,1.721888000000000000e+06,1.555616000000000000e+06,1.706112000000000000e+06,2.113503799999999814e+06,2.197730299999999814e+06,1.571936000000000000e+06,1.775456000000000000e+06,1.636256000000000000e+06,1.680000000000000000e+06,1.853136000000000000e+06,1.811712000000000000e+06,1.837836000000000000e+06,1.701312000000000000e+06,1.918237500000000000e+06,1.570528000000000000e+06,1.700128000000000000e+06,1.921824000000000000e+06,1.884032000000000000e+06,1.720800000000000000e+06,2.071390500000000000e+06,2.190080299999999814e+06,1.771168000000000000e+06,1.929088000000000000e+06,3.097485000000000000e+06,1.600418300000000047e+06,1.673169800000000047e+06,2.599699500000000000e+06,2.144142000000000000e+06,2.059877300000000047e+06,1.654044800000000047e+06,2.013939000000000000e+06,1.837836000000000000e+06,1.573120000000000000e+06,2.105853799999999814e+06,1.571616000000000000e+06,2.071390500000000000e+06,1.553120000000000000e+06,1.672192000000000000e+06,1.600418300000000047e+06,1.751008000000000000e+06,2.151792000000000000e+06,1.918237500000000000e+06,2.067565500000000000e+06,1.793024000000000000e+06,1.759392000000000000e+06,1.466464000000000000e+06,1.599968000000000000e+06,2.013939000000000000e+06,1.668608000000000000e+06,1.386027000000000000e+06,1.774688000000000000e+06,1.468064000000000000e+06,1.665664000000000000e+06,2.029277300000000047e+06,1.891424300000000047e+06,1.555392000000000000e+06,2.025414000000000000e+06,1.565955000000000000e+06,1.845486000000000000e+06,1.704256000000000000e+06,2.247493500000000000e+06,1.975650800000000047e+06,1.814847800000000047e+06,1.412802000000000000e+06,1.544384000000000000e+06,1.406400000000000000e+06,2.088384000000000000e+06,1.315232000000000000e+06,1.768909500000000000e+06,1.994814000000000000e+06,1.579840000000000000e+06,1.563936000000000000e+06,1.824736000000000000e+06,1.654912000000000000e+06,1.499936000000000000e+06,1.668288000000000000e+06,1.975650800000000047e+06,1.493241800000000047e+06,1.666208000000000000e+06,1.714592000000000000e+06,1.542656000000000000e+06,1.447552000000000000e+06,1.725056000000000000e+06,2.075215500000000000e+06,2.354708299999999814e+06,1.513856000000000000e+06,1.479584000000000000e+06,1.628032000000000000e+06,1.354240000000000000e+06,1.642656000000000000e+06,1.489378500000000000e+06,1.731392000000000000e+06,1.778176000000000000e+06,1.543005000000000000e+06,1.431328000000000000e+06,2.239843500000000000e+06,1.521184000000000000e+06,1.642240000000000000e+06,2.036927300000000047e+06,2.151792000000000000e+06,1.516191800000000047e+06,1.595424000000000000e+06,1.656768000000000000e+06,1.799547800000000047e+06,1.856961000000000000e+06,1.448928000000000000e+06,1.782112000000000000e+06,1.968000800000000047e+06,1.655360000000000000e+06,1.461952000000000000e+06,1.744128000000000000e+06,1.599744000000000000e+06,1.498528000000000000e+06,1.646394800000000047e+06,1.468064000000000000e+06,2.113503799999999814e+06,1.621856000000000000e+06,1.506624000000000000e+06,1.309450500000000000e+06,1.749152000000000000e+06,1.432384000000000000e+06,1.678400000000000000e+06,1.575072000000000000e+06,1.688480000000000000e+06,1.466464000000000000e+06,1.949984000000000000e+06,1.851680000000000000e+06,1.738271300000000047e+06,1.651456000000000000e+06,1.531200000000000000e+06,1.244349000000000000e+06,1.783616000000000000e+06,1.384320000000000000e+06,1.452896000000000000e+06,1.422816000000000000e+06,1.337568000000000000e+06,1.869344000000000000e+06,1.667424000000000000e+06,1.336225500000000000e+06,1.547072000000000000e+06,1.416665300000000047e+06,1.444416000000000000e+06,1.906976000000000000e+06,1.722432000000000000e+06,1.595072000000000000e+06,2.304945000000000000e+06,1.719936000000000000e+06,1.543005000000000000e+06,1.853136000000000000e+06,1.573643300000000047e+06,1.700032000000000000e+06,1.640928000000000000e+06,1.679264000000000000e+06,2.255143500000000000e+06,1.648640000000000000e+06,1.910549300000000047e+06,1.580384000000000000e+06,1.659712000000000000e+06,1.720928000000000000e+06,1.700128000000000000e+06,1.769216000000000000e+06,1.521728000000000000e+06,1.616736000000000000e+06,1.825280000000000000e+06,1.473664000000000000e+06,1.750336000000000000e+06,1.512000000000000000e+06,1.636896000000000000e+06,1.619904000000000000e+06,1.691200000000000000e+06,1.423488000000000000e+06,2.044577300000000047e+06,1.547616000000000000e+06,1.600418300000000047e+06,2.301120000000000000e+06,1.541152000000000000e+06,1.696096000000000000e+06,1.990989000000000000e+06,1.800032000000000000e+06,1.941187500000000000e+06,1.596480000000000000e+06,1.271162300000000047e+06,1.632480000000000000e+06,1.745888000000000000e+06,1.495648000000000000e+06,2.101990500000000000e+06,1.604243300000000047e+06,1.765084500000000000e+06,1.683488000000000000e+06,1.539180000000000000e+06,1.696224000000000000e+06,1.994814000000000000e+06,2.022336000000000000e+06,2.373871500000000000e+06,1.660128000000000000e+06,1.776544000000000000e+06,2.121153799999999814e+06,2.040752300000000047e+06,1.807197800000000047e+06,1.827040000000000000e+06,1.535744000000000000e+06,1.602784000000000000e+06,1.527666800000000047e+06,1.511584000000000000e+06,1.562130000000000000e+06,1.633760000000000000e+06,2.243668500000000000e+06,1.336225500000000000e+06,1.600704000000000000e+06,1.503296000000000000e+06,1.937362500000000000e+06,2.438934799999999814e+06,1.508672000000000000e+06,3.005608500000000000e+06,1.716032000000000000e+06,1.453568000000000000e+06,2.236018500000000000e+06,1.371488000000000000e+06,1.565344000000000000e+06,1.453888000000000000e+06,1.504716800000000047e+06,1.745921300000000047e+06,1.481632000000000000e+06,1.672096000000000000e+06,1.587616000000000000e+06,1.496928000000000000e+06,1.994814000000000000e+06,1.474078500000000000e+06,1.648736000000000000e+06,1.600704000000000000e+06,1.799547800000000047e+06,1.426144000000000000e+06,1.593344000000000000e+06,1.585472000000000000e+06,3.093660000000000000e+06,1.217535800000000047e+06,1.792384000000000000e+06,1.541376000000000000e+06,2.347058299999999814e+06,1.481632000000000000e+06,2.021589000000000000e+06,1.594560000000000000e+06,1.543840000000000000e+06,1.725824000000000000e+06,1.351563800000000047e+06,1.444864000000000000e+06,1.902899300000000047e+06,1.587744000000000000e+06,1.887599300000000047e+06,1.445504000000000000e+06,1.692832000000000000e+06,1.556480000000000000e+06,1.477903500000000000e+06,2.527024500000000000e+06,1.868000000000000000e+06,1.720064000000000000e+06,1.496704000000000000e+06,1.396128000000000000e+06,1.593152000000000000e+06,1.434432000000000000e+06,1.483264000000000000e+06,1.559072000000000000e+06,1.535355000000000000e+06,1.845486000000000000e+06,1.263512300000000047e+06,1.467648000000000000e+06,1.297937300000000047e+06,1.715040000000000000e+06,1.914412500000000000e+06,1.910549300000000047e+06,1.531200000000000000e+06,1.431965300000000047e+06,1.415200000000000000e+06,1.403104000000000000e+06,1.925440000000000000e+06,1.526688000000000000e+06,1.609920000000000000e+06,1.274987300000000047e+06,1.809088000000000000e+06,3.719309799999999814e+06,1.830656000000000000e+06,1.707744000000000000e+06,1.499936000000000000e+06,1.868436000000000000e+06,1.515904000000000000e+06,2.239843500000000000e+06,1.691648000000000000e+06,1.546880000000000000e+06,1.577984000000000000e+06,1.464192000000000000e+06,1.390752000000000000e+06,1.461824000000000000e+06,1.569024000000000000e+06,1.460128000000000000e+06,1.604192000000000000e+06,1.543520000000000000e+06,1.797184000000000000e+06,1.771392000000000000e+06,1.361856000000000000e+06,1.336608000000000000e+06,1.771744000000000000e+06,1.550848000000000000e+06,1.573888000000000000e+06,2.036927300000000047e+06,1.459136000000000000e+06,1.990989000000000000e+06,1.480032000000000000e+06,1.431965300000000047e+06,1.722976000000000000e+06,1.302112000000000000e+06,1.555936000000000000e+06,1.529824000000000000e+06,1.664928000000000000e+06,1.841661000000000000e+06,1.554480000000000000e+06,1.722971300000000047e+06,1.485553500000000000e+06,1.730621300000000047e+06,1.733760000000000000e+06,2.068224000000000000e+06,2.209205299999999814e+06,1.918237500000000000e+06,1.290287300000000047e+06,1.520960000000000000e+06,1.778592000000000000e+06,1.663712000000000000e+06,1.681216000000000000e+06,1.509760000000000000e+06,1.718208000000000000e+06,1.605280000000000000e+06,1.639936000000000000e+06,1.680224000000000000e+06,1.426272000000000000e+06,1.803520000000000000e+06,1.544800000000000000e+06,1.635168000000000000e+06,1.542560000000000000e+06,1.583616000000000000e+06,2.174742000000000000e+06,2.149504000000000000e+06,1.336225500000000000e+06,1.570112000000000000e+06,1.688832000000000000e+06,1.531530000000000000e+06,1.899074300000000047e+06,2.304945000000000000e+06,1.971825800000000047e+06,1.581120000000000000e+06,1.732576000000000000e+06,1.904672000000000000e+06,1.915008000000000000e+06,1.631168000000000000e+06,1.654044800000000047e+06,1.712224000000000000e+06,1.692192000000000000e+06,1.582848000000000000e+06,1.481728500000000000e+06,1.619581500000000000e+06,1.703808000000000000e+06,1.509536000000000000e+06,1.831104000000000000e+06,1.895249300000000047e+06,1.491552000000000000e+06,1.722656000000000000e+06,2.324070000000000000e+06,1.738271300000000047e+06,2.373871500000000000e+06,1.837836000000000000e+06,1.680128000000000000e+06,1.665519800000000047e+06,1.564160000000000000e+06,1.952700800000000047e+06,2.174742000000000000e+06,1.932480000000000000e+06,1.577468300000000047e+06,1.585118300000000047e+06,1.822336000000000000e+06,1.799547800000000047e+06,2.194624000000000000e+06,2.072448000000000000e+06,2.749027500000000000e+06,2.231040000000000000e+06,2.487104000000000000e+06,2.525440000000000000e+06,2.817954000000000000e+06,2.787354000000000000e+06,3.158761500000000000e+06,2.530849500000000000e+06,3.105135000000000000e+06,3.235338000000000000e+06,3.213056000000000000e+06,3.131910000000000000e+06,3.435904000000000000e+06,3.278720000000000000e+06,3.377016000000000000e+06,3.305920000000000000e+06,3.249088000000000000e+06,3.212311500000000000e+06,3.093660000000000000e+06,3.040832000000000000e+06,2.852608000000000000e+06,2.959616000000000000e+06,2.695936000000000000e+06,2.671424000000000000e+06,2.563264000000000000e+06,2.514688000000000000e+06,2.542272000000000000e+06,2.342912000000000000e+06,2.323392000000000000e+06,2.209088000000000000e+06,2.077984000000000000e+06,1.905984000000000000e+06,1.818176000000000000e+06,1.657408000000000000e+06,1.582432000000000000e+06,1.297600000000000000e+06,1.203840000000000000e+06,1.083616000000000000e+06,2.230332500000000000e+06,8.256000000000000000e+05,6.476480000000000000e+05,5.520480000000000000e+05,4.580320000000000000e+05,3.634320000000000000e+05,2.952560000000000000e+05,2.374360000000000000e+05,1.825080000000000000e+05,1.304540000000000000e+05,1.015580000000000000e+05,7.953600000000000000e+04,5.834300000000000000e+04,4.790500000000000000e+04,4.038100000000000000e+04,2.774600000000000000e+04,2.323600000000000000e+04,1.952900000000000000e+04,1.722400000000000000e+04,1.472000000000000000e+04,8.610000000000000000e+03,8.310000000000000000e+03,6.107000000000000000e+03,7.308000000000000000e+03,7.308000000000000000e+03,6.807000000000000000e+03,5.806000000000000000e+03,5.005000000000000000e+03,5.706000000000000000e+03,4.505000000000000000e+03,4.104000000000000000e+03,5.606000000000000000e+03,4.905000000000000000e+03,4.505000000000000000e+03,4.104000000000000000e+03,4.404000000000000000e+03,4.705000000000000000e+03,3.904000000000000000e+03,4.204000000000000000e+03,3.603000000000000000e+03,4.204000000000000000e+03,4.404000000000000000e+03,3.704000000000000000e+03,4.204000000000000000e+03,3.804000000000000000e+03,3.603000000000000000e+03,3.704000000000000000e+03,5.105000000000000000e+03,3.203000000000000000e+03,2.903000000000000000e+03,3.904000000000000000e+03,4.404000000000000000e+03,4.104000000000000000e+03,3.103000000000000000e+03,3.203000000000000000e+03,5.205000000000000000e+03,3.003000000000000000e+03,3.904000000000000000e+03,3.704000000000000000e+03,2.903000000000000000e+03,3.403000000000000000e+03,2.502000000000000000e+03,5.205000000000000000e+03,4.304000000000000000e+03,3.804000000000000000e+03,4.004000000000000000e+03,2.502000000000000000e+03,2.903000000000000000e+03,3.603000000000000000e+03,5.005000000000000000e+03,3.503000000000000000e+03,4.404000000000000000e+03,nan
4.795329999999999870e+01,2.783529000000000000e+06,2.316420000000000000e+06,2.542324500000000000e+06,2.465748000000000000e+06,2.255143500000000000e+06,2.760579000000000000e+06,2.668626000000000000e+06,2.622726000000000000e+06,2.733727500000000000e+06,2.684002500000000000e+06,3.082185000000000000e+06,3.177886500000000000e+06,2.622726000000000000e+06,3.315739500000000000e+06,3.315739500000000000e+06,2.477223000000000000e+06,2.867755500000000000e+06,2.932857000000000000e+06,3.407616000000000000e+06,2.921382000000000000e+06,3.614395500000000000e+06,3.220038000000000000e+06,3.518617500000000000e+06,2.684002500000000000e+06,3.939826500000000000e+06,2.232193500000000000e+06,2.791179000000000000e+06,3.361639500000000000e+06,2.944332000000000000e+06,2.955807000000000000e+06,3.143461500000000000e+06,2.760579000000000000e+06,3.445942500000000000e+06,2.347058299999999814e+06,2.768229000000000000e+06,2.155617000000000000e+06,1.918304000000000000e+06,2.362358299999999814e+06,1.749746300000000047e+06,1.578528000000000000e+06,1.795684500000000000e+06,1.764416000000000000e+06,1.717664000000000000e+06,1.407168000000000000e+06,1.617280000000000000e+06,1.715283000000000000e+06,1.526464000000000000e+06,1.179247500000000000e+06,1.477120000000000000e+06,1.369041399999999907e+06,1.407392000000000000e+06,1.228256000000000000e+06,1.263072000000000000e+06,9.035798000000000466e+05,1.313275500000000000e+06,1.206784000000000000e+06,1.259232000000000000e+06,1.074752000000000000e+06,1.051968000000000000e+06,1.310752000000000000e+06,9.851140999999999767e+05,1.137134300000000047e+06,1.048800000000000000e+06,1.059872000000000000e+06,1.354464000000000000e+06,9.112298000000000466e+05,1.407168000000000000e+06,9.880800000000000000e+05,1.558305000000000000e+06,9.780960000000000000e+05,1.470253500000000000e+06,1.279904000000000000e+06,1.134368000000000000e+06,1.392576000000000000e+06,1.148128000000000000e+06,1.311392000000000000e+06,1.306368000000000000e+06,1.415424000000000000e+06,1.577468300000000047e+06,1.711458000000000000e+06,1.353056000000000000e+06,1.384544000000000000e+06,1.358208000000000000e+06,1.290144000000000000e+06,1.412802000000000000e+06,1.615232000000000000e+06,1.680672000000000000e+06,1.601920000000000000e+06,1.463232000000000000e+06,1.391712000000000000e+06,1.562208000000000000e+06,1.649728000000000000e+06,1.464000000000000000e+06,1.387232000000000000e+06,1.499392000000000000e+06,1.308512000000000000e+06,1.948837500000000000e+06,1.590656000000000000e+06,1.853136000000000000e+06,1.676994800000000047e+06,1.579936000000000000e+06,1.555936000000000000e+06,1.439584000000000000e+06,1.478528000000000000e+06,1.450112000000000000e+06,1.484448000000000000e+06,1.464192000000000000e+06,1.409408000000000000e+06,1.956525800000000047e+06,1.479904000000000000e+06,1.902899300000000047e+06,1.046795400000000000e+07,1.340088800000000047e+06,1.958688000000000000e+06,1.724416000000000000e+06,1.381664000000000000e+06,1.517824000000000000e+06,1.436800000000000000e+06,1.814847800000000047e+06,1.541696000000000000e+06,1.379840000000000000e+06,1.281824000000000000e+06,1.179247500000000000e+06,1.552800000000000000e+06,2.259006799999999814e+06,1.322720000000000000e+06,1.535968000000000000e+06,1.312992000000000000e+06,1.179247500000000000e+06,1.328575500000000000e+06,1.375872000000000000e+06,1.800256000000000000e+06,1.286400000000000000e+06,1.467200000000000000e+06,1.182912000000000000e+06,1.511040000000000000e+06,1.378377000000000000e+06,1.601568000000000000e+06,1.738271300000000047e+06,1.320448000000000000e+06,1.562130000000000000e+06,1.463680000000000000e+06,1.340088800000000047e+06,1.830147800000000047e+06,1.460320000000000000e+06,1.550655000000000000e+06,1.373952000000000000e+06,1.682528000000000000e+06,2.017764000000000000e+06,1.449376000000000000e+06,1.317100500000000000e+06,1.530336000000000000e+06,1.722971300000000047e+06,4.441437000000000000e+06,3.300439500000000000e+06,1.833972800000000047e+06,4.985122500000000000e+06,3.373191000000000000e+06,2.086690500000000000e+06,2.216855299999999814e+06,2.500211299999999814e+06,2.121153799999999814e+06,1.638706500000000000e+06,1.401327000000000000e+06,1.280640000000000000e+06,9.916313000000000466e+05,3.334864500000000000e+06,1.579936000000000000e+06,1.418208000000000000e+06,1.348032000000000000e+06,1.765084500000000000e+06,1.342144000000000000e+06,1.102944000000000000e+06,1.241152000000000000e+06,1.325696000000000000e+06,1.811022800000000047e+06,1.306048000000000000e+06,1.263512300000000047e+06,1.297937300000000047e+06,1.404576000000000000e+06,1.853136000000000000e+06,1.218368000000000000e+06,1.987125800000000047e+06,1.324750500000000000e+06,1.450976000000000000e+06,3.794323500000000000e+06,1.474976000000000000e+06,1.416384000000000000e+06,1.485553500000000000e+06,1.382202000000000000e+06,1.653504000000000000e+06,1.692333000000000000e+06,1.310432000000000000e+06,1.469792000000000000e+06,1.538656000000000000e+06,1.956525800000000047e+06,1.497066800000000047e+06,3.545469000000000000e+06,1.347616000000000000e+06,1.519136000000000000e+06,1.730621300000000047e+06,1.638208000000000000e+06,1.673184000000000000e+06,1.665024000000000000e+06,1.331680000000000000e+06,2.040752300000000047e+06,1.543296000000000000e+06,1.759840000000000000e+06,1.554480000000000000e+06,1.469568000000000000e+06,1.248174000000000000e+06,1.472256000000000000e+06,1.425504000000000000e+06,1.315328000000000000e+06,1.474078500000000000e+06,1.428000000000000000e+06,1.520096000000000000e+06,1.515904000000000000e+06,1.439808000000000000e+06,1.830147800000000047e+06,1.450016000000000000e+06,1.768768000000000000e+06,1.765084500000000000e+06,1.396864000000000000e+06,1.410912000000000000e+06,1.432608000000000000e+06,1.370304000000000000e+06,1.332544000000000000e+06,1.475392000000000000e+06,1.899074300000000047e+06,2.013939000000000000e+06,1.822497800000000047e+06,1.409536000000000000e+06,1.358304000000000000e+06,1.599840000000000000e+06,1.481952000000000000e+06,1.403616000000000000e+06,1.424315300000000047e+06,1.355388800000000047e+06,1.918237500000000000e+06,1.332400500000000000e+06,1.472800000000000000e+06,2.063702300000000047e+06,1.591520000000000000e+06,1.799547800000000047e+06,1.497152000000000000e+06,1.590976000000000000e+06,1.837836000000000000e+06,1.502976000000000000e+06,1.819584000000000000e+06,2.266656799999999814e+06,1.864611000000000000e+06,1.661888000000000000e+06,1.868436000000000000e+06,1.571616000000000000e+06,2.515473000000000000e+06,1.448192000000000000e+06,1.555296000000000000e+06,1.902899300000000047e+06,1.393856000000000000e+06,1.755136000000000000e+06,1.528736000000000000e+06,1.382944000000000000e+06,1.487008000000000000e+06,1.564256000000000000e+06,1.504160000000000000e+06,1.547200000000000000e+06,1.646394800000000047e+06,1.626624000000000000e+06,1.633760000000000000e+06,1.624224000000000000e+06,1.535104000000000000e+06,1.584704000000000000e+06,1.929712500000000000e+06,1.561440000000000000e+06,1.547392000000000000e+06,1.899074300000000047e+06,1.748480000000000000e+06,1.826322800000000047e+06,1.567072000000000000e+06,2.002464000000000000e+06,1.826322800000000047e+06,1.411872000000000000e+06,1.527552000000000000e+06,1.578304000000000000e+06,1.441408000000000000e+06,1.299424000000000000e+06,1.317100500000000000e+06,1.303712000000000000e+06,1.632128000000000000e+06,1.883774300000000047e+06,1.492928000000000000e+06,2.040752300000000047e+06,1.826322800000000047e+06,1.381216000000000000e+06,2.113503799999999814e+06,1.762784000000000000e+06,1.587936000000000000e+06,1.294112300000000047e+06,1.797408000000000000e+06,1.579840000000000000e+06,1.527666800000000047e+06,1.606688000000000000e+06,2.113503799999999814e+06,1.902899300000000047e+06,1.863424000000000000e+06,1.575392000000000000e+06,1.581664000000000000e+06,1.871424000000000000e+06,1.699983000000000000e+06,1.742720000000000000e+06,1.796416000000000000e+06,3.177886500000000000e+06,1.660128000000000000e+06,1.757440000000000000e+06,1.620000000000000000e+06,1.582432000000000000e+06,1.597152000000000000e+06,1.717856000000000000e+06,1.617824000000000000e+06,1.596928000000000000e+06,1.769120000000000000e+06,1.374513800000000047e+06,1.612960000000000000e+06,1.433792000000000000e+06,1.356160000000000000e+06,2.086690500000000000e+06,1.426688000000000000e+06,1.479488000000000000e+06,1.597472000000000000e+06,1.561024000000000000e+06,1.998639000000000000e+06,1.725376000000000000e+06,1.480032000000000000e+06,1.639616000000000000e+06,1.811022800000000047e+06,1.503072000000000000e+06,2.155617000000000000e+06,1.895249300000000047e+06,1.774016000000000000e+06,1.435840000000000000e+06,1.733024000000000000e+06,1.535744000000000000e+06,4.284459000000000000e+06,1.611872000000000000e+06,1.424315300000000047e+06,1.512672000000000000e+06,1.356160000000000000e+06,1.791859500000000000e+06,1.521088000000000000e+06,1.613920000000000000e+06,1.408977000000000000e+06,1.803372800000000047e+06,1.332960000000000000e+06,5.065524000000000000e+06,1.833972800000000047e+06,1.163947500000000000e+06,1.446880000000000000e+06,1.734304000000000000e+06,1.692333000000000000e+06,1.448384000000000000e+06,2.132628799999999814e+06,1.361504000000000000e+06,1.879949300000000047e+06,1.692333000000000000e+06,1.420490300000000047e+06,1.671328000000000000e+06,1.864611000000000000e+06,1.990989000000000000e+06,1.746432000000000000e+06,7.872003000000000000e+06,1.378016000000000000e+06,1.768909500000000000e+06,1.507584000000000000e+06,1.296768000000000000e+06,1.311264000000000000e+06,1.623456000000000000e+06,1.263512300000000047e+06,1.277984000000000000e+06,1.607200000000000000e+06,1.673169800000000047e+06,1.428512000000000000e+06,1.699808000000000000e+06,1.669344800000000047e+06,2.025414000000000000e+06,1.906724300000000047e+06,1.214016000000000000e+06,1.523232000000000000e+06,1.960350800000000047e+06,1.391072000000000000e+06,1.515360000000000000e+06,1.585984000000000000e+06,1.520096000000000000e+06,1.671968000000000000e+06,1.772734500000000000e+06,1.652960000000000000e+06,1.469568000000000000e+06,1.895249300000000047e+06,1.526560000000000000e+06,2.213030299999999814e+06,1.569818300000000047e+06,1.437216000000000000e+06,2.017764000000000000e+06,1.286462300000000047e+06,1.323136000000000000e+06,1.617280000000000000e+06,1.731712000000000000e+06,1.372864000000000000e+06,1.435392000000000000e+06,1.585248000000000000e+06,1.456128000000000000e+06,1.905984000000000000e+06,1.175422500000000000e+06,1.717984000000000000e+06,1.404480000000000000e+06,1.358944000000000000e+06,1.359213800000000047e+06,1.673169800000000047e+06,2.584399500000000000e+06,1.394304000000000000e+06,1.910549300000000047e+06,1.424672000000000000e+06,1.902899300000000047e+06,1.285664000000000000e+06,1.248256000000000000e+06,1.507584000000000000e+06,1.375008000000000000e+06,1.581293300000000047e+06,1.491424000000000000e+06,1.568480000000000000e+06,1.910549300000000047e+06,1.627231500000000000e+06,1.696224000000000000e+06,1.624672000000000000e+06,1.576384000000000000e+06,1.355328000000000000e+06,2.274306799999999814e+06,2.281956799999999814e+06,1.490144000000000000e+06,1.994814000000000000e+06,1.324736000000000000e+06,1.307968000000000000e+06,1.375232000000000000e+06,1.140959300000000047e+06,1.320032000000000000e+06,1.183744000000000000e+06,1.581293300000000047e+06,1.345056000000000000e+06,1.526784000000000000e+06,1.515360000000000000e+06,1.241568000000000000e+06,1.841661000000000000e+06,1.725504000000000000e+06,1.401696000000000000e+06,1.608106500000000000e+06,1.399136000000000000e+06,1.690464000000000000e+06,1.688508000000000000e+06,1.595520000000000000e+06,1.833972800000000047e+06,1.715283000000000000e+06,1.256352000000000000e+06,1.227520000000000000e+06,1.883774300000000047e+06,1.229049000000000000e+06,1.443360000000000000e+06,1.945012500000000000e+06,1.554480000000000000e+06,1.355388800000000047e+06,1.734446300000000047e+06,1.654176000000000000e+06,1.220416000000000000e+06,1.485184000000000000e+06,1.713184000000000000e+06,1.679584000000000000e+06,1.229049000000000000e+06,1.540832000000000000e+06,1.891424300000000047e+06,1.303584000000000000e+06,1.753571300000000047e+06,1.833972800000000047e+06,1.343872000000000000e+06,1.413824000000000000e+06,1.841661000000000000e+06,1.205728000000000000e+06,1.757396300000000047e+06,1.391200000000000000e+06,1.306368000000000000e+06,1.344288000000000000e+06,1.217120000000000000e+06,1.763328000000000000e+06,1.661694800000000047e+06,1.307232000000000000e+06,1.338528000000000000e+06,1.671648000000000000e+06,1.676994800000000047e+06,1.952700800000000047e+06,1.259649000000000000e+06,2.354708299999999814e+06,1.322720000000000000e+06,1.362592000000000000e+06,1.632672000000000000e+06,1.833972800000000047e+06,1.588943300000000047e+06,2.236018500000000000e+06,1.450208000000000000e+06,1.776559500000000000e+06,1.581888000000000000e+06,1.213710800000000047e+06,1.454848000000000000e+06,1.688508000000000000e+06,1.693280000000000000e+06,1.489056000000000000e+06,1.665024000000000000e+06,1.547520000000000000e+06,1.528736000000000000e+06,1.948837500000000000e+06,1.611931500000000000e+06,1.599296000000000000e+06,1.204352000000000000e+06,1.514496000000000000e+06,1.676994800000000047e+06,2.117328799999999814e+06,1.396448000000000000e+06,1.346752000000000000e+06,1.526912000000000000e+06,1.409632000000000000e+06,1.196704000000000000e+06,1.332400500000000000e+06,1.523841800000000047e+06,1.455488000000000000e+06,1.052800000000000000e+06,1.386592000000000000e+06,1.638706500000000000e+06,1.266592000000000000e+06,1.849311000000000000e+06,1.395168000000000000e+06,1.072071000000000000e+06,1.849311000000000000e+06,1.776559500000000000e+06,1.316832000000000000e+06,1.488960000000000000e+06,1.417568000000000000e+06,1.365152000000000000e+06,1.259552000000000000e+06,1.906724300000000047e+06,1.442688000000000000e+06,1.390656000000000000e+06,1.351040000000000000e+06,1.335200000000000000e+06,1.573643300000000047e+06,1.392800000000000000e+06,1.707633000000000000e+06,1.470253500000000000e+06,1.630080000000000000e+06,1.308704000000000000e+06,1.765084500000000000e+06,1.274987300000000047e+06,1.297728000000000000e+06,1.876124300000000047e+06,1.918237500000000000e+06,1.193632000000000000e+06,1.746080000000000000e+06,1.587840000000000000e+06,1.596704000000000000e+06,1.412802000000000000e+06,1.323680000000000000e+06,1.537696000000000000e+06,1.527666800000000047e+06,1.079721000000000000e+06,1.711458000000000000e+06,1.419712000000000000e+06,1.351563800000000047e+06,1.309450500000000000e+06,1.627231500000000000e+06,1.358624000000000000e+06,1.377568000000000000e+06,1.670336000000000000e+06,1.374688000000000000e+06,1.514400000000000000e+06,1.485728000000000000e+06,1.363776000000000000e+06,1.256576000000000000e+06,1.152472500000000000e+06,1.638706500000000000e+06,1.396320000000000000e+06,1.673169800000000047e+06,1.256896000000000000e+06,1.244349000000000000e+06,1.325696000000000000e+06,1.799547800000000047e+06,1.419296000000000000e+06,1.489378500000000000e+06,1.206060800000000047e+06,1.784209500000000000e+06,2.006289000000000000e+06,1.440992000000000000e+06,2.006289000000000000e+06,1.605792000000000000e+06,1.745921300000000047e+06,1.478528000000000000e+06,1.455808000000000000e+06,1.373408000000000000e+06,1.290287300000000047e+06,1.430016000000000000e+06,1.278208000000000000e+06,1.371808000000000000e+06,2.059877300000000047e+06,1.347296000000000000e+06,1.493241800000000047e+06,1.309984000000000000e+06,1.665568000000000000e+06,1.542752000000000000e+06,2.262831799999999814e+06,1.719108000000000000e+06,1.577468300000000047e+06,1.734446300000000047e+06,2.473398000000000000e+06,1.202235800000000047e+06,1.644384000000000000e+06,1.388288000000000000e+06,1.294624000000000000e+06,1.624992000000000000e+06,1.439808000000000000e+06,1.397952000000000000e+06,1.444864000000000000e+06,1.392704000000000000e+06,1.387424000000000000e+06,1.456448000000000000e+06,2.067565500000000000e+06,1.533792000000000000e+06,1.749920000000000000e+06,1.734446300000000047e+06,1.348480000000000000e+06,1.550848000000000000e+06,1.525056000000000000e+06,1.960350800000000047e+06,1.489280000000000000e+06,1.544608000000000000e+06,2.002464000000000000e+06,1.872261000000000000e+06,1.359264000000000000e+06,1.400736000000000000e+06,2.010114000000000000e+06,1.756672000000000000e+06,1.646144000000000000e+06,1.460448000000000000e+06,1.500064000000000000e+06,1.657952000000000000e+06,1.373504000000000000e+06,1.423584000000000000e+06,1.503392000000000000e+06,1.677728000000000000e+06,1.479360000000000000e+06,1.690880000000000000e+06,2.213030299999999814e+06,1.811022800000000047e+06,1.937362500000000000e+06,1.479808000000000000e+06,1.522272000000000000e+06,1.407712000000000000e+06,1.759168000000000000e+06,1.906724300000000047e+06,1.598240000000000000e+06,1.443440300000000047e+06,1.526560000000000000e+06,1.964175800000000047e+06,1.619360000000000000e+06,1.619581500000000000e+06,1.452704000000000000e+06,1.845486000000000000e+06,1.634881500000000000e+06,2.205380299999999814e+06,1.990989000000000000e+06,1.684352000000000000e+06,1.458720000000000000e+06,1.432480000000000000e+06,2.079040500000000000e+06,1.445696000000000000e+06,1.363038800000000047e+06,1.924032000000000000e+06,1.864611000000000000e+06,2.301120000000000000e+06,1.424224000000000000e+06,1.556256000000000000e+06,1.637888000000000000e+06,1.795684500000000000e+06,1.504480000000000000e+06,1.887599300000000047e+06,1.775008000000000000e+06,1.491552000000000000e+06,1.929712500000000000e+06,1.466368000000000000e+06,1.275104000000000000e+06,1.633888000000000000e+06,1.933537500000000000e+06,1.514400000000000000e+06,1.776559500000000000e+06,1.814847800000000047e+06,1.399968000000000000e+06,1.904672000000000000e+06,1.456576000000000000e+06,1.240524000000000000e+06,1.367200000000000000e+06,1.470432000000000000e+06,1.439615300000000047e+06,1.305625500000000000e+06,1.375648000000000000e+06,2.098165500000000000e+06,2.101990500000000000e+06,1.619581500000000000e+06,1.627231500000000000e+06,1.500891800000000047e+06,2.059877300000000047e+06,2.044544000000000000e+06,1.688508000000000000e+06,1.493241800000000047e+06,1.532832000000000000e+06,1.826322800000000047e+06,1.615552000000000000e+06,1.634881500000000000e+06,2.040752300000000047e+06,1.474078500000000000e+06,1.876124300000000047e+06,1.581344000000000000e+06,1.376512000000000000e+06,1.545664000000000000e+06,1.738271300000000047e+06,1.569818300000000047e+06,1.209885800000000047e+06,1.479264000000000000e+06,1.933537500000000000e+06,1.673600000000000000e+06,1.783616000000000000e+06,1.665519800000000047e+06,2.278131799999999814e+06,1.849311000000000000e+06,1.952700800000000047e+06,1.975650800000000047e+06,2.059877300000000047e+06,1.676096000000000000e+06,1.665519800000000047e+06,1.608512000000000000e+06,1.987125800000000047e+06,1.657869800000000047e+06,1.697632000000000000e+06,1.646016000000000000e+06,1.739456000000000000e+06,1.815232000000000000e+06,2.228368500000000000e+06,1.343913800000000047e+06,1.755584000000000000e+06,1.516128000000000000e+06,1.599648000000000000e+06,1.796416000000000000e+06,1.790848000000000000e+06,2.046976000000000000e+06,1.596593300000000047e+06,1.729728000000000000e+06,1.661694800000000047e+06,1.747936000000000000e+06,2.186255299999999814e+06,2.752852500000000000e+06,1.500256000000000000e+06,2.105853799999999814e+06,1.370944000000000000e+06,2.262831799999999814e+06,1.282637300000000047e+06,1.626176000000000000e+06,1.481952000000000000e+06,1.782656000000000000e+06,1.399008000000000000e+06,1.757396300000000047e+06,1.638848000000000000e+06,1.489378500000000000e+06,1.853136000000000000e+06,1.405152000000000000e+06,2.220718500000000000e+06,2.193905299999999814e+06,2.339408299999999814e+06,1.872261000000000000e+06,2.079040500000000000e+06,1.512448000000000000e+06,2.079040500000000000e+06,2.538499500000000000e+06,1.574432000000000000e+06,1.470560000000000000e+06,1.349856000000000000e+06,1.830147800000000047e+06,1.546976000000000000e+06,1.421216000000000000e+06,1.977088000000000000e+06,1.576480000000000000e+06,2.691652500000000000e+06,1.635616000000000000e+06,1.588943300000000047e+06,1.625952000000000000e+06,1.814847800000000047e+06,1.747520000000000000e+06,1.436800000000000000e+06,1.450112000000000000e+06,2.098165500000000000e+06,2.013939000000000000e+06,1.759296000000000000e+06,1.763200000000000000e+06,1.779584000000000000e+06,1.324750500000000000e+06,1.952700800000000047e+06,2.427459799999999814e+06,1.422304000000000000e+06,1.983300800000000047e+06,1.520864000000000000e+06,1.771520000000000000e+06,2.247493500000000000e+06,2.082865500000000000e+06,1.474078500000000000e+06,1.602880000000000000e+06,1.741408000000000000e+06,1.286462300000000047e+06,1.501888000000000000e+06,1.644288000000000000e+06,1.395360000000000000e+06,1.382816000000000000e+06,1.501760000000000000e+06,1.322048000000000000e+06,2.128803799999999814e+06,1.411456000000000000e+06,1.417152000000000000e+06,1.684683000000000000e+06,1.746848000000000000e+06,1.317100500000000000e+06,1.765084500000000000e+06,1.477903500000000000e+06,1.614048000000000000e+06,1.420490300000000047e+06,2.347058299999999814e+06,1.468928000000000000e+06,1.483264000000000000e+06,2.186255299999999814e+06,1.856961000000000000e+06,1.968000800000000047e+06,1.829440000000000000e+06,1.767904000000000000e+06,1.918237500000000000e+06,1.663392000000000000e+06,1.530240000000000000e+06,2.255143500000000000e+06,1.327392000000000000e+06,1.585118300000000047e+06,2.415984799999999814e+06,2.059877300000000047e+06,1.740096000000000000e+06,1.975328000000000000e+06,1.761024000000000000e+06,1.536384000000000000e+06,1.816000000000000000e+06,1.895249300000000047e+06,1.479488000000000000e+06,2.255143500000000000e+06,1.707424000000000000e+06,1.627231500000000000e+06,1.899074300000000047e+06,2.197730299999999814e+06,1.941187500000000000e+06,1.719108000000000000e+06,1.833972800000000047e+06,1.597792000000000000e+06,1.434848000000000000e+06,2.063702300000000047e+06,1.878560000000000000e+06,1.876896000000000000e+06,2.186255299999999814e+06,1.791859500000000000e+06,1.738271300000000047e+06,1.677856000000000000e+06,1.292972400000000000e+07,1.742096300000000047e+06,1.431965300000000047e+06,2.098165500000000000e+06,1.512366800000000047e+06,1.929712500000000000e+06,1.851584000000000000e+06,1.590208000000000000e+06,2.228368500000000000e+06,2.331720000000000000e+06,1.389852000000000000e+06,1.995712000000000000e+06,1.311072000000000000e+06,1.282637300000000047e+06,1.405152000000000000e+06,2.006289000000000000e+06,1.941187500000000000e+06,1.666656000000000000e+06,1.818672800000000047e+06,1.545152000000000000e+06,1.622272000000000000e+06,1.278812300000000047e+06,1.299840000000000000e+06,1.856961000000000000e+06,1.688508000000000000e+06,2.335583299999999814e+06,1.353376000000000000e+06,1.731040000000000000e+06,1.638706500000000000e+06,1.956525800000000047e+06,1.799584000000000000e+06,1.472800000000000000e+06,1.546112000000000000e+06,1.576576000000000000e+06,1.351563800000000047e+06,1.347738800000000047e+06,2.186255299999999814e+06,2.132628799999999814e+06,1.609824000000000000e+06,1.542336000000000000e+06,1.990989000000000000e+06,1.602112000000000000e+06,1.425632000000000000e+06,1.826322800000000047e+06,1.440544000000000000e+06,1.741088000000000000e+06,1.922062500000000000e+06,1.722976000000000000e+06,1.523841800000000047e+06,1.824096000000000000e+06,1.960350800000000047e+06,1.868436000000000000e+06,1.470336000000000000e+06,1.657869800000000047e+06,1.797504000000000000e+06,1.589472000000000000e+06,1.573024000000000000e+06,1.386027000000000000e+06,1.830147800000000047e+06,1.865152000000000000e+06,1.539180000000000000e+06,2.389171500000000000e+06,1.850912000000000000e+06,1.616320000000000000e+06,1.609056000000000000e+06,1.685440000000000000e+06,1.537472000000000000e+06,1.711458000000000000e+06,1.699983000000000000e+06,1.482720000000000000e+06,1.533920000000000000e+06,1.646784000000000000e+06,2.044577300000000047e+06,1.619581500000000000e+06,1.276064000000000000e+06,1.580704000000000000e+06,1.937362500000000000e+06,2.094340500000000000e+06,1.956525800000000047e+06,1.436256000000000000e+06,1.505760000000000000e+06,2.362358299999999814e+06,1.832064000000000000e+06,1.596608000000000000e+06,2.247493500000000000e+06,1.605792000000000000e+06,1.763648000000000000e+06,2.097216000000000000e+06,2.060608000000000000e+06,2.013939000000000000e+06,1.282637300000000047e+06,1.714048000000000000e+06,1.296640000000000000e+06,1.807197800000000047e+06,2.037696000000000000e+06,1.491552000000000000e+06,1.837836000000000000e+06,1.483584000000000000e+06,1.539180000000000000e+06,1.716768000000000000e+06,1.524640000000000000e+06,1.478080000000000000e+06,1.400736000000000000e+06,1.439904000000000000e+06,2.186255299999999814e+06,1.692832000000000000e+06,1.700672000000000000e+06,2.331720000000000000e+06,1.788034500000000000e+06,1.822497800000000047e+06,2.281956799999999814e+06,1.826322800000000047e+06,1.582976000000000000e+06,2.542324500000000000e+06,2.584399500000000000e+06,2.343233299999999814e+06,1.654044800000000047e+06,1.746976000000000000e+06,1.366112000000000000e+06,1.396864000000000000e+06,1.499936000000000000e+06,1.755904000000000000e+06,2.062592000000000000e+06,1.892160000000000000e+06,1.533152000000000000e+06,1.644928000000000000e+06,1.217952000000000000e+06,1.854208000000000000e+06,1.301800500000000000e+06,1.621856000000000000e+06,1.918237500000000000e+06,2.210432000000000000e+06,4.253782500000000000e+06,3.147286500000000000e+06,2.113503799999999814e+06,1.573643300000000047e+06,1.255824000000000000e+06,1.656864000000000000e+06,1.428140300000000047e+06,1.987125800000000047e+06,1.872261000000000000e+06,1.993146399999999907e+06,2.243668500000000000e+06,1.595424000000000000e+06,1.546830000000000000e+06,1.908416000000000000e+06,1.302546100000000093e+06,2.098032500000000000e+06,1.788122100000000093e+06,2.002558399999999907e+06,1.596480000000000000e+06,1.533792000000000000e+06,2.149633500000000000e+06,1.570304000000000000e+06,1.868128000000000000e+06,1.372251800000000047e+06,1.574112000000000000e+06,1.846848000000000000e+06,1.646880000000000000e+06,1.536088100000000093e+06,2.452936500000000000e+06,1.775617600000000093e+06,1.646336000000000000e+06,1.607872000000000000e+06,1.531328000000000000e+06,1.737376000000000000e+06,1.390112000000000000e+06,1.696000000000000000e+06,1.996154899999999907e+06,1.755180300000000047e+06,1.642016000000000000e+06,1.672900000000000000e+06,1.601152000000000000e+06,1.639547600000000093e+06,1.854976000000000000e+06,1.439360000000000000e+06,1.468384000000000000e+06,1.792032000000000000e+06,1.737600000000000000e+06,1.561664000000000000e+06,1.555616000000000000e+06,1.693979899999999907e+06,1.755680000000000000e+06,1.437123300000000047e+06,1.941533399999999907e+06,1.850592000000000000e+06,1.583928100000000093e+06,2.261541799999999814e+06,1.987456000000000000e+06,1.436032000000000000e+06,1.740320000000000000e+06,1.464000000000000000e+06,1.929731300000000047e+06,1.383429399999999907e+06,1.677728000000000000e+06,1.936224000000000000e+06,1.635616000000000000e+06,1.709504000000000000e+06,1.543424000000000000e+06,1.379444300000000047e+06,2.186424500000000000e+06,1.652768000000000000e+06,2.189688000000000000e+06,2.140254299999999814e+06,1.286944000000000000e+06,1.864611000000000000e+06,1.428699300000000047e+06,1.750973000000000000e+06,1.659078899999999907e+06,1.448608000000000000e+06,1.698176000000000000e+06,1.662304000000000000e+06,1.854496000000000000e+06,1.552576000000000000e+06,1.684800000000000000e+06,1.915371100000000093e+06,1.990903800000000047e+06,1.334240000000000000e+06,1.350400000000000000e+06,1.516544000000000000e+06,1.444192000000000000e+06,1.771168000000000000e+06,1.482272000000000000e+06,1.177408000000000000e+06,1.410496000000000000e+06,1.626944000000000000e+06,1.382400000000000000e+06,1.654720000000000000e+06,1.692640000000000000e+06,1.534784000000000000e+06,1.262656000000000000e+06,1.635936000000000000e+06,1.508576000000000000e+06,1.620595800000000047e+06,2.162049000000000000e+06,1.544937300000000047e+06,1.689566500000000000e+06,1.607176100000000093e+06,3.488891000000000000e+06,1.677856000000000000e+06,1.515584000000000000e+06,1.738464000000000000e+06,1.611872000000000000e+06,1.817184000000000000e+06,1.732576000000000000e+06,1.582976000000000000e+06,1.753728000000000000e+06,1.492064000000000000e+06,1.523008000000000000e+06,1.422606000000000000e+06,1.799808000000000000e+06,1.229882300000000047e+06,2.161780500000000000e+06,1.952305800000000047e+06,1.581984000000000000e+06,1.337724100000000093e+06,1.444416000000000000e+06,1.633771899999999907e+06,1.550848000000000000e+06,1.610368000000000000e+06,1.699584000000000000e+06,1.750464000000000000e+06,2.522503000000000000e+06,1.553120000000000000e+06,1.834912000000000000e+06,1.776416000000000000e+06,1.772160000000000000e+06,1.485088000000000000e+06,1.728224000000000000e+06,1.799264000000000000e+06,1.862656000000000000e+06,2.134212000000000000e+06,1.402282000000000000e+06,1.778229600000000093e+06,1.748064000000000000e+06,1.455485500000000000e+06,1.596786800000000047e+06,1.656672000000000000e+06,2.021949899999999907e+06,1.584121300000000047e+06,1.760064000000000000e+06,2.542144799999999814e+06,1.467552000000000000e+06,1.801862300000000047e+06,1.912352000000000000e+06,4.012578000000000000e+06,1.933537500000000000e+06,5.540283000000000000e+06,1.830147800000000047e+06,2.959632000000000000e+06,2.270481799999999814e+06,2.079040500000000000e+06,2.010114000000000000e+06,1.750784000000000000e+06,2.014720000000000000e+06,2.170917000000000000e+06,1.688508000000000000e+06,1.750112000000000000e+06,1.964175800000000047e+06,1.934240000000000000e+06,1.883774300000000047e+06,1.709920000000000000e+06,1.968000800000000047e+06,1.493241800000000047e+06,1.544608000000000000e+06,1.664576000000000000e+06,1.847072000000000000e+06,1.668704000000000000e+06,1.606784000000000000e+06,1.674464000000000000e+06,1.628576000000000000e+06,1.515040000000000000e+06,1.968000800000000047e+06,1.499072000000000000e+06,1.447328000000000000e+06,2.048402300000000047e+06,1.567296000000000000e+06,1.581024000000000000e+06,2.216855299999999814e+06,1.611104000000000000e+06,1.633536000000000000e+06,1.691424000000000000e+06,1.993632000000000000e+06,2.033102300000000047e+06,1.699360000000000000e+06,2.117328799999999814e+06,1.430464000000000000e+06,1.278812300000000047e+06,1.673600000000000000e+06,1.665568000000000000e+06,2.159442000000000000e+06,1.596593300000000047e+06,2.182430299999999814e+06,1.470253500000000000e+06,1.646688000000000000e+06,1.502624000000000000e+06,1.527666800000000047e+06,1.562130000000000000e+06,1.487552000000000000e+06,1.524640000000000000e+06,1.723744000000000000e+06,1.608512000000000000e+06,1.665519800000000047e+06,1.872261000000000000e+06,1.497024000000000000e+06,1.834816000000000000e+06,1.774560000000000000e+06,1.763424000000000000e+06,1.378976000000000000e+06,1.746624000000000000e+06,1.635840000000000000e+06,1.632800000000000000e+06,1.726912000000000000e+06,1.902899300000000047e+06,1.784209500000000000e+06,1.621184000000000000e+06,1.770624000000000000e+06,1.644384000000000000e+06,1.592480000000000000e+06,1.600288000000000000e+06,2.136453799999999814e+06,1.629856000000000000e+06,1.655904000000000000e+06,1.853136000000000000e+06,1.856961000000000000e+06,1.493241800000000047e+06,1.650219800000000047e+06,1.611328000000000000e+06,1.676096000000000000e+06,1.657869800000000047e+06,1.232874000000000000e+06,1.909184000000000000e+06,1.851360000000000000e+06,1.683072000000000000e+06,2.167092000000000000e+06,1.903232000000000000e+06,1.848928000000000000e+06,1.807552000000000000e+06,2.151792000000000000e+06,1.816864000000000000e+06,1.459456000000000000e+06,1.324750500000000000e+06,1.621504000000000000e+06,2.209205299999999814e+06,1.565888000000000000e+06,1.609056000000000000e+06,1.914412500000000000e+06,1.900736000000000000e+06,1.854976000000000000e+06,2.492561299999999814e+06,1.990989000000000000e+06,1.604384000000000000e+06,1.918237500000000000e+06,1.925887500000000000e+06,1.524192000000000000e+06,1.504576000000000000e+06,1.993312000000000000e+06,1.755584000000000000e+06,1.622272000000000000e+06,1.945012500000000000e+06,1.527328000000000000e+06,2.086690500000000000e+06,2.060256000000000000e+06,1.509760000000000000e+06,1.512366800000000047e+06,2.197730299999999814e+06,1.499936000000000000e+06,1.479168000000000000e+06,1.631712000000000000e+06,1.615756500000000000e+06,1.476576000000000000e+06,1.294112300000000047e+06,1.941187500000000000e+06,1.627231500000000000e+06,1.747392000000000000e+06,1.401327000000000000e+06,1.683712000000000000e+06,2.033102300000000047e+06,1.589568000000000000e+06,1.755360000000000000e+06,1.464320000000000000e+06,1.680224000000000000e+06,1.478304000000000000e+06,1.456256000000000000e+06,1.840512000000000000e+06,3.311914500000000000e+06,1.975650800000000047e+06,1.519680000000000000e+06,1.611232000000000000e+06,2.419809799999999814e+06,1.503296000000000000e+06,1.860000000000000000e+06,1.846976000000000000e+06,2.370008299999999814e+06,1.532192000000000000e+06,1.317100500000000000e+06,1.804928000000000000e+06,1.697952000000000000e+06,2.262831799999999814e+06,1.810304000000000000e+06,1.542432000000000000e+06,1.738688000000000000e+06,1.680128000000000000e+06,1.715680000000000000e+06,1.677184000000000000e+06,1.998639000000000000e+06,2.021589000000000000e+06,1.872261000000000000e+06,1.695776000000000000e+06,2.446584799999999814e+06,2.021589000000000000e+06,1.644512000000000000e+06,2.121153799999999814e+06,1.391616000000000000e+06,1.581792000000000000e+06,1.872261000000000000e+06,1.472928000000000000e+06,1.845486000000000000e+06,1.719108000000000000e+06,1.990989000000000000e+06,1.964736000000000000e+06,1.910549300000000047e+06,1.654044800000000047e+06,1.576032000000000000e+06,1.539180000000000000e+06,1.478624000000000000e+06,1.347738800000000047e+06,1.948837500000000000e+06,2.151792000000000000e+06,1.456768000000000000e+06,1.623456000000000000e+06,1.975650800000000047e+06,1.784928000000000000e+06,1.601696000000000000e+06,1.776544000000000000e+06,1.693376000000000000e+06,1.351563800000000047e+06,2.121153799999999814e+06,1.420490300000000047e+06,1.496160000000000000e+06,2.243668500000000000e+06,1.489378500000000000e+06,1.539648000000000000e+06,2.144142000000000000e+06,1.656320000000000000e+06,1.539200000000000000e+06,2.209205299999999814e+06,1.370848000000000000e+06,2.094340500000000000e+06,1.626080000000000000e+06,1.602240000000000000e+06,1.687616000000000000e+06,1.697536000000000000e+06,1.591072000000000000e+06,1.564480000000000000e+06,1.652640000000000000e+06,1.639520000000000000e+06,1.428000000000000000e+06,1.512992000000000000e+06,3.457417500000000000e+06,4.785993000000000000e+06,1.968000800000000047e+06,1.696158000000000000e+06,1.799808000000000000e+06,2.101990500000000000e+06,2.101990500000000000e+06,1.895249300000000047e+06,1.752416000000000000e+06,3.154936500000000000e+06,1.721888000000000000e+06,1.475808000000000000e+06,1.499520000000000000e+06,1.849056000000000000e+06,2.044577300000000047e+06,1.990989000000000000e+06,1.655040000000000000e+06,1.718080000000000000e+06,1.891264000000000000e+06,1.805376000000000000e+06,1.578752000000000000e+06,2.113503799999999814e+06,1.659808000000000000e+06,1.808672000000000000e+06,1.501760000000000000e+06,1.733984000000000000e+06,1.814880000000000000e+06,1.757664000000000000e+06,1.595616000000000000e+06,1.530464000000000000e+06,1.895249300000000047e+06,1.491008000000000000e+06,1.529824000000000000e+06,1.637664000000000000e+06,2.105853799999999814e+06,1.504716800000000047e+06,2.071390500000000000e+06,1.443440300000000047e+06,1.665120000000000000e+06,1.745921300000000047e+06,1.795684500000000000e+06,1.622592000000000000e+06,2.213030299999999814e+06,1.769984000000000000e+06,1.791264000000000000e+06,1.893568000000000000e+06,1.487552000000000000e+06,2.278131799999999814e+06,1.998639000000000000e+06,2.136453799999999814e+06,1.848608000000000000e+06,1.746848000000000000e+06,1.580256000000000000e+06,1.749152000000000000e+06,1.468832000000000000e+06,1.663392000000000000e+06,1.630944000000000000e+06,1.748704000000000000e+06,1.749746300000000047e+06,1.244349000000000000e+06,1.769760000000000000e+06,1.878560000000000000e+06,2.247493500000000000e+06,1.831648000000000000e+06,1.565955000000000000e+06,1.672960000000000000e+06,1.580160000000000000e+06,1.703936000000000000e+06,1.758976000000000000e+06,1.914880000000000000e+06,1.791936000000000000e+06,1.902899300000000047e+06,1.636576000000000000e+06,1.814336000000000000e+06,1.745921300000000047e+06,2.201555299999999814e+06,2.036927300000000047e+06,1.960350800000000047e+06,1.601920000000000000e+06,2.030528000000000000e+06,1.484960000000000000e+06,1.534880000000000000e+06,1.816768000000000000e+06,1.431965300000000047e+06,1.255824000000000000e+06,1.975650800000000047e+06,1.696224000000000000e+06,1.543200000000000000e+06,1.857600000000000000e+06,1.744576000000000000e+06,1.899074300000000047e+06,1.428140300000000047e+06,1.719616000000000000e+06,1.895680000000000000e+06,1.649376000000000000e+06,2.220718500000000000e+06,1.695776000000000000e+06,2.002464000000000000e+06,1.644192000000000000e+06,1.994814000000000000e+06,1.753600000000000000e+06,1.651232000000000000e+06,1.324750500000000000e+06,1.715360000000000000e+06,1.829120000000000000e+06,1.793472000000000000e+06,1.720480000000000000e+06,1.898304000000000000e+06,1.799360000000000000e+06,2.151792000000000000e+06,2.247493500000000000e+06,2.059877300000000047e+06,2.507823000000000000e+06,2.396821500000000000e+06,1.834048000000000000e+06,2.075215500000000000e+06,2.086690500000000000e+06,2.071390500000000000e+06,1.503392000000000000e+06,2.278131799999999814e+06,1.545024000000000000e+06,1.444736000000000000e+06,1.693376000000000000e+06,1.832608000000000000e+06,2.113503799999999814e+06,1.393677000000000000e+06,1.847520000000000000e+06,1.644832000000000000e+06,1.597152000000000000e+06,1.462912000000000000e+06,1.893920000000000000e+06,1.550432000000000000e+06,1.513536000000000000e+06,1.635392000000000000e+06,1.578528000000000000e+06,1.768909500000000000e+06,1.519008000000000000e+06,1.388928000000000000e+06,1.512366800000000047e+06,1.729632000000000000e+06,2.312595000000000000e+06,1.358400000000000000e+06,1.784064000000000000e+06,1.960350800000000047e+06,1.343913800000000047e+06,1.440544000000000000e+06,1.785376000000000000e+06,1.591616000000000000e+06,1.376288000000000000e+06,2.481048000000000000e+06,1.568160000000000000e+06,1.896096000000000000e+06,1.595968000000000000e+06,1.745921300000000047e+06,2.159442000000000000e+06,1.520224000000000000e+06,1.872261000000000000e+06,1.660576000000000000e+06,1.502752000000000000e+06,1.681760000000000000e+06,1.461184000000000000e+06,1.552384000000000000e+06,1.569818300000000047e+06,1.680819800000000047e+06,1.768768000000000000e+06,1.663392000000000000e+06,1.317696000000000000e+06,1.366752000000000000e+06,1.584160000000000000e+06,1.668160000000000000e+06,1.596928000000000000e+06,1.684160000000000000e+06,1.724960000000000000e+06,1.606688000000000000e+06,1.798368000000000000e+06,1.632576000000000000e+06,1.906724300000000047e+06,1.359213800000000047e+06,1.459040000000000000e+06,3.227688000000000000e+06,1.688704000000000000e+06,1.493241800000000047e+06,1.877792000000000000e+06,1.784928000000000000e+06,1.605280000000000000e+06,2.196352000000000000e+06,1.933537500000000000e+06,1.685120000000000000e+06,1.549888000000000000e+06,1.948837500000000000e+06,1.925887500000000000e+06,1.393677000000000000e+06,1.608106500000000000e+06,1.477903500000000000e+06,1.522912000000000000e+06,1.623264000000000000e+06,1.363038800000000047e+06,1.701440000000000000e+06,1.489378500000000000e+06,2.101990500000000000e+06,1.904896000000000000e+06,1.384768000000000000e+06,1.479808000000000000e+06,1.474078500000000000e+06,1.826322800000000047e+06,1.580800000000000000e+06,1.561568000000000000e+06,1.715136000000000000e+06,1.725376000000000000e+06,1.806592000000000000e+06,1.451090300000000047e+06,1.687936000000000000e+06,1.871200000000000000e+06,1.891424300000000047e+06,1.852000000000000000e+06,1.484320000000000000e+06,2.343233299999999814e+06,1.638656000000000000e+06,1.351563800000000047e+06,1.814336000000000000e+06,1.651872000000000000e+06,1.685760000000000000e+06,1.581664000000000000e+06,1.635936000000000000e+06,2.167092000000000000e+06,1.466428500000000000e+06,2.036927300000000047e+06,1.546528000000000000e+06,1.929728000000000000e+06,1.800992000000000000e+06,1.458778500000000000e+06,2.580574500000000000e+06,1.660672000000000000e+06,2.190080299999999814e+06,1.638976000000000000e+06,2.205380299999999814e+06,1.839840000000000000e+06,1.438400000000000000e+06,1.601792000000000000e+06,1.498752000000000000e+06,1.539104000000000000e+06,1.562130000000000000e+06,1.752096000000000000e+06,1.902899300000000047e+06,1.800672000000000000e+06,1.485553500000000000e+06,1.708512000000000000e+06,1.750336000000000000e+06,1.661440000000000000e+06,1.818672800000000047e+06,1.474208000000000000e+06,1.747712000000000000e+06,1.575520000000000000e+06,1.999936000000000000e+06,1.577468300000000047e+06,1.240524000000000000e+06,1.712640000000000000e+06,1.975650800000000047e+06,1.604243300000000047e+06,2.144142000000000000e+06,1.679904000000000000e+06,1.658944000000000000e+06,1.653952000000000000e+06,1.526144000000000000e+06,1.616736000000000000e+06,1.619776000000000000e+06,1.654048000000000000e+06,2.025414000000000000e+06,1.706432000000000000e+06,1.690464000000000000e+06,1.674144000000000000e+06,1.745664000000000000e+06,2.063702300000000047e+06,2.488736299999999814e+06,1.500891800000000047e+06,1.902899300000000047e+06,2.042112000000000000e+06,1.739232000000000000e+06,1.722971300000000047e+06,1.765632000000000000e+06,1.683936000000000000e+06,1.888416000000000000e+06,1.603104000000000000e+06,1.864192000000000000e+06,1.425728000000000000e+06,1.366863800000000047e+06,1.517504000000000000e+06,2.224543500000000000e+06,2.389171500000000000e+06,1.534240000000000000e+06,1.899074300000000047e+06,1.567296000000000000e+06,1.818496000000000000e+06,2.170917000000000000e+06,1.467552000000000000e+06,1.431965300000000047e+06,1.435168000000000000e+06,1.811022800000000047e+06,1.221360800000000047e+06,1.979475800000000047e+06,2.274306799999999814e+06,1.617952000000000000e+06,1.536608000000000000e+06,1.596593300000000047e+06,1.922062500000000000e+06,1.441184000000000000e+06,1.876124300000000047e+06,1.979475800000000047e+06,1.527872000000000000e+06,1.351563800000000047e+06,1.486464000000000000e+06,1.577344000000000000e+06,1.566304000000000000e+06,1.945012500000000000e+06,1.610560000000000000e+06,1.477664000000000000e+06,1.994814000000000000e+06,1.278812300000000047e+06,1.449568000000000000e+06,1.356800000000000000e+06,1.879949300000000047e+06,1.983300800000000047e+06,1.614464000000000000e+06,1.474848000000000000e+06,1.941187500000000000e+06,1.725376000000000000e+06,1.444320000000000000e+06,1.198410800000000047e+06,1.761259500000000000e+06,1.493241800000000047e+06,2.071390500000000000e+06,1.369856000000000000e+06,1.795684500000000000e+06,1.213710800000000047e+06,2.186255299999999814e+06,1.455264000000000000e+06,1.512992000000000000e+06,1.553024000000000000e+06,1.868436000000000000e+06,2.285781799999999814e+06,1.396768000000000000e+06,1.502304000000000000e+06,1.652224000000000000e+06,1.574528000000000000e+06,1.517088000000000000e+06,1.589120000000000000e+06,1.804160000000000000e+06,1.720384000000000000e+06,1.864611000000000000e+06,1.612416000000000000e+06,1.994814000000000000e+06,1.668928000000000000e+06,1.788034500000000000e+06,1.313275500000000000e+06,1.712416000000000000e+06,1.945012500000000000e+06,1.393677000000000000e+06,1.910549300000000047e+06,1.719712000000000000e+06,1.456128000000000000e+06,1.613920000000000000e+06,1.848736000000000000e+06,1.426688000000000000e+06,2.098165500000000000e+06,1.448928000000000000e+06,1.777475399999999907e+06,1.156297500000000000e+06,1.386027000000000000e+06,1.521728000000000000e+06,1.734208000000000000e+06,1.547520000000000000e+06,1.573568000000000000e+06,1.605696000000000000e+06,1.481728500000000000e+06,1.563936000000000000e+06,1.537696000000000000e+06,1.608106500000000000e+06,1.372128000000000000e+06,1.639744000000000000e+06,1.598112000000000000e+06,1.493241800000000047e+06,1.822497800000000047e+06,1.591200000000000000e+06,1.485088000000000000e+06,1.669152000000000000e+06,1.437760000000000000e+06,1.462603500000000000e+06,1.706656000000000000e+06,1.449056000000000000e+06,1.475616000000000000e+06,1.505536000000000000e+06,1.582432000000000000e+06,1.478304000000000000e+06,1.830147800000000047e+06,1.297937300000000047e+06,1.553664000000000000e+06,1.718400000000000000e+06,1.600160000000000000e+06,1.712096000000000000e+06,1.541888000000000000e+06,2.304945000000000000e+06,1.887599300000000047e+06,1.902899300000000047e+06,1.902899300000000047e+06,1.816544000000000000e+06,1.251999000000000000e+06,1.283328000000000000e+06,2.042336000000000000e+06,1.968000800000000047e+06,1.758400000000000000e+06,1.584928000000000000e+06,1.650368000000000000e+06,1.405152000000000000e+06,1.734304000000000000e+06,1.722880000000000000e+06,1.492608000000000000e+06,1.565440000000000000e+06,1.424448000000000000e+06,1.879424000000000000e+06,1.516128000000000000e+06,1.420490300000000047e+06,1.541792000000000000e+06,1.654044800000000047e+06,1.646880000000000000e+06,1.589792000000000000e+06,1.766816000000000000e+06,1.726796300000000047e+06,1.818272000000000000e+06,1.514496000000000000e+06,2.312595000000000000e+06,1.604608000000000000e+06,1.625408000000000000e+06,2.281956799999999814e+06,1.545568000000000000e+06,1.598336000000000000e+06,1.696640000000000000e+06,1.881056000000000000e+06,1.878336000000000000e+06,2.155617000000000000e+06,1.900736000000000000e+06,1.916768000000000000e+06,1.626496000000000000e+06,2.113503799999999814e+06,2.389171500000000000e+06,2.285781799999999814e+06,1.729952000000000000e+06,1.699983000000000000e+06,1.899074300000000047e+06,1.819040000000000000e+06,1.726796300000000047e+06,1.753824000000000000e+06,2.458098000000000000e+06,2.178567000000000000e+06,2.010114000000000000e+06,1.516960000000000000e+06,1.948837500000000000e+06,1.722112000000000000e+06,1.638208000000000000e+06,1.982176000000000000e+06,1.863840000000000000e+06,2.412159799999999814e+06,2.190080299999999814e+06,1.979168000000000000e+06,2.446584799999999814e+06,3.315739500000000000e+06,2.255744000000000000e+06,2.351232000000000000e+06,2.467264000000000000e+06,2.281956799999999814e+06,2.385472000000000000e+06,2.729902500000000000e+06,2.775879000000000000e+06,2.844805500000000000e+06,2.974932000000000000e+06,2.994133500000000000e+06,3.365464500000000000e+06,3.197760000000000000e+06,3.239163000000000000e+06,3.197056000000000000e+06,3.178624000000000000e+06,3.277413000000000000e+06,3.204608000000000000e+06,3.351936000000000000e+06,3.089835000000000000e+06,2.929032000000000000e+06,3.144960000000000000e+06,2.966784000000000000e+06,2.965888000000000000e+06,2.867456000000000000e+06,2.842752000000000000e+06,2.742528000000000000e+06,2.612928000000000000e+06,2.436032000000000000e+06,2.451456000000000000e+06,2.379392000000000000e+06,2.157760000000000000e+06,2.016256000000000000e+06,1.828128000000000000e+06,1.718304000000000000e+06,1.628224000000000000e+06,1.463872000000000000e+06,1.290240000000000000e+06,1.084160000000000000e+06,9.753600000000000000e+05,1.335096600000000093e+06,7.953760000000000000e+05,7.075840000000000000e+05,5.815040000000000000e+05,4.383840000000000000e+05,3.560880000000000000e+05,2.950480000000000000e+05,2.452360000000000000e+05,1.720040000000000000e+05,1.375080000000000000e+05,1.089040000000000000e+05,7.039200000000000000e+04,5.804200000000000000e+04,4.961100000000000000e+04,3.917700000000000000e+04,3.165600000000000000e+04,2.684400000000000000e+04,2.243400000000000000e+04,1.902800000000000000e+04,1.401800000000000000e+04,1.051300000000000000e+04,1.111400000000000000e+04,8.410000000000000000e+03,6.908000000000000000e+03,5.506000000000000000e+03,5.506000000000000000e+03,5.506000000000000000e+03,5.806000000000000000e+03,3.603000000000000000e+03,3.904000000000000000e+03,4.505000000000000000e+03,4.705000000000000000e+03,4.204000000000000000e+03,5.706000000000000000e+03,4.004000000000000000e+03,4.805000000000000000e+03,3.804000000000000000e+03,6.407000000000000000e+03,7.008000000000000000e+03,4.404000000000000000e+03,4.805000000000000000e+03,5.005000000000000000e+03,6.207000000000000000e+03,3.804000000000000000e+03,5.005000000000000000e+03,5.105000000000000000e+03,3.804000000000000000e+03,5.706000000000000000e+03,5.706000000000000000e+03,2.903000000000000000e+03,3.804000000000000000e+03,4.404000000000000000e+03,5.406000000000000000e+03,3.904000000000000000e+03,4.004000000000000000e+03,4.104000000000000000e+03,4.505000000000000000e+03,4.304000000000000000e+03,3.203000000000000000e+03,3.003000000000000000e+03,3.804000000000000000e+03,2.903000000000000000e+03,3.503000000000000000e+03,3.704000000000000000e+03,3.303000000000000000e+03,4.104000000000000000e+03,3.503000000000000000e+03,3.704000000000000000e+03,3.804000000000000000e+03,3.704000000000000000e+03,4.404000000000000000e+03,2.602000000000000000e+03,nan
4.795409999999999684e+01,2.366183299999999814e+06,2.113503799999999814e+06,2.595874500000000000e+06,2.588224500000000000e+06,2.795004000000000000e+06,2.929032000000000000e+06,2.967282000000000000e+06,2.435109799999999814e+06,2.913732000000000000e+06,3.265938000000000000e+06,2.994133500000000000e+06,2.951982000000000000e+06,2.404471500000000000e+06,2.718427500000000000e+06,2.749027500000000000e+06,2.569099500000000000e+06,3.250638000000000000e+06,3.407616000000000000e+06,3.671770500000000000e+06,3.262113000000000000e+06,2.810304000000000000e+06,2.883055500000000000e+06,3.461242500000000000e+06,2.657151000000000000e+06,3.082185000000000000e+06,2.745202500000000000e+06,3.951301500000000000e+06,2.347058299999999814e+06,2.607426000000000000e+06,2.718427500000000000e+06,2.465748000000000000e+06,2.412159799999999814e+06,2.396821500000000000e+06,2.615076000000000000e+06,2.909907000000000000e+06,2.094340500000000000e+06,1.937362500000000000e+06,2.036927300000000047e+06,2.304945000000000000e+06,1.891936000000000000e+06,2.297295000000000000e+06,1.987125800000000047e+06,1.524512000000000000e+06,1.564704000000000000e+06,1.623406500000000000e+06,1.699983000000000000e+06,1.588480000000000000e+06,1.818672800000000047e+06,1.179520000000000000e+06,1.709375899999999907e+06,1.519776000000000000e+06,1.247648000000000000e+06,1.653952000000000000e+06,1.650219800000000047e+06,1.397502000000000000e+06,1.079721000000000000e+06,1.276064000000000000e+06,2.079040500000000000e+06,1.075896000000000000e+06,1.164032000000000000e+06,1.624315300000000047e+06,1.493241800000000047e+06,9.562560000000000000e+05,1.069696000000000000e+06,8.820800000000000000e+05,1.290287300000000047e+06,1.167328000000000000e+06,9.052160000000000000e+05,1.142432000000000000e+06,1.171360000000000000e+06,9.542560000000000000e+05,8.806298000000000466e+05,1.146112000000000000e+06,1.132032000000000000e+06,1.146336000000000000e+06,1.153024000000000000e+06,1.091196000000000000e+06,1.363008000000000000e+06,1.535355000000000000e+06,1.267648000000000000e+06,1.413920000000000000e+06,1.317100500000000000e+06,1.393536000000000000e+06,1.285248000000000000e+06,1.742096300000000047e+06,1.232874000000000000e+06,1.590528000000000000e+06,1.306144000000000000e+06,1.544384000000000000e+06,1.711872000000000000e+06,1.528960000000000000e+06,1.652096000000000000e+06,1.658080000000000000e+06,1.265408000000000000e+06,1.574752000000000000e+06,1.313275500000000000e+06,1.217535800000000047e+06,1.160122500000000000e+06,1.742096300000000047e+06,1.391840000000000000e+06,1.637248000000000000e+06,1.587520000000000000e+06,1.676544000000000000e+06,1.347738800000000047e+06,1.433888000000000000e+06,1.334336000000000000e+06,1.396992000000000000e+06,1.439615300000000047e+06,1.337664000000000000e+06,1.541024000000000000e+06,2.159442000000000000e+06,1.933537500000000000e+06,2.381521500000000000e+06,1.402112000000000000e+06,2.270481799999999814e+06,1.410816000000000000e+06,1.466464000000000000e+06,2.178567000000000000e+06,1.692333000000000000e+06,1.519552000000000000e+06,1.403616000000000000e+06,1.256672000000000000e+06,1.462603500000000000e+06,1.298144000000000000e+06,1.407584000000000000e+06,1.251456000000000000e+06,1.450880000000000000e+06,1.709824000000000000e+06,1.971825800000000047e+06,1.703808000000000000e+06,1.428512000000000000e+06,1.364736000000000000e+06,1.472256000000000000e+06,1.490240000000000000e+06,1.562130000000000000e+06,1.221360800000000047e+06,2.262831799999999814e+06,3.916876500000000000e+06,1.512992000000000000e+06,1.416665300000000047e+06,2.347058299999999814e+06,1.603744000000000000e+06,1.948837500000000000e+06,1.033782800000000047e+06,1.276064000000000000e+06,1.650219800000000047e+06,1.160122500000000000e+06,1.232874000000000000e+06,1.363136000000000000e+06,1.427456000000000000e+06,2.301120000000000000e+06,1.621952000000000000e+06,1.311584000000000000e+06,1.470253500000000000e+06,2.607426000000000000e+06,1.902899300000000047e+06,1.408977000000000000e+06,2.695477500000000000e+06,1.251999000000000000e+06,1.505856000000000000e+06,1.206368000000000000e+06,1.347738800000000047e+06,2.113503799999999814e+06,1.722971300000000047e+06,1.613920000000000000e+06,1.497066800000000047e+06,2.603601000000000000e+06,1.083546000000000000e+06,1.471936000000000000e+06,1.707633000000000000e+06,1.631056500000000000e+06,1.494656000000000000e+06,1.309450500000000000e+06,1.768352000000000000e+06,1.467552000000000000e+06,1.987125800000000047e+06,1.428096000000000000e+06,1.363038800000000047e+06,1.680819800000000047e+06,1.301568000000000000e+06,1.192352000000000000e+06,1.382202000000000000e+06,1.405152000000000000e+06,1.780384500000000000e+06,1.247840000000000000e+06,1.722971300000000047e+06,1.496832000000000000e+06,1.337984000000000000e+06,1.994814000000000000e+06,1.776559500000000000e+06,1.379392000000000000e+06,1.722971300000000047e+06,1.319296000000000000e+06,1.532736000000000000e+06,1.493241800000000047e+06,1.440544000000000000e+06,1.699983000000000000e+06,2.147967000000000000e+06,1.455808000000000000e+06,1.328575500000000000e+06,1.872261000000000000e+06,1.647424000000000000e+06,1.490880000000000000e+06,1.436160000000000000e+06,1.667968000000000000e+06,1.734446300000000047e+06,1.713952000000000000e+06,1.588943300000000047e+06,2.239843500000000000e+06,1.512544000000000000e+06,1.715283000000000000e+06,1.596480000000000000e+06,1.461952000000000000e+06,1.404928000000000000e+06,1.585118300000000047e+06,1.613504000000000000e+06,1.408977000000000000e+06,1.676640000000000000e+06,1.462272000000000000e+06,1.864611000000000000e+06,1.580800000000000000e+06,1.657869800000000047e+06,1.646784000000000000e+06,1.640608000000000000e+06,2.358533299999999814e+06,1.464640000000000000e+06,1.616640000000000000e+06,1.444736000000000000e+06,1.733984000000000000e+06,1.522912000000000000e+06,1.471744000000000000e+06,1.417664000000000000e+06,1.641344000000000000e+06,1.657856000000000000e+06,1.508672000000000000e+06,1.502528000000000000e+06,1.813152000000000000e+06,1.998639000000000000e+06,1.925887500000000000e+06,1.470253500000000000e+06,2.090515500000000000e+06,1.372768000000000000e+06,1.856961000000000000e+06,1.348800000000000000e+06,1.604064000000000000e+06,1.355104000000000000e+06,1.426688000000000000e+06,1.634848000000000000e+06,1.522048000000000000e+06,1.583296000000000000e+06,1.636800000000000000e+06,1.571392000000000000e+06,1.438496000000000000e+06,1.681312000000000000e+06,1.464960000000000000e+06,2.101990500000000000e+06,1.481312000000000000e+06,1.609920000000000000e+06,2.094340500000000000e+06,1.392160000000000000e+06,1.366112000000000000e+06,1.642016000000000000e+06,1.565440000000000000e+06,1.444512000000000000e+06,1.413376000000000000e+06,1.430560000000000000e+06,1.449568000000000000e+06,1.937362500000000000e+06,1.332544000000000000e+06,1.659168000000000000e+06,1.334784000000000000e+06,1.398464000000000000e+06,1.571840000000000000e+06,1.539968000000000000e+06,1.772928000000000000e+06,1.405024000000000000e+06,1.468384000000000000e+06,1.349632000000000000e+06,1.665344000000000000e+06,1.445824000000000000e+06,1.427872000000000000e+06,1.632800000000000000e+06,1.479488000000000000e+06,1.592384000000000000e+06,1.569120000000000000e+06,1.432480000000000000e+06,1.495296000000000000e+06,1.918237500000000000e+06,1.526560000000000000e+06,1.522912000000000000e+06,1.887599300000000047e+06,1.606240000000000000e+06,1.688508000000000000e+06,1.615756500000000000e+06,1.319712000000000000e+06,1.680819800000000047e+06,1.494976000000000000e+06,1.674592000000000000e+06,1.845486000000000000e+06,1.539104000000000000e+06,1.520016800000000047e+06,2.239843500000000000e+06,1.888864000000000000e+06,1.693184000000000000e+06,2.327895000000000000e+06,1.618048000000000000e+06,1.695776000000000000e+06,1.686848000000000000e+06,1.596384000000000000e+06,2.105853799999999814e+06,2.066144000000000000e+06,1.604736000000000000e+06,2.113503799999999814e+06,1.614048000000000000e+06,1.458778500000000000e+06,1.763872000000000000e+06,1.620320000000000000e+06,1.578208000000000000e+06,2.050528000000000000e+06,1.383808000000000000e+06,1.436480000000000000e+06,1.842048000000000000e+06,1.945012500000000000e+06,1.688928000000000000e+06,1.806592000000000000e+06,1.340088800000000047e+06,1.521088000000000000e+06,1.324000000000000000e+06,1.289408000000000000e+06,2.297295000000000000e+06,1.469696000000000000e+06,1.688508000000000000e+06,1.522688000000000000e+06,1.772734500000000000e+06,1.229049000000000000e+06,1.148647500000000000e+06,1.305625500000000000e+06,1.385600000000000000e+06,1.409088000000000000e+06,1.529824000000000000e+06,1.465600000000000000e+06,1.324750500000000000e+06,1.826322800000000047e+06,2.703127500000000000e+06,1.402016000000000000e+06,2.079040500000000000e+06,1.240524000000000000e+06,1.746752000000000000e+06,1.550848000000000000e+06,1.411872000000000000e+06,1.771840000000000000e+06,2.013939000000000000e+06,1.638706500000000000e+06,1.343913800000000047e+06,1.872261000000000000e+06,1.696158000000000000e+06,1.768909500000000000e+06,1.616960000000000000e+06,1.324750500000000000e+06,1.753571300000000047e+06,1.364288000000000000e+06,1.220736000000000000e+06,1.386027000000000000e+06,1.436352000000000000e+06,1.640160000000000000e+06,1.642531500000000000e+06,1.619680000000000000e+06,1.776559500000000000e+06,1.320925500000000000e+06,1.180160000000000000e+06,1.791859500000000000e+06,1.453984000000000000e+06,1.121834300000000047e+06,1.596608000000000000e+06,1.712960000000000000e+06,1.484544000000000000e+06,1.593248000000000000e+06,1.688508000000000000e+06,1.682176000000000000e+06,1.667744000000000000e+06,1.571296000000000000e+06,1.523552000000000000e+06,1.336704000000000000e+06,1.577468300000000047e+06,1.457216000000000000e+06,1.476352000000000000e+06,1.434112000000000000e+06,1.389472000000000000e+06,1.186935800000000047e+06,1.410912000000000000e+06,1.286462300000000047e+06,1.297937300000000047e+06,1.699983000000000000e+06,1.647424000000000000e+06,2.113503799999999814e+06,1.347738800000000047e+06,1.414368000000000000e+06,1.899074300000000047e+06,1.527776000000000000e+06,1.395808000000000000e+06,1.841661000000000000e+06,1.795684500000000000e+06,1.470560000000000000e+06,1.879949300000000047e+06,1.562112000000000000e+06,1.490784000000000000e+06,1.447265300000000047e+06,1.520000000000000000e+06,1.638432000000000000e+06,1.475616000000000000e+06,1.079721000000000000e+06,1.432608000000000000e+06,1.822497800000000047e+06,1.564896000000000000e+06,1.544384000000000000e+06,1.393664000000000000e+06,1.879949300000000047e+06,2.182430299999999814e+06,1.784209500000000000e+06,1.533920000000000000e+06,1.301984000000000000e+06,1.449152000000000000e+06,1.362496000000000000e+06,1.486144000000000000e+06,1.460864000000000000e+06,1.348480000000000000e+06,1.179247500000000000e+06,2.040752300000000047e+06,1.358528000000000000e+06,1.889184000000000000e+06,1.474078500000000000e+06,1.968000800000000047e+06,1.502208000000000000e+06,1.279712000000000000e+06,1.386027000000000000e+06,1.625952000000000000e+06,1.784209500000000000e+06,1.234560000000000000e+06,1.309450500000000000e+06,2.124978799999999814e+06,2.247493500000000000e+06,1.796192000000000000e+06,1.444960000000000000e+06,1.849311000000000000e+06,1.392032000000000000e+06,1.592768300000000047e+06,1.738271300000000047e+06,1.396544000000000000e+06,1.359072000000000000e+06,1.377696000000000000e+06,1.282880000000000000e+06,1.327296000000000000e+06,1.350176000000000000e+06,1.209760000000000000e+06,2.002464000000000000e+06,1.550336000000000000e+06,1.247328000000000000e+06,1.215296000000000000e+06,1.574112000000000000e+06,1.238496000000000000e+06,1.598976000000000000e+06,1.318016000000000000e+06,1.499744000000000000e+06,1.608106500000000000e+06,1.864611000000000000e+06,1.106496000000000000e+06,1.135744000000000000e+06,1.322368000000000000e+06,1.531530000000000000e+06,1.730621300000000047e+06,1.152472500000000000e+06,1.430880000000000000e+06,1.347168000000000000e+06,1.620416000000000000e+06,1.363232000000000000e+06,2.109678799999999814e+06,1.390112000000000000e+06,1.336225500000000000e+06,1.196288000000000000e+06,1.252864000000000000e+06,1.585118300000000047e+06,1.125659300000000047e+06,1.253600000000000000e+06,1.236699000000000000e+06,1.010794500000000000e+06,1.480896000000000000e+06,1.383808000000000000e+06,1.319392000000000000e+06,1.188416000000000000e+06,9.380430000000000000e+05,1.381024000000000000e+06,1.248174000000000000e+06,1.513856000000000000e+06,1.722971300000000047e+06,1.433024000000000000e+06,1.301664000000000000e+06,1.416665300000000047e+06,1.776559500000000000e+06,1.887599300000000047e+06,1.323552000000000000e+06,1.736160000000000000e+06,1.382202000000000000e+06,1.324750500000000000e+06,1.320925500000000000e+06,1.558305000000000000e+06,1.368384000000000000e+06,2.117328799999999814e+06,1.083546000000000000e+06,1.814847800000000047e+06,1.389248000000000000e+06,2.978757000000000000e+06,1.466428500000000000e+06,1.636384000000000000e+06,1.511168000000000000e+06,1.818080000000000000e+06,1.246560000000000000e+06,1.669248000000000000e+06,1.833972800000000047e+06,1.411552000000000000e+06,1.206060800000000047e+06,1.719108000000000000e+06,1.528640000000000000e+06,1.282637300000000047e+06,1.135744000000000000e+06,1.299744000000000000e+06,1.534240000000000000e+06,1.451090300000000047e+06,1.334784000000000000e+06,1.795684500000000000e+06,1.948837500000000000e+06,1.473344000000000000e+06,9.533430000000000000e+05,1.306144000000000000e+06,1.964175800000000047e+06,1.217312000000000000e+06,1.237728000000000000e+06,1.439264000000000000e+06,1.730621300000000047e+06,1.765084500000000000e+06,1.548608000000000000e+06,1.205728000000000000e+06,1.655360000000000000e+06,1.397502000000000000e+06,2.052227300000000047e+06,1.337024000000000000e+06,1.675456000000000000e+06,1.299520000000000000e+06,1.339488000000000000e+06,1.754912000000000000e+06,1.372768000000000000e+06,1.425952000000000000e+06,1.585118300000000047e+06,1.277024000000000000e+06,2.140278799999999814e+06,1.128640000000000000e+06,1.407584000000000000e+06,2.236018500000000000e+06,2.090515500000000000e+06,1.210400000000000000e+06,1.336928000000000000e+06,1.206060800000000047e+06,1.391712000000000000e+06,1.500704000000000000e+06,1.374513800000000047e+06,1.579520000000000000e+06,2.086690500000000000e+06,1.309450500000000000e+06,1.426592000000000000e+06,1.780384500000000000e+06,1.872261000000000000e+06,1.387232000000000000e+06,1.336608000000000000e+06,1.841661000000000000e+06,1.742096300000000047e+06,1.814847800000000047e+06,1.304768000000000000e+06,1.221024000000000000e+06,1.460960000000000000e+06,1.454752000000000000e+06,1.439615300000000047e+06,1.440768000000000000e+06,1.504716800000000047e+06,1.964175800000000047e+06,1.879949300000000047e+06,1.573643300000000047e+06,1.344608000000000000e+06,1.157024000000000000e+06,1.516191800000000047e+06,1.657869800000000047e+06,1.450112000000000000e+06,1.148647500000000000e+06,1.586656000000000000e+06,1.619581500000000000e+06,1.899074300000000047e+06,1.755456000000000000e+06,1.990989000000000000e+06,1.517952000000000000e+06,1.465056000000000000e+06,1.397502000000000000e+06,1.956525800000000047e+06,1.543005000000000000e+06,1.324192000000000000e+06,1.558208000000000000e+06,1.768909500000000000e+06,1.148647500000000000e+06,1.282637300000000047e+06,1.294112300000000047e+06,1.531530000000000000e+06,1.397632000000000000e+06,1.489378500000000000e+06,1.357120000000000000e+06,1.251999000000000000e+06,1.476896000000000000e+06,1.895249300000000047e+06,1.194585800000000047e+06,1.634881500000000000e+06,1.353920000000000000e+06,1.853136000000000000e+06,1.837836000000000000e+06,1.323040000000000000e+06,1.160122500000000000e+06,1.328575500000000000e+06,1.592768300000000047e+06,3.040033500000000000e+06,1.406080000000000000e+06,1.522688000000000000e+06,1.209885800000000047e+06,1.332320000000000000e+06,1.296224000000000000e+06,1.714400000000000000e+06,1.289504000000000000e+06,1.558305000000000000e+06,1.087371000000000000e+06,1.125659300000000047e+06,1.467872000000000000e+06,2.595874500000000000e+06,1.243264000000000000e+06,1.486048000000000000e+06,1.714944000000000000e+06,1.553888000000000000e+06,1.272448000000000000e+06,1.874592000000000000e+06,1.597248000000000000e+06,1.902368000000000000e+06,1.404928000000000000e+06,1.520016800000000047e+06,1.620000000000000000e+06,1.497066800000000047e+06,1.504716800000000047e+06,1.711328000000000000e+06,1.645920000000000000e+06,1.628032000000000000e+06,1.302944000000000000e+06,1.477903500000000000e+06,1.800032000000000000e+06,1.630080000000000000e+06,1.745921300000000047e+06,1.328160000000000000e+06,1.503488000000000000e+06,1.425088000000000000e+06,1.462603500000000000e+06,1.837836000000000000e+06,1.573344000000000000e+06,1.424320000000000000e+06,2.002464000000000000e+06,1.782880000000000000e+06,1.457536000000000000e+06,1.472704000000000000e+06,2.017764000000000000e+06,1.541248000000000000e+06,1.990989000000000000e+06,2.036927300000000047e+06,1.466144000000000000e+06,1.418848000000000000e+06,1.701760000000000000e+06,1.703808000000000000e+06,1.743136000000000000e+06,1.929712500000000000e+06,1.711458000000000000e+06,1.715283000000000000e+06,1.573984000000000000e+06,1.573120000000000000e+06,1.213710800000000047e+06,1.535104000000000000e+06,1.736384000000000000e+06,1.278812300000000047e+06,1.577984000000000000e+06,1.647552000000000000e+06,1.749746300000000047e+06,1.675328000000000000e+06,1.221360800000000047e+06,1.663296000000000000e+06,1.411232000000000000e+06,1.471424000000000000e+06,1.125659300000000047e+06,1.363038800000000047e+06,1.479168000000000000e+06,1.267337300000000047e+06,2.182430299999999814e+06,1.353696000000000000e+06,1.550752000000000000e+06,1.454080000000000000e+06,1.795684500000000000e+06,1.577468300000000047e+06,1.232874000000000000e+06,1.631056500000000000e+06,1.520016800000000047e+06,1.333600000000000000e+06,1.342592000000000000e+06,1.627231500000000000e+06,2.067565500000000000e+06,1.929712500000000000e+06,1.795684500000000000e+06,1.568480000000000000e+06,1.537152000000000000e+06,1.719108000000000000e+06,2.216855299999999814e+06,1.618688000000000000e+06,2.190080299999999814e+06,1.554480000000000000e+06,1.948837500000000000e+06,1.578432000000000000e+06,2.266656799999999814e+06,1.745921300000000047e+06,1.569818300000000047e+06,2.040752300000000047e+06,1.332400500000000000e+06,2.025414000000000000e+06,2.021589000000000000e+06,2.213030299999999814e+06,1.496288000000000000e+06,1.807197800000000047e+06,1.510400000000000000e+06,1.443440300000000047e+06,2.324070000000000000e+06,1.757396300000000047e+06,1.960350800000000047e+06,1.613728000000000000e+06,2.243668500000000000e+06,1.516191800000000047e+06,1.474304000000000000e+06,2.033102300000000047e+06,1.912480000000000000e+06,1.994814000000000000e+06,2.025414000000000000e+06,1.610240000000000000e+06,1.633536000000000000e+06,1.717856000000000000e+06,1.727232000000000000e+06,1.543072000000000000e+06,2.373871500000000000e+06,1.662208000000000000e+06,1.585120000000000000e+06,1.539180000000000000e+06,1.881504000000000000e+06,1.464832000000000000e+06,1.447265300000000047e+06,2.044577300000000047e+06,1.343913800000000047e+06,1.906724300000000047e+06,1.585568000000000000e+06,1.600418300000000047e+06,1.753571300000000047e+06,1.340864000000000000e+06,1.623360000000000000e+06,1.539424000000000000e+06,1.603104000000000000e+06,1.879949300000000047e+06,1.458720000000000000e+06,1.566528000000000000e+06,1.648192000000000000e+06,1.588943300000000047e+06,1.784512000000000000e+06,1.606688000000000000e+06,1.864611000000000000e+06,2.239843500000000000e+06,2.308770000000000000e+06,2.052227300000000047e+06,2.151792000000000000e+06,1.667744000000000000e+06,1.649920000000000000e+06,1.585664000000000000e+06,1.680672000000000000e+06,1.680768000000000000e+06,1.581293300000000047e+06,1.659264000000000000e+06,1.523841800000000047e+06,1.786784000000000000e+06,1.517728000000000000e+06,1.619581500000000000e+06,1.324750500000000000e+06,1.660032000000000000e+06,1.487232000000000000e+06,2.186255299999999814e+06,1.535104000000000000e+06,2.247493500000000000e+06,1.728992000000000000e+06,1.948837500000000000e+06,1.412864000000000000e+06,1.627040000000000000e+06,1.424315300000000047e+06,1.956525800000000047e+06,1.395040000000000000e+06,1.649920000000000000e+06,1.422304000000000000e+06,1.698816000000000000e+06,1.849311000000000000e+06,1.305625500000000000e+06,1.696158000000000000e+06,1.917536000000000000e+06,1.590016000000000000e+06,1.479264000000000000e+06,1.464096000000000000e+06,1.608608000000000000e+06,1.526240000000000000e+06,2.063702300000000047e+06,1.317100500000000000e+06,1.395680000000000000e+06,2.013939000000000000e+06,1.523841800000000047e+06,1.408977000000000000e+06,1.623406500000000000e+06,1.902899300000000047e+06,1.570976000000000000e+06,1.531530000000000000e+06,1.687296000000000000e+06,1.686432000000000000e+06,1.695136000000000000e+06,2.052227300000000047e+06,1.651776000000000000e+06,2.033102300000000047e+06,1.577344000000000000e+06,1.914412500000000000e+06,1.806816000000000000e+06,1.833972800000000047e+06,1.671968000000000000e+06,1.618496000000000000e+06,1.431965300000000047e+06,2.178567000000000000e+06,1.251999000000000000e+06,1.971825800000000047e+06,1.631808000000000000e+06,1.856608000000000000e+06,1.458778500000000000e+06,1.632480000000000000e+06,1.515264000000000000e+06,1.660256000000000000e+06,1.768224000000000000e+06,2.347058299999999814e+06,2.124978799999999814e+06,1.714176000000000000e+06,1.795684500000000000e+06,1.584704000000000000e+06,1.654044800000000047e+06,1.401327000000000000e+06,1.585118300000000047e+06,1.627231500000000000e+06,1.591936000000000000e+06,1.729856000000000000e+06,1.837836000000000000e+06,1.860786000000000000e+06,2.289606799999999814e+06,1.435616000000000000e+06,1.657869800000000047e+06,1.837836000000000000e+06,2.247493500000000000e+06,1.213710800000000047e+06,1.282637300000000047e+06,1.558305000000000000e+06,1.692960000000000000e+06,1.477903500000000000e+06,1.876448000000000000e+06,1.960350800000000047e+06,2.025414000000000000e+06,2.052416000000000000e+06,2.155617000000000000e+06,2.006289000000000000e+06,1.918237500000000000e+06,1.895456000000000000e+06,2.033102300000000047e+06,1.887599300000000047e+06,1.776736000000000000e+06,1.729408000000000000e+06,1.482080000000000000e+06,1.417344000000000000e+06,2.098165500000000000e+06,1.812704000000000000e+06,1.470253500000000000e+06,2.193905299999999814e+06,2.128803799999999814e+06,1.624000000000000000e+06,1.768032000000000000e+06,1.633760000000000000e+06,1.811022800000000047e+06,1.608288000000000000e+06,1.288960000000000000e+06,1.987125800000000047e+06,1.423264000000000000e+06,1.562130000000000000e+06,1.611931500000000000e+06,1.872261000000000000e+06,1.293888000000000000e+06,1.330304000000000000e+06,1.242208000000000000e+06,1.435790300000000047e+06,1.426272000000000000e+06,1.711458000000000000e+06,1.581248000000000000e+06,4.062379500000000000e+06,2.010114000000000000e+06,2.006289000000000000e+06,2.255143500000000000e+06,1.229049000000000000e+06,1.498208000000000000e+06,1.565955000000000000e+06,1.556480000000000000e+06,1.650368000000000000e+06,1.531530000000000000e+06,1.860786000000000000e+06,1.657408000000000000e+06,2.684002500000000000e+06,2.182430299999999814e+06,1.770304000000000000e+06,1.715283000000000000e+06,1.541792000000000000e+06,1.646394800000000047e+06,1.473664000000000000e+06,1.886432000000000000e+06,2.228368500000000000e+06,1.339168000000000000e+06,1.340672000000000000e+06,1.494880000000000000e+06,1.650219800000000047e+06,1.407808000000000000e+06,1.669344800000000047e+06,1.929712500000000000e+06,1.490880000000000000e+06,1.317376000000000000e+06,1.880960000000000000e+06,1.712544000000000000e+06,1.719712000000000000e+06,1.863744000000000000e+06,1.971825800000000047e+06,2.278131799999999814e+06,1.646240000000000000e+06,1.618816000000000000e+06,1.395168000000000000e+06,2.063702300000000047e+06,1.964175800000000047e+06,1.409728000000000000e+06,1.477903500000000000e+06,2.063702300000000047e+06,1.830147800000000047e+06,1.393677000000000000e+06,1.696544000000000000e+06,1.580256000000000000e+06,1.879424000000000000e+06,1.811022800000000047e+06,1.497066800000000047e+06,1.838432000000000000e+06,1.382202000000000000e+06,1.447265300000000047e+06,1.832960000000000000e+06,1.443440300000000047e+06,1.930400000000000000e+06,1.933537500000000000e+06,1.518912000000000000e+06,1.617184000000000000e+06,1.562656000000000000e+06,1.539744000000000000e+06,1.424315300000000047e+06,1.803744000000000000e+06,1.333376000000000000e+06,1.952700800000000047e+06,1.673169800000000047e+06,1.272544000000000000e+06,1.463136000000000000e+06,1.649600000000000000e+06,1.652544000000000000e+06,1.761152000000000000e+06,1.401327000000000000e+06,1.225224000000000000e+06,1.870112000000000000e+06,2.193905299999999814e+06,1.797056000000000000e+06,1.542016000000000000e+06,2.132628799999999814e+06,1.971825800000000047e+06,2.193905299999999814e+06,1.730621300000000047e+06,1.699983000000000000e+06,1.376192000000000000e+06,1.550752000000000000e+06,1.653728000000000000e+06,1.500891800000000047e+06,1.378377000000000000e+06,1.596160000000000000e+06,1.559520000000000000e+06,1.534016000000000000e+06,1.254432000000000000e+06,1.325472000000000000e+06,1.581293300000000047e+06,1.528832000000000000e+06,1.925887500000000000e+06,1.666112000000000000e+06,1.822497800000000047e+06,3.591369000000000000e+06,1.979475800000000047e+06,2.017764000000000000e+06,2.660976000000000000e+06,1.684683000000000000e+06,2.844805500000000000e+06,1.757396300000000047e+06,2.247493500000000000e+06,1.491328000000000000e+06,1.468608000000000000e+06,1.499564899999999907e+06,1.355388800000000047e+06,1.570208000000000000e+06,2.488736299999999814e+06,1.426048000000000000e+06,1.913946899999999907e+06,1.620640000000000000e+06,2.206868000000000000e+06,1.708192000000000000e+06,1.665984000000000000e+06,1.559168000000000000e+06,1.817312000000000000e+06,1.732672000000000000e+06,1.876672000000000000e+06,1.871249000000000000e+06,1.555072000000000000e+06,1.583840000000000000e+06,1.424768000000000000e+06,2.034177300000000047e+06,1.605696000000000000e+06,2.053170399999999907e+06,1.752192000000000000e+06,1.612512000000000000e+06,2.394109299999999814e+06,1.710144000000000000e+06,1.747589600000000093e+06,1.340992000000000000e+06,1.800352000000000000e+06,1.983126800000000047e+06,4.701285000000000000e+06,2.076032000000000000e+06,1.502976000000000000e+06,1.999255300000000047e+06,1.475168000000000000e+06,1.684891300000000047e+06,1.375648000000000000e+06,1.482912000000000000e+06,1.830528000000000000e+06,1.732896000000000000e+06,1.399456000000000000e+06,1.898610800000000047e+06,1.990563800000000047e+06,2.042227800000000047e+06,1.658720000000000000e+06,1.221481000000000000e+06,2.408012799999999814e+06,2.099200299999999814e+06,2.225020500000000000e+06,1.232149500000000000e+06,1.490144000000000000e+06,1.456992000000000000e+06,1.721229399999999907e+06,1.911689600000000093e+06,1.603872000000000000e+06,1.495648000000000000e+06,1.521280000000000000e+06,1.540704000000000000e+06,1.604512000000000000e+06,2.205611500000000000e+06,1.833409899999999907e+06,1.617952000000000000e+06,1.683488000000000000e+06,1.640160000000000000e+06,1.409856000000000000e+06,1.495744000000000000e+06,1.913754500000000000e+06,1.977924000000000000e+06,1.887400800000000047e+06,1.702304000000000000e+06,1.619136000000000000e+06,1.523872000000000000e+06,1.927968000000000000e+06,1.455584000000000000e+06,1.470016000000000000e+06,1.483904000000000000e+06,1.651232000000000000e+06,1.649728000000000000e+06,1.460544000000000000e+06,1.325211500000000000e+06,1.592384000000000000e+06,1.487552000000000000e+06,1.469452399999999907e+06,1.580160000000000000e+06,1.471296000000000000e+06,1.323680000000000000e+06,1.403296000000000000e+06,1.555001300000000047e+06,1.492416000000000000e+06,1.427648000000000000e+06,1.595968000000000000e+06,1.518176000000000000e+06,1.333824000000000000e+06,1.681233300000000047e+06,1.398464000000000000e+06,1.992870399999999907e+06,2.054896600000000093e+06,1.598240000000000000e+06,2.011508899999999907e+06,1.604838100000000093e+06,1.747712000000000000e+06,1.644192000000000000e+06,1.266654000000000000e+06,1.697536000000000000e+06,1.650912000000000000e+06,1.936544000000000000e+06,1.420160000000000000e+06,1.873376000000000000e+06,1.470560000000000000e+06,1.981776000000000000e+06,1.583936000000000000e+06,2.209215799999999814e+06,1.302425500000000000e+06,1.410272000000000000e+06,1.520317500000000000e+06,2.232076299999999814e+06,1.565760000000000000e+06,2.125108299999999814e+06,1.613824000000000000e+06,1.439264000000000000e+06,1.722976000000000000e+06,1.788096000000000000e+06,2.424159299999999814e+06,1.329687800000000047e+06,1.818944000000000000e+06,1.691976000000000000e+06,1.771744000000000000e+06,1.534464000000000000e+06,1.545888000000000000e+06,1.603424000000000000e+06,1.602112000000000000e+06,3.835481299999999814e+06,2.105332500000000000e+06,2.035475100000000093e+06,1.619232000000000000e+06,2.056997800000000047e+06,1.740847899999999907e+06,1.665120000000000000e+06,1.698873800000000047e+06,1.981086800000000047e+06,1.549984000000000000e+06,2.102054299999999814e+06,1.844000000000000000e+06,2.062016300000000047e+06,6.696504000000000000e+06,2.580574500000000000e+06,2.863930500000000000e+06,2.569099500000000000e+06,2.454273000000000000e+06,1.830147800000000047e+06,2.362358299999999814e+06,2.465748000000000000e+06,2.381521500000000000e+06,1.686752000000000000e+06,1.730848000000000000e+06,2.188672000000000000e+06,2.213030299999999814e+06,1.805824000000000000e+06,1.443440300000000047e+06,1.531530000000000000e+06,1.836672000000000000e+06,1.577344000000000000e+06,1.489376000000000000e+06,1.956525800000000047e+06,1.457536000000000000e+06,1.664032000000000000e+06,1.430336000000000000e+06,1.522368000000000000e+06,1.483776000000000000e+06,1.468832000000000000e+06,1.760704000000000000e+06,1.740960000000000000e+06,1.742096300000000047e+06,1.374272000000000000e+06,2.308770000000000000e+06,1.376096000000000000e+06,1.588064000000000000e+06,1.332400500000000000e+06,2.243668500000000000e+06,1.611008000000000000e+06,2.056052300000000047e+06,1.570528000000000000e+06,1.603744000000000000e+06,1.443440300000000047e+06,1.497066800000000047e+06,1.522272000000000000e+06,1.741408000000000000e+06,2.101990500000000000e+06,1.696320000000000000e+06,1.437344000000000000e+06,1.640064000000000000e+06,2.036927300000000047e+06,1.634881500000000000e+06,1.952700800000000047e+06,1.625728000000000000e+06,1.703808000000000000e+06,1.987125800000000047e+06,2.033102300000000047e+06,1.542112000000000000e+06,1.866048000000000000e+06,1.592608000000000000e+06,1.879872000000000000e+06,1.597568000000000000e+06,1.627360000000000000e+06,1.710048000000000000e+06,1.555520000000000000e+06,1.681856000000000000e+06,1.456256000000000000e+06,1.875680000000000000e+06,1.500576000000000000e+06,2.193905299999999814e+06,1.363872000000000000e+06,1.217535800000000047e+06,1.891424300000000047e+06,2.243668500000000000e+06,1.572896000000000000e+06,1.570528000000000000e+06,1.370688800000000047e+06,1.674144000000000000e+06,1.559616000000000000e+06,1.586112000000000000e+06,2.362358299999999814e+06,1.790944000000000000e+06,1.990989000000000000e+06,1.883774300000000047e+06,1.987125800000000047e+06,2.075215500000000000e+06,1.611931500000000000e+06,1.568800000000000000e+06,1.994814000000000000e+06,2.216855299999999814e+06,2.050304000000000000e+06,1.970240000000000000e+06,1.783840000000000000e+06,1.687296000000000000e+06,1.671744000000000000e+06,1.877440000000000000e+06,1.725920000000000000e+06,1.761259500000000000e+06,1.820256000000000000e+06,1.535424000000000000e+06,2.193905299999999814e+06,1.473344000000000000e+06,2.936682000000000000e+06,1.715488000000000000e+06,1.565568000000000000e+06,2.067565500000000000e+06,1.833972800000000047e+06,2.392996500000000000e+06,2.190080299999999814e+06,2.002464000000000000e+06,2.886880500000000000e+06,1.925887500000000000e+06,1.665519800000000047e+06,1.574752000000000000e+06,1.688064000000000000e+06,1.469376000000000000e+06,1.820480000000000000e+06,1.773600000000000000e+06,1.563392000000000000e+06,1.741632000000000000e+06,1.526560000000000000e+06,3.028558500000000000e+06,1.551936000000000000e+06,2.239843500000000000e+06,1.489920000000000000e+06,1.542752000000000000e+06,1.240524000000000000e+06,1.641568000000000000e+06,1.983300800000000047e+06,1.685120000000000000e+06,1.784209500000000000e+06,1.278812300000000047e+06,1.906724300000000047e+06,1.501344000000000000e+06,1.948837500000000000e+06,1.378880000000000000e+06,1.592768300000000047e+06,1.696158000000000000e+06,1.581344000000000000e+06,1.590016000000000000e+06,1.852128000000000000e+06,1.693600000000000000e+06,1.735072000000000000e+06,1.819808000000000000e+06,1.998639000000000000e+06,1.561344000000000000e+06,1.684256000000000000e+06,1.576384000000000000e+06,1.625632000000000000e+06,1.480352000000000000e+06,1.558848000000000000e+06,2.576749500000000000e+06,1.435790300000000047e+06,1.567296000000000000e+06,2.251318500000000000e+06,1.363038800000000047e+06,1.785152000000000000e+06,1.625728000000000000e+06,1.728864000000000000e+06,1.672640000000000000e+06,1.753571300000000047e+06,1.730621300000000047e+06,1.379392000000000000e+06,1.282637300000000047e+06,1.734446300000000047e+06,1.268512000000000000e+06,1.720064000000000000e+06,1.688508000000000000e+06,1.652544000000000000e+06,1.877024000000000000e+06,1.332400500000000000e+06,1.654496000000000000e+06,1.523841800000000047e+06,1.397502000000000000e+06,1.726796300000000047e+06,1.939520000000000000e+06,2.002464000000000000e+06,2.094340500000000000e+06,1.780800000000000000e+06,1.121834300000000047e+06,2.304945000000000000e+06,1.922062500000000000e+06,1.620224000000000000e+06,2.193905299999999814e+06,1.521088000000000000e+06,2.082865500000000000e+06,1.327840000000000000e+06,1.902899300000000047e+06,1.480352000000000000e+06,1.544064000000000000e+06,2.159442000000000000e+06,1.608512000000000000e+06,1.598880000000000000e+06,1.552928000000000000e+06,1.722784000000000000e+06,2.228368500000000000e+06,1.591936000000000000e+06,1.849311000000000000e+06,1.770848000000000000e+06,1.764960000000000000e+06,2.059877300000000047e+06,1.686976000000000000e+06,1.675680000000000000e+06,1.579936000000000000e+06,1.500928000000000000e+06,2.002464000000000000e+06,1.905568000000000000e+06,1.711458000000000000e+06,1.587392000000000000e+06,1.454953500000000000e+06,1.348800000000000000e+06,1.822497800000000047e+06,1.717856000000000000e+06,1.661694800000000047e+06,1.774464000000000000e+06,1.646464000000000000e+06,1.525696000000000000e+06,1.464416000000000000e+06,2.017764000000000000e+06,1.830147800000000047e+06,1.887599300000000047e+06,2.002464000000000000e+06,1.603104000000000000e+06,1.428960000000000000e+06,2.314880000000000000e+06,1.487680000000000000e+06,1.420490300000000047e+06,1.964175800000000047e+06,1.738271300000000047e+06,1.714400000000000000e+06,1.790080000000000000e+06,1.552576000000000000e+06,1.856961000000000000e+06,1.520016800000000047e+06,1.695008000000000000e+06,1.672960000000000000e+06,1.774880000000000000e+06,1.565248000000000000e+06,1.452384000000000000e+06,1.852128000000000000e+06,1.788320000000000000e+06,1.826322800000000047e+06,1.590112000000000000e+06,1.497066800000000047e+06,1.619581500000000000e+06,1.423808000000000000e+06,1.609696000000000000e+06,1.681856000000000000e+06,1.628128000000000000e+06,1.549120000000000000e+06,1.439615300000000047e+06,1.613504000000000000e+06,1.561120000000000000e+06,1.860786000000000000e+06,1.527666800000000047e+06,2.117328799999999814e+06,1.797184000000000000e+06,1.914412500000000000e+06,1.983300800000000047e+06,1.704608000000000000e+06,1.631056500000000000e+06,1.768896000000000000e+06,1.720928000000000000e+06,1.783072000000000000e+06,1.725280000000000000e+06,1.750240000000000000e+06,1.693056000000000000e+06,1.516191800000000047e+06,1.569818300000000047e+06,1.715904000000000000e+06,1.822432000000000000e+06,1.598784000000000000e+06,1.732672000000000000e+06,1.914240000000000000e+06,1.812256000000000000e+06,1.562208000000000000e+06,2.205380299999999814e+06,2.350883299999999814e+06,1.852128000000000000e+06,1.668832000000000000e+06,1.738912000000000000e+06,1.732032000000000000e+06,2.255143500000000000e+06,1.596704000000000000e+06,1.488640000000000000e+06,1.513856000000000000e+06,1.583072000000000000e+06,1.650219800000000047e+06,1.894016000000000000e+06,1.799547800000000047e+06,1.666336000000000000e+06,1.443440300000000047e+06,2.151792000000000000e+06,1.652000000000000000e+06,1.521280000000000000e+06,1.749746300000000047e+06,1.550655000000000000e+06,1.886432000000000000e+06,1.621632000000000000e+06,1.779360000000000000e+06,1.563296000000000000e+06,1.837836000000000000e+06,2.182430299999999814e+06,2.079040500000000000e+06,1.781024000000000000e+06,1.830432000000000000e+06,1.710912000000000000e+06,1.994528000000000000e+06,1.837836000000000000e+06,2.040752300000000047e+06,1.636704000000000000e+06,1.791392000000000000e+06,1.788768000000000000e+06,1.877792000000000000e+06,1.967072000000000000e+06,1.600704000000000000e+06,1.447265300000000047e+06,1.519456000000000000e+06,1.679456000000000000e+06,1.709600000000000000e+06,2.021589000000000000e+06,1.740736000000000000e+06,1.798272000000000000e+06,1.987328000000000000e+06,1.724832000000000000e+06,1.803072000000000000e+06,1.619552000000000000e+06,1.984352000000000000e+06,1.638706500000000000e+06,2.438934799999999814e+06,2.974932000000000000e+06,1.362816000000000000e+06,1.860992000000000000e+06,1.837836000000000000e+06,1.725376000000000000e+06,1.867680000000000000e+06,1.800672000000000000e+06,1.734446300000000047e+06,1.776864000000000000e+06,2.259006799999999814e+06,1.590976000000000000e+06,1.668832000000000000e+06,1.537568000000000000e+06,2.236018500000000000e+06,1.470752000000000000e+06,1.551200000000000000e+06,1.400416000000000000e+06,1.500064000000000000e+06,1.626944000000000000e+06,1.588800000000000000e+06,1.476352000000000000e+06,1.723424000000000000e+06,1.547072000000000000e+06,1.548928000000000000e+06,1.700128000000000000e+06,1.519776000000000000e+06,1.654044800000000047e+06,1.486912000000000000e+06,1.703808000000000000e+06,1.618272000000000000e+06,1.648512000000000000e+06,1.975650800000000047e+06,2.029277300000000047e+06,1.655584000000000000e+06,1.513312000000000000e+06,1.811488000000000000e+06,1.552256000000000000e+06,1.998639000000000000e+06,1.390560000000000000e+06,1.521824000000000000e+06,1.674592000000000000e+06,2.205380299999999814e+06,1.512352000000000000e+06,1.623680000000000000e+06,1.676994800000000047e+06,1.609056000000000000e+06,1.565248000000000000e+06,1.232874000000000000e+06,1.558752000000000000e+06,1.742272000000000000e+06,2.013939000000000000e+06,1.910549300000000047e+06,1.672832000000000000e+06,1.560704000000000000e+06,1.517312000000000000e+06,1.883488000000000000e+06,1.610560000000000000e+06,1.768768000000000000e+06,1.534784000000000000e+06,1.665792000000000000e+06,1.766048000000000000e+06,1.570976000000000000e+06,1.595296000000000000e+06,1.596593300000000047e+06,1.673169800000000047e+06,2.048402300000000047e+06,1.395360000000000000e+06,2.182430299999999814e+06,1.957920000000000000e+06,2.059877300000000047e+06,1.569344000000000000e+06,1.592768300000000047e+06,1.593472000000000000e+06,1.912480000000000000e+06,1.591200000000000000e+06,1.565120000000000000e+06,1.530688000000000000e+06,1.633344000000000000e+06,2.224543500000000000e+06,2.052227300000000047e+06,2.029277300000000047e+06,2.281956799999999814e+06,1.513216000000000000e+06,1.529600000000000000e+06,1.906724300000000047e+06,1.503488000000000000e+06,1.929712500000000000e+06,1.532512000000000000e+06,1.501568000000000000e+06,1.601248000000000000e+06,1.505536000000000000e+06,2.079040500000000000e+06,1.550655000000000000e+06,1.744576000000000000e+06,1.853136000000000000e+06,1.479488000000000000e+06,1.517184000000000000e+06,1.589024000000000000e+06,2.190080299999999814e+06,1.641888000000000000e+06,1.598880000000000000e+06,1.817312000000000000e+06,1.908416000000000000e+06,1.614144000000000000e+06,1.538784000000000000e+06,1.530688000000000000e+06,2.002464000000000000e+06,1.636160000000000000e+06,1.524864000000000000e+06,1.837664000000000000e+06,1.444320000000000000e+06,1.553888000000000000e+06,1.882496000000000000e+06,1.876124300000000047e+06,1.623904000000000000e+06,1.692333000000000000e+06,1.841661000000000000e+06,1.506080000000000000e+06,1.883774300000000047e+06,2.059877300000000047e+06,1.699488000000000000e+06,1.863616000000000000e+06,1.707872000000000000e+06,1.791859500000000000e+06,1.780896000000000000e+06,1.973664000000000000e+06,1.568704000000000000e+06,1.958368000000000000e+06,1.504800000000000000e+06,1.983300800000000047e+06,1.630528000000000000e+06,2.025414000000000000e+06,1.837984000000000000e+06,2.209205299999999814e+06,1.563712000000000000e+06,1.758304000000000000e+06,2.091840000000000000e+06,2.151792000000000000e+06,1.592800000000000000e+06,1.666880000000000000e+06,1.839968000000000000e+06,1.750240000000000000e+06,1.983300800000000047e+06,2.094340500000000000e+06,1.659904000000000000e+06,1.951872000000000000e+06,2.121153799999999814e+06,1.558305000000000000e+06,1.860786000000000000e+06,1.557120000000000000e+06,1.564384000000000000e+06,1.688064000000000000e+06,1.680819800000000047e+06,1.711458000000000000e+06,1.382202000000000000e+06,1.667200000000000000e+06,1.633760000000000000e+06,2.016032000000000000e+06,1.734446300000000047e+06,1.712544000000000000e+06,1.669344800000000047e+06,1.705696000000000000e+06,1.971825800000000047e+06,1.764416000000000000e+06,1.837216000000000000e+06,1.732896000000000000e+06,1.945012500000000000e+06,1.607200000000000000e+06,1.696320000000000000e+06,1.699168000000000000e+06,1.535520000000000000e+06,1.517504000000000000e+06,1.448288000000000000e+06,2.048402300000000047e+06,1.539648000000000000e+06,2.040752300000000047e+06,1.442816000000000000e+06,1.473664000000000000e+06,1.763872000000000000e+06,1.587840000000000000e+06,1.730176000000000000e+06,1.397952000000000000e+06,1.682624000000000000e+06,2.017764000000000000e+06,1.336225500000000000e+06,2.140278799999999814e+06,1.998639000000000000e+06,1.458624000000000000e+06,1.937362500000000000e+06,1.525376000000000000e+06,1.657632000000000000e+06,1.979475800000000047e+06,1.856961000000000000e+06,1.587936000000000000e+06,1.676224000000000000e+06,2.025414000000000000e+06,1.628672000000000000e+06,1.837836000000000000e+06,1.680448000000000000e+06,1.783424000000000000e+06,1.413280000000000000e+06,1.471200000000000000e+06,1.529824000000000000e+06,1.343913800000000047e+06,1.957600000000000000e+06,2.289606799999999814e+06,1.527648000000000000e+06,1.497568000000000000e+06,1.449696000000000000e+06,1.486368000000000000e+06,1.395360000000000000e+06,1.490560000000000000e+06,1.851136000000000000e+06,1.681984000000000000e+06,1.654044800000000047e+06,2.036927300000000047e+06,2.044577300000000047e+06,1.753571300000000047e+06,1.665519800000000047e+06,1.468512000000000000e+06,1.682176000000000000e+06,2.021589000000000000e+06,1.925887500000000000e+06,1.669248000000000000e+06,1.251999000000000000e+06,1.347168000000000000e+06,1.479904000000000000e+06,1.537056000000000000e+06,1.558848000000000000e+06,1.393677000000000000e+06,1.521952000000000000e+06,1.641888000000000000e+06,1.706560000000000000e+06,1.684896000000000000e+06,1.655360000000000000e+06,1.317100500000000000e+06,1.647232000000000000e+06,1.221360800000000047e+06,1.406944000000000000e+06,3.514792500000000000e+06,1.722656000000000000e+06,2.105853799999999814e+06,1.538432000000000000e+06,1.494656000000000000e+06,1.673169800000000047e+06,1.577760000000000000e+06,1.583072000000000000e+06,1.410272000000000000e+06,1.545664000000000000e+06,1.604243300000000047e+06,1.485553500000000000e+06,1.672512000000000000e+06,1.374513800000000047e+06,1.490144000000000000e+06,2.082865500000000000e+06,1.979475800000000047e+06,1.539180000000000000e+06,1.465280000000000000e+06,1.551840000000000000e+06,2.190080299999999814e+06,1.348672000000000000e+06,1.872261000000000000e+06,1.627231500000000000e+06,1.473024000000000000e+06,1.780384500000000000e+06,1.606016000000000000e+06,1.345056000000000000e+06,1.699680000000000000e+06,1.945012500000000000e+06,1.826322800000000047e+06,1.385280000000000000e+06,1.496064000000000000e+06,1.397184000000000000e+06,1.473024000000000000e+06,2.113503799999999814e+06,1.577568000000000000e+06,1.513088000000000000e+06,1.573120000000000000e+06,1.726048000000000000e+06,1.396768000000000000e+06,1.373088000000000000e+06,1.615776000000000000e+06,1.990989000000000000e+06,1.336928000000000000e+06,1.578528000000000000e+06,1.633888000000000000e+06,1.505984000000000000e+06,1.708288000000000000e+06,1.676994800000000047e+06,1.696158000000000000e+06,1.633440000000000000e+06,2.094340500000000000e+06,1.569760000000000000e+06,2.312595000000000000e+06,1.496704000000000000e+06,1.363038800000000047e+06,2.013939000000000000e+06,1.587840000000000000e+06,1.696096000000000000e+06,1.459584000000000000e+06,1.937362500000000000e+06,1.617952000000000000e+06,1.206060800000000047e+06,1.799360000000000000e+06,1.485553500000000000e+06,1.594112000000000000e+06,1.868436000000000000e+06,1.674048000000000000e+06,2.094340500000000000e+06,1.755584000000000000e+06,2.274306799999999814e+06,1.580576000000000000e+06,1.647648000000000000e+06,1.487872000000000000e+06,1.983300800000000047e+06,1.756224000000000000e+06,1.558305000000000000e+06,1.639744000000000000e+06,1.768992000000000000e+06,1.687936000000000000e+06,1.648192000000000000e+06,1.688064000000000000e+06,1.871744000000000000e+06,1.742496000000000000e+06,1.916224000000000000e+06,1.936768000000000000e+06,1.517504000000000000e+06,1.751008000000000000e+06,1.631040000000000000e+06,1.492416000000000000e+06,1.607968000000000000e+06,1.908864000000000000e+06,1.948128000000000000e+06,2.089280000000000000e+06,2.239843500000000000e+06,2.343233299999999814e+06,1.840960000000000000e+06,2.370008299999999814e+06,1.906976000000000000e+06,1.555712000000000000e+06,1.868436000000000000e+06,2.120320000000000000e+06,1.882816000000000000e+06,1.736928000000000000e+06,1.431965300000000047e+06,1.804384000000000000e+06,1.549664000000000000e+06,1.585118300000000047e+06,1.987680000000000000e+06,2.270481799999999814e+06,2.124416000000000000e+06,1.956160000000000000e+06,2.213030299999999814e+06,2.146752000000000000e+06,2.194176000000000000e+06,2.373568000000000000e+06,2.312595000000000000e+06,2.665408000000000000e+06,2.660976000000000000e+06,2.638026000000000000e+06,2.963457000000000000e+06,2.852455500000000000e+06,2.951982000000000000e+06,2.883055500000000000e+06,3.210240000000000000e+06,3.181711500000000000e+06,3.017083500000000000e+06,3.233024000000000000e+06,3.311914500000000000e+06,3.178240000000000000e+06,3.393216000000000000e+06,3.403791000000000000e+06,3.108960000000000000e+06,2.830592000000000000e+06,3.042432000000000000e+06,2.973248000000000000e+06,2.689280000000000000e+06,2.641280000000000000e+06,2.703232000000000000e+06,2.609792000000000000e+06,2.487104000000000000e+06,2.044577300000000047e+06,2.275648000000000000e+06,2.268800000000000000e+06,2.128320000000000000e+06,1.909728000000000000e+06,1.762784000000000000e+06,1.588480000000000000e+06,1.479712000000000000e+06,1.353056000000000000e+06,1.133216000000000000e+06,1.150560000000000000e+06,9.333920000000000000e+05,7.880960000000000000e+05,6.893440000000000000e+05,6.020160000000000000e+05,4.417600000000000000e+05,3.530320000000000000e+05,3.060240000000000000e+05,2.325720000000000000e+05,1.774600000000000000e+05,1.287400000000000000e+05,9.582400000000000000e+04,7.210000000000000000e+04,6.959000000000000000e+04,4.810500000000000000e+04,4.088200000000000000e+04,3.225800000000000000e+04,2.564200000000000000e+04,1.772500000000000000e+04,1.612200000000000000e+04,1.211500000000000000e+04,1.151400000000000000e+04,1.572100000000000000e+04,1.161400000000000000e+04,9.211000000000000000e+03,7.809000000000000000e+03,5.506000000000000000e+03,4.505000000000000000e+03,4.805000000000000000e+03,4.304000000000000000e+03,3.603000000000000000e+03,6.407000000000000000e+03,5.706000000000000000e+03,5.105000000000000000e+03,4.204000000000000000e+03,5.506000000000000000e+03,4.004000000000000000e+03,3.303000000000000000e+03,3.904000000000000000e+03,3.203000000000000000e+03,1.171500000000000000e+04,6.507000000000000000e+03,5.306000000000000000e+03,3.103000000000000000e+03,4.820600000000000000e+04,5.606000000000000000e+03,5.105000000000000000e+03,4.104000000000000000e+03,3.603000000000000000e+03,4.505000000000000000e+03,4.204000000000000000e+03,3.403000000000000000e+03,4.304000000000000000e+03,3.704000000000000000e+03,4.104000000000000000e+03,3.303000000000000000e+03,4.204000000000000000e+03,4.104000000000000000e+03,3.904000000000000000e+03,2.502000000000000000e+03,4.404000000000000000e+03,2.602000000000000000e+03,4.104000000000000000e+03,4.404000000000000000e+03,3.103000000000000000e+03,4.004000000000000000e+03,3.303000000000000000e+03,4.104000000000000000e+03,4.705000000000000000e+03,3.704000000000000000e+03,3.003000000000000000e+03,2.802000000000000000e+03,3.303000000000000000e+03,nan
[truncated: 585,349 more chars]
