# Supplementary material for: Otolith microchemistry and diadromy in Patagonian river fishes
Source: PeerJ. 2019 Jan 3;7:e6149. doi: 10.7717/peerj.6149 (PMC6321752; doi:10.7717/peerj.6149)
Supplement: Supplemental Information 3 — Raw data. This archive contains the raw data used to generate the analyses reported in the paper cited above. The python script provided allows to convert from the isotopic intensities measured by LA-ICP-MS to molar concentrations of Sr:Ca. [file peerj-07-6149-s003.zip › Dataset S1/Alo_etAl_scripts/samples/041.txt]

4.794870000000000232e+01	1.692400000000000000e+04	1.542100000000000000e+04	1.391800000000000000e+04	1.401800000000000000e+04	1.231600000000000000e+04	1.351800000000000000e+04	2.429040000000000000e+05	1.702848000000000000e+06	3.506355500000000000e+06	4.479400000000000000e+06	5.238975000000000000e+06	7.206806500000000000e+06	6.823837000000000000e+06	6.711853500000000000e+06	6.847026500000000000e+06	7.646081500000000000e+06	6.368191500000000000e+06	7.663662000000000000e+06	8.965764000000000000e+06	5.852467000000000000e+06	7.288288500000000000e+06	6.603965000000000000e+06	6.158437500000000000e+06	8.954125000000000000e+06	7.959903000000000000e+06	7.091370000000000000e+06	7.356768000000000000e+06	6.155153000000000000e+06	7.733161500000000000e+06	8.231491000000000000e+06	8.258179500000000000e+06	9.302128000000000000e+06	6.588251500000000000e+06	9.918938000000000000e+06	9.660831000000000000e+06	7.243756000000000000e+06	8.001736500000000000e+06	7.061280000000000000e+06	7.816268000000000000e+06	7.851404000000000000e+06	8.363672000000000000e+06	8.052291000000000000e+06	8.745055000000000000e+06	8.949594000000000000e+06	8.518176000000000000e+06	6.870620500000000000e+06	9.699259000000000000e+06	8.764122000000000000e+06	8.215595000000000000e+06
4.794950000000000045e+01	1.291700000000000000e+04	1.221500000000000000e+04	1.602200000000000000e+04	1.241600000000000000e+04	1.421900000000000000e+04	1.512000000000000000e+04	2.019120000000000000e+05	1.367616000000000000e+06	3.518812299999999814e+06	6.026909500000000000e+06	6.787669000000000000e+06	7.521706000000000000e+06	7.232162500000000000e+06	8.227502000000000000e+06	7.354637000000000000e+06	7.144647500000000000e+06	7.681389000000000000e+06	8.731947000000000000e+06	6.458470000000000000e+06	5.717332000000000000e+06	8.886730000000000000e+06	6.574824500000000000e+06	7.718437500000000000e+06	7.121793500000000000e+06	8.335972500000000000e+06	6.540885000000000000e+06	9.366619000000000000e+06	6.512618500000000000e+06	6.715534500000000000e+06	9.267217000000000000e+06	9.064670000000000000e+06	7.398076000000000000e+06	7.536244500000000000e+06	7.032887500000000000e+06	7.360756500000000000e+06	8.192085000000000000e+06	1.308695800000000000e+07	9.246568000000000000e+06	8.728527000000000000e+06	9.918938000000000000e+06	9.466172000000000000e+06	8.182709500000000000e+06	9.218632000000000000e+06	9.050556000000000000e+06	7.934216000000000000e+06	8.128159000000000000e+06	9.610288000000000000e+06	9.834381000000000000e+06	9.495614000000000000e+06
4.795029999999999859e+01	1.542100000000000000e+04	1.652300000000000000e+04	1.602200000000000000e+04	1.562100000000000000e+04	1.712400000000000000e+04	1.562100000000000000e+04	2.177960000000000000e+05	1.548064000000000000e+06	4.166922000000000000e+06	4.893990500000000000e+06	5.649709500000000000e+06	6.028991500000000000e+06	6.625501000000000000e+06	6.337217000000000000e+06	5.523115000000000000e+06	1.005478200000000000e+07	6.905133000000000000e+06	6.496479000000000000e+06	9.895109000000000000e+06	1.000113400000000000e+07	7.288288500000000000e+06	6.043765500000000000e+06	7.941094000000000000e+06	8.362930500000000000e+06	8.306629000000000000e+06	1.007206200000000000e+07	1.076341600000000000e+07	7.163365000000000000e+06	7.727250500000000000e+06	8.396314000000000000e+06	6.912871000000000000e+06	8.323601000000000000e+06	7.068152000000000000e+06	6.196364500000000000e+06	1.144215700000000000e+07	6.941385000000000000e+06	1.043568900000000000e+07	9.898468000000000000e+06	8.513864000000000000e+06	8.952959000000000000e+06	8.129062500000000000e+06	9.387542000000000000e+06	8.487462000000000000e+06	8.647182000000000000e+06	9.042538000000000000e+06	9.629775000000000000e+06	7.212330000000000000e+06	8.143092500000000000e+06	7.932770000000000000e+06
4.795109999999999673e+01	1.582200000000000000e+04	1.492000000000000000e+04	1.431900000000000000e+04	1.732400000000000000e+04	1.431900000000000000e+04	1.562100000000000000e+04	2.306480000000000000e+05	1.643744000000000000e+06	3.901487299999999814e+06	5.553975000000000000e+06	6.083770500000000000e+06	6.617899000000000000e+06	8.853112000000000000e+06	7.086252000000000000e+06	6.398032000000000000e+06	6.363072500000000000e+06	7.821339000000000000e+06	8.410995000000000000e+06	7.037121500000000000e+06	6.416604000000000000e+06	9.163178000000000000e+06	1.037266400000000000e+07	1.294429700000000000e+07	8.850069000000000000e+06	7.807315500000000000e+06	7.524738000000000000e+06	7.192967500000000000e+06	5.791597000000000000e+06	7.816151000000000000e+06	6.460412000000000000e+06	1.086814800000000000e+07	7.291955000000000000e+06	7.770291000000000000e+06	8.947310000000000000e+06	7.950446500000000000e+06	9.585147000000000000e+06	6.837621000000000000e+06	9.311124000000000000e+06	1.125064200000000000e+07	8.570004000000000000e+06	8.387109500000000000e+06	9.767416000000000000e+06	8.002197500000000000e+06	7.294978500000000000e+06	7.150382000000000000e+06	8.914686000000000000e+06	8.183439000000000000e+06	7.202805000000000000e+06	8.847002000000000000e+06
4.795190000000000197e+01	1.692400000000000000e+04	1.612200000000000000e+04	1.321700000000000000e+04	1.431900000000000000e+04	1.472000000000000000e+04	1.802600000000000000e+04	2.362200000000000000e+05	1.494784000000000000e+06	3.475580299999999814e+06	4.619541500000000000e+06	5.925408000000000000e+06	7.218456500000000000e+06	6.876276000000000000e+06	7.680871000000000000e+06	6.905525500000000000e+06	7.564393000000000000e+06	6.479102000000000000e+06	6.543245500000000000e+06	9.182043000000000000e+06	9.290122000000000000e+06	6.535866500000000000e+06	5.303011000000000000e+06	5.407734500000000000e+06	8.258179500000000000e+06	7.337346000000000000e+06	7.507188000000000000e+06	6.737175500000000000e+06	1.072138800000000000e+07	1.034816000000000000e+07	8.672821000000000000e+06	9.517046000000000000e+06	9.661832000000000000e+06	7.331425000000000000e+06	9.365336000000000000e+06	8.599058000000000000e+06	8.269069500000000000e+06	7.372456000000000000e+06	7.425377000000000000e+06	9.825430000000000000e+06	1.104991500000000000e+07	9.149766000000000000e+06	9.375448000000000000e+06	8.294619000000000000e+06	9.216456000000000000e+06	7.156389000000000000e+06	7.603688500000000000e+06	8.621432000000000000e+06	8.338050000000000000e+06	8.127448000000000000e+06
4.795270000000000010e+01	1.762500000000000000e+04	1.622200000000000000e+04	1.572100000000000000e+04	1.331700000000000000e+04	1.882700000000000000e+04	1.592200000000000000e+04	3.019600000000000000e+05	1.498976000000000000e+06	4.166922000000000000e+06	4.730394500000000000e+06	6.001600000000000000e+06	6.128133000000000000e+06	8.946570000000000000e+06	5.528673500000000000e+06	9.086641000000000000e+06	8.474386000000000000e+06	6.718416500000000000e+06	7.068524500000000000e+06	6.996248000000000000e+06	7.932436000000000000e+06	6.183202000000000000e+06	8.208098000000000000e+06	6.052734500000000000e+06	9.273244000000000000e+06	6.567601000000000000e+06	6.798636000000000000e+06	8.414406000000000000e+06	7.655758500000000000e+06	1.037771500000000000e+07	7.354827500000000000e+06	9.023882000000000000e+06	7.987217500000000000e+06	1.075420600000000000e+07	1.014866400000000000e+07	8.929257000000000000e+06	9.098842000000000000e+06	7.378329500000000000e+06	7.454838500000000000e+06	9.676524000000000000e+06	8.075481000000000000e+06	9.970547000000000000e+06	7.690438000000000000e+06	8.271244000000000000e+06	7.852521000000000000e+06	7.445188500000000000e+06	9.719072000000000000e+06	9.290844000000000000e+06	9.118827000000000000e+06	7.867956000000000000e+06
4.795349999999999824e+01	1.762500000000000000e+04	1.682300000000000000e+04	1.532100000000000000e+04	1.742500000000000000e+04	1.441900000000000000e+04	1.722400000000000000e+04	2.603400000000000000e+05	9.325286999999999534e+05	3.203855000000000000e+06	5.326201000000000000e+06	6.875817500000000000e+06	7.253523000000000000e+06	8.538478000000000000e+06	7.740261500000000000e+06	6.432991000000000000e+06	7.622775000000000000e+06	6.893470500000000000e+06	6.432452000000000000e+06	8.983281000000000000e+06	9.054840000000000000e+06	6.483020000000000000e+06	8.260784500000000000e+06	9.043828000000000000e+06	8.478806000000000000e+06	7.859899500000000000e+06	1.096196400000000000e+07	6.842484000000000000e+06	1.045200100000000000e+07	7.295397500000000000e+06	8.119807000000000000e+06	1.023616600000000000e+07	8.895076000000000000e+06	7.863816000000000000e+06	1.013101100000000000e+07	8.746599000000000000e+06	8.144710000000000000e+06	8.125078500000000000e+06	8.265547500000000000e+06	8.889584000000000000e+06	9.070882000000000000e+06	7.431211000000000000e+06	8.331387000000000000e+06	1.032450400000000000e+07	7.858446000000000000e+06	1.150086800000000000e+07	8.467725000000000000e+06	7.425411000000000000e+06	1.186288800000000000e+07	9.513526000000000000e+06
4.795430000000000348e+01	1.802600000000000000e+04	1.772500000000000000e+04	1.632200000000000000e+04	1.512000000000000000e+04	1.982900000000000000e+04	1.461900000000000000e+04	2.338920000000000000e+05	1.692958500000000000e+06	3.784248000000000000e+06	5.320250000000000000e+06	6.277298500000000000e+06	7.335073000000000000e+06	7.879377000000000000e+06	7.264661000000000000e+06	8.655009000000000000e+06	6.835373500000000000e+06	7.290462000000000000e+06	8.160018000000000000e+06	7.726714500000000000e+06	1.013638600000000000e+07	6.753478500000000000e+06	7.117423000000000000e+06	6.879844000000000000e+06	9.006268000000000000e+06	9.634375000000000000e+06	8.883108000000000000e+06	7.052867500000000000e+06	8.711055000000000000e+06	6.218424500000000000e+06	9.537846000000000000e+06	8.031991500000000000e+06	6.625902000000000000e+06	8.542574000000000000e+06	7.657219500000000000e+06	7.973779500000000000e+06	9.673975000000000000e+06	9.065533000000000000e+06	7.196261000000000000e+06	7.166560000000000000e+06	7.669106000000000000e+06	7.800469000000000000e+06	7.820857000000000000e+06	1.133056400000000000e+07	9.673155000000000000e+06	7.728099000000000000e+06	1.095875100000000000e+07	9.930205000000000000e+06	9.249035000000000000e+06	8.451754000000000000e+06
4.795510000000000161e+01	1.492000000000000000e+04	1.662300000000000000e+04	1.922800000000000000e+04	1.732400000000000000e+04	1.411900000000000000e+04	1.872700000000000000e+04	2.834720000000000000e+05	2.494930000000000000e+06	3.142121299999999814e+06	4.689554000000000000e+06	7.908046000000000000e+06	7.043590000000000000e+06	6.712899000000000000e+06	7.710447500000000000e+06	6.864623000000000000e+06	7.815285000000000000e+06	9.683607000000000000e+06	7.051147500000000000e+06	5.266250500000000000e+06	7.139356500000000000e+06	8.234717500000000000e+06	7.397406000000000000e+06	1.053937500000000000e+07	6.054700500000000000e+06	7.554724500000000000e+06	6.119334000000000000e+06	8.899386000000000000e+06	7.221927500000000000e+06	5.869324500000000000e+06	1.094389300000000000e+07	8.867218000000000000e+06	7.315629000000000000e+06	7.103224000000000000e+06	8.034055000000000000e+06	5.856598500000000000e+06	8.648306000000000000e+06	9.106647000000000000e+06	1.062689800000000000e+07	8.561514000000000000e+06	7.639566500000000000e+06	9.660000000000000000e+06	8.461806000000000000e+06	7.645261000000000000e+06	7.757602500000000000e+06	9.036649000000000000e+06	7.823835000000000000e+06	9.172295000000000000e+06	9.899367000000000000e+06	9.955676000000000000e+06
4.795589999999999975e+01	1.672300000000000000e+04	1.642300000000000000e+04	1.772500000000000000e+04	1.752500000000000000e+04	1.802600000000000000e+04	1.842600000000000000e+04	2.215400000000000000e+05	1.757760000000000000e+06	3.617488299999999814e+06	4.485117500000000000e+06	6.482783000000000000e+06	6.594599000000000000e+06	7.476994500000000000e+06	9.791376000000000000e+06	8.818386000000000000e+06	7.914336500000000000e+06	6.537531000000000000e+06	8.971495000000000000e+06	6.540334000000000000e+06	7.362781000000000000e+06	8.022860000000000000e+06	6.032226000000000000e+06	7.050000000000000000e+06	8.426662000000000000e+06	8.236204000000000000e+06	7.530588000000000000e+06	8.104551500000000000e+06	6.055362500000000000e+06	1.099930900000000000e+07	7.196000500000000000e+06	8.925388000000000000e+06	1.069336000000000000e+07	9.724496000000000000e+06	9.400407000000000000e+06	8.711246000000000000e+06	6.816789000000000000e+06	7.384203000000000000e+06	7.906849500000000000e+06	6.886259000000000000e+06	9.306257000000000000e+06	6.686250000000000000e+06	1.056818700000000000e+07	9.440929000000000000e+06	9.281868000000000000e+06	9.030760000000000000e+06	8.956358000000000000e+06	8.775475000000000000e+06	7.711349500000000000e+06	9.024003000000000000e+06
8.789879999999999427e+01	1.572100000000000000e+04	1.351800000000000000e+04	1.361800000000000000e+04	1.381800000000000000e+04	1.391800000000000000e+04	1.231600000000000000e+04	6.142880000000000000e+05	2.459206000000000000e+06	5.784328500000000000e+06	7.159945000000000000e+06	1.045450600000000000e+07	1.361488900000000000e+07	1.835413800000000000e+07	1.377434900000000000e+07	1.284267600000000000e+07	1.336170600000000000e+07	1.072226900000000000e+07	1.037822600000000000e+07	1.064321000000000000e+07	9.013747000000000000e+06	1.063842800000000000e+07	1.051277200000000000e+07	8.727422000000000000e+06	1.074068600000000000e+07	1.485075400000000000e+07	1.164711600000000000e+07	1.043021200000000000e+07	1.556357000000000000e+07	1.088085400000000000e+07	1.272120300000000000e+07	1.052006000000000000e+07	1.209637000000000000e+07	1.198289100000000000e+07	1.283452800000000000e+07	1.247399700000000000e+07	1.457634000000000000e+07	1.458656500000000000e+07	2.041386000000000000e+07	1.736747200000000000e+07	1.911339200000000000e+07	1.378875000000000000e+07	1.370748500000000000e+07	1.488099200000000000e+07	1.183791300000000000e+07	1.197811800000000000e+07	1.140523500000000000e+07	1.322260500000000000e+07	1.107596700000000000e+07	1.038038500000000000e+07
8.790019999999999811e+01	1.461900000000000000e+04	1.231600000000000000e+04	1.401800000000000000e+04	1.221500000000000000e+04	1.361800000000000000e+04	1.431900000000000000e+04	6.409280000000000000e+05	3.011637000000000000e+06	6.753440500000000000e+06	9.332433000000000000e+06	9.204954000000000000e+06	1.317172300000000000e+07	1.536208200000000000e+07	1.413116800000000000e+07	1.119212700000000000e+07	1.585803900000000000e+07	1.002205300000000000e+07	1.339601400000000000e+07	1.382316300000000000e+07	1.254532700000000000e+07	1.751509800000000000e+07	1.398959800000000000e+07	1.595343800000000000e+07	9.424114000000000000e+06	1.411645600000000000e+07	1.099706400000000000e+07	1.134763300000000000e+07	1.276756200000000000e+07	9.691337000000000000e+06	1.339178000000000000e+07	1.208020000000000000e+07	1.651717100000000000e+07	1.440542200000000000e+07	9.795366000000000000e+06	1.491006300000000000e+07	1.308829100000000000e+07	1.448060800000000000e+07	1.627850400000000000e+07	1.388592500000000000e+07	1.113229600000000000e+07	1.272164100000000000e+07	1.307246400000000000e+07	1.522039800000000000e+07	1.294114800000000000e+07	1.392386400000000000e+07	1.018984500000000000e+07	8.532698000000000000e+06	1.028361100000000000e+07	9.926215000000000000e+06
8.790170000000000528e+01	1.291700000000000000e+04	1.041300000000000000e+04	1.371800000000000000e+04	1.181500000000000000e+04	1.291700000000000000e+04	1.892700000000000000e+04	7.365280000000000000e+05	3.374048299999999814e+06	6.352326500000000000e+06	1.204215000000000000e+07	1.054242000000000000e+07	1.260040700000000000e+07	1.108142300000000000e+07	8.661529000000000000e+06	1.158880000000000000e+07	1.373483900000000000e+07	2.098410400000000000e+07	1.172664400000000000e+07	1.352490400000000000e+07	2.103027800000000000e+07	1.238401900000000000e+07	1.131169100000000000e+07	1.131375000000000000e+07	9.812527000000000000e+06	1.278871000000000000e+07	1.425294000000000000e+07	1.290180900000000000e+07	1.212267200000000000e+07	1.207037100000000000e+07	1.277974900000000000e+07	1.582667100000000000e+07	1.557397900000000000e+07	1.530069000000000000e+07	1.546178400000000000e+07	1.574769600000000000e+07	1.483121800000000000e+07	1.487459800000000000e+07	1.100273200000000000e+07	1.428523200000000000e+07	2.180514000000000000e+07	1.500304700000000000e+07	1.376083800000000000e+07	1.285741900000000000e+07	1.371803400000000000e+07	1.316912200000000000e+07	1.191791800000000000e+07	1.116775400000000000e+07	1.162043100000000000e+07	9.583996000000000000e+06
8.790319999999999823e+01	1.291700000000000000e+04	1.171500000000000000e+04	1.371800000000000000e+04	1.211500000000000000e+04	1.091300000000000000e+04	1.732400000000000000e+04	7.583520000000000000e+05	3.558192000000000000e+06	6.518964000000000000e+06	8.876885000000000000e+06	1.003767600000000000e+07	1.289771500000000000e+07	1.404411300000000000e+07	1.572426200000000000e+07	1.421331700000000000e+07	1.535602200000000000e+07	1.110783200000000000e+07	1.449905300000000000e+07	1.417934600000000000e+07	1.441396500000000000e+07	1.321900000000000000e+07	1.242043400000000000e+07	1.075664100000000000e+07	1.043917900000000000e+07	1.302979900000000000e+07	1.173510000000000000e+07	1.623245300000000000e+07	8.880886000000000000e+06	1.260259200000000000e+07	1.153241100000000000e+07	1.200488200000000000e+07	1.404729900000000000e+07	1.049654500000000000e+07	1.586804100000000000e+07	1.430269600000000000e+07	1.309445000000000000e+07	1.456283600000000000e+07	1.449252600000000000e+07	1.066025800000000000e+07	1.996168400000000000e+07	1.727250000000000000e+07	1.665091800000000000e+07	1.447754000000000000e+07	2.194430400000000000e+07	1.303932700000000000e+07	1.088112200000000000e+07	1.447222200000000000e+07	1.283271400000000000e+07	1.202006200000000000e+07
8.790460000000000207e+01	1.131400000000000000e+04	1.361800000000000000e+04	1.411900000000000000e+04	1.351800000000000000e+04	1.421900000000000000e+04	1.652300000000000000e+04	7.287520000000000000e+05	3.207708799999999814e+06	6.296822000000000000e+06	1.251520100000000000e+07	1.053046400000000000e+07	1.142259200000000000e+07	1.637730200000000000e+07	1.231761600000000000e+07	1.410261200000000000e+07	1.985925600000000000e+07	1.150482300000000000e+07	1.025553600000000000e+07	1.885503400000000000e+07	1.299804600000000000e+07	1.090289800000000000e+07	1.161522000000000000e+07	1.064507800000000000e+07	1.557174600000000000e+07	1.077361600000000000e+07	1.006012800000000000e+07	1.443870600000000000e+07	1.242743100000000000e+07	1.864357000000000000e+07	1.053195400000000000e+07	1.528715700000000000e+07	1.466046800000000000e+07	1.291323100000000000e+07	1.703973800000000000e+07	1.599516800000000000e+07	1.576118900000000000e+07	2.304642800000000000e+07	1.154923000000000000e+07	1.763002400000000000e+07	1.246922600000000000e+07	1.138429700000000000e+07	1.062746800000000000e+07	1.420265000000000000e+07	1.156512600000000000e+07	1.474291500000000000e+07	1.408128400000000000e+07	1.151724900000000000e+07	1.329990400000000000e+07	1.355344500000000000e+07
8.790609999999999502e+01	1.401800000000000000e+04	1.502000000000000000e+04	1.662300000000000000e+04	1.381800000000000000e+04	1.331700000000000000e+04	1.942800000000000000e+04	6.179040000000000000e+05	2.993892299999999814e+06	6.833860500000000000e+06	9.110727000000000000e+06	1.058368100000000000e+07	1.789440000000000000e+07	1.440000000000000000e+07	1.401832600000000000e+07	1.297086000000000000e+07	1.348406400000000000e+07	1.027326300000000000e+07	1.113092300000000000e+07	1.338453300000000000e+07	1.402629000000000000e+07	1.167869000000000000e+07	1.121844100000000000e+07	1.216429700000000000e+07	1.586745900000000000e+07	1.058581600000000000e+07	1.362067200000000000e+07	9.915811000000000000e+06	1.266800600000000000e+07	1.379802000000000000e+07	1.247408700000000000e+07	1.431311200000000000e+07	1.376462400000000000e+07	1.563410700000000000e+07	1.474883300000000000e+07	1.707414600000000000e+07	1.377593900000000000e+07	1.377485600000000000e+07	1.389931300000000000e+07	1.016541300000000000e+07	1.503763800000000000e+07	1.520250000000000000e+07	1.289438300000000000e+07	1.333707400000000000e+07	1.335637200000000000e+07	1.533841700000000000e+07	1.498092000000000000e+07	1.089563500000000000e+07	1.300427700000000000e+07	1.102899700000000000e+07
8.790760000000000218e+01	1.381800000000000000e+04	1.291700000000000000e+04	1.211500000000000000e+04	1.121400000000000000e+04	1.171500000000000000e+04	1.772500000000000000e+04	6.730880000000000000e+05	3.154240000000000000e+06	5.784328500000000000e+06	8.619939000000000000e+06	1.187402500000000000e+07	1.092676800000000000e+07	1.081876100000000000e+07	1.500492300000000000e+07	1.436480700000000000e+07	1.211948300000000000e+07	1.423664700000000000e+07	1.449905300000000000e+07	1.513812000000000000e+07	1.161711400000000000e+07	1.090289800000000000e+07	1.436865900000000000e+07	1.534312500000000000e+07	1.779840000000000000e+07	1.339413100000000000e+07	1.760850000000000000e+07	1.377860200000000000e+07	1.389289900000000000e+07	1.528308400000000000e+07	1.170899000000000000e+07	1.682968400000000000e+07	1.202546600000000000e+07	1.351015400000000000e+07	1.468998900000000000e+07	1.365950500000000000e+07	1.558921800000000000e+07	1.466879300000000000e+07	1.217178800000000000e+07	1.329530300000000000e+07	1.672763000000000000e+07	1.286226600000000000e+07	1.330982600000000000e+07	1.331930900000000000e+07	1.190925000000000000e+07	1.647618400000000000e+07	1.300853100000000000e+07	1.242328600000000000e+07	1.306926300000000000e+07	1.147751000000000000e+07
8.790900000000000603e+01	1.291700000000000000e+04	1.181500000000000000e+04	1.522100000000000000e+04	1.281600000000000000e+04	1.381800000000000000e+04	1.802600000000000000e+04	7.067520000000000000e+05	3.783877299999999814e+06	9.630187000000000000e+06	8.450509000000000000e+06	1.100590300000000000e+07	1.278098200000000000e+07	1.302912600000000000e+07	1.541495600000000000e+07	1.240545100000000000e+07	1.639408200000000000e+07	1.418976400000000000e+07	1.456319700000000000e+07	1.176571100000000000e+07	1.484907300000000000e+07	1.402978800000000000e+07	1.181337600000000000e+07	9.817969000000000000e+06	1.284567100000000000e+07	1.442797000000000000e+07	1.335718800000000000e+07	1.079260400000000000e+07	1.245085600000000000e+07	1.711098200000000000e+07	1.261516200000000000e+07	1.391890500000000000e+07	1.273874900000000000e+07	1.429997200000000000e+07	1.226327300000000000e+07	1.617240500000000000e+07	1.061650100000000000e+07	1.188783800000000000e+07	1.358193100000000000e+07	1.232372000000000000e+07	1.614484200000000000e+07	9.935625000000000000e+06	1.393299100000000000e+07	1.575849000000000000e+07	1.380714600000000000e+07	1.098781300000000000e+07	1.523690400000000000e+07	1.303922100000000000e+07	1.297450200000000000e+07	1.202006200000000000e+07
8.791049999999999898e+01	1.151400000000000000e+04	1.381800000000000000e+04	1.261600000000000000e+04	1.271600000000000000e+04	1.291700000000000000e+04	2.083100000000000000e+04	7.453600000000000000e+05	3.374048299999999814e+06	7.025043500000000000e+06	1.057655500000000000e+07	1.320609900000000000e+07	1.074619300000000000e+07	1.261520700000000000e+07	1.293005200000000000e+07	1.414339800000000000e+07	1.283125600000000000e+07	1.309255600000000000e+07	1.414311400000000000e+07	1.458878100000000000e+07	1.474293800000000000e+07	1.054424300000000000e+07	1.241460600000000000e+07	1.391812500000000000e+07	1.111751100000000000e+07	1.368780300000000000e+07	1.006621200000000000e+07	1.592890300000000000e+07	1.199945600000000000e+07	9.661782000000000000e+06	1.804584400000000000e+07	1.684729800000000000e+07	1.507293800000000000e+07	1.122229900000000000e+07	1.240449800000000000e+07	1.138889100000000000e+07	1.390645800000000000e+07	1.127606000000000000e+07	1.162575900000000000e+07	1.382040600000000000e+07	2.444369400000000000e+07	1.244601600000000000e+07	1.246139300000000000e+07	1.356521400000000000e+07	1.265058600000000000e+07	1.365249600000000000e+07	1.632156400000000000e+07	1.077708600000000000e+07	1.237734000000000000e+07	9.755106000000000000e+06
8.791200000000000614e+01	1.361800000000000000e+04	1.482000000000000000e+04	1.151400000000000000e+04	1.321700000000000000e+04	1.381800000000000000e+04	2.053100000000000000e+04	7.273920000000000000e+05	3.326573299999999814e+06	7.018999500000000000e+06	1.098542800000000000e+07	1.211455800000000000e+07	1.236717400000000000e+07	1.452818400000000000e+07	1.255541600000000000e+07	1.607338800000000000e+07	1.172863700000000000e+07	1.292904800000000000e+07	1.233939200000000000e+07	1.191168800000000000e+07	1.300978700000000000e+07	1.082679800000000000e+07	8.295520000000000000e+06	1.250437500000000000e+07	1.369271700000000000e+07	1.775273400000000000e+07	1.249045200000000000e+07	1.110199100000000000e+07	1.420960500000000000e+07	1.348450400000000000e+07	1.421565800000000000e+07	1.317637800000000000e+07	1.358748100000000000e+07	1.318258300000000000e+07	1.569151000000000000e+07	1.548231200000000000e+07	1.620651400000000000e+07	1.226397200000000000e+07	1.778747600000000000e+07	1.587126200000000000e+07	1.530879000000000000e+07	1.368937500000000000e+07	1.357113800000000000e+07	1.262343500000000000e+07	1.443567000000000000e+07	1.258539800000000000e+07	1.492734200000000000e+07	1.115615900000000000e+07	1.237143200000000000e+07	1.112374300000000000e+07
[truncated: 267 more columns]
