# Supplementary material for: Otolith microchemistry and diadromy in Patagonian river fishes
Source: PeerJ. 2019 Jan 3;7:e6149. doi: 10.7717/peerj.6149 (PMC6321752; doi:10.7717/peerj.6149)
Supplement: Supplemental Information 3 — Raw data. This archive contains the raw data used to generate the analyses reported in the paper cited above. The python script provided allows to convert from the isotopic intensities measured by LA-ICP-MS to molar concentrations of Sr:Ca. [file peerj-07-6149-s003.zip › Dataset S1/Alo_etAl_scripts/samples/4081.txt]

4.794870000000000232e+01	5.488640000000000000e+05	1.357024000000000000e+06	2.418752000000000000e+06	3.267648000000000000e+06	5.015322000000000000e+06	6.903697500000000000e+06	7.685434000000000000e+06	7.163835000000000000e+06	7.835508000000000000e+06	6.806977000000000000e+06	1.009609900000000000e+07	6.646638000000000000e+06	1.067122800000000000e+07	9.524729000000000000e+06	7.301269500000000000e+06	9.547668000000000000e+06	9.026258000000000000e+06	8.282037500000000000e+06	1.207904400000000000e+07	7.633232500000000000e+06	1.004613900000000000e+07	1.015544200000000000e+07	1.087878000000000000e+07	8.203900500000000000e+06	1.072827100000000000e+07	9.237132000000000000e+06	8.184803500000000000e+06	1.119736100000000000e+07	1.847426400000000000e+07	1.220787500000000000e+07	9.567802000000000000e+06	1.025918100000000000e+07	1.101111900000000000e+07	1.031349200000000000e+07	9.363296000000000000e+06	1.054202900000000000e+07	1.044590400000000000e+07	9.050409000000000000e+06	1.028321200000000000e+07	1.051799800000000000e+07	1.047594300000000000e+07	1.012638000000000000e+07	1.107977100000000000e+07	9.230884000000000000e+06	1.103402900000000000e+07	9.649995000000000000e+06	7.986216000000000000e+06	7.167750000000000000e+06	1.418712300000000000e+07
4.794950000000000045e+01	5.706880000000000000e+05	1.451296000000000000e+06	2.470144000000000000e+06	2.724183500000000000e+06	6.133976500000000000e+06	6.566899500000000000e+06	6.651129000000000000e+06	1.350516400000000000e+07	9.511804000000000000e+06	9.055197000000000000e+06	6.819981000000000000e+06	1.191429400000000000e+07	1.087314600000000000e+07	9.138907000000000000e+06	1.109952200000000000e+07	9.952649000000000000e+06	1.440054500000000000e+07	9.820986000000000000e+06	1.401962000000000000e+07	8.775670000000000000e+06	1.298265700000000000e+07	1.196878200000000000e+07	8.379360000000000000e+06	9.909056000000000000e+06	1.218985200000000000e+07	7.679546500000000000e+06	8.900214000000000000e+06	1.259862300000000000e+07	1.044590400000000000e+07	9.904720000000000000e+06	1.057206800000000000e+07	8.828120000000000000e+06	1.144416200000000000e+07	8.840136000000000000e+06	7.655395000000000000e+06	9.369304000000000000e+06	1.181087900000000000e+07	1.196708200000000000e+07	1.177483200000000000e+07	1.105293300000000000e+07	1.124566400000000000e+07	9.936142000000000000e+06	1.153423000000000000e+07	8.479427000000000000e+06	1.133552600000000000e+07	8.049298500000000000e+06	7.785844000000000000e+06	8.065025000000000000e+06	7.609047000000000000e+06
4.795029999999999859e+01	7.089280000000000000e+05	1.545792000000000000e+06	2.632128000000000000e+06	3.247463000000000000e+06	4.750858000000000000e+06	5.586785000000000000e+06	7.096308000000000000e+06	8.285015000000000000e+06	7.637544000000000000e+06	9.943113000000000000e+06	1.227044700000000000e+07	1.529253600000000000e+07	1.084433400000000000e+07	1.561151500000000000e+07	9.125199000000000000e+06	8.767252000000000000e+06	7.861180000000000000e+06	1.232241000000000000e+07	1.001498500000000000e+07	9.087160000000000000e+06	8.958174000000000000e+06	1.476692200000000000e+07	8.544360000000000000e+06	1.068980100000000000e+07	1.098708800000000000e+07	8.912470000000000000e+06	9.964558000000000000e+06	1.080661300000000000e+07	8.665669000000000000e+06	1.186494900000000000e+07	1.028922000000000000e+07	1.220162700000000000e+07	9.237132000000000000e+06	9.273179000000000000e+06	9.453413000000000000e+06	1.265894200000000000e+07	8.232866000000000000e+06	8.142508500000000000e+06	1.082487700000000000e+07	1.231000800000000000e+07	1.124566400000000000e+07	1.049534100000000000e+07	9.560845000000000000e+06	1.130574200000000000e+07	7.659403000000000000e+06	1.188304800000000000e+07	7.433311000000000000e+06	7.506544000000000000e+06	9.423788000000000000e+06
4.795109999999999673e+01	6.221280000000000000e+05	1.528512000000000000e+06	2.563456000000000000e+06	3.241336000000000000e+06	4.498169500000000000e+06	5.965517500000000000e+06	8.112469500000000000e+06	7.388071000000000000e+06	1.131674100000000000e+07	7.273792500000000000e+06	7.493221500000000000e+06	1.489034200000000000e+07	1.199798600000000000e+07	8.702080000000000000e+06	7.579151000000000000e+06	8.620220000000000000e+06	1.485074500000000000e+07	1.044329000000000000e+07	1.316953400000000000e+07	9.918338000000000000e+06	1.310344000000000000e+07	8.243715000000000000e+06	1.217810000000000000e+07	7.470567000000000000e+06	8.731995000000000000e+06	9.682191000000000000e+06	1.240613300000000000e+07	1.017531200000000000e+07	1.297759600000000000e+07	1.292352600000000000e+07	9.676183000000000000e+06	1.241838900000000000e+07	1.233403900000000000e+07	1.163040400000000000e+07	1.120961700000000000e+07	1.031349200000000000e+07	9.952542000000000000e+06	8.768042000000000000e+06	1.342265500000000000e+07	1.070448000000000000e+07	9.501716000000000000e+06	1.089286000000000000e+07	1.089411600000000000e+07	7.360772000000000000e+06	9.057440000000000000e+06	9.906756000000000000e+06	6.922666000000000000e+06	7.286619000000000000e+06	8.350653000000000000e+06
4.795190000000000197e+01	5.902560000000000000e+05	1.433248000000000000e+06	1.915331000000000000e+06	3.506039299999999814e+06	4.456235000000000000e+06	9.201085000000000000e+06	7.727609000000000000e+06	9.635945000000000000e+06	8.749492000000000000e+06	8.321028500000000000e+06	9.513627000000000000e+06	9.898276000000000000e+06	1.444935400000000000e+07	8.900658000000000000e+06	1.070595300000000000e+07	9.095786000000000000e+06	9.138920000000000000e+06	9.982435000000000000e+06	1.281783100000000000e+07	1.114723600000000000e+07	9.562778000000000000e+06	8.915760000000000000e+06	9.485960000000000000e+06	9.032534000000000000e+06	1.041586500000000000e+07	1.145017000000000000e+07	9.213101000000000000e+06	1.008471400000000000e+07	9.886697000000000000e+06	1.026518900000000000e+07	9.489460000000000000e+06	1.116732200000000000e+07	1.256858400000000000e+07	9.507724000000000000e+06	1.000685300000000000e+07	9.916736000000000000e+06	1.054803700000000000e+07	1.403016500000000000e+07	1.053602100000000000e+07	1.707324200000000000e+07	1.049973400000000000e+07	1.185533600000000000e+07	9.859995000000000000e+06	1.003689200000000000e+07	9.364476000000000000e+06	1.078465700000000000e+07	8.004431500000000000e+06	8.522688000000000000e+06	6.614096000000000000e+06
4.795270000000000010e+01	5.876800000000000000e+05	1.442048000000000000e+06	3.342789299999999814e+06	3.530070500000000000e+06	4.546232000000000000e+06	8.298952000000000000e+06	7.649507500000000000e+06	8.014599000000000000e+06	8.813231000000000000e+06	1.319296700000000000e+07	1.151692800000000000e+07	1.216727200000000000e+07	1.099392800000000000e+07	8.837866000000000000e+06	1.183506300000000000e+07	8.773114000000000000e+06	1.120417200000000000e+07	9.532865000000000000e+06	1.249541700000000000e+07	1.729726000000000000e+07	1.127237200000000000e+07	1.189354400000000000e+07	1.051534000000000000e+07	1.083918400000000000e+07	9.249148000000000000e+06	1.059609900000000000e+07	1.142013100000000000e+07	9.092464000000000000e+06	8.731995000000000000e+06	1.470952800000000000e+07	9.309226000000000000e+06	8.328991000000000000e+06	9.567802000000000000e+06	1.112550800000000000e+07	1.117957800000000000e+07	1.095104100000000000e+07	9.850169000000000000e+06	1.524470400000000000e+07	1.366320800000000000e+07	1.060835500000000000e+07	9.766300000000000000e+06	9.261787000000000000e+06	9.722367000000000000e+06	8.996339000000000000e+06	8.430846000000000000e+06	1.070662600000000000e+07	8.229091000000000000e+06	7.809475000000000000e+06	6.608193000000000000e+06
4.795349999999999824e+01	6.043840000000000000e+05	1.417888000000000000e+06	2.753280000000000000e+06	3.235328299999999814e+06	4.257616500000000000e+06	6.067770500000000000e+06	6.915833500000000000e+06	9.762537000000000000e+06	7.195091000000000000e+06	1.023332300000000000e+07	1.015288600000000000e+07	1.073112900000000000e+07	8.779284000000000000e+06	1.032425600000000000e+07	9.536352000000000000e+06	7.834176000000000000e+06	1.101257800000000000e+07	8.558643000000000000e+06	1.271215600000000000e+07	1.230097000000000000e+07	8.445594000000000000e+06	1.097240600000000000e+07	8.929800000000000000e+06	1.082703300000000000e+07	9.507724000000000000e+06	1.116732200000000000e+07	8.365038000000000000e+06	1.003689200000000000e+07	9.730013000000000000e+06	8.527249000000000000e+06	1.043989600000000000e+07	8.864167000000000000e+06	1.046993500000000000e+07	8.677925000000000000e+06	9.916736000000000000e+06	9.657919000000000000e+06	8.948517000000000000e+06	9.676183000000000000e+06	9.218868000000000000e+06	1.329048300000000000e+07	1.054803700000000000e+07	1.008584500000000000e+07	7.838583500000000000e+06	1.154653500000000000e+07	9.075501000000000000e+06	9.727310000000000000e+06	7.864657000000000000e+06	1.258203800000000000e+07	1.116046600000000000e+07
4.795430000000000348e+01	5.903680000000000000e+05	1.471840000000000000e+06	2.437120000000000000e+06	3.397778500000000000e+06	4.678524000000000000e+06	6.146112500000000000e+06	9.423374000000000000e+06	8.486046000000000000e+06	1.586316400000000000e+07	1.030178200000000000e+07	9.085782000000000000e+06	8.559697000000000000e+06	1.090772100000000000e+07	8.645408000000000000e+06	1.119785600000000000e+07	9.917474000000000000e+06	1.088889700000000000e+07	9.065791000000000000e+06	1.444185100000000000e+07	1.509354400000000000e+07	8.302035500000000000e+06	9.014147000000000000e+06	8.450860000000000000e+06	9.795887000000000000e+06	1.148621700000000000e+07	1.116131400000000000e+07	9.988589000000000000e+06	1.179886300000000000e+07	8.413341000000000000e+06	8.791833000000000000e+06	1.031349200000000000e+07	8.665669000000000000e+06	9.982822000000000000e+06	8.479427000000000000e+06	9.194837000000000000e+06	8.870175000000000000e+06	1.080661300000000000e+07	9.134759000000000000e+06	9.128751000000000000e+06	8.665669000000000000e+06	9.976814000000000000e+06	1.048958300000000000e+07	8.448830000000000000e+06	1.125743900000000000e+07	9.473323000000000000e+06	7.864125500000000000e+06	1.166965800000000000e+07	7.785725000000000000e+06	1.046078300000000000e+07
4.795510000000000161e+01	6.033600000000000000e+05	1.432608000000000000e+06	2.591808000000000000e+06	3.217304799999999814e+06	4.756866000000000000e+06	5.839353500000000000e+06	9.603849000000000000e+06	1.052714500000000000e+07	9.593688000000000000e+06	8.770445000000000000e+06	9.570871000000000000e+06	1.337362300000000000e+07	9.009784000000000000e+06	9.087902000000000000e+06	1.250096000000000000e+07	8.614592000000000000e+06	7.917849000000000000e+06	1.067383300000000000e+07	1.007942100000000000e+07	1.187973300000000000e+07	1.085826000000000000e+07	8.962060000000000000e+06	1.241482000000000000e+07	9.467817000000000000e+06	9.736261000000000000e+06	9.826138000000000000e+06	1.481766900000000000e+07	1.146795300000000000e+07	1.050598200000000000e+07	9.243140000000000000e+06	1.019309500000000000e+07	1.015704800000000000e+07	9.573810000000000000e+06	1.033752300000000000e+07	1.029522800000000000e+07	1.537687600000000000e+07	1.564194100000000000e+07	9.856658000000000000e+06	7.938243000000000000e+06	1.021736700000000000e+07	1.835987600000000000e+07	1.069686400000000000e+07	9.985198000000000000e+06	7.739624500000000000e+06	9.521245000000000000e+06	8.891645000000000000e+06	7.396636500000000000e+06	7.946275000000000000e+06	9.104064000000000000e+06
4.795589999999999975e+01	6.270880000000000000e+05	1.540608000000000000e+06	2.632256000000000000e+06	3.187265799999999814e+06	4.365997500000000000e+06	5.376151000000000000e+06	6.783421000000000000e+06	7.732925500000000000e+06	1.706211400000000000e+07	1.144556500000000000e+07	8.286879000000000000e+06	1.019119800000000000e+07	8.929109000000000000e+06	1.011457000000000000e+07	1.089128400000000000e+07	8.127535500000000000e+06	7.630683500000000000e+06	9.682568000000000000e+06	9.340634000000000000e+06	9.675786000000000000e+06	1.043195400000000000e+07	1.383999600000000000e+07	1.158894000000000000e+07	8.316831000000000000e+06	1.273079500000000000e+07	8.623374000000000000e+06	8.112469500000000000e+06	1.006068300000000000e+07	8.347014500000000000e+06	7.252511000000000000e+06	1.425870200000000000e+07	1.076431800000000000e+07	9.303218000000000000e+06	8.804089000000000000e+06	1.108946100000000000e+07	9.910728000000000000e+06	1.185918200000000000e+07	1.049973400000000000e+07	9.603849000000000000e+06	1.130574200000000000e+07	8.497450000000000000e+06	7.590179000000000000e+06	8.089946000000000000e+06	8.948517000000000000e+06	8.713800000000000000e+06	7.685395500000000000e+06	6.703836000000000000e+06	9.342775000000000000e+06	9.803747000000000000e+06
8.789879999999999427e+01	7.076960000000000000e+05	1.709600000000000000e+06	2.731648000000000000e+06	3.030941500000000000e+06	3.644280000000000000e+06	9.068673000000000000e+06	1.751157200000000000e+07	6.933855000000000000e+06	8.574558000000000000e+06	1.446229600000000000e+07	9.850704000000000000e+06	1.278755000000000000e+07	9.690681000000000000e+06	1.006900500000000000e+07	1.514118000000000000e+07	1.593802700000000000e+07	1.417544500000000000e+07	1.886950400000000000e+07	1.551476800000000000e+07	1.870553600000000000e+07	3.700693200000000000e+07	1.891494000000000000e+07	2.431748000000000000e+07	2.425385000000000000e+07	4.004567600000000000e+07	7.421619200000000000e+07	5.527187600000000000e+07	8.466497600000000000e+07	6.881588800000000000e+07	7.206299200000000000e+07	6.908504000000000000e+07	7.783433600000000000e+07	6.274078800000000000e+07	9.962972000000000000e+07	1.202908240000000000e+08	7.324532800000000000e+07	6.568798000000000000e+07	7.212066400000000000e+07	8.137173600000000000e+07	8.254830400000000000e+07	1.001411040000000000e+08	9.124612800000000000e+07	7.987584800000000000e+07	1.000988080000000000e+08	7.035385600000000000e+07	7.175358400000000000e+07	8.733784800000000000e+07	7.831040000000000000e+07	9.670460000000000000e+07
8.790019999999999811e+01	7.385120000000000000e+05	1.779904000000000000e+06	2.865024000000000000e+06	3.836710299999999814e+06	5.171885500000000000e+06	6.975911500000000000e+06	1.068044900000000000e+07	8.342222500000000000e+06	9.913780000000000000e+06	1.691498200000000000e+07	1.134565300000000000e+07	7.985102000000000000e+06	1.931774400000000000e+07	1.020524500000000000e+07	1.075222800000000000e+07	1.508749600000000000e+07	1.722497600000000000e+07	1.372294000000000000e+07	1.698109600000000000e+07	2.326929000000000000e+07	1.522783700000000000e+07	1.783152000000000000e+07	3.096808000000000000e+07	2.089738400000000000e+07	3.659382800000000000e+07	4.629956800000000000e+07	4.848256800000000000e+07	6.496127600000000000e+07	6.767200000000000000e+07	8.011249600000000000e+07	9.103614400000000000e+07	8.242334400000000000e+07	7.997600000000000000e+07	7.296848800000000000e+07	1.042706320000000000e+08	7.092487200000000000e+07	8.409592000000000000e+07	6.708948400000000000e+07	9.642491200000000000e+07	7.510054400000000000e+07	8.025860800000000000e+07	7.376448800000000000e+07	6.681648400000000000e+07	8.610877600000000000e+07	7.330332800000000000e+07	5.968584000000000000e+07	9.109561600000000000e+07	6.598320000000000000e+07	6.443054400000000000e+07
8.790170000000000528e+01	7.232480000000000000e+05	1.722560000000000000e+06	2.883648000000000000e+06	3.692461799999999814e+06	4.576391000000000000e+06	6.085794000000000000e+06	6.055875000000000000e+06	8.273297500000000000e+06	1.153215200000000000e+07	1.079691300000000000e+07	1.078644400000000000e+07	1.217875000000000000e+07	1.179606800000000000e+07	1.089732200000000000e+07	1.839523800000000000e+07	1.733424000000000000e+07	1.662321000000000000e+07	1.283531600000000000e+07	2.350154400000000000e+07	1.366843700000000000e+07	2.248216800000000000e+07	3.752892800000000000e+07	2.215400000000000000e+07	2.439680000000000000e+07	2.644254600000000000e+07	6.243511200000000000e+07	5.678200000000000000e+07	7.421042400000000000e+07	5.275244000000000000e+07	5.949464800000000000e+07	8.610877600000000000e+07	1.175935600000000000e+08	7.055767200000000000e+07	7.639630400000000000e+07	0.000000000000000000e+00	9.102460800000000000e+07	8.481108800000000000e+07	8.083728000000000000e+07	8.554356000000000000e+07	7.634440000000000000e+07	7.139972800000000000e+07	8.994900800000000000e+07	7.615798400000000000e+07	7.503902400000000000e+07	7.471160000000000000e+07	7.381721600000000000e+07	9.976333600000000000e+07	6.887120000000000000e+07	6.092056400000000000e+07
8.790319999999999823e+01	7.224160000000000000e+05	1.731168000000000000e+06	2.729024000000000000e+06	3.548154000000000000e+06	5.737100500000000000e+06	5.388287000000000000e+06	9.790091000000000000e+06	6.882046500000000000e+06	1.514737700000000000e+07	8.258255500000000000e+06	8.303755500000000000e+06	1.210988100000000000e+07	1.120183900000000000e+07	8.617072000000000000e+06	1.536700200000000000e+07	1.271083800000000000e+07	1.207061500000000000e+07	1.806248800000000000e+07	1.513986800000000000e+07	1.563029300000000000e+07	2.021375200000000000e+07	2.381023800000000000e+07	2.382776000000000000e+07	4.175760000000000000e+07	3.720710400000000000e+07	4.090503200000000000e+07	4.603522400000000000e+07	6.535154400000000000e+07	5.711170800000000000e+07	6.469020400000000000e+07	6.058758800000000000e+07	7.522550400000000000e+07	7.176884800000000000e+07	6.634932000000000000e+07	0.000000000000000000e+00	7.770360800000000000e+07	9.147255200000000000e+07	8.337305600000000000e+07	8.426894400000000000e+07	9.535408000000000000e+07	7.507939200000000000e+07	8.498347200000000000e+07	8.664638400000000000e+07	8.582040000000000000e+07	8.011735200000000000e+07	7.797501600000000000e+07	1.222924160000000000e+08	7.803680000000000000e+07	7.145242400000000000e+07
8.790460000000000207e+01	7.657280000000000000e+05	1.718080000000000000e+06	2.720448000000000000e+06	3.536019299999999814e+06	8.124485000000000000e+06	6.007812500000000000e+06	1.096882400000000000e+07	1.049819600000000000e+07	1.137466500000000000e+07	9.356779000000000000e+06	7.653321500000000000e+06	1.051281500000000000e+07	1.603542400000000000e+07	1.209989900000000000e+07	1.779273800000000000e+07	1.477045200000000000e+07	2.227342000000000000e+07	1.527847100000000000e+07	2.043486200000000000e+07	1.445903600000000000e+07	1.788183800000000000e+07	2.306851200000000000e+07	2.316160000000000000e+07	3.020438200000000000e+07	3.337556200000000000e+07	6.947530400000000000e+07	4.578241600000000000e+07	5.832672800000000000e+07	5.354643200000000000e+07	7.966263200000000000e+07	1.121932560000000000e+08	7.268011200000000000e+07	7.836302400000000000e+07	7.716338400000000000e+07	1.000000000000000000e+02	7.299924800000000000e+07	9.447549600000000000e+07	9.996423200000000000e+07	1.056298400000000000e+08	8.976152800000000000e+07	1.167207440000000000e+08	8.133532000000000000e+07	9.532650400000000000e+07	7.841300800000000000e+07	9.094236000000000000e+07	1.357222720000000000e+08	8.280872000000000000e+07	7.111700000000000000e+07	7.566208800000000000e+07
8.790609999999999502e+01	7.333120000000000000e+05	1.794880000000000000e+06	2.845632000000000000e+06	3.457916799999999814e+06	5.129590500000000000e+06	6.067770500000000000e+06	9.002587000000000000e+06	7.727182000000000000e+06	6.845805000000000000e+06	1.027903800000000000e+07	1.549456600000000000e+07	9.754570000000000000e+06	1.412043000000000000e+07	1.078397800000000000e+07	1.522169800000000000e+07	1.516370800000000000e+07	1.294852700000000000e+07	1.375748700000000000e+07	1.424830900000000000e+07	2.245586600000000000e+07	1.588397500000000000e+07	2.223974200000000000e+07	2.340932000000000000e+07	7.289306400000000000e+07	3.070617000000000000e+07	3.861341200000000000e+07	5.088280800000000000e+07	5.092318000000000000e+07	9.211851200000000000e+07	6.640315200000000000e+07	6.149116400000000000e+07	7.245710400000000000e+07	8.239835200000000000e+07	8.928474400000000000e+07	0.000000000000000000e+00	6.822568000000000000e+07	1.259295200000000000e+08	7.923776000000000000e+07	1.063988400000000000e+08	8.205230400000000000e+07	9.382761600000000000e+07	9.252482400000000000e+07	1.048840080000000000e+08	6.139407600000000000e+07	6.601152400000000000e+07	8.102560000000000000e+07	1.714580960000000000e+08	6.349230000000000000e+07	9.033228800000000000e+07
8.790760000000000218e+01	7.631200000000000000e+05	1.700352000000000000e+06	2.745600000000000000e+06	3.999160500000000000e+06	5.490540000000000000e+06	6.609074500000000000e+06	8.954284000000000000e+06	7.669514500000000000e+06	1.024573600000000000e+07	1.375633000000000000e+07	1.064390500000000000e+07	1.071942100000000000e+07	9.684688000000000000e+06	1.417068900000000000e+07	1.540679800000000000e+07	1.531636800000000000e+07	1.066941900000000000e+07	1.609147400000000000e+07	1.688690200000000000e+07	1.535315700000000000e+07	2.796271600000000000e+07	1.860797000000000000e+07	2.517636000000000000e+07	5.522063200000000000e+07	3.028562400000000000e+07	6.908504000000000000e+07	5.625908000000000000e+07	5.989164400000000000e+07	5.905535600000000000e+07	6.186412800000000000e+07	9.801866400000000000e+07	7.460453600000000000e+07	8.264443200000000000e+07	6.372126400000000000e+07	0.000000000000000000e+00	9.760724800000000000e+07	8.626065600000000000e+07	9.061896000000000000e+07	8.513599200000000000e+07	8.573196800000000000e+07	8.234452000000000000e+07	7.377185600000000000e+07	8.066529600000000000e+07	8.179660800000000000e+07	8.112299200000000000e+07	9.039688000000000000e+07	7.705937600000000000e+07	6.991240000000000000e+07	8.866885600000000000e+07
8.790900000000000603e+01	8.688160000000000000e+05	1.701984000000000000e+06	2.617600000000000000e+06	3.295525500000000000e+06	4.859119000000000000e+06	7.426978000000000000e+06	7.523103000000000000e+06	1.040629600000000000e+07	8.668073000000000000e+06	1.032998400000000000e+07	1.283558600000000000e+07	1.069072600000000000e+07	1.642773500000000000e+07	1.094288600000000000e+07	1.438828600000000000e+07	1.299223800000000000e+07	1.250395000000000000e+07	1.944620600000000000e+07	1.431297900000000000e+07	1.727973800000000000e+07	1.738674400000000000e+07	2.148690400000000000e+07	1.914792000000000000e+07	4.728500000000000000e+07	4.679845600000000000e+07	4.495862400000000000e+07	4.086370000000000000e+07	7.240327200000000000e+07	8.282514400000000000e+07	6.372126400000000000e+07	7.288582400000000000e+07	1.098170480000000000e+08	6.240531200000000000e+07	7.594067200000000000e+07	0.000000000000000000e+00	9.456969600000000000e+07	9.029021600000000000e+07	6.858711200000000000e+07	9.345464800000000000e+07	7.505824800000000000e+07	7.959534400000000000e+07	6.702462400000000000e+07	7.441852000000000000e+07	1.123297520000000000e+08	8.235402400000000000e+07	8.147612000000000000e+07	6.461252000000000000e+07	7.768340000000000000e+07	8.124027200000000000e+07
8.791049999999999898e+01	7.216960000000000000e+05	1.796192000000000000e+06	2.071958399999999907e+06	3.307601299999999814e+06	5.268010500000000000e+06	6.729471000000000000e+06	7.432986000000000000e+06	8.232861500000000000e+06	1.642797800000000000e+07	9.140486000000000000e+06	9.502224000000000000e+06	1.346544800000000000e+07	1.450121600000000000e+07	1.309823000000000000e+07	1.509490500000000000e+07	1.128484400000000000e+07	1.389974900000000000e+07	1.299676500000000000e+07	1.879280000000000000e+07	2.051130200000000000e+07	2.500917400000000000e+07	2.082666600000000000e+07	3.919872000000000000e+07	3.089578400000000000e+07	2.432587400000000000e+07	4.641972400000000000e+07	5.980032400000000000e+07	5.509692800000000000e+07	7.674043200000000000e+07	6.265139200000000000e+07	5.697328800000000000e+07	7.950114400000000000e+07	6.351171200000000000e+07	7.015010400000000000e+07	0.000000000000000000e+00	7.131513600000000000e+07	9.698436000000000000e+07	9.290096800000000000e+07	8.556855200000000000e+07	8.310775200000000000e+07	7.811694400000000000e+07	7.310303200000000000e+07	7.922594400000000000e+07	6.598596800000000000e+07	9.930722400000000000e+07	8.088814400000000000e+07	7.258076800000000000e+07	6.716500000000000000e+07	8.169130400000000000e+07
8.791200000000000614e+01	7.572000000000000000e+05	1.751776000000000000e+06	2.607970500000000000e+06	3.698469500000000000e+06	5.875400500000000000e+06	7.481168500000000000e+06	7.877924500000000000e+06	1.091243600000000000e+07	1.046091400000000000e+07	1.023332300000000000e+07	1.612219400000000000e+07	1.007618700000000000e+07	1.052693500000000000e+07	1.244582400000000000e+07	1.180614100000000000e+07	1.397807600000000000e+07	1.551457600000000000e+07	1.613200900000000000e+07	1.529217100000000000e+07	1.722255800000000000e+07	2.623034600000000000e+07	2.491032600000000000e+07	3.629208000000000000e+07	2.507676600000000000e+07	3.101857600000000000e+07	4.760398400000000000e+07	4.779719600000000000e+07	4.916120800000000000e+07	7.806888000000000000e+07	6.340212800000000000e+07	7.451417600000000000e+07	6.367320000000000000e+07	8.807164800000000000e+07	7.750943200000000000e+07	1.009466320000000000e+08	7.485638400000000000e+07	6.873514400000000000e+07	9.760724800000000000e+07	1.056240720000000000e+08	9.335660000000000000e+07	8.896753600000000000e+07	6.691223200000000000e+07	8.145666400000000000e+07	8.064503200000000000e+07	7.752236000000000000e+07	1.079348640000000000e+08	1.164109600000000000e+08	1.047280000000000000e+08	7.447281600000000000e+07
[truncated: 30 more columns]
