# Supplementary material for: Otolith microchemistry and diadromy in Patagonian river fishes
Source: PeerJ. 2019 Jan 3;7:e6149. doi: 10.7717/peerj.6149 (PMC6321752; doi:10.7717/peerj.6149)
Supplement: Supplemental Information 3 — Raw data. This archive contains the raw data used to generate the analyses reported in the paper cited above. The python script provided allows to convert from the isotopic intensities measured by LA-ICP-MS to molar concentrations of Sr:Ca. [file peerj-07-6149-s003.zip › Dataset S1/Alo_etAl_scripts/samples/040.txt]

4.794870000000000232e+01	1.431900000000000000e+04	1.592200000000000000e+04	3.907700000000000000e+04	1.976680000000000000e+05	6.108800000000000000e+05	1.424768000000000000e+06	2.374016000000000000e+06	3.434770000000000000e+06	3.410657299999999814e+06	5.039525000000000000e+06	6.667056500000000000e+06	7.125359000000000000e+06	8.612740000000000000e+06	7.106914000000000000e+06	8.459451000000000000e+06	7.335212500000000000e+06	6.570078500000000000e+06	5.754714000000000000e+06	6.744961000000000000e+06	8.493192000000000000e+06	9.914429000000000000e+06	6.906746000000000000e+06	8.801826000000000000e+06	9.554853000000000000e+06	8.818850000000000000e+06	9.143527000000000000e+06	7.494267000000000000e+06	8.696954000000000000e+06	7.988729500000000000e+06	6.501278000000000000e+06	8.003266500000000000e+06	7.438507000000000000e+06	8.277019000000000000e+06	8.904731000000000000e+06	9.317724000000000000e+06	8.510396000000000000e+06	7.568476500000000000e+06	8.569598000000000000e+06	1.001549700000000000e+07	1.092475200000000000e+07	8.925928000000000000e+06	6.567657000000000000e+06	7.825600500000000000e+06	7.878719000000000000e+06	7.030768000000000000e+06	6.772963500000000000e+06	5.910280000000000000e+06	4.245373500000000000e+06	4.316532500000000000e+06
4.794950000000000045e+01	1.832600000000000000e+04	1.732400000000000000e+04	3.687000000000000000e+04	1.936240000000000000e+05	5.739840000000000000e+05	1.490368000000000000e+06	2.516608000000000000e+06	3.707826000000000000e+06	5.121732000000000000e+06	5.735377000000000000e+06	6.878617500000000000e+06	8.623946000000000000e+06	9.416061000000000000e+06	9.131429000000000000e+06	9.728275000000000000e+06	8.353727500000000000e+06	8.610046000000000000e+06	7.199213000000000000e+06	8.762344000000000000e+06	1.012156500000000000e+07	1.167012900000000000e+07	7.688024000000000000e+06	8.305623000000000000e+06	9.601970000000000000e+06	1.094431800000000000e+07	8.162404000000000000e+06	1.071108600000000000e+07	9.344288000000000000e+06	7.472340500000000000e+06	8.329990500000000000e+06	7.350576000000000000e+06	9.099324000000000000e+06	8.873786000000000000e+06	8.717948000000000000e+06	1.058451600000000000e+07	1.043568400000000000e+07	8.790676000000000000e+06	1.074004400000000000e+07	8.743859000000000000e+06	1.024266600000000000e+07	9.848036000000000000e+06	8.910263000000000000e+06	8.800819000000000000e+06	8.119726500000000000e+06	6.371424000000000000e+06	6.570161000000000000e+06	7.242110000000000000e+06	5.578068500000000000e+06	4.897894000000000000e+06
4.795029999999999859e+01	1.642300000000000000e+04	1.702400000000000000e+04	3.707100000000000000e+04	2.051480000000000000e+05	6.009760000000000000e+05	1.530560000000000000e+06	2.667072000000000000e+06	4.132685000000000000e+06	5.428038000000000000e+06	5.413675500000000000e+06	6.984574500000000000e+06	8.452111000000000000e+06	7.325255500000000000e+06	9.243470000000000000e+06	7.866003000000000000e+06	9.501748000000000000e+06	8.397365000000000000e+06	7.972122500000000000e+06	8.322422000000000000e+06	8.194294000000000000e+06	7.819143000000000000e+06	9.700284000000000000e+06	7.596963500000000000e+06	8.626751000000000000e+06	9.188854000000000000e+06	8.381113500000000000e+06	9.056043000000000000e+06	7.624510000000000000e+06	6.943988000000000000e+06	7.663525000000000000e+06	6.627654000000000000e+06	9.233928000000000000e+06	7.791997500000000000e+06	9.383465000000000000e+06	8.370527500000000000e+06	9.661840000000000000e+06	9.965677000000000000e+06	1.186686600000000000e+07	9.112704000000000000e+06	1.069344000000000000e+07	8.573004000000000000e+06	9.178302000000000000e+06	8.002505000000000000e+06	7.758330000000000000e+06	7.996844000000000000e+06	8.142033000000000000e+06	6.517764000000000000e+06	5.636857000000000000e+06	5.448365000000000000e+06
4.795109999999999673e+01	1.832600000000000000e+04	1.662300000000000000e+04	3.937800000000000000e+04	2.306480000000000000e+05	6.505440000000000000e+05	1.466144000000000000e+06	2.009114399999999907e+06	3.701763500000000000e+06	4.480014000000000000e+06	5.460400500000000000e+06	7.149030500000000000e+06	7.901339000000000000e+06	7.561554000000000000e+06	8.735866000000000000e+06	1.034519800000000000e+07	7.711965500000000000e+06	7.640456000000000000e+06	7.954067500000000000e+06	8.574844000000000000e+06	9.178527000000000000e+06	6.917788500000000000e+06	7.776593000000000000e+06	8.364638500000000000e+06	1.024387400000000000e+07	1.067403000000000000e+07	9.769896000000000000e+06	8.327610000000000000e+06	1.014279800000000000e+07	7.026202500000000000e+06	7.043974000000000000e+06	7.758449500000000000e+06	8.286559000000000000e+06	8.956710000000000000e+06	1.165937500000000000e+07	8.926922000000000000e+06	9.992712000000000000e+06	9.912844000000000000e+06	1.002049000000000000e+07	8.796551000000000000e+06	9.625755000000000000e+06	9.360566000000000000e+06	8.077036500000000000e+06	8.150594500000000000e+06	8.401093000000000000e+06	6.593098000000000000e+06	7.276473000000000000e+06	6.358229000000000000e+06	5.554506000000000000e+06	4.798920500000000000e+06
4.795190000000000197e+01	2.033000000000000000e+04	1.802600000000000000e+04	4.760400000000000000e+04	2.114200000000000000e+05	6.413440000000000000e+05	1.550432000000000000e+06	2.622612500000000000e+06	4.120438799999999814e+06	3.867286500000000000e+06	5.741101000000000000e+06	6.343782500000000000e+06	8.967143000000000000e+06	7.992368000000000000e+06	8.494095000000000000e+06	9.487186000000000000e+06	7.717847000000000000e+06	7.669995000000000000e+06	7.888975500000000000e+06	7.372500000000000000e+06	8.703848000000000000e+06	6.677950000000000000e+06	8.179116000000000000e+06	7.124248000000000000e+06	7.150395500000000000e+06	1.032795800000000000e+07	8.422210000000000000e+06	8.846223000000000000e+06	6.773473000000000000e+06	6.726783500000000000e+06	7.639832500000000000e+06	7.064994500000000000e+06	6.865388000000000000e+06	8.938755000000000000e+06	9.604993000000000000e+06	9.098667000000000000e+06	8.646096000000000000e+06	7.703259000000000000e+06	1.054560200000000000e+07	9.030973000000000000e+06	9.762267000000000000e+06	1.064757300000000000e+07	9.196001000000000000e+06	8.091311500000000000e+06	6.840162500000000000e+06	7.133088000000000000e+06	6.558015000000000000e+06	6.726472000000000000e+06	5.872835500000000000e+06	5.219403500000000000e+06
4.795270000000000010e+01	1.652300000000000000e+04	1.842600000000000000e+04	4.138400000000000000e+04	2.040360000000000000e+05	5.948000000000000000e+05	1.691104000000000000e+06	3.254317000000000000e+06	4.314560000000000000e+06	4.636170000000000000e+06	6.261500500000000000e+06	8.118970000000000000e+06	8.215186500000000000e+06	8.140143000000000000e+06	8.511549000000000000e+06	9.028954000000000000e+06	1.022584700000000000e+07	6.635182500000000000e+06	6.925778500000000000e+06	9.307969000000000000e+06	7.755193000000000000e+06	7.865918000000000000e+06	8.818376000000000000e+06	7.927687000000000000e+06	7.646401500000000000e+06	9.452807000000000000e+06	9.090148000000000000e+06	8.397472000000000000e+06	8.259964000000000000e+06	1.149285900000000000e+07	8.412739000000000000e+06	8.807833000000000000e+06	7.917800000000000000e+06	6.917164000000000000e+06	8.198872500000000000e+06	1.028289900000000000e+07	9.809576000000000000e+06	8.514301000000000000e+06	1.003840200000000000e+07	8.978046000000000000e+06	9.341118000000000000e+06	8.355803000000000000e+06	8.426815000000000000e+06	7.748603500000000000e+06	7.448414000000000000e+06	7.246764000000000000e+06	7.202738000000000000e+06	6.284654000000000000e+06	5.218387000000000000e+06	5.108197500000000000e+06
4.795349999999999824e+01	1.772500000000000000e+04	1.572100000000000000e+04	4.730300000000000000e+04	2.062600000000000000e+05	6.185120000000000000e+05	1.468288000000000000e+06	2.480448000000000000e+06	4.278185000000000000e+06	4.329748500000000000e+06	6.343386000000000000e+06	6.567090500000000000e+06	8.250453000000000000e+06	7.897943000000000000e+06	7.590811500000000000e+06	8.447479000000000000e+06	7.176419000000000000e+06	6.593591500000000000e+06	8.798365000000000000e+06	1.036359400000000000e+07	1.124623500000000000e+07	8.234739000000000000e+06	7.942379500000000000e+06	1.070401800000000000e+07	9.140601000000000000e+06	8.848178000000000000e+06	6.696506000000000000e+06	8.321555000000000000e+06	1.100536500000000000e+07	6.926513500000000000e+06	7.616257500000000000e+06	8.090618000000000000e+06	7.456033500000000000e+06	9.122085000000000000e+06	7.924411000000000000e+06	8.246095500000000000e+06	9.142168000000000000e+06	1.062996200000000000e+07	1.075795600000000000e+07	1.056045100000000000e+07	9.774117000000000000e+06	8.743478000000000000e+06	8.397472000000000000e+06	7.648105500000000000e+06	7.052506000000000000e+06	7.116053500000000000e+06	6.883505000000000000e+06	6.198694000000000000e+06	5.725452000000000000e+06	4.860701500000000000e+06
4.795430000000000348e+01	1.692400000000000000e+04	1.922800000000000000e+04	4.880800000000000000e+04	2.343960000000000000e+05	6.270880000000000000e+05	1.469248000000000000e+06	2.673152000000000000e+06	4.417865000000000000e+06	3.988677000000000000e+06	5.665056000000000000e+06	7.013824000000000000e+06	7.830096000000000000e+06	8.104970000000000000e+06	8.658971000000000000e+06	8.095119000000000000e+06	1.205679800000000000e+07	1.136615900000000000e+07	7.193392500000000000e+06	8.692266000000000000e+06	7.889779000000000000e+06	8.989453000000000000e+06	8.859763000000000000e+06	9.463746000000000000e+06	8.177745000000000000e+06	9.253141000000000000e+06	8.310021000000000000e+06	7.826463000000000000e+06	7.356399000000000000e+06	6.973426000000000000e+06	9.061523000000000000e+06	7.356399000000000000e+06	7.420980000000000000e+06	7.685685000000000000e+06	9.745139000000000000e+06	7.950392500000000000e+06	1.104975600000000000e+07	1.054754300000000000e+07	1.086425100000000000e+07	9.200993000000000000e+06	1.207515000000000000e+07	8.349932500000000000e+06	8.222583500000000000e+06	8.050215000000000000e+06	7.339490500000000000e+06	6.860197000000000000e+06	6.600833000000000000e+06	6.732603000000000000e+06	5.524935000000000000e+06	5.200993000000000000e+06
4.795510000000000161e+01	1.942800000000000000e+04	1.592200000000000000e+04	4.981100000000000000e+04	2.325720000000000000e+05	6.195520000000000000e+05	1.547072000000000000e+06	1.774508399999999907e+06	3.871694500000000000e+06	4.323973500000000000e+06	7.056526500000000000e+06	7.066920000000000000e+06	8.108440500000000000e+06	7.472794500000000000e+06	8.854040000000000000e+06	9.316993000000000000e+06	7.429548000000000000e+06	7.628522000000000000e+06	7.252902000000000000e+06	8.862188000000000000e+06	7.467998000000000000e+06	8.796273000000000000e+06	9.558148000000000000e+06	8.051856000000000000e+06	6.484816500000000000e+06	8.536831000000000000e+06	9.060625000000000000e+06	1.198165200000000000e+07	9.571635000000000000e+06	9.374056000000000000e+06	9.209338000000000000e+06	6.959939500000000000e+06	7.514689000000000000e+06	8.406720000000000000e+06	9.278064000000000000e+06	7.524107000000000000e+06	9.573340000000000000e+06	1.125268500000000000e+07	9.773018000000000000e+06	1.222505600000000000e+07	8.154933000000000000e+06	9.713254000000000000e+06	1.022135000000000000e+07	9.462616000000000000e+06	8.056665500000000000e+06	7.064836500000000000e+06	7.282607500000000000e+06	6.345966500000000000e+06	5.760678000000000000e+06	5.435761500000000000e+06
4.795589999999999975e+01	1.772500000000000000e+04	1.702400000000000000e+04	6.055100000000000000e+04	2.232600000000000000e+05	6.348320000000000000e+05	1.568160000000000000e+06	3.302392000000000000e+06	3.483271000000000000e+06	4.636170000000000000e+06	5.805464500000000000e+06	6.549352500000000000e+06	6.929973500000000000e+06	7.986466500000000000e+06	8.966080000000000000e+06	8.811811000000000000e+06	8.265509000000000000e+06	8.113553500000000000e+06	1.029049500000000000e+07	7.970859500000000000e+06	7.192740500000000000e+06	8.632326000000000000e+06	8.279865000000000000e+06	7.508322000000000000e+06	7.337112000000000000e+06	8.789522000000000000e+06	1.034312300000000000e+07	8.135022500000000000e+06	8.481254000000000000e+06	7.178785500000000000e+06	8.424290000000000000e+06	6.965879500000000000e+06	8.175323500000000000e+06	8.525318000000000000e+06	8.152002000000000000e+06	1.061432300000000000e+07	1.100255600000000000e+07	9.930455000000000000e+06	9.059120000000000000e+06	9.458599000000000000e+06	1.031969100000000000e+07	8.949409000000000000e+06	9.283329000000000000e+06	7.996836500000000000e+06	7.534521000000000000e+06	6.644315000000000000e+06	6.822038500000000000e+06	6.401147500000000000e+06	5.082667000000000000e+06	4.953497000000000000e+06
8.789879999999999427e+01	1.602200000000000000e+04	1.782500000000000000e+04	8.184800000000000000e+04	4.310160000000000000e+05	1.201696000000000000e+06	2.620672000000000000e+06	4.276752000000000000e+06	7.597767500000000000e+06	8.289435000000000000e+06	8.284342500000000000e+06	9.594848000000000000e+06	1.092194500000000000e+07	1.313215700000000000e+07	1.315121100000000000e+07	1.224268200000000000e+07	1.128541300000000000e+07	1.586649400000000000e+07	1.320372400000000000e+07	1.217601600000000000e+07	1.372940400000000000e+07	1.145917300000000000e+07	1.271849700000000000e+07	1.447322800000000000e+07	1.202427100000000000e+07	1.317560200000000000e+07	1.434484800000000000e+07	1.427756600000000000e+07	1.360541400000000000e+07	1.248529300000000000e+07	1.107317800000000000e+07	1.063219900000000000e+07	1.375998700000000000e+07	1.507558500000000000e+07	1.163559000000000000e+07	1.296433500000000000e+07	1.344161600000000000e+07	1.590619900000000000e+07	1.423199000000000000e+07	1.335618200000000000e+07	1.589464200000000000e+07	1.555961600000000000e+07	1.264604400000000000e+07	1.224632200000000000e+07	1.225147900000000000e+07	1.209508800000000000e+07	1.197994400000000000e+07	9.942435000000000000e+06	8.107385000000000000e+06	8.150677000000000000e+06
8.790019999999999811e+01	1.351800000000000000e+04	1.832600000000000000e+04	7.642200000000000000e+04	4.131280000000000000e+05	1.269344000000000000e+06	2.660288000000000000e+06	4.445255000000000000e+06	5.856132500000000000e+06	1.068282600000000000e+07	8.752060000000000000e+06	1.127606000000000000e+07	1.093401600000000000e+07	1.292513000000000000e+07	1.510496300000000000e+07	1.276523600000000000e+07	1.256305600000000000e+07	1.225280300000000000e+07	1.262098300000000000e+07	1.211132800000000000e+07	1.443252800000000000e+07	1.768095000000000000e+07	1.554136100000000000e+07	1.145446100000000000e+07	1.415454300000000000e+07	1.424971500000000000e+07	1.752416800000000000e+07	1.403304800000000000e+07	1.025926600000000000e+07	1.104132600000000000e+07	1.248343400000000000e+07	1.018356200000000000e+07	1.359079800000000000e+07	1.421280000000000000e+07	1.196275200000000000e+07	1.469337000000000000e+07	1.517810400000000000e+07	1.312719300000000000e+07	1.447946200000000000e+07	1.633879400000000000e+07	1.412733300000000000e+07	1.661157600000000000e+07	1.332790200000000000e+07	1.500664500000000000e+07	1.122415900000000000e+07	1.132740500000000000e+07	1.090520100000000000e+07	1.017566800000000000e+07	9.487441000000000000e+06	8.200349000000000000e+06
8.790170000000000528e+01	1.572100000000000000e+04	1.712400000000000000e+04	7.813000000000000000e+04	4.362320000000000000e+05	1.210848000000000000e+06	2.037624600000000093e+06	4.198510000000000000e+06	6.523614000000000000e+06	7.324201500000000000e+06	9.763189000000000000e+06	1.130002400000000000e+07	1.265733700000000000e+07	1.451453900000000000e+07	1.464453500000000000e+07	1.357606200000000000e+07	1.107368800000000000e+07	1.172677200000000000e+07	1.248414700000000000e+07	1.228734400000000000e+07	1.425066100000000000e+07	1.749291400000000000e+07	1.099630400000000000e+07	2.010874800000000000e+07	1.380466800000000000e+07	1.555282200000000000e+07	1.193313700000000000e+07	1.210391100000000000e+07	1.290566900000000000e+07	1.207996900000000000e+07	1.477233100000000000e+07	9.775222000000000000e+06	1.067227400000000000e+07	1.299469500000000000e+07	1.682914200000000000e+07	1.508984900000000000e+07	1.382558800000000000e+07	1.433765100000000000e+07	1.768787600000000000e+07	1.727601200000000000e+07	1.386047100000000000e+07	1.416154200000000000e+07	1.162605200000000000e+07	1.323949000000000000e+07	1.141930400000000000e+07	1.111708700000000000e+07	1.164230800000000000e+07	1.038437600000000000e+07	9.422172000000000000e+06	9.034890000000000000e+06
8.790319999999999823e+01	1.632200000000000000e+04	1.672300000000000000e+04	8.044000000000000000e+04	4.510720000000000000e+05	1.227840000000000000e+06	3.247017299999999814e+06	4.692000000000000000e+06	6.226309000000000000e+06	8.179710000000000000e+06	7.933438000000000000e+06	1.174687500000000000e+07	1.094561300000000000e+07	1.540071800000000000e+07	1.284410100000000000e+07	1.154336200000000000e+07	1.369343200000000000e+07	1.025998000000000000e+07	1.412522900000000000e+07	1.720218800000000000e+07	1.319059200000000000e+07	1.813139400000000000e+07	1.459465200000000000e+07	1.105244600000000000e+07	1.282968300000000000e+07	1.432620200000000000e+07	1.496554900000000000e+07	1.405028000000000000e+07	1.060890600000000000e+07	1.203329100000000000e+07	1.250135100000000000e+07	1.375099900000000000e+07	1.142077600000000000e+07	1.360965400000000000e+07	1.451265700000000000e+07	1.180991000000000000e+07	1.205983600000000000e+07	1.725214400000000000e+07	1.489851400000000000e+07	1.538377700000000000e+07	1.710476400000000000e+07	1.236334800000000000e+07	1.179511900000000000e+07	1.321587200000000000e+07	1.323270700000000000e+07	1.133876100000000000e+07	1.205380200000000000e+07	1.043342600000000000e+07	8.355262500000000000e+06	7.971387500000000000e+06
8.790460000000000207e+01	1.552100000000000000e+04	1.772500000000000000e+04	8.898600000000000000e+04	4.046480000000000000e+05	1.270432000000000000e+06	2.592192000000000000e+06	4.343095500000000000e+06	5.661890000000000000e+06	7.457142000000000000e+06	1.135931500000000000e+07	1.226397200000000000e+07	1.117662000000000000e+07	1.186214100000000000e+07	1.255491900000000000e+07	1.314130500000000000e+07	1.127341500000000000e+07	1.317536700000000000e+07	1.474360400000000000e+07	1.226414100000000000e+07	1.498327700000000000e+07	1.496519400000000000e+07	1.178337600000000000e+07	1.254719400000000000e+07	1.234522300000000000e+07	1.309911400000000000e+07	1.239417500000000000e+07	1.305986300000000000e+07	1.195551700000000000e+07	1.008431100000000000e+07	1.071365900000000000e+07	1.291731600000000000e+07	1.233893400000000000e+07	1.180021500000000000e+07	1.305360300000000000e+07	1.416630900000000000e+07	1.538484000000000000e+07	1.437874300000000000e+07	1.657920200000000000e+07	1.656689200000000000e+07	1.531351800000000000e+07	1.598274800000000000e+07	1.257012700000000000e+07	1.355881600000000000e+07	1.104644200000000000e+07	1.179937100000000000e+07	1.074546200000000000e+07	9.334951000000000000e+06	9.186548000000000000e+06	8.150677000000000000e+06
8.790609999999999502e+01	1.742500000000000000e+04	1.672300000000000000e+04	9.833800000000000000e+04	4.200800000000000000e+05	1.161184000000000000e+06	2.182840299999999814e+06	4.210649000000000000e+06	6.341617500000000000e+06	8.555547000000000000e+06	9.389389000000000000e+06	1.052966400000000000e+07	1.189922700000000000e+07	1.180902700000000000e+07	1.329863200000000000e+07	1.610197200000000000e+07	1.124400900000000000e+07	1.336489000000000000e+07	1.473172600000000000e+07	1.270992200000000000e+07	1.508860500000000000e+07	1.293445700000000000e+07	1.217407400000000000e+07	1.407711500000000000e+07	1.639047800000000000e+07	1.532453200000000000e+07	1.222884400000000000e+07	1.340335400000000000e+07	1.028838400000000000e+07	1.069464300000000000e+07	1.150978600000000000e+07	1.081878200000000000e+07	1.181266900000000000e+07	1.119730500000000000e+07	1.499115800000000000e+07	1.224234600000000000e+07	1.404412400000000000e+07	1.483709700000000000e+07	1.513420100000000000e+07	1.456927300000000000e+07	1.518316800000000000e+07	1.373841000000000000e+07	1.317606800000000000e+07	1.522559100000000000e+07	1.191301400000000000e+07	1.157201900000000000e+07	1.144551700000000000e+07	9.309935000000000000e+06	9.929709000000000000e+06	8.497146000000000000e+06
8.790760000000000218e+01	1.612200000000000000e+04	2.183300000000000000e+04	7.762600000000000000e+04	4.588560000000000000e+05	1.309792000000000000e+06	2.950724500000000000e+06	3.928028000000000000e+06	6.177687500000000000e+06	7.035105000000000000e+06	9.798232000000000000e+06	1.155281700000000000e+07	1.267532600000000000e+07	1.155455100000000000e+07	1.251364000000000000e+07	1.123795200000000000e+07	1.265715600000000000e+07	1.128912100000000000e+07	1.960033200000000000e+07	1.315546900000000000e+07	1.200740600000000000e+07	1.350207200000000000e+07	1.225070000000000000e+07	1.415383500000000000e+07	1.380466800000000000e+07	1.190111800000000000e+07	1.189770900000000000e+07	1.368303600000000000e+07	1.127953300000000000e+07	9.638408000000000000e+06	1.176958300000000000e+07	1.047473400000000000e+07	1.048509100000000000e+07	1.279364600000000000e+07	1.132638300000000000e+07	1.317180000000000000e+07	1.498316800000000000e+07	1.503715800000000000e+07	1.631947400000000000e+07	1.479784000000000000e+07	1.773328800000000000e+07	1.459031000000000000e+07	1.393384300000000000e+07	1.282592600000000000e+07	1.364615800000000000e+07	1.175962400000000000e+07	1.108358900000000000e+07	9.844335000000000000e+06	8.933015000000000000e+06	8.738340000000000000e+06
8.790900000000000603e+01	1.461900000000000000e+04	1.552100000000000000e+04	8.938800000000000000e+04	4.753520000000000000e+05	1.185984000000000000e+06	2.491214299999999814e+06	4.836345000000000000e+06	5.625515000000000000e+06	8.249010000000000000e+06	8.319152500000000000e+06	1.222285800000000000e+07	1.290041600000000000e+07	1.369917900000000000e+07	1.328707500000000000e+07	1.201943500000000000e+07	1.606004700000000000e+07	1.086895700000000000e+07	1.374465400000000000e+07	1.639875000000000000e+07	1.222414800000000000e+07	1.832457400000000000e+07	1.370091800000000000e+07	1.413636700000000000e+07	1.453427400000000000e+07	1.760250600000000000e+07	1.514268900000000000e+07	1.304216400000000000e+07	1.313907300000000000e+07	1.149919200000000000e+07	1.075491500000000000e+07	1.396670000000000000e+07	1.041498400000000000e+07	1.478003600000000000e+07	1.471716300000000000e+07	1.548632800000000000e+07	1.599277600000000000e+07	1.407301800000000000e+07	1.709205800000000000e+07	2.149560200000000000e+07	1.658857800000000000e+07	1.450225500000000000e+07	1.166121600000000000e+07	1.333420200000000000e+07	1.240672400000000000e+07	1.177075300000000000e+07	1.296856000000000000e+07	1.065439600000000000e+07	9.546347000000000000e+06	8.997821000000000000e+06
8.791049999999999898e+01	1.592200000000000000e+04	1.762500000000000000e+04	9.461600000000000000e+04	0.000000000000000000e+00	1.374784000000000000e+06	2.696717299999999814e+06	4.409078500000000000e+06	5.746765000000000000e+06	7.561207500000000000e+06	1.075749700000000000e+07	1.116470000000000000e+07	1.504456800000000000e+07	1.593185800000000000e+07	1.221266400000000000e+07	1.335281500000000000e+07	1.205068100000000000e+07	1.121208300000000000e+07	1.501680100000000000e+07	1.218796900000000000e+07	1.230021800000000000e+07	1.684929000000000000e+07	1.550021000000000000e+07	1.395932000000000000e+07	1.657707800000000000e+07	1.454323100000000000e+07	1.747693000000000000e+07	1.134054700000000000e+07	1.220639100000000000e+07	9.867341000000000000e+06	1.136244300000000000e+07	1.383858400000000000e+07	1.016961300000000000e+07	1.431297000000000000e+07	1.234191500000000000e+07	1.548632800000000000e+07	1.219553600000000000e+07	1.528981600000000000e+07	1.959930200000000000e+07	1.369598800000000000e+07	1.677817800000000000e+07	1.471382100000000000e+07	1.232514200000000000e+07	1.351134200000000000e+07	1.111546500000000000e+07	1.124791100000000000e+07	1.122443400000000000e+07	9.684432000000000000e+06	8.308137500000000000e+06	7.835469000000000000e+06
8.791200000000000614e+01	1.361800000000000000e+04	1.612200000000000000e+04	9.431400000000000000e+04	1.146533500000000000e+06	1.228256000000000000e+06	2.509276500000000000e+06	4.349105000000000000e+06	5.886445000000000000e+06	8.676822000000000000e+06	9.173052000000000000e+06	1.164679200000000000e+07	1.291793000000000000e+07	1.294307100000000000e+07	1.359984500000000000e+07	1.220747000000000000e+07	1.120895700000000000e+07	1.046722600000000000e+07	1.263309900000000000e+07	1.436367200000000000e+07	1.207762500000000000e+07	1.390012700000000000e+07	1.231029800000000000e+07	1.460896400000000000e+07	1.372256400000000000e+07	1.618161700000000000e+07	1.047326200000000000e+07	1.224969100000000000e+07	1.131424000000000000e+07	1.199200800000000000e+07	1.225947200000000000e+07	1.101724500000000000e+07	1.033342800000000000e+07	1.262236500000000000e+07	1.286145700000000000e+07	1.300005600000000000e+07	1.513090400000000000e+07	1.417915300000000000e+07	1.758134400000000000e+07	1.336180200000000000e+07	1.430532000000000000e+07	1.574746600000000000e+07	1.298394600000000000e+07	1.302101700000000000e+07	1.166054100000000000e+07	1.000917200000000000e+07	1.041420600000000000e+07	9.512757000000000000e+06	8.874109000000000000e+06	8.243596000000000000e+06
[truncated: 305 more columns]
