# Supplementary material for: Otolith microchemistry and diadromy in Patagonian river fishes
Source: PeerJ. 2019 Jan 3;7:e6149. doi: 10.7717/peerj.6149 (PMC6321752; doi:10.7717/peerj.6149)
Supplement: Supplemental Information 3 — Raw data. This archive contains the raw data used to generate the analyses reported in the paper cited above. The python script provided allows to convert from the isotopic intensities measured by LA-ICP-MS to molar concentrations of Sr:Ca. [file peerj-07-6149-s003.zip › Dataset S1/Alo_etAl_scripts/samples/PP122.txt]

4.794850000000000279e+01,1.860945399999999907e+06,2.541272299999999814e+06,2.487655799999999814e+06,2.828150000000000000e+06,2.809781799999999814e+06,3.254262500000000000e+06,3.149952000000000000e+06,3.711207500000000000e+06,3.355710000000000000e+06,3.585743500000000000e+06,4.214360000000000000e+06,3.459834500000000000e+06,4.160184500000000000e+06,3.878440000000000000e+06,5.624213500000000000e+06,5.678638000000000000e+06,4.568497500000000000e+06,4.309966500000000000e+06,4.959544000000000000e+06,5.347095000000000000e+06,5.210284500000000000e+06,5.436080000000000000e+06,5.609577500000000000e+06,6.371170000000000000e+06,8.000069500000000000e+06,6.167179000000000000e+06,6.513851000000000000e+06,7.526581000000000000e+06,7.609697000000000000e+06,8.271635500000000000e+06,8.882198000000000000e+06,7.444183500000000000e+06,7.998614000000000000e+06,8.249002000000000000e+06,8.374036000000000000e+06,8.129537000000000000e+06,8.609202000000000000e+06,8.553871000000000000e+06,9.490481000000000000e+06,8.352035500000000000e+06,8.283960000000000000e+06,8.804490000000000000e+06,9.087860000000000000e+06,8.963336000000000000e+06,8.463754000000000000e+06,8.224767500000000000e+06,8.447152000000000000e+06,8.309168500000000000e+06,7.095886000000000000e+06,7.923249500000000000e+06,8.344633000000000000e+06,7.737562500000000000e+06,8.089936000000000000e+06,7.954757000000000000e+06,7.815502500000000000e+06,7.081614500000000000e+06,8.069031500000000000e+06,7.715872500000000000e+06,7.827084000000000000e+06,8.387025000000000000e+06,8.033863500000000000e+06,8.012234000000000000e+06,7.451066500000000000e+06,8.453148000000000000e+06,7.534669000000000000e+06,7.410047500000000000e+06,7.453795500000000000e+06,7.567973500000000000e+06,6.654618000000000000e+06,7.635357500000000000e+06,6.943482000000000000e+06,6.700309000000000000e+06,7.119045000000000000e+06,8.780766000000000000e+06,6.522658000000000000e+06,6.626561000000000000e+06,7.638151500000000000e+06,7.047492500000000000e+06,7.269899500000000000e+06,6.750195500000000000e+06,6.863706000000000000e+06,6.386959500000000000e+06,7.842978000000000000e+06,7.420438500000000000e+06,7.511715000000000000e+06,8.416808000000000000e+06,6.553924000000000000e+06,6.483667500000000000e+06,7.019496000000000000e+06,6.572173000000000000e+06,6.591975500000000000e+06,7.340715500000000000e+06,6.372197000000000000e+06,6.852595500000000000e+06,6.397351500000000000e+06,6.159367500000000000e+06,6.324008000000000000e+06,6.233495500000000000e+06,6.057395500000000000e+06,5.642670000000000000e+06,5.935908000000000000e+06,6.562211000000000000e+06,5.788498500000000000e+06,6.354721500000000000e+06,7.016196000000000000e+06,6.704219000000000000e+06,5.762896000000000000e+06,7.560942500000000000e+06,6.358413000000000000e+06,6.982247000000000000e+06,6.376130000000000000e+06,7.610933000000000000e+06,7.161303500000000000e+06,6.351810000000000000e+06,6.434500000000000000e+06,6.691265500000000000e+06,5.739857000000000000e+06,5.841539500000000000e+06,6.012000500000000000e+06,5.746108500000000000e+06,5.892902500000000000e+06,5.505739500000000000e+06,5.910947500000000000e+06,6.300276500000000000e+06,5.583174000000000000e+06,5.577710000000000000e+06,4.802774500000000000e+06,4.519732000000000000e+06,5.409410500000000000e+06,5.510189000000000000e+06,4.875724000000000000e+06,4.667207000000000000e+06,4.615483500000000000e+06,6.102790500000000000e+06,5.015681000000000000e+06,4.834106000000000000e+06,4.931883500000000000e+06,4.380846000000000000e+06,4.944544500000000000e+06,4.942120500000000000e+06,4.968700500000000000e+06,3.816712799999999814e+06,4.234230000000000000e+06,4.868993500000000000e+06,3.958176500000000000e+06,4.491592500000000000e+06,5.270279500000000000e+06,4.475762500000000000e+06,4.550023500000000000e+06,4.102907000000000000e+06,3.770742500000000000e+06,3.880162299999999814e+06,4.431073000000000000e+06,3.307925299999999814e+06,4.124609799999999814e+06,4.406811000000000000e+06,4.266231000000000000e+06,4.402710500000000000e+06,4.037594500000000000e+06,3.552790299999999814e+06,3.733992000000000000e+06,3.745913000000000000e+06,3.302684000000000000e+06,3.652857000000000000e+06,3.475570299999999814e+06,3.563682500000000000e+06,3.478593799999999814e+06,3.731439299999999814e+06,3.304299000000000000e+06,4.022874299999999814e+06,3.863696000000000000e+06,4.079743299999999814e+06,2.655291000000000000e+06,2.846780299999999814e+06,2.911312799999999814e+06,3.183774799999999814e+06,2.863604299999999814e+06,3.013228000000000000e+06,3.771578299999999814e+06,3.359212000000000000e+06,3.300000000000000000e+06,3.409247000000000000e+06,2.887751299999999814e+06,2.715002000000000000e+06,3.006126000000000000e+06,2.787514500000000000e+06,2.879986000000000000e+06,3.574574500000000000e+06,3.311874799999999814e+06,3.748096000000000000e+06,2.841675500000000000e+06,2.860311500000000000e+06,2.782523299999999814e+06,3.616498500000000000e+06,3.324318799999999814e+06,3.330937500000000000e+06,2.837822000000000000e+06,3.245022000000000000e+06,3.121758000000000000e+06,2.801533500000000000e+06,3.341243799999999814e+06,4.865846000000000000e+06,3.245130500000000000e+06,3.136616299999999814e+06,2.752865299999999814e+06,3.015199799999999814e+06,3.156708299999999814e+06,3.273331299999999814e+06,4.168704000000000000e+06,2.792886799999999814e+06,2.960241500000000000e+06,3.012555799999999814e+06,2.885341500000000000e+06,2.839018000000000000e+06,3.790080000000000000e+06,3.154796299999999814e+06,2.723214500000000000e+06,3.413184000000000000e+06,2.964863799999999814e+06,2.590244299999999814e+06,2.920667799999999814e+06,3.452006500000000000e+06,2.778504000000000000e+06,2.887817500000000000e+06,3.007969299999999814e+06,3.443934500000000000e+06,3.266116000000000000e+06,2.950851799999999814e+06,3.132874799999999814e+06,3.048185000000000000e+06,3.129466799999999814e+06,2.648324299999999814e+06,2.750468500000000000e+06,2.549049000000000000e+06,2.894641799999999814e+06,3.363812500000000000e+06,3.040753500000000000e+06,2.624197000000000000e+06,2.714535000000000000e+06,2.705171299999999814e+06,2.847031799999999814e+06,2.857189500000000000e+06,2.945472000000000000e+06,3.374872799999999814e+06,3.154027299999999814e+06,3.024816000000000000e+06,2.712186799999999814e+06,3.071004500000000000e+06,2.927671500000000000e+06,3.336533000000000000e+06,2.912635000000000000e+06,2.901269000000000000e+06,2.924799500000000000e+06,3.036324500000000000e+06,3.156405000000000000e+06,3.089900000000000000e+06,3.099035299999999814e+06,3.174988500000000000e+06,3.250957799999999814e+06,3.492742799999999814e+06,3.128766000000000000e+06,3.248409299999999814e+06,2.931437500000000000e+06,3.005985799999999814e+06,3.105632299999999814e+06,3.668050000000000000e+06,3.624512000000000000e+06,3.019850000000000000e+06,3.470362500000000000e+06,2.828920000000000000e+06,2.669593299999999814e+06,2.879284799999999814e+06,3.067872799999999814e+06,3.214568299999999814e+06,2.754058799999999814e+06,2.679374500000000000e+06,2.709595500000000000e+06,3.188077500000000000e+06,3.086521000000000000e+06,3.102285500000000000e+06,3.027469500000000000e+06,3.018767500000000000e+06,3.678782799999999814e+06,3.136364500000000000e+06,3.074413299999999814e+06,3.751631000000000000e+06,3.282482299999999814e+06,3.256876799999999814e+06,3.520759500000000000e+06,3.428372000000000000e+06,3.264902000000000000e+06,3.592081299999999814e+06,3.208951000000000000e+06,3.121651000000000000e+06,3.206771000000000000e+06,3.190833799999999814e+06,2.980541000000000000e+06,3.704403799999999814e+06,2.833640299999999814e+06,3.785727799999999814e+06,3.354737799999999814e+06,3.464109500000000000e+06,3.102122000000000000e+06,3.697634500000000000e+06,2.831013299999999814e+06,3.570651000000000000e+06,3.396125000000000000e+06,3.764800000000000000e+06,3.284105000000000000e+06,3.336484000000000000e+06,3.061390000000000000e+06,3.321145799999999814e+06,3.515370799999999814e+06,3.041193799999999814e+06,3.084250500000000000e+06,3.866051500000000000e+06,3.247008000000000000e+06,2.855277000000000000e+06,2.920554000000000000e+06,3.657091000000000000e+06,3.084711500000000000e+06,2.678411000000000000e+06,3.052218000000000000e+06,3.406884000000000000e+06,3.563457799999999814e+06,3.179390000000000000e+06,3.329250500000000000e+06,3.173007500000000000e+06,3.132134799999999814e+06,3.446608799999999814e+06,3.240205799999999814e+06,3.050323500000000000e+06,3.417703500000000000e+06,3.351942000000000000e+06,3.353192500000000000e+06,3.076256299999999814e+06,3.155916000000000000e+06,3.246054799999999814e+06,3.324683000000000000e+06,3.696448000000000000e+06,2.979134500000000000e+06,2.777214500000000000e+06,3.345290000000000000e+06,2.693218000000000000e+06,3.227353500000000000e+06,2.899273000000000000e+06,3.017070500000000000e+06,3.102215299999999814e+06,3.046786799999999814e+06,2.988257000000000000e+06,3.723647500000000000e+06,3.373376000000000000e+06,2.932825500000000000e+06,3.797376000000000000e+06,2.735119799999999814e+06,2.888806000000000000e+06,3.652928000000000000e+06,2.787972000000000000e+06,2.946944799999999814e+06,3.662336000000000000e+06,2.601850299999999814e+06,3.106681000000000000e+06,2.900616500000000000e+06,3.100492000000000000e+06,3.007556799999999814e+06,2.853664000000000000e+06,2.757858500000000000e+06,2.667062500000000000e+06,2.930250500000000000e+06,2.450322500000000000e+06,2.850862000000000000e+06,3.059641500000000000e+06,2.728506000000000000e+06,3.117757500000000000e+06,3.611712000000000000e+06,2.774265000000000000e+06,2.642902299999999814e+06,3.583040000000000000e+06,3.096593500000000000e+06,3.182954299999999814e+06,2.803921299999999814e+06,2.932197000000000000e+06,3.602176000000000000e+06,2.739028000000000000e+06,2.964160000000000000e+06,3.045242000000000000e+06,2.549957500000000000e+06,2.613858000000000000e+06,2.510122500000000000e+06,3.210350000000000000e+06,3.086551500000000000e+06,3.117168000000000000e+06,2.734727500000000000e+06,3.092147299999999814e+06,2.618233799999999814e+06,2.728622500000000000e+06,2.799786299999999814e+06,2.992958299999999814e+06,3.656971500000000000e+06,2.740421299999999814e+06,3.625018500000000000e+06,2.920947299999999814e+06,2.997914799999999814e+06,3.817720299999999814e+06,3.181144000000000000e+06,2.860165000000000000e+06,3.121187299999999814e+06,2.758716299999999814e+06,3.199233500000000000e+06,3.026317799999999814e+06,2.728907000000000000e+06,2.808389500000000000e+06,6.609938000000000000e+06,3.623174299999999814e+06,2.714073799999999814e+06,3.061961299999999814e+06,3.163259500000000000e+06,3.034099500000000000e+06,2.618850000000000000e+06,3.055601299999999814e+06,2.700875000000000000e+06,3.098151500000000000e+06,3.270129500000000000e+06,3.130095799999999814e+06,4.826280000000000000e+06,2.576221500000000000e+06,3.601394299999999814e+06,3.125162799999999814e+06,2.786768299999999814e+06,3.498141799999999814e+06,2.872058000000000000e+06,2.792904000000000000e+06,3.158152500000000000e+06,3.072606500000000000e+06,2.890784000000000000e+06,3.023016500000000000e+06,2.724150500000000000e+06,3.247208799999999814e+06,2.880376000000000000e+06,2.732649500000000000e+06,3.041724799999999814e+06,2.779597299999999814e+06,2.930627500000000000e+06,2.674145799999999814e+06,3.106652000000000000e+06,3.338788000000000000e+06,3.522308000000000000e+06,3.677030500000000000e+06,3.366229500000000000e+06,3.160255299999999814e+06,2.974077799999999814e+06,3.466804799999999814e+06,3.456292500000000000e+06,3.557975000000000000e+06,3.339805000000000000e+06,3.423165299999999814e+06,3.444700299999999814e+06,3.188889500000000000e+06,3.661281000000000000e+06,3.542071500000000000e+06,3.089331799999999814e+06,3.003857500000000000e+06,3.368592500000000000e+06,3.579497000000000000e+06,3.572983799999999814e+06,3.344198500000000000e+06,3.467267799999999814e+06,3.295987799999999814e+06,3.041644500000000000e+06,3.184867000000000000e+06,3.238690299999999814e+06,3.335332000000000000e+06,3.724082799999999814e+06,3.592846000000000000e+06,3.123004000000000000e+06,3.081888000000000000e+06,4.047839299999999814e+06,2.897262500000000000e+06,3.744030500000000000e+06,3.331250000000000000e+06,3.979296799999999814e+06,3.769900799999999814e+06,3.372419000000000000e+06,3.302014500000000000e+06,3.415429799999999814e+06,3.770472299999999814e+06,3.663744000000000000e+06,2.930791500000000000e+06,3.386447000000000000e+06,3.135529000000000000e+06,3.655224799999999814e+06,3.286226000000000000e+06,3.596240299999999814e+06,3.522062500000000000e+06,3.046937500000000000e+06,3.567782299999999814e+06,3.141489500000000000e+06,3.245345000000000000e+06,3.075844799999999814e+06,3.215050799999999814e+06,2.986890799999999814e+06,3.004551000000000000e+06,2.929027500000000000e+06,2.977457000000000000e+06,3.029934000000000000e+06,3.020378000000000000e+06,3.092150799999999814e+06,3.419325000000000000e+06,5.713400500000000000e+06,5.153929000000000000e+06,3.498300000000000000e+06,3.132213799999999814e+06,3.090260000000000000e+06,3.195614799999999814e+06,3.207260000000000000e+06,3.414833500000000000e+06,3.428867000000000000e+06,3.313708000000000000e+06,3.647079799999999814e+06,3.578511799999999814e+06,3.477267000000000000e+06,3.851347500000000000e+06,3.812367500000000000e+06,3.233802799999999814e+06,3.105033799999999814e+06,3.955451500000000000e+06,3.303578000000000000e+06,3.810559799999999814e+06,3.329296500000000000e+06,3.762010799999999814e+06,3.626586500000000000e+06,3.444751500000000000e+06,3.344950000000000000e+06,3.374875000000000000e+06,3.174748299999999814e+06,3.665549000000000000e+06,4.044426799999999814e+06,3.176620799999999814e+06,3.617876799999999814e+06,3.252249000000000000e+06,3.716453000000000000e+06,3.458133000000000000e+06,3.648645299999999814e+06,3.474017000000000000e+06,3.772362000000000000e+06,3.401268799999999814e+06,5.581247500000000000e+06,3.490543799999999814e+06,3.937676000000000000e+06,3.413306299999999814e+06,3.861472500000000000e+06,3.517484299999999814e+06,3.150104000000000000e+06,4.252939500000000000e+06,3.622552000000000000e+06,3.746527500000000000e+06,3.584328000000000000e+06,3.220149799999999814e+06,3.715704500000000000e+06,3.485587500000000000e+06,3.469859500000000000e+06,3.845267299999999814e+06,4.200892500000000000e+06,3.583935799999999814e+06,3.270921500000000000e+06,3.809552500000000000e+06,3.430093799999999814e+06,3.547895500000000000e+06,3.796038000000000000e+06,3.150910000000000000e+06,3.431096799999999814e+06,3.980372500000000000e+06,3.826395000000000000e+06,3.867214799999999814e+06,3.604659500000000000e+06,3.489529799999999814e+06,3.938502799999999814e+06,3.535648500000000000e+06,3.743798299999999814e+06,3.567832000000000000e+06,3.221447000000000000e+06,3.673999799999999814e+06,3.557193500000000000e+06,3.289633000000000000e+06,3.526726500000000000e+06,3.433348500000000000e+06,3.524393500000000000e+06,3.236888500000000000e+06,3.252339299999999814e+06,3.113109299999999814e+06,3.981760000000000000e+06,3.326524799999999814e+06,3.258838500000000000e+06,2.978771500000000000e+06,3.733539500000000000e+06,3.195979500000000000e+06,3.234239000000000000e+06,3.516365500000000000e+06,3.273270000000000000e+06,3.461201299999999814e+06,3.422737500000000000e+06,3.280192500000000000e+06,3.727254500000000000e+06,3.328807799999999814e+06,3.270053799999999814e+06,3.706020000000000000e+06,3.555471299999999814e+06,2.950643000000000000e+06,3.925614500000000000e+06,3.275577000000000000e+06,3.381525000000000000e+06,3.158741000000000000e+06,3.758950500000000000e+06,3.435513000000000000e+06,3.269734299999999814e+06,3.373977299999999814e+06,3.167498799999999814e+06,4.070200000000000000e+06,3.673990799999999814e+06,3.476158299999999814e+06,4.201902000000000000e+06,3.646098000000000000e+06,3.491134500000000000e+06,3.635055799999999814e+06,3.413368799999999814e+06,3.468984500000000000e+06,4.704823500000000000e+06,4.045461000000000000e+06,3.834577299999999814e+06,3.320065500000000000e+06,3.558786500000000000e+06,4.036702500000000000e+06,4.032257299999999814e+06,3.589683799999999814e+06,3.253296799999999814e+06,3.717791799999999814e+06,3.684187000000000000e+06,3.665630799999999814e+06,3.544059799999999814e+06,3.612756000000000000e+06,3.911657799999999814e+06,3.860008799999999814e+06,3.803671500000000000e+06,3.354763299999999814e+06,3.712988299999999814e+06,3.443934500000000000e+06,3.237081000000000000e+06,4.065263799999999814e+06,3.606098000000000000e+06,3.187234500000000000e+06,3.572471799999999814e+06,3.504939500000000000e+06,3.733241500000000000e+06,3.798895500000000000e+06,3.798309500000000000e+06,3.474148500000000000e+06,3.690865500000000000e+06,3.709678500000000000e+06,3.177575799999999814e+06,4.041864500000000000e+06,3.547066500000000000e+06,3.805933799999999814e+06,3.750666500000000000e+06,3.460800000000000000e+06,3.467681299999999814e+06,3.455987500000000000e+06,3.278964500000000000e+06,4.060306299999999814e+06,3.844862799999999814e+06,3.708302000000000000e+06,3.651909500000000000e+06,3.783312799999999814e+06,3.485381299999999814e+06,3.566237000000000000e+06,3.658119299999999814e+06,3.612663500000000000e+06,3.683347299999999814e+06,3.507425799999999814e+06,3.537780799999999814e+06,4.108686500000000000e+06,3.809072500000000000e+06,4.551516000000000000e+06,3.921389299999999814e+06,3.372793000000000000e+06,3.562733000000000000e+06,3.650247000000000000e+06,3.551077000000000000e+06,3.721364500000000000e+06,3.658199299999999814e+06,3.543805299999999814e+06,3.517698500000000000e+06,3.993040500000000000e+06,3.789252000000000000e+06,3.860775799999999814e+06,3.803712799999999814e+06,3.342912000000000000e+06,3.352647799999999814e+06,3.435042299999999814e+06,3.242003299999999814e+06,3.499650000000000000e+06,3.082286299999999814e+06,3.260234500000000000e+06,3.894140299999999814e+06,3.008685000000000000e+06,3.175167299999999814e+06,3.061019000000000000e+06,3.447675000000000000e+06,3.435895299999999814e+06,3.192225799999999814e+06,3.273418799999999814e+06,2.963299500000000000e+06,3.447168000000000000e+06,3.067872799999999814e+06,2.891212000000000000e+06,2.743163799999999814e+06,3.745216000000000000e+06,3.489024000000000000e+06,2.948778299999999814e+06,3.158030000000000000e+06,2.848292000000000000e+06,3.475076500000000000e+06,2.952721799999999814e+06,3.248634500000000000e+06,2.800357299999999814e+06,2.794077799999999814e+06,2.909323500000000000e+06,2.970363299999999814e+06,2.690151299999999814e+06,2.764142799999999814e+06,2.765520000000000000e+06,2.968681000000000000e+06,2.953726299999999814e+06,3.003079799999999814e+06,3.098692299999999814e+06,3.376949000000000000e+06,3.222128500000000000e+06,3.470843799999999814e+06,3.015199799999999814e+06,3.216888000000000000e+06,3.288796000000000000e+06,3.201594500000000000e+06,3.365554500000000000e+06,2.726489799999999814e+06,7.398802000000000000e+06,3.255252000000000000e+06,3.109661799999999814e+06,3.253643299999999814e+06,3.322323500000000000e+06,3.228925299999999814e+06,2.923630500000000000e+06,3.344489299999999814e+06,2.917195000000000000e+06,3.722496000000000000e+06,3.130050000000000000e+06,2.948493000000000000e+06,2.832542000000000000e+06,2.920859000000000000e+06,3.168193299999999814e+06,3.326660000000000000e+06,3.381922000000000000e+06,3.187929299999999814e+06,3.040818500000000000e+06,3.248568299999999814e+06,3.162936799999999814e+06,3.483063500000000000e+06,3.071004500000000000e+06,3.366109500000000000e+06,2.928382500000000000e+06,3.276138799999999814e+06,3.349324000000000000e+06,2.756928000000000000e+06,3.418379000000000000e+06,3.742726799999999814e+06,3.132300000000000000e+06,3.817600000000000000e+06,4.167319799999999814e+06,3.059041500000000000e+06,4.013504000000000000e+06,2.869527299999999814e+06,2.865390000000000000e+06,3.322165299999999814e+06,2.741633799999999814e+06,3.113390500000000000e+06,7.006227500000000000e+06,3.657664000000000000e+06,2.882481799999999814e+06,2.798842500000000000e+06,3.023929299999999814e+06,2.986118000000000000e+06,2.890498500000000000e+06,6.063615000000000000e+06,2.949804000000000000e+06,3.852255299999999814e+06,3.010976799999999814e+06,3.545636299999999814e+06,3.058180500000000000e+06,3.516343799999999814e+06,2.825545500000000000e+06,3.090730799999999814e+06,3.445331299999999814e+06,3.581952000000000000e+06,2.895919500000000000e+06,2.837692000000000000e+06,3.186158799999999814e+06,3.235631500000000000e+06,3.354191799999999814e+06,4.440193500000000000e+06,3.486301299999999814e+06,2.877138000000000000e+06,2.872058000000000000e+06,3.121832799999999814e+06,2.671890000000000000e+06,2.888995500000000000e+06,2.752919500000000000e+06,2.707090000000000000e+06,3.209046500000000000e+06,2.996595000000000000e+06,3.063554000000000000e+06,3.351144000000000000e+06,2.997474299999999814e+06,3.340704799999999814e+06,2.661547500000000000e+06,2.867420000000000000e+06,3.131465000000000000e+06,2.852333000000000000e+06,3.279516000000000000e+06,2.928261500000000000e+06,3.204642299999999814e+06,2.872996500000000000e+06,2.890533500000000000e+06,3.253143000000000000e+06,1.391392800000000000e+07,3.295552000000000000e+06,2.722121500000000000e+06,2.995859799999999814e+06,3.568512000000000000e+06,3.849593500000000000e+06,2.899656000000000000e+06,3.320448000000000000e+06,3.079143000000000000e+06,3.376994799999999814e+06,2.669605799999999814e+06,2.611567000000000000e+06,2.661408799999999814e+06,3.060787500000000000e+06,3.029986500000000000e+06,3.020220000000000000e+06,3.023424000000000000e+06,3.326524000000000000e+06,3.019638500000000000e+06,3.221668299999999814e+06,3.028018500000000000e+06,2.992677299999999814e+06,2.866973000000000000e+06,2.718010000000000000e+06,3.000563799999999814e+06,3.532861799999999814e+06,2.744470000000000000e+06,2.860954500000000000e+06,2.939719799999999814e+06,2.789947000000000000e+06,3.164502000000000000e+06,2.769395000000000000e+06,2.750468500000000000e+06,3.023016500000000000e+06,3.102685000000000000e+06,3.179672299999999814e+06,3.241058299999999814e+06,3.160481000000000000e+06,2.861145000000000000e+06,2.671839500000000000e+06,3.003045299999999814e+06,2.657903799999999814e+06,2.478787500000000000e+06,2.630735000000000000e+06,2.941479000000000000e+06,2.529167000000000000e+06,2.240179799999999814e+06,2.544538299999999814e+06,2.085616300000000047e+06,2.361889799999999814e+06,2.310737299999999814e+06,2.191456799999999814e+06,2.337037500000000000e+06,2.939937000000000000e+06,3.195998000000000000e+06,2.848137500000000000e+06,2.944714500000000000e+06,2.948319500000000000e+06,2.566496799999999814e+06,3.026697299999999814e+06,2.767720299999999814e+06,2.827647000000000000e+06,2.413885000000000000e+06,2.869113000000000000e+06,2.905067799999999814e+06,3.754698000000000000e+06,3.387377500000000000e+06,2.892263000000000000e+06,2.635616000000000000e+06,3.647424000000000000e+06,2.850071299999999814e+06,3.022864799999999814e+06,2.870260799999999814e+06,2.756210500000000000e+06,3.167756799999999814e+06,3.183716299999999814e+06,2.562182500000000000e+06,3.240237000000000000e+06,3.348937500000000000e+06,3.046235299999999814e+06,3.003630500000000000e+06,2.633109000000000000e+06,2.716412299999999814e+06,2.648380799999999814e+06,3.091704799999999814e+06,3.026767799999999814e+06,2.972866000000000000e+06,3.020119500000000000e+06,2.843200500000000000e+06,3.032767500000000000e+06,2.995333500000000000e+06,4.069713799999999814e+06,2.824452799999999814e+06,2.736516299999999814e+06,2.873120299999999814e+06,3.485757799999999814e+06,3.651712000000000000e+06,3.287899500000000000e+06,2.842289299999999814e+06,3.010096000000000000e+06,3.044466000000000000e+06,2.782631000000000000e+06,3.391967299999999814e+06,2.997377299999999814e+06,3.298927000000000000e+06,3.053295500000000000e+06,3.202704500000000000e+06,3.112934000000000000e+06,3.473280000000000000e+06,3.581253000000000000e+06,3.067283000000000000e+06,3.698406299999999814e+06,2.892383000000000000e+06,2.992365799999999814e+06,3.049909500000000000e+06,3.168677799999999814e+06,2.784325500000000000e+06,2.893825000000000000e+06,2.863989500000000000e+06,3.371809500000000000e+06,2.817777299999999814e+06,3.331179299999999814e+06,3.105182000000000000e+06,3.127420500000000000e+06,3.397406299999999814e+06,3.095848000000000000e+06,2.691787500000000000e+06,2.719070000000000000e+06,3.582306799999999814e+06,3.303603500000000000e+06,2.820149000000000000e+06,2.892529299999999814e+06,3.021618299999999814e+06,2.708578799999999814e+06,2.770042500000000000e+06,2.816383000000000000e+06,2.745303500000000000e+06,2.787516299999999814e+06,2.778779000000000000e+06,2.421002799999999814e+06,2.834360799999999814e+06,2.517510500000000000e+06,2.675274000000000000e+06,2.584440000000000000e+06,3.043856299999999814e+06,3.381525000000000000e+06,3.180313799999999814e+06,2.949804000000000000e+06,2.528562299999999814e+06,2.825013799999999814e+06,2.700977500000000000e+06,3.033530500000000000e+06,2.956027500000000000e+06,2.563588799999999814e+06,3.032544299999999814e+06,2.996900299999999814e+06,3.719296000000000000e+06,2.737862500000000000e+06,2.922484299999999814e+06,3.043540500000000000e+06,3.001198000000000000e+06,3.007331299999999814e+06,2.706293799999999814e+06,2.961443500000000000e+06,3.050191500000000000e+06,2.941716799999999814e+06,3.037401299999999814e+06,2.819853500000000000e+06,2.960200799999999814e+06,3.202596000000000000e+06,2.860101799999999814e+06,2.967590299999999814e+06,3.284544000000000000e+06,2.999129500000000000e+06,2.580559299999999814e+06,2.874967500000000000e+06,3.092929000000000000e+06,2.818940500000000000e+06,2.549225799999999814e+06,2.762433000000000000e+06,2.704800799999999814e+06,3.200791000000000000e+06,3.180591500000000000e+06,2.671353799999999814e+06,2.845569299999999814e+06,2.870148299999999814e+06,3.398080000000000000e+06,2.813039500000000000e+06,2.802295500000000000e+06,2.753686000000000000e+06,2.470263799999999814e+06,2.794552000000000000e+06,2.525760000000000000e+06,2.653901299999999814e+06,2.770543000000000000e+06,2.625915299999999814e+06,2.453481500000000000e+06,3.006720000000000000e+06,2.957420000000000000e+06,2.492254299999999814e+06,2.774265000000000000e+06,2.702244500000000000e+06,3.195436000000000000e+06,2.730544500000000000e+06,2.794151299999999814e+06,2.872413000000000000e+06,3.239872299999999814e+06,3.751232000000000000e+06,3.091962299999999814e+06,2.889191500000000000e+06,3.763072000000000000e+06,3.624320000000000000e+06,2.861460000000000000e+06,2.921814299999999814e+06,2.973862500000000000e+06,2.701448799999999814e+06,2.670458000000000000e+06,2.826571000000000000e+06,2.496642799999999814e+06,3.247168000000000000e+06,3.156357799999999814e+06,2.838131799999999814e+06,2.793539500000000000e+06,2.877249500000000000e+06,2.958008799999999814e+06,2.695997500000000000e+06,2.717489799999999814e+06,3.264064000000000000e+06,2.474331500000000000e+06,2.531229500000000000e+06,3.144320000000000000e+06,2.763821299999999814e+06,2.731478799999999814e+06,2.875445500000000000e+06,2.984832000000000000e+06,2.595293500000000000e+06,2.868305000000000000e+06,3.083072000000000000e+06,2.791907500000000000e+06,2.873004799999999814e+06,2.590244299999999814e+06,3.292736000000000000e+06,2.814908799999999814e+06,2.602905500000000000e+06,3.116671000000000000e+06,2.834407000000000000e+06,2.978880000000000000e+06,5.094879000000000000e+06,3.521102500000000000e+06,2.839472000000000000e+06,3.607483500000000000e+06,4.280546500000000000e+06,3.358605799999999814e+06,3.203999799999999814e+06,2.689743000000000000e+06,3.277888000000000000e+06,2.683344299999999814e+06,2.590881000000000000e+06,3.273152000000000000e+06,2.409901000000000000e+06,2.809909799999999814e+06,2.753925000000000000e+06,2.763319299999999814e+06,2.808159500000000000e+06,2.804827500000000000e+06,3.142464000000000000e+06,3.161216000000000000e+06,2.692052000000000000e+06,2.924244500000000000e+06,3.147008000000000000e+06,2.919936000000000000e+06,3.213376000000000000e+06,2.828682500000000000e+06,2.791036000000000000e+06,2.362947299999999814e+06,3.495168000000000000e+06,3.360896000000000000e+06,2.583317000000000000e+06,2.434596299999999814e+06,2.741046000000000000e+06,3.586345299999999814e+06,3.129762000000000000e+06,2.739720000000000000e+06,2.765648500000000000e+06,3.273280000000000000e+06,2.283054799999999814e+06,2.480920299999999814e+06,3.005907500000000000e+06,2.616433299999999814e+06,2.560023799999999814e+06,3.137856000000000000e+06,2.488223500000000000e+06,2.854208000000000000e+06,2.787904000000000000e+06,2.444992000000000000e+06,1.925658100000000093e+06,2.602496000000000000e+06,2.399272000000000000e+06,2.446848000000000000e+06,2.194876299999999814e+06,3.566480000000000000e+06,2.054223000000000000e+06,2.187935799999999814e+06,2.376256000000000000e+06,2.253952000000000000e+06,2.315584000000000000e+06,1.717861600000000093e+06,1.755458300000000047e+06,2.122624000000000000e+06,2.486400000000000000e+06,2.033375300000000047e+06,1.474068800000000047e+06,2.056160000000000000e+06,1.602246399999999907e+06,1.804832000000000000e+06,2.210560000000000000e+06,1.442065600000000093e+06,2.158528000000000000e+06,2.065344000000000000e+06,1.936224000000000000e+06,2.382656000000000000e+06,1.929842899999999907e+06,1.830353800000000047e+06,2.268224000000000000e+06,2.175872000000000000e+06,2.016704000000000000e+06,2.010304000000000000e+06,1.724767899999999907e+06,2.041568000000000000e+06,1.916539600000000093e+06,2.512896000000000000e+06,2.492160000000000000e+06,2.374872500000000000e+06,2.169216000000000000e+06,2.074752000000000000e+06,2.281216000000000000e+06,2.196341000000000000e+06,2.103232000000000000e+06,1.978847500000000000e+06,2.238208000000000000e+06,2.440384000000000000e+06,1.991104000000000000e+06,1.732556800000000047e+06,1.917312000000000000e+06,2.118528000000000000e+06,2.140288000000000000e+06,2.273472000000000000e+06,1.790981000000000000e+06,2.043776000000000000e+06,2.156992000000000000e+06,1.991104000000000000e+06,2.203840000000000000e+06,2.096160000000000000e+06,1.757001500000000000e+06,2.332800000000000000e+06,1.890471899999999907e+06,1.953280000000000000e+06,2.114432000000000000e+06,2.038144000000000000e+06,1.792720500000000000e+06,2.022336000000000000e+06,1.783616000000000000e+06,2.174656000000000000e+06,1.788104800000000047e+06,1.904352000000000000e+06,1.925344000000000000e+06,2.913885000000000000e+06,1.741952000000000000e+06,1.950112000000000000e+06,1.976640000000000000e+06,1.829872500000000000e+06,1.656856500000000000e+06,1.941280000000000000e+06,2.079424000000000000e+06,1.727590399999999907e+06,1.700637100000000093e+06,1.864288000000000000e+06,2.235648000000000000e+06,2.174336000000000000e+06,1.285887600000000093e+06,1.721568000000000000e+06,1.916000000000000000e+06,1.908736000000000000e+06,1.729312000000000000e+06,1.867040000000000000e+06,1.752736000000000000e+06,1.977536000000000000e+06,1.971584000000000000e+06,1.755456000000000000e+06,1.920736000000000000e+06,1.889088000000000000e+06,1.929632000000000000e+06,1.985860600000000093e+06,1.407877500000000000e+06,1.770752000000000000e+06,2.082176000000000000e+06,1.769213500000000000e+06,1.893152000000000000e+06,1.556106600000000093e+06,2.543104000000000000e+06,2.115200000000000000e+06,2.131648000000000000e+06,1.682166399999999907e+06,2.150080000000000000e+06,1.827904000000000000e+06,1.990368600000000093e+06,2.213184000000000000e+06,1.776320000000000000e+06,1.760064000000000000e+06,1.650420000000000000e+06,1.881598600000000093e+06,1.831744000000000000e+06,2.025664000000000000e+06,1.642411500000000000e+06,2.432713299999999814e+06,2.072000000000000000e+06,2.337664000000000000e+06,1.996928000000000000e+06,1.756997000000000000e+06,1.845312000000000000e+06,1.932384000000000000e+06,2.052512000000000000e+06,1.820256000000000000e+06,1.884375000000000000e+06,1.820352000000000000e+06,1.955168000000000000e+06,1.616710600000000093e+06,2.005984000000000000e+06,1.641696000000000000e+06,1.712864000000000000e+06,2.039904000000000000e+06,1.933824000000000000e+06,1.661440000000000000e+06,1.632480000000000000e+06,1.753056000000000000e+06,1.707520000000000000e+06,1.663349300000000047e+06,2.542461299999999814e+06,2.035392000000000000e+06,1.638208000000000000e+06,1.733024000000000000e+06,2.224199299999999814e+06,1.814336000000000000e+06,1.726688000000000000e+06,1.558848000000000000e+06,1.418432000000000000e+06,1.391200000000000000e+06,1.576032000000000000e+06,1.585344000000000000e+06,1.838208000000000000e+06,1.395832000000000000e+06,1.577344000000000000e+06,1.760608000000000000e+06,1.545024000000000000e+06,2.060384000000000000e+06,1.568896000000000000e+06,1.429750800000000047e+06,1.502848000000000000e+06,1.698624000000000000e+06,1.501440000000000000e+06,1.212146000000000000e+06,1.082540000000000000e+06,1.588704000000000000e+06,1.440352000000000000e+06,1.507488000000000000e+06,1.501248000000000000e+06,1.812160000000000000e+06,1.421440000000000000e+06,1.445824000000000000e+06,1.383584000000000000e+06,1.728178300000000047e+06,1.320128000000000000e+06,1.375104000000000000e+06,1.500480000000000000e+06,1.272352000000000000e+06,1.232192000000000000e+06,1.391840000000000000e+06,1.409088000000000000e+06,1.396128000000000000e+06,1.436992000000000000e+06,1.299104000000000000e+06,1.398688000000000000e+06,1.389080000000000000e+06,1.800992000000000000e+06,1.439264000000000000e+06,9.880419000000000233e+05,1.557568000000000000e+06,1.496796399999999907e+06,1.661216000000000000e+06,1.318660500000000000e+06,1.372448000000000000e+06,1.428000000000000000e+06,1.521408000000000000e+06,1.353184000000000000e+06,1.426272000000000000e+06,1.441728000000000000e+06,1.395360000000000000e+06,1.539744000000000000e+06,1.263251000000000000e+06,1.324640000000000000e+06,1.140137600000000093e+06,1.122720000000000000e+06,1.291744000000000000e+06,1.252864000000000000e+06,1.224768000000000000e+06,1.851904000000000000e+06,1.255268100000000093e+06,1.200864000000000000e+06,1.291200000000000000e+06,1.301945800000000047e+06,1.163200000000000000e+06,1.484640000000000000e+06,1.337248000000000000e+06,1.492736000000000000e+06,1.154371100000000093e+06,1.518912000000000000e+06,1.561248000000000000e+06,1.549568000000000000e+06,1.608832000000000000e+06,1.616736000000000000e+06,1.729837899999999907e+06,1.673600000000000000e+06,1.424571800000000047e+06,1.790080000000000000e+06,1.254859899999999907e+06,1.841824000000000000e+06,1.826368000000000000e+06,1.581792000000000000e+06,2.150976000000000000e+06,1.657448800000000047e+06,2.144240299999999814e+06,2.040128000000000000e+06,1.697142899999999907e+06,2.081312000000000000e+06,1.901376000000000000e+06,1.997920000000000000e+06,1.666860300000000047e+06,1.623136000000000000e+06,1.729536000000000000e+06,1.638976000000000000e+06,1.610912000000000000e+06,1.149088000000000000e+06,1.055426100000000093e+06,1.244640000000000000e+06,1.320256000000000000e+06,6.874808000000000466e+05,1.091328000000000000e+06,1.036384000000000000e+06,9.068800000000000000e+05,1.018784000000000000e+06,1.014160000000000000e+06,7.910080000000000000e+05,7.221120000000000000e+05,6.402080000000000000e+05,5.280960000000000000e+05,5.435200000000000000e+05,6.270880000000000000e+05,5.797440000000000000e+05,4.397120000000000000e+05,5.022160000000000000e+05,3.916800000000000000e+05,4.144560000000000000e+05,3.410160000000000000e+05,2.989120000000000000e+05,2.346000000000000000e+05,1.861440000000000000e+05,1.400280000000000000e+05,9.803600000000000000e+04,8.566800000000000000e+04,7.471200000000000000e+04,1.578760000000000000e+05,5.844300000000000000e+04,4.288800000000000000e+04,2.935000000000000000e+04,2.453900000000000000e+04,2.604200000000000000e+04,1.992900000000000000e+04,2.013000000000000000e+04,1.341700000000000000e+04,1.852700000000000000e+04,2.223400000000000000e+04,1.542100000000000000e+04,2.584200000000000000e+04,1.401800000000000000e+04,1.141400000000000000e+04,1.381800000000000000e+04,1.011200000000000000e+04,1.121400000000000000e+04,9.511000000000000000e+03,1.031200000000000000e+04,1.011200000000000000e+04,1.041300000000000000e+04,1.041300000000000000e+04,1.011200000000000000e+04,9.712000000000000000e+03,7.709000000000000000e+03,1.031200000000000000e+04,8.009000000000000000e+03,1.071300000000000000e+04,1.071300000000000000e+04,1.041300000000000000e+04,1.061300000000000000e+04,9.912000000000000000e+03,1.121400000000000000e+04,8.410000000000000000e+03,8.810000000000000000e+03,1.091300000000000000e+04,1.161400000000000000e+04,6.507000000000000000e+03,1.041300000000000000e+04,9.812000000000000000e+03,9.611000000000000000e+03,1.021200000000000000e+04,1.101400000000000000e+04,7.809000000000000000e+03,1.011200000000000000e+04,1.141400000000000000e+04,1.201500000000000000e+04,9.712000000000000000e+03,1.021200000000000000e+04,1.902800000000000000e+04,1.001200000000000000e+04,9.712000000000000000e+03,1.051300000000000000e+04,8.810000000000000000e+03,8.310000000000000000e+03,1.121400000000000000e+04,1.301700000000000000e+04,1.001200000000000000e+04,1.071300000000000000e+04,1.041300000000000000e+04,7.809000000000000000e+03,8.009000000000000000e+03,9.011000000000000000e+03,9.211000000000000000e+03,9.511000000000000000e+03,7.108000000000000000e+03,8.910000000000000000e+03,7.408000000000000000e+03,1.001200000000000000e+04,9.411000000000000000e+03,8.109000000000000000e+03,9.011000000000000000e+03,9.011000000000000000e+03,1.041300000000000000e+04,8.410000000000000000e+03,8.410000000000000000e+03,1.031200000000000000e+04,8.410000000000000000e+03,8.710000000000000000e+03,6.807000000000000000e+03,9.211000000000000000e+03,8.610000000000000000e+03,8.810000000000000000e+03,1.061300000000000000e+04,8.310000000000000000e+03,9.611000000000000000e+03,9.912000000000000000e+03,8.610000000000000000e+03,8.410000000000000000e+03,8.610000000000000000e+03,8.810000000000000000e+03,9.912000000000000000e+03,9.812000000000000000e+03,8.209000000000000000e+03,8.810000000000000000e+03,6.707000000000000000e+03,9.611000000000000000e+03,8.410000000000000000e+03,9.311000000000000000e+03,9.111000000000000000e+03,8.610000000000000000e+03,9.211000000000000000e+03,7.709000000000000000e+03,8.510000000000000000e+03,8.410000000000000000e+03,1.091300000000000000e+04,1.101400000000000000e+04,7.408000000000000000e+03,8.410000000000000000e+03,1.011200000000000000e+04,7.909000000000000000e+03,8.009000000000000000e+03,8.109000000000000000e+03,8.109000000000000000e+03,8.310000000000000000e+03,9.411000000000000000e+03,6.908000000000000000e+03,9.912000000000000000e+03,7.308000000000000000e+03,9.111000000000000000e+03,9.311000000000000000e+03,8.810000000000000000e+03,7.408000000000000000e+03,7.909000000000000000e+03,9.812000000000000000e+03,9.211000000000000000e+03,1.091300000000000000e+04,1.121400000000000000e+04,8.410000000000000000e+03,1.391800000000000000e+04,9.111000000000000000e+03,9.211000000000000000e+03,8.910000000000000000e+03,7.308000000000000000e+03,9.011000000000000000e+03,1.001200000000000000e+04,9.411000000000000000e+03,1.051300000000000000e+04,1.041300000000000000e+04,7.008000000000000000e+03,8.109000000000000000e+03,9.311000000000000000e+03,8.310000000000000000e+03,7.709000000000000000e+03,9.411000000000000000e+03,8.310000000000000000e+03,9.611000000000000000e+03,8.510000000000000000e+03,8.310000000000000000e+03,8.910000000000000000e+03,1.201500000000000000e+04,8.610000000000000000e+03,7.709000000000000000e+03,6.307000000000000000e+03,9.611000000000000000e+03,8.910000000000000000e+03,9.111000000000000000e+03,8.209000000000000000e+03,8.009000000000000000e+03,9.411000000000000000e+03,7.108000000000000000e+03,8.209000000000000000e+03,8.109000000000000000e+03,9.611000000000000000e+03,8.109000000000000000e+03,9.111000000000000000e+03,8.109000000000000000e+03,9.411000000000000000e+03,8.810000000000000000e+03,8.910000000000000000e+03,9.211000000000000000e+03,9.511000000000000000e+03,1.001200000000000000e+04,9.812000000000000000e+03,1.111400000000000000e+04,9.611000000000000000e+03,1.001200000000000000e+04,9.211000000000000000e+03,8.209000000000000000e+03,8.910000000000000000e+03,8.009000000000000000e+03,8.310000000000000000e+03,1.021200000000000000e+04,9.111000000000000000e+03,7.408000000000000000e+03,1.041300000000000000e+04,8.510000000000000000e+03,9.712000000000000000e+03,7.909000000000000000e+03,8.310000000000000000e+03,9.211000000000000000e+03,8.009000000000000000e+03,9.011000000000000000e+03,9.311000000000000000e+03,7.308000000000000000e+03,1.061300000000000000e+04,1.011200000000000000e+04,9.712000000000000000e+03,7.008000000000000000e+03,6.807000000000000000e+03,8.009000000000000000e+03,9.011000000000000000e+03,7.008000000000000000e+03,9.912000000000000000e+03,8.009000000000000000e+03,7.508000000000000000e+03,7.108000000000000000e+03,8.310000000000000000e+03,9.011000000000000000e+03,8.109000000000000000e+03,8.109000000000000000e+03,1.011200000000000000e+04,7.609000000000000000e+03,7.308000000000000000e+03,8.209000000000000000e+03,8.009000000000000000e+03,6.707000000000000000e+03,8.410000000000000000e+03,6.908000000000000000e+03,9.011000000000000000e+03,6.507000000000000000e+03,8.710000000000000000e+03,6.507000000000000000e+03,9.211000000000000000e+03,6.307000000000000000e+03,9.511000000000000000e+03,1.061300000000000000e+04,8.009000000000000000e+03,8.710000000000000000e+03,8.109000000000000000e+03,1.131400000000000000e+04,8.710000000000000000e+03,9.712000000000000000e+03,9.311000000000000000e+03,8.109000000000000000e+03,8.810000000000000000e+03,8.810000000000000000e+03,7.008000000000000000e+03,9.011000000000000000e+03,1.041300000000000000e+04,8.810000000000000000e+03,7.508000000000000000e+03,8.310000000000000000e+03,7.809000000000000000e+03,9.011000000000000000e+03,9.111000000000000000e+03,8.209000000000000000e+03,9.611000000000000000e+03,8.310000000000000000e+03,7.709000000000000000e+03,7.909000000000000000e+03,1.031200000000000000e+04,9.111000000000000000e+03,7.609000000000000000e+03,1.051300000000000000e+04,9.011000000000000000e+03,9.311000000000000000e+03,8.209000000000000000e+03,6.807000000000000000e+03,8.510000000000000000e+03,8.610000000000000000e+03,8.610000000000000000e+03,8.810000000000000000e+03,9.511000000000000000e+03,8.310000000000000000e+03,9.712000000000000000e+03,6.707000000000000000e+03,8.610000000000000000e+03,8.209000000000000000e+03,8.810000000000000000e+03,8.710000000000000000e+03,8.009000000000000000e+03,1.101400000000000000e+04,7.208000000000000000e+03,8.410000000000000000e+03,8.510000000000000000e+03,9.211000000000000000e+03,8.410000000000000000e+03,8.109000000000000000e+03,8.710000000000000000e+03,8.510000000000000000e+03,7.709000000000000000e+03,1.161400000000000000e+04,8.410000000000000000e+03,8.510000000000000000e+03,7.008000000000000000e+03,1.001200000000000000e+04,8.209000000000000000e+03,8.710000000000000000e+03,8.710000000000000000e+03,8.109000000000000000e+03,9.311000000000000000e+03,7.809000000000000000e+03,1.021200000000000000e+04,9.411000000000000000e+03,7.809000000000000000e+03,7.609000000000000000e+03,8.310000000000000000e+03,7.308000000000000000e+03,1.101400000000000000e+04,7.709000000000000000e+03,8.109000000000000000e+03,8.109000000000000000e+03,1.011200000000000000e+04,9.611000000000000000e+03,7.909000000000000000e+03,1.081300000000000000e+04,9.211000000000000000e+03,1.081300000000000000e+04,9.311000000000000000e+03,7.408000000000000000e+03,8.510000000000000000e+03,8.910000000000000000e+03,8.410000000000000000e+03,7.609000000000000000e+03,8.710000000000000000e+03,8.610000000000000000e+03,7.809000000000000000e+03,9.011000000000000000e+03,9.211000000000000000e+03,5.706000000000000000e+03,9.611000000000000000e+03,7.809000000000000000e+03,8.610000000000000000e+03,1.031200000000000000e+04,8.009000000000000000e+03,5.806000000000000000e+03,8.810000000000000000e+03,1.021200000000000000e+04,1.181500000000000000e+04,9.912000000000000000e+03,7.609000000000000000e+03,7.508000000000000000e+03,8.209000000000000000e+03,7.508000000000000000e+03,1.051300000000000000e+04,1.011200000000000000e+04,7.008000000000000000e+03,7.809000000000000000e+03,7.609000000000000000e+03,7.909000000000000000e+03,7.709000000000000000e+03,6.207000000000000000e+03,8.410000000000000000e+03,7.208000000000000000e+03,8.209000000000000000e+03,9.111000000000000000e+03,7.508000000000000000e+03,nan
4.794930000000000092e+01,2.437974299999999814e+06,3.070042299999999814e+06,3.271724500000000000e+06,2.567289500000000000e+06,3.042902299999999814e+06,3.115996500000000000e+06,3.978015299999999814e+06,4.276458500000000000e+06,3.630491799999999814e+06,3.598606000000000000e+06,3.760498000000000000e+06,4.561677000000000000e+06,4.266286500000000000e+06,4.781776000000000000e+06,5.046739000000000000e+06,5.175525000000000000e+06,4.428886500000000000e+06,5.259347500000000000e+06,5.590200000000000000e+06,5.143222500000000000e+06,5.536665000000000000e+06,5.517460000000000000e+06,5.916507500000000000e+06,5.752756500000000000e+06,6.148126500000000000e+06,6.739458000000000000e+06,7.250759500000000000e+06,7.282679500000000000e+06,7.691116000000000000e+06,8.332210000000000000e+06,8.838883000000000000e+06,8.165488500000000000e+06,8.625930000000000000e+06,8.600359000000000000e+06,7.832621000000000000e+06,8.654661000000000000e+06,8.794003000000000000e+06,8.667452000000000000e+06,9.015916000000000000e+06,9.509745000000000000e+06,8.759331000000000000e+06,8.866871000000000000e+06,9.054469000000000000e+06,8.892720000000000000e+06,1.013236300000000000e+07,8.065277000000000000e+06,8.669669000000000000e+06,8.855564000000000000e+06,8.700435000000000000e+06,8.315787000000000000e+06,8.909729000000000000e+06,8.568116000000000000e+06,7.846374000000000000e+06,7.493543000000000000e+06,8.448512000000000000e+06,9.020978000000000000e+06,7.919062500000000000e+06,7.977825000000000000e+06,8.512139000000000000e+06,7.512704000000000000e+06,8.115997500000000000e+06,8.194210000000000000e+06,8.736145000000000000e+06,7.769256000000000000e+06,7.252219000000000000e+06,7.714169500000000000e+06,7.871645000000000000e+06,7.994403500000000000e+06,7.456794500000000000e+06,7.320718500000000000e+06,6.907153500000000000e+06,6.791400000000000000e+06,6.740533000000000000e+06,7.195648500000000000e+06,6.810757000000000000e+06,6.986354500000000000e+06,7.062222500000000000e+06,6.393223500000000000e+06,7.306698000000000000e+06,7.501383000000000000e+06,7.191886000000000000e+06,1.004019800000000000e+07,6.723662500000000000e+06,7.199514000000000000e+06,8.261962000000000000e+06,7.555054000000000000e+06,7.121777500000000000e+06,7.243204500000000000e+06,7.366260000000000000e+06,6.985708500000000000e+06,6.518207000000000000e+06,7.632979500000000000e+06,5.931850000000000000e+06,7.064800500000000000e+06,6.886295500000000000e+06,7.394083000000000000e+06,7.168559000000000000e+06,6.169919500000000000e+06,6.050723500000000000e+06,6.919731500000000000e+06,5.982240000000000000e+06,5.681498000000000000e+06,7.542445500000000000e+06,6.977322000000000000e+06,6.447936000000000000e+06,6.352724000000000000e+06,6.579693000000000000e+06,6.441452500000000000e+06,6.100627000000000000e+06,8.583127000000000000e+06,6.566857500000000000e+06,7.165778000000000000e+06,6.501088500000000000e+06,6.381524000000000000e+06,6.318023500000000000e+06,7.207887500000000000e+06,6.222303000000000000e+06,6.274118000000000000e+06,5.325841500000000000e+06,6.235972000000000000e+06,6.612550500000000000e+06,5.795144500000000000e+06,6.198777500000000000e+06,6.143073500000000000e+06,5.658414000000000000e+06,5.638708000000000000e+06,5.636733500000000000e+06,5.680318000000000000e+06,5.759294000000000000e+06,5.248743000000000000e+06,4.587356000000000000e+06,4.694257000000000000e+06,4.450298500000000000e+06,5.776241500000000000e+06,5.498934500000000000e+06,5.142355000000000000e+06,4.671784500000000000e+06,5.247564000000000000e+06,4.781507000000000000e+06,9.593473000000000000e+06,4.955255000000000000e+06,4.354332500000000000e+06,4.677322500000000000e+06,5.362535000000000000e+06,4.345206000000000000e+06,4.739129500000000000e+06,5.222876500000000000e+06,4.270572000000000000e+06,4.483484500000000000e+06,3.889291299999999814e+06,4.595128000000000000e+06,5.169102000000000000e+06,4.228210000000000000e+06,4.690042500000000000e+06,4.181813000000000000e+06,3.809552500000000000e+06,4.387821000000000000e+06,4.399264500000000000e+06,3.913915500000000000e+06,3.596427799999999814e+06,3.371850000000000000e+06,3.483095500000000000e+06,3.936651500000000000e+06,3.969152000000000000e+06,3.774194500000000000e+06,4.228855500000000000e+06,4.219246000000000000e+06,4.086316000000000000e+06,3.404397000000000000e+06,3.206880000000000000e+06,3.766863299999999814e+06,3.379087500000000000e+06,3.468687500000000000e+06,3.490220500000000000e+06,3.373650000000000000e+06,3.390900000000000000e+06,3.280725000000000000e+06,4.071475500000000000e+06,3.507896000000000000e+06,3.937853500000000000e+06,3.465132000000000000e+06,3.405897000000000000e+06,3.549074000000000000e+06,3.445415299999999814e+06,3.131184000000000000e+06,3.156391799999999814e+06,3.443507500000000000e+06,3.095309000000000000e+06,3.282179299999999814e+06,3.246878000000000000e+06,3.127069000000000000e+06,3.036819000000000000e+06,3.383531299999999814e+06,3.102283000000000000e+06,3.376618799999999814e+06,3.360393500000000000e+06,3.231900000000000000e+06,3.846954799999999814e+06,3.254677000000000000e+06,3.266356299999999814e+06,3.307798000000000000e+06,3.380184500000000000e+06,3.833957000000000000e+06,3.394158299999999814e+06,3.321854299999999814e+06,3.517699500000000000e+06,3.469737799999999814e+06,3.464062500000000000e+06,3.053707000000000000e+06,3.016766299999999814e+06,3.066824500000000000e+06,3.029176799999999814e+06,2.967572500000000000e+06,2.958851000000000000e+06,3.527884000000000000e+06,3.348093799999999814e+06,3.134704500000000000e+06,3.146879799999999814e+06,3.998824299999999814e+06,3.034874000000000000e+06,3.318874299999999814e+06,3.109777799999999814e+06,3.260480500000000000e+06,4.090550500000000000e+06,3.687428000000000000e+06,3.319966000000000000e+06,3.246016000000000000e+06,3.384329799999999814e+06,3.395601000000000000e+06,3.140290000000000000e+06,3.472622000000000000e+06,2.958595000000000000e+06,3.283250799999999814e+06,3.070166299999999814e+06,3.641856500000000000e+06,3.524446299999999814e+06,3.255680500000000000e+06,3.776139000000000000e+06,3.443512500000000000e+06,3.056271000000000000e+06,3.379098000000000000e+06,3.345170799999999814e+06,3.067935500000000000e+06,3.514148500000000000e+06,3.080227799999999814e+06,2.885472500000000000e+06,3.200652000000000000e+06,3.560179500000000000e+06,3.099851799999999814e+06,3.215799000000000000e+06,3.007839500000000000e+06,3.327318000000000000e+06,3.527420299999999814e+06,3.348618799999999814e+06,3.695157000000000000e+06,3.668018799999999814e+06,3.109230500000000000e+06,3.410961000000000000e+06,3.853341500000000000e+06,3.780617500000000000e+06,3.563573299999999814e+06,3.696033500000000000e+06,3.739004000000000000e+06,3.819205500000000000e+06,3.457322000000000000e+06,3.327772000000000000e+06,3.715008000000000000e+06,3.324923000000000000e+06,3.645156000000000000e+06,3.372187000000000000e+06,3.448618799999999814e+06,4.009561500000000000e+06,3.826367000000000000e+06,3.478331799999999814e+06,3.258791500000000000e+06,3.364172000000000000e+06,3.420690799999999814e+06,3.801184799999999814e+06,3.576251299999999814e+06,3.691871000000000000e+06,3.534328000000000000e+06,3.501358000000000000e+06,3.638985299999999814e+06,2.981847500000000000e+06,3.151669299999999814e+06,3.295390000000000000e+06,3.464748799999999814e+06,3.314026500000000000e+06,4.052011000000000000e+06,3.638406299999999814e+06,3.531017500000000000e+06,3.640319000000000000e+06,3.760924000000000000e+06,3.958928799999999814e+06,3.275808799999999814e+06,3.965267000000000000e+06,3.667141299999999814e+06,3.557193500000000000e+06,3.803810500000000000e+06,3.509683000000000000e+06,3.752030799999999814e+06,3.571031500000000000e+06,3.361507500000000000e+06,3.427718799999999814e+06,3.677359799999999814e+06,3.516365500000000000e+06,3.806753500000000000e+06,3.161498299999999814e+06,3.579585799999999814e+06,3.657328000000000000e+06,3.324786799999999814e+06,3.334769799999999814e+06,3.518673799999999814e+06,3.799793000000000000e+06,3.840059500000000000e+06,3.655173500000000000e+06,3.247008000000000000e+06,3.721505299999999814e+06,3.268970299999999814e+06,3.315021000000000000e+06,3.451027000000000000e+06,3.619519000000000000e+06,3.645173799999999814e+06,3.362988799999999814e+06,3.770871000000000000e+06,4.309005500000000000e+06,3.367580000000000000e+06,3.477297000000000000e+06,3.540536299999999814e+06,3.483956299999999814e+06,3.487679299999999814e+06,3.555302000000000000e+06,3.524112500000000000e+06,3.454172000000000000e+06,3.936990299999999814e+06,3.325459500000000000e+06,3.713034000000000000e+06,3.136636500000000000e+06,3.294519000000000000e+06,3.427705799999999814e+06,3.322747500000000000e+06,3.393777299999999814e+06,3.529954799999999814e+06,3.604562500000000000e+06,3.468934299999999814e+06,3.459611299999999814e+06,3.603035500000000000e+06,3.521702000000000000e+06,3.905653299999999814e+06,3.717848500000000000e+06,3.697081299999999814e+06,4.013376000000000000e+06,3.376387500000000000e+06,3.163495799999999814e+06,3.218163799999999814e+06,3.290583799999999814e+06,3.208151299999999814e+06,3.148002000000000000e+06,3.448597299999999814e+06,3.149617500000000000e+06,3.315071000000000000e+06,3.157118500000000000e+06,3.140400500000000000e+06,3.563625000000000000e+06,3.345370299999999814e+06,3.249366000000000000e+06,3.481872000000000000e+06,3.388012500000000000e+06,2.923628500000000000e+06,3.163238799999999814e+06,3.254765500000000000e+06,3.287748799999999814e+06,3.590664000000000000e+06,3.339033799999999814e+06,2.803659500000000000e+06,3.131108500000000000e+06,3.786410799999999814e+06,3.174989000000000000e+06,3.130218500000000000e+06,2.876753299999999814e+06,3.267763000000000000e+06,3.043190500000000000e+06,3.036295000000000000e+06,3.557007799999999814e+06,2.779997500000000000e+06,2.913885000000000000e+06,2.829259000000000000e+06,3.178613000000000000e+06,3.276990000000000000e+06,2.904137500000000000e+06,3.371698799999999814e+06,3.232635799999999814e+06,4.195061500000000000e+06,3.122104000000000000e+06,3.377666000000000000e+06,3.096425299999999814e+06,3.655676000000000000e+06,3.400859500000000000e+06,3.378201500000000000e+06,3.490924500000000000e+06,3.762759000000000000e+06,3.053267000000000000e+06,3.454291000000000000e+06,3.231141500000000000e+06,3.534589500000000000e+06,3.113390500000000000e+06,3.405866000000000000e+06,3.332375000000000000e+06,3.476256799999999814e+06,2.867344299999999814e+06,3.115846500000000000e+06,2.980497799999999814e+06,3.465849000000000000e+06,3.040487500000000000e+06,3.335343799999999814e+06,3.221309299999999814e+06,3.022169000000000000e+06,2.879389799999999814e+06,3.903900000000000000e+06,3.460031299999999814e+06,3.814455799999999814e+06,3.118187000000000000e+06,3.053906799999999814e+06,3.759348299999999814e+06,3.486093799999999814e+06,3.699116000000000000e+06,3.424207500000000000e+06,3.145659000000000000e+06,3.391236500000000000e+06,3.534545000000000000e+06,2.905933000000000000e+06,3.476601500000000000e+06,2.925547299999999814e+06,3.031994000000000000e+06,3.367410799999999814e+06,3.138008000000000000e+06,3.047504299999999814e+06,3.189394000000000000e+06,3.039062500000000000e+06,3.150905299999999814e+06,3.184531500000000000e+06,3.562773500000000000e+06,4.000833000000000000e+06,3.480811500000000000e+06,3.281304500000000000e+06,3.452122000000000000e+06,3.407728000000000000e+06,3.629258299999999814e+06,4.024812500000000000e+06,3.935203500000000000e+06,3.529623500000000000e+06,3.995255299999999814e+06,4.397719000000000000e+06,3.431187500000000000e+06,3.749902799999999814e+06,3.485475000000000000e+06,3.775021299999999814e+06,3.900244799999999814e+06,4.248642500000000000e+06,3.911300500000000000e+06,3.502428000000000000e+06,4.758074000000000000e+06,4.036983500000000000e+06,3.333718799999999814e+06,3.589726000000000000e+06,4.089184000000000000e+06,4.111137500000000000e+06,3.745776000000000000e+06,4.039670299999999814e+06,3.421825000000000000e+06,3.392487500000000000e+06,3.583736000000000000e+06,3.912321799999999814e+06,4.413468500000000000e+06,4.028347299999999814e+06,3.442009000000000000e+06,3.603736500000000000e+06,3.630137500000000000e+06,3.411823500000000000e+06,3.307798000000000000e+06,3.876081000000000000e+06,6.143791500000000000e+06,3.461850000000000000e+06,3.726806500000000000e+06,3.772605500000000000e+06,3.254690299999999814e+06,3.164932000000000000e+06,3.275795299999999814e+06,3.927670000000000000e+06,3.423406299999999814e+06,3.473786000000000000e+06,3.502176500000000000e+06,3.318288000000000000e+06,3.249290000000000000e+06,3.406185500000000000e+06,3.738809299999999814e+06,3.093627000000000000e+06,3.184426000000000000e+06,3.392550000000000000e+06,3.342187500000000000e+06,3.562628000000000000e+06,3.174843500000000000e+06,3.283740000000000000e+06,3.347454000000000000e+06,3.231108299999999814e+06,3.406492299999999814e+06,3.486483500000000000e+06,4.020471000000000000e+06,3.564905500000000000e+06,3.513537500000000000e+06,4.634454000000000000e+06,3.247229500000000000e+06,4.002344000000000000e+06,3.246450799999999814e+06,3.220822500000000000e+06,3.697763000000000000e+06,3.958389000000000000e+06,3.429831299999999814e+06,3.718300000000000000e+06,3.762400299999999814e+06,3.993512000000000000e+06,3.646701000000000000e+06,8.073821000000000000e+06,3.463704500000000000e+06,3.323638500000000000e+06,3.820566799999999814e+06,3.672597799999999814e+06,3.464518799999999814e+06,3.530562000000000000e+06,3.657599299999999814e+06,3.519335799999999814e+06,3.451780500000000000e+06,3.551299500000000000e+06,3.428141500000000000e+06,3.748706500000000000e+06,3.523269799999999814e+06,3.453450000000000000e+06,4.079971000000000000e+06,4.207110500000000000e+06,3.696008299999999814e+06,4.005391299999999814e+06,3.750999000000000000e+06,3.702695299999999814e+06,3.950186000000000000e+06,3.640230000000000000e+06,3.791473500000000000e+06,3.975783000000000000e+06,4.027834500000000000e+06,3.856008000000000000e+06,3.900499500000000000e+06,4.597965000000000000e+06,4.447971000000000000e+06,3.960529500000000000e+06,3.975346000000000000e+06,4.162094299999999814e+06,4.013829500000000000e+06,4.230687500000000000e+06,3.905522299999999814e+06,4.115501000000000000e+06,3.871712000000000000e+06,3.818824299999999814e+06,3.694946299999999814e+06,3.794528500000000000e+06,3.696065299999999814e+06,4.046542500000000000e+06,4.074717500000000000e+06,3.644892000000000000e+06,3.873837799999999814e+06,3.630527000000000000e+06,3.948215000000000000e+06,3.552517500000000000e+06,3.884992500000000000e+06,3.557019000000000000e+06,3.707872500000000000e+06,3.691420000000000000e+06,4.159754000000000000e+06,3.938502799999999814e+06,3.735139000000000000e+06,3.894290799999999814e+06,3.943720299999999814e+06,3.745418000000000000e+06,4.003616799999999814e+06,3.855034299999999814e+06,3.889886000000000000e+06,4.118042299999999814e+06,3.762836000000000000e+06,3.507268500000000000e+06,3.497224799999999814e+06,4.190872000000000000e+06,3.248671500000000000e+06,3.822759500000000000e+06,4.126232500000000000e+06,3.985429000000000000e+06,3.662031500000000000e+06,3.709586299999999814e+06,3.847084500000000000e+06,3.525034000000000000e+06,3.953491500000000000e+06,3.433500000000000000e+06,3.952694500000000000e+06,3.904377799999999814e+06,3.771088799999999814e+06,3.807210500000000000e+06,4.039035000000000000e+06,3.782182500000000000e+06,3.266865000000000000e+06,3.504661500000000000e+06,4.272229500000000000e+06,3.743786799999999814e+06,4.048672299999999814e+06,3.912102500000000000e+06,3.531668299999999814e+06,3.588913299999999814e+06,3.877270799999999814e+06,3.879167799999999814e+06,3.660175299999999814e+06,3.560967000000000000e+06,3.508044299999999814e+06,3.714547000000000000e+06,4.226777500000000000e+06,3.859997799999999814e+06,4.328046500000000000e+06,3.640427299999999814e+06,3.863269500000000000e+06,3.850412500000000000e+06,4.448016500000000000e+06,3.852313500000000000e+06,3.904186799999999814e+06,3.969837500000000000e+06,3.767690799999999814e+06,4.259773000000000000e+06,3.969913000000000000e+06,4.226970000000000000e+06,4.117200000000000000e+06,4.223517500000000000e+06,4.021389500000000000e+06,4.027137299999999814e+06,4.568202500000000000e+06,3.820566799999999814e+06,3.914605799999999814e+06,4.643215500000000000e+06,3.975053299999999814e+06,3.834494500000000000e+06,3.947702799999999814e+06,3.566786799999999814e+06,4.000051000000000000e+06,4.567879500000000000e+06,3.800490500000000000e+06,4.681515500000000000e+06,3.572855500000000000e+06,4.269035500000000000e+06,4.427619000000000000e+06,4.123083000000000000e+06,3.879925500000000000e+06,3.716491299999999814e+06,3.833132500000000000e+06,3.745390500000000000e+06,3.934489000000000000e+06,3.586166500000000000e+06,3.709906500000000000e+06,3.963366000000000000e+06,3.866835799999999814e+06,3.760788299999999814e+06,4.012297500000000000e+06,3.707814799999999814e+06,3.411767299999999814e+06,3.709583500000000000e+06,4.005237500000000000e+06,4.129281799999999814e+06,4.236107000000000000e+06,3.893986000000000000e+06,4.151636299999999814e+06,3.862494799999999814e+06,3.361972299999999814e+06,4.157498500000000000e+06,3.915674799999999814e+06,3.741933299999999814e+06,4.163332299999999814e+06,4.140820799999999814e+06,4.094842799999999814e+06,3.881595000000000000e+06,4.075071000000000000e+06,3.893776799999999814e+06,3.677370500000000000e+06,4.289792000000000000e+06,3.852105000000000000e+06,4.127542500000000000e+06,4.364775500000000000e+06,3.815667000000000000e+06,3.727469799999999814e+06,3.989755299999999814e+06,3.793550000000000000e+06,3.571301000000000000e+06,4.234764000000000000e+06,3.578137500000000000e+06,3.432681000000000000e+06,3.743696000000000000e+06,3.724082799999999814e+06,3.661937299999999814e+06,3.986129000000000000e+06,3.295902000000000000e+06,3.455256299999999814e+06,3.323638500000000000e+06,3.240494000000000000e+06,3.371301299999999814e+06,3.711279000000000000e+06,3.409983299999999814e+06,3.369047299999999814e+06,3.229573299999999814e+06,3.148862299999999814e+06,3.628129500000000000e+06,3.192246299999999814e+06,3.497828000000000000e+06,3.251403000000000000e+06,3.727894500000000000e+06,3.256331500000000000e+06,3.136655299999999814e+06,3.398825000000000000e+06,3.436800000000000000e+06,3.572966799999999814e+06,3.182134000000000000e+06,3.277810000000000000e+06,3.568427299999999814e+06,3.833720799999999814e+06,3.519680299999999814e+06,3.445609299999999814e+06,3.479030299999999814e+06,3.316686299999999814e+06,3.018111799999999814e+06,3.332349500000000000e+06,3.265523000000000000e+06,3.569450000000000000e+06,3.244502000000000000e+06,3.522927299999999814e+06,3.383924500000000000e+06,3.367657500000000000e+06,3.680260500000000000e+06,3.457322000000000000e+06,3.566181500000000000e+06,3.501711000000000000e+06,3.218666500000000000e+06,3.631270500000000000e+06,3.800468299999999814e+06,3.750516000000000000e+06,3.706196000000000000e+06,3.139629000000000000e+06,3.602122299999999814e+06,3.420845299999999814e+06,3.487317000000000000e+06,3.129735799999999814e+06,3.495651500000000000e+06,3.131295500000000000e+06,3.225015799999999814e+06,3.274622000000000000e+06,3.257846799999999814e+06,3.440453299999999814e+06,3.228891000000000000e+06,3.305289799999999814e+06,3.360262500000000000e+06,3.244502000000000000e+06,3.486460000000000000e+06,3.287197799999999814e+06,3.563935500000000000e+06,3.403007299999999814e+06,3.251204299999999814e+06,3.451443799999999814e+06,3.435409799999999814e+06,3.407802299999999814e+06,3.539048799999999814e+06,3.636278799999999814e+06,3.227475000000000000e+06,3.740629500000000000e+06,4.060921000000000000e+06,3.622253299999999814e+06,3.963146000000000000e+06,4.127222000000000000e+06,3.045731500000000000e+06,3.623827000000000000e+06,2.951780500000000000e+06,3.554825299999999814e+06,3.487837500000000000e+06,3.328280000000000000e+06,3.379622000000000000e+06,3.558878500000000000e+06,3.246736500000000000e+06,3.611526500000000000e+06,3.554625500000000000e+06,3.226925000000000000e+06,3.106514000000000000e+06,3.266911500000000000e+06,3.332136799999999814e+06,3.425466000000000000e+06,3.640184799999999814e+06,3.445862299999999814e+06,3.619850500000000000e+06,3.242029299999999814e+06,3.559574299999999814e+06,3.234456799999999814e+06,3.388231799999999814e+06,3.337847000000000000e+06,3.247798799999999814e+06,3.225866799999999814e+06,3.007719000000000000e+06,3.215778799999999814e+06,3.322812799999999814e+06,2.930861299999999814e+06,3.487407799999999814e+06,3.900527799999999814e+06,3.263634000000000000e+06,3.482417799999999814e+06,2.861309000000000000e+06,3.356299500000000000e+06,3.543460500000000000e+06,3.334129000000000000e+06,3.413119799999999814e+06,3.222502799999999814e+06,3.557385000000000000e+06,3.587771500000000000e+06,3.868400000000000000e+06,3.094598299999999814e+06,3.259975000000000000e+06,3.184069500000000000e+06,3.378125000000000000e+06,6.823904000000000000e+06,3.425451500000000000e+06,3.118582000000000000e+06,3.613369500000000000e+06,3.332365500000000000e+06,3.714104799999999814e+06,3.406012500000000000e+06,3.329112000000000000e+06,3.288645799999999814e+06,3.719787000000000000e+06,3.195251000000000000e+06,3.991085000000000000e+06,3.221449000000000000e+06,3.283091799999999814e+06,3.124260000000000000e+06,2.990581500000000000e+06,3.207238799999999814e+06,3.349869799999999814e+06,3.495995000000000000e+06,3.089811000000000000e+06,3.513006500000000000e+06,3.483067500000000000e+06,3.540023500000000000e+06,3.395250000000000000e+06,3.624660799999999814e+06,3.602390799999999814e+06,3.442309500000000000e+06,3.399004799999999814e+06,3.153491500000000000e+06,3.976816000000000000e+06,3.421972000000000000e+06,3.160624500000000000e+06,3.226476000000000000e+06,3.108333299999999814e+06,3.366297799999999814e+06,3.537876500000000000e+06,2.996976000000000000e+06,3.222566000000000000e+06,3.144702000000000000e+06,3.518831299999999814e+06,3.985820799999999814e+06,3.275325799999999814e+06,3.552855000000000000e+06,3.865888500000000000e+06,3.152468299999999814e+06,3.362500000000000000e+06,3.475458500000000000e+06,3.051195799999999814e+06,3.269620000000000000e+06,2.766213000000000000e+06,3.046259299999999814e+06,2.808505000000000000e+06,3.166463500000000000e+06,2.659646000000000000e+06,2.554156500000000000e+06,2.854224500000000000e+06,2.931165000000000000e+06,2.767263299999999814e+06,2.821669500000000000e+06,2.796271500000000000e+06,3.167072000000000000e+06,3.157074799999999814e+06,3.614892799999999814e+06,3.387377500000000000e+06,3.066599299999999814e+06,2.775057299999999814e+06,3.181923500000000000e+06,3.162387799999999814e+06,3.277627000000000000e+06,3.127088799999999814e+06,3.551198799999999814e+06,3.390859799999999814e+06,3.052049299999999814e+06,2.999855299999999814e+06,3.014094799999999814e+06,2.898985799999999814e+06,2.930395000000000000e+06,2.844827500000000000e+06,3.305376799999999814e+06,3.123150299999999814e+06,3.025125299999999814e+06,3.103138500000000000e+06,3.690694500000000000e+06,3.385011000000000000e+06,3.531273299999999814e+06,3.476403000000000000e+06,3.275996299999999814e+06,3.824535000000000000e+06,2.980497799999999814e+06,3.152407500000000000e+06,3.193585299999999814e+06,3.427481299999999814e+06,3.412588799999999814e+06,3.209392500000000000e+06,3.284681299999999814e+06,3.349848500000000000e+06,3.322768500000000000e+06,3.401996799999999814e+06,3.572943500000000000e+06,3.281349799999999814e+06,3.181584799999999814e+06,3.409031299999999814e+06,3.434354299999999814e+06,3.301262000000000000e+06,3.116372000000000000e+06,3.513029299999999814e+06,3.082585000000000000e+06,3.522065500000000000e+06,3.631711799999999814e+06,3.382111000000000000e+06,3.492554299999999814e+06,3.294992500000000000e+06,3.522844500000000000e+06,3.622065299999999814e+06,3.465126500000000000e+06,3.470026799999999814e+06,3.095742000000000000e+06,3.443512500000000000e+06,3.285111799999999814e+06,4.307568500000000000e+06,3.401050000000000000e+06,3.555814500000000000e+06,3.369386000000000000e+06,3.653641000000000000e+06,3.407935500000000000e+06,3.688643799999999814e+06,3.687118299999999814e+06,2.983056000000000000e+06,3.415974500000000000e+06,3.283226500000000000e+06,3.641718000000000000e+06,3.636195799999999814e+06,3.312505000000000000e+06,3.009712500000000000e+06,3.184816000000000000e+06,3.479192000000000000e+06,3.470400000000000000e+06,3.188679799999999814e+06,3.438856500000000000e+06,3.321229500000000000e+06,3.166945500000000000e+06,3.333877000000000000e+06,3.236686500000000000e+06,3.359654799999999814e+06,3.238230000000000000e+06,3.105061000000000000e+06,2.995381799999999814e+06,3.234783500000000000e+06,2.944425299999999814e+06,3.191379799999999814e+06,3.311339799999999814e+06,3.493192500000000000e+06,3.249496299999999814e+06,3.281708500000000000e+06,3.577794000000000000e+06,3.432132000000000000e+06,2.965141299999999814e+06,3.127325500000000000e+06,3.357900000000000000e+06,3.357518500000000000e+06,3.523635000000000000e+06,3.354148500000000000e+06,3.035952000000000000e+06,3.166688000000000000e+06,3.333667000000000000e+06,3.524446299999999814e+06,3.250957799999999814e+06,3.801866299999999814e+06,3.430467000000000000e+06,3.272293799999999814e+06,3.136216000000000000e+06,2.906718500000000000e+06,3.278578000000000000e+06,3.295115500000000000e+06,3.307632500000000000e+06,3.192839000000000000e+06,3.282352000000000000e+06,2.977924000000000000e+06,3.023581000000000000e+06,3.272361299999999814e+06,3.560656000000000000e+06,3.623665299999999814e+06,3.443101799999999814e+06,3.018210000000000000e+06,3.366249299999999814e+06,3.051902000000000000e+06,3.053528000000000000e+06,3.371994299999999814e+06,3.221063000000000000e+06,3.353692500000000000e+06,3.085673799999999814e+06,3.486225000000000000e+06,2.986404500000000000e+06,3.327345500000000000e+06,2.942940000000000000e+06,3.030934299999999814e+06,3.179303299999999814e+06,3.161519799999999814e+06,3.067110000000000000e+06,3.212130299999999814e+06,3.383490299999999814e+06,2.733438799999999814e+06,2.824227000000000000e+06,3.136364500000000000e+06,3.007350799999999814e+06,2.824267500000000000e+06,3.180914000000000000e+06,3.404245500000000000e+06,3.004454500000000000e+06,3.005797000000000000e+06,3.391637500000000000e+06,4.529372000000000000e+06,3.361272799999999814e+06,3.362962500000000000e+06,3.273271000000000000e+06,3.149223799999999814e+06,3.221586500000000000e+06,2.946380500000000000e+06,3.147135799999999814e+06,3.211993000000000000e+06,3.358057500000000000e+06,3.175545500000000000e+06,3.187462500000000000e+06,3.410477799999999814e+06,3.156903799999999814e+06,3.475492799999999814e+06,3.274782000000000000e+06,2.778451799999999814e+06,2.635277500000000000e+06,2.871244799999999814e+06,2.980464500000000000e+06,3.115593299999999814e+06,3.452657500000000000e+06,3.320595000000000000e+06,3.010432299999999814e+06,2.991649500000000000e+06,3.158932799999999814e+06,2.894358799999999814e+06,2.640689799999999814e+06,3.006578299999999814e+06,3.373349000000000000e+06,3.258639500000000000e+06,3.062545000000000000e+06,3.191891799999999814e+06,3.330013799999999814e+06,2.778451799999999814e+06,2.980852500000000000e+06,3.597959799999999814e+06,2.911128299999999814e+06,2.997244000000000000e+06,3.709399799999999814e+06,3.304471799999999814e+06,3.242028299999999814e+06,3.143787799999999814e+06,3.059197000000000000e+06,3.608653799999999814e+06,3.025759500000000000e+06,3.719852000000000000e+06,3.027747299999999814e+06,3.340878000000000000e+06,3.560343000000000000e+06,3.421972000000000000e+06,2.744793000000000000e+06,2.985628799999999814e+06,3.321875000000000000e+06,2.862347799999999814e+06,3.124100000000000000e+06,3.008031799999999814e+06,3.229506500000000000e+06,2.959374500000000000e+06,2.942450799999999814e+06,3.113744799999999814e+06,2.876656799999999814e+06,3.183316500000000000e+06,3.098590299999999814e+06,2.814588000000000000e+06,2.713327500000000000e+06,2.490316799999999814e+06,3.240960000000000000e+06,2.980957000000000000e+06,3.237585500000000000e+06,3.416484500000000000e+06,2.963693000000000000e+06,2.905591500000000000e+06,2.768353799999999814e+06,3.166622000000000000e+06,2.990756000000000000e+06,2.625199500000000000e+06,2.907328500000000000e+06,2.984905500000000000e+06,3.958144000000000000e+06,3.415429799999999814e+06,2.722336799999999814e+06,3.037344799999999814e+06,2.969645000000000000e+06,3.153254500000000000e+06,3.357199799999999814e+06,3.159584000000000000e+06,4.335722500000000000e+06,2.898390799999999814e+06,2.719636299999999814e+06,2.956160000000000000e+06,2.538432000000000000e+06,2.405248799999999814e+06,2.352153000000000000e+06,2.605956299999999814e+06,2.452056000000000000e+06,2.308897500000000000e+06,2.710557500000000000e+06,2.617001799999999814e+06,2.693388299999999814e+06,1.628134000000000000e+06,2.166656000000000000e+06,2.363712000000000000e+06,2.260554799999999814e+06,2.570514799999999814e+06,2.526600000000000000e+06,2.560512000000000000e+06,2.063638800000000047e+06,2.341185000000000000e+06,1.534232300000000047e+06,3.517560500000000000e+06,2.034048000000000000e+06,2.259968000000000000e+06,2.188309500000000000e+06,1.931392000000000000e+06,2.023104000000000000e+06,1.642688500000000000e+06,2.142656000000000000e+06,2.411434299999999814e+06,2.135406500000000000e+06,2.224384000000000000e+06,1.768246500000000000e+06,2.194496000000000000e+06,2.129984000000000000e+06,2.008268500000000000e+06,1.968928000000000000e+06,2.527594000000000000e+06,2.377408000000000000e+06,1.984352000000000000e+06,2.287163000000000000e+06,2.223488000000000000e+06,1.751104100000000093e+06,2.200960000000000000e+06,1.915112800000000047e+06,1.877664000000000000e+06,2.308661500000000000e+06,2.121536000000000000e+06,2.142336000000000000e+06,2.009408000000000000e+06,2.568429500000000000e+06,1.913792000000000000e+06,1.645989600000000093e+06,2.264768000000000000e+06,3.968133799999999814e+06,2.450778000000000000e+06,2.227904000000000000e+06,2.033504300000000047e+06,1.883168000000000000e+06,2.203520000000000000e+06,2.270889799999999814e+06,2.160248299999999814e+06,2.204736000000000000e+06,2.037270399999999907e+06,1.476398800000000047e+06,2.140672000000000000e+06,1.902169300000000047e+06,2.203360000000000000e+06,2.028864000000000000e+06,1.863744000000000000e+06,1.776000000000000000e+06,2.051306000000000000e+06,1.682856000000000000e+06,1.585198500000000000e+06,2.149984799999999814e+06,1.969056000000000000e+06,2.110976000000000000e+06,1.873184000000000000e+06,2.430161299999999814e+06,2.194763799999999814e+06,1.812256000000000000e+06,2.200805500000000000e+06,2.340699000000000000e+06,2.891738000000000000e+06,1.923118000000000000e+06,2.044096000000000000e+06,1.894016000000000000e+06,1.930711800000000047e+06,1.949440000000000000e+06,1.732256000000000000e+06,1.773248000000000000e+06,1.852000000000000000e+06,1.317834800000000047e+06,1.840288000000000000e+06,1.774240000000000000e+06,1.918528000000000000e+06,1.917216000000000000e+06,1.755904000000000000e+06,2.001696000000000000e+06,1.916448000000000000e+06,1.748834500000000000e+06,2.213461299999999814e+06,1.731620500000000000e+06,1.913024000000000000e+06,2.153530799999999814e+06,1.663616000000000000e+06,2.284707299999999814e+06,1.996928000000000000e+06,1.881504000000000000e+06,2.078880000000000000e+06,2.510617000000000000e+06,1.937760000000000000e+06,2.066368000000000000e+06,2.267941799999999814e+06,1.801933600000000093e+06,1.710144000000000000e+06,1.984928000000000000e+06,1.971144000000000000e+06,2.263807500000000000e+06,1.963424000000000000e+06,2.020261000000000000e+06,2.324332500000000000e+06,2.319685000000000000e+06,1.875584000000000000e+06,1.972224000000000000e+06,1.968832000000000000e+06,2.192619799999999814e+06,2.216448000000000000e+06,1.937664000000000000e+06,1.821248000000000000e+06,1.976320000000000000e+06,2.469900000000000000e+06,1.883264000000000000e+06,1.732256000000000000e+06,2.115039500000000000e+06,1.913568000000000000e+06,1.821120000000000000e+06,1.873504000000000000e+06,1.915104000000000000e+06,1.409091300000000047e+06,1.996726000000000000e+06,1.819392000000000000e+06,1.754048000000000000e+06,1.512000000000000000e+06,2.105622500000000000e+06,1.766807899999999907e+06,1.688384000000000000e+06,1.875904000000000000e+06,1.824288000000000000e+06,1.790816800000000047e+06,1.659808000000000000e+06,1.556384000000000000e+06,1.725600000000000000e+06,1.469376000000000000e+06,1.400684399999999907e+06,1.884352000000000000e+06,1.226854899999999907e+06,1.712096000000000000e+06,1.769277399999999907e+06,1.875311000000000000e+06,1.830976000000000000e+06,1.719072000000000000e+06,1.633664000000000000e+06,1.548384000000000000e+06,1.999435000000000000e+06,2.719410299999999814e+06,1.790400000000000000e+06,1.334713800000000047e+06,1.769594100000000093e+06,1.711827300000000047e+06,1.464640000000000000e+06,1.523872000000000000e+06,1.470016000000000000e+06,1.345248000000000000e+06,1.543520000000000000e+06,1.661664000000000000e+06,1.269204100000000093e+06,1.588800000000000000e+06,1.683872600000000093e+06,1.241568000000000000e+06,1.306592000000000000e+06,1.194176000000000000e+06,1.076464000000000000e+06,1.332897100000000093e+06,1.277568000000000000e+06,1.256352000000000000e+06,1.192768000000000000e+06,1.251264000000000000e+06,1.258720000000000000e+06,1.576032000000000000e+06,1.725914800000000047e+06,1.355452899999999907e+06,1.671008000000000000e+06,1.701043100000000093e+06,1.638336000000000000e+06,1.960316899999999907e+06,1.812064000000000000e+06,1.904711000000000000e+06,1.824960000000000000e+06,1.663616000000000000e+06,1.739872000000000000e+06,1.310208000000000000e+06,1.385994000000000000e+06,1.360352000000000000e+06,1.479264000000000000e+06,1.277888000000000000e+06,1.862799899999999907e+06,1.236256000000000000e+06,1.575261300000000047e+06,1.193856000000000000e+06,1.275328000000000000e+06,1.527776000000000000e+06,1.584704000000000000e+06,1.309587300000000047e+06,1.762675600000000093e+06,1.221472000000000000e+06,1.223168000000000000e+06,1.752244600000000093e+06,1.274368000000000000e+06,1.627680000000000000e+06,1.263392000000000000e+06,1.495520000000000000e+06,1.742490800000000047e+06,1.662752000000000000e+06,1.710464000000000000e+06,1.590656000000000000e+06,1.442368000000000000e+06,1.463605000000000000e+06,1.921233300000000047e+06,1.796640000000000000e+06,2.089651300000000047e+06,1.708960000000000000e+06,1.934500800000000047e+06,1.495968000000000000e+06,1.209802399999999907e+06,2.047104000000000000e+06,1.829664000000000000e+06,1.966467100000000093e+06,1.999846000000000000e+06,1.993511399999999907e+06,3.256089799999999814e+06,2.088608000000000000e+06,2.393920000000000000e+06,2.053728000000000000e+06,2.180036500000000000e+06,1.243001000000000000e+06,1.799808000000000000e+06,1.599648000000000000e+06,1.043602599999999977e+06,1.651008000000000000e+06,1.407271000000000000e+06,9.596160000000000000e+05,1.212096000000000000e+06,1.408411100000000093e+06,7.176731999999999534e+05,9.979520000000000000e+05,9.744734000000000233e+05,1.020896000000000000e+06,8.830240000000000000e+05,7.285440000000000000e+05,7.859040000000000000e+05,6.835520000000000000e+05,5.511270999999999767e+05,5.840800000000000000e+05,5.517440000000000000e+05,4.705280000000000000e+05,5.862400000000000000e+05,5.315840000000000000e+05,3.782160000000000000e+05,3.826000000000000000e+05,3.253440000000000000e+05,2.573000000000000000e+05,2.751520000000000000e+05,1.610040000000000000e+05,1.618120000000000000e+05,9.341000000000000000e+04,1.033680000000000000e+05,6.346300000000000000e+04,9.471800000000000000e+04,4.499500000000000000e+04,4.128300000000000000e+04,4.599800000000000000e+04,2.413800000000000000e+04,1.822600000000000000e+04,1.602200000000000000e+04,2.474000000000000000e+04,1.622200000000000000e+04,1.542100000000000000e+04,1.592200000000000000e+04,2.824800000000000000e+04,1.632200000000000000e+04,1.101400000000000000e+04,4.760400000000000000e+04,1.431900000000000000e+04,1.211500000000000000e+04,1.071300000000000000e+04,1.061300000000000000e+04,1.011200000000000000e+04,8.710000000000000000e+03,1.221500000000000000e+04,1.071300000000000000e+04,9.411000000000000000e+03,1.161400000000000000e+04,1.221500000000000000e+04,8.710000000000000000e+03,1.291700000000000000e+04,1.141400000000000000e+04,1.051300000000000000e+04,1.011200000000000000e+04,9.912000000000000000e+03,8.910000000000000000e+03,1.071300000000000000e+04,1.161400000000000000e+04,1.001200000000000000e+04,9.211000000000000000e+03,1.121400000000000000e+04,9.211000000000000000e+03,8.810000000000000000e+03,9.812000000000000000e+03,9.411000000000000000e+03,1.031200000000000000e+04,9.511000000000000000e+03,1.141400000000000000e+04,9.912000000000000000e+03,9.812000000000000000e+03,9.011000000000000000e+03,7.008000000000000000e+03,1.091300000000000000e+04,8.810000000000000000e+03,8.510000000000000000e+03,1.011200000000000000e+04,9.912000000000000000e+03,9.311000000000000000e+03,2.905000000000000000e+04,7.709000000000000000e+03,9.812000000000000000e+03,1.091300000000000000e+04,1.111400000000000000e+04,1.041300000000000000e+04,8.009000000000000000e+03,9.311000000000000000e+03,1.151400000000000000e+04,8.410000000000000000e+03,9.511000000000000000e+03,6.607000000000000000e+03,9.912000000000000000e+03,1.041300000000000000e+04,9.511000000000000000e+03,9.111000000000000000e+03,9.111000000000000000e+03,8.610000000000000000e+03,9.011000000000000000e+03,8.209000000000000000e+03,8.910000000000000000e+03,9.511000000000000000e+03,9.011000000000000000e+03,9.211000000000000000e+03,1.071300000000000000e+04,8.310000000000000000e+03,1.131400000000000000e+04,8.410000000000000000e+03,1.111400000000000000e+04,7.308000000000000000e+03,8.310000000000000000e+03,9.511000000000000000e+03,9.311000000000000000e+03,9.611000000000000000e+03,1.111400000000000000e+04,9.511000000000000000e+03,8.310000000000000000e+03,9.411000000000000000e+03,7.909000000000000000e+03,1.091300000000000000e+04,9.712000000000000000e+03,1.121400000000000000e+04,7.909000000000000000e+03,1.051300000000000000e+04,8.410000000000000000e+03,9.211000000000000000e+03,1.081300000000000000e+04,7.208000000000000000e+03,1.031200000000000000e+04,1.121400000000000000e+04,7.508000000000000000e+03,9.812000000000000000e+03,9.011000000000000000e+03,8.410000000000000000e+03,8.910000000000000000e+03,9.311000000000000000e+03,9.111000000000000000e+03,7.609000000000000000e+03,9.311000000000000000e+03,6.407000000000000000e+03,8.209000000000000000e+03,6.908000000000000000e+03,7.709000000000000000e+03,8.310000000000000000e+03,1.011200000000000000e+04,8.209000000000000000e+03,1.151400000000000000e+04,8.009000000000000000e+03,7.609000000000000000e+03,9.111000000000000000e+03,7.308000000000000000e+03,1.181500000000000000e+04,1.001200000000000000e+04,8.109000000000000000e+03,7.809000000000000000e+03,1.632200000000000000e+04,9.411000000000000000e+03,1.041300000000000000e+04,1.021200000000000000e+04,8.310000000000000000e+03,9.511000000000000000e+03,7.809000000000000000e+03,9.912000000000000000e+03,8.610000000000000000e+03,8.310000000000000000e+03,9.411000000000000000e+03,6.307000000000000000e+03,7.909000000000000000e+03,9.211000000000000000e+03,9.912000000000000000e+03,8.510000000000000000e+03,7.709000000000000000e+03,7.609000000000000000e+03,9.011000000000000000e+03,6.407000000000000000e+03,8.310000000000000000e+03,8.910000000000000000e+03,9.211000000000000000e+03,9.011000000000000000e+03,8.810000000000000000e+03,8.610000000000000000e+03,7.709000000000000000e+03,1.121400000000000000e+04,8.510000000000000000e+03,8.710000000000000000e+03,9.712000000000000000e+03,9.111000000000000000e+03,8.710000000000000000e+03,8.610000000000000000e+03,9.011000000000000000e+03,8.310000000000000000e+03,7.108000000000000000e+03,8.910000000000000000e+03,8.810000000000000000e+03,9.511000000000000000e+03,7.408000000000000000e+03,9.611000000000000000e+03,9.211000000000000000e+03,6.707000000000000000e+03,9.411000000000000000e+03,9.411000000000000000e+03,1.011200000000000000e+04,7.809000000000000000e+03,8.410000000000000000e+03,8.310000000000000000e+03,7.709000000000000000e+03,1.001200000000000000e+04,7.408000000000000000e+03,8.209000000000000000e+03,7.609000000000000000e+03,7.508000000000000000e+03,7.308000000000000000e+03,8.710000000000000000e+03,6.807000000000000000e+03,1.131400000000000000e+04,7.709000000000000000e+03,8.310000000000000000e+03,8.610000000000000000e+03,9.411000000000000000e+03,1.321700000000000000e+04,7.709000000000000000e+03,1.001200000000000000e+04,9.712000000000000000e+03,9.812000000000000000e+03,7.408000000000000000e+03,8.510000000000000000e+03,7.508000000000000000e+03,9.411000000000000000e+03,9.211000000000000000e+03,8.209000000000000000e+03,6.707000000000000000e+03,8.310000000000000000e+03,9.111000000000000000e+03,9.912000000000000000e+03,9.411000000000000000e+03,8.910000000000000000e+03,7.609000000000000000e+03,9.812000000000000000e+03,8.810000000000000000e+03,8.510000000000000000e+03,1.051300000000000000e+04,1.802600000000000000e+04,9.111000000000000000e+03,8.710000000000000000e+03,7.208000000000000000e+03,7.508000000000000000e+03,8.410000000000000000e+03,8.910000000000000000e+03,8.810000000000000000e+03,7.809000000000000000e+03,8.510000000000000000e+03,8.310000000000000000e+03,9.311000000000000000e+03,7.709000000000000000e+03,8.810000000000000000e+03,9.812000000000000000e+03,7.709000000000000000e+03,8.209000000000000000e+03,1.181500000000000000e+04,7.609000000000000000e+03,9.611000000000000000e+03,8.610000000000000000e+03,8.610000000000000000e+03,1.021200000000000000e+04,7.809000000000000000e+03,9.411000000000000000e+03,7.909000000000000000e+03,7.308000000000000000e+03,8.810000000000000000e+03,9.011000000000000000e+03,1.081300000000000000e+04,1.011200000000000000e+04,9.311000000000000000e+03,9.011000000000000000e+03,9.611000000000000000e+03,9.311000000000000000e+03,9.111000000000000000e+03,8.910000000000000000e+03,7.208000000000000000e+03,1.101400000000000000e+04,8.710000000000000000e+03,7.008000000000000000e+03,7.709000000000000000e+03,8.710000000000000000e+03,7.408000000000000000e+03,9.111000000000000000e+03,8.310000000000000000e+03,1.031200000000000000e+04,8.910000000000000000e+03,9.912000000000000000e+03,6.908000000000000000e+03,8.009000000000000000e+03,9.511000000000000000e+03,7.809000000000000000e+03,1.021200000000000000e+04,1.061300000000000000e+04,6.207000000000000000e+03,1.051300000000000000e+04,7.809000000000000000e+03,9.912000000000000000e+03,7.008000000000000000e+03,7.008000000000000000e+03,8.209000000000000000e+03,8.610000000000000000e+03,9.111000000000000000e+03,6.707000000000000000e+03,9.011000000000000000e+03,8.610000000000000000e+03,8.710000000000000000e+03,9.712000000000000000e+03,8.710000000000000000e+03,8.310000000000000000e+03,8.410000000000000000e+03,8.410000000000000000e+03,8.810000000000000000e+03,8.710000000000000000e+03,7.008000000000000000e+03,7.709000000000000000e+03,1.001200000000000000e+04,8.009000000000000000e+03,1.171500000000000000e+04,8.810000000000000000e+03,8.109000000000000000e+03,7.508000000000000000e+03,9.611000000000000000e+03,9.511000000000000000e+03,8.510000000000000000e+03,9.111000000000000000e+03,9.011000000000000000e+03,8.310000000000000000e+03,1.091300000000000000e+04,8.410000000000000000e+03,9.912000000000000000e+03,9.211000000000000000e+03,7.909000000000000000e+03,8.310000000000000000e+03,9.912000000000000000e+03,9.812000000000000000e+03,8.510000000000000000e+03,9.511000000000000000e+03,6.707000000000000000e+03,7.709000000000000000e+03,8.109000000000000000e+03,9.311000000000000000e+03,6.908000000000000000e+03,9.011000000000000000e+03,8.209000000000000000e+03,9.011000000000000000e+03,1.041300000000000000e+04,8.009000000000000000e+03,9.912000000000000000e+03,6.607000000000000000e+03,9.411000000000000000e+03,8.109000000000000000e+03,8.209000000000000000e+03,8.910000000000000000e+03,8.310000000000000000e+03,9.511000000000000000e+03,8.410000000000000000e+03,7.308000000000000000e+03,9.411000000000000000e+03,8.710000000000000000e+03,1.041300000000000000e+04,8.710000000000000000e+03,9.912000000000000000e+03,8.009000000000000000e+03,8.009000000000000000e+03,9.712000000000000000e+03,8.810000000000000000e+03,8.209000000000000000e+03,9.311000000000000000e+03,8.209000000000000000e+03,7.508000000000000000e+03,7.709000000000000000e+03,nan
4.795009999999999906e+01,2.653469799999999814e+06,2.925908000000000000e+06,3.455718500000000000e+06,3.057165500000000000e+06,2.812865799999999814e+06,3.524369500000000000e+06,3.565288799999999814e+06,3.267200000000000000e+06,3.530242299999999814e+06,3.518151000000000000e+06,3.976332799999999814e+06,4.394790000000000000e+06,4.317636500000000000e+06,4.588241000000000000e+06,5.430673000000000000e+06,5.285377500000000000e+06,5.208165000000000000e+06,4.905371500000000000e+06,5.179650000000000000e+06,6.114517500000000000e+06,5.062603500000000000e+06,5.481710000000000000e+06,4.950265000000000000e+06,5.703467500000000000e+06,6.903861500000000000e+06,7.183453500000000000e+06,7.627534000000000000e+06,6.966516500000000000e+06,7.590187500000000000e+06,8.812512000000000000e+06,8.621240000000000000e+06,8.485074000000000000e+06,8.164395000000000000e+06,8.189273000000000000e+06,8.725058000000000000e+06,8.474050000000000000e+06,8.770804000000000000e+06,8.907977000000000000e+06,8.773929000000000000e+06,8.774231000000000000e+06,8.881505000000000000e+06,9.984050000000000000e+06,8.405890000000000000e+06,9.198542000000000000e+06,8.222475500000000000e+06,1.071186200000000000e+07,8.905189000000000000e+06,8.268859500000000000e+06,8.481132000000000000e+06,8.157348500000000000e+06,8.579176000000000000e+06,8.192543000000000000e+06,8.487074000000000000e+06,8.633284000000000000e+06,8.618246000000000000e+06,8.168321000000000000e+06,7.929051500000000000e+06,8.183332500000000000e+06,7.734377000000000000e+06,8.012845000000000000e+06,8.083223000000000000e+06,6.900276000000000000e+06,6.939689000000000000e+06,7.993920000000000000e+06,7.817119000000000000e+06,7.333115500000000000e+06,7.832732500000000000e+06,7.065740000000000000e+06,7.583812500000000000e+06,8.095540500000000000e+06,6.534918000000000000e+06,6.936391000000000000e+06,6.621170500000000000e+06,6.474344000000000000e+06,7.939992500000000000e+06,7.105098000000000000e+06,7.166061000000000000e+06,8.587281000000000000e+06,7.283147000000000000e+06,6.637172000000000000e+06,7.510001000000000000e+06,7.034647000000000000e+06,6.478825000000000000e+06,7.366913500000000000e+06,7.207707000000000000e+06,7.766238000000000000e+06,7.296644000000000000e+06,7.229639000000000000e+06,7.594224000000000000e+06,7.139284500000000000e+06,7.595633000000000000e+06,7.549168500000000000e+06,7.206262500000000000e+06,6.586430500000000000e+06,6.503701500000000000e+06,6.417840000000000000e+06,6.184948000000000000e+06,6.885280500000000000e+06,7.236049000000000000e+06,6.706733000000000000e+06,6.907164000000000000e+06,6.867906500000000000e+06,6.245855500000000000e+06,6.253712000000000000e+06,6.900564000000000000e+06,6.704219000000000000e+06,6.797963500000000000e+06,6.982924000000000000e+06,7.264098000000000000e+06,6.718194000000000000e+06,7.624552500000000000e+06,6.288549500000000000e+06,6.573654000000000000e+06,6.179997000000000000e+06,6.790172000000000000e+06,6.563775500000000000e+06,6.049591500000000000e+06,6.097710000000000000e+06,6.310117000000000000e+06,6.315884500000000000e+06,9.370591000000000000e+06,8.885277000000000000e+06,5.753657500000000000e+06,6.567802500000000000e+06,5.256350000000000000e+06,5.526856000000000000e+06,6.303297000000000000e+06,5.885376000000000000e+06,5.502775000000000000e+06,5.818647000000000000e+06,5.187542000000000000e+06,5.124217000000000000e+06,4.581692500000000000e+06,5.466901000000000000e+06,5.191532500000000000e+06,5.190007000000000000e+06,5.307099500000000000e+06,4.945233000000000000e+06,5.333602500000000000e+06,4.898692500000000000e+06,4.581227000000000000e+06,5.038867000000000000e+06,4.531784000000000000e+06,4.466028500000000000e+06,4.308969500000000000e+06,4.657792000000000000e+06,4.345106000000000000e+06,4.536097000000000000e+06,4.480031000000000000e+06,4.362701000000000000e+06,4.608655500000000000e+06,4.431192500000000000e+06,4.101786500000000000e+06,3.901755000000000000e+06,3.754436000000000000e+06,4.360068500000000000e+06,4.084015000000000000e+06,4.199752500000000000e+06,3.893814299999999814e+06,3.837941299999999814e+06,3.707309299999999814e+06,3.759140299999999814e+06,3.943250500000000000e+06,3.919726799999999814e+06,3.777546000000000000e+06,3.780886000000000000e+06,3.852313500000000000e+06,4.336384000000000000e+06,3.217538500000000000e+06,3.489009299999999814e+06,3.091704799999999814e+06,3.483489299999999814e+06,3.340889000000000000e+06,3.318439000000000000e+06,3.226186799999999814e+06,3.347512500000000000e+06,8.822026000000000000e+06,3.703406500000000000e+06,3.801587500000000000e+06,3.273264799999999814e+06,3.603864000000000000e+06,4.017513299999999814e+06,3.869523299999999814e+06,3.402881000000000000e+06,3.492981299999999814e+06,3.192327500000000000e+06,3.324181299999999814e+06,3.325000000000000000e+06,3.150426000000000000e+06,3.846236000000000000e+06,3.589743500000000000e+06,3.020119500000000000e+06,3.177600299999999814e+06,3.482118799999999814e+06,3.576274000000000000e+06,3.775519799999999814e+06,3.458568799999999814e+06,3.729242299999999814e+06,3.442071000000000000e+06,3.029009799999999814e+06,3.451175000000000000e+06,3.255232299999999814e+06,3.489377500000000000e+06,4.384679000000000000e+06,3.657091000000000000e+06,3.326660000000000000e+06,3.399813500000000000e+06,3.196983299999999814e+06,3.362790500000000000e+06,3.143724799999999814e+06,3.196693500000000000e+06,3.025799500000000000e+06,3.395913000000000000e+06,3.325000000000000000e+06,3.501327799999999814e+06,3.041573500000000000e+06,3.375609500000000000e+06,3.732787500000000000e+06,3.475037500000000000e+06,3.155213799999999814e+06,3.109791000000000000e+06,3.211756000000000000e+06,3.014511799999999814e+06,2.884537799999999814e+06,3.243597000000000000e+06,3.407118799999999814e+06,2.924081000000000000e+06,3.129795500000000000e+06,3.098781000000000000e+06,3.413062500000000000e+06,3.325075500000000000e+06,3.002544000000000000e+06,3.133355799999999814e+06,2.969974500000000000e+06,3.335532799999999814e+06,3.303491299999999814e+06,3.709672799999999814e+06,3.476186000000000000e+06,3.339334500000000000e+06,3.929109500000000000e+06,3.507899000000000000e+06,3.168899000000000000e+06,3.455163500000000000e+06,3.164091799999999814e+06,3.402012500000000000e+06,3.425802500000000000e+06,3.221195299999999814e+06,3.274833000000000000e+06,3.488134500000000000e+06,2.954298000000000000e+06,3.694303799999999814e+06,3.124495500000000000e+06,3.108688000000000000e+06,3.205779799999999814e+06,3.063186000000000000e+06,3.320487500000000000e+06,3.245304000000000000e+06,3.505377000000000000e+06,3.038858500000000000e+06,3.587573000000000000e+06,3.295195500000000000e+06,3.333232299999999814e+06,3.423242299999999814e+06,3.963392500000000000e+06,3.326660000000000000e+06,3.059616000000000000e+06,3.244535500000000000e+06,3.158741000000000000e+06,3.833307500000000000e+06,3.335850000000000000e+06,2.944946000000000000e+06,3.031291299999999814e+06,3.257445500000000000e+06,3.435513000000000000e+06,3.449251500000000000e+06,2.633109000000000000e+06,3.496405000000000000e+06,3.441281299999999814e+06,3.452176500000000000e+06,3.343461299999999814e+06,3.588045000000000000e+06,3.118584000000000000e+06,3.363912500000000000e+06,3.441976500000000000e+06,3.081119500000000000e+06,3.308896299999999814e+06,3.569295799999999814e+06,3.710651500000000000e+06,3.322354799999999814e+06,3.160735500000000000e+06,3.603500299999999814e+06,4.146641299999999814e+06,3.706124000000000000e+06,3.511031299999999814e+06,3.206771000000000000e+06,3.812433799999999814e+06,3.276340799999999814e+06,3.461356299999999814e+06,3.997791000000000000e+06,3.892210500000000000e+06,5.032242500000000000e+06,3.015464000000000000e+06,3.835956000000000000e+06,3.229430000000000000e+06,3.614296500000000000e+06,3.479205299999999814e+06,3.604801799999999814e+06,3.842676500000000000e+06,3.549326500000000000e+06,4.034829299999999814e+06,3.848163299999999814e+06,3.426342299999999814e+06,3.694064799999999814e+06,3.772605500000000000e+06,3.538372500000000000e+06,3.580374299999999814e+06,4.109595799999999814e+06,3.557193500000000000e+06,3.262145299999999814e+06,3.067872799999999814e+06,2.643080799999999814e+06,3.719525500000000000e+06,3.490220500000000000e+06,3.464420799999999814e+06,3.298229799999999814e+06,3.632712799999999814e+06,3.565615500000000000e+06,3.311339799999999814e+06,3.351509000000000000e+06,3.826658299999999814e+06,3.698406000000000000e+06,3.850217299999999814e+06,3.229019500000000000e+06,3.321314000000000000e+06,3.390625000000000000e+06,3.212898500000000000e+06,3.040392799999999814e+06,3.434273500000000000e+06,3.280978500000000000e+06,3.598887299999999814e+06,3.556311000000000000e+06,3.493171500000000000e+06,3.283780500000000000e+06,3.560498000000000000e+06,3.962150299999999814e+06,3.489890500000000000e+06,2.986895799999999814e+06,3.281541500000000000e+06,3.142254299999999814e+06,3.094890000000000000e+06,3.096922500000000000e+06,3.642743500000000000e+06,3.104262799999999814e+06,3.372210500000000000e+06,3.248117000000000000e+06,3.260729000000000000e+06,3.351348000000000000e+06,3.815262000000000000e+06,3.699489500000000000e+06,3.701197500000000000e+06,3.415631000000000000e+06,2.982134000000000000e+06,3.086358000000000000e+06,3.204223799999999814e+06,3.699632299999999814e+06,3.215799000000000000e+06,3.054165000000000000e+06,2.934384000000000000e+06,2.949853500000000000e+06,2.987543799999999814e+06,2.978771500000000000e+06,3.408472000000000000e+06,3.425466000000000000e+06,3.183505000000000000e+06,4.069186000000000000e+06,3.074477299999999814e+06,3.196582500000000000e+06,3.353985000000000000e+06,3.315357799999999814e+06,3.062465799999999814e+06,3.140680299999999814e+06,3.211361000000000000e+06,3.187373500000000000e+06,3.300608000000000000e+06,3.139442000000000000e+06,3.211130000000000000e+06,2.898329500000000000e+06,3.188679799999999814e+06,3.499942500000000000e+06,2.986706299999999814e+06,3.028816500000000000e+06,3.608565000000000000e+06,3.182734799999999814e+06,3.596274000000000000e+06,3.136616299999999814e+06,3.467568799999999814e+06,3.877983500000000000e+06,3.313245299999999814e+06,3.214176799999999814e+06,3.252961799999999814e+06,3.228578299999999814e+06,2.897682299999999814e+06,4.032223500000000000e+06,3.411643299999999814e+06,3.341243799999999814e+06,2.981818500000000000e+06,3.035523299999999814e+06,3.093610000000000000e+06,3.442862000000000000e+06,3.370661000000000000e+06,3.109247500000000000e+06,3.139188799999999814e+06,3.015669299999999814e+06,3.609793000000000000e+06,3.275540000000000000e+06,3.560398000000000000e+06,3.146737799999999814e+06,3.192031000000000000e+06,3.851835000000000000e+06,2.872378500000000000e+06,3.103649500000000000e+06,3.557898799999999814e+06,9.707096000000000000e+06,3.549575299999999814e+06,3.607638799999999814e+06,3.836534500000000000e+06,3.437570000000000000e+06,2.999053000000000000e+06,2.935463000000000000e+06,3.186795799999999814e+06,3.658771000000000000e+06,3.442617299999999814e+06,3.609759799999999814e+06,3.357164500000000000e+06,3.888462299999999814e+06,3.050041500000000000e+06,3.000272799999999814e+06,3.332266500000000000e+06,3.305766299999999814e+06,3.282482299999999814e+06,2.980541000000000000e+06,3.448473500000000000e+06,3.623018799999999814e+06,3.460428000000000000e+06,3.264263500000000000e+06,2.851583000000000000e+06,3.394271799999999814e+06,3.557429000000000000e+06,4.143244500000000000e+06,3.458812500000000000e+06,3.745913000000000000e+06,4.150064799999999814e+06,3.762096500000000000e+06,4.248210000000000000e+06,3.569157000000000000e+06,3.558158299999999814e+06,3.481739299999999814e+06,4.047159500000000000e+06,4.499329500000000000e+06,3.572880500000000000e+06,4.036360000000000000e+06,3.536076500000000000e+06,4.176002799999999814e+06,3.694009799999999814e+06,4.065605799999999814e+06,3.619011500000000000e+06,3.731641799999999814e+06,3.940458500000000000e+06,3.567641000000000000e+06,3.882148500000000000e+06,3.619811000000000000e+06,3.209396000000000000e+06,3.351029799999999814e+06,3.869737500000000000e+06,4.028347299999999814e+06,3.840252299999999814e+06,3.764328799999999814e+06,4.005237500000000000e+06,4.119807799999999814e+06,3.914751799999999814e+06,3.955176500000000000e+06,4.086967500000000000e+06,3.468718799999999814e+06,3.549603799999999814e+06,3.544706299999999814e+06,3.536950000000000000e+06,3.621267000000000000e+06,3.696010500000000000e+06,3.697648500000000000e+06,3.535174500000000000e+06,3.158030000000000000e+06,3.485059500000000000e+06,3.325075500000000000e+06,3.491474500000000000e+06,3.284224000000000000e+06,3.585219799999999814e+06,2.970346799999999814e+06,3.082827299999999814e+06,3.547503500000000000e+06,2.903826299999999814e+06,3.311431500000000000e+06,3.052194799999999814e+06,3.385125000000000000e+06,3.278291299999999814e+06,3.888071799999999814e+06,3.917770500000000000e+06,3.330737000000000000e+06,3.494468299999999814e+06,3.272099000000000000e+06,3.763790299999999814e+06,3.719307000000000000e+06,3.846663799999999814e+06,3.542936000000000000e+06,3.582306799999999814e+06,3.808078799999999814e+06,3.230844299999999814e+06,3.737124000000000000e+06,3.446810000000000000e+06,4.630145000000000000e+06,3.844105799999999814e+06,3.658663500000000000e+06,3.613185500000000000e+06,3.750649000000000000e+06,3.742483000000000000e+06,3.596911500000000000e+06,4.255540000000000000e+06,3.669211000000000000e+06,3.433639299999999814e+06,3.656719000000000000e+06,3.894140299999999814e+06,3.566237000000000000e+06,3.876650299999999814e+06,3.431466500000000000e+06,3.574574500000000000e+06,3.976186500000000000e+06,3.794290500000000000e+06,4.116157500000000000e+06,4.053133500000000000e+06,3.900411500000000000e+06,3.882352000000000000e+06,3.845602299999999814e+06,3.561274500000000000e+06,3.865048000000000000e+06,3.863019000000000000e+06,3.405666000000000000e+06,3.744420500000000000e+06,4.761190500000000000e+06,4.116858799999999814e+06,4.400552000000000000e+06,3.880295000000000000e+06,4.175617500000000000e+06,3.658581000000000000e+06,3.675708500000000000e+06,3.995710500000000000e+06,4.244025000000000000e+06,4.173600000000000000e+06,4.051278500000000000e+06,4.081131799999999814e+06,3.631731000000000000e+06,3.677006000000000000e+06,3.632687500000000000e+06,3.724983799999999814e+06,3.577867500000000000e+06,3.553392000000000000e+06,3.850953000000000000e+06,3.728943299999999814e+06,3.668667500000000000e+06,4.103246500000000000e+06,3.336006299999999814e+06,4.003140000000000000e+06,3.589624000000000000e+06,4.181268799999999814e+06,3.850545000000000000e+06,3.833219799999999814e+06,3.791584500000000000e+06,4.270273000000000000e+06,3.918027799999999814e+06,3.979296799999999814e+06,3.682248799999999814e+06,3.578005799999999814e+06,4.085533500000000000e+06,3.813343500000000000e+06,3.899566799999999814e+06,3.993803000000000000e+06,3.458377000000000000e+06,3.820012500000000000e+06,3.915254500000000000e+06,3.863707500000000000e+06,3.685739000000000000e+06,3.410514000000000000e+06,3.653202799999999814e+06,4.002188500000000000e+06,3.964820000000000000e+06,3.769766000000000000e+06,3.764404799999999814e+06,3.603337500000000000e+06,3.937184000000000000e+06,4.109240500000000000e+06,3.518724500000000000e+06,3.617010299999999814e+06,4.133220000000000000e+06,3.511759000000000000e+06,3.751685500000000000e+06,4.251007000000000000e+06,4.059981299999999814e+06,3.719587500000000000e+06,4.022773000000000000e+06,3.609748000000000000e+06,3.929111299999999814e+06,4.102940000000000000e+06,3.807973000000000000e+06,3.484197500000000000e+06,3.993430799999999814e+06,3.725626500000000000e+06,3.791634799999999814e+06,3.527256299999999814e+06,3.422037500000000000e+06,3.873794000000000000e+06,3.745031799999999814e+06,3.749989000000000000e+06,4.130173799999999814e+06,3.975158799999999814e+06,4.126826299999999814e+06,3.920272500000000000e+06,4.063743799999999814e+06,4.359955000000000000e+06,4.022136799999999814e+06,6.022099000000000000e+06,4.449936500000000000e+06,4.108656799999999814e+06,3.843281000000000000e+06,4.563687000000000000e+06,4.753531000000000000e+06,3.805467299999999814e+06,3.731696799999999814e+06,3.356696500000000000e+06,3.901422799999999814e+06,4.014830500000000000e+06,3.850953000000000000e+06,3.678384000000000000e+06,4.245501000000000000e+06,4.702362000000000000e+06,4.094405799999999814e+06,4.112164799999999814e+06,4.345486500000000000e+06,3.842614000000000000e+06,3.589299500000000000e+06,4.082512299999999814e+06,3.901285500000000000e+06,4.387195500000000000e+06,3.800195799999999814e+06,3.961180500000000000e+06,3.791907299999999814e+06,4.251408500000000000e+06,4.006295000000000000e+06,3.944833000000000000e+06,3.680642000000000000e+06,4.319450500000000000e+06,3.950767500000000000e+06,3.430670500000000000e+06,3.912512000000000000e+06,3.876974799999999814e+06,3.562845000000000000e+06,4.164451000000000000e+06,4.054240299999999814e+06,3.844105799999999814e+06,4.418248500000000000e+06,4.314887500000000000e+06,4.149891000000000000e+06,4.076336299999999814e+06,3.833517299999999814e+06,3.735097000000000000e+06,3.872744000000000000e+06,3.800676500000000000e+06,4.063830299999999814e+06,3.850977000000000000e+06,3.896900500000000000e+06,3.986572299999999814e+06,4.432333500000000000e+06,4.060233500000000000e+06,4.060970299999999814e+06,4.206240000000000000e+06,3.993872000000000000e+06,3.471006799999999814e+06,3.731537799999999814e+06,3.599765799999999814e+06,3.980870299999999814e+06,3.822916500000000000e+06,4.222908500000000000e+06,3.755321000000000000e+06,3.813158000000000000e+06,3.690334299999999814e+06,3.913336000000000000e+06,3.780000799999999814e+06,4.286137000000000000e+06,3.881664000000000000e+06,3.740231000000000000e+06,3.633421799999999814e+06,3.376387500000000000e+06,3.367580000000000000e+06,3.553623000000000000e+06,3.344247000000000000e+06,3.508118299999999814e+06,3.663520000000000000e+06,3.533654000000000000e+06,3.071146000000000000e+06,3.019725500000000000e+06,3.466013799999999814e+06,3.609555000000000000e+06,3.128764000000000000e+06,3.233904000000000000e+06,3.269224299999999814e+06,3.342083500000000000e+06,3.221073299999999814e+06,3.607021000000000000e+06,3.648323799999999814e+06,3.532423000000000000e+06,3.243299000000000000e+06,3.178167500000000000e+06,3.442121799999999814e+06,3.434707799999999814e+06,3.403109500000000000e+06,3.262228000000000000e+06,3.227798299999999814e+06,2.939875799999999814e+06,3.455654500000000000e+06,3.384044799999999814e+06,2.938087799999999814e+06,3.215316799999999814e+06,3.178721000000000000e+06,3.410648500000000000e+06,2.869703000000000000e+06,3.261244299999999814e+06,3.383776000000000000e+06,3.518734500000000000e+06,3.547066500000000000e+06,3.597879500000000000e+06,3.430547000000000000e+06,3.197014000000000000e+06,3.666541799999999814e+06,3.249588299999999814e+06,3.202136500000000000e+06,3.930947299999999814e+06,3.696066000000000000e+06,3.607890799999999814e+06,3.309576299999999814e+06,3.747029000000000000e+06,3.315698500000000000e+06,3.332939299999999814e+06,3.417081299999999814e+06,3.321006500000000000e+06,3.756953000000000000e+06,3.616665000000000000e+06,3.087459500000000000e+06,3.159156000000000000e+06,3.338554799999999814e+06,3.222128500000000000e+06,3.623131799999999814e+06,3.648361500000000000e+06,3.452239000000000000e+06,3.811569500000000000e+06,3.464959799999999814e+06,3.252060299999999814e+06,3.322895000000000000e+06,3.840828000000000000e+06,3.685884000000000000e+06,3.148252000000000000e+06,3.257812500000000000e+06,3.083939799999999814e+06,3.957764799999999814e+06,3.447810500000000000e+06,3.557832799999999814e+06,3.660317799999999814e+06,3.344198500000000000e+06,4.097433000000000000e+06,3.626431000000000000e+06,3.403710000000000000e+06,3.806702500000000000e+06,3.613225500000000000e+06,3.633228000000000000e+06,3.443834000000000000e+06,3.200838500000000000e+06,3.376403299999999814e+06,3.345755500000000000e+06,3.657150000000000000e+06,3.016866000000000000e+06,3.029546000000000000e+06,3.330084500000000000e+06,2.889173000000000000e+06,3.761317299999999814e+06,3.235917500000000000e+06,3.134802000000000000e+06,3.414523500000000000e+06,3.184904299999999814e+06,3.643577500000000000e+06,3.666557799999999814e+06,3.190687500000000000e+06,3.402012500000000000e+06,3.364254000000000000e+06,3.119591000000000000e+06,3.446818000000000000e+06,3.131605799999999814e+06,3.054356500000000000e+06,3.450231500000000000e+06,2.658290500000000000e+06,3.106142000000000000e+06,2.971605000000000000e+06,3.262015000000000000e+06,3.091836000000000000e+06,3.451862500000000000e+06,3.303480299999999814e+06,3.027907299999999814e+06,3.546848000000000000e+06,3.218484500000000000e+06,3.746042000000000000e+06,3.491964299999999814e+06,3.449317500000000000e+06,3.364545000000000000e+06,3.035364000000000000e+06,3.519390299999999814e+06,3.307028000000000000e+06,3.304912500000000000e+06,3.188679799999999814e+06,3.862759799999999814e+06,3.884723299999999814e+06,3.494184000000000000e+06,3.425672299999999814e+06,4.065448500000000000e+06,3.172456000000000000e+06,3.362124799999999814e+06,2.973417000000000000e+06,3.730215500000000000e+06,3.149619500000000000e+06,3.280944500000000000e+06,3.616550500000000000e+06,3.416684000000000000e+06,3.651645299999999814e+06,3.161728000000000000e+06,3.427705799999999814e+06,3.052218000000000000e+06,3.665537000000000000e+06,3.084571799999999814e+06,3.544536799999999814e+06,3.599548799999999814e+06,3.658770000000000000e+06,3.553704799999999814e+06,3.608077500000000000e+06,3.318951799999999814e+06,3.554769000000000000e+06,3.675670299999999814e+06,3.027687799999999814e+06,3.363719799999999814e+06,3.527964000000000000e+06,3.643209500000000000e+06,3.454687500000000000e+06,3.706366299999999814e+06,2.931229500000000000e+06,3.210840799999999814e+06,3.028387500000000000e+06,3.522308000000000000e+06,3.155499000000000000e+06,3.151302000000000000e+06,3.542789299999999814e+06,2.813673000000000000e+06,3.693379000000000000e+06,3.095872500000000000e+06,3.458231299999999814e+06,3.452285000000000000e+06,3.453354799999999814e+06,3.343088500000000000e+06,3.209436799999999814e+06,3.069705500000000000e+06,3.225609500000000000e+06,2.704355299999999814e+06,3.015936000000000000e+06,2.628338000000000000e+06,2.974079000000000000e+06,2.606431500000000000e+06,2.685897799999999814e+06,2.937790000000000000e+06,2.485858000000000000e+06,2.724793799999999814e+06,3.180052000000000000e+06,2.748656299999999814e+06,2.969974500000000000e+06,3.065336000000000000e+06,3.739941500000000000e+06,3.600207000000000000e+06,3.461316500000000000e+06,3.564057000000000000e+06,2.715792299999999814e+06,2.683931299999999814e+06,2.734524500000000000e+06,3.305808799999999814e+06,3.017740500000000000e+06,3.168940500000000000e+06,2.923643299999999814e+06,3.173007500000000000e+06,3.476868000000000000e+06,3.160735500000000000e+06,2.931900000000000000e+06,2.673528500000000000e+06,3.059678500000000000e+06,3.226146299999999814e+06,3.271782500000000000e+06,3.376985799999999814e+06,3.368253299999999814e+06,2.903957000000000000e+06,3.432568799999999814e+06,2.944415000000000000e+06,3.029410299999999814e+06,3.122731500000000000e+06,2.937404500000000000e+06,3.144666299999999814e+06,2.792161299999999814e+06,3.252046500000000000e+06,2.824382000000000000e+06,3.435540500000000000e+06,3.386374000000000000e+06,3.187628500000000000e+06,3.384693500000000000e+06,3.173266000000000000e+06,3.395848299999999814e+06,3.368432799999999814e+06,3.191521799999999814e+06,2.782874299999999814e+06,3.335402500000000000e+06,3.687304799999999814e+06,3.390574000000000000e+06,3.399535500000000000e+06,6.061523000000000000e+06,3.466355000000000000e+06,3.412285799999999814e+06,3.988524799999999814e+06,3.477698500000000000e+06,3.422539000000000000e+06,3.879165500000000000e+06,3.189260799999999814e+06,3.844015000000000000e+06,5.000892000000000000e+06,3.238647000000000000e+06,3.262088799999999814e+06,3.629029299999999814e+06,3.323069799999999814e+06,3.029506500000000000e+06,3.604811000000000000e+06,3.394271799999999814e+06,2.961081500000000000e+06,3.337675000000000000e+06,3.584321500000000000e+06,3.264525799999999814e+06,3.036770000000000000e+06,3.386041000000000000e+06,2.578696000000000000e+06,2.970380799999999814e+06,3.237843500000000000e+06,3.450180799999999814e+06,3.464711299999999814e+06,3.043833000000000000e+06,3.188904500000000000e+06,3.777014000000000000e+06,3.073549500000000000e+06,3.695844799999999814e+06,2.981099500000000000e+06,2.922579299999999814e+06,2.773282500000000000e+06,3.116254500000000000e+06,3.457841000000000000e+06,3.352418799999999814e+06,3.520016500000000000e+06,3.043833000000000000e+06,2.997725299999999814e+06,2.992909500000000000e+06,3.076320000000000000e+06,3.689145000000000000e+06,3.292558799999999814e+06,3.285033500000000000e+06,2.866974000000000000e+06,3.207468000000000000e+06,3.200103500000000000e+06,3.466883500000000000e+06,3.364562500000000000e+06,3.329968500000000000e+06,3.993232500000000000e+06,2.980748299999999814e+06,3.315665299999999814e+06,3.476391000000000000e+06,3.545223000000000000e+06,3.146201299999999814e+06,3.692523500000000000e+06,3.467100000000000000e+06,2.880464000000000000e+06,3.516631299999999814e+06,3.143171000000000000e+06,3.156606500000000000e+06,3.189851799999999814e+06,3.052813799999999814e+06,3.379461799999999814e+06,3.117489799999999814e+06,3.363719799999999814e+06,3.137928000000000000e+06,3.367410799999999814e+06,3.338158500000000000e+06,3.297822799999999814e+06,3.270157000000000000e+06,2.880436500000000000e+06,3.228081500000000000e+06,2.816152500000000000e+06,3.288285000000000000e+06,3.316029500000000000e+06,3.097446000000000000e+06,3.023304299999999814e+06,2.860130500000000000e+06,3.078898799999999814e+06,3.181923500000000000e+06,3.076879299999999814e+06,3.317185500000000000e+06,3.538878000000000000e+06,3.522929299999999814e+06,3.346143799999999814e+06,3.242467000000000000e+06,3.176488799999999814e+06,2.841974799999999814e+06,2.910736799999999814e+06,2.899340799999999814e+06,3.105632299999999814e+06,3.260555000000000000e+06,3.259103500000000000e+06,3.128355000000000000e+06,2.937723299999999814e+06,2.795177000000000000e+06,3.291208500000000000e+06,3.229362000000000000e+06,2.749050500000000000e+06,3.277260299999999814e+06,3.060369500000000000e+06,3.285634500000000000e+06,3.179994299999999814e+06,3.392377500000000000e+06,3.061141500000000000e+06,3.562676799999999814e+06,3.351769299999999814e+06,3.508038500000000000e+06,3.307365000000000000e+06,3.128842500000000000e+06,2.780202000000000000e+06,3.248485500000000000e+06,2.888577799999999814e+06,3.289728000000000000e+06,2.618446799999999814e+06,3.109710000000000000e+06,3.020967500000000000e+06,3.010173799999999814e+06,2.940452000000000000e+06,3.097756500000000000e+06,2.867720500000000000e+06,2.986135299999999814e+06,3.064257299999999814e+06,3.952555000000000000e+06,2.831677299999999814e+06,2.911399799999999814e+06,3.253174500000000000e+06,3.198145799999999814e+06,3.322116799999999814e+06,3.068736299999999814e+06,3.084295000000000000e+06,3.963718500000000000e+06,3.080572500000000000e+06,3.319494799999999814e+06,3.183180000000000000e+06,3.372118799999999814e+06,2.717262299999999814e+06,3.270761299999999814e+06,2.973521799999999814e+06,3.358714500000000000e+06,3.519885500000000000e+06,3.211762000000000000e+06,3.162987000000000000e+06,3.681238500000000000e+06,3.541165000000000000e+06,2.966218000000000000e+06,3.233127000000000000e+06,4.340221000000000000e+06,3.087399799999999814e+06,2.873708000000000000e+06,2.965268299999999814e+06,3.452000299999999814e+06,2.633449500000000000e+06,3.109716299999999814e+06,2.875362000000000000e+06,3.011397500000000000e+06,3.253626799999999814e+06,2.897712299999999814e+06,2.787483500000000000e+06,3.003857500000000000e+06,3.102396299999999814e+06,3.276312500000000000e+06,2.659589299999999814e+06,2.630784000000000000e+06,2.682249500000000000e+06,2.996397000000000000e+06,2.747115799999999814e+06,2.933014500000000000e+06,3.145659000000000000e+06,2.683334500000000000e+06,2.618053000000000000e+06,3.350375500000000000e+06,3.041523799999999814e+06,3.183896299999999814e+06,2.587237000000000000e+06,3.162287000000000000e+06,2.497339500000000000e+06,2.752340799999999814e+06,2.954124000000000000e+06,2.653364000000000000e+06,3.403087299999999814e+06,2.407592299999999814e+06,3.159791299999999814e+06,2.875867299999999814e+06,2.444731500000000000e+06,3.331831000000000000e+06,2.925402500000000000e+06,2.686398000000000000e+06,2.704286299999999814e+06,2.488704000000000000e+06,2.037799300000000047e+06,2.259880799999999814e+06,2.162785799999999814e+06,2.251624500000000000e+06,2.313424799999999814e+06,2.367738799999999814e+06,2.229868500000000000e+06,2.363456000000000000e+06,2.113536000000000000e+06,2.530313500000000000e+06,2.485184000000000000e+06,1.913729500000000000e+06,2.640812000000000000e+06,2.382656000000000000e+06,3.628913000000000000e+06,1.953818899999999907e+06,2.321134799999999814e+06,1.925568000000000000e+06,2.736803500000000000e+06,2.364714500000000000e+06,2.044761500000000000e+06,2.082176000000000000e+06,1.986406800000000047e+06,1.672764899999999907e+06,1.871915600000000093e+06,2.335301000000000000e+06,1.927328000000000000e+06,2.320384000000000000e+06,2.956196299999999814e+06,1.820160000000000000e+06,2.571016299999999814e+06,1.717915500000000000e+06,2.428352000000000000e+06,2.264007000000000000e+06,2.130112000000000000e+06,1.782732600000000093e+06,1.932379000000000000e+06,2.062132800000000047e+06,2.203392000000000000e+06,1.560638000000000000e+06,2.400071799999999814e+06,2.071776000000000000e+06,2.388591000000000000e+06,2.285696000000000000e+06,2.339456000000000000e+06,1.887104000000000000e+06,2.417684299999999814e+06,2.175465299999999814e+06,2.458880000000000000e+06,1.984480000000000000e+06,2.210361500000000000e+06,2.085856000000000000e+06,2.000210600000000093e+06,1.725679500000000000e+06,2.017376000000000000e+06,2.400242500000000000e+06,1.804928000000000000e+06,2.284480000000000000e+06,2.162406500000000000e+06,2.070253399999999907e+06,2.194368000000000000e+06,2.400688500000000000e+06,2.407749000000000000e+06,2.007328000000000000e+06,2.181740000000000000e+06,1.958016000000000000e+06,1.980608000000000000e+06,1.859584000000000000e+06,2.017152000000000000e+06,1.990043399999999907e+06,2.201796000000000000e+06,1.787855300000000047e+06,1.451729300000000047e+06,1.771305800000000047e+06,1.999584000000000000e+06,1.713442000000000000e+06,2.008096000000000000e+06,1.400595399999999907e+06,2.095040000000000000e+06,2.107138000000000000e+06,2.406400000000000000e+06,1.977821000000000000e+06,2.040778300000000047e+06,1.845120000000000000e+06,1.802208000000000000e+06,1.722880000000000000e+06,1.479197899999999907e+06,2.075104000000000000e+06,2.112448000000000000e+06,1.493901500000000000e+06,2.113584000000000000e+06,1.874592000000000000e+06,1.896768000000000000e+06,1.817408000000000000e+06,1.937120000000000000e+06,1.854976000000000000e+06,1.609375500000000000e+06,2.126807799999999814e+06,2.280287799999999814e+06,2.209800000000000000e+06,2.096583100000000093e+06,2.198464000000000000e+06,2.093952000000000000e+06,1.806971899999999907e+06,1.853760000000000000e+06,1.547254000000000000e+06,1.767595000000000000e+06,1.750016000000000000e+06,1.774880000000000000e+06,1.972032000000000000e+06,1.871200000000000000e+06,2.238717799999999814e+06,1.945479600000000093e+06,2.141760000000000000e+06,1.707701300000000047e+06,2.205396000000000000e+06,2.272128000000000000e+06,2.094496000000000000e+06,2.887560000000000000e+06,2.079296000000000000e+06,1.794560000000000000e+06,1.641098000000000000e+06,1.800292000000000000e+06,1.736832000000000000e+06,2.029207800000000047e+06,1.831744000000000000e+06,2.185344000000000000e+06,1.670569600000000093e+06,1.921992100000000093e+06,1.846432000000000000e+06,1.823328000000000000e+06,2.004000000000000000e+06,1.410026300000000047e+06,1.817515800000000047e+06,1.672832000000000000e+06,1.635126000000000000e+06,1.816768000000000000e+06,2.015604899999999907e+06,1.993144800000000047e+06,1.745440000000000000e+06,1.961440000000000000e+06,1.823648000000000000e+06,1.643648000000000000e+06,1.479520899999999907e+06,1.658176000000000000e+06,1.826368000000000000e+06,1.822208000000000000e+06,1.289413100000000093e+06,1.700128000000000000e+06,1.886240000000000000e+06,1.574753500000000000e+06,1.306832800000000047e+06,1.881408600000000093e+06,1.172214800000000047e+06,2.160626299999999814e+06,1.680896000000000000e+06,1.316575100000000093e+06,2.081540000000000000e+06,1.674464000000000000e+06,1.206140100000000093e+06,1.657760000000000000e+06,1.573984000000000000e+06,2.080320000000000000e+06,2.051892000000000000e+06,1.451840000000000000e+06,1.836993300000000047e+06,1.441728000000000000e+06,1.486912000000000000e+06,1.304295000000000000e+06,1.490227600000000093e+06,1.679040000000000000e+06,1.499200000000000000e+06,1.690336000000000000e+06,1.664032000000000000e+06,1.657155500000000000e+06,1.418112000000000000e+06,1.245184000000000000e+06,1.330496000000000000e+06,1.412864000000000000e+06,1.203609800000000047e+06,1.464444000000000000e+06,1.743038500000000000e+06,1.566304000000000000e+06,1.193952000000000000e+06,1.495520000000000000e+06,1.671872000000000000e+06,1.421760000000000000e+06,1.279584000000000000e+06,1.416928000000000000e+06,1.621299100000000093e+06,1.557568000000000000e+06,1.715505600000000093e+06,1.669056000000000000e+06,1.476576000000000000e+06,1.459456000000000000e+06,1.946032899999999907e+06,1.647648000000000000e+06,1.246995800000000047e+06,1.487008000000000000e+06,1.792256000000000000e+06,1.633166500000000000e+06,1.671744000000000000e+06,1.291424000000000000e+06,1.416608000000000000e+06,1.349856000000000000e+06,1.145696000000000000e+06,1.267872000000000000e+06,1.610240000000000000e+06,1.345152000000000000e+06,1.390016000000000000e+06,1.175264000000000000e+06,1.915956000000000000e+06,1.221475000000000000e+06,1.629216000000000000e+06,1.611776000000000000e+06,1.550336000000000000e+06,1.175712000000000000e+06,1.639392000000000000e+06,1.239424000000000000e+06,1.337568000000000000e+06,1.337888000000000000e+06,1.502528000000000000e+06,1.644608000000000000e+06,1.482720000000000000e+06,1.720800000000000000e+06,1.710530300000000047e+06,1.882496000000000000e+06,1.789408000000000000e+06,1.860992000000000000e+06,1.644608000000000000e+06,1.955616000000000000e+06,1.768896000000000000e+06,1.856124800000000047e+06,2.022880000000000000e+06,1.838656000000000000e+06,2.220873500000000000e+06,2.137856000000000000e+06,2.053900100000000093e+06,2.257135299999999814e+06,1.987303600000000093e+06,1.970688000000000000e+06,1.987456000000000000e+06,2.219776000000000000e+06,1.961566300000000047e+06,1.376067300000000047e+06,1.528640000000000000e+06,1.603093600000000093e+06,1.242944000000000000e+06,1.176640000000000000e+06,1.051552000000000000e+06,1.177824000000000000e+06,7.655175000000000000e+05,1.304530300000000047e+06,1.081504000000000000e+06,1.237507399999999907e+06,9.858720000000000000e+05,9.300320000000000000e+05,8.747680000000000000e+05,8.020480000000000000e+05,7.391200000000000000e+05,9.532939000000000233e+05,5.145360000000000000e+05,6.633600000000000000e+05,5.765600000000000000e+05,5.040640000000000000e+05,4.352080000000000000e+05,5.698560000000000000e+05,5.208000000000000000e+05,3.260560000000000000e+05,2.173880000000000000e+05,2.143520000000000000e+05,1.719040000000000000e+05,1.449640000000000000e+05,1.094060000000000000e+05,8.928600000000000000e+04,6.507000000000000000e+04,7.722400000000000000e+04,4.198500000000000000e+04,5.262100000000000000e+04,3.225800000000000000e+04,2.323600000000000000e+04,2.764600000000000000e+04,2.714500000000000000e+04,1.512000000000000000e+04,1.642300000000000000e+04,1.682300000000000000e+04,1.852700000000000000e+04,1.231600000000000000e+04,1.091300000000000000e+04,1.141400000000000000e+04,1.041300000000000000e+04,1.201500000000000000e+04,1.261600000000000000e+04,1.131400000000000000e+04,1.211500000000000000e+04,1.081300000000000000e+04,9.511000000000000000e+03,8.910000000000000000e+03,1.251600000000000000e+04,9.912000000000000000e+03,1.121400000000000000e+04,1.071300000000000000e+04,8.710000000000000000e+03,9.511000000000000000e+03,1.071300000000000000e+04,1.191500000000000000e+04,1.001200000000000000e+04,1.011200000000000000e+04,9.611000000000000000e+03,9.912000000000000000e+03,9.411000000000000000e+03,8.109000000000000000e+03,1.071300000000000000e+04,1.021200000000000000e+04,1.121400000000000000e+04,9.511000000000000000e+03,9.311000000000000000e+03,1.181500000000000000e+04,9.311000000000000000e+03,9.611000000000000000e+03,9.011000000000000000e+03,8.710000000000000000e+03,9.912000000000000000e+03,9.311000000000000000e+03,8.910000000000000000e+03,8.710000000000000000e+03,1.131400000000000000e+04,1.181500000000000000e+04,8.310000000000000000e+03,1.041300000000000000e+04,1.041300000000000000e+04,1.131400000000000000e+04,6.807000000000000000e+03,9.611000000000000000e+03,8.810000000000000000e+03,1.061300000000000000e+04,9.011000000000000000e+03,1.021200000000000000e+04,9.111000000000000000e+03,9.812000000000000000e+03,1.201500000000000000e+04,8.310000000000000000e+03,8.310000000000000000e+03,8.610000000000000000e+03,7.308000000000000000e+03,8.510000000000000000e+03,1.101400000000000000e+04,1.031200000000000000e+04,1.061300000000000000e+04,1.021200000000000000e+04,7.709000000000000000e+03,1.061300000000000000e+04,7.508000000000000000e+03,1.081300000000000000e+04,1.031200000000000000e+04,8.209000000000000000e+03,1.001200000000000000e+04,7.809000000000000000e+03,7.809000000000000000e+03,1.091300000000000000e+04,1.021200000000000000e+04,9.511000000000000000e+03,1.231600000000000000e+04,9.712000000000000000e+03,8.310000000000000000e+03,6.908000000000000000e+03,8.209000000000000000e+03,8.810000000000000000e+03,1.171500000000000000e+04,8.710000000000000000e+03,1.051300000000000000e+04,9.812000000000000000e+03,1.021200000000000000e+04,1.151400000000000000e+04,1.001200000000000000e+04,8.510000000000000000e+03,9.311000000000000000e+03,9.111000000000000000e+03,1.011200000000000000e+04,6.908000000000000000e+03,7.909000000000000000e+03,9.011000000000000000e+03,7.809000000000000000e+03,9.311000000000000000e+03,9.812000000000000000e+03,6.908000000000000000e+03,9.611000000000000000e+03,9.411000000000000000e+03,9.311000000000000000e+03,7.709000000000000000e+03,1.141400000000000000e+04,8.109000000000000000e+03,7.108000000000000000e+03,8.310000000000000000e+03,7.609000000000000000e+03,1.431900000000000000e+04,9.011000000000000000e+03,9.111000000000000000e+03,7.008000000000000000e+03,9.011000000000000000e+03,8.009000000000000000e+03,9.912000000000000000e+03,9.011000000000000000e+03,2.403800000000000000e+04,1.031200000000000000e+04,1.051300000000000000e+04,8.510000000000000000e+03,7.508000000000000000e+03,1.011200000000000000e+04,9.812000000000000000e+03,9.611000000000000000e+03,8.910000000000000000e+03,8.410000000000000000e+03,1.562100000000000000e+04,9.812000000000000000e+03,1.151400000000000000e+04,1.001200000000000000e+04,1.091300000000000000e+04,9.912000000000000000e+03,9.211000000000000000e+03,8.209000000000000000e+03,1.021200000000000000e+04,7.609000000000000000e+03,1.101400000000000000e+04,7.709000000000000000e+03,9.411000000000000000e+03,8.510000000000000000e+03,8.610000000000000000e+03,8.510000000000000000e+03,8.810000000000000000e+03,8.410000000000000000e+03,9.611000000000000000e+03,8.410000000000000000e+03,9.311000000000000000e+03,1.011200000000000000e+04,9.411000000000000000e+03,8.410000000000000000e+03,9.011000000000000000e+03,8.710000000000000000e+03,8.910000000000000000e+03,6.707000000000000000e+03,8.310000000000000000e+03,9.812000000000000000e+03,1.111400000000000000e+04,7.408000000000000000e+03,9.611000000000000000e+03,8.310000000000000000e+03,8.410000000000000000e+03,6.807000000000000000e+03,8.810000000000000000e+03,8.209000000000000000e+03,7.308000000000000000e+03,6.807000000000000000e+03,8.710000000000000000e+03,8.810000000000000000e+03,9.611000000000000000e+03,8.410000000000000000e+03,9.712000000000000000e+03,6.707000000000000000e+03,1.021200000000000000e+04,8.910000000000000000e+03,8.410000000000000000e+03,9.211000000000000000e+03,8.109000000000000000e+03,7.709000000000000000e+03,6.507000000000000000e+03,9.812000000000000000e+03,9.211000000000000000e+03,8.410000000000000000e+03,8.009000000000000000e+03,8.610000000000000000e+03,9.712000000000000000e+03,8.109000000000000000e+03,8.710000000000000000e+03,8.109000000000000000e+03,9.211000000000000000e+03,1.121400000000000000e+04,7.508000000000000000e+03,9.011000000000000000e+03,9.411000000000000000e+03,8.310000000000000000e+03,8.410000000000000000e+03,8.209000000000000000e+03,7.609000000000000000e+03,7.809000000000000000e+03,8.109000000000000000e+03,9.812000000000000000e+03,1.011200000000000000e+04,8.410000000000000000e+03,8.810000000000000000e+03,1.151400000000000000e+04,9.912000000000000000e+03,7.508000000000000000e+03,1.031200000000000000e+04,7.609000000000000000e+03,8.710000000000000000e+03,1.001200000000000000e+04,1.001200000000000000e+04,1.021200000000000000e+04,8.810000000000000000e+03,8.910000000000000000e+03,8.610000000000000000e+03,8.410000000000000000e+03,8.009000000000000000e+03,9.111000000000000000e+03,5.105000000000000000e+03,8.410000000000000000e+03,6.807000000000000000e+03,9.311000000000000000e+03,7.508000000000000000e+03,7.909000000000000000e+03,9.812000000000000000e+03,1.021200000000000000e+04,9.311000000000000000e+03,8.209000000000000000e+03,8.910000000000000000e+03,8.310000000000000000e+03,1.031200000000000000e+04,6.607000000000000000e+03,9.511000000000000000e+03,9.211000000000000000e+03,8.410000000000000000e+03,8.610000000000000000e+03,7.709000000000000000e+03,8.610000000000000000e+03,8.910000000000000000e+03,7.108000000000000000e+03,9.611000000000000000e+03,7.709000000000000000e+03,7.909000000000000000e+03,8.910000000000000000e+03,8.810000000000000000e+03,8.610000000000000000e+03,7.909000000000000000e+03,8.109000000000000000e+03,8.910000000000000000e+03,8.410000000000000000e+03,8.310000000000000000e+03,9.011000000000000000e+03,7.609000000000000000e+03,7.909000000000000000e+03,9.511000000000000000e+03,8.410000000000000000e+03,8.310000000000000000e+03,8.310000000000000000e+03,8.710000000000000000e+03,9.611000000000000000e+03,7.809000000000000000e+03,8.910000000000000000e+03,1.041300000000000000e+04,8.910000000000000000e+03,6.607000000000000000e+03,7.709000000000000000e+03,6.807000000000000000e+03,9.211000000000000000e+03,9.211000000000000000e+03,8.810000000000000000e+03,8.109000000000000000e+03,9.411000000000000000e+03,8.810000000000000000e+03,8.510000000000000000e+03,9.912000000000000000e+03,7.508000000000000000e+03,9.211000000000000000e+03,8.910000000000000000e+03,7.508000000000000000e+03,9.511000000000000000e+03,8.109000000000000000e+03,9.511000000000000000e+03,7.308000000000000000e+03,8.410000000000000000e+03,9.411000000000000000e+03,8.410000000000000000e+03,7.909000000000000000e+03,7.609000000000000000e+03,8.310000000000000000e+03,9.511000000000000000e+03,7.208000000000000000e+03,7.508000000000000000e+03,6.807000000000000000e+03,8.510000000000000000e+03,9.511000000000000000e+03,1.151400000000000000e+04,8.009000000000000000e+03,7.709000000000000000e+03,7.408000000000000000e+03,4.619900000000000000e+04,9.611000000000000000e+03,1.011200000000000000e+04,9.011000000000000000e+03,9.611000000000000000e+03,9.011000000000000000e+03,1.061300000000000000e+04,7.108000000000000000e+03,8.410000000000000000e+03,7.008000000000000000e+03,7.809000000000000000e+03,7.809000000000000000e+03,9.611000000000000000e+03,9.111000000000000000e+03,7.408000000000000000e+03,7.609000000000000000e+03,9.912000000000000000e+03,8.910000000000000000e+03,7.809000000000000000e+03,8.209000000000000000e+03,8.610000000000000000e+03,7.809000000000000000e+03,8.910000000000000000e+03,7.108000000000000000e+03,8.910000000000000000e+03,8.710000000000000000e+03,7.108000000000000000e+03,9.812000000000000000e+03,8.109000000000000000e+03,1.021200000000000000e+04,7.609000000000000000e+03,8.209000000000000000e+03,8.209000000000000000e+03,8.710000000000000000e+03,9.211000000000000000e+03,8.310000000000000000e+03,9.611000000000000000e+03,7.909000000000000000e+03,8.910000000000000000e+03,nan
4.795089999999999719e+01,3.319339299999999814e+06,2.342583299999999814e+06,3.275012500000000000e+06,3.664759500000000000e+06,3.446080000000000000e+06,3.546921299999999814e+06,4.408498000000000000e+06,3.736732500000000000e+06,3.549685000000000000e+06,4.354856500000000000e+06,4.493601000000000000e+06,3.813315299999999814e+06,4.725484000000000000e+06,4.313991000000000000e+06,3.986790000000000000e+06,5.746022000000000000e+06,5.214652500000000000e+06,4.486954500000000000e+06,5.324025000000000000e+06,5.281624000000000000e+06,5.248165500000000000e+06,5.650840000000000000e+06,5.971515000000000000e+06,6.555314000000000000e+06,5.467442000000000000e+06,7.081458000000000000e+06,7.402895500000000000e+06,7.816419000000000000e+06,7.248253000000000000e+06,8.238191500000000000e+06,8.651453000000000000e+06,8.280792000000000000e+06,7.892248500000000000e+06,8.418125000000000000e+06,7.862124000000000000e+06,8.270042500000000000e+06,9.232675000000000000e+06,8.082174500000000000e+06,9.184232000000000000e+06,8.295883500000000000e+06,8.614067000000000000e+06,9.241297000000000000e+06,8.135292000000000000e+06,9.030192000000000000e+06,9.735912000000000000e+06,8.214816000000000000e+06,8.065277000000000000e+06,8.484560000000000000e+06,8.650654000000000000e+06,8.493866000000000000e+06,7.300415000000000000e+06,7.523438500000000000e+06,8.203518000000000000e+06,7.990954000000000000e+06,8.358519500000000000e+06,7.776528000000000000e+06,8.439160000000000000e+06,6.744250000000000000e+06,7.853534000000000000e+06,7.270969000000000000e+06,8.317120500000000000e+06,8.141310000000000000e+06,8.178327000000000000e+06,7.528224000000000000e+06,7.649644000000000000e+06,7.637371000000000000e+06,8.023899000000000000e+06,7.283775000000000000e+06,7.406708500000000000e+06,6.979749000000000000e+06,7.081820000000000000e+06,7.357889000000000000e+06,7.006181000000000000e+06,6.434500000000000000e+06,7.437292000000000000e+06,6.936878000000000000e+06,7.664914000000000000e+06,7.355527000000000000e+06,6.807711000000000000e+06,7.045969000000000000e+06,6.880128000000000000e+06,7.525117000000000000e+06,7.377277500000000000e+06,8.174070500000000000e+06,7.184596000000000000e+06,6.700000000000000000e+06,8.045694000000000000e+06,7.290214000000000000e+06,8.023620000000000000e+06,6.738947000000000000e+06,6.635566000000000000e+06,9.370446000000000000e+06,6.123469000000000000e+06,6.923240500000000000e+06,6.437099500000000000e+06,6.260182500000000000e+06,6.668550000000000000e+06,6.303749500000000000e+06,6.468116000000000000e+06,7.744221000000000000e+06,6.299304000000000000e+06,6.489989000000000000e+06,6.811831500000000000e+06,6.559968500000000000e+06,6.064740000000000000e+06,6.657272500000000000e+06,6.976332000000000000e+06,7.303400500000000000e+06,6.536829500000000000e+06,6.674652500000000000e+06,6.684022500000000000e+06,6.471687000000000000e+06,6.748603000000000000e+06,6.305456000000000000e+06,6.836523500000000000e+06,5.900200500000000000e+06,6.098305000000000000e+06,6.300706000000000000e+06,6.127883000000000000e+06,6.055902500000000000e+06,5.915784000000000000e+06,5.598796000000000000e+06,5.559452500000000000e+06,6.263547000000000000e+06,5.880737500000000000e+06,6.061770000000000000e+06,5.354418000000000000e+06,5.736471000000000000e+06,5.482663500000000000e+06,5.077838500000000000e+06,4.915924000000000000e+06,5.770712000000000000e+06,5.329534500000000000e+06,5.150704000000000000e+06,4.890613000000000000e+06,5.196775500000000000e+06,4.773877000000000000e+06,5.123383000000000000e+06,4.741644500000000000e+06,4.992363500000000000e+06,4.649269500000000000e+06,4.972014500000000000e+06,4.531784000000000000e+06,4.670798500000000000e+06,4.666309000000000000e+06,4.087887299999999814e+06,4.998998000000000000e+06,4.818687500000000000e+06,4.543383000000000000e+06,3.951760000000000000e+06,4.115899500000000000e+06,4.357668500000000000e+06,4.351310000000000000e+06,4.747019000000000000e+06,4.181813000000000000e+06,4.148486299999999814e+06,4.073899500000000000e+06,3.939434299999999814e+06,3.990780799999999814e+06,3.962150299999999814e+06,3.813708500000000000e+06,4.155094500000000000e+06,3.552911500000000000e+06,3.860363799999999814e+06,4.357969500000000000e+06,3.417750000000000000e+06,3.580542000000000000e+06,3.785531799999999814e+06,3.377722000000000000e+06,3.512492000000000000e+06,3.636506299999999814e+06,3.746277299999999814e+06,3.653501500000000000e+06,3.854044500000000000e+06,3.440654500000000000e+06,4.186026000000000000e+06,3.306762500000000000e+06,3.604790799999999814e+06,3.391059500000000000e+06,7.515270000000000000e+06,3.276834000000000000e+06,3.218490500000000000e+06,3.107158500000000000e+06,3.330768799999999814e+06,3.050041500000000000e+06,2.931191500000000000e+06,3.059041500000000000e+06,3.248392000000000000e+06,3.272302799999999814e+06,3.353407500000000000e+06,3.619312299999999814e+06,3.403140000000000000e+06,3.303852500000000000e+06,3.169506500000000000e+06,3.213116000000000000e+06,2.968061299999999814e+06,3.222122000000000000e+06,3.651909500000000000e+06,3.547752500000000000e+06,3.448311000000000000e+06,3.224516799999999814e+06,2.981714000000000000e+06,2.984172500000000000e+06,3.377666000000000000e+06,3.426721500000000000e+06,3.139101000000000000e+06,3.496350299999999814e+06,3.436280799999999814e+06,3.429830500000000000e+06,3.471133500000000000e+06,3.070084500000000000e+06,3.151747500000000000e+06,3.395913000000000000e+06,2.918884500000000000e+06,3.543059000000000000e+06,2.835030000000000000e+06,3.516115000000000000e+06,4.001813299999999814e+06,3.536603000000000000e+06,2.991332500000000000e+06,2.957073299999999814e+06,3.419131500000000000e+06,3.313605500000000000e+06,3.427267000000000000e+06,3.779591500000000000e+06,3.202691500000000000e+06,3.520984000000000000e+06,3.267370500000000000e+06,2.945222799999999814e+06,3.174352500000000000e+06,3.218666500000000000e+06,3.684021299999999814e+06,3.349848500000000000e+06,3.203799799999999814e+06,3.402850000000000000e+06,2.955473799999999814e+06,3.187493000000000000e+06,3.660175299999999814e+06,3.201594000000000000e+06,3.039634799999999814e+06,3.318015500000000000e+06,3.535054299999999814e+06,3.408810000000000000e+06,3.565214000000000000e+06,3.157375799999999814e+06,3.269482299999999814e+06,3.665229799999999814e+06,3.098154500000000000e+06,3.576046299999999814e+06,3.048165000000000000e+06,3.201576000000000000e+06,3.273268000000000000e+06,3.003171500000000000e+06,3.126063500000000000e+06,3.491400000000000000e+06,3.509756299999999814e+06,3.071847799999999814e+06,3.512111299999999814e+06,3.528218500000000000e+06,3.696008299999999814e+06,5.105829000000000000e+06,3.401050000000000000e+06,4.001574299999999814e+06,3.719790000000000000e+06,3.544474500000000000e+06,2.990791000000000000e+06,3.182199799999999814e+06,4.165380299999999814e+06,3.796321500000000000e+06,3.382247500000000000e+06,3.404940799999999814e+06,3.529093799999999814e+06,3.768791500000000000e+06,3.435513000000000000e+06,3.375792299999999814e+06,3.036611299999999814e+06,4.102184500000000000e+06,3.524617500000000000e+06,3.385011000000000000e+06,3.701978500000000000e+06,3.262456500000000000e+06,3.534674500000000000e+06,3.151747500000000000e+06,3.237139299999999814e+06,3.520915500000000000e+06,3.261556799999999814e+06,3.269001000000000000e+06,3.149359500000000000e+06,3.291986000000000000e+06,4.092386299999999814e+06,3.620758000000000000e+06,3.602472000000000000e+06,3.298138000000000000e+06,3.417954500000000000e+06,3.976531299999999814e+06,3.534656299999999814e+06,3.096185500000000000e+06,3.498979799999999814e+06,3.572999000000000000e+06,3.489675799999999814e+06,3.881137500000000000e+06,4.240345500000000000e+06,3.446810000000000000e+06,3.666908000000000000e+06,3.113040299999999814e+06,3.435073000000000000e+06,3.271578000000000000e+06,3.735422000000000000e+06,3.606423299999999814e+06,5.152816000000000000e+06,3.636024299999999814e+06,3.521303799999999814e+06,3.579406799999999814e+06,3.507255500000000000e+06,3.416411000000000000e+06,3.481797000000000000e+06,3.683249500000000000e+06,3.314146000000000000e+06,3.149464500000000000e+06,3.325169500000000000e+06,3.362030500000000000e+06,3.488518799999999814e+06,3.045486799999999814e+06,3.383248000000000000e+06,3.185997000000000000e+06,3.451328000000000000e+06,3.141699799999999814e+06,3.491109500000000000e+06,3.422385799999999814e+06,3.283866000000000000e+06,3.467568799999999814e+06,3.196054000000000000e+06,3.414344000000000000e+06,3.283879500000000000e+06,3.322677000000000000e+06,3.646428500000000000e+06,3.390288500000000000e+06,3.382879000000000000e+06,3.542668500000000000e+06,3.642628799999999814e+06,3.386137500000000000e+06,3.542835500000000000e+06,3.454708299999999814e+06,3.302947000000000000e+06,3.103278799999999814e+06,3.442684500000000000e+06,3.301689500000000000e+06,3.085316799999999814e+06,3.895439299999999814e+06,3.154796299999999814e+06,3.468320000000000000e+06,3.591154299999999814e+06,3.161319000000000000e+06,3.507622799999999814e+06,3.238132500000000000e+06,3.028260500000000000e+06,3.428142799999999814e+06,3.210768000000000000e+06,3.230739799999999814e+06,3.236690000000000000e+06,3.033864000000000000e+06,3.136943500000000000e+06,3.545617799999999814e+06,3.363136500000000000e+06,3.240389299999999814e+06,3.232616000000000000e+06,3.562676799999999814e+06,3.286439799999999814e+06,3.330575000000000000e+06,3.067110000000000000e+06,2.867674500000000000e+06,3.046235299999999814e+06,2.959704000000000000e+06,3.283714799999999814e+06,3.010947799999999814e+06,3.357900000000000000e+06,2.886721799999999814e+06,3.741323000000000000e+06,3.036001299999999814e+06,3.466437500000000000e+06,3.353720500000000000e+06,2.814484500000000000e+06,3.799050000000000000e+06,2.812069799999999814e+06,3.304618000000000000e+06,2.896481299999999814e+06,2.753623000000000000e+06,3.026327000000000000e+06,3.104662500000000000e+06,3.237918799999999814e+06,3.351413500000000000e+06,3.054425299999999814e+06,3.136316000000000000e+06,3.042041500000000000e+06,3.196054000000000000e+06,3.313833299999999814e+06,3.105011500000000000e+06,3.269404500000000000e+06,3.253495500000000000e+06,3.872803000000000000e+06,3.483787500000000000e+06,2.947384799999999814e+06,3.748254500000000000e+06,3.668353799999999814e+06,3.251166799999999814e+06,3.649203500000000000e+06,3.320202000000000000e+06,3.339000000000000000e+06,3.372806299999999814e+06,3.453422500000000000e+06,3.316015000000000000e+06,3.182282000000000000e+06,3.299964799999999814e+06,2.950164299999999814e+06,3.122678299999999814e+06,3.038181000000000000e+06,3.324018799999999814e+06,3.563913000000000000e+06,3.181620000000000000e+06,3.290621000000000000e+06,3.181553500000000000e+06,3.064937000000000000e+06,4.274804500000000000e+06,3.549575299999999814e+06,3.572882000000000000e+06,3.099994500000000000e+06,3.099832799999999814e+06,3.486400000000000000e+06,3.151981299999999814e+06,3.461672500000000000e+06,3.278964500000000000e+06,3.738553000000000000e+06,3.003127299999999814e+06,3.218270000000000000e+06,3.336796799999999814e+06,2.755874500000000000e+06,3.168677799999999814e+06,3.475003000000000000e+06,3.086358000000000000e+06,3.026136299999999814e+06,3.616143500000000000e+06,3.445115500000000000e+06,3.157930799999999814e+06,3.501059500000000000e+06,3.123829799999999814e+06,3.843339500000000000e+06,3.108057299999999814e+06,4.029342500000000000e+06,3.470667000000000000e+06,3.613185500000000000e+06,3.626136299999999814e+06,3.379312500000000000e+06,3.216632799999999814e+06,3.281148000000000000e+06,4.086952500000000000e+06,3.402349299999999814e+06,3.367187500000000000e+06,3.416066799999999814e+06,3.472425000000000000e+06,3.935278299999999814e+06,3.589717000000000000e+06,4.521288500000000000e+06,3.792632000000000000e+06,3.229298299999999814e+06,3.640019500000000000e+06,3.585933500000000000e+06,3.419797000000000000e+06,3.527554500000000000e+06,3.628346000000000000e+06,3.871937000000000000e+06,3.175181299999999814e+06,3.457800000000000000e+06,3.680364000000000000e+06,3.619833500000000000e+06,3.960529500000000000e+06,3.694751000000000000e+06,3.514943299999999814e+06,3.633575000000000000e+06,3.784316299999999814e+06,3.264491799999999814e+06,3.855534299999999814e+06,3.658732000000000000e+06,3.410265799999999814e+06,3.278552299999999814e+06,3.847371000000000000e+06,3.571762500000000000e+06,3.499867000000000000e+06,3.600324000000000000e+06,3.278161799999999814e+06,3.433554799999999814e+06,3.272209500000000000e+06,3.601593299999999814e+06,3.390278500000000000e+06,3.832440000000000000e+06,3.897620500000000000e+06,3.459530299999999814e+06,3.586405500000000000e+06,3.624868799999999814e+06,3.328468500000000000e+06,3.238446000000000000e+06,3.454424500000000000e+06,3.372360799999999814e+06,3.543885000000000000e+06,3.572216000000000000e+06,2.942740799999999814e+06,3.751809799999999814e+06,3.320804000000000000e+06,3.696010500000000000e+06,3.462722500000000000e+06,3.475347000000000000e+06,3.853995000000000000e+06,3.430172000000000000e+06,3.256996000000000000e+06,4.023427299999999814e+06,3.359973799999999814e+06,3.840828000000000000e+06,3.884723299999999814e+06,4.143072500000000000e+06,3.774601500000000000e+06,3.292576500000000000e+06,3.777341299999999814e+06,3.921864500000000000e+06,4.134660000000000000e+06,3.658933000000000000e+06,3.873597000000000000e+06,3.682313299999999814e+06,4.064793000000000000e+06,3.937432500000000000e+06,3.527086000000000000e+06,4.078371500000000000e+06,3.971421299999999814e+06,3.974220799999999814e+06,3.607891000000000000e+06,3.404866500000000000e+06,4.003324000000000000e+06,4.055090500000000000e+06,3.723310500000000000e+06,3.448618799999999814e+06,3.855594299999999814e+06,3.983951000000000000e+06,4.083655299999999814e+06,3.957348500000000000e+06,4.084828799999999814e+06,3.755752000000000000e+06,3.957294000000000000e+06,4.016858000000000000e+06,4.837572000000000000e+06,4.041578000000000000e+06,4.175948000000000000e+06,3.809746500000000000e+06,3.706020000000000000e+06,4.115501000000000000e+06,4.065677500000000000e+06,3.704382799999999814e+06,3.643086000000000000e+06,4.145711299999999814e+06,3.855098500000000000e+06,4.084641299999999814e+06,3.833307500000000000e+06,4.281453500000000000e+06,3.775593799999999814e+06,3.284033299999999814e+06,3.364734500000000000e+06,3.865888500000000000e+06,3.850953000000000000e+06,3.490737299999999814e+06,4.098400000000000000e+06,3.667682299999999814e+06,3.832340500000000000e+06,3.717942000000000000e+06,3.943448000000000000e+06,3.779408000000000000e+06,3.847095000000000000e+06,3.660401500000000000e+06,3.998449000000000000e+06,3.897228299999999814e+06,4.112745000000000000e+06,3.580315500000000000e+06,4.024152799999999814e+06,3.673667799999999814e+06,3.782732799999999814e+06,3.966268299999999814e+06,4.084400500000000000e+06,3.708785000000000000e+06,4.032554000000000000e+06,4.115973500000000000e+06,3.730099000000000000e+06,3.771248500000000000e+06,3.788088500000000000e+06,3.780685299999999814e+06,4.040340000000000000e+06,3.802244500000000000e+06,3.663215000000000000e+06,3.675481500000000000e+06,3.658189799999999814e+06,3.860997000000000000e+06,3.895671500000000000e+06,3.706161500000000000e+06,3.583511299999999814e+06,3.876622799999999814e+06,3.661817299999999814e+06,3.494562500000000000e+06,3.817621500000000000e+06,3.762973799999999814e+06,3.434031299999999814e+06,4.047232500000000000e+06,3.579151000000000000e+06,3.660464000000000000e+06,3.946183299999999814e+06,3.882549299999999814e+06,3.744166799999999814e+06,3.812972000000000000e+06,3.741974000000000000e+06,3.662979500000000000e+06,3.576133000000000000e+06,3.394337299999999814e+06,3.795687000000000000e+06,3.640109299999999814e+06,3.846490000000000000e+06,3.611350799999999814e+06,4.017321500000000000e+06,3.666707000000000000e+06,4.130227000000000000e+06,4.239222000000000000e+06,3.943293799999999814e+06,4.146604000000000000e+06,3.713034000000000000e+06,3.992492000000000000e+06,4.510878000000000000e+06,4.752742000000000000e+06,3.954981500000000000e+06,4.046701000000000000e+06,4.382048500000000000e+06,3.976766299999999814e+06,4.287977500000000000e+06,3.879634000000000000e+06,4.526128000000000000e+06,3.817775299999999814e+06,3.847516799999999814e+06,3.724343500000000000e+06,3.908289000000000000e+06,3.897185299999999814e+06,4.367986000000000000e+06,3.985429000000000000e+06,3.780993500000000000e+06,3.587984000000000000e+06,4.239476000000000000e+06,3.841721799999999814e+06,3.775686799999999814e+06,3.506316500000000000e+06,4.414365000000000000e+06,3.903779000000000000e+06,3.708975500000000000e+06,3.596219299999999814e+06,4.224567500000000000e+06,3.701067500000000000e+06,1.004214200000000000e+07,4.414806000000000000e+06,3.646888299999999814e+06,3.732951799999999814e+06,3.811074500000000000e+06,3.775449000000000000e+06,3.401836000000000000e+06,4.090030299999999814e+06,3.783267799999999814e+06,4.171064000000000000e+06,3.875774299999999814e+06,4.139437500000000000e+06,3.577560799999999814e+06,4.416551000000000000e+06,4.065448500000000000e+06,3.676564299999999814e+06,3.777515299999999814e+06,3.780537799999999814e+06,4.049974000000000000e+06,3.905470000000000000e+06,3.669578500000000000e+06,4.340024000000000000e+06,3.923073000000000000e+06,4.250723500000000000e+06,3.615909799999999814e+06,3.674457000000000000e+06,3.962877000000000000e+06,4.002090799999999814e+06,4.010699299999999814e+06,3.737631500000000000e+06,3.690865500000000000e+06,3.667239500000000000e+06,4.763549500000000000e+06,3.945983000000000000e+06,3.718109000000000000e+06,3.597564000000000000e+06,3.567951000000000000e+06,3.429572000000000000e+06,4.071033000000000000e+06,3.912714000000000000e+06,4.015717799999999814e+06,3.777942000000000000e+06,3.379743799999999814e+06,3.725530299999999814e+06,3.350169799999999814e+06,3.492192299999999814e+06,3.282688500000000000e+06,3.139652000000000000e+06,3.266511799999999814e+06,3.251166799999999814e+06,3.488787299999999814e+06,3.228740000000000000e+06,3.049681799999999814e+06,3.377742299999999814e+06,3.043466299999999814e+06,3.320689799999999814e+06,3.128831000000000000e+06,3.352345299999999814e+06,3.275325799999999814e+06,3.655642500000000000e+06,3.728496500000000000e+06,3.412050000000000000e+06,3.047139500000000000e+06,3.170310000000000000e+06,3.502056299999999814e+06,3.311570500000000000e+06,3.347393000000000000e+06,3.244678000000000000e+06,3.099223799999999814e+06,3.432215500000000000e+06,3.326457299999999814e+06,3.155835500000000000e+06,3.305538299999999814e+06,3.134310500000000000e+06,3.318379799999999814e+06,3.068132500000000000e+06,3.056721500000000000e+06,3.767323500000000000e+06,3.812526299999999814e+06,3.398156299999999814e+06,3.491422000000000000e+06,3.574596500000000000e+06,3.446471299999999814e+06,3.412470500000000000e+06,3.661443299999999814e+06,3.406460000000000000e+06,3.315383299999999814e+06,3.655160500000000000e+06,3.431537500000000000e+06,3.632955500000000000e+06,3.212211799999999814e+06,3.312484500000000000e+06,3.373243799999999814e+06,3.193958000000000000e+06,3.253912799999999814e+06,3.362173799999999814e+06,3.775583299999999814e+06,3.130050000000000000e+06,3.136077799999999814e+06,3.013228000000000000e+06,3.167960799999999814e+06,3.332027299999999814e+06,3.443934500000000000e+06,3.224411500000000000e+06,3.217755799999999814e+06,3.632607000000000000e+06,3.423437500000000000e+06,3.436237500000000000e+06,3.578462799999999814e+06,3.563573299999999814e+06,3.498182299999999814e+06,3.215330500000000000e+06,3.677170799999999814e+06,3.107329000000000000e+06,3.921758500000000000e+06,3.743948299999999814e+06,3.727695799999999814e+06,3.479885000000000000e+06,3.884855500000000000e+06,5.262508000000000000e+06,3.224720799999999814e+06,3.857773000000000000e+06,3.261134299999999814e+06,3.407746500000000000e+06,3.301819500000000000e+06,3.264525799999999814e+06,4.000960000000000000e+06,3.450661000000000000e+06,4.023953500000000000e+06,3.470362500000000000e+06,3.223569500000000000e+06,3.100434799999999814e+06,3.012909799999999814e+06,3.011696299999999814e+06,3.109791000000000000e+06,3.098436000000000000e+06,3.454959500000000000e+06,3.312041000000000000e+06,3.265698000000000000e+06,3.255452500000000000e+06,3.632687500000000000e+06,2.966246799999999814e+06,3.764292000000000000e+06,2.884494500000000000e+06,3.291992500000000000e+06,2.788135000000000000e+06,3.177746000000000000e+06,2.813039500000000000e+06,3.138256799999999814e+06,3.112751299999999814e+06,3.374022000000000000e+06,3.034142299999999814e+06,3.075336000000000000e+06,2.885608000000000000e+06,3.337646299999999814e+06,3.425431000000000000e+06,3.587498000000000000e+06,3.293249500000000000e+06,3.030099299999999814e+06,3.566040799999999814e+06,3.499942500000000000e+06,3.503183299999999814e+06,3.423420000000000000e+06,3.278552299999999814e+06,3.273418799999999814e+06,3.086129299999999814e+06,3.327318000000000000e+06,3.717267000000000000e+06,3.499184299999999814e+06,3.497534000000000000e+06,3.109443299999999814e+06,3.745972000000000000e+06,3.323900000000000000e+06,3.143224500000000000e+06,3.422331000000000000e+06,3.041056500000000000e+06,2.912004500000000000e+06,3.339238000000000000e+06,3.817674000000000000e+06,4.016806799999999814e+06,3.423012500000000000e+06,3.178728000000000000e+06,3.799254000000000000e+06,3.368923299999999814e+06,3.231062299999999814e+06,3.556221299999999814e+06,2.925853000000000000e+06,3.290136799999999814e+06,3.121605000000000000e+06,3.478389500000000000e+06,3.776962500000000000e+06,3.522780500000000000e+06,4.082487299999999814e+06,3.564057000000000000e+06,3.546261500000000000e+06,3.584110500000000000e+06,3.408310299999999814e+06,3.520685299999999814e+06,3.416547799999999814e+06,3.170831500000000000e+06,3.315555500000000000e+06,3.251427000000000000e+06,3.256472299999999814e+06,3.451595500000000000e+06,2.870414000000000000e+06,3.884628000000000000e+06,3.072613500000000000e+06,3.533009000000000000e+06,3.537851500000000000e+06,3.648230000000000000e+06,3.509205500000000000e+06,4.035099500000000000e+06,3.160481000000000000e+06,3.404187500000000000e+06,3.397467299999999814e+06,3.069705500000000000e+06,2.933528500000000000e+06,2.916397299999999814e+06,3.042688000000000000e+06,3.029505000000000000e+06,2.736516299999999814e+06,2.338260799999999814e+06,2.736402500000000000e+06,2.738841299999999814e+06,2.636601299999999814e+06,3.038705500000000000e+06,3.124663799999999814e+06,2.843880500000000000e+06,2.759511799999999814e+06,3.440654500000000000e+06,3.180052000000000000e+06,2.588998000000000000e+06,2.761744799999999814e+06,3.161654799999999814e+06,3.099532500000000000e+06,3.405187500000000000e+06,2.797736299999999814e+06,2.626083799999999814e+06,2.994651500000000000e+06,3.148858000000000000e+06,3.231600500000000000e+06,2.830872000000000000e+06,3.398640000000000000e+06,3.614648000000000000e+06,3.200440000000000000e+06,2.890932000000000000e+06,3.019591000000000000e+06,3.222920000000000000e+06,3.245370000000000000e+06,3.383793799999999814e+06,3.146782000000000000e+06,3.159591799999999814e+06,3.297559000000000000e+06,3.246117500000000000e+06,3.468934299999999814e+06,3.354191799999999814e+06,3.258289799999999814e+06,2.997517299999999814e+06,3.109787799999999814e+06,3.191943500000000000e+06,3.308927500000000000e+06,3.425771799999999814e+06,3.413119799999999814e+06,3.471334799999999814e+06,3.357118500000000000e+06,3.324428299999999814e+06,3.833850799999999814e+06,3.116050500000000000e+06,3.067794000000000000e+06,3.340837500000000000e+06,3.328574500000000000e+06,3.585440500000000000e+06,3.662079299999999814e+06,3.085917799999999814e+06,3.638987299999999814e+06,3.702588500000000000e+06,3.670075500000000000e+06,3.515926299999999814e+06,3.477698500000000000e+06,3.425945000000000000e+06,3.080683000000000000e+06,3.542495299999999814e+06,3.429572000000000000e+06,3.775044000000000000e+06,3.678718500000000000e+06,3.938862000000000000e+06,3.581733500000000000e+06,3.336619799999999814e+06,3.589517500000000000e+06,3.413125000000000000e+06,3.468415799999999814e+06,3.234510500000000000e+06,3.230975000000000000e+06,3.796974000000000000e+06,2.969662299999999814e+06,2.902748799999999814e+06,3.101881500000000000e+06,3.229266000000000000e+06,3.530320299999999814e+06,3.604370000000000000e+06,3.705147000000000000e+06,3.561293500000000000e+06,3.288308500000000000e+06,3.165113299999999814e+06,3.246243000000000000e+06,3.261134299999999814e+06,3.240237000000000000e+06,3.609748000000000000e+06,3.350647000000000000e+06,3.048098000000000000e+06,3.059583299999999814e+06,2.924230500000000000e+06,2.998077500000000000e+06,3.137529500000000000e+06,3.599757000000000000e+06,2.717633799999999814e+06,3.608686799999999814e+06,3.034813500000000000e+06,3.060787500000000000e+06,3.140051299999999814e+06,3.378200000000000000e+06,3.406012500000000000e+06,3.280134000000000000e+06,3.495651500000000000e+06,3.514306299999999814e+06,3.291208500000000000e+06,3.302280799999999814e+06,3.344557500000000000e+06,3.384396799999999814e+06,3.438414799999999814e+06,3.239872299999999814e+06,4.063072799999999814e+06,3.326964500000000000e+06,3.511056299999999814e+06,3.586674000000000000e+06,3.142032000000000000e+06,3.354862500000000000e+06,3.033866500000000000e+06,3.581204000000000000e+06,3.690885500000000000e+06,2.985496500000000000e+06,3.540206299999999814e+06,2.915646799999999814e+06,3.340007299999999814e+06,3.434000000000000000e+06,3.769271500000000000e+06,2.995334500000000000e+06,3.286804500000000000e+06,2.752098799999999814e+06,3.166851299999999814e+06,2.798354000000000000e+06,3.335143000000000000e+06,3.243732299999999814e+06,3.152468299999999814e+06,3.382677000000000000e+06,3.164005500000000000e+06,3.169474799999999814e+06,2.966975799999999814e+06,2.935117799999999814e+06,2.969662299999999814e+06,3.040753500000000000e+06,3.171010500000000000e+06,3.255426000000000000e+06,2.879083500000000000e+06,3.272704299999999814e+06,2.970915000000000000e+06,3.100120299999999814e+06,3.069423299999999814e+06,2.696917799999999814e+06,2.847588299999999814e+06,3.092753500000000000e+06,2.785776299999999814e+06,2.834392500000000000e+06,3.187414000000000000e+06,3.170524799999999814e+06,2.917642000000000000e+06,3.199233500000000000e+06,3.425418799999999814e+06,3.425825000000000000e+06,3.741703000000000000e+06,3.117687799999999814e+06,3.203280000000000000e+06,3.801117299999999814e+06,3.713014000000000000e+06,3.229298299999999814e+06,3.223891500000000000e+06,3.234174000000000000e+06,2.996595000000000000e+06,3.015354000000000000e+06,3.057288500000000000e+06,3.042435799999999814e+06,3.140146000000000000e+06,2.734935299999999814e+06,2.929716000000000000e+06,3.146549299999999814e+06,3.078489799999999814e+06,3.668467500000000000e+06,2.900439500000000000e+06,3.172514299999999814e+06,2.937840799999999814e+06,3.225064299999999814e+06,2.922832000000000000e+06,3.275543500000000000e+06,3.015354000000000000e+06,2.949177299999999814e+06,2.853352000000000000e+06,2.948554500000000000e+06,3.346061500000000000e+06,3.262027000000000000e+06,3.004472500000000000e+06,2.699811000000000000e+06,3.228863500000000000e+06,3.455601000000000000e+06,3.053860000000000000e+06,2.943816000000000000e+06,3.058180500000000000e+06,3.873252500000000000e+06,3.240237000000000000e+06,3.199440000000000000e+06,3.296246000000000000e+06,3.075745799999999814e+06,3.517758799999999814e+06,3.574053500000000000e+06,3.323553799999999814e+06,3.267617000000000000e+06,2.795892500000000000e+06,2.796506500000000000e+06,3.462947799999999814e+06,3.292576500000000000e+06,3.323437299999999814e+06,3.117850500000000000e+06,2.869635000000000000e+06,3.010096000000000000e+06,3.018041000000000000e+06,2.743241500000000000e+06,3.587256299999999814e+06,2.842962299999999814e+06,2.739224000000000000e+06,2.742995500000000000e+06,2.903994299999999814e+06,3.380293000000000000e+06,3.325400299999999814e+06,2.933724000000000000e+06,3.418524799999999814e+06,2.875483000000000000e+06,3.549546000000000000e+06,3.183388500000000000e+06,2.719528299999999814e+06,2.753948500000000000e+06,2.748892000000000000e+06,2.916663799999999814e+06,3.163285000000000000e+06,3.086771299999999814e+06,2.827952799999999814e+06,2.983257799999999814e+06,3.223231500000000000e+06,3.079143000000000000e+06,3.400000000000000000e+06,3.030998500000000000e+06,3.332728500000000000e+06,2.882396000000000000e+06,2.979884799999999814e+06,3.146345500000000000e+06,3.010432299999999814e+06,3.187190299999999814e+06,3.344886000000000000e+06,3.002616500000000000e+06,3.134470000000000000e+06,2.354352000000000000e+06,2.516254500000000000e+06,2.492361299999999814e+06,2.312068799999999814e+06,2.081815000000000000e+06,3.203646500000000000e+06,2.163797299999999814e+06,2.628807500000000000e+06,2.490816000000000000e+06,2.424020000000000000e+06,2.533832299999999814e+06,2.247104000000000000e+06,2.174023500000000000e+06,2.526651500000000000e+06,1.785006000000000000e+06,2.318346000000000000e+06,2.385927500000000000e+06,2.332483299999999814e+06,1.614978800000000047e+06,2.124596000000000000e+06,1.975008000000000000e+06,2.143190299999999814e+06,1.857504000000000000e+06,2.030304000000000000e+06,2.316390299999999814e+06,2.207240799999999814e+06,2.029184000000000000e+06,2.012832000000000000e+06,2.198400000000000000e+06,2.182680000000000000e+06,2.284480000000000000e+06,1.768246500000000000e+06,2.104194799999999814e+06,1.950752000000000000e+06,1.887271000000000000e+06,2.065288300000000047e+06,1.898441000000000000e+06,2.291271500000000000e+06,2.090881100000000093e+06,1.983921000000000000e+06,2.150060000000000000e+06,2.593984000000000000e+06,2.392320000000000000e+06,2.397056000000000000e+06,2.028416000000000000e+06,2.023104000000000000e+06,2.281792000000000000e+06,2.069172500000000000e+06,2.204612000000000000e+06,2.165760000000000000e+06,2.111360000000000000e+06,2.199616000000000000e+06,1.796505399999999907e+06,2.316233500000000000e+06,2.508800500000000000e+06,2.148288000000000000e+06,2.054720000000000000e+06,1.666179300000000047e+06,1.920512000000000000e+06,1.937888000000000000e+06,2.124278500000000000e+06,2.054176000000000000e+06,2.098816000000000000e+06,1.955392000000000000e+06,2.421056000000000000e+06,1.713442000000000000e+06,2.064032000000000000e+06,2.038592000000000000e+06,1.456906300000000047e+06,1.424796300000000047e+06,1.851584000000000000e+06,1.762128000000000000e+06,2.073778899999999907e+06,1.876878000000000000e+06,2.582702000000000000e+06,2.043008000000000000e+06,2.054665300000000047e+06,2.048416000000000000e+06,2.057583000000000000e+06,2.014816000000000000e+06,1.802528000000000000e+06,1.821379800000000047e+06,2.082714500000000000e+06,1.992320000000000000e+06,1.965856000000000000e+06,1.847863899999999907e+06,1.802528000000000000e+06,2.113170000000000000e+06,1.691488000000000000e+06,1.955040000000000000e+06,2.453519500000000000e+06,1.887552000000000000e+06,1.680352000000000000e+06,1.601696000000000000e+06,1.925792000000000000e+06,1.969248000000000000e+06,1.784928000000000000e+06,2.530536000000000000e+06,1.961566300000000047e+06,1.653408000000000000e+06,1.921376000000000000e+06,1.696096000000000000e+06,1.676064600000000093e+06,1.850048000000000000e+06,1.954408899999999907e+06,2.043552000000000000e+06,2.203672299999999814e+06,2.136416500000000000e+06,2.067584000000000000e+06,2.085952000000000000e+06,1.995392000000000000e+06,1.692375300000000047e+06,1.679924000000000000e+06,1.991328000000000000e+06,1.996928000000000000e+06,3.693779500000000000e+06,1.517112000000000000e+06,1.930944000000000000e+06,1.819488500000000000e+06,2.188594799999999814e+06,1.532426600000000093e+06,2.108544000000000000e+06,2.345436000000000000e+06,2.350884799999999814e+06,2.218304000000000000e+06,2.174415299999999814e+06,1.879200000000000000e+06,1.843808000000000000e+06,2.250277000000000000e+06,1.961956000000000000e+06,1.966624000000000000e+06,1.991200000000000000e+06,1.683264000000000000e+06,1.923105000000000000e+06,4.384455500000000000e+06,1.675232000000000000e+06,1.956834800000000047e+06,1.878336000000000000e+06,1.975659300000000047e+06,1.286922300000000047e+06,1.908096000000000000e+06,1.866592000000000000e+06,1.700576000000000000e+06,1.684256000000000000e+06,1.726592000000000000e+06,1.510304000000000000e+06,1.696544000000000000e+06,1.767040000000000000e+06,2.199151500000000000e+06,1.689424300000000047e+06,1.911168000000000000e+06,1.834089800000000047e+06,2.014701500000000000e+06,2.000352000000000000e+06,1.950133899999999907e+06,1.536928000000000000e+06,1.477856000000000000e+06,1.829652800000000047e+06,1.788984000000000000e+06,1.739232000000000000e+06,1.587804500000000000e+06,1.241564100000000093e+06,1.777312000000000000e+06,1.488320000000000000e+06,1.429841600000000093e+06,1.593888000000000000e+06,1.384544000000000000e+06,1.573024000000000000e+06,1.545344000000000000e+06,1.701999300000000047e+06,1.909626500000000000e+06,1.368687600000000093e+06,1.300608000000000000e+06,1.553120000000000000e+06,1.478720000000000000e+06,1.747530800000000047e+06,1.358080000000000000e+06,1.465184000000000000e+06,1.538432000000000000e+06,1.157844300000000047e+06,1.812996000000000000e+06,1.894262000000000000e+06,1.346016000000000000e+06,1.112958300000000047e+06,1.342368000000000000e+06,1.370944000000000000e+06,1.424320000000000000e+06,1.171920100000000093e+06,1.371264000000000000e+06,1.623776000000000000e+06,1.804776800000000047e+06,1.367840000000000000e+06,1.947087399999999907e+06,1.581984000000000000e+06,1.504387000000000000e+06,1.525600000000000000e+06,1.584704000000000000e+06,1.833824000000000000e+06,2.172776799999999814e+06,1.253056000000000000e+06,1.241318300000000047e+06,1.484320000000000000e+06,1.380032000000000000e+06,1.272448000000000000e+06,1.713738399999999907e+06,1.712000000000000000e+06,1.420672000000000000e+06,1.212416000000000000e+06,1.199264000000000000e+06,9.433653000000000466e+05,1.269248000000000000e+06,1.563168000000000000e+06,1.743680000000000000e+06,1.668696800000000047e+06,1.153592399999999907e+06,1.419168000000000000e+06,1.174423000000000000e+06,1.687392000000000000e+06,1.403520000000000000e+06,1.474208000000000000e+06,1.451392000000000000e+06,1.621088000000000000e+06,1.093301800000000047e+06,1.735296000000000000e+06,1.318953000000000000e+06,1.627584000000000000e+06,1.557984000000000000e+06,1.647872000000000000e+06,1.708192000000000000e+06,1.280970800000000047e+06,1.706560000000000000e+06,1.569760000000000000e+06,1.571616000000000000e+06,1.728255500000000000e+06,1.765280000000000000e+06,1.887008000000000000e+06,1.890138300000000047e+06,1.887200000000000000e+06,2.288019500000000000e+06,1.776667399999999907e+06,2.301063799999999814e+06,1.825824000000000000e+06,1.859680000000000000e+06,1.988128000000000000e+06,1.829888000000000000e+06,1.983661899999999907e+06,1.493113399999999907e+06,1.364512000000000000e+06,1.279264000000000000e+06,1.377792000000000000e+06,1.305728000000000000e+06,1.195328000000000000e+06,1.326661899999999907e+06,1.175488000000000000e+06,1.213504000000000000e+06,9.187200000000000000e+05,1.109408000000000000e+06,9.630720000000000000e+05,7.006400000000000000e+05,6.710240000000000000e+05,7.728960000000000000e+05,6.282240000000000000e+05,4.931920000000000000e+05,5.359040000000000000e+05,5.858240000000000000e+05,4.906240000000000000e+05,4.623360000000000000e+05,5.064240000000000000e+05,3.605760000000000000e+05,2.926080000000000000e+05,3.383680000000000000e+05,4.493280000000000000e+05,2.004960000000000000e+05,1.326680000000000000e+05,1.111180000000000000e+05,8.697400000000000000e+04,8.798000000000000000e+04,5.673700000000000000e+04,3.416300000000000000e+04,3.737200000000000000e+04,2.774600000000000000e+04,3.025300000000000000e+04,1.522100000000000000e+04,1.792500000000000000e+04,1.902800000000000000e+04,1.932800000000000000e+04,1.512000000000000000e+04,1.502000000000000000e+04,1.542100000000000000e+04,1.201500000000000000e+04,1.351800000000000000e+04,1.451900000000000000e+04,1.181500000000000000e+04,9.912000000000000000e+03,9.111000000000000000e+03,1.171500000000000000e+04,1.101400000000000000e+04,1.241600000000000000e+04,1.111400000000000000e+04,1.011200000000000000e+04,6.245900000000000000e+04,1.021200000000000000e+04,1.411900000000000000e+04,1.021200000000000000e+04,1.001200000000000000e+04,9.511000000000000000e+03,1.081300000000000000e+04,1.091300000000000000e+04,1.011200000000000000e+04,7.208000000000000000e+03,9.812000000000000000e+03,1.041300000000000000e+04,1.101400000000000000e+04,1.101400000000000000e+04,9.712000000000000000e+03,1.011200000000000000e+04,1.071300000000000000e+04,8.910000000000000000e+03,9.812000000000000000e+03,8.510000000000000000e+03,8.510000000000000000e+03,7.508000000000000000e+03,1.001200000000000000e+04,1.091300000000000000e+04,1.091300000000000000e+04,1.021200000000000000e+04,8.410000000000000000e+03,1.051300000000000000e+04,7.508000000000000000e+03,9.211000000000000000e+03,9.111000000000000000e+03,1.001200000000000000e+04,1.091300000000000000e+04,1.441900000000000000e+04,1.451900000000000000e+04,1.101400000000000000e+04,8.510000000000000000e+03,1.021200000000000000e+04,8.109000000000000000e+03,8.510000000000000000e+03,8.910000000000000000e+03,9.211000000000000000e+03,1.151400000000000000e+04,1.131400000000000000e+04,8.410000000000000000e+03,7.809000000000000000e+03,8.710000000000000000e+03,8.310000000000000000e+03,1.001200000000000000e+04,1.011200000000000000e+04,9.011000000000000000e+03,1.021200000000000000e+04,1.021200000000000000e+04,1.091300000000000000e+04,9.211000000000000000e+03,9.311000000000000000e+03,8.810000000000000000e+03,1.131400000000000000e+04,9.311000000000000000e+03,9.611000000000000000e+03,9.812000000000000000e+03,9.311000000000000000e+03,7.308000000000000000e+03,9.812000000000000000e+03,6.807000000000000000e+03,7.208000000000000000e+03,8.410000000000000000e+03,9.211000000000000000e+03,8.710000000000000000e+03,9.211000000000000000e+03,8.610000000000000000e+03,9.712000000000000000e+03,8.310000000000000000e+03,8.810000000000000000e+03,8.510000000000000000e+03,8.209000000000000000e+03,9.411000000000000000e+03,8.209000000000000000e+03,8.109000000000000000e+03,1.041300000000000000e+04,1.121400000000000000e+04,8.009000000000000000e+03,8.510000000000000000e+03,7.909000000000000000e+03,8.209000000000000000e+03,9.812000000000000000e+03,7.709000000000000000e+03,9.211000000000000000e+03,8.710000000000000000e+03,9.211000000000000000e+03,8.109000000000000000e+03,6.908000000000000000e+03,1.101400000000000000e+04,7.208000000000000000e+03,9.211000000000000000e+03,9.111000000000000000e+03,1.051300000000000000e+04,8.510000000000000000e+03,8.410000000000000000e+03,7.108000000000000000e+03,9.311000000000000000e+03,7.208000000000000000e+03,7.108000000000000000e+03,1.381800000000000000e+04,8.310000000000000000e+03,9.311000000000000000e+03,1.161400000000000000e+04,1.021200000000000000e+04,1.041300000000000000e+04,7.208000000000000000e+03,1.872700000000000000e+04,8.910000000000000000e+03,7.609000000000000000e+03,8.710000000000000000e+03,1.061300000000000000e+04,9.912000000000000000e+03,8.109000000000000000e+03,8.710000000000000000e+03,9.211000000000000000e+03,9.011000000000000000e+03,8.810000000000000000e+03,8.410000000000000000e+03,7.208000000000000000e+03,8.910000000000000000e+03,1.061300000000000000e+04,1.071300000000000000e+04,8.310000000000000000e+03,9.511000000000000000e+03,1.001200000000000000e+04,8.910000000000000000e+03,6.807000000000000000e+03,1.001200000000000000e+04,1.021200000000000000e+04,7.208000000000000000e+03,7.809000000000000000e+03,8.810000000000000000e+03,6.207000000000000000e+03,9.311000000000000000e+03,1.111400000000000000e+04,1.051300000000000000e+04,8.209000000000000000e+03,9.812000000000000000e+03,8.009000000000000000e+03,9.311000000000000000e+03,8.710000000000000000e+03,1.071300000000000000e+04,1.001200000000000000e+04,8.109000000000000000e+03,5.806000000000000000e+03,9.311000000000000000e+03,1.121400000000000000e+04,8.710000000000000000e+03,1.041300000000000000e+04,6.607000000000000000e+03,1.051300000000000000e+04,8.009000000000000000e+03,8.109000000000000000e+03,9.411000000000000000e+03,8.410000000000000000e+03,9.611000000000000000e+03,8.810000000000000000e+03,9.411000000000000000e+03,1.051300000000000000e+04,9.511000000000000000e+03,7.809000000000000000e+03,9.611000000000000000e+03,8.810000000000000000e+03,8.410000000000000000e+03,9.511000000000000000e+03,7.408000000000000000e+03,8.510000000000000000e+03,8.410000000000000000e+03,7.609000000000000000e+03,9.211000000000000000e+03,9.511000000000000000e+03,7.709000000000000000e+03,9.411000000000000000e+03,8.910000000000000000e+03,8.610000000000000000e+03,8.610000000000000000e+03,7.709000000000000000e+03,8.209000000000000000e+03,8.610000000000000000e+03,6.707000000000000000e+03,8.710000000000000000e+03,8.310000000000000000e+03,1.151400000000000000e+04,8.910000000000000000e+03,1.031200000000000000e+04,1.051300000000000000e+04,6.607000000000000000e+03,9.311000000000000000e+03,1.051300000000000000e+04,7.108000000000000000e+03,9.311000000000000000e+03,8.209000000000000000e+03,8.710000000000000000e+03,8.510000000000000000e+03,1.051300000000000000e+04,9.011000000000000000e+03,7.609000000000000000e+03,7.208000000000000000e+03,7.709000000000000000e+03,1.021200000000000000e+04,8.310000000000000000e+03,7.208000000000000000e+03,8.310000000000000000e+03,9.611000000000000000e+03,8.009000000000000000e+03,7.609000000000000000e+03,8.310000000000000000e+03,9.411000000000000000e+03,7.508000000000000000e+03,9.411000000000000000e+03,1.051300000000000000e+04,1.181500000000000000e+04,8.710000000000000000e+03,7.508000000000000000e+03,8.710000000000000000e+03,6.908000000000000000e+03,1.061300000000000000e+04,9.111000000000000000e+03,9.111000000000000000e+03,7.508000000000000000e+03,7.709000000000000000e+03,1.051300000000000000e+04,7.609000000000000000e+03,6.507000000000000000e+03,7.709000000000000000e+03,1.041300000000000000e+04,9.511000000000000000e+03,9.411000000000000000e+03,8.610000000000000000e+03,8.810000000000000000e+03,8.009000000000000000e+03,1.001200000000000000e+04,1.001200000000000000e+04,8.510000000000000000e+03,8.209000000000000000e+03,8.810000000000000000e+03,8.910000000000000000e+03,9.411000000000000000e+03,9.311000000000000000e+03,7.609000000000000000e+03,8.610000000000000000e+03,8.810000000000000000e+03,8.209000000000000000e+03,5.906000000000000000e+03,7.508000000000000000e+03,8.009000000000000000e+03,9.712000000000000000e+03,9.111000000000000000e+03,8.610000000000000000e+03,9.011000000000000000e+03,9.211000000000000000e+03,8.410000000000000000e+03,9.511000000000000000e+03,1.021200000000000000e+04,1.141400000000000000e+04,8.510000000000000000e+03,8.610000000000000000e+03,1.001200000000000000e+04,7.809000000000000000e+03,8.710000000000000000e+03,8.209000000000000000e+03,9.011000000000000000e+03,9.211000000000000000e+03,9.311000000000000000e+03,9.211000000000000000e+03,8.009000000000000000e+03,1.031200000000000000e+04,6.607000000000000000e+03,1.091300000000000000e+04,7.508000000000000000e+03,9.311000000000000000e+03,8.009000000000000000e+03,5.706000000000000000e+03,1.001200000000000000e+04,9.011000000000000000e+03,5.906000000000000000e+03,8.710000000000000000e+03,8.710000000000000000e+03,8.410000000000000000e+03,7.909000000000000000e+03,8.410000000000000000e+03,9.511000000000000000e+03,7.308000000000000000e+03,8.910000000000000000e+03,8.510000000000000000e+03,8.109000000000000000e+03,6.908000000000000000e+03,9.011000000000000000e+03,8.209000000000000000e+03,9.311000000000000000e+03,8.009000000000000000e+03,7.809000000000000000e+03,9.812000000000000000e+03,7.408000000000000000e+03,8.310000000000000000e+03,8.109000000000000000e+03,8.810000000000000000e+03,1.051300000000000000e+04,1.001200000000000000e+04,6.807000000000000000e+03,8.209000000000000000e+03,8.310000000000000000e+03,8.510000000000000000e+03,8.209000000000000000e+03,9.111000000000000000e+03,7.909000000000000000e+03,9.611000000000000000e+03,1.061300000000000000e+04,9.812000000000000000e+03,8.410000000000000000e+03,8.410000000000000000e+03,9.311000000000000000e+03,7.208000000000000000e+03,6.707000000000000000e+03,9.611000000000000000e+03,9.311000000000000000e+03,8.510000000000000000e+03,9.311000000000000000e+03,9.611000000000000000e+03,7.709000000000000000e+03,7.909000000000000000e+03,8.410000000000000000e+03,nan
4.795170000000000243e+01,3.043540500000000000e+06,2.714412799999999814e+06,2.590934500000000000e+06,3.951108500000000000e+06,3.049196000000000000e+06,4.710938500000000000e+06,3.901048500000000000e+06,4.583014000000000000e+06,3.743660000000000000e+06,3.817525799999999814e+06,4.258617500000000000e+06,3.871084000000000000e+06,4.805975000000000000e+06,4.930183000000000000e+06,5.013958000000000000e+06,4.814257500000000000e+06,4.753521000000000000e+06,4.580207500000000000e+06,5.018737500000000000e+06,6.636630000000000000e+06,5.897221000000000000e+06,5.088070000000000000e+06,5.580395000000000000e+06,6.614461000000000000e+06,6.246189000000000000e+06,6.585019000000000000e+06,7.396292500000000000e+06,7.365077000000000000e+06,8.042545000000000000e+06,8.466657000000000000e+06,8.524182000000000000e+06,8.076510000000000000e+06,8.977652000000000000e+06,8.537451000000000000e+06,8.567708000000000000e+06,8.618031000000000000e+06,8.480553000000000000e+06,8.349825500000000000e+06,9.318939000000000000e+06,9.136979000000000000e+06,8.888102000000000000e+06,9.862337000000000000e+06,8.596617000000000000e+06,9.211698000000000000e+06,9.045225000000000000e+06,8.905189000000000000e+06,1.053220300000000000e+07,8.909488000000000000e+06,7.889863500000000000e+06,8.101196000000000000e+06,8.258660500000000000e+06,8.044131000000000000e+06,7.806513500000000000e+06,8.234591500000000000e+06,7.658947500000000000e+06,8.589716000000000000e+06,8.002571000000000000e+06,8.196582500000000000e+06,7.764133000000000000e+06,7.734592000000000000e+06,7.546324500000000000e+06,7.281024000000000000e+06,8.413980000000000000e+06,8.984976000000000000e+06,7.074769000000000000e+06,7.948171000000000000e+06,7.496245500000000000e+06,7.518318000000000000e+06,7.603713000000000000e+06,7.820727000000000000e+06,6.834760000000000000e+06,7.556915000000000000e+06,6.823689000000000000e+06,7.062570500000000000e+06,7.457507000000000000e+06,7.524659500000000000e+06,6.965074500000000000e+06,6.604861000000000000e+06,6.878096500000000000e+06,6.587234500000000000e+06,7.486824500000000000e+06,7.639730000000000000e+06,7.980532000000000000e+06,7.658357000000000000e+06,7.131771000000000000e+06,7.541654000000000000e+06,7.431947500000000000e+06,7.387725000000000000e+06,7.759356000000000000e+06,6.705619000000000000e+06,7.901035500000000000e+06,7.149186000000000000e+06,7.310537500000000000e+06,7.256686500000000000e+06,6.693270000000000000e+06,7.635664000000000000e+06,6.109000500000000000e+06,6.811687500000000000e+06,6.828797500000000000e+06,6.800011000000000000e+06,6.804732000000000000e+06,6.184425000000000000e+06,6.449943500000000000e+06,7.354325500000000000e+06,6.626400000000000000e+06,7.701592500000000000e+06,6.447436000000000000e+06,6.728944500000000000e+06,6.490740000000000000e+06,6.510905000000000000e+06,7.078852500000000000e+06,6.985780000000000000e+06,6.428391000000000000e+06,6.404635000000000000e+06,6.760023500000000000e+06,6.187967500000000000e+06,6.248353000000000000e+06,6.214296500000000000e+06,5.852943000000000000e+06,5.849195500000000000e+06,5.977890000000000000e+06,6.071122500000000000e+06,5.616162500000000000e+06,6.156697000000000000e+06,5.926325500000000000e+06,5.703087000000000000e+06,5.548182000000000000e+06,5.875334500000000000e+06,5.722667500000000000e+06,5.134896000000000000e+06,5.335076000000000000e+06,4.965163000000000000e+06,5.774335500000000000e+06,4.797268000000000000e+06,6.100638000000000000e+06,5.206793000000000000e+06,4.460889500000000000e+06,5.227426500000000000e+06,5.872278000000000000e+06,5.109553000000000000e+06,5.502443500000000000e+06,4.601459000000000000e+06,5.259608500000000000e+06,4.398800500000000000e+06,4.596878000000000000e+06,4.871438500000000000e+06,4.324655000000000000e+06,5.003722000000000000e+06,4.343965000000000000e+06,4.697970000000000000e+06,4.323770500000000000e+06,4.444403000000000000e+06,4.723801000000000000e+06,4.425135000000000000e+06,4.306302000000000000e+06,4.088130000000000000e+06,4.593573000000000000e+06,4.138878799999999814e+06,4.157934299999999814e+06,3.673513500000000000e+06,4.272160500000000000e+06,4.068618799999999814e+06,3.646363500000000000e+06,3.659438299999999814e+06,4.146620299999999814e+06,3.930141299999999814e+06,3.865888500000000000e+06,3.670526000000000000e+06,4.919537000000000000e+06,3.653456000000000000e+06,3.108333299999999814e+06,3.456564299999999814e+06,3.404822000000000000e+06,3.597987799999999814e+06,3.544474500000000000e+06,3.638142000000000000e+06,3.466437500000000000e+06,3.230156299999999814e+06,3.504561500000000000e+06,3.402218799999999814e+06,4.373556000000000000e+06,3.333575000000000000e+06,3.491711299999999814e+06,3.818736299999999814e+06,3.313805500000000000e+06,3.071607500000000000e+06,3.294250500000000000e+06,3.627841000000000000e+06,3.051594500000000000e+06,3.813028000000000000e+06,3.488121799999999814e+06,3.080130799999999814e+06,3.058181500000000000e+06,3.455256299999999814e+06,3.108319799999999814e+06,2.954998799999999814e+06,3.162993799999999814e+06,3.739253000000000000e+06,3.435329799999999814e+06,3.230575799999999814e+06,3.531325000000000000e+06,3.204563299999999814e+06,3.536101299999999814e+06,3.364472299999999814e+06,3.653640500000000000e+06,3.276456799999999814e+06,3.463018000000000000e+06,3.249013500000000000e+06,3.671799500000000000e+06,3.260604000000000000e+06,3.233285799999999814e+06,2.843499299999999814e+06,3.556951500000000000e+06,3.344950000000000000e+06,4.598784000000000000e+06,2.894936299999999814e+06,3.753610799999999814e+06,3.412224299999999814e+06,3.040247500000000000e+06,3.131773500000000000e+06,3.239233000000000000e+06,2.915618000000000000e+06,3.293617299999999814e+06,3.480884000000000000e+06,3.243597000000000000e+06,3.547821500000000000e+06,2.893931000000000000e+06,3.277678299999999814e+06,3.375145000000000000e+06,3.314145000000000000e+06,3.129466799999999814e+06,3.144232000000000000e+06,3.233285799999999814e+06,3.227229000000000000e+06,4.288062000000000000e+06,3.470879500000000000e+06,3.126056000000000000e+06,3.500018799999999814e+06,3.194881500000000000e+06,2.822226799999999814e+06,2.752090000000000000e+06,3.040097799999999814e+06,3.157270500000000000e+06,3.548237500000000000e+06,3.103733799999999814e+06,3.497172000000000000e+06,3.101621299999999814e+06,3.094692799999999814e+06,3.268726000000000000e+06,3.098482000000000000e+06,3.170950299999999814e+06,3.537032000000000000e+06,3.575178299999999814e+06,3.441543799999999814e+06,3.173655000000000000e+06,3.506318799999999814e+06,3.622870299999999814e+06,3.586256799999999814e+06,3.175745299999999814e+06,3.648491500000000000e+06,3.645023299999999814e+06,3.292514500000000000e+06,3.283722799999999814e+06,3.359425500000000000e+06,3.263069299999999814e+06,3.454981299999999814e+06,3.812809000000000000e+06,3.189350000000000000e+06,3.601390500000000000e+06,3.455120000000000000e+06,3.317651799999999814e+06,3.466937500000000000e+06,3.646807299999999814e+06,3.217862000000000000e+06,3.442640299999999814e+06,3.608917000000000000e+06,3.651122500000000000e+06,3.478023799999999814e+06,3.287748799999999814e+06,3.306578500000000000e+06,3.329519000000000000e+06,3.115259000000000000e+06,3.049042299999999814e+06,3.250558000000000000e+06,3.329519000000000000e+06,3.410260500000000000e+06,3.565925500000000000e+06,3.189720500000000000e+06,3.090222000000000000e+06,3.465667799999999814e+06,3.548206299999999814e+06,4.363538000000000000e+06,3.658105500000000000e+06,3.927949000000000000e+06,3.769349000000000000e+06,3.944385000000000000e+06,3.140392500000000000e+06,4.166624799999999814e+06,4.048057500000000000e+06,3.619422799999999814e+06,4.203599000000000000e+06,3.108667500000000000e+06,3.808544500000000000e+06,3.649837799999999814e+06,3.999307000000000000e+06,3.638406299999999814e+06,3.635131500000000000e+06,3.705834500000000000e+06,3.485587500000000000e+06,3.823141000000000000e+06,4.173137799999999814e+06,3.707905500000000000e+06,3.471422000000000000e+06,3.748816500000000000e+06,3.457110000000000000e+06,3.488590500000000000e+06,3.565096500000000000e+06,3.495559500000000000e+06,3.487643299999999814e+06,3.447086000000000000e+06,3.522922000000000000e+06,3.412687500000000000e+06,3.480056299999999814e+06,3.545525799999999814e+06,3.400272000000000000e+06,3.695403500000000000e+06,3.676854500000000000e+06,3.428815000000000000e+06,3.527048799999999814e+06,3.487345299999999814e+06,3.300470799999999814e+06,3.768819299999999814e+06,4.159001299999999814e+06,3.423543799999999814e+06,4.160975000000000000e+06,3.523566799999999814e+06,3.410718799999999814e+06,3.615452799999999814e+06,3.284397299999999814e+06,3.602526299999999814e+06,3.182636000000000000e+06,3.075529799999999814e+06,3.663361799999999814e+06,3.723151000000000000e+06,3.542668500000000000e+06,3.230054000000000000e+06,3.439048299999999814e+06,3.203741000000000000e+06,3.469308500000000000e+06,3.158191000000000000e+06,3.494820000000000000e+06,3.742242299999999814e+06,3.393168799999999814e+06,3.485602799999999814e+06,3.274808500000000000e+06,3.257345500000000000e+06,3.438605299999999814e+06,3.134802000000000000e+06,3.006354500000000000e+06,3.472532500000000000e+06,3.331797500000000000e+06,2.951804299999999814e+06,3.072864299999999814e+06,3.283714799999999814e+06,3.112472299999999814e+06,3.111882000000000000e+06,3.353835799999999814e+06,3.113860799999999814e+06,3.704609000000000000e+06,3.319125000000000000e+06,2.898004299999999814e+06,3.173661500000000000e+06,3.190968000000000000e+06,3.494562500000000000e+06,3.625474299999999814e+06,3.317858500000000000e+06,3.216335500000000000e+06,3.609777000000000000e+06,3.362500000000000000e+06,3.081928799999999814e+06,3.686978000000000000e+06,3.016248500000000000e+06,3.640609000000000000e+06,3.074976000000000000e+06,2.985404799999999814e+06,3.629372500000000000e+06,2.904829500000000000e+06,2.894445000000000000e+06,3.148605000000000000e+06,3.127781299999999814e+06,3.127325500000000000e+06,2.919251500000000000e+06,3.099777799999999814e+06,3.512809000000000000e+06,3.440402299999999814e+06,3.133239000000000000e+06,3.327318799999999814e+06,3.451367299999999814e+06,3.089536299999999814e+06,3.534434000000000000e+06,3.006797299999999814e+06,3.185520500000000000e+06,3.129735799999999814e+06,3.401172299999999814e+06,3.357900000000000000e+06,3.438872000000000000e+06,3.594532500000000000e+06,3.375437500000000000e+06,3.095916299999999814e+06,4.344084000000000000e+06,3.159239500000000000e+06,3.221872000000000000e+06,2.924308000000000000e+06,3.459053000000000000e+06,3.102765799999999814e+06,3.546848000000000000e+06,3.461765500000000000e+06,2.767549000000000000e+06,3.009240000000000000e+06,3.750370000000000000e+06,2.866759000000000000e+06,3.071526500000000000e+06,3.319981000000000000e+06,3.586234000000000000e+06,3.368017500000000000e+06,2.949429500000000000e+06,3.083062799999999814e+06,3.356885799999999814e+06,6.081114000000000000e+06,3.203276500000000000e+06,3.343394799999999814e+06,3.425625000000000000e+06,3.630030299999999814e+06,3.421535500000000000e+06,3.367410799999999814e+06,4.287719000000000000e+06,2.646709799999999814e+06,3.471674299999999814e+06,3.191069500000000000e+06,3.501754799999999814e+06,3.140392500000000000e+06,4.406256000000000000e+06,3.234933000000000000e+06,3.582389500000000000e+06,3.527953000000000000e+06,3.338788000000000000e+06,3.892624000000000000e+06,3.376113000000000000e+06,4.097988299999999814e+06,3.324683000000000000e+06,3.113728500000000000e+06,3.631769000000000000e+06,3.703031799999999814e+06,3.764712299999999814e+06,3.711642799999999814e+06,3.713829000000000000e+06,3.630030299999999814e+06,3.392648500000000000e+06,3.853705500000000000e+06,3.753976799999999814e+06,3.945649299999999814e+06,3.326659799999999814e+06,3.843535799999999814e+06,3.559312799999999814e+06,3.525971799999999814e+06,3.579317799999999814e+06,3.409571299999999814e+06,3.386656299999999814e+06,3.257446500000000000e+06,3.547066500000000000e+06,3.345673799999999814e+06,3.593936000000000000e+06,3.364461000000000000e+06,3.954208500000000000e+06,3.309452000000000000e+06,3.625563500000000000e+06,3.607149000000000000e+06,3.898537500000000000e+06,4.280749500000000000e+06,4.538362000000000000e+06,3.834781000000000000e+06,3.692419500000000000e+06,3.733440500000000000e+06,3.636567500000000000e+06,3.690975000000000000e+06,4.073619500000000000e+06,4.040762799999999814e+06,3.631104799999999814e+06,3.393206299999999814e+06,2.932357299999999814e+06,3.540978000000000000e+06,3.512447000000000000e+06,3.510400000000000000e+06,3.539162000000000000e+06,3.233367299999999814e+06,3.452555299999999814e+06,3.565893000000000000e+06,3.120123000000000000e+06,3.193776299999999814e+06,3.382293799999999814e+06,3.265974799999999814e+06,3.488271299999999814e+06,3.185797500000000000e+06,3.651743000000000000e+06,3.572983799999999814e+06,3.609664000000000000e+06,3.350668799999999814e+06,3.402194299999999814e+06,3.493472799999999814e+06,3.829756000000000000e+06,3.425781000000000000e+06,3.413190299999999814e+06,3.376132000000000000e+06,3.745253000000000000e+06,3.370213500000000000e+06,3.612577799999999814e+06,3.663458500000000000e+06,4.016789299999999814e+06,4.344964000000000000e+06,3.503677500000000000e+06,4.004034799999999814e+06,3.871524000000000000e+06,3.767842500000000000e+06,3.244246500000000000e+06,4.027364299999999814e+06,3.759862000000000000e+06,3.875336000000000000e+06,4.112164799999999814e+06,3.963831299999999814e+06,4.102755000000000000e+06,3.318416299999999814e+06,4.284261000000000000e+06,3.747674000000000000e+06,3.770949000000000000e+06,3.932020299999999814e+06,3.614648000000000000e+06,3.665229799999999814e+06,3.969199299999999814e+06,4.186388500000000000e+06,4.112692500000000000e+06,3.692675000000000000e+06,3.907407000000000000e+06,3.631619500000000000e+06,3.742285000000000000e+06,3.917694000000000000e+06,4.063978500000000000e+06,3.805452799999999814e+06,4.188721000000000000e+06,4.050012000000000000e+06,3.947487000000000000e+06,4.097925000000000000e+06,3.957555799999999814e+06,3.529910500000000000e+06,3.579151000000000000e+06,4.069862500000000000e+06,3.826308799999999814e+06,3.604615500000000000e+06,3.936556799999999814e+06,3.887007500000000000e+06,4.083258500000000000e+06,3.546293000000000000e+06,4.747260000000000000e+06,3.777821299999999814e+06,3.648485000000000000e+06,4.029631500000000000e+06,3.823032000000000000e+06,3.893752500000000000e+06,3.887125299999999814e+06,3.885372799999999814e+06,4.295272500000000000e+06,3.788490000000000000e+06,4.082487299999999814e+06,3.708957000000000000e+06,3.904460000000000000e+06,4.352293000000000000e+06,3.755507000000000000e+06,3.989758500000000000e+06,3.686898500000000000e+06,3.901122000000000000e+06,3.649837799999999814e+06,3.565097000000000000e+06,3.874527000000000000e+06,3.796889000000000000e+06,3.732235000000000000e+06,4.018829500000000000e+06,3.947736000000000000e+06,4.096916500000000000e+06,3.699252299999999814e+06,3.682397799999999814e+06,3.588996500000000000e+06,3.981415000000000000e+06,3.846944299999999814e+06,3.872250299999999814e+06,3.473529799999999814e+06,3.654699500000000000e+06,3.888822000000000000e+06,4.075697299999999814e+06,4.007709299999999814e+06,3.866502500000000000e+06,3.810855299999999814e+06,3.928265299999999814e+06,3.546428500000000000e+06,3.775908299999999814e+06,3.739436299999999814e+06,3.554607000000000000e+06,3.499942500000000000e+06,3.965197500000000000e+06,3.731439299999999814e+06,4.086873500000000000e+06,3.950367000000000000e+06,3.666874799999999814e+06,3.951863000000000000e+06,3.707953000000000000e+06,3.725626500000000000e+06,3.441503299999999814e+06,3.530661000000000000e+06,3.441988500000000000e+06,4.131090500000000000e+06,4.401299500000000000e+06,3.885316799999999814e+06,3.993343799999999814e+06,3.937432500000000000e+06,4.057281299999999814e+06,3.651821500000000000e+06,3.891662500000000000e+06,3.953491500000000000e+06,5.279046000000000000e+06,4.853678500000000000e+06,4.345147000000000000e+06,4.301607000000000000e+06,3.714598799999999814e+06,4.173414500000000000e+06,4.147629299999999814e+06,3.778092299999999814e+06,4.552595500000000000e+06,3.859479799999999814e+06,3.612883299999999814e+06,4.561293000000000000e+06,3.587921000000000000e+06,4.098443000000000000e+06,4.191533500000000000e+06,3.948015799999999814e+06,4.142314799999999814e+06,4.122503500000000000e+06,3.821892000000000000e+06,3.775609799999999814e+06,3.755260299999999814e+06,3.900201500000000000e+06,3.514457799999999814e+06,3.722468799999999814e+06,4.008261299999999814e+06,3.714556500000000000e+06,4.336996000000000000e+06,3.744853000000000000e+06,3.829033799999999814e+06,5.126449500000000000e+06,3.793168000000000000e+06,3.971991500000000000e+06,3.849564500000000000e+06,3.716537799999999814e+06,3.587641500000000000e+06,3.822764500000000000e+06,3.938622299999999814e+06,3.596122799999999814e+06,4.527448500000000000e+06,3.929281000000000000e+06,3.797794000000000000e+06,4.524712500000000000e+06,4.358857500000000000e+06,4.249982000000000000e+06,3.530837500000000000e+06,3.955334500000000000e+06,3.825163500000000000e+06,3.727012799999999814e+06,4.049974000000000000e+06,3.816893299999999814e+06,4.141640000000000000e+06,3.867668500000000000e+06,3.879496799999999814e+06,3.855830500000000000e+06,3.826376000000000000e+06,4.085421000000000000e+06,4.042332000000000000e+06,3.518390000000000000e+06,4.086496299999999814e+06,3.916030000000000000e+06,4.021832299999999814e+06,3.921085500000000000e+06,4.188721000000000000e+06,3.945983000000000000e+06,4.128902799999999814e+06,3.972356000000000000e+06,3.715485000000000000e+06,3.995602799999999814e+06,3.661488799999999814e+06,3.871314000000000000e+06,3.937453799999999814e+06,3.945967000000000000e+06,4.716874000000000000e+06,3.461390000000000000e+06,3.417987500000000000e+06,3.280448500000000000e+06,3.692598000000000000e+06,3.096108299999999814e+06,3.435485500000000000e+06,3.487952000000000000e+06,3.406494500000000000e+06,3.318894500000000000e+06,3.633210500000000000e+06,3.118614000000000000e+06,3.120295500000000000e+06,3.324282000000000000e+06,3.362448000000000000e+06,3.587989299999999814e+06,3.976683299999999814e+06,3.439519799999999814e+06,3.377072299999999814e+06,3.127448000000000000e+06,3.194881500000000000e+06,3.740679000000000000e+06,3.417887500000000000e+06,3.619744799999999814e+06,3.228311799999999814e+06,3.328807799999999814e+06,3.044956000000000000e+06,2.879120500000000000e+06,3.417987500000000000e+06,3.671722799999999814e+06,3.151874799999999814e+06,3.626031299999999814e+06,3.760413000000000000e+06,3.222937500000000000e+06,3.643368000000000000e+06,3.343088500000000000e+06,3.497946500000000000e+06,3.706120500000000000e+06,3.645895000000000000e+06,3.283217500000000000e+06,3.276843000000000000e+06,3.591020000000000000e+06,3.603096500000000000e+06,3.375832000000000000e+06,3.405622299999999814e+06,3.324717000000000000e+06,3.458705299999999814e+06,3.656263299999999814e+06,4.561181000000000000e+06,3.282967299999999814e+06,3.688705799999999814e+06,3.123050299999999814e+06,3.428557799999999814e+06,3.462506299999999814e+06,3.949190299999999814e+06,3.511134500000000000e+06,2.925480500000000000e+06,3.328772000000000000e+06,3.222128500000000000e+06,3.399004799999999814e+06,3.624933500000000000e+06,3.961737299999999814e+06,3.134838000000000000e+06,3.239288799999999814e+06,3.625557299999999814e+06,3.143025299999999814e+06,3.380718500000000000e+06,3.434475000000000000e+06,3.389253500000000000e+06,3.375159000000000000e+06,3.151350799999999814e+06,3.515281299999999814e+06,3.210869799999999814e+06,3.332025000000000000e+06,4.367748500000000000e+06,3.619011500000000000e+06,4.160885799999999814e+06,3.893506000000000000e+06,3.725202000000000000e+06,4.914476000000000000e+06,3.215043500000000000e+06,3.329343799999999814e+06,3.234158299999999814e+06,3.864565799999999814e+06,3.859600500000000000e+06,3.575777000000000000e+06,3.689730500000000000e+06,3.295770500000000000e+06,3.434162500000000000e+06,3.020606000000000000e+06,3.527766799999999814e+06,3.604211500000000000e+06,3.601034000000000000e+06,3.293334000000000000e+06,3.401067299999999814e+06,3.335369500000000000e+06,3.198157000000000000e+06,3.773474500000000000e+06,3.722468799999999814e+06,2.818781799999999814e+06,3.145517500000000000e+06,3.381525000000000000e+06,3.185117299999999814e+06,3.087873000000000000e+06,2.947756500000000000e+06,2.776690799999999814e+06,3.242337799999999814e+06,3.172301799999999814e+06,3.267370500000000000e+06,3.244703799999999814e+06,3.237234000000000000e+06,3.411212500000000000e+06,3.546749799999999814e+06,3.297527299999999814e+06,4.109715000000000000e+06,3.687581000000000000e+06,3.293163799999999814e+06,3.690645799999999814e+06,3.503317500000000000e+06,3.476158299999999814e+06,3.689648000000000000e+06,3.201548299999999814e+06,3.623225000000000000e+06,3.376752799999999814e+06,3.134629799999999814e+06,3.703079500000000000e+06,3.127172799999999814e+06,3.202399000000000000e+06,3.023689500000000000e+06,3.564498500000000000e+06,3.445028299999999814e+06,3.971976000000000000e+06,3.211674000000000000e+06,3.392253500000000000e+06,3.258255000000000000e+06,3.421506500000000000e+06,3.148486500000000000e+06,3.795825000000000000e+06,3.375145000000000000e+06,3.202596000000000000e+06,3.402159500000000000e+06,3.594689500000000000e+06,3.475458500000000000e+06,3.215050799999999814e+06,3.280427000000000000e+06,2.930806500000000000e+06,3.439125000000000000e+06,3.245603000000000000e+06,3.483067500000000000e+06,3.437868799999999814e+06,3.626269799999999814e+06,3.526830000000000000e+06,3.445862299999999814e+06,3.326457299999999814e+06,2.743204500000000000e+06,3.364009299999999814e+06,3.897233000000000000e+06,3.421266500000000000e+06,3.148468799999999814e+06,3.160192500000000000e+06,3.334778500000000000e+06,3.326923299999999814e+06,2.997848000000000000e+06,2.946504000000000000e+06,3.403125000000000000e+06,3.179994299999999814e+06,3.427263500000000000e+06,3.627792500000000000e+06,4.552105000000000000e+06,3.333053000000000000e+06,3.628339299999999814e+06,3.013858799999999814e+06,3.087444299999999814e+06,3.149618000000000000e+06,3.143525299999999814e+06,3.008755799999999814e+06,2.416642500000000000e+06,2.494702500000000000e+06,2.843600000000000000e+06,2.838663299999999814e+06,3.086438799999999814e+06,2.805157500000000000e+06,2.780650799999999814e+06,3.061990299999999814e+06,2.989853799999999814e+06,3.180597799999999814e+06,3.163749799999999814e+06,2.951475299999999814e+06,3.335511500000000000e+06,3.112668000000000000e+06,3.258101299999999814e+06,2.897890799999999814e+06,3.135950299999999814e+06,3.542668500000000000e+06,3.120442000000000000e+06,3.163238799999999814e+06,3.149810000000000000e+06,3.335937500000000000e+06,2.860794799999999814e+06,3.529093799999999814e+06,3.096185500000000000e+06,3.025157500000000000e+06,3.788270000000000000e+06,3.237434000000000000e+06,3.307152000000000000e+06,3.222920000000000000e+06,3.275084000000000000e+06,2.894559299999999814e+06,3.217299000000000000e+06,3.262508799999999814e+06,3.074745500000000000e+06,2.994168799999999814e+06,2.851643500000000000e+06,3.122731500000000000e+06,3.175672500000000000e+06,3.226372299999999814e+06,3.173326500000000000e+06,3.489454000000000000e+06,2.880814000000000000e+06,3.675171500000000000e+06,3.413119799999999814e+06,3.403798500000000000e+06,3.212211799999999814e+06,3.227075299999999814e+06,2.998368000000000000e+06,3.237364299999999814e+06,3.134704500000000000e+06,3.100270500000000000e+06,3.434547000000000000e+06,3.552672799999999814e+06,3.354122000000000000e+06,3.482922500000000000e+06,3.367520500000000000e+06,3.338021500000000000e+06,3.207954000000000000e+06,3.355134500000000000e+06,3.558878500000000000e+06,3.566252299999999814e+06,3.629049299999999814e+06,3.374381299999999814e+06,3.032024299999999814e+06,3.696966000000000000e+06,3.151250299999999814e+06,3.037531000000000000e+06,4.296491500000000000e+06,3.214534299999999814e+06,3.653688500000000000e+06,3.376172000000000000e+06,3.000272799999999814e+06,3.221185500000000000e+06,3.702393799999999814e+06,3.337266299999999814e+06,3.459003000000000000e+06,3.272156299999999814e+06,3.362030500000000000e+06,3.363400000000000000e+06,3.076256299999999814e+06,3.353192500000000000e+06,3.089232299999999814e+06,3.264757500000000000e+06,3.435636000000000000e+06,3.575596500000000000e+06,3.198881799999999814e+06,3.234834299999999814e+06,3.327973299999999814e+06,3.515069000000000000e+06,3.103173500000000000e+06,3.266509000000000000e+06,3.073035299999999814e+06,2.995207799999999814e+06,3.328911799999999814e+06,3.120623299999999814e+06,3.285030000000000000e+06,2.910979500000000000e+06,3.246054799999999814e+06,3.121279799999999814e+06,3.114855000000000000e+06,3.654018799999999814e+06,3.325000000000000000e+06,3.092605500000000000e+06,3.260334000000000000e+06,3.008685000000000000e+06,3.011855500000000000e+06,3.117783500000000000e+06,3.188637000000000000e+06,3.033720000000000000e+06,3.320471799999999814e+06,3.097292500000000000e+06,3.313189799999999814e+06,3.319092000000000000e+06,3.246647500000000000e+06,3.391263299999999814e+06,3.573024000000000000e+06,3.360050000000000000e+06,3.007331299999999814e+06,3.173855500000000000e+06,2.961443500000000000e+06,3.053528000000000000e+06,3.022484000000000000e+06,3.341872799999999814e+06,2.898553000000000000e+06,3.011081000000000000e+06,3.611004000000000000e+06,3.442381299999999814e+06,3.300036299999999814e+06,3.001934500000000000e+06,2.930498500000000000e+06,3.446400000000000000e+06,3.161452500000000000e+06,3.386986799999999814e+06,2.928577500000000000e+06,3.039977500000000000e+06,3.143880500000000000e+06,3.525971799999999814e+06,3.377995500000000000e+06,3.031406000000000000e+06,2.975722799999999814e+06,3.324931500000000000e+06,3.242043000000000000e+06,3.538878000000000000e+06,3.179495799999999814e+06,3.212698000000000000e+06,2.743584500000000000e+06,3.050547500000000000e+06,3.147610799999999814e+06,2.904057500000000000e+06,3.038664000000000000e+06,3.048668500000000000e+06,3.143006799999999814e+06,2.819374500000000000e+06,3.293865000000000000e+06,2.937723299999999814e+06,3.091389799999999814e+06,3.531325000000000000e+06,3.249359000000000000e+06,2.762563000000000000e+06,3.577761799999999814e+06,3.845412799999999814e+06,3.208306500000000000e+06,2.993440500000000000e+06,3.060837799999999814e+06,2.839395799999999814e+06,3.007068299999999814e+06,3.410267299999999814e+06,3.744934500000000000e+06,2.976345000000000000e+06,3.172276500000000000e+06,3.040550000000000000e+06,2.863508799999999814e+06,2.868401299999999814e+06,3.607489299999999814e+06,2.665830000000000000e+06,2.664478500000000000e+06,3.569085299999999814e+06,3.023392500000000000e+06,2.873764500000000000e+06,3.766525799999999814e+06,2.968026000000000000e+06,2.996295000000000000e+06,3.262938799999999814e+06,2.933474500000000000e+06,3.072064799999999814e+06,2.897712299999999814e+06,3.205541799999999814e+06,3.246054799999999814e+06,3.004558500000000000e+06,2.607562000000000000e+06,3.164117500000000000e+06,2.784058000000000000e+06,3.474937500000000000e+06,3.650679500000000000e+06,2.891348799999999814e+06,3.500131299999999814e+06,2.958008799999999814e+06,3.470361000000000000e+06,3.094976500000000000e+06,3.145197299999999814e+06,3.407998000000000000e+06,3.028143500000000000e+06,2.985567500000000000e+06,3.138476299999999814e+06,2.975536299999999814e+06,3.370478500000000000e+06,3.527926000000000000e+06,4.213422000000000000e+06,3.462947799999999814e+06,3.122294299999999814e+06,3.399268799999999814e+06,3.499767500000000000e+06,3.414954000000000000e+06,4.006641500000000000e+06,3.135064000000000000e+06,2.616169500000000000e+06,2.864953500000000000e+06,2.993593000000000000e+06,3.404185799999999814e+06,2.684622299999999814e+06,2.746667000000000000e+06,3.532515500000000000e+06,2.889980799999999814e+06,2.783920000000000000e+06,2.775622000000000000e+06,3.150507500000000000e+06,2.813751000000000000e+06,2.980957000000000000e+06,2.828682500000000000e+06,2.680042299999999814e+06,2.688468500000000000e+06,3.047782500000000000e+06,3.333131299999999814e+06,3.107583799999999814e+06,2.790690299999999814e+06,2.755071000000000000e+06,2.692227000000000000e+06,2.620946799999999814e+06,2.817988000000000000e+06,2.979954000000000000e+06,3.218026000000000000e+06,2.697238000000000000e+06,2.966322299999999814e+06,3.228501500000000000e+06,3.124945000000000000e+06,2.628936299999999814e+06,2.592691299999999814e+06,2.564743500000000000e+06,2.804138000000000000e+06,2.538249000000000000e+06,2.169324500000000000e+06,2.085474300000000047e+06,2.486886000000000000e+06,2.927063799999999814e+06,2.893576299999999814e+06,2.101572000000000000e+06,2.025322300000000047e+06,2.601728000000000000e+06,2.774479000000000000e+06,2.278683500000000000e+06,2.413120000000000000e+06,2.577301299999999814e+06,2.509455000000000000e+06,2.382464299999999814e+06,2.428206500000000000e+06,2.435328000000000000e+06,2.082590600000000093e+06,2.243659799999999814e+06,2.052864000000000000e+06,1.962752000000000000e+06,1.745536000000000000e+06,2.141632000000000000e+06,1.406014000000000000e+06,2.024224000000000000e+06,2.076416000000000000e+06,2.123072000000000000e+06,1.988672000000000000e+06,1.560563300000000047e+06,1.801292500000000000e+06,2.280896000000000000e+06,2.448046799999999814e+06,1.997509500000000000e+06,2.082740800000000047e+06,2.547439500000000000e+06,2.419175299999999814e+06,2.350438000000000000e+06,2.283328000000000000e+06,2.683613799999999814e+06,2.268913000000000000e+06,2.316224000000000000e+06,2.092480000000000000e+06,2.397184000000000000e+06,1.756128000000000000e+06,1.765524300000000047e+06,1.759007300000000047e+06,2.082304000000000000e+06,1.796925500000000000e+06,2.113644500000000000e+06,1.482494500000000000e+06,1.949760000000000000e+06,2.403456000000000000e+06,2.206142799999999814e+06,2.125881799999999814e+06,1.996160000000000000e+06,2.125760000000000000e+06,2.792029000000000000e+06,2.230053500000000000e+06,2.067360000000000000e+06,1.739346500000000000e+06,1.998209000000000000e+06,1.489532899999999907e+06,2.148544000000000000e+06,1.512462300000000047e+06,2.146752000000000000e+06,2.236174799999999814e+06,1.980608000000000000e+06,1.996160000000000000e+06,2.442456299999999814e+06,2.323178299999999814e+06,1.701630300000000047e+06,2.090088000000000000e+06,2.236626500000000000e+06,1.748974300000000047e+06,3.158589799999999814e+06,1.360949600000000093e+06,2.181696000000000000e+06,1.520658899999999907e+06,2.146432000000000000e+06,2.011392000000000000e+06,1.842144000000000000e+06,2.117124299999999814e+06,2.299949500000000000e+06,1.628949100000000093e+06,1.671257399999999907e+06,2.429557500000000000e+06,1.901376000000000000e+06,1.844672000000000000e+06,2.236171500000000000e+06,1.728544000000000000e+06,1.840512000000000000e+06,1.854528000000000000e+06,1.705568000000000000e+06,1.750656000000000000e+06,1.879200000000000000e+06,1.557838899999999907e+06,1.716892500000000000e+06,1.912800000000000000e+06,2.154432000000000000e+06,2.024000000000000000e+06,1.839968000000000000e+06,1.753184000000000000e+06,2.167878500000000000e+06,2.026585000000000000e+06,1.965952000000000000e+06,1.519456300000000047e+06,2.113856000000000000e+06,1.991104000000000000e+06,1.872416000000000000e+06,1.638761500000000000e+06,1.801760000000000000e+06,1.823097500000000000e+06,2.059761899999999907e+06,1.844544000000000000e+06,1.724860399999999907e+06,2.166642000000000000e+06,2.216196000000000000e+06,1.877998100000000093e+06,2.473459000000000000e+06,1.994080000000000000e+06,2.210685000000000000e+06,2.188436299999999814e+06,1.405105300000000047e+06,2.474067000000000000e+06,2.026976000000000000e+06,2.300480000000000000e+06,1.854080000000000000e+06,1.918624000000000000e+06,1.818080000000000000e+06,2.001918899999999907e+06,2.770200000000000000e+06,2.234304000000000000e+06,2.125568000000000000e+06,1.616710600000000093e+06,2.375859500000000000e+06,1.696640000000000000e+06,2.002240000000000000e+06,2.006976000000000000e+06,1.597152000000000000e+06,1.903507000000000000e+06,1.766272000000000000e+06,1.682856000000000000e+06,1.712000000000000000e+06,1.915872000000000000e+06,1.346639899999999907e+06,1.711328000000000000e+06,1.573888000000000000e+06,1.533792000000000000e+06,1.626496000000000000e+06,2.095287399999999907e+06,1.609600000000000000e+06,1.383584000000000000e+06,1.829440000000000000e+06,1.500800000000000000e+06,2.007505500000000000e+06,1.252200399999999907e+06,1.641888000000000000e+06,2.074848600000000093e+06,1.916527500000000000e+06,1.602240000000000000e+06,1.854190000000000000e+06,1.798779300000000047e+06,1.365053000000000000e+06,1.476576000000000000e+06,1.744711800000000047e+06,1.526048000000000000e+06,1.517312000000000000e+06,1.481536000000000000e+06,1.557568000000000000e+06,1.815872000000000000e+06,1.515904000000000000e+06,1.930304399999999907e+06,1.489696000000000000e+06,1.502304000000000000e+06,1.458944000000000000e+06,1.304992000000000000e+06,1.004730599999999977e+06,1.678048000000000000e+06,1.552064000000000000e+06,1.691899000000000000e+06,1.489696000000000000e+06,1.326112000000000000e+06,1.344278399999999907e+06,1.714286500000000000e+06,1.201620300000000047e+06,1.542432000000000000e+06,9.682123000000000466e+05,1.775024300000000047e+06,1.527648000000000000e+06,1.417664000000000000e+06,1.884800000000000000e+06,1.453120000000000000e+06,1.562432000000000000e+06,1.111290100000000093e+06,1.869153500000000000e+06,1.564576000000000000e+06,1.239733300000000047e+06,1.584256000000000000e+06,1.409728000000000000e+06,1.390841000000000000e+06,1.576027500000000000e+06,1.399872000000000000e+06,1.457120000000000000e+06,1.556928000000000000e+06,1.754716300000000047e+06,1.334880000000000000e+06,1.170912000000000000e+06,1.373088000000000000e+06,1.332864000000000000e+06,1.796505399999999907e+06,1.353280000000000000e+06,1.155872000000000000e+06,1.687072000000000000e+06,1.501888000000000000e+06,1.478410899999999907e+06,1.277344000000000000e+06,1.703441000000000000e+06,1.214656000000000000e+06,1.519232000000000000e+06,1.330496000000000000e+06,1.555616000000000000e+06,1.426368000000000000e+06,1.966501300000000047e+06,1.416435300000000047e+06,1.569312800000000047e+06,1.480236899999999907e+06,1.559520000000000000e+06,1.973440000000000000e+06,1.812608000000000000e+06,1.745786500000000000e+06,1.459001300000000047e+06,1.258488000000000000e+06,1.356823300000000047e+06,1.842312300000000047e+06,1.804064000000000000e+06,1.837888000000000000e+06,2.319025299999999814e+06,2.015584000000000000e+06,1.989739500000000000e+06,2.402270000000000000e+06,2.188928000000000000e+06,2.196352000000000000e+06,1.592092800000000047e+06,2.212736000000000000e+06,1.742383100000000093e+06,1.306561000000000000e+06,1.653075800000000047e+06,1.184064000000000000e+06,1.171776000000000000e+06,1.147488000000000000e+06,1.032800000000000000e+06,1.277568000000000000e+06,9.720000000000000000e+05,1.096288000000000000e+06,1.025312000000000000e+06,9.038560000000000000e+05,9.611840000000000000e+05,1.240765500000000000e+06,8.419680000000000000e+05,8.002720000000000000e+05,7.303040000000000000e+05,5.887040000000000000e+05,6.113920000000000000e+05,5.483520000000000000e+05,5.228560000000000000e+05,6.125280000000000000e+05,3.829040000000000000e+05,4.156800000000000000e+05,3.302240000000000000e+05,2.900720000000000000e+05,2.501000000000000000e+05,2.904800000000000000e+05,1.621120000000000000e+05,1.246100000000000000e+05,1.071920000000000000e+05,7.833000000000000000e+04,7.280400000000000000e+04,4.900800000000000000e+04,6.858400000000000000e+04,4.118300000000000000e+04,3.255900000000000000e+04,2.463900000000000000e+04,2.313600000000000000e+04,2.143200000000000000e+04,1.451900000000000000e+04,5.904500000000000000e+04,1.331700000000000000e+04,1.451900000000000000e+04,1.221500000000000000e+04,9.011000000000000000e+03,1.411900000000000000e+04,9.912000000000000000e+03,1.021200000000000000e+04,1.061300000000000000e+04,1.221500000000000000e+04,1.181500000000000000e+04,1.201500000000000000e+04,1.391800000000000000e+04,1.331700000000000000e+04,1.201500000000000000e+04,1.161400000000000000e+04,8.410000000000000000e+03,1.191500000000000000e+04,1.512000000000000000e+04,9.812000000000000000e+03,1.301700000000000000e+04,9.511000000000000000e+03,1.151400000000000000e+04,1.091300000000000000e+04,9.611000000000000000e+03,1.151400000000000000e+04,1.031200000000000000e+04,1.131400000000000000e+04,1.121400000000000000e+04,9.211000000000000000e+03,1.081300000000000000e+04,1.191500000000000000e+04,1.041300000000000000e+04,1.001200000000000000e+04,1.151400000000000000e+04,8.209000000000000000e+03,2.133200000000000000e+04,9.511000000000000000e+03,1.011200000000000000e+04,1.051300000000000000e+04,1.101400000000000000e+04,9.311000000000000000e+03,1.111400000000000000e+04,9.511000000000000000e+03,4.098200000000000000e+04,9.011000000000000000e+03,1.131400000000000000e+04,7.508000000000000000e+03,9.311000000000000000e+03,1.041300000000000000e+04,1.071300000000000000e+04,1.011200000000000000e+04,9.712000000000000000e+03,8.610000000000000000e+03,8.510000000000000000e+03,8.310000000000000000e+03,9.611000000000000000e+03,1.101400000000000000e+04,1.021200000000000000e+04,1.091300000000000000e+04,9.912000000000000000e+03,8.710000000000000000e+03,1.151400000000000000e+04,1.101400000000000000e+04,8.310000000000000000e+03,1.131400000000000000e+04,1.061300000000000000e+04,9.311000000000000000e+03,9.812000000000000000e+03,7.709000000000000000e+03,1.031200000000000000e+04,9.712000000000000000e+03,8.410000000000000000e+03,8.610000000000000000e+03,8.109000000000000000e+03,1.161400000000000000e+04,9.011000000000000000e+03,7.709000000000000000e+03,8.410000000000000000e+03,8.610000000000000000e+03,8.109000000000000000e+03,8.310000000000000000e+03,9.011000000000000000e+03,9.111000000000000000e+03,9.211000000000000000e+03,8.610000000000000000e+03,1.081300000000000000e+04,9.611000000000000000e+03,8.810000000000000000e+03,7.508000000000000000e+03,1.071300000000000000e+04,8.410000000000000000e+03,9.611000000000000000e+03,7.709000000000000000e+03,9.111000000000000000e+03,8.510000000000000000e+03,9.611000000000000000e+03,9.311000000000000000e+03,1.031200000000000000e+04,7.408000000000000000e+03,7.408000000000000000e+03,8.009000000000000000e+03,9.511000000000000000e+03,1.011200000000000000e+04,9.511000000000000000e+03,9.211000000000000000e+03,9.611000000000000000e+03,1.121400000000000000e+04,1.021200000000000000e+04,8.209000000000000000e+03,1.071300000000000000e+04,1.101400000000000000e+04,8.810000000000000000e+03,8.710000000000000000e+03,8.710000000000000000e+03,8.209000000000000000e+03,7.208000000000000000e+03,7.408000000000000000e+03,1.151400000000000000e+04,1.201500000000000000e+04,1.612200000000000000e+04,9.912000000000000000e+03,1.111400000000000000e+04,9.912000000000000000e+03,8.710000000000000000e+03,8.410000000000000000e+03,9.411000000000000000e+03,7.408000000000000000e+03,8.610000000000000000e+03,8.710000000000000000e+03,8.209000000000000000e+03,7.308000000000000000e+03,9.311000000000000000e+03,7.909000000000000000e+03,9.411000000000000000e+03,1.071300000000000000e+04,8.610000000000000000e+03,1.001200000000000000e+04,8.009000000000000000e+03,9.111000000000000000e+03,1.041300000000000000e+04,9.712000000000000000e+03,9.111000000000000000e+03,9.511000000000000000e+03,8.910000000000000000e+03,8.209000000000000000e+03,8.810000000000000000e+03,9.111000000000000000e+03,8.610000000000000000e+03,8.209000000000000000e+03,7.609000000000000000e+03,8.710000000000000000e+03,9.311000000000000000e+03,9.011000000000000000e+03,7.909000000000000000e+03,8.810000000000000000e+03,6.607000000000000000e+03,1.031200000000000000e+04,1.031200000000000000e+04,8.009000000000000000e+03,1.161400000000000000e+04,6.807000000000000000e+03,7.508000000000000000e+03,6.607000000000000000e+03,7.909000000000000000e+03,7.909000000000000000e+03,9.111000000000000000e+03,8.109000000000000000e+03,8.510000000000000000e+03,9.611000000000000000e+03,9.111000000000000000e+03,8.109000000000000000e+03,6.407000000000000000e+03,1.041300000000000000e+04,8.910000000000000000e+03,9.211000000000000000e+03,7.208000000000000000e+03,6.707000000000000000e+03,9.411000000000000000e+03,9.611000000000000000e+03,1.061300000000000000e+04,8.510000000000000000e+03,7.909000000000000000e+03,1.191500000000000000e+04,7.208000000000000000e+03,9.211000000000000000e+03,7.709000000000000000e+03,9.812000000000000000e+03,8.710000000000000000e+03,1.091300000000000000e+04,8.910000000000000000e+03,6.407000000000000000e+03,8.009000000000000000e+03,7.909000000000000000e+03,9.411000000000000000e+03,1.101400000000000000e+04,8.510000000000000000e+03,1.191500000000000000e+04,8.710000000000000000e+03,7.008000000000000000e+03,8.910000000000000000e+03,9.812000000000000000e+03,9.712000000000000000e+03,7.709000000000000000e+03,8.209000000000000000e+03,7.408000000000000000e+03,9.611000000000000000e+03,8.510000000000000000e+03,7.308000000000000000e+03,9.011000000000000000e+03,8.510000000000000000e+03,8.610000000000000000e+03,1.101400000000000000e+04,6.707000000000000000e+03,8.710000000000000000e+03,1.121400000000000000e+04,6.006000000000000000e+03,8.209000000000000000e+03,1.021200000000000000e+04,9.211000000000000000e+03,8.009000000000000000e+03,1.131400000000000000e+04,8.410000000000000000e+03,1.131400000000000000e+04,9.812000000000000000e+03,8.810000000000000000e+03,9.411000000000000000e+03,9.211000000000000000e+03,9.011000000000000000e+03,6.807000000000000000e+03,9.411000000000000000e+03,7.609000000000000000e+03,9.611000000000000000e+03,1.041300000000000000e+04,9.011000000000000000e+03,8.109000000000000000e+03,9.211000000000000000e+03,7.508000000000000000e+03,9.011000000000000000e+03,6.507000000000000000e+03,8.710000000000000000e+03,8.510000000000000000e+03,8.510000000000000000e+03,9.311000000000000000e+03,1.121400000000000000e+04,1.011200000000000000e+04,8.009000000000000000e+03,6.807000000000000000e+03,8.610000000000000000e+03,8.310000000000000000e+03,8.610000000000000000e+03,8.710000000000000000e+03,9.011000000000000000e+03,8.710000000000000000e+03,9.912000000000000000e+03,6.908000000000000000e+03,8.109000000000000000e+03,7.108000000000000000e+03,8.209000000000000000e+03,7.308000000000000000e+03,8.109000000000000000e+03,9.912000000000000000e+03,9.812000000000000000e+03,9.611000000000000000e+03,9.011000000000000000e+03,8.810000000000000000e+03,9.011000000000000000e+03,8.009000000000000000e+03,1.061300000000000000e+04,9.712000000000000000e+03,9.611000000000000000e+03,8.209000000000000000e+03,7.508000000000000000e+03,9.611000000000000000e+03,9.812000000000000000e+03,8.009000000000000000e+03,8.410000000000000000e+03,6.908000000000000000e+03,7.709000000000000000e+03,9.611000000000000000e+03,7.408000000000000000e+03,1.001200000000000000e+04,1.011200000000000000e+04,1.051300000000000000e+04,6.607000000000000000e+03,8.410000000000000000e+03,9.912000000000000000e+03,6.707000000000000000e+03,8.209000000000000000e+03,1.021200000000000000e+04,8.610000000000000000e+03,9.912000000000000000e+03,1.151400000000000000e+04,9.712000000000000000e+03,8.009000000000000000e+03,8.209000000000000000e+03,8.710000000000000000e+03,8.610000000000000000e+03,7.108000000000000000e+03,9.311000000000000000e+03,8.510000000000000000e+03,9.011000000000000000e+03,9.411000000000000000e+03,8.209000000000000000e+03,8.510000000000000000e+03,1.181500000000000000e+04,8.410000000000000000e+03,8.910000000000000000e+03,8.810000000000000000e+03,8.310000000000000000e+03,7.208000000000000000e+03,8.109000000000000000e+03,8.209000000000000000e+03,1.041300000000000000e+04,9.912000000000000000e+03,8.109000000000000000e+03,8.610000000000000000e+03,1.201500000000000000e+04,8.610000000000000000e+03,9.511000000000000000e+03,1.061300000000000000e+04,9.912000000000000000e+03,7.408000000000000000e+03,1.141400000000000000e+04,8.910000000000000000e+03,7.508000000000000000e+03,1.001200000000000000e+04,1.041300000000000000e+04,8.209000000000000000e+03,8.510000000000000000e+03,8.510000000000000000e+03,8.710000000000000000e+03,6.607000000000000000e+03,1.091300000000000000e+04,9.011000000000000000e+03,7.508000000000000000e+03,9.511000000000000000e+03,9.411000000000000000e+03,1.021200000000000000e+04,9.111000000000000000e+03,1.001200000000000000e+04,nan
4.795250000000000057e+01,1.718295300000000047e+06,2.451628500000000000e+06,2.432857299999999814e+06,3.496191799999999814e+06,3.313785299999999814e+06,3.546921299999999814e+06,3.190801000000000000e+06,3.497180299999999814e+06,3.746954299999999814e+06,4.058890500000000000e+06,4.255574000000000000e+06,5.303941500000000000e+06,4.979409500000000000e+06,3.965472799999999814e+06,4.528271000000000000e+06,4.835633500000000000e+06,4.535800500000000000e+06,4.676805000000000000e+06,4.959544000000000000e+06,5.686054000000000000e+06,6.106801500000000000e+06,5.667090000000000000e+06,4.924440000000000000e+06,8.245994500000000000e+06,6.926743000000000000e+06,6.236183500000000000e+06,7.815987000000000000e+06,8.053475500000000000e+06,8.153228000000000000e+06,8.580957000000000000e+06,7.945583000000000000e+06,7.977659500000000000e+06,8.406834000000000000e+06,8.378261000000000000e+06,8.118080000000000000e+06,8.735008000000000000e+06,8.958505000000000000e+06,8.707540000000000000e+06,8.716659000000000000e+06,8.586134000000000000e+06,8.277363000000000000e+06,9.359406000000000000e+06,8.730313000000000000e+06,8.556692000000000000e+06,9.689690000000000000e+06,9.356857000000000000e+06,8.656400000000000000e+06,8.845318000000000000e+06,8.780085000000000000e+06,8.348608500000000000e+06,8.384384000000000000e+06,8.989779000000000000e+06,7.312724000000000000e+06,8.270788500000000000e+06,8.278644500000000000e+06,7.783106000000000000e+06,8.285861000000000000e+06,8.322590000000000000e+06,7.227991500000000000e+06,7.708129500000000000e+06,8.126001000000000000e+06,7.737683000000000000e+06,7.740060000000000000e+06,7.799088000000000000e+06,7.938525000000000000e+06,8.238936500000000000e+06,8.232894500000000000e+06,7.138506500000000000e+06,7.142655500000000000e+06,8.211578500000000000e+06,7.427730500000000000e+06,7.199423000000000000e+06,7.235091500000000000e+06,6.637172000000000000e+06,8.573087000000000000e+06,7.438636000000000000e+06,7.199514000000000000e+06,6.887258000000000000e+06,6.784294000000000000e+06,7.052609500000000000e+06,6.966477500000000000e+06,7.175266500000000000e+06,6.552624500000000000e+06,7.775577000000000000e+06,6.884022000000000000e+06,7.823322000000000000e+06,6.481524500000000000e+06,7.206134000000000000e+06,6.996396000000000000e+06,6.835732000000000000e+06,6.669231500000000000e+06,6.500456500000000000e+06,6.614475000000000000e+06,7.236367500000000000e+06,6.962867500000000000e+06,6.920976500000000000e+06,6.085713500000000000e+06,6.567802500000000000e+06,6.013894500000000000e+06,6.344250000000000000e+06,6.074772000000000000e+06,6.788856000000000000e+06,6.249143000000000000e+06,7.276988000000000000e+06,5.988840000000000000e+06,6.540107500000000000e+06,6.394586000000000000e+06,6.563627000000000000e+06,6.421275000000000000e+06,5.989477000000000000e+06,6.352724000000000000e+06,6.222881500000000000e+06,7.554345500000000000e+06,6.054405500000000000e+06,6.667187500000000000e+06,6.128925000000000000e+06,5.961542500000000000e+06,6.154474500000000000e+06,6.465863500000000000e+06,5.902737000000000000e+06,5.909115500000000000e+06,5.389153500000000000e+06,5.569484000000000000e+06,5.404473000000000000e+06,6.498332500000000000e+06,6.275059000000000000e+06,6.503358000000000000e+06,6.397889000000000000e+06,5.456026000000000000e+06,5.208561500000000000e+06,5.147342000000000000e+06,5.652233000000000000e+06,5.100537500000000000e+06,4.672778500000000000e+06,5.539723500000000000e+06,6.290876000000000000e+06,4.846104500000000000e+06,4.915027000000000000e+06,4.837979000000000000e+06,4.233440500000000000e+06,4.472441500000000000e+06,4.133960500000000000e+06,4.323456500000000000e+06,4.331841000000000000e+06,4.987412000000000000e+06,4.474647000000000000e+06,4.609480000000000000e+06,4.943119000000000000e+06,5.234672000000000000e+06,4.612445000000000000e+06,4.243341000000000000e+06,5.015515500000000000e+06,3.908894299999999814e+06,4.260707500000000000e+06,4.467761500000000000e+06,4.051178500000000000e+06,4.364150500000000000e+06,3.959703000000000000e+06,4.124410000000000000e+06,4.297574500000000000e+06,3.743948299999999814e+06,4.388001000000000000e+06,3.883193299999999814e+06,3.906564299999999814e+06,5.270399000000000000e+06,3.696052500000000000e+06,3.118517000000000000e+06,3.640137000000000000e+06,3.414466799999999814e+06,3.364684500000000000e+06,3.486048000000000000e+06,3.827119500000000000e+06,3.535911000000000000e+06,9.075879000000000000e+06,3.387037500000000000e+06,3.203799799999999814e+06,3.424061500000000000e+06,3.762562799999999814e+06,3.290961500000000000e+06,3.438685299999999814e+06,3.217368000000000000e+06,3.498056500000000000e+06,3.717791799999999814e+06,3.566605500000000000e+06,3.394948000000000000e+06,2.970388000000000000e+06,3.393777299999999814e+06,5.554878000000000000e+06,3.611727299999999814e+06,3.246878000000000000e+06,3.136969000000000000e+06,2.910276500000000000e+06,3.101305000000000000e+06,3.337598500000000000e+06,2.908795299999999814e+06,3.785251299999999814e+06,3.455287500000000000e+06,3.204642299999999814e+06,3.639815299999999814e+06,3.081024500000000000e+06,3.834668500000000000e+06,3.228109799999999814e+06,3.117926799999999814e+06,3.830013799999999814e+06,3.088102000000000000e+06,3.286497500000000000e+06,3.229892500000000000e+06,3.474454799999999814e+06,3.757441299999999814e+06,3.360862500000000000e+06,3.140075500000000000e+06,3.440064000000000000e+06,2.923068000000000000e+06,3.128625500000000000e+06,3.448139500000000000e+06,3.321402299999999814e+06,2.913852799999999814e+06,3.216823500000000000e+06,3.677041299999999814e+06,3.071536799999999814e+06,3.683991000000000000e+06,3.188743500000000000e+06,3.187234500000000000e+06,3.926420000000000000e+06,3.417759500000000000e+06,3.142448000000000000e+06,3.138682000000000000e+06,3.336158000000000000e+06,3.457106299999999814e+06,3.658517000000000000e+06,3.057407500000000000e+06,3.427540500000000000e+06,3.466411299999999814e+06,3.010091299999999814e+06,3.577901799999999814e+06,3.156299500000000000e+06,2.876967000000000000e+06,3.326243500000000000e+06,3.285634500000000000e+06,3.648229799999999814e+06,3.335080799999999814e+06,3.114724000000000000e+06,3.253284000000000000e+06,3.476868000000000000e+06,3.100385299999999814e+06,3.636583500000000000e+06,3.450037500000000000e+06,3.036999000000000000e+06,2.985087500000000000e+06,3.541084000000000000e+06,3.320412000000000000e+06,3.019638500000000000e+06,2.992830799999999814e+06,3.195823500000000000e+06,3.487950000000000000e+06,3.702393799999999814e+06,3.326934500000000000e+06,3.555884799999999814e+06,3.103814799999999814e+06,4.075464500000000000e+06,3.685884000000000000e+06,4.011409799999999814e+06,3.230531299999999814e+06,3.493259500000000000e+06,3.206105500000000000e+06,3.417134500000000000e+06,3.471830299999999814e+06,3.490901500000000000e+06,3.399881299999999814e+06,3.223199000000000000e+06,3.663520000000000000e+06,3.197317500000000000e+06,3.426721500000000000e+06,3.603626000000000000e+06,3.138384799999999814e+06,3.354191799999999814e+06,3.078299500000000000e+06,3.571211299999999814e+06,3.609834000000000000e+06,3.698564500000000000e+06,3.440306299999999814e+06,3.261758500000000000e+06,3.068974299999999814e+06,3.673651299999999814e+06,3.675293299999999814e+06,3.332599799999999814e+06,3.586214799999999814e+06,3.206509500000000000e+06,3.312209500000000000e+06,3.424987500000000000e+06,3.786640299999999814e+06,3.719591000000000000e+06,3.034139000000000000e+06,3.369764000000000000e+06,3.362019799999999814e+06,3.524250000000000000e+06,3.439383799999999814e+06,3.646190000000000000e+06,3.586367799999999814e+06,3.523043299999999814e+06,3.460031299999999814e+06,4.043736000000000000e+06,3.723310299999999814e+06,3.492654299999999814e+06,3.342150000000000000e+06,3.563882299999999814e+06,3.362500000000000000e+06,3.535410500000000000e+06,3.640037299999999814e+06,3.731461299999999814e+06,3.146888000000000000e+06,3.650223799999999814e+06,3.400578000000000000e+06,3.639930500000000000e+06,3.643472000000000000e+06,3.400272000000000000e+06,3.174858000000000000e+06,3.341508500000000000e+06,3.525180799999999814e+06,3.372596500000000000e+06,3.492207500000000000e+06,4.157295000000000000e+06,3.530675299999999814e+06,3.494809799999999814e+06,3.230156500000000000e+06,3.531572000000000000e+06,3.530897000000000000e+06,3.819432500000000000e+06,3.057953500000000000e+06,3.239740500000000000e+06,3.287108299999999814e+06,3.243525000000000000e+06,3.184454000000000000e+06,3.804966000000000000e+06,3.947230000000000000e+06,3.441636000000000000e+06,3.257796500000000000e+06,3.554011799999999814e+06,3.593009000000000000e+06,3.839356500000000000e+06,3.155973500000000000e+06,3.327492299999999814e+06,3.413702000000000000e+06,3.462215500000000000e+06,3.690405500000000000e+06,3.517000500000000000e+06,3.033864000000000000e+06,2.868814000000000000e+06,3.701167799999999814e+06,3.278070000000000000e+06,4.101603799999999814e+06,3.502841799999999814e+06,3.403237500000000000e+06,3.335559299999999814e+06,3.128171299999999814e+06,3.184301000000000000e+06,3.225658500000000000e+06,2.999370000000000000e+06,2.933757299999999814e+06,3.352835000000000000e+06,3.569649299999999814e+06,3.614889299999999814e+06,3.282219799999999814e+06,3.529093799999999814e+06,3.184687799999999814e+06,3.105182000000000000e+06,3.364062500000000000e+06,3.238967000000000000e+06,3.373256299999999814e+06,3.033918799999999814e+06,3.140306000000000000e+06,3.217299000000000000e+06,2.877138000000000000e+06,3.287098799999999814e+06,3.563716500000000000e+06,3.404537500000000000e+06,3.097751000000000000e+06,3.500131000000000000e+06,3.076351299999999814e+06,2.967884500000000000e+06,3.147477000000000000e+06,3.053336000000000000e+06,3.327482000000000000e+06,2.826663500000000000e+06,3.143179500000000000e+06,3.007188500000000000e+06,3.361665799999999814e+06,3.033151000000000000e+06,3.064162500000000000e+06,3.358300000000000000e+06,3.816618000000000000e+06,3.324904500000000000e+06,3.189432299999999814e+06,2.698106299999999814e+06,2.882306500000000000e+06,3.905658299999999814e+06,3.008771000000000000e+06,3.309878000000000000e+06,4.647345000000000000e+06,3.959888500000000000e+06,3.104262799999999814e+06,2.874615500000000000e+06,3.079019799999999814e+06,3.470654799999999814e+06,3.381218799999999814e+06,3.287659500000000000e+06,3.306495799999999814e+06,3.222930000000000000e+06,3.245959500000000000e+06,2.930325000000000000e+06,2.865685500000000000e+06,3.254985000000000000e+06,3.022431799999999814e+06,2.990308000000000000e+06,3.199142299999999814e+06,3.479030299999999814e+06,3.071341000000000000e+06,3.241409299999999814e+06,3.350815000000000000e+06,3.905898799999999814e+06,3.211917000000000000e+06,2.978272500000000000e+06,3.409847000000000000e+06,1.034906900000000000e+07,3.236066299999999814e+06,4.307786500000000000e+06,3.300470799999999814e+06,4.519110000000000000e+06,3.006580799999999814e+06,3.173426000000000000e+06,3.356944799999999814e+06,3.292950000000000000e+06,3.404159299999999814e+06,3.895889500000000000e+06,3.605792299999999814e+06,2.928361500000000000e+06,3.229298299999999814e+06,2.999033000000000000e+06,3.565858500000000000e+06,2.877640299999999814e+06,3.755555299999999814e+06,3.223231500000000000e+06,3.119499500000000000e+06,3.701032799999999814e+06,3.637658500000000000e+06,3.911902000000000000e+06,3.377518799999999814e+06,3.639509799999999814e+06,3.380154500000000000e+06,3.358198500000000000e+06,3.290136799999999814e+06,3.221073299999999814e+06,3.602184500000000000e+06,3.444512500000000000e+06,3.715045000000000000e+06,4.021989299999999814e+06,3.491773500000000000e+06,3.482852299999999814e+06,3.455268799999999814e+06,3.901122000000000000e+06,3.227075299999999814e+06,3.920613000000000000e+06,3.728307799999999814e+06,3.438139299999999814e+06,4.055627500000000000e+06,3.658771500000000000e+06,3.772273000000000000e+06,3.866555500000000000e+06,3.587921000000000000e+06,3.533541500000000000e+06,3.191943500000000000e+06,3.638204000000000000e+06,3.334240799999999814e+06,3.508510000000000000e+06,3.262027000000000000e+06,3.968387500000000000e+06,3.941915299999999814e+06,3.303300000000000000e+06,3.472218799999999814e+06,3.598016500000000000e+06,4.099692000000000000e+06,3.419281299999999814e+06,4.324702500000000000e+06,3.332027299999999814e+06,3.530976500000000000e+06,4.010887500000000000e+06,4.095984799999999814e+06,3.518355799999999814e+06,3.782140799999999814e+06,3.657091000000000000e+06,3.275565799999999814e+06,4.142975500000000000e+06,3.256444500000000000e+06,3.457343799999999814e+06,3.392709500000000000e+06,3.689914500000000000e+06,3.671874299999999814e+06,3.343627000000000000e+06,3.358826500000000000e+06,3.164784299999999814e+06,3.527768799999999814e+06,3.464381299999999814e+06,3.469567500000000000e+06,3.378546299999999814e+06,3.707055299999999814e+06,3.193104500000000000e+06,3.682027500000000000e+06,3.733548000000000000e+06,3.476465000000000000e+06,3.384939299999999814e+06,3.605388000000000000e+06,4.087046500000000000e+06,4.002344000000000000e+06,3.748574299999999814e+06,3.865787299999999814e+06,3.742024000000000000e+06,3.844408000000000000e+06,3.474085000000000000e+06,3.999807799999999814e+06,3.844105799999999814e+06,3.874973500000000000e+06,3.814413299999999814e+06,3.891211000000000000e+06,3.585687500000000000e+06,4.290331500000000000e+06,3.749688299999999814e+06,3.473179799999999814e+06,4.009324500000000000e+06,3.418036000000000000e+06,3.515118799999999814e+06,3.700250299999999814e+06,3.859321500000000000e+06,3.424816500000000000e+06,3.661157500000000000e+06,3.643413000000000000e+06,3.902658299999999814e+06,4.273269000000000000e+06,3.888552500000000000e+06,4.510298500000000000e+06,3.699325000000000000e+06,4.124417799999999814e+06,3.884132000000000000e+06,3.790594000000000000e+06,3.970353000000000000e+06,3.749196000000000000e+06,4.043880000000000000e+06,4.114727500000000000e+06,4.602731500000000000e+06,4.206548000000000000e+06,3.766115299999999814e+06,3.665520000000000000e+06,3.722417000000000000e+06,3.933429500000000000e+06,3.999025500000000000e+06,4.165437000000000000e+06,4.104086299999999814e+06,3.746695500000000000e+06,3.688556500000000000e+06,3.749267000000000000e+06,3.979263299999999814e+06,3.539586000000000000e+06,3.738400500000000000e+06,3.368062500000000000e+06,4.232821000000000000e+06,4.103811299999999814e+06,3.816191500000000000e+06,4.091587500000000000e+06,3.607822000000000000e+06,3.776200500000000000e+06,3.858893299999999814e+06,4.024395299999999814e+06,4.126707500000000000e+06,4.088871000000000000e+06,3.934933500000000000e+06,3.804988799999999814e+06,4.066493000000000000e+06,3.870184500000000000e+06,3.745446799999999814e+06,3.678764799999999814e+06,3.735257500000000000e+06,3.673914799999999814e+06,3.775859000000000000e+06,3.690722500000000000e+06,3.588051000000000000e+06,3.889027000000000000e+06,3.809934500000000000e+06,4.134660000000000000e+06,4.014407000000000000e+06,3.552637000000000000e+06,3.929453799999999814e+06,3.951805000000000000e+06,3.929801000000000000e+06,3.748938000000000000e+06,3.857258299999999814e+06,3.932213500000000000e+06,3.561600000000000000e+06,4.179617000000000000e+06,3.323321000000000000e+06,3.941440000000000000e+06,3.796954799999999814e+06,4.358650000000000000e+06,3.937046000000000000e+06,3.782918299999999814e+06,3.375950000000000000e+06,3.671705000000000000e+06,4.307377500000000000e+06,4.049835500000000000e+06,3.582735500000000000e+06,3.716361799999999814e+06,3.828281500000000000e+06,4.016097799999999814e+06,3.816358000000000000e+06,3.884645000000000000e+06,3.636629500000000000e+06,3.805158500000000000e+06,3.561371299999999814e+06,3.471716500000000000e+06,3.880492000000000000e+06,3.856629000000000000e+06,3.881871000000000000e+06,3.931794299999999814e+06,4.132773799999999814e+06,4.310961000000000000e+06,3.789366500000000000e+06,3.967356299999999814e+06,3.831451000000000000e+06,3.651810799999999814e+06,4.751267000000000000e+06,3.827821000000000000e+06,4.707876000000000000e+06,4.547582500000000000e+06,4.066764500000000000e+06,4.151304500000000000e+06,3.877395000000000000e+06,4.026748500000000000e+06,4.034870799999999814e+06,4.112009799999999814e+06,3.963010299999999814e+06,3.675575799999999814e+06,3.973677500000000000e+06,3.918395299999999814e+06,4.205142500000000000e+06,3.998587799999999814e+06,4.057389799999999814e+06,3.658638299999999814e+06,3.601371500000000000e+06,3.904239299999999814e+06,3.869278000000000000e+06,3.768976500000000000e+06,3.898511799999999814e+06,4.074296000000000000e+06,3.819297500000000000e+06,3.729794500000000000e+06,4.217606500000000000e+06,3.982451299999999814e+06,3.785705500000000000e+06,3.977462500000000000e+06,3.849342799999999814e+06,3.954208500000000000e+06,3.604790799999999814e+06,3.794168299999999814e+06,3.856629000000000000e+06,3.962150299999999814e+06,4.391160500000000000e+06,4.078226299999999814e+06,4.031395799999999814e+06,3.804569000000000000e+06,4.160062500000000000e+06,3.954481000000000000e+06,3.954791299999999814e+06,4.226900000000000000e+06,4.334113000000000000e+06,3.502418000000000000e+06,3.797264299999999814e+06,3.925198500000000000e+06,4.075684299999999814e+06,3.938344500000000000e+06,3.721466299999999814e+06,3.899645000000000000e+06,4.313159000000000000e+06,4.029948500000000000e+06,3.829845000000000000e+06,3.911034500000000000e+06,3.548739500000000000e+06,4.417290500000000000e+06,4.020286299999999814e+06,4.359410000000000000e+06,4.110793799999999814e+06,3.839666500000000000e+06,3.894022000000000000e+06,3.884461799999999814e+06,4.116803000000000000e+06,3.685335000000000000e+06,3.887700799999999814e+06,3.901002000000000000e+06,3.988683000000000000e+06,3.889897500000000000e+06,3.461904799999999814e+06,3.376387500000000000e+06,3.464792500000000000e+06,3.580723000000000000e+06,3.324167299999999814e+06,3.552549000000000000e+06,3.630040299999999814e+06,3.212394299999999814e+06,3.361231299999999814e+06,3.488787299999999814e+06,3.322300500000000000e+06,3.219338299999999814e+06,3.448322000000000000e+06,3.297383299999999814e+06,4.083799500000000000e+06,3.081404000000000000e+06,3.194173299999999814e+06,3.472272000000000000e+06,3.747273299999999814e+06,4.065139500000000000e+06,2.925634500000000000e+06,3.258784500000000000e+06,3.888348799999999814e+06,3.650277000000000000e+06,3.182956000000000000e+06,3.622870299999999814e+06,3.261490500000000000e+06,3.214534299999999814e+06,3.448890500000000000e+06,3.224696799999999814e+06,3.065336000000000000e+06,3.222061799999999814e+06,6.070513500000000000e+06,3.265523000000000000e+06,3.542495299999999814e+06,3.459003000000000000e+06,3.536557500000000000e+06,3.843673500000000000e+06,3.858412000000000000e+06,3.446836000000000000e+06,3.259722500000000000e+06,3.596225299999999814e+06,3.453626799999999814e+06,3.685371500000000000e+06,3.341800799999999814e+06,3.335369500000000000e+06,3.372360799999999814e+06,3.723133500000000000e+06,3.742901799999999814e+06,3.257021000000000000e+06,3.453576500000000000e+06,3.161795799999999814e+06,3.143242000000000000e+06,3.384879799999999814e+06,3.362173799999999814e+06,3.498417299999999814e+06,3.264712500000000000e+06,3.241409299999999814e+06,3.105343799999999814e+06,3.147673299999999814e+06,3.562972500000000000e+06,3.443934500000000000e+06,3.680200799999999814e+06,3.164664500000000000e+06,3.519771500000000000e+06,3.512447000000000000e+06,3.236256500000000000e+06,3.694290299999999814e+06,3.390288500000000000e+06,3.996472000000000000e+06,3.202299500000000000e+06,3.518778299999999814e+06,3.674332299999999814e+06,3.674814799999999814e+06,3.494776500000000000e+06,4.057182000000000000e+06,3.999807000000000000e+06,4.399784000000000000e+06,3.496196000000000000e+06,3.264518299999999814e+06,3.755412500000000000e+06,3.613225500000000000e+06,3.241083500000000000e+06,3.244297299999999814e+06,3.200838500000000000e+06,3.340209500000000000e+06,3.474318799999999814e+06,3.664406299999999814e+06,3.446936000000000000e+06,2.915898000000000000e+06,3.093854500000000000e+06,3.069633500000000000e+06,3.119682000000000000e+06,3.859918000000000000e+06,3.402366000000000000e+06,3.303374799999999814e+06,3.476008799999999814e+06,3.579406799999999814e+06,3.365775000000000000e+06,3.250386799999999814e+06,3.378573500000000000e+06,3.169426799999999814e+06,3.089331799999999814e+06,3.579546500000000000e+06,2.889191500000000000e+06,3.024442000000000000e+06,3.067283000000000000e+06,3.121424000000000000e+06,3.036611299999999814e+06,3.191642299999999814e+06,3.027176500000000000e+06,3.778962000000000000e+06,3.367107299999999814e+06,3.347985000000000000e+06,2.813606299999999814e+06,4.021572299999999814e+06,3.663746000000000000e+06,3.213259799999999814e+06,3.778246000000000000e+06,3.763462500000000000e+06,2.914849000000000000e+06,4.047228000000000000e+06,3.713437799999999814e+06,3.569450000000000000e+06,3.059964000000000000e+06,3.307049299999999814e+06,3.695914799999999814e+06,3.589726000000000000e+06,6.240514000000000000e+06,3.267459000000000000e+06,3.470234500000000000e+06,3.357442000000000000e+06,3.355393500000000000e+06,3.356712000000000000e+06,3.680082799999999814e+06,3.407510299999999814e+06,3.311838000000000000e+06,3.363396799999999814e+06,3.401971500000000000e+06,3.231883000000000000e+06,3.131128000000000000e+06,3.442262000000000000e+06,3.345364000000000000e+06,3.482239799999999814e+06,2.679766000000000000e+06,3.360668799999999814e+06,3.340054799999999814e+06,3.047287500000000000e+06,4.077628299999999814e+06,3.327682500000000000e+06,3.169491000000000000e+06,3.530890000000000000e+06,3.354343000000000000e+06,3.546261500000000000e+06,3.445087500000000000e+06,3.321875000000000000e+06,3.435510000000000000e+06,3.292110000000000000e+06,3.490804799999999814e+06,2.977976299999999814e+06,3.106032299999999814e+06,3.487974000000000000e+06,3.289851299999999814e+06,3.795952000000000000e+06,3.260334000000000000e+06,3.134006000000000000e+06,3.113396500000000000e+06,3.327168299999999814e+06,2.922017500000000000e+06,3.047180299999999814e+06,3.394337299999999814e+06,3.571176799999999814e+06,3.451656299999999814e+06,3.196255500000000000e+06,3.003045299999999814e+06,3.077831500000000000e+06,2.967700000000000000e+06,3.109670000000000000e+06,2.422965500000000000e+06,2.750018799999999814e+06,2.374330500000000000e+06,2.483946000000000000e+06,2.801845000000000000e+06,2.696912000000000000e+06,3.359222299999999814e+06,2.709943500000000000e+06,2.901722000000000000e+06,3.280695799999999814e+06,3.440654500000000000e+06,3.847057500000000000e+06,2.809667299999999814e+06,3.334781299999999814e+06,3.029772799999999814e+06,3.049962299999999814e+06,2.999246299999999814e+06,3.413170299999999814e+06,2.894661299999999814e+06,2.875775799999999814e+06,3.185620299999999814e+06,3.099155799999999814e+06,3.027907299999999814e+06,3.225343299999999814e+06,3.001534500000000000e+06,3.396335000000000000e+06,3.115055299999999814e+06,3.106514000000000000e+06,2.853865799999999814e+06,3.671667799999999814e+06,3.559117500000000000e+06,3.260936299999999814e+06,3.013505299999999814e+06,3.351509000000000000e+06,3.199742500000000000e+06,2.999246299999999814e+06,2.910967000000000000e+06,3.231852299999999814e+06,3.252497299999999814e+06,3.156690299999999814e+06,3.332250799999999814e+06,3.050043500000000000e+06,3.333787500000000000e+06,3.163294799999999814e+06,3.646888299999999814e+06,3.136242500000000000e+06,3.609778000000000000e+06,3.446400000000000000e+06,3.381526500000000000e+06,3.251814799999999814e+06,3.126970500000000000e+06,3.680564299999999814e+06,3.381785299999999814e+06,3.565954299999999814e+06,3.239360500000000000e+06,4.381161500000000000e+06,3.486586299999999814e+06,3.412285799999999814e+06,3.576332299999999814e+06,3.602949799999999814e+06,3.482775799999999814e+06,3.320597500000000000e+06,3.754436000000000000e+06,3.392550000000000000e+06,3.927300000000000000e+06,3.208306500000000000e+06,3.262088799999999814e+06,3.931825000000000000e+06,3.709583500000000000e+06,3.417497000000000000e+06,3.510681299999999814e+06,3.185498000000000000e+06,3.244504299999999814e+06,3.089900000000000000e+06,3.512226500000000000e+06,3.603119799999999814e+06,3.164260000000000000e+06,3.245603000000000000e+06,3.467317000000000000e+06,3.161666299999999814e+06,3.424531299999999814e+06,3.191906799999999814e+06,3.248117000000000000e+06,3.472434500000000000e+06,3.609555000000000000e+06,3.273268000000000000e+06,3.353315799999999814e+06,3.638455500000000000e+06,3.163569000000000000e+06,3.183415299999999814e+06,2.932247000000000000e+06,3.499634799999999814e+06,3.295713500000000000e+06,3.419200000000000000e+06,3.327082500000000000e+06,3.104182500000000000e+06,2.934431500000000000e+06,5.353092500000000000e+06,3.446149799999999814e+06,3.422250000000000000e+06,2.808470000000000000e+06,3.141925500000000000e+06,3.284715500000000000e+06,3.121602000000000000e+06,3.462037500000000000e+06,3.395579799999999814e+06,3.151096000000000000e+06,3.512694000000000000e+06,3.135105000000000000e+06,3.532479799999999814e+06,3.472561000000000000e+06,3.010206500000000000e+06,3.402971000000000000e+06,3.296803799999999814e+06,3.456356299999999814e+06,3.002522299999999814e+06,3.373450000000000000e+06,3.086462500000000000e+06,3.242043000000000000e+06,3.170287799999999814e+06,3.333053000000000000e+06,3.301907799999999814e+06,3.345290000000000000e+06,3.179164000000000000e+06,3.302677000000000000e+06,3.566736000000000000e+06,3.190393500000000000e+06,3.400496500000000000e+06,3.137072500000000000e+06,3.345713000000000000e+06,2.964711799999999814e+06,3.184816000000000000e+06,2.964909500000000000e+06,3.264263500000000000e+06,3.268295799999999814e+06,3.136687500000000000e+06,3.174051000000000000e+06,3.211137299999999814e+06,2.973750799999999814e+06,3.070310299999999814e+06,3.029934000000000000e+06,3.105599799999999814e+06,3.465304500000000000e+06,2.842725500000000000e+06,2.822359000000000000e+06,2.986291299999999814e+06,2.931165000000000000e+06,3.300462799999999814e+06,3.437465299999999814e+06,3.121581799999999814e+06,3.497618299999999814e+06,2.941524299999999814e+06,3.014057000000000000e+06,2.817517500000000000e+06,3.289312500000000000e+06,3.170524799999999814e+06,3.084471000000000000e+06,3.159239500000000000e+06,3.300293000000000000e+06,3.770093500000000000e+06,3.119168299999999814e+06,2.976591000000000000e+06,3.559621500000000000e+06,3.661215500000000000e+06,2.876967000000000000e+06,2.761222500000000000e+06,3.837938299999999814e+06,3.448814799999999814e+06,3.168855000000000000e+06,3.302511500000000000e+06,2.860360299999999814e+06,2.910736799999999814e+06,2.673742500000000000e+06,3.482817799999999814e+06,2.936407799999999814e+06,3.117136799999999814e+06,3.041313299999999814e+06,3.228547500000000000e+06,2.963859299999999814e+06,3.364596299999999814e+06,2.710651000000000000e+06,2.771140000000000000e+06,3.101396500000000000e+06,2.991649500000000000e+06,2.781571500000000000e+06,3.226554500000000000e+06,3.352177500000000000e+06,2.907411500000000000e+06,3.209419299999999814e+06,2.966975799999999814e+06,3.138742500000000000e+06,2.831266000000000000e+06,3.016596000000000000e+06,3.672812500000000000e+06,2.921227500000000000e+06,3.274290299999999814e+06,3.195282500000000000e+06,3.200609799999999814e+06,2.885785500000000000e+06,3.897620500000000000e+06,3.052300000000000000e+06,2.994258299999999814e+06,3.417379500000000000e+06,3.453125000000000000e+06,4.582007500000000000e+06,3.014261299999999814e+06,3.590870500000000000e+06,4.269371500000000000e+06,2.906642000000000000e+06,2.768123500000000000e+06,3.295843500000000000e+06,3.084831799999999814e+06,3.651006500000000000e+06,3.370953299999999814e+06,4.733770500000000000e+06,3.052747299999999814e+06,3.415253299999999814e+06,3.421875000000000000e+06,3.145815299999999814e+06,3.316302000000000000e+06,2.979240799999999814e+06,2.960511799999999814e+06,2.970530000000000000e+06,3.039192000000000000e+06,2.827418799999999814e+06,3.447663000000000000e+06,3.183495500000000000e+06,2.947794299999999814e+06,2.971747500000000000e+06,3.023034500000000000e+06,2.846199500000000000e+06,2.993149799999999814e+06,3.093148799999999814e+06,2.496459500000000000e+06,3.475642799999999814e+06,3.081503000000000000e+06,2.873750299999999814e+06,2.614283000000000000e+06,3.045992000000000000e+06,2.860872799999999814e+06,2.944277299999999814e+06,2.754494500000000000e+06,3.003687000000000000e+06,2.567765500000000000e+06,2.784838299999999814e+06,2.742666299999999814e+06,3.344886000000000000e+06,2.971369500000000000e+06,2.592845299999999814e+06,3.023863500000000000e+06,2.680580000000000000e+06,2.176289000000000000e+06,2.206507500000000000e+06,2.840896000000000000e+06,2.915375000000000000e+06,2.530173799999999814e+06,2.263930000000000000e+06,2.493312000000000000e+06,2.147353500000000000e+06,2.465610500000000000e+06,2.325073799999999814e+06,2.017696000000000000e+06,2.191456799999999814e+06,2.382464299999999814e+06,2.197132500000000000e+06,1.895767899999999907e+06,2.631627000000000000e+06,2.167755500000000000e+06,1.614398800000000047e+06,2.235968000000000000e+06,2.121536000000000000e+06,1.900064000000000000e+06,1.975601100000000093e+06,1.614567300000000047e+06,2.240768000000000000e+06,2.183899799999999814e+06,2.088608000000000000e+06,2.592366000000000000e+06,2.484032000000000000e+06,1.862192399999999907e+06,2.223856000000000000e+06,2.972340000000000000e+06,2.366268799999999814e+06,1.990934800000000047e+06,2.195456000000000000e+06,2.073344000000000000e+06,2.150976000000000000e+06,2.202284799999999814e+06,2.121664000000000000e+06,2.495580000000000000e+06,2.070155100000000093e+06,2.018240000000000000e+06,1.915552000000000000e+06,2.340849000000000000e+06,2.250013299999999814e+06,2.248742500000000000e+06,2.355924799999999814e+06,1.917205500000000000e+06,2.096926100000000093e+06,2.043776000000000000e+06,1.700308000000000000e+06,2.247518500000000000e+06,2.179765000000000000e+06,2.011616000000000000e+06,1.953818899999999907e+06,2.118963000000000000e+06,1.865504000000000000e+06,1.601824300000000047e+06,1.847829899999999907e+06,2.487886500000000000e+06,2.109918000000000000e+06,2.426358000000000000e+06,2.180338799999999814e+06,2.181440000000000000e+06,2.370467299999999814e+06,1.697422300000000047e+06,1.828128000000000000e+06,1.645152000000000000e+06,2.363710299999999814e+06,2.083721000000000000e+06,1.970368000000000000e+06,1.910496000000000000e+06,2.149984799999999814e+06,2.006742600000000093e+06,2.412280299999999814e+06,1.611789500000000000e+06,2.106374799999999814e+06,2.089824000000000000e+06,1.816478100000000093e+06,1.887968000000000000e+06,2.095712000000000000e+06,1.877984000000000000e+06,2.198883000000000000e+06,2.030713899999999907e+06,1.928864000000000000e+06,1.535869899999999907e+06,2.170432000000000000e+06,1.543615800000000047e+06,1.620224000000000000e+06,1.399878500000000000e+06,1.828352000000000000e+06,1.830208000000000000e+06,1.619675600000000093e+06,1.596480000000000000e+06,2.250571299999999814e+06,2.266261500000000000e+06,2.000928000000000000e+06,1.926656000000000000e+06,1.612366000000000000e+06,1.893472000000000000e+06,1.493333500000000000e+06,1.796512000000000000e+06,2.309416299999999814e+06,1.873504000000000000e+06,2.262759500000000000e+06,2.072000000000000000e+06,1.986684600000000093e+06,1.995168000000000000e+06,2.242959500000000000e+06,2.256704000000000000e+06,2.538526500000000000e+06,2.012295800000000047e+06,1.586562300000000047e+06,1.728472899999999907e+06,1.955980000000000000e+06,2.135168000000000000e+06,2.198252500000000000e+06,2.064576000000000000e+06,1.753062300000000047e+06,2.360994000000000000e+06,1.863779100000000093e+06,2.152412000000000000e+06,1.876322899999999907e+06,1.907793000000000000e+06,1.966496000000000000e+06,1.688002100000000093e+06,2.113664000000000000e+06,1.598595100000000093e+06,2.219953299999999814e+06,1.914412500000000000e+06,1.659621100000000093e+06,1.889632000000000000e+06,1.982141899999999907e+06,1.536192000000000000e+06,1.766048000000000000e+06,1.762240000000000000e+06,1.910944000000000000e+06,1.285626100000000093e+06,1.802432000000000000e+06,1.628672000000000000e+06,2.021616000000000000e+06,1.710368000000000000e+06,1.410018399999999907e+06,2.014596500000000000e+06,1.529517899999999907e+06,1.412515800000000047e+06,1.648960000000000000e+06,1.618887899999999907e+06,1.907424000000000000e+06,1.615232000000000000e+06,1.707648000000000000e+06,1.488320000000000000e+06,1.799264000000000000e+06,1.478944000000000000e+06,1.954390000000000000e+06,1.529517899999999907e+06,1.646688000000000000e+06,1.523872000000000000e+06,1.741728000000000000e+06,1.768576000000000000e+06,1.469680500000000000e+06,1.870686899999999907e+06,1.495744000000000000e+06,1.600384000000000000e+06,1.644928000000000000e+06,1.366656000000000000e+06,1.316908100000000093e+06,1.435936000000000000e+06,1.672736000000000000e+06,1.644928000000000000e+06,1.629856000000000000e+06,1.432480000000000000e+06,1.894016000000000000e+06,9.594139000000000233e+05,1.512224000000000000e+06,1.621870500000000000e+06,1.255200000000000000e+06,1.454944000000000000e+06,1.377248000000000000e+06,1.433248000000000000e+06,1.370176000000000000e+06,1.617730899999999907e+06,1.247840000000000000e+06,1.624873300000000047e+06,1.529152000000000000e+06,1.645978899999999907e+06,1.384640000000000000e+06,1.629632000000000000e+06,1.112747300000000047e+06,1.444000000000000000e+06,1.554432000000000000e+06,1.552160000000000000e+06,1.872671300000000047e+06,1.082726800000000047e+06,1.562976000000000000e+06,1.961082899999999907e+06,1.390016000000000000e+06,1.443136000000000000e+06,1.817978300000000047e+06,1.222455000000000000e+06,1.570624000000000000e+06,1.404480000000000000e+06,1.697952000000000000e+06,1.456768000000000000e+06,1.112992000000000000e+06,1.360684000000000000e+06,1.138272000000000000e+06,1.912160000000000000e+06,1.259680000000000000e+06,1.433888000000000000e+06,1.247200000000000000e+06,1.651552000000000000e+06,1.550528000000000000e+06,1.354240000000000000e+06,1.363008000000000000e+06,1.510400000000000000e+06,1.371680000000000000e+06,1.302752000000000000e+06,1.504256000000000000e+06,1.876800000000000000e+06,1.479264000000000000e+06,1.814925100000000093e+06,2.186971299999999814e+06,1.957898500000000000e+06,2.120818299999999814e+06,1.647104000000000000e+06,1.458999399999999907e+06,1.584928000000000000e+06,1.648416000000000000e+06,1.899925800000000047e+06,2.085552300000000047e+06,1.863779100000000093e+06,1.939136899999999907e+06,1.951424000000000000e+06,1.817728000000000000e+06,2.007328000000000000e+06,2.410112000000000000e+06,2.178485000000000000e+06,1.793933000000000000e+06,2.106560000000000000e+06,1.680520100000000093e+06,2.002675399999999907e+06,2.171008000000000000e+06,2.126807799999999814e+06,2.082453800000000047e+06,1.607744000000000000e+06,1.494560000000000000e+06,1.371040000000000000e+06,1.195328000000000000e+06,1.315456000000000000e+06,1.055328000000000000e+06,1.522784000000000000e+06,1.165824000000000000e+06,1.009216000000000000e+06,7.558590999999999767e+05,9.125440000000000000e+05,1.120415300000000047e+06,6.844800000000000000e+05,7.752960000000000000e+05,7.521120000000000000e+05,5.248000000000000000e+05,5.772800000000000000e+05,6.549920000000000000e+05,5.559680000000000000e+05,5.157680000000000000e+05,3.873920000000000000e+05,4.361280000000000000e+05,3.918880000000000000e+05,3.110080000000000000e+05,3.242240000000000000e+05,2.352080000000000000e+05,1.729160000000000000e+05,1.298480000000000000e+05,1.215880000000000000e+05,9.451600000000000000e+04,6.497000000000000000e+04,5.131700000000000000e+04,3.646900000000000000e+04,3.326000000000000000e+04,3.997900000000000000e+04,2.313600000000000000e+04,2.223400000000000000e+04,2.233400000000000000e+04,2.564200000000000000e+04,2.133200000000000000e+04,1.512000000000000000e+04,1.532100000000000000e+04,1.512000000000000000e+04,1.181500000000000000e+04,1.251600000000000000e+04,1.051300000000000000e+04,1.141400000000000000e+04,1.221500000000000000e+04,1.522100000000000000e+04,1.301700000000000000e+04,1.071300000000000000e+04,1.001200000000000000e+04,1.251600000000000000e+04,1.181500000000000000e+04,1.161400000000000000e+04,1.061300000000000000e+04,1.201500000000000000e+04,1.151400000000000000e+04,1.121400000000000000e+04,9.411000000000000000e+03,1.441900000000000000e+04,1.141400000000000000e+04,9.211000000000000000e+03,9.511000000000000000e+03,9.611000000000000000e+03,1.522100000000000000e+04,9.111000000000000000e+03,1.181500000000000000e+04,7.909000000000000000e+03,1.061300000000000000e+04,1.101400000000000000e+04,1.101400000000000000e+04,1.101400000000000000e+04,8.810000000000000000e+03,9.562200000000000000e+04,8.109000000000000000e+03,9.511000000000000000e+03,1.101400000000000000e+04,1.041300000000000000e+04,1.151400000000000000e+04,9.411000000000000000e+03,1.071300000000000000e+04,1.041300000000000000e+04,9.712000000000000000e+03,1.001200000000000000e+04,1.031200000000000000e+04,1.151400000000000000e+04,1.291700000000000000e+04,1.051300000000000000e+04,8.510000000000000000e+03,8.610000000000000000e+03,8.410000000000000000e+03,1.001200000000000000e+04,1.021200000000000000e+04,1.141400000000000000e+04,9.111000000000000000e+03,1.161400000000000000e+04,9.511000000000000000e+03,9.511000000000000000e+03,9.411000000000000000e+03,8.810000000000000000e+03,8.710000000000000000e+03,7.408000000000000000e+03,9.912000000000000000e+03,9.011000000000000000e+03,8.610000000000000000e+03,7.909000000000000000e+03,9.812000000000000000e+03,8.410000000000000000e+03,7.609000000000000000e+03,8.209000000000000000e+03,1.061300000000000000e+04,9.611000000000000000e+03,1.081300000000000000e+04,7.809000000000000000e+03,8.510000000000000000e+03,6.908000000000000000e+03,8.310000000000000000e+03,8.810000000000000000e+03,9.712000000000000000e+03,9.812000000000000000e+03,8.810000000000000000e+03,1.041300000000000000e+04,8.510000000000000000e+03,7.308000000000000000e+03,9.411000000000000000e+03,9.611000000000000000e+03,1.011200000000000000e+04,1.101400000000000000e+04,6.908000000000000000e+03,7.809000000000000000e+03,7.609000000000000000e+03,8.109000000000000000e+03,8.209000000000000000e+03,8.610000000000000000e+03,1.021200000000000000e+04,8.410000000000000000e+03,1.051300000000000000e+04,1.111400000000000000e+04,9.211000000000000000e+03,7.008000000000000000e+03,7.609000000000000000e+03,7.308000000000000000e+03,7.408000000000000000e+03,1.201500000000000000e+04,9.211000000000000000e+03,8.209000000000000000e+03,6.507000000000000000e+03,7.909000000000000000e+03,8.610000000000000000e+03,9.712000000000000000e+03,9.311000000000000000e+03,8.310000000000000000e+03,8.810000000000000000e+03,9.712000000000000000e+03,6.908000000000000000e+03,7.008000000000000000e+03,1.021200000000000000e+04,2.113200000000000000e+04,9.611000000000000000e+03,1.181500000000000000e+04,9.211000000000000000e+03,1.031200000000000000e+04,9.411000000000000000e+03,1.171500000000000000e+04,7.709000000000000000e+03,7.308000000000000000e+03,9.611000000000000000e+03,8.410000000000000000e+03,7.909000000000000000e+03,1.031200000000000000e+04,7.909000000000000000e+03,1.041300000000000000e+04,1.041300000000000000e+04,9.511000000000000000e+03,8.810000000000000000e+03,8.910000000000000000e+03,6.107000000000000000e+03,7.809000000000000000e+03,1.021200000000000000e+04,9.912000000000000000e+03,9.712000000000000000e+03,8.810000000000000000e+03,1.041300000000000000e+04,8.209000000000000000e+03,9.011000000000000000e+03,8.310000000000000000e+03,1.171500000000000000e+04,9.511000000000000000e+03,1.071300000000000000e+04,1.061300000000000000e+04,9.411000000000000000e+03,9.211000000000000000e+03,8.710000000000000000e+03,7.208000000000000000e+03,7.809000000000000000e+03,1.051300000000000000e+04,8.510000000000000000e+03,9.712000000000000000e+03,9.111000000000000000e+03,8.410000000000000000e+03,9.912000000000000000e+03,7.909000000000000000e+03,9.411000000000000000e+03,8.310000000000000000e+03,9.211000000000000000e+03,8.410000000000000000e+03,8.310000000000000000e+03,1.151400000000000000e+04,8.910000000000000000e+03,8.910000000000000000e+03,8.710000000000000000e+03,9.211000000000000000e+03,9.211000000000000000e+03,8.710000000000000000e+03,1.021200000000000000e+04,9.611000000000000000e+03,7.709000000000000000e+03,9.712000000000000000e+03,1.011200000000000000e+04,9.311000000000000000e+03,1.001200000000000000e+04,9.211000000000000000e+03,8.610000000000000000e+03,7.909000000000000000e+03,7.408000000000000000e+03,9.411000000000000000e+03,1.171500000000000000e+04,8.610000000000000000e+03,9.611000000000000000e+03,8.209000000000000000e+03,8.710000000000000000e+03,8.910000000000000000e+03,9.111000000000000000e+03,1.171500000000000000e+04,7.008000000000000000e+03,9.511000000000000000e+03,1.031200000000000000e+04,9.311000000000000000e+03,9.411000000000000000e+03,1.041300000000000000e+04,9.011000000000000000e+03,8.510000000000000000e+03,1.011200000000000000e+04,9.011000000000000000e+03,1.051300000000000000e+04,1.231600000000000000e+04,9.511000000000000000e+03,9.311000000000000000e+03,1.001200000000000000e+04,8.209000000000000000e+03,1.161400000000000000e+04,1.011200000000000000e+04,8.910000000000000000e+03,7.308000000000000000e+03,7.809000000000000000e+03,9.511000000000000000e+03,1.021200000000000000e+04,8.610000000000000000e+03,1.151400000000000000e+04,8.710000000000000000e+03,7.008000000000000000e+03,8.109000000000000000e+03,7.909000000000000000e+03,8.710000000000000000e+03,9.211000000000000000e+03,1.031200000000000000e+04,9.712000000000000000e+03,9.311000000000000000e+03,7.809000000000000000e+03,1.011200000000000000e+04,5.906000000000000000e+03,9.011000000000000000e+03,9.712000000000000000e+03,8.209000000000000000e+03,1.091300000000000000e+04,8.109000000000000000e+03,7.008000000000000000e+03,8.410000000000000000e+03,8.710000000000000000e+03,7.809000000000000000e+03,8.710000000000000000e+03,8.009000000000000000e+03,9.311000000000000000e+03,9.411000000000000000e+03,7.408000000000000000e+03,8.710000000000000000e+03,8.910000000000000000e+03,8.710000000000000000e+03,6.006000000000000000e+03,8.810000000000000000e+03,6.107000000000000000e+03,1.041300000000000000e+04,1.031200000000000000e+04,8.209000000000000000e+03,8.310000000000000000e+03,7.909000000000000000e+03,9.211000000000000000e+03,8.910000000000000000e+03,5.406000000000000000e+03,9.411000000000000000e+03,8.610000000000000000e+03,8.109000000000000000e+03,8.610000000000000000e+03,9.511000000000000000e+03,1.081300000000000000e+04,9.411000000000000000e+03,7.208000000000000000e+03,9.211000000000000000e+03,1.021200000000000000e+04,8.009000000000000000e+03,9.511000000000000000e+03,8.510000000000000000e+03,8.209000000000000000e+03,1.031200000000000000e+04,9.011000000000000000e+03,8.109000000000000000e+03,7.909000000000000000e+03,7.108000000000000000e+03,8.910000000000000000e+03,8.410000000000000000e+03,8.009000000000000000e+03,7.308000000000000000e+03,7.408000000000000000e+03,9.011000000000000000e+03,9.712000000000000000e+03,1.061300000000000000e+04,8.510000000000000000e+03,8.109000000000000000e+03,7.809000000000000000e+03,1.081300000000000000e+04,8.209000000000000000e+03,7.208000000000000000e+03,7.108000000000000000e+03,7.809000000000000000e+03,8.109000000000000000e+03,7.809000000000000000e+03,8.310000000000000000e+03,6.707000000000000000e+03,7.709000000000000000e+03,7.108000000000000000e+03,1.111400000000000000e+04,9.211000000000000000e+03,7.609000000000000000e+03,9.611000000000000000e+03,7.609000000000000000e+03,9.411000000000000000e+03,8.310000000000000000e+03,9.611000000000000000e+03,9.311000000000000000e+03,7.108000000000000000e+03,8.209000000000000000e+03,7.809000000000000000e+03,1.131400000000000000e+04,9.011000000000000000e+03,8.610000000000000000e+03,8.209000000000000000e+03,7.008000000000000000e+03,8.310000000000000000e+03,8.410000000000000000e+03,9.812000000000000000e+03,9.611000000000000000e+03,6.507000000000000000e+03,8.710000000000000000e+03,9.111000000000000000e+03,1.051300000000000000e+04,7.709000000000000000e+03,8.610000000000000000e+03,8.610000000000000000e+03,8.410000000000000000e+03,8.009000000000000000e+03,7.008000000000000000e+03,9.011000000000000000e+03,1.221500000000000000e+04,9.511000000000000000e+03,7.208000000000000000e+03,1.001200000000000000e+04,1.001200000000000000e+04,8.510000000000000000e+03,8.910000000000000000e+03,nan
4.795329999999999870e+01,2.637633799999999814e+06,2.483580000000000000e+06,2.678032000000000000e+06,2.939511500000000000e+06,2.686927799999999814e+06,3.720524799999999814e+06,3.554663000000000000e+06,3.161781799999999814e+06,4.539003000000000000e+06,4.477179000000000000e+06,3.709773000000000000e+06,4.214808000000000000e+06,4.430093000000000000e+06,4.355766500000000000e+06,4.479099000000000000e+06,4.948883500000000000e+06,5.107479000000000000e+06,5.188732500000000000e+06,4.851000000000000000e+06,7.317310000000000000e+06,6.154839000000000000e+06,5.257200000000000000e+06,5.816306500000000000e+06,7.167155500000000000e+06,5.984427500000000000e+06,6.677025000000000000e+06,6.672458000000000000e+06,7.934881500000000000e+06,9.318458000000000000e+06,8.822720000000000000e+06,8.340228500000000000e+06,7.948044000000000000e+06,8.343704000000000000e+06,8.391505000000000000e+06,8.462545000000000000e+06,8.771772000000000000e+06,8.213500500000000000e+06,9.275713000000000000e+06,9.369218000000000000e+06,8.342149500000000000e+06,9.383395000000000000e+06,9.609208000000000000e+06,8.519685000000000000e+06,8.872314000000000000e+06,8.562668000000000000e+06,8.443834000000000000e+06,8.716242000000000000e+06,9.128694000000000000e+06,1.146110400000000000e+07,7.942889500000000000e+06,8.361141000000000000e+06,7.902567000000000000e+06,8.993794000000000000e+06,8.155485000000000000e+06,8.025307500000000000e+06,8.194633500000000000e+06,7.759237500000000000e+06,8.849675000000000000e+06,8.842764000000000000e+06,7.764494500000000000e+06,7.246614500000000000e+06,7.853534000000000000e+06,7.517543000000000000e+06,7.673556000000000000e+06,7.928812500000000000e+06,7.386540500000000000e+06,8.009749000000000000e+06,8.671752000000000000e+06,7.670761500000000000e+06,7.436756500000000000e+06,6.989682500000000000e+06,6.902703500000000000e+06,6.929921500000000000e+06,7.222211000000000000e+06,6.492670000000000000e+06,8.541502000000000000e+06,7.296662000000000000e+06,6.957889500000000000e+06,6.891344000000000000e+06,7.275336000000000000e+06,7.393853000000000000e+06,7.502377500000000000e+06,7.812842000000000000e+06,7.685119500000000000e+06,7.752993000000000000e+06,7.464470000000000000e+06,8.283332500000000000e+06,7.034886000000000000e+06,6.811332000000000000e+06,6.895722500000000000e+06,6.679291000000000000e+06,7.360728000000000000e+06,6.399072000000000000e+06,6.357674500000000000e+06,6.264281000000000000e+06,6.655935000000000000e+06,6.347163000000000000e+06,6.343684500000000000e+06,6.411405000000000000e+06,6.607076500000000000e+06,6.860832000000000000e+06,6.595170500000000000e+06,6.792106500000000000e+06,7.091781500000000000e+06,6.223404000000000000e+06,6.660482500000000000e+06,6.421011000000000000e+06,6.464541500000000000e+06,6.596390000000000000e+06,6.200105000000000000e+06,6.305777500000000000e+06,7.185400000000000000e+06,6.385379000000000000e+06,6.536829500000000000e+06,6.211773500000000000e+06,6.456010000000000000e+06,6.137640500000000000e+06,6.244207500000000000e+06,5.686998500000000000e+06,7.089171000000000000e+06,5.814322000000000000e+06,6.187709000000000000e+06,6.044697500000000000e+06,6.096460500000000000e+06,5.883872500000000000e+06,5.181698000000000000e+06,5.301943000000000000e+06,5.286982000000000000e+06,5.995968000000000000e+06,5.560415500000000000e+06,5.854862000000000000e+06,5.262848000000000000e+06,5.117365500000000000e+06,4.925118000000000000e+06,5.377378500000000000e+06,5.735297000000000000e+06,4.658496500000000000e+06,5.590170000000000000e+06,4.608636500000000000e+06,4.878782500000000000e+06,4.815775500000000000e+06,4.781733000000000000e+06,4.717111000000000000e+06,4.338483000000000000e+06,4.997331000000000000e+06,4.308312000000000000e+06,4.571963500000000000e+06,4.351264000000000000e+06,5.331094000000000000e+06,5.782865000000000000e+06,3.914859299999999814e+06,4.137296500000000000e+06,4.141800799999999814e+06,4.455165000000000000e+06,4.114527000000000000e+06,3.655174500000000000e+06,4.161568000000000000e+06,4.257316000000000000e+06,4.652382500000000000e+06,4.253937000000000000e+06,5.072776000000000000e+06,3.809124799999999814e+06,3.956581799999999814e+06,3.471741000000000000e+06,3.874875500000000000e+06,3.784208799999999814e+06,3.634910000000000000e+06,3.832736000000000000e+06,3.624732500000000000e+06,3.368106299999999814e+06,3.439301299999999814e+06,3.490220500000000000e+06,3.542626500000000000e+06,3.769904000000000000e+06,3.541060799999999814e+06,3.598025299999999814e+06,4.228750500000000000e+06,3.568614299999999814e+06,3.461148000000000000e+06,3.719649000000000000e+06,3.300000000000000000e+06,3.974685000000000000e+06,3.474792299999999814e+06,3.445415299999999814e+06,3.364545000000000000e+06,3.254350500000000000e+06,3.413576500000000000e+06,3.035392500000000000e+06,3.239446799999999814e+06,3.353407500000000000e+06,3.241934500000000000e+06,3.236612299999999814e+06,3.612616299999999814e+06,3.085494000000000000e+06,2.902257799999999814e+06,2.928873799999999814e+06,2.903512500000000000e+06,3.238236000000000000e+06,3.142254299999999814e+06,3.214276500000000000e+06,3.437850000000000000e+06,3.076237799999999814e+06,3.399004799999999814e+06,3.093670500000000000e+06,3.332002799999999814e+06,3.309992500000000000e+06,3.496350299999999814e+06,3.373789000000000000e+06,3.370156799999999814e+06,3.360862500000000000e+06,2.803760000000000000e+06,3.045731500000000000e+06,3.707856799999999814e+06,3.537999500000000000e+06,3.429094799999999814e+06,2.954909000000000000e+06,3.151415500000000000e+06,3.419586799999999814e+06,3.536603000000000000e+06,2.981315299999999814e+06,3.136316000000000000e+06,2.928768000000000000e+06,3.263734500000000000e+06,3.433960799999999814e+06,3.158255299999999814e+06,3.175916500000000000e+06,3.001198000000000000e+06,3.735139000000000000e+06,3.579912000000000000e+06,3.297113799999999814e+06,3.256444500000000000e+06,3.326363500000000000e+06,3.093437000000000000e+06,3.354187500000000000e+06,3.069626299999999814e+06,3.557883799999999814e+06,3.675442500000000000e+06,3.241058299999999814e+06,3.144537799999999814e+06,3.765285299999999814e+06,3.301086000000000000e+06,3.067253000000000000e+06,3.309556299999999814e+06,2.956774000000000000e+06,3.056721500000000000e+06,3.232066000000000000e+06,3.180177000000000000e+06,3.084579500000000000e+06,2.974899500000000000e+06,3.145382000000000000e+06,3.096185500000000000e+06,3.432175000000000000e+06,3.605792299999999814e+06,3.242286000000000000e+06,3.916164000000000000e+06,3.578575000000000000e+06,3.360986799999999814e+06,3.643566299999999814e+06,3.223607799999999814e+06,3.546960500000000000e+06,3.533029500000000000e+06,3.668933500000000000e+06,3.569535299999999814e+06,3.675155799999999814e+06,3.269763000000000000e+06,3.272684500000000000e+06,3.933744799999999814e+06,3.280838000000000000e+06,3.329333000000000000e+06,2.726263000000000000e+06,4.288163000000000000e+06,4.234291000000000000e+06,3.447086000000000000e+06,3.537619299999999814e+06,3.840322500000000000e+06,3.569327000000000000e+06,2.963116500000000000e+06,3.224820000000000000e+06,4.099631299999999814e+06,3.601371500000000000e+06,3.014057000000000000e+06,2.975476000000000000e+06,3.811286500000000000e+06,3.690491799999999814e+06,3.369823500000000000e+06,3.329155500000000000e+06,3.893115500000000000e+06,3.529195299999999814e+06,3.550993799999999814e+06,3.672250000000000000e+06,3.544823799999999814e+06,3.592081299999999814e+06,3.877511000000000000e+06,3.724722299999999814e+06,4.117986000000000000e+06,3.885416299999999814e+06,3.551632799999999814e+06,3.567522799999999814e+06,3.489377500000000000e+06,3.556211000000000000e+06,3.225699000000000000e+06,3.177743000000000000e+06,3.825728000000000000e+06,4.275157500000000000e+06,3.338834500000000000e+06,3.468984500000000000e+06,3.369225000000000000e+06,3.679797500000000000e+06,3.609778000000000000e+06,4.094727799999999814e+06,3.540206299999999814e+06,3.606098000000000000e+06,3.393904799999999814e+06,3.163673500000000000e+06,3.711258500000000000e+06,3.604288299999999814e+06,3.594651299999999814e+06,3.533251299999999814e+06,3.610561500000000000e+06,3.470765500000000000e+06,3.502468500000000000e+06,4.291739000000000000e+06,3.382385799999999814e+06,3.224347000000000000e+06,3.532886000000000000e+06,3.873166000000000000e+06,3.343276799999999814e+06,3.432337299999999814e+06,3.263772799999999814e+06,3.338091000000000000e+06,3.119876500000000000e+06,3.385937500000000000e+06,3.462406299999999814e+06,3.845871500000000000e+06,3.461896000000000000e+06,3.919644799999999814e+06,3.118517000000000000e+06,3.533440299999999814e+06,3.227353500000000000e+06,3.664536000000000000e+06,3.386137500000000000e+06,3.413576500000000000e+06,3.372695799999999814e+06,3.584188500000000000e+06,3.371672000000000000e+06,3.766654000000000000e+06,3.214711500000000000e+06,3.298372299999999814e+06,3.033168000000000000e+06,3.501254000000000000e+06,3.352250000000000000e+06,4.217363500000000000e+06,3.228578299999999814e+06,3.679759500000000000e+06,3.344699000000000000e+06,2.985070799999999814e+06,3.372273000000000000e+06,3.091836000000000000e+06,3.356218799999999814e+06,3.570552500000000000e+06,2.939994500000000000e+06,3.423025000000000000e+06,4.190619000000000000e+06,3.166101299999999814e+06,3.315881299999999814e+06,3.333183000000000000e+06,3.101396500000000000e+06,3.174723299999999814e+06,2.894191000000000000e+06,3.388753799999999814e+06,3.274940500000000000e+06,3.190486500000000000e+06,3.362700000000000000e+06,3.124663799999999814e+06,3.560011000000000000e+06,3.211191799999999814e+06,3.265784299999999814e+06,3.525754000000000000e+06,3.089801299999999814e+06,2.935402799999999814e+06,3.529000000000000000e+06,3.409698500000000000e+06,3.345814500000000000e+06,3.089569799999999814e+06,3.308208799999999814e+06,3.155811000000000000e+06,3.180914000000000000e+06,2.968899000000000000e+06,3.162105000000000000e+06,3.248231299999999814e+06,3.045709500000000000e+06,3.173188299999999814e+06,3.245864299999999814e+06,2.768227799999999814e+06,3.093670500000000000e+06,3.370623799999999814e+06,3.088374799999999814e+06,3.137949500000000000e+06,3.430692000000000000e+06,3.279736799999999814e+06,3.097550299999999814e+06,3.159083000000000000e+06,3.362988799999999814e+06,3.557403799999999814e+06,3.427923000000000000e+06,3.524331500000000000e+06,3.721521000000000000e+06,3.199742500000000000e+06,3.359475000000000000e+06,3.056088000000000000e+06,3.349410000000000000e+06,3.496425500000000000e+06,2.920859000000000000e+06,3.077353000000000000e+06,3.531282799999999814e+06,3.197596799999999814e+06,3.468387500000000000e+06,3.353315799999999814e+06,3.715205000000000000e+06,3.663903799999999814e+06,2.992000500000000000e+06,3.451332299999999814e+06,3.562924500000000000e+06,3.556295000000000000e+06,3.361080000000000000e+06,5.178605000000000000e+06,3.340625000000000000e+06,3.275173299999999814e+06,3.368693299999999814e+06,3.339159500000000000e+06,3.136554000000000000e+06,3.707967299999999814e+06,3.033499299999999814e+06,2.876177299999999814e+06,3.377615500000000000e+06,2.985789500000000000e+06,3.279826500000000000e+06,2.781361299999999814e+06,3.106598500000000000e+06,3.498384500000000000e+06,3.459823500000000000e+06,2.984692500000000000e+06,3.511218799999999814e+06,3.216437500000000000e+06,2.880671299999999814e+06,3.369709799999999814e+06,3.694009799999999814e+06,4.155983500000000000e+06,3.951636500000000000e+06,3.673513500000000000e+06,3.353348500000000000e+06,3.423025000000000000e+06,3.487594799999999814e+06,3.294473000000000000e+06,4.490106500000000000e+06,3.679320000000000000e+06,3.474937500000000000e+06,4.060436500000000000e+06,3.568637299999999814e+06,3.552318299999999814e+06,3.650168500000000000e+06,4.150539299999999814e+06,3.674015000000000000e+06,3.539061000000000000e+06,3.700291299999999814e+06,3.609022000000000000e+06,3.192736000000000000e+06,3.376597000000000000e+06,3.479918799999999814e+06,3.438731299999999814e+06,3.369047299999999814e+06,3.764140000000000000e+06,3.566131299999999814e+06,3.623206799999999814e+06,3.916424299999999814e+06,3.646250500000000000e+06,3.856534500000000000e+06,3.475312500000000000e+06,3.385011000000000000e+06,3.254498000000000000e+06,4.168479500000000000e+06,3.810460500000000000e+06,3.465284500000000000e+06,3.459231000000000000e+06,3.840642299999999814e+06,4.317585500000000000e+06,3.518249799999999814e+06,3.754091299999999814e+06,3.670611000000000000e+06,3.386127799999999814e+06,3.319197000000000000e+06,3.711211799999999814e+06,3.294291000000000000e+06,3.344869500000000000e+06,3.209598000000000000e+06,3.613119799999999814e+06,3.233932500000000000e+06,3.170821000000000000e+06,3.072411799999999814e+06,3.077820500000000000e+06,3.632416500000000000e+06,3.392779500000000000e+06,3.435750000000000000e+06,3.433821299999999814e+06,3.103733799999999814e+06,3.284508000000000000e+06,3.552768500000000000e+06,3.518355799999999814e+06,3.581981500000000000e+06,3.478818799999999814e+06,3.919614000000000000e+06,2.891763500000000000e+06,3.389732000000000000e+06,3.531538799999999814e+06,3.825032000000000000e+06,3.847705500000000000e+06,3.415473299999999814e+06,3.460447500000000000e+06,4.675126000000000000e+06,3.667088500000000000e+06,3.522633500000000000e+06,3.388429799999999814e+06,3.589537000000000000e+06,3.589238500000000000e+06,3.347594299999999814e+06,3.820566799999999814e+06,3.768886799999999814e+06,4.718729500000000000e+06,3.670350500000000000e+06,3.730610799999999814e+06,3.616550500000000000e+06,3.625904000000000000e+06,3.917382000000000000e+06,3.411516500000000000e+06,3.786020500000000000e+06,3.624868799999999814e+06,3.736960500000000000e+06,3.556103000000000000e+06,3.838314500000000000e+06,4.431094500000000000e+06,3.784458500000000000e+06,3.767624000000000000e+06,3.881871000000000000e+06,3.903286000000000000e+06,3.759096000000000000e+06,3.932767500000000000e+06,3.895860500000000000e+06,4.123696299999999814e+06,4.046612000000000000e+06,4.085227500000000000e+06,3.489817500000000000e+06,3.967624500000000000e+06,4.252125500000000000e+06,3.528408799999999814e+06,4.066451500000000000e+06,4.128437000000000000e+06,3.909198500000000000e+06,4.511623000000000000e+06,3.708992000000000000e+06,3.300945500000000000e+06,3.732429799999999814e+06,3.330758299999999814e+06,3.491336299999999814e+06,3.672309000000000000e+06,3.887941799999999814e+06,4.010874000000000000e+06,3.719897500000000000e+06,4.003523799999999814e+06,3.756296799999999814e+06,3.965310500000000000e+06,3.896240000000000000e+06,4.136912299999999814e+06,3.916164000000000000e+06,4.134907000000000000e+06,3.971774000000000000e+06,3.993872000000000000e+06,3.938502799999999814e+06,4.137556000000000000e+06,3.805279500000000000e+06,3.666908000000000000e+06,3.330264799999999814e+06,4.343487500000000000e+06,3.748867799999999814e+06,3.487484000000000000e+06,3.847989799999999814e+06,3.705659500000000000e+06,4.127810000000000000e+06,3.983610000000000000e+06,3.999742500000000000e+06,3.456868000000000000e+06,3.697543799999999814e+06,3.529843799999999814e+06,3.951126299999999814e+06,4.187119500000000000e+06,3.829352000000000000e+06,3.704342299999999814e+06,3.719035799999999814e+06,3.516365500000000000e+06,3.672142000000000000e+06,3.592667299999999814e+06,3.825822000000000000e+06,3.549812500000000000e+06,3.932280500000000000e+06,3.810116000000000000e+06,3.517758799999999814e+06,3.641827500000000000e+06,3.332002799999999814e+06,3.849754000000000000e+06,3.695724500000000000e+06,3.668933500000000000e+06,3.841519799999999814e+06,3.673945299999999814e+06,3.323807299999999814e+06,3.804742500000000000e+06,3.895988000000000000e+06,3.619319000000000000e+06,3.653520500000000000e+06,3.802687299999999814e+06,3.464179799999999814e+06,4.196442000000000000e+06,3.942109500000000000e+06,3.951126299999999814e+06,4.001756299999999814e+06,4.101542500000000000e+06,3.929543799999999814e+06,4.058407000000000000e+06,4.304157500000000000e+06,4.260793000000000000e+06,4.017198799999999814e+06,4.174166299999999814e+06,3.897406000000000000e+06,4.240137500000000000e+06,4.663380500000000000e+06,4.233544000000000000e+06,3.796156799999999814e+06,3.926886000000000000e+06,3.616275500000000000e+06,3.789999500000000000e+06,3.955451500000000000e+06,3.927718299999999814e+06,4.302702000000000000e+06,4.161071299999999814e+06,4.621131000000000000e+06,4.009324500000000000e+06,3.821892000000000000e+06,3.631560299999999814e+06,3.907554500000000000e+06,4.089315500000000000e+06,4.030137500000000000e+06,3.715761799999999814e+06,3.612053000000000000e+06,3.849754000000000000e+06,4.085098500000000000e+06,3.977755000000000000e+06,3.723303799999999814e+06,3.924603799999999814e+06,4.045618799999999814e+06,4.080959500000000000e+06,4.062293500000000000e+06,3.772411299999999814e+06,3.766983000000000000e+06,3.697648500000000000e+06,3.764207000000000000e+06,3.924358000000000000e+06,4.194866500000000000e+06,3.742059000000000000e+06,4.272450500000000000e+06,4.101556299999999814e+06,3.625557299999999814e+06,4.034711299999999814e+06,3.783059500000000000e+06,4.254877000000000000e+06,4.127478799999999814e+06,3.546232000000000000e+06,4.285807500000000000e+06,3.983774000000000000e+06,3.989977299999999814e+06,4.146355500000000000e+06,3.919659299999999814e+06,3.786542500000000000e+06,4.364640000000000000e+06,4.050852000000000000e+06,5.489779000000000000e+06,3.531841000000000000e+06,4.251859000000000000e+06,3.771375299999999814e+06,3.585087000000000000e+06,3.792538799999999814e+06,3.747223500000000000e+06,3.838527799999999814e+06,4.173137000000000000e+06,3.587256299999999814e+06,3.960303000000000000e+06,4.137026299999999814e+06,4.077967299999999814e+06,3.664107000000000000e+06,4.117692000000000000e+06,3.314026500000000000e+06,3.477075000000000000e+06,3.801981000000000000e+06,3.058573799999999814e+06,3.206509500000000000e+06,3.583261500000000000e+06,3.344489299999999814e+06,3.131184000000000000e+06,3.044429500000000000e+06,3.317498000000000000e+06,3.252046500000000000e+06,3.460232799999999814e+06,3.596337500000000000e+06,3.280695799999999814e+06,3.764670299999999814e+06,3.596132799999999814e+06,3.449992299999999814e+06,3.372038500000000000e+06,3.890135299999999814e+06,3.869140000000000000e+06,3.246671500000000000e+06,3.043716000000000000e+06,3.177080299999999814e+06,3.259642000000000000e+06,3.067872799999999814e+06,3.099035299999999814e+06,3.207623299999999814e+06,3.180591500000000000e+06,3.150611799999999814e+06,3.092448799999999814e+06,3.370236299999999814e+06,3.218722799999999814e+06,3.148022500000000000e+06,3.090739500000000000e+06,3.263336000000000000e+06,3.529320000000000000e+06,3.356651000000000000e+06,3.670810000000000000e+06,3.611378000000000000e+06,3.330089500000000000e+06,3.186024299999999814e+06,3.572894799999999814e+06,3.402181500000000000e+06,3.925614500000000000e+06,3.426947000000000000e+06,3.305289799999999814e+06,3.304298299999999814e+06,3.282352000000000000e+06,3.346336000000000000e+06,3.274324500000000000e+06,3.640715500000000000e+06,3.071127299999999814e+06,3.910464500000000000e+06,4.046357000000000000e+06,3.399004799999999814e+06,3.649880500000000000e+06,3.369909500000000000e+06,3.705407000000000000e+06,3.496326500000000000e+06,3.198392000000000000e+06,3.181562000000000000e+06,3.433960799999999814e+06,3.713685000000000000e+06,3.509724799999999814e+06,3.242706000000000000e+06,3.649521299999999814e+06,3.199696500000000000e+06,3.391000799999999814e+06,3.573754500000000000e+06,3.356218799999999814e+06,3.727328500000000000e+06,3.798524299999999814e+06,3.536000000000000000e+06,3.948500299999999814e+06,3.890106000000000000e+06,4.094497799999999814e+06,3.271360500000000000e+06,3.713138000000000000e+06,3.656454500000000000e+06,3.950544500000000000e+06,3.791943799999999814e+06,3.471731500000000000e+06,3.381568799999999814e+06,3.251124299999999814e+06,3.398597000000000000e+06,3.599937799999999814e+06,3.416796500000000000e+06,3.562746299999999814e+06,3.601390500000000000e+06,3.256975799999999814e+06,3.123765500000000000e+06,3.691724799999999814e+06,3.224462799999999814e+06,3.395200000000000000e+06,3.306600000000000000e+06,3.552517299999999814e+06,3.673331500000000000e+06,3.481600299999999814e+06,3.359097000000000000e+06,3.363410299999999814e+06,3.291380000000000000e+06,3.193267799999999814e+06,3.814682299999999814e+06,4.029291500000000000e+06,3.067621299999999814e+06,3.077808500000000000e+06,3.047492500000000000e+06,3.000644500000000000e+06,3.248441799999999814e+06,4.271695000000000000e+06,3.189459799999999814e+06,2.913504000000000000e+06,2.933100799999999814e+06,3.231451000000000000e+06,3.300911299999999814e+06,3.553623000000000000e+06,3.629725000000000000e+06,3.236612299999999814e+06,3.737742500000000000e+06,3.648645000000000000e+06,3.378125000000000000e+06,3.526096000000000000e+06,3.124678000000000000e+06,3.108531000000000000e+06,3.393130500000000000e+06,3.584325799999999814e+06,3.159840000000000000e+06,3.321516000000000000e+06,3.316433000000000000e+06,3.811004500000000000e+06,3.342511000000000000e+06,3.270057799999999814e+06,3.331901500000000000e+06,3.805695000000000000e+06,3.235037000000000000e+06,3.302265299999999814e+06,4.532371000000000000e+06,3.411963000000000000e+06,3.803181299999999814e+06,3.293320000000000000e+06,3.308064000000000000e+06,3.402159500000000000e+06,3.395848299999999814e+06,3.309114500000000000e+06,3.027687799999999814e+06,3.236932000000000000e+06,3.170360000000000000e+06,3.381750000000000000e+06,3.502468500000000000e+06,3.472942500000000000e+06,3.152522299999999814e+06,3.602390799999999814e+06,3.452443799999999814e+06,2.940590299999999814e+06,3.485805299999999814e+06,3.235373500000000000e+06,3.544564299999999814e+06,3.094985500000000000e+06,3.855863000000000000e+06,3.158486000000000000e+06,3.248050500000000000e+06,3.708940000000000000e+06,2.976724299999999814e+06,3.249366000000000000e+06,3.488232000000000000e+06,3.300827000000000000e+06,3.559621500000000000e+06,3.558630000000000000e+06,3.873315000000000000e+06,3.186459799999999814e+06,3.598891000000000000e+06,3.490342299999999814e+06,3.227603799999999814e+06,3.041244000000000000e+06,3.146355000000000000e+06,2.904025500000000000e+06,2.742063799999999814e+06,2.561787500000000000e+06,2.742557000000000000e+06,2.863720000000000000e+06,3.149372799999999814e+06,2.941716799999999814e+06,3.083672500000000000e+06,2.559489299999999814e+06,2.895126799999999814e+06,3.003666299999999814e+06,2.731596000000000000e+06,3.170424799999999814e+06,3.517699500000000000e+06,3.131570000000000000e+06,3.053436799999999814e+06,2.695049000000000000e+06,3.858291799999999814e+06,3.757826299999999814e+06,2.818060799999999814e+06,2.947490299999999814e+06,2.997481299999999814e+06,4.070931500000000000e+06,3.345878500000000000e+06,3.003163000000000000e+06,3.221489500000000000e+06,3.065627799999999814e+06,2.730513799999999814e+06,3.109670000000000000e+06,3.135553500000000000e+06,3.059678500000000000e+06,2.867034500000000000e+06,3.413881799999999814e+06,3.410756299999999814e+06,3.398484500000000000e+06,3.229219799999999814e+06,3.361692000000000000e+06,2.990856299999999814e+06,3.173661500000000000e+06,3.036611299999999814e+06,3.241766299999999814e+06,2.883155000000000000e+06,3.283700799999999814e+06,3.242029299999999814e+06,3.275771299999999814e+06,3.330575000000000000e+06,3.070084500000000000e+06,2.947844500000000000e+06,3.415784299999999814e+06,3.344489299999999814e+06,3.183612000000000000e+06,3.931987799999999814e+06,3.388911299999999814e+06,3.003349500000000000e+06,3.318332299999999814e+06,3.280066500000000000e+06,3.162004000000000000e+06,3.009196500000000000e+06,3.329622299999999814e+06,4.495788500000000000e+06,3.338555000000000000e+06,3.244502000000000000e+06,3.734892799999999814e+06,3.703354299999999814e+06,3.766055000000000000e+06,3.330554500000000000e+06,3.399281299999999814e+06,4.032678000000000000e+06,3.242003299999999814e+06,3.357809500000000000e+06,3.260719000000000000e+06,3.390887500000000000e+06,3.616480000000000000e+06,3.275256299999999814e+06,3.242821799999999814e+06,3.171083500000000000e+06,3.234481299999999814e+06,3.436842299999999814e+06,3.177399299999999814e+06,4.112140299999999814e+06,3.341508500000000000e+06,3.031415000000000000e+06,3.188953799999999814e+06,3.465218799999999814e+06,2.983250000000000000e+06,3.151534799999999814e+06,3.244752500000000000e+06,3.395772799999999814e+06,3.192125500000000000e+06,2.770836500000000000e+06,3.574322500000000000e+06,3.322470000000000000e+06,2.986118000000000000e+06,3.236686500000000000e+06,2.989593299999999814e+06,2.900616500000000000e+06,2.891160799999999814e+06,3.191629500000000000e+06,3.063971799999999814e+06,2.907715000000000000e+06,3.013481000000000000e+06,3.183505000000000000e+06,2.935777500000000000e+06,3.163238799999999814e+06,3.175175500000000000e+06,3.123030799999999814e+06,3.567564000000000000e+06,3.227075299999999814e+06,3.663834000000000000e+06,3.271221000000000000e+06,3.795357000000000000e+06,2.831017500000000000e+06,3.650247000000000000e+06,3.141730500000000000e+06,3.386374000000000000e+06,3.446769000000000000e+06,3.273397500000000000e+06,3.032021000000000000e+06,3.272382799999999814e+06,3.048165000000000000e+06,3.812531299999999814e+06,3.429831299999999814e+06,3.149834299999999814e+06,3.520515000000000000e+06,3.173998299999999814e+06,3.293963799999999814e+06,3.446100000000000000e+06,3.343394799999999814e+06,2.930324000000000000e+06,3.163181000000000000e+06,3.670604500000000000e+06,3.155387799999999814e+06,3.441837500000000000e+06,2.802892500000000000e+06,3.041573500000000000e+06,3.238229799999999814e+06,3.551974799999999814e+06,2.883157500000000000e+06,3.247219000000000000e+06,2.802039500000000000e+06,3.704699000000000000e+06,3.214534299999999814e+06,2.938428299999999814e+06,2.889165799999999814e+06,2.894014000000000000e+06,3.788998500000000000e+06,2.905461799999999814e+06,3.506185500000000000e+06,2.861503299999999814e+06,3.060485000000000000e+06,2.825013799999999814e+06,3.288899299999999814e+06,3.161350500000000000e+06,2.730313799999999814e+06,2.780365000000000000e+06,2.987232000000000000e+06,3.104662500000000000e+06,3.177631299999999814e+06,3.055276000000000000e+06,3.197733500000000000e+06,3.119246000000000000e+06,2.891134500000000000e+06,3.469659500000000000e+06,3.316292799999999814e+06,3.171455000000000000e+06,3.156708299999999814e+06,3.130751799999999814e+06,2.904242000000000000e+06,3.087873000000000000e+06,3.709987500000000000e+06,3.959575000000000000e+06,3.128355000000000000e+06,3.209038500000000000e+06,3.170724000000000000e+06,2.866814799999999814e+06,3.378375000000000000e+06,3.028228299999999814e+06,3.413484500000000000e+06,3.429938799999999814e+06,3.217259799999999814e+06,3.235157000000000000e+06,2.593343500000000000e+06,3.097756500000000000e+06,3.181926299999999814e+06,3.272795500000000000e+06,3.330287299999999814e+06,3.275543500000000000e+06,2.644597799999999814e+06,3.171804500000000000e+06,3.583233299999999814e+06,3.488948500000000000e+06,3.397157299999999814e+06,2.858508000000000000e+06,3.196815000000000000e+06,2.925547299999999814e+06,3.249201299999999814e+06,3.268023000000000000e+06,3.156613799999999814e+06,3.230361799999999814e+06,3.051569299999999814e+06,3.104539000000000000e+06,3.216566500000000000e+06,3.301086000000000000e+06,3.089596000000000000e+06,3.480263299999999814e+06,3.403937500000000000e+06,3.387377500000000000e+06,4.173802500000000000e+06,3.339544799999999814e+06,2.640153299999999814e+06,3.575776500000000000e+06,3.511575799999999814e+06,3.285705299999999814e+06,2.879115000000000000e+06,3.991893500000000000e+06,3.029151500000000000e+06,2.467093799999999814e+06,2.996039799999999814e+06,2.863582000000000000e+06,2.961228500000000000e+06,2.712725500000000000e+06,2.894329000000000000e+06,2.736067500000000000e+06,2.907411500000000000e+06,3.343109500000000000e+06,3.069279799999999814e+06,2.838388000000000000e+06,3.076320000000000000e+06,2.853352000000000000e+06,3.187115299999999814e+06,3.591854500000000000e+06,2.971747500000000000e+06,2.915467299999999814e+06,2.829501000000000000e+06,3.416080500000000000e+06,3.451205000000000000e+06,3.211785000000000000e+06,2.739810000000000000e+06,2.955207799999999814e+06,2.806459799999999814e+06,2.806325500000000000e+06,2.576316000000000000e+06,3.493661799999999814e+06,3.506556000000000000e+06,2.687078500000000000e+06,2.895051299999999814e+06,2.862186000000000000e+06,2.815047500000000000e+06,2.701360000000000000e+06,3.489530500000000000e+06,3.072192799999999814e+06,2.934766500000000000e+06,2.670696000000000000e+06,2.063374899999999907e+06,2.390657500000000000e+06,2.556071299999999814e+06,2.450112000000000000e+06,2.233155000000000000e+06,2.619955000000000000e+06,2.294654500000000000e+06,2.274496000000000000e+06,4.534440500000000000e+06,2.436741799999999814e+06,2.442999000000000000e+06,2.113472000000000000e+06,2.208688799999999814e+06,1.766511500000000000e+06,1.962199500000000000e+06,2.262536000000000000e+06,2.260571000000000000e+06,2.070229300000000047e+06,2.142763799999999814e+06,2.211200000000000000e+06,2.184802299999999814e+06,2.241753500000000000e+06,1.971232000000000000e+06,2.287291500000000000e+06,1.979168000000000000e+06,2.399694799999999814e+06,2.237760000000000000e+06,1.683656100000000093e+06,1.921164800000000047e+06,2.294471799999999814e+06,1.536829800000000047e+06,2.354352000000000000e+06,2.242304000000000000e+06,2.391841500000000000e+06,1.652967000000000000e+06,1.972672000000000000e+06,1.968634000000000000e+06,2.270513799999999814e+06,2.141017000000000000e+06,2.244591000000000000e+06,2.352915000000000000e+06,1.754606800000000047e+06,2.110912000000000000e+06,1.958144000000000000e+06,1.568418899999999907e+06,2.440965000000000000e+06,1.882176000000000000e+06,2.200977500000000000e+06,1.582526500000000000e+06,1.964640000000000000e+06,2.430963000000000000e+06,2.089671399999999907e+06,2.233649299999999814e+06,2.117184000000000000e+06,2.313366000000000000e+06,2.120512000000000000e+06,1.928145000000000000e+06,2.189374799999999814e+06,1.988861899999999907e+06,2.434752000000000000e+06,2.149553299999999814e+06,2.360313000000000000e+06,2.023552000000000000e+06,2.321408000000000000e+06,1.945759600000000093e+06,2.148349299999999814e+06,2.191936000000000000e+06,1.604393800000000047e+06,1.730447500000000000e+06,2.260736000000000000e+06,2.005216000000000000e+06,1.864512000000000000e+06,1.669516899999999907e+06,4.310510000000000000e+06,2.070253399999999907e+06,1.869529300000000047e+06,1.931779399999999907e+06,2.221760000000000000e+06,2.154765000000000000e+06,1.917856000000000000e+06,2.189504000000000000e+06,1.960672000000000000e+06,1.918304000000000000e+06,1.852896000000000000e+06,1.733759800000000047e+06,1.901725500000000000e+06,1.865920000000000000e+06,2.109918000000000000e+06,1.715136000000000000e+06,2.333106799999999814e+06,1.825632000000000000e+06,1.656224000000000000e+06,1.937033899999999907e+06,2.004544000000000000e+06,1.439360500000000000e+06,1.384361300000000047e+06,2.037472000000000000e+06,1.968832000000000000e+06,2.143819299999999814e+06,1.905984000000000000e+06,2.126382799999999814e+06,1.950208000000000000e+06,2.023456000000000000e+06,1.651981800000000047e+06,1.980608000000000000e+06,1.976768000000000000e+06,2.289280000000000000e+06,1.839840000000000000e+06,2.499774799999999814e+06,2.003680000000000000e+06,2.157568000000000000e+06,2.151010299999999814e+06,1.916756300000000047e+06,1.811668800000000047e+06,4.777081500000000000e+06,1.891488000000000000e+06,1.776082800000000047e+06,1.845075000000000000e+06,2.060516300000000047e+06,2.139072000000000000e+06,2.363482000000000000e+06,1.828128000000000000e+06,2.169731000000000000e+06,2.510860299999999814e+06,1.786010500000000000e+06,2.104557500000000000e+06,1.704160000000000000e+06,2.473499000000000000e+06,1.823552000000000000e+06,2.293537500000000000e+06,2.002312399999999907e+06,1.727552000000000000e+06,2.070752500000000000e+06,1.815232000000000000e+06,1.654912000000000000e+06,1.756672000000000000e+06,1.547432300000000047e+06,1.935678300000000047e+06,1.430315500000000000e+06,1.807776000000000000e+06,1.632420000000000000e+06,1.581024000000000000e+06,2.139649299999999814e+06,1.483108399999999907e+06,2.342885500000000000e+06,1.984146500000000000e+06,1.654720000000000000e+06,1.973514899999999907e+06,1.557730000000000000e+06,1.944608000000000000e+06,1.718848000000000000e+06,1.468736000000000000e+06,1.724288000000000000e+06,1.561344000000000000e+06,1.744466800000000047e+06,1.932588399999999907e+06,1.744448000000000000e+06,1.608096000000000000e+06,1.894336000000000000e+06,1.661120000000000000e+06,2.060556399999999907e+06,1.785504000000000000e+06,1.569120000000000000e+06,1.478528000000000000e+06,1.812704000000000000e+06,1.603968000000000000e+06,1.728444300000000047e+06,1.476672000000000000e+06,1.458364800000000047e+06,1.616960000000000000e+06,1.620320000000000000e+06,1.368384000000000000e+06,1.528960000000000000e+06,2.187461500000000000e+06,1.471072000000000000e+06,1.072474500000000000e+06,1.428512000000000000e+06,1.330816000000000000e+06,1.475712000000000000e+06,1.649920000000000000e+06,1.368384000000000000e+06,1.355744000000000000e+06,1.450336000000000000e+06,1.440864000000000000e+06,1.444096000000000000e+06,1.091130500000000000e+06,1.202112000000000000e+06,1.600608000000000000e+06,2.009811000000000000e+06,1.507168000000000000e+06,1.696544000000000000e+06,1.444320000000000000e+06,1.636576000000000000e+06,2.002103300000000047e+06,1.832832000000000000e+06,1.464640000000000000e+06,1.719520000000000000e+06,1.512128000000000000e+06,1.789730500000000000e+06,1.779211500000000000e+06,1.649920000000000000e+06,1.394304000000000000e+06,1.299200000000000000e+06,1.266176000000000000e+06,1.512128000000000000e+06,1.695283899999999907e+06,1.173888000000000000e+06,1.462912000000000000e+06,1.370624000000000000e+06,1.310752000000000000e+06,1.590528000000000000e+06,1.674784000000000000e+06,1.352736000000000000e+06,1.388832000000000000e+06,1.625277800000000047e+06,1.293344000000000000e+06,1.280032000000000000e+06,1.393478399999999907e+06,1.682400000000000000e+06,1.550432000000000000e+06,1.573664000000000000e+06,1.266507000000000000e+06,1.525504000000000000e+06,1.769664000000000000e+06,1.528288000000000000e+06,1.456455000000000000e+06,2.325740299999999814e+06,1.844544000000000000e+06,1.679136000000000000e+06,1.720480000000000000e+06,1.458400000000000000e+06,1.823424000000000000e+06,1.462122300000000047e+06,1.807552000000000000e+06,2.288256000000000000e+06,2.099904000000000000e+06,2.059808000000000000e+06,1.702813000000000000e+06,2.011688000000000000e+06,1.924256000000000000e+06,2.264617799999999814e+06,2.251254500000000000e+06,1.839200000000000000e+06,1.573517800000000047e+06,1.712960000000000000e+06,1.764960000000000000e+06,1.490688000000000000e+06,1.090517000000000000e+06,1.374272000000000000e+06,1.233600000000000000e+06,1.093024000000000000e+06,1.120928000000000000e+06,1.196608000000000000e+06,1.186080000000000000e+06,1.263491399999999907e+06,9.234400000000000000e+05,8.204960000000000000e+05,8.690240000000000000e+05,7.193120000000000000e+05,6.030920999999999767e+05,6.082080000000000000e+05,6.704000000000000000e+05,5.222400000000000000e+05,5.476320000000000000e+05,4.484080000000000000e+05,5.149520000000000000e+05,4.072000000000000000e+05,3.803520000000000000e+05,3.315520000000000000e+05,2.716960000000000000e+05,2.436160000000000000e+05,1.967560000000000000e+05,1.861440000000000000e+05,0.000000000000000000e+00,1.018600000000000000e+05,8.365800000000000000e+04,5.432700000000000000e+04,3.606800000000000000e+04,3.416300000000000000e+04,3.606800000000000000e+04,2.935000000000000000e+04,1.952900000000000000e+04,2.383800000000000000e+04,1.882700000000000000e+04,1.962900000000000000e+04,1.622200000000000000e+04,1.562100000000000000e+04,1.341700000000000000e+04,1.451900000000000000e+04,1.321700000000000000e+04,1.111400000000000000e+04,3.386200000000000000e+04,1.291700000000000000e+04,9.511000000000000000e+03,1.141400000000000000e+04,1.131400000000000000e+04,9.411000000000000000e+03,9.311000000000000000e+03,1.191500000000000000e+04,7.508000000000000000e+03,1.061300000000000000e+04,1.101400000000000000e+04,1.091300000000000000e+04,1.061300000000000000e+04,9.611000000000000000e+03,9.311000000000000000e+03,9.011000000000000000e+03,9.211000000000000000e+03,7.909000000000000000e+03,1.061300000000000000e+04,1.121400000000000000e+04,9.912000000000000000e+03,1.001200000000000000e+04,9.812000000000000000e+03,1.041300000000000000e+04,1.011200000000000000e+04,1.121400000000000000e+04,1.071300000000000000e+04,8.610000000000000000e+03,1.071300000000000000e+04,6.807000000000000000e+03,9.511000000000000000e+03,1.131400000000000000e+04,9.912000000000000000e+03,1.091300000000000000e+04,9.011000000000000000e+03,1.051300000000000000e+04,1.111400000000000000e+04,8.510000000000000000e+03,9.511000000000000000e+03,1.351800000000000000e+04,1.041300000000000000e+04,1.111400000000000000e+04,1.071300000000000000e+04,1.041300000000000000e+04,8.810000000000000000e+03,1.011200000000000000e+04,1.011200000000000000e+04,1.161400000000000000e+04,9.311000000000000000e+03,1.041300000000000000e+04,1.021200000000000000e+04,9.011000000000000000e+03,8.510000000000000000e+03,1.021200000000000000e+04,9.611000000000000000e+03,8.510000000000000000e+03,7.709000000000000000e+03,7.408000000000000000e+03,9.011000000000000000e+03,8.009000000000000000e+03,7.609000000000000000e+03,1.031200000000000000e+04,1.001200000000000000e+04,7.809000000000000000e+03,9.812000000000000000e+03,1.131400000000000000e+04,8.710000000000000000e+03,9.311000000000000000e+03,8.710000000000000000e+03,1.081300000000000000e+04,8.610000000000000000e+03,9.211000000000000000e+03,8.310000000000000000e+03,9.511000000000000000e+03,9.812000000000000000e+03,1.001200000000000000e+04,1.091300000000000000e+04,9.511000000000000000e+03,8.410000000000000000e+03,9.411000000000000000e+03,1.131400000000000000e+04,8.710000000000000000e+03,8.410000000000000000e+03,9.611000000000000000e+03,1.081300000000000000e+04,9.812000000000000000e+03,8.910000000000000000e+03,8.610000000000000000e+03,8.410000000000000000e+03,8.510000000000000000e+03,8.710000000000000000e+03,8.710000000000000000e+03,9.311000000000000000e+03,9.712000000000000000e+03,9.211000000000000000e+03,8.910000000000000000e+03,8.710000000000000000e+03,9.611000000000000000e+03,8.610000000000000000e+03,8.310000000000000000e+03,8.109000000000000000e+03,9.011000000000000000e+03,9.311000000000000000e+03,1.011200000000000000e+04,1.021200000000000000e+04,1.041300000000000000e+04,8.209000000000000000e+03,1.011200000000000000e+04,8.310000000000000000e+03,8.710000000000000000e+03,7.709000000000000000e+03,1.031200000000000000e+04,1.041300000000000000e+04,1.041300000000000000e+04,1.011200000000000000e+04,1.141400000000000000e+04,1.041300000000000000e+04,8.109000000000000000e+03,9.611000000000000000e+03,7.008000000000000000e+03,9.511000000000000000e+03,8.810000000000000000e+03,9.812000000000000000e+03,1.021200000000000000e+04,8.109000000000000000e+03,1.061300000000000000e+04,7.408000000000000000e+03,1.041300000000000000e+04,7.508000000000000000e+03,8.510000000000000000e+03,8.410000000000000000e+03,8.310000000000000000e+03,9.011000000000000000e+03,7.208000000000000000e+03,8.910000000000000000e+03,9.211000000000000000e+03,9.011000000000000000e+03,8.910000000000000000e+03,8.710000000000000000e+03,1.151400000000000000e+04,8.910000000000000000e+03,1.081300000000000000e+04,7.609000000000000000e+03,7.709000000000000000e+03,8.510000000000000000e+03,8.710000000000000000e+03,8.810000000000000000e+03,8.810000000000000000e+03,9.411000000000000000e+03,1.031200000000000000e+04,7.709000000000000000e+03,8.810000000000000000e+03,9.211000000000000000e+03,8.009000000000000000e+03,9.211000000000000000e+03,9.411000000000000000e+03,6.507000000000000000e+03,8.810000000000000000e+03,8.410000000000000000e+03,9.611000000000000000e+03,8.510000000000000000e+03,8.109000000000000000e+03,9.712000000000000000e+03,8.710000000000000000e+03,8.410000000000000000e+03,9.511000000000000000e+03,1.071300000000000000e+04,9.912000000000000000e+03,7.609000000000000000e+03,7.609000000000000000e+03,8.910000000000000000e+03,8.610000000000000000e+03,9.011000000000000000e+03,9.712000000000000000e+03,8.510000000000000000e+03,9.311000000000000000e+03,7.208000000000000000e+03,9.211000000000000000e+03,9.411000000000000000e+03,8.810000000000000000e+03,1.041300000000000000e+04,8.410000000000000000e+03,9.411000000000000000e+03,9.511000000000000000e+03,8.009000000000000000e+03,7.208000000000000000e+03,8.610000000000000000e+03,8.109000000000000000e+03,8.510000000000000000e+03,8.710000000000000000e+03,9.712000000000000000e+03,7.909000000000000000e+03,8.109000000000000000e+03,8.710000000000000000e+03,1.021200000000000000e+04,7.909000000000000000e+03,6.407000000000000000e+03,9.011000000000000000e+03,1.061300000000000000e+04,9.511000000000000000e+03,8.410000000000000000e+03,9.311000000000000000e+03,1.001200000000000000e+04,1.271600000000000000e+04,7.008000000000000000e+03,7.909000000000000000e+03,6.807000000000000000e+03,7.809000000000000000e+03,1.001200000000000000e+04,8.710000000000000000e+03,9.211000000000000000e+03,9.111000000000000000e+03,1.101400000000000000e+04,1.101400000000000000e+04,8.810000000000000000e+03,7.809000000000000000e+03,8.209000000000000000e+03,9.311000000000000000e+03,8.510000000000000000e+03,9.511000000000000000e+03,1.201500000000000000e+04,9.511000000000000000e+03,9.311000000000000000e+03,8.910000000000000000e+03,1.051300000000000000e+04,8.610000000000000000e+03,8.510000000000000000e+03,9.411000000000000000e+03,1.131400000000000000e+04,8.310000000000000000e+03,9.311000000000000000e+03,6.807000000000000000e+03,9.111000000000000000e+03,1.011200000000000000e+04,7.208000000000000000e+03,1.161400000000000000e+04,7.408000000000000000e+03,8.810000000000000000e+03,9.511000000000000000e+03,7.809000000000000000e+03,7.508000000000000000e+03,7.108000000000000000e+03,8.710000000000000000e+03,9.411000000000000000e+03,8.410000000000000000e+03,8.810000000000000000e+03,8.910000000000000000e+03,9.511000000000000000e+03,9.912000000000000000e+03,7.108000000000000000e+03,1.101400000000000000e+04,8.810000000000000000e+03,8.009000000000000000e+03,7.408000000000000000e+03,1.021200000000000000e+04,9.411000000000000000e+03,6.307000000000000000e+03,9.812000000000000000e+03,8.510000000000000000e+03,7.809000000000000000e+03,9.211000000000000000e+03,6.607000000000000000e+03,9.311000000000000000e+03,1.111400000000000000e+04,8.610000000000000000e+03,8.510000000000000000e+03,7.308000000000000000e+03,7.308000000000000000e+03,8.810000000000000000e+03,9.812000000000000000e+03,8.009000000000000000e+03,9.611000000000000000e+03,9.912000000000000000e+03,8.710000000000000000e+03,6.507000000000000000e+03,9.411000000000000000e+03,9.311000000000000000e+03,8.910000000000000000e+03,7.108000000000000000e+03,8.910000000000000000e+03,9.211000000000000000e+03,1.021200000000000000e+04,9.311000000000000000e+03,7.909000000000000000e+03,7.008000000000000000e+03,7.208000000000000000e+03,1.031200000000000000e+04,8.009000000000000000e+03,9.611000000000000000e+03,8.910000000000000000e+03,9.111000000000000000e+03,9.511000000000000000e+03,1.021200000000000000e+04,9.912000000000000000e+03,9.111000000000000000e+03,9.211000000000000000e+03,9.511000000000000000e+03,1.051300000000000000e+04,7.809000000000000000e+03,9.411000000000000000e+03,9.812000000000000000e+03,8.610000000000000000e+03,7.909000000000000000e+03,7.609000000000000000e+03,1.211500000000000000e+04,9.511000000000000000e+03,7.709000000000000000e+03,8.410000000000000000e+03,7.809000000000000000e+03,9.411000000000000000e+03,8.710000000000000000e+03,1.041300000000000000e+04,8.310000000000000000e+03,6.607000000000000000e+03,8.009000000000000000e+03,8.310000000000000000e+03,9.211000000000000000e+03,7.508000000000000000e+03,9.411000000000000000e+03,1.001200000000000000e+04,8.510000000000000000e+03,8.710000000000000000e+03,9.812000000000000000e+03,8.910000000000000000e+03,9.211000000000000000e+03,9.011000000000000000e+03,7.709000000000000000e+03,8.310000000000000000e+03,8.209000000000000000e+03,7.809000000000000000e+03,8.410000000000000000e+03,7.809000000000000000e+03,7.909000000000000000e+03,8.710000000000000000e+03,nan
4.795409999999999684e+01,2.653469799999999814e+06,2.560545799999999814e+06,3.087859799999999814e+06,2.910844799999999814e+06,3.105902799999999814e+06,2.858739500000000000e+06,3.719222299999999814e+06,3.318313799999999814e+06,4.597008000000000000e+06,4.107189299999999814e+06,3.792264500000000000e+06,5.050016000000000000e+06,4.365905500000000000e+06,4.333331500000000000e+06,4.744758000000000000e+06,5.306753500000000000e+06,5.815135500000000000e+06,4.477179000000000000e+06,6.785625000000000000e+06,5.084519500000000000e+06,5.485059000000000000e+06,5.354830000000000000e+06,5.851945000000000000e+06,6.153904000000000000e+06,6.606144000000000000e+06,6.627736000000000000e+06,6.639310000000000000e+06,7.335329500000000000e+06,8.257408000000000000e+06,8.241549500000000000e+06,8.136087500000000000e+06,8.435715000000000000e+06,8.486276000000000000e+06,8.003860500000000000e+06,8.833367000000000000e+06,8.423917000000000000e+06,8.975377000000000000e+06,9.128993000000000000e+06,8.740320000000000000e+06,8.266225500000000000e+06,9.631174000000000000e+06,8.998565000000000000e+06,9.054469000000000000e+06,8.986695000000000000e+06,8.433775000000000000e+06,8.905189000000000000e+06,8.497175000000000000e+06,8.643369000000000000e+06,8.162266500000000000e+06,7.959498000000000000e+06,8.490034000000000000e+06,1.232805700000000000e+07,8.066739500000000000e+06,8.303958000000000000e+06,8.751638000000000000e+06,8.803373000000000000e+06,8.012560000000000000e+06,7.729122500000000000e+06,7.800502000000000000e+06,9.453199000000000000e+06,8.623412000000000000e+06,7.757520500000000000e+06,7.919321000000000000e+06,7.746156000000000000e+06,8.631525000000000000e+06,7.714169500000000000e+06,8.817148000000000000e+06,7.472228500000000000e+06,7.139316500000000000e+06,6.843996500000000000e+06,7.239901500000000000e+06,8.190779000000000000e+06,1.090601900000000000e+07,6.331437500000000000e+06,7.085468000000000000e+06,8.072728000000000000e+06,7.222797500000000000e+06,7.105305000000000000e+06,6.971899000000000000e+06,6.939719000000000000e+06,1.087735700000000000e+07,6.396892000000000000e+06,6.586108500000000000e+06,6.914895000000000000e+06,7.974462000000000000e+06,8.118390000000000000e+06,8.184294500000000000e+06,6.967461000000000000e+06,7.019496000000000000e+06,6.225160500000000000e+06,7.635870500000000000e+06,6.601191000000000000e+06,6.294797000000000000e+06,6.249890000000000000e+06,6.210973000000000000e+06,6.323862000000000000e+06,6.718035000000000000e+06,6.875129500000000000e+06,6.852015500000000000e+06,6.144804500000000000e+06,6.606600000000000000e+06,6.043001000000000000e+06,6.683487500000000000e+06,7.189428500000000000e+06,6.481068000000000000e+06,6.305777500000000000e+06,6.725162500000000000e+06,6.282995500000000000e+06,6.632707000000000000e+06,6.714721000000000000e+06,7.366950000000000000e+06,6.226152000000000000e+06,6.183910500000000000e+06,5.882592000000000000e+06,6.663734500000000000e+06,6.766375000000000000e+06,5.410585000000000000e+06,5.136306000000000000e+06,6.625186000000000000e+06,6.459327500000000000e+06,5.928859000000000000e+06,7.105775000000000000e+06,5.713399000000000000e+06,6.240040000000000000e+06,5.923060000000000000e+06,5.408377000000000000e+06,5.525224000000000000e+06,5.581092000000000000e+06,5.316046000000000000e+06,5.597248000000000000e+06,4.946074000000000000e+06,5.225789500000000000e+06,4.676065000000000000e+06,4.891643000000000000e+06,5.945181000000000000e+06,6.152117000000000000e+06,4.553115000000000000e+06,4.961880000000000000e+06,4.711747500000000000e+06,4.674737000000000000e+06,4.244955500000000000e+06,5.058882500000000000e+06,4.753462500000000000e+06,4.271389500000000000e+06,4.633379000000000000e+06,5.302256000000000000e+06,5.189017000000000000e+06,4.562972000000000000e+06,4.363820500000000000e+06,4.441526000000000000e+06,4.256667500000000000e+06,4.845115500000000000e+06,4.108500000000000000e+06,3.998950299999999814e+06,4.578807000000000000e+06,4.410164000000000000e+06,4.019882000000000000e+06,4.416223000000000000e+06,4.963316000000000000e+06,3.670162000000000000e+06,4.189125500000000000e+06,4.008663799999999814e+06,3.769811000000000000e+06,3.675957299999999814e+06,3.985544000000000000e+06,4.334100500000000000e+06,3.573754500000000000e+06,3.403575000000000000e+06,3.411065500000000000e+06,3.280750299999999814e+06,3.372386299999999814e+06,3.096038500000000000e+06,4.040120000000000000e+06,3.887700799999999814e+06,3.474123299999999814e+06,3.253929000000000000e+06,3.378430799999999814e+06,3.696775299999999814e+06,3.728164799999999814e+06,3.719649000000000000e+06,3.554298000000000000e+06,3.435522000000000000e+06,6.730244500000000000e+06,3.517462000000000000e+06,3.861602299999999814e+06,3.198914500000000000e+06,3.556079299999999814e+06,3.391566500000000000e+06,3.437175500000000000e+06,3.923451799999999814e+06,3.133625299999999814e+06,3.179994299999999814e+06,3.131226000000000000e+06,3.704003000000000000e+06,3.245803500000000000e+06,3.069426299999999814e+06,3.287812500000000000e+06,2.992800000000000000e+06,3.244463000000000000e+06,3.380126799999999814e+06,3.417862500000000000e+06,3.106598500000000000e+06,3.385636000000000000e+06,3.800195799999999814e+06,3.311570500000000000e+06,2.981664000000000000e+06,2.956915000000000000e+06,3.276726000000000000e+06,3.273354299999999814e+06,2.846353500000000000e+06,3.023512799999999814e+06,2.773969799999999814e+06,3.269177500000000000e+06,2.978801000000000000e+06,3.744355500000000000e+06,3.438019799999999814e+06,3.054425299999999814e+06,4.079119500000000000e+06,3.546932500000000000e+06,2.774160000000000000e+06,3.378622000000000000e+06,3.537547299999999814e+06,2.947972799999999814e+06,3.199411799999999814e+06,3.093379299999999814e+06,3.038561000000000000e+06,3.142032000000000000e+06,3.308670500000000000e+06,3.040753500000000000e+06,3.303926299999999814e+06,2.999129500000000000e+06,3.076691000000000000e+06,2.800433500000000000e+06,3.210541500000000000e+06,3.436542299999999814e+06,3.430754500000000000e+06,3.037344000000000000e+06,3.016076500000000000e+06,3.188169000000000000e+06,3.052997299999999814e+06,3.897620500000000000e+06,4.134907000000000000e+06,2.697238799999999814e+06,3.242319799999999814e+06,2.875705000000000000e+06,3.174277799999999814e+06,3.105033799999999814e+06,3.305376799999999814e+06,3.670570000000000000e+06,3.276166000000000000e+06,3.470009500000000000e+06,3.100781000000000000e+06,3.037119000000000000e+06,3.318750000000000000e+06,3.063186000000000000e+06,3.740275000000000000e+06,3.245304000000000000e+06,3.407593799999999814e+06,3.713036000000000000e+06,3.343627000000000000e+06,3.329201000000000000e+06,3.112773799999999814e+06,3.393359500000000000e+06,3.970248799999999814e+06,3.393731299999999814e+06,3.396528299999999814e+06,3.794423299999999814e+06,3.684171000000000000e+06,3.487211000000000000e+06,3.299380799999999814e+06,3.173266000000000000e+06,3.128186000000000000e+06,3.714598799999999814e+06,3.260680799999999814e+06,3.054841500000000000e+06,2.867940000000000000e+06,3.209993500000000000e+06,3.461316500000000000e+06,3.049586799999999814e+06,3.319966000000000000e+06,3.269162799999999814e+06,3.325000000000000000e+06,3.692026500000000000e+06,3.180042500000000000e+06,3.567926299999999814e+06,3.386692299999999814e+06,3.248846500000000000e+06,2.991408000000000000e+06,3.107086000000000000e+06,3.438525000000000000e+06,4.605489000000000000e+06,3.623115799999999814e+06,3.610087000000000000e+06,3.535195500000000000e+06,3.803971500000000000e+06,3.274292000000000000e+06,3.592376500000000000e+06,3.735255000000000000e+06,3.178153000000000000e+06,3.569504799999999814e+06,3.796129299999999814e+06,3.591712799999999814e+06,3.590208299999999814e+06,3.291019799999999814e+06,3.036781000000000000e+06,3.499511500000000000e+06,3.638494000000000000e+06,4.357277000000000000e+06,3.485587500000000000e+06,3.861969500000000000e+06,3.437622299999999814e+06,3.409397000000000000e+06,3.633331799999999814e+06,3.707967299999999814e+06,3.443498500000000000e+06,4.083655299999999814e+06,3.368306299999999814e+06,3.331179299999999814e+06,3.354419299999999814e+06,3.311570500000000000e+06,3.478389500000000000e+06,3.554019000000000000e+06,3.291379299999999814e+06,3.707735799999999814e+06,3.434172799999999814e+06,3.367740500000000000e+06,3.721989000000000000e+06,3.460031299999999814e+06,3.635016000000000000e+06,3.181990799999999814e+06,3.397348799999999814e+06,3.524896500000000000e+06,3.335428500000000000e+06,3.474658799999999814e+06,3.207260000000000000e+06,3.847878500000000000e+06,3.339314299999999814e+06,3.379461799999999814e+06,3.408472000000000000e+06,3.504198799999999814e+06,3.649629799999999814e+06,3.231276299999999814e+06,3.615452799999999814e+06,3.343627000000000000e+06,3.277627000000000000e+06,3.432568799999999814e+06,3.147671500000000000e+06,3.386447000000000000e+06,3.530661000000000000e+06,3.844383799999999814e+06,3.577765000000000000e+06,3.281839799999999814e+06,3.383100000000000000e+06,3.203731799999999814e+06,3.138222299999999814e+06,3.257345500000000000e+06,3.843573799999999814e+06,3.091836000000000000e+06,2.986573000000000000e+06,3.610427500000000000e+06,3.341833500000000000e+06,3.338895299999999814e+06,3.069423299999999814e+06,3.221489500000000000e+06,3.030558299999999814e+06,3.225916000000000000e+06,2.835366500000000000e+06,3.452324000000000000e+06,3.100844000000000000e+06,3.445132500000000000e+06,3.268215500000000000e+06,3.801007000000000000e+06,3.068736000000000000e+06,3.155811000000000000e+06,3.287259500000000000e+06,3.377887500000000000e+06,3.124088500000000000e+06,3.288285000000000000e+06,3.062901299999999814e+06,2.811529299999999814e+06,3.130381799999999814e+06,3.796497000000000000e+06,2.877854000000000000e+06,3.140794000000000000e+06,2.908386299999999814e+06,3.242139000000000000e+06,2.960703000000000000e+06,2.688176799999999814e+06,2.817517500000000000e+06,3.079587500000000000e+06,3.490561000000000000e+06,3.984692000000000000e+06,3.099777799999999814e+06,2.881783000000000000e+06,3.443700799999999814e+06,3.417526299999999814e+06,4.017240299999999814e+06,3.744649299999999814e+06,2.915747500000000000e+06,3.407118799999999814e+06,3.621528000000000000e+06,3.135950299999999814e+06,3.339285299999999814e+06,3.987681799999999814e+06,3.041031500000000000e+06,3.001524500000000000e+06,3.392159799999999814e+06,3.680518799999999814e+06,3.085917799999999814e+06,3.397123500000000000e+06,3.629699500000000000e+06,3.043286799999999814e+06,3.482687500000000000e+06,8.749866000000000000e+06,2.860298000000000000e+06,3.089061299999999814e+06,3.786627799999999814e+06,2.915618000000000000e+06,3.191435000000000000e+06,3.135092299999999814e+06,3.269533500000000000e+06,2.971616299999999814e+06,3.103824799999999814e+06,3.236612299999999814e+06,3.399236299999999814e+06,3.201439799999999814e+06,3.377372000000000000e+06,3.786353000000000000e+06,3.290987000000000000e+06,3.209961500000000000e+06,3.058573799999999814e+06,3.228311799999999814e+06,3.454801799999999814e+06,3.126891799999999814e+06,3.425373500000000000e+06,3.516763299999999814e+06,3.848958500000000000e+06,3.495384500000000000e+06,2.883681799999999814e+06,3.211638299999999814e+06,3.534588299999999814e+06,2.930900299999999814e+06,3.553143799999999814e+06,3.379098000000000000e+06,3.168382500000000000e+06,3.266797500000000000e+06,3.454959500000000000e+06,3.461611000000000000e+06,3.512581299999999814e+06,3.485692000000000000e+06,3.216888000000000000e+06,3.554297000000000000e+06,3.709903000000000000e+06,3.874776799999999814e+06,3.583044500000000000e+06,3.724202500000000000e+06,3.933413799999999814e+06,3.599676799999999814e+06,3.918968000000000000e+06,3.477106299999999814e+06,4.210938000000000000e+06,3.656252799999999814e+06,3.551805299999999814e+06,3.704169299999999814e+06,3.425451500000000000e+06,3.728235500000000000e+06,4.046737000000000000e+06,3.470551500000000000e+06,3.911657799999999814e+06,3.398156299999999814e+06,3.339062500000000000e+06,3.835608000000000000e+06,3.519054799999999814e+06,4.244594000000000000e+06,3.919811799999999814e+06,3.767467000000000000e+06,3.754091299999999814e+06,3.664581299999999814e+06,3.593009000000000000e+06,3.181144000000000000e+06,3.477168799999999814e+06,3.584484799999999814e+06,3.344944000000000000e+06,3.221668299999999814e+06,3.309942299999999814e+06,3.969112500000000000e+06,3.533029500000000000e+06,3.651579799999999814e+06,3.586051299999999814e+06,3.375979299999999814e+06,3.453648500000000000e+06,3.320597500000000000e+06,3.654587000000000000e+06,3.563073799999999814e+06,3.809586000000000000e+06,3.602657299999999814e+06,3.353725500000000000e+06,3.641723000000000000e+06,2.947749000000000000e+06,3.382293799999999814e+06,3.255586799999999814e+06,3.120257299999999814e+06,3.530385000000000000e+06,3.433821299999999814e+06,3.713685000000000000e+06,3.457234500000000000e+06,3.632297000000000000e+06,3.074321299999999814e+06,3.534291500000000000e+06,3.485762500000000000e+06,3.743526000000000000e+06,3.619744799999999814e+06,3.937676000000000000e+06,3.110820500000000000e+06,3.539880299999999814e+06,3.888561799999999814e+06,3.281267799999999814e+06,3.685739000000000000e+06,4.040965500000000000e+06,3.915674799999999814e+06,3.927308799999999814e+06,3.220717500000000000e+06,3.524393500000000000e+06,3.575313500000000000e+06,3.426150000000000000e+06,4.751285000000000000e+06,3.589523500000000000e+06,3.670130500000000000e+06,3.632864500000000000e+06,3.511575799999999814e+06,4.078605000000000000e+06,3.608436000000000000e+06,3.987273500000000000e+06,3.661157500000000000e+06,3.833579000000000000e+06,3.485974000000000000e+06,3.743785500000000000e+06,4.257903500000000000e+06,3.628134500000000000e+06,3.370702000000000000e+06,4.185629500000000000e+06,3.434791500000000000e+06,4.439667000000000000e+06,3.718835000000000000e+06,3.838428000000000000e+06,3.895730000000000000e+06,4.170416299999999814e+06,4.479520000000000000e+06,4.192948000000000000e+06,3.356250000000000000e+06,3.888472500000000000e+06,3.870159000000000000e+06,3.997859799999999814e+06,3.887325299999999814e+06,4.168847799999999814e+06,3.614576299999999814e+06,3.882148500000000000e+06,3.605843799999999814e+06,3.840020000000000000e+06,3.818037000000000000e+06,4.287386500000000000e+06,3.497833500000000000e+06,3.624594500000000000e+06,3.461693000000000000e+06,3.510372299999999814e+06,3.816191500000000000e+06,4.227974000000000000e+06,3.980204299999999814e+06,3.905276500000000000e+06,3.951579000000000000e+06,3.532314500000000000e+06,3.779408000000000000e+06,3.736626000000000000e+06,3.948545000000000000e+06,3.961837799999999814e+06,3.966259500000000000e+06,4.017058500000000000e+06,3.769429500000000000e+06,3.576296000000000000e+06,3.574660000000000000e+06,3.619472000000000000e+06,4.143028299999999814e+06,3.937190000000000000e+06,3.909986000000000000e+06,4.025726000000000000e+06,4.035281299999999814e+06,3.709549000000000000e+06,3.784936000000000000e+06,3.846116000000000000e+06,3.615409000000000000e+06,4.032900799999999814e+06,3.547131500000000000e+06,3.820830000000000000e+06,3.641856500000000000e+06,3.665033500000000000e+06,3.760131500000000000e+06,4.286857500000000000e+06,4.336332000000000000e+06,4.043832000000000000e+06,3.495848500000000000e+06,3.593499000000000000e+06,3.708863500000000000e+06,3.758556799999999814e+06,3.460079799999999814e+06,3.614861299999999814e+06,3.567510000000000000e+06,3.582533799999999814e+06,4.022093799999999814e+06,3.905045799999999814e+06,3.712971000000000000e+06,3.616554500000000000e+06,3.704486500000000000e+06,3.653560000000000000e+06,3.630042000000000000e+06,3.838799000000000000e+06,3.384123299999999814e+06,3.336156299999999814e+06,3.917770500000000000e+06,3.998778799999999814e+06,4.013753000000000000e+06,4.311407000000000000e+06,3.810559799999999814e+06,3.942691500000000000e+06,4.024353500000000000e+06,4.273637500000000000e+06,4.149920500000000000e+06,1.185939200000000000e+07,4.154855000000000000e+06,6.590316500000000000e+06,4.429048000000000000e+06,4.015939799999999814e+06,4.116756799999999814e+06,3.949313299999999814e+06,3.784936000000000000e+06,4.389785000000000000e+06,3.599696000000000000e+06,4.251157000000000000e+06,4.208500500000000000e+06,3.894679299999999814e+06,4.255858500000000000e+06,4.245501000000000000e+06,3.985124799999999814e+06,4.251801500000000000e+06,4.204734500000000000e+06,5.481197500000000000e+06,3.815839000000000000e+06,3.975346000000000000e+06,4.250942000000000000e+06,3.796156799999999814e+06,3.828785299999999814e+06,3.413882799999999814e+06,3.555655500000000000e+06,4.616331000000000000e+06,3.636700500000000000e+06,3.835846299999999814e+06,3.883874799999999814e+06,3.745390500000000000e+06,3.896986500000000000e+06,3.748226500000000000e+06,3.660664299999999814e+06,3.634979000000000000e+06,4.086650500000000000e+06,3.717218000000000000e+06,3.917531000000000000e+06,4.263397500000000000e+06,3.673891500000000000e+06,3.784176299999999814e+06,4.043050000000000000e+06,3.937432500000000000e+06,4.114562000000000000e+06,4.072234500000000000e+06,3.913997000000000000e+06,3.682490299999999814e+06,3.917896299999999814e+06,4.739946000000000000e+06,3.799885500000000000e+06,3.797008299999999814e+06,4.027384000000000000e+06,4.284870000000000000e+06,4.143365299999999814e+06,4.026501500000000000e+06,4.137171000000000000e+06,4.007747299999999814e+06,3.690821500000000000e+06,3.845267799999999814e+06,3.926112799999999814e+06,4.294730000000000000e+06,3.772174299999999814e+06,3.521381000000000000e+06,3.873099000000000000e+06,3.850540000000000000e+06,3.893329500000000000e+06,3.601451000000000000e+06,3.476758000000000000e+06,3.678894000000000000e+06,3.819495000000000000e+06,4.185629500000000000e+06,3.599776500000000000e+06,4.780642500000000000e+06,3.631650799999999814e+06,3.431537500000000000e+06,3.458547000000000000e+06,3.357831799999999814e+06,3.485587500000000000e+06,3.733166000000000000e+06,3.287810500000000000e+06,3.197650299999999814e+06,3.282231799999999814e+06,4.196405000000000000e+06,3.081576500000000000e+06,3.240579000000000000e+06,3.390410000000000000e+06,3.497828000000000000e+06,3.160481000000000000e+06,3.420429500000000000e+06,3.336911000000000000e+06,3.554669000000000000e+06,3.147285500000000000e+06,3.332622000000000000e+06,3.230772299999999814e+06,3.616501799999999814e+06,3.247229500000000000e+06,3.092170299999999814e+06,3.386037500000000000e+06,3.407825000000000000e+06,3.080227799999999814e+06,3.217921799999999814e+06,2.921286500000000000e+06,3.038213000000000000e+06,3.257240799999999814e+06,3.143530500000000000e+06,3.609781299999999814e+06,3.355134500000000000e+06,3.495802299999999814e+06,3.390899799999999814e+06,3.303346000000000000e+06,3.312941000000000000e+06,3.269763000000000000e+06,3.519653299999999814e+06,3.467345500000000000e+06,3.414344000000000000e+06,3.331523299999999814e+06,3.666580299999999814e+06,3.692663000000000000e+06,3.441700000000000000e+06,3.376236500000000000e+06,3.591712799999999814e+06,3.351906299999999814e+06,3.504149799999999814e+06,3.572538299999999814e+06,3.448618799999999814e+06,3.422400000000000000e+06,3.612974299999999814e+06,3.215493799999999814e+06,3.234834299999999814e+06,3.289312500000000000e+06,3.530160299999999814e+06,3.880814500000000000e+06,3.303298799999999814e+06,3.442260799999999814e+06,3.400294500000000000e+06,3.297449299999999814e+06,3.656436799999999814e+06,3.126310299999999814e+06,3.765856799999999814e+06,2.979237500000000000e+06,3.590494799999999814e+06,3.407802299999999814e+06,3.124413299999999814e+06,3.567147299999999814e+06,3.617997000000000000e+06,3.242286000000000000e+06,3.817582799999999814e+06,5.059365500000000000e+06,9.139275000000000000e+06,3.516144799999999814e+06,3.569323000000000000e+06,3.861499299999999814e+06,3.251271799999999814e+06,4.071004000000000000e+06,3.778761000000000000e+06,3.167421000000000000e+06,3.060774799999999814e+06,3.396586000000000000e+06,3.711644500000000000e+06,3.527553000000000000e+06,3.210207000000000000e+06,3.246865500000000000e+06,3.400756299999999814e+06,3.240749000000000000e+06,3.518010799999999814e+06,3.451932000000000000e+06,3.094533799999999814e+06,3.302014500000000000e+06,3.451267500000000000e+06,3.696609299999999814e+06,3.313605500000000000e+06,3.355134500000000000e+06,3.360906799999999814e+06,3.273973799999999814e+06,3.244116000000000000e+06,3.104693299999999814e+06,3.174481500000000000e+06,2.717252799999999814e+06,3.074413299999999814e+06,3.063181000000000000e+06,3.267370500000000000e+06,3.507061000000000000e+06,3.293334000000000000e+06,3.095836299999999814e+06,3.286226000000000000e+06,3.460031299999999814e+06,3.197596799999999814e+06,3.595771799999999814e+06,3.845972000000000000e+06,3.528968799999999814e+06,3.398625000000000000e+06,3.252999299999999814e+06,3.335868000000000000e+06,3.399004799999999814e+06,3.031162299999999814e+06,3.347390299999999814e+06,3.357788799999999814e+06,3.678109500000000000e+06,3.495902799999999814e+06,3.588051000000000000e+06,4.143620799999999814e+06,3.537556299999999814e+06,3.286862500000000000e+06,3.311707799999999814e+06,3.532869000000000000e+06,3.194930799999999814e+06,3.390625000000000000e+06,3.054689000000000000e+06,3.387645299999999814e+06,3.869461000000000000e+06,2.945222799999999814e+06,3.607604000000000000e+06,3.722833799999999814e+06,3.402647000000000000e+06,3.278598799999999814e+06,3.519390299999999814e+06,3.604668000000000000e+06,3.542917299999999814e+06,3.621577500000000000e+06,3.666780299999999814e+06,3.672270000000000000e+06,3.553392000000000000e+06,3.554769000000000000e+06,3.570813299999999814e+06,3.004225500000000000e+06,3.584110500000000000e+06,2.919396500000000000e+06,3.609262000000000000e+06,3.523781299999999814e+06,3.271769799999999814e+06,3.435895299999999814e+06,3.386692299999999814e+06,3.445261500000000000e+06,3.518944000000000000e+06,3.447217000000000000e+06,3.227268000000000000e+06,3.297492000000000000e+06,3.536269000000000000e+06,3.057670299999999814e+06,3.730116299999999814e+06,3.471806299999999814e+06,3.513637500000000000e+06,3.631769000000000000e+06,3.058004799999999814e+06,3.364580000000000000e+06,3.246245500000000000e+06,3.616099799999999814e+06,3.036080799999999814e+06,2.931900000000000000e+06,2.706590500000000000e+06,2.773347299999999814e+06,2.606431500000000000e+06,2.527725799999999814e+06,2.745466299999999814e+06,3.373650000000000000e+06,3.242331000000000000e+06,2.851659799999999814e+06,3.238439000000000000e+06,3.096933000000000000e+06,3.135687299999999814e+06,3.124663799999999814e+06,3.152155500000000000e+06,3.091562000000000000e+06,2.705202500000000000e+06,2.768667299999999814e+06,3.358198500000000000e+06,3.203594299999999814e+06,2.705650000000000000e+06,3.120124000000000000e+06,3.182284299999999814e+06,2.973326500000000000e+06,3.055601299999999814e+06,3.245647000000000000e+06,3.126891799999999814e+06,3.450782500000000000e+06,3.444656299999999814e+06,3.016183500000000000e+06,3.028417500000000000e+06,3.446897299999999814e+06,3.016025299999999814e+06,3.791019500000000000e+06,2.874182799999999814e+06,3.597993000000000000e+06,9.731860000000000000e+06,3.036180500000000000e+06,3.000259799999999814e+06,3.466749500000000000e+06,3.121676299999999814e+06,3.434162500000000000e+06,3.021517799999999814e+06,3.252495500000000000e+06,3.534015500000000000e+06,3.466411299999999814e+06,3.214616000000000000e+06,3.156924000000000000e+06,3.193461299999999814e+06,3.675531799999999814e+06,3.243845500000000000e+06,3.024345500000000000e+06,2.933195299999999814e+06,3.461859500000000000e+06,3.647343799999999814e+06,3.267986500000000000e+06,3.646363500000000000e+06,3.467072000000000000e+06,3.709399799999999814e+06,3.308447299999999814e+06,3.093688500000000000e+06,3.613088799999999814e+06,3.278825799999999814e+06,3.214334000000000000e+06,3.660262500000000000e+06,3.436370500000000000e+06,4.200534000000000000e+06,3.228578299999999814e+06,3.258724299999999814e+06,3.913533299999999814e+06,3.204371799999999814e+06,3.339845000000000000e+06,3.090222000000000000e+06,3.364062500000000000e+06,3.241173000000000000e+06,3.482187500000000000e+06,3.196708799999999814e+06,3.680200799999999814e+06,3.429037000000000000e+06,3.180617000000000000e+06,3.188999000000000000e+06,3.195707299999999814e+06,3.998089500000000000e+06,3.380584500000000000e+06,3.001636000000000000e+06,3.221335299999999814e+06,3.589152799999999814e+06,3.320561799999999814e+06,2.978146299999999814e+06,2.960034299999999814e+06,3.082464000000000000e+06,3.233591500000000000e+06,3.282974000000000000e+06,3.103002500000000000e+06,3.086358000000000000e+06,3.562913299999999814e+06,2.914096500000000000e+06,3.140914000000000000e+06,3.514602000000000000e+06,3.047721299999999814e+06,3.328674500000000000e+06,2.986470000000000000e+06,3.043856299999999814e+06,2.955526000000000000e+06,3.247693500000000000e+06,3.309900000000000000e+06,3.089331799999999814e+06,3.286894000000000000e+06,3.141169000000000000e+06,3.002468000000000000e+06,2.989845000000000000e+06,3.142207799999999814e+06,3.315665299999999814e+06,3.140075500000000000e+06,3.406614799999999814e+06,3.065884500000000000e+06,3.093627000000000000e+06,3.070840500000000000e+06,3.068265000000000000e+06,3.196600000000000000e+06,3.228405500000000000e+06,3.245603000000000000e+06,3.377382000000000000e+06,3.577901799999999814e+06,3.235803299999999814e+06,3.268120000000000000e+06,3.841831500000000000e+06,3.144728000000000000e+06,3.003171500000000000e+06,3.327780500000000000e+06,3.067752299999999814e+06,3.253085000000000000e+06,3.176880799999999814e+06,2.885018500000000000e+06,3.034034500000000000e+06,3.164892299999999814e+06,3.632937799999999814e+06,3.339874500000000000e+06,3.150611799999999814e+06,3.259813000000000000e+06,3.061961299999999814e+06,2.874244000000000000e+06,3.378573500000000000e+06,3.139693500000000000e+06,3.995019000000000000e+06,3.374301500000000000e+06,2.982467299999999814e+06,3.919945000000000000e+06,3.047168799999999814e+06,3.069590500000000000e+06,3.069423299999999814e+06,3.088374799999999814e+06,3.333353500000000000e+06,2.901268000000000000e+06,3.138256799999999814e+06,3.162105000000000000e+06,3.079015500000000000e+06,3.088100799999999814e+06,3.104458500000000000e+06,3.279354299999999814e+06,3.242729799999999814e+06,3.078184799999999814e+06,3.385386500000000000e+06,3.517484299999999814e+06,3.319776299999999814e+06,3.443819500000000000e+06,2.853033299999999814e+06,3.417887500000000000e+06,3.461462299999999814e+06,3.615396000000000000e+06,3.249990000000000000e+06,3.042041500000000000e+06,3.210869799999999814e+06,3.255232299999999814e+06,2.794532799999999814e+06,3.383857000000000000e+06,2.604928000000000000e+06,3.400526299999999814e+06,3.234158299999999814e+06,2.686050000000000000e+06,3.184061500000000000e+06,3.193833000000000000e+06,2.797466500000000000e+06,3.166968500000000000e+06,3.279826500000000000e+06,2.911658799999999814e+06,3.145589000000000000e+06,3.003927299999999814e+06,3.073489000000000000e+06,3.016966500000000000e+06,3.018270500000000000e+06,3.133166500000000000e+06,2.826630000000000000e+06,2.854836299999999814e+06,3.461468799999999814e+06,3.481410500000000000e+06,3.004106299999999814e+06,3.544059799999999814e+06,3.185198500000000000e+06,3.385366799999999814e+06,2.939803000000000000e+06,2.884277000000000000e+06,3.018456500000000000e+06,3.344315000000000000e+06,3.527790000000000000e+06,3.376949000000000000e+06,9.532095000000000000e+06,3.134027000000000000e+06,3.030990500000000000e+06,3.840549500000000000e+06,3.615987500000000000e+06,2.863571500000000000e+06,2.700133799999999814e+06,3.172881799999999814e+06,3.079112500000000000e+06,2.824518000000000000e+06,3.808257500000000000e+06,3.032141000000000000e+06,3.009400299999999814e+06,2.860003000000000000e+06,3.269802799999999814e+06,2.746493799999999814e+06,3.157208000000000000e+06,4.212359500000000000e+06,3.069279799999999814e+06,2.937124000000000000e+06,3.166101299999999814e+06,2.721372500000000000e+06,3.079848799999999814e+06,3.128166500000000000e+06,2.521988299999999814e+06,2.912040500000000000e+06,3.155089500000000000e+06,2.982150299999999814e+06,3.362631299999999814e+06,3.225660000000000000e+06,2.641437000000000000e+06,2.983257799999999814e+06,2.819891000000000000e+06,2.701923799999999814e+06,2.988124000000000000e+06,2.609184500000000000e+06,3.036881799999999814e+06,3.289851299999999814e+06,2.816931299999999814e+06,2.649853000000000000e+06,3.047504299999999814e+06,2.825347500000000000e+06,3.030237299999999814e+06,2.933179000000000000e+06,2.957791500000000000e+06,2.402163799999999814e+06,2.888687000000000000e+06,2.559168000000000000e+06,2.319343799999999814e+06,2.391860000000000000e+06,2.773208000000000000e+06,2.322710000000000000e+06,2.113987000000000000e+06,2.438272000000000000e+06,2.520001799999999814e+06,2.523132299999999814e+06,2.290784500000000000e+06,1.693759800000000047e+06,2.004781800000000047e+06,2.681193500000000000e+06,2.458481500000000000e+06,4.005740299999999814e+06,2.021990000000000000e+06,2.402544500000000000e+06,1.811139100000000093e+06,2.174208000000000000e+06,2.196188500000000000e+06,2.215360299999999814e+06,2.277952000000000000e+06,1.978976000000000000e+06,1.610289300000000047e+06,2.143616000000000000e+06,2.400896000000000000e+06,2.284724299999999814e+06,2.385927500000000000e+06,2.463778299999999814e+06,2.310663500000000000e+06,1.717915500000000000e+06,2.117184000000000000e+06,1.451729300000000047e+06,2.408312299999999814e+06,1.962432000000000000e+06,2.323940000000000000e+06,2.191517500000000000e+06,2.667128000000000000e+06,1.804430899999999907e+06,2.039136000000000000e+06,2.641291299999999814e+06,2.089504000000000000e+06,1.999360000000000000e+06,2.407579000000000000e+06,1.847744000000000000e+06,1.789672399999999907e+06,2.091712000000000000e+06,1.971878100000000093e+06,1.836224000000000000e+06,1.718343100000000093e+06,2.330234299999999814e+06,1.989448100000000093e+06,2.077398899999999907e+06,2.277048500000000000e+06,1.652461600000000093e+06,2.393744799999999814e+06,1.700392500000000000e+06,2.140731500000000000e+06,2.310528000000000000e+06,1.655420800000000047e+06,1.911712000000000000e+06,1.931220000000000000e+06,1.869984000000000000e+06,2.192619799999999814e+06,2.207022500000000000e+06,2.094496000000000000e+06,2.205161000000000000e+06,2.168549000000000000e+06,2.213521299999999814e+06,2.641392000000000000e+06,1.937664000000000000e+06,1.814686300000000047e+06,2.274783500000000000e+06,2.034248600000000093e+06,2.080087500000000000e+06,1.841696000000000000e+06,1.873952000000000000e+06,2.117958000000000000e+06,1.961440000000000000e+06,2.158080000000000000e+06,1.794230300000000047e+06,1.702491399999999907e+06,1.831200000000000000e+06,2.342117500000000000e+06,2.013980100000000093e+06,1.973120000000000000e+06,1.601372899999999907e+06,1.809760000000000000e+06,1.772704000000000000e+06,1.895328000000000000e+06,1.404775000000000000e+06,1.991744000000000000e+06,1.896992000000000000e+06,2.132127799999999814e+06,2.038590899999999907e+06,2.072992000000000000e+06,2.074752000000000000e+06,2.171648000000000000e+06,2.151296000000000000e+06,1.932703399999999907e+06,2.127232000000000000e+06,2.256640000000000000e+06,2.101809000000000000e+06,1.791072000000000000e+06,1.936752800000000047e+06,2.026304000000000000e+06,1.725946100000000093e+06,1.907872000000000000e+06,2.010304000000000000e+06,2.153856000000000000e+06,1.981056000000000000e+06,1.952651500000000000e+06,2.227468500000000000e+06,2.038763600000000093e+06,1.571148000000000000e+06,1.961697399999999907e+06,2.203140000000000000e+06,2.160192000000000000e+06,1.690097300000000047e+06,1.896096000000000000e+06,2.076640000000000000e+06,1.819808000000000000e+06,1.896388899999999907e+06,2.214380000000000000e+06,1.731428100000000093e+06,2.172224000000000000e+06,1.895776000000000000e+06,1.544106399999999907e+06,1.560384000000000000e+06,2.044672000000000000e+06,1.705248000000000000e+06,1.976000000000000000e+06,1.835808000000000000e+06,1.883712000000000000e+06,1.785504000000000000e+06,2.004706800000000047e+06,1.587050800000000047e+06,1.831845300000000047e+06,1.360746300000000047e+06,2.057652000000000000e+06,1.856736000000000000e+06,1.564256000000000000e+06,1.831454600000000093e+06,1.723844500000000000e+06,1.925792000000000000e+06,1.930400000000000000e+06,1.768224000000000000e+06,1.842966000000000000e+06,1.669746300000000047e+06,1.678400000000000000e+06,1.850144000000000000e+06,1.371040000000000000e+06,1.594976000000000000e+06,1.820467300000000047e+06,9.717050999999999767e+05,1.653728000000000000e+06,1.580704000000000000e+06,1.524567300000000047e+06,1.526048000000000000e+06,1.537376000000000000e+06,1.589568000000000000e+06,1.542926300000000047e+06,1.399528100000000093e+06,1.425408000000000000e+06,1.301440000000000000e+06,1.671648000000000000e+06,1.319072000000000000e+06,1.619629600000000093e+06,1.620000000000000000e+06,1.759392000000000000e+06,1.586752000000000000e+06,1.523872000000000000e+06,1.621757500000000000e+06,1.559392000000000000e+06,1.817582600000000093e+06,1.330496000000000000e+06,1.459136000000000000e+06,1.332000000000000000e+06,1.360864000000000000e+06,1.202432000000000000e+06,1.690240000000000000e+06,1.191425500000000000e+06,1.390112000000000000e+06,1.586336000000000000e+06,1.802417000000000000e+06,1.414685399999999907e+06,1.473792000000000000e+06,1.922765600000000093e+06,1.684928100000000093e+06,1.905760000000000000e+06,1.631488000000000000e+06,1.816960000000000000e+06,1.558208000000000000e+06,1.400341399999999907e+06,1.284808300000000047e+06,1.344928000000000000e+06,1.628672000000000000e+06,1.659904000000000000e+06,1.391296000000000000e+06,1.718208000000000000e+06,1.373088000000000000e+06,1.331680000000000000e+06,1.530560000000000000e+06,1.532736000000000000e+06,1.676677399999999907e+06,1.430336000000000000e+06,1.536608000000000000e+06,1.297504000000000000e+06,1.254560000000000000e+06,1.356928000000000000e+06,1.453105600000000093e+06,1.312864000000000000e+06,1.493472000000000000e+06,1.338944000000000000e+06,1.646688000000000000e+06,1.412544000000000000e+06,1.917872100000000093e+06,1.406682899999999907e+06,1.319953800000000047e+06,1.216095300000000047e+06,1.789656300000000047e+06,1.555712000000000000e+06,1.596480000000000000e+06,1.580928000000000000e+06,1.717716000000000000e+06,1.885154300000000047e+06,1.397559399999999907e+06,1.696320000000000000e+06,1.811488000000000000e+06,1.710240000000000000e+06,1.686656000000000000e+06,1.586504800000000047e+06,1.585735300000000047e+06,1.870880000000000000e+06,2.040128000000000000e+06,2.191488000000000000e+06,2.288019500000000000e+06,2.129231500000000000e+06,1.662663000000000000e+06,1.684135600000000093e+06,2.050432000000000000e+06,2.050976000000000000e+06,1.993868800000000047e+06,1.705472000000000000e+06,1.591616000000000000e+06,8.893974000000000233e+05,1.821259500000000000e+06,1.082880000000000000e+06,1.358848000000000000e+06,1.069792000000000000e+06,1.119968000000000000e+06,1.144864000000000000e+06,9.927040000000000000e+05,1.085952000000000000e+06,9.794560000000000000e+05,8.617120000000000000e+05,9.490080000000000000e+05,9.331840000000000000e+05,6.944320000000000000e+05,1.083689899999999907e+06,6.036640000000000000e+05,5.583360000000000000e+05,6.199680000000000000e+05,5.532800000000000000e+05,4.186480000000000000e+05,4.097600000000000000e+05,4.662320000000000000e+05,3.421360000000000000e+05,3.115120000000000000e+05,2.294360000000000000e+05,1.759440000000000000e+05,1.228980000000000000e+05,4.470737000000000116e+05,2.205280000000000000e+05,6.567200000000000000e+04,5.643500000000000000e+04,4.459400000000000000e+04,3.977900000000000000e+04,3.817400000000000000e+04,2.023000000000000000e+04,3.125500000000000000e+04,2.033000000000000000e+04,2.083100000000000000e+04,2.193300000000000000e+04,2.694500000000000000e+04,1.512000000000000000e+04,2.023000000000000000e+04,1.011200000000000000e+04,1.311700000000000000e+04,1.181500000000000000e+04,1.151400000000000000e+04,9.111000000000000000e+03,1.081300000000000000e+04,1.131400000000000000e+04,1.091300000000000000e+04,1.041300000000000000e+04,1.171500000000000000e+04,1.101400000000000000e+04,1.111400000000000000e+04,9.812000000000000000e+03,1.181500000000000000e+04,1.071300000000000000e+04,1.061300000000000000e+04,1.181500000000000000e+04,1.091300000000000000e+04,1.021200000000000000e+04,1.031200000000000000e+04,9.611000000000000000e+03,1.592200000000000000e+04,9.712000000000000000e+03,8.310000000000000000e+03,8.610000000000000000e+03,1.091300000000000000e+04,1.071300000000000000e+04,9.511000000000000000e+03,1.001200000000000000e+04,8.109000000000000000e+03,1.001200000000000000e+04,1.241600000000000000e+04,8.209000000000000000e+03,9.011000000000000000e+03,1.341700000000000000e+04,9.812000000000000000e+03,1.041300000000000000e+04,8.710000000000000000e+03,1.071300000000000000e+04,7.408000000000000000e+03,1.351800000000000000e+04,9.011000000000000000e+03,7.609000000000000000e+03,1.562100000000000000e+04,8.610000000000000000e+03,8.410000000000000000e+03,8.710000000000000000e+03,8.910000000000000000e+03,1.121400000000000000e+04,9.611000000000000000e+03,1.161400000000000000e+04,9.411000000000000000e+03,8.109000000000000000e+03,1.061300000000000000e+04,1.001200000000000000e+04,9.611000000000000000e+03,1.091300000000000000e+04,9.211000000000000000e+03,8.710000000000000000e+03,1.031200000000000000e+04,1.081300000000000000e+04,8.310000000000000000e+03,1.021200000000000000e+04,9.311000000000000000e+03,9.011000000000000000e+03,1.101400000000000000e+04,9.311000000000000000e+03,7.909000000000000000e+03,8.510000000000000000e+03,1.071300000000000000e+04,1.261600000000000000e+04,8.610000000000000000e+03,1.131400000000000000e+04,9.511000000000000000e+03,7.909000000000000000e+03,7.108000000000000000e+03,8.810000000000000000e+03,9.011000000000000000e+03,7.008000000000000000e+03,1.081300000000000000e+04,1.051300000000000000e+04,7.909000000000000000e+03,1.061300000000000000e+04,1.061300000000000000e+04,7.508000000000000000e+03,1.111400000000000000e+04,9.812000000000000000e+03,1.021200000000000000e+04,9.311000000000000000e+03,9.111000000000000000e+03,8.009000000000000000e+03,8.610000000000000000e+03,9.211000000000000000e+03,8.410000000000000000e+03,9.712000000000000000e+03,8.610000000000000000e+03,6.807000000000000000e+03,9.912000000000000000e+03,8.009000000000000000e+03,1.021200000000000000e+04,1.071300000000000000e+04,8.410000000000000000e+03,9.812000000000000000e+03,9.311000000000000000e+03,9.111000000000000000e+03,9.611000000000000000e+03,7.208000000000000000e+03,1.201500000000000000e+04,7.308000000000000000e+03,7.909000000000000000e+03,9.411000000000000000e+03,8.610000000000000000e+03,1.061300000000000000e+04,1.071300000000000000e+04,1.071300000000000000e+04,9.912000000000000000e+03,1.021200000000000000e+04,1.061300000000000000e+04,1.061300000000000000e+04,9.611000000000000000e+03,9.511000000000000000e+03,1.011200000000000000e+04,9.211000000000000000e+03,8.810000000000000000e+03,1.061300000000000000e+04,7.909000000000000000e+03,7.709000000000000000e+03,9.111000000000000000e+03,7.909000000000000000e+03,9.411000000000000000e+03,6.807000000000000000e+03,8.009000000000000000e+03,8.209000000000000000e+03,8.209000000000000000e+03,8.310000000000000000e+03,8.209000000000000000e+03,7.809000000000000000e+03,9.712000000000000000e+03,8.510000000000000000e+03,7.408000000000000000e+03,9.611000000000000000e+03,8.910000000000000000e+03,8.009000000000000000e+03,8.009000000000000000e+03,1.011200000000000000e+04,8.810000000000000000e+03,7.909000000000000000e+03,8.510000000000000000e+03,8.910000000000000000e+03,7.709000000000000000e+03,1.051300000000000000e+04,1.081300000000000000e+04,1.041300000000000000e+04,9.511000000000000000e+03,5.606000000000000000e+03,9.912000000000000000e+03,7.308000000000000000e+03,1.071300000000000000e+04,9.211000000000000000e+03,9.912000000000000000e+03,1.101400000000000000e+04,8.410000000000000000e+03,7.408000000000000000e+03,1.121400000000000000e+04,7.609000000000000000e+03,9.912000000000000000e+03,1.061300000000000000e+04,8.610000000000000000e+03,9.111000000000000000e+03,8.710000000000000000e+03,8.410000000000000000e+03,9.712000000000000000e+03,1.001200000000000000e+04,8.209000000000000000e+03,9.211000000000000000e+03,9.211000000000000000e+03,8.310000000000000000e+03,8.610000000000000000e+03,9.111000000000000000e+03,8.410000000000000000e+03,9.912000000000000000e+03,8.710000000000000000e+03,6.908000000000000000e+03,7.408000000000000000e+03,9.812000000000000000e+03,8.410000000000000000e+03,1.021200000000000000e+04,1.121400000000000000e+04,9.111000000000000000e+03,7.709000000000000000e+03,8.710000000000000000e+03,9.511000000000000000e+03,1.121400000000000000e+04,1.121400000000000000e+04,7.809000000000000000e+03,1.001200000000000000e+04,9.011000000000000000e+03,1.011200000000000000e+04,9.111000000000000000e+03,1.011200000000000000e+04,8.109000000000000000e+03,8.410000000000000000e+03,9.411000000000000000e+03,9.912000000000000000e+03,1.071300000000000000e+04,1.151400000000000000e+04,8.710000000000000000e+03,8.109000000000000000e+03,6.908000000000000000e+03,9.111000000000000000e+03,9.211000000000000000e+03,8.009000000000000000e+03,8.510000000000000000e+03,7.809000000000000000e+03,8.910000000000000000e+03,8.209000000000000000e+03,8.109000000000000000e+03,8.209000000000000000e+03,7.809000000000000000e+03,8.810000000000000000e+03,8.810000000000000000e+03,1.011200000000000000e+04,8.610000000000000000e+03,9.411000000000000000e+03,9.211000000000000000e+03,9.812000000000000000e+03,9.311000000000000000e+03,7.809000000000000000e+03,9.011000000000000000e+03,7.208000000000000000e+03,7.809000000000000000e+03,1.091300000000000000e+04,9.712000000000000000e+03,9.611000000000000000e+03,8.410000000000000000e+03,8.810000000000000000e+03,9.611000000000000000e+03,9.011000000000000000e+03,7.609000000000000000e+03,6.607000000000000000e+03,8.610000000000000000e+03,1.061300000000000000e+04,7.308000000000000000e+03,1.041300000000000000e+04,9.411000000000000000e+03,8.310000000000000000e+03,7.809000000000000000e+03,8.310000000000000000e+03,7.709000000000000000e+03,8.410000000000000000e+03,8.810000000000000000e+03,1.011200000000000000e+04,9.511000000000000000e+03,9.712000000000000000e+03,1.141400000000000000e+04,1.021200000000000000e+04,9.211000000000000000e+03,8.810000000000000000e+03,8.910000000000000000e+03,9.712000000000000000e+03,8.710000000000000000e+03,9.211000000000000000e+03,8.910000000000000000e+03,7.809000000000000000e+03,9.812000000000000000e+03,9.411000000000000000e+03,8.009000000000000000e+03,8.209000000000000000e+03,7.408000000000000000e+03,9.511000000000000000e+03,9.411000000000000000e+03,9.511000000000000000e+03,9.111000000000000000e+03,9.111000000000000000e+03,8.209000000000000000e+03,6.908000000000000000e+03,8.710000000000000000e+03,1.021200000000000000e+04,7.909000000000000000e+03,7.909000000000000000e+03,7.909000000000000000e+03,7.909000000000000000e+03,7.609000000000000000e+03,8.009000000000000000e+03,1.131400000000000000e+04,7.408000000000000000e+03,1.031200000000000000e+04,9.511000000000000000e+03,8.810000000000000000e+03,6.607000000000000000e+03,6.807000000000000000e+03,8.109000000000000000e+03,7.508000000000000000e+03,1.792500000000000000e+04,8.009000000000000000e+03,8.610000000000000000e+03,9.011000000000000000e+03,9.611000000000000000e+03,8.109000000000000000e+03,9.511000000000000000e+03,9.011000000000000000e+03,7.709000000000000000e+03,8.910000000000000000e+03,9.912000000000000000e+03,9.111000000000000000e+03,7.809000000000000000e+03,7.208000000000000000e+03,8.410000000000000000e+03,9.111000000000000000e+03,8.109000000000000000e+03,8.209000000000000000e+03,7.909000000000000000e+03,7.909000000000000000e+03,1.011200000000000000e+04,7.508000000000000000e+03,7.308000000000000000e+03,8.510000000000000000e+03,9.812000000000000000e+03,8.710000000000000000e+03,9.011000000000000000e+03,1.191500000000000000e+04,8.810000000000000000e+03,8.310000000000000000e+03,9.611000000000000000e+03,8.109000000000000000e+03,8.410000000000000000e+03,7.809000000000000000e+03,8.209000000000000000e+03,1.051300000000000000e+04,8.810000000000000000e+03,1.011200000000000000e+04,8.910000000000000000e+03,6.908000000000000000e+03,8.810000000000000000e+03,9.712000000000000000e+03,1.061300000000000000e+04,1.011200000000000000e+04,nan
4.795490000000000208e+01,2.196951299999999814e+06,2.599028500000000000e+06,2.916824000000000000e+06,2.411307000000000000e+06,3.134161500000000000e+06,3.871705000000000000e+06,3.946627299999999814e+06,3.120239799999999814e+06,3.368693299999999814e+06,3.695139000000000000e+06,4.258617500000000000e+06,3.973848000000000000e+06,4.121672000000000000e+06,4.184924500000000000e+06,4.387049000000000000e+06,5.558310000000000000e+06,4.487274000000000000e+06,4.618924000000000000e+06,5.360250000000000000e+06,5.461324500000000000e+06,5.213716000000000000e+06,5.976100000000000000e+06,5.897139000000000000e+06,5.759328500000000000e+06,5.955009000000000000e+06,6.996024000000000000e+06,7.006312000000000000e+06,8.280792000000000000e+06,7.528147500000000000e+06,7.992668000000000000e+06,8.387019000000000000e+06,8.616831000000000000e+06,8.801791000000000000e+06,8.195894500000000000e+06,8.131323500000000000e+06,8.216567500000000000e+06,9.271955000000000000e+06,8.393254000000000000e+06,8.804312000000000000e+06,8.701734000000000000e+06,8.221289500000000000e+06,9.744506000000000000e+06,8.332430000000000000e+06,9.003342000000000000e+06,9.134499000000000000e+06,9.167645000000000000e+06,8.895370000000000000e+06,7.958386500000000000e+06,8.148991500000000000e+06,8.012223000000000000e+06,9.372476000000000000e+06,8.232049000000000000e+06,7.716261000000000000e+06,7.490120500000000000e+06,8.405113000000000000e+06,7.559055000000000000e+06,7.975667000000000000e+06,8.093895000000000000e+06,7.661507000000000000e+06,7.476318000000000000e+06,8.452168000000000000e+06,7.850228000000000000e+06,7.208646500000000000e+06,8.215284000000000000e+06,8.122537500000000000e+06,7.630693000000000000e+06,8.225819500000000000e+06,7.409366500000000000e+06,6.808348500000000000e+06,7.473142500000000000e+06,6.495430500000000000e+06,7.155494500000000000e+06,6.896632500000000000e+06,6.224922000000000000e+06,6.884656000000000000e+06,7.045858500000000000e+06,7.279801500000000000e+06,8.099912000000000000e+06,6.864581000000000000e+06,7.119148500000000000e+06,7.675548000000000000e+06,6.903698000000000000e+06,7.092258500000000000e+06,7.725129500000000000e+06,6.966561000000000000e+06,7.018518000000000000e+06,7.095139000000000000e+06,6.604683000000000000e+06,7.729656000000000000e+06,6.735481000000000000e+06,7.394177000000000000e+06,6.382664500000000000e+06,6.063000000000000000e+06,6.475416500000000000e+06,6.583597000000000000e+06,6.431112000000000000e+06,6.847172000000000000e+06,6.183409500000000000e+06,6.514685500000000000e+06,6.138293500000000000e+06,6.005340000000000000e+06,6.384676500000000000e+06,7.608195500000000000e+06,6.320962000000000000e+06,6.775032000000000000e+06,7.366950000000000000e+06,6.774841500000000000e+06,7.168032500000000000e+06,6.636008500000000000e+06,6.948722500000000000e+06,6.580232500000000000e+06,7.686281000000000000e+06,6.570223500000000000e+06,6.679061000000000000e+06,6.125445500000000000e+06,5.700867000000000000e+06,5.541095500000000000e+06,6.170959000000000000e+06,5.915718000000000000e+06,6.022739000000000000e+06,5.977890000000000000e+06,6.420615500000000000e+06,5.897572500000000000e+06,7.045689000000000000e+06,5.851085500000000000e+06,6.345930000000000000e+06,5.535063000000000000e+06,5.382772500000000000e+06,5.605995000000000000e+06,4.950464000000000000e+06,5.197592000000000000e+06,6.105726000000000000e+06,4.763571000000000000e+06,5.318751000000000000e+06,4.711385000000000000e+06,4.868085000000000000e+06,4.905571000000000000e+06,4.935030000000000000e+06,4.399225500000000000e+06,4.627834500000000000e+06,5.277945500000000000e+06,4.881944500000000000e+06,4.670845500000000000e+06,4.801765500000000000e+06,3.911889000000000000e+06,4.491592500000000000e+06,4.778777000000000000e+06,4.152859500000000000e+06,4.294094000000000000e+06,4.293663500000000000e+06,4.182935000000000000e+06,4.260793000000000000e+06,4.534232000000000000e+06,4.807347000000000000e+06,4.010203500000000000e+06,4.614973000000000000e+06,4.127849500000000000e+06,3.851535500000000000e+06,3.923932799999999814e+06,3.891633299999999814e+06,4.225565000000000000e+06,3.855719299999999814e+06,3.603037000000000000e+06,3.988829799999999814e+06,4.311048000000000000e+06,3.865787299999999814e+06,3.217071500000000000e+06,4.265476500000000000e+06,3.461148000000000000e+06,3.814682299999999814e+06,3.506149299999999814e+06,3.362124799999999814e+06,3.882034299999999814e+06,3.860775799999999814e+06,3.162529000000000000e+06,3.227229000000000000e+06,3.381685500000000000e+06,3.552265799999999814e+06,3.684751000000000000e+06,3.028569299999999814e+06,3.868128000000000000e+06,3.396109500000000000e+06,3.204965000000000000e+06,3.324225000000000000e+06,3.496427000000000000e+06,3.362026500000000000e+06,3.168302299999999814e+06,3.188475500000000000e+06,3.559052299999999814e+06,3.437970299999999814e+06,3.514346799999999814e+06,2.953521799999999814e+06,3.111256500000000000e+06,3.831734299999999814e+06,3.108319799999999814e+06,3.223041299999999814e+06,3.412631299999999814e+06,3.392968799999999814e+06,3.142254299999999814e+06,3.185119500000000000e+06,3.054356500000000000e+06,3.214616000000000000e+06,3.171535500000000000e+06,3.440402299999999814e+06,3.616362000000000000e+06,3.319966000000000000e+06,3.113396500000000000e+06,3.339217799999999814e+06,4.014440500000000000e+06,3.454379299999999814e+06,3.403140000000000000e+06,3.065663299999999814e+06,3.368525500000000000e+06,3.328325000000000000e+06,3.508915299999999814e+06,2.964960000000000000e+06,3.352147299999999814e+06,3.931796000000000000e+06,2.913559000000000000e+06,3.512760500000000000e+06,3.162841000000000000e+06,2.892539799999999814e+06,3.190687500000000000e+06,3.785717299999999814e+06,3.216309500000000000e+06,3.514285799999999814e+06,3.205749000000000000e+06,3.208890799999999814e+06,3.122578500000000000e+06,3.232327000000000000e+06,3.064332500000000000e+06,3.596325799999999814e+06,3.193300500000000000e+06,3.441029299999999814e+06,3.143668500000000000e+06,3.430754500000000000e+06,3.139693500000000000e+06,3.292128500000000000e+06,3.339334500000000000e+06,3.444251299999999814e+06,2.901206799999999814e+06,3.341785000000000000e+06,3.153898000000000000e+06,2.987399799999999814e+06,3.231108299999999814e+06,3.119952799999999814e+06,3.152877000000000000e+06,3.662060000000000000e+06,3.319327500000000000e+06,3.289633000000000000e+06,3.181136299999999814e+06,3.357788799999999814e+06,3.139302000000000000e+06,4.079474000000000000e+06,3.249693000000000000e+06,3.523506299999999814e+06,3.490195299999999814e+06,3.407593799999999814e+06,3.360563000000000000e+06,3.150582500000000000e+06,3.111729500000000000e+06,3.757076299999999814e+06,3.293617299999999814e+06,3.328572299999999814e+06,3.923073000000000000e+06,3.365481500000000000e+06,3.321521299999999814e+06,3.368872500000000000e+06,3.168031500000000000e+06,3.362325000000000000e+06,3.438554799999999814e+06,3.304433500000000000e+06,3.193104500000000000e+06,3.880564500000000000e+06,3.258791500000000000e+06,3.377456799999999814e+06,3.239595000000000000e+06,3.667860000000000000e+06,3.978908000000000000e+06,3.269763000000000000e+06,3.272516000000000000e+06,3.291683500000000000e+06,3.324181299999999814e+06,3.888552500000000000e+06,3.856563299999999814e+06,3.180451799999999814e+06,3.350023299999999814e+06,3.001481500000000000e+06,3.335792299999999814e+06,3.753542500000000000e+06,3.720991500000000000e+06,3.313184299999999814e+06,3.915254500000000000e+06,3.435165500000000000e+06,3.420712000000000000e+06,3.614576299999999814e+06,3.555028000000000000e+06,3.516149799999999814e+06,3.509363799999999814e+06,3.666084000000000000e+06,3.582285799999999814e+06,3.781428799999999814e+06,3.900734000000000000e+06,4.148768799999999814e+06,3.089897299999999814e+06,3.773849000000000000e+06,3.197535799999999814e+06,3.402192799999999814e+06,3.898616500000000000e+06,3.622164299999999814e+06,3.625841000000000000e+06,3.735018000000000000e+06,3.616480000000000000e+06,3.303077299999999814e+06,3.341785000000000000e+06,3.641586000000000000e+06,3.945571000000000000e+06,3.392813299999999814e+06,3.631104799999999814e+06,3.477599000000000000e+06,3.317498000000000000e+06,3.236849500000000000e+06,3.429572000000000000e+06,4.062680000000000000e+06,3.355976500000000000e+06,3.395603000000000000e+06,3.284185500000000000e+06,3.173007500000000000e+06,3.567511299999999814e+06,3.636667500000000000e+06,3.484405500000000000e+06,3.019850000000000000e+06,4.141792000000000000e+06,3.389444500000000000e+06,3.662146299999999814e+06,3.537210500000000000e+06,3.458231299999999814e+06,3.396547799999999814e+06,3.428715500000000000e+06,3.613443500000000000e+06,3.482922500000000000e+06,3.274451000000000000e+06,3.550526299999999814e+06,3.462215500000000000e+06,3.049586799999999814e+06,3.246980799999999814e+06,3.241474000000000000e+06,3.670611000000000000e+06,3.339862299999999814e+06,3.291382500000000000e+06,3.339000000000000000e+06,3.867498799999999814e+06,3.450225000000000000e+06,3.588241000000000000e+06,3.404738500000000000e+06,3.081335500000000000e+06,3.414123000000000000e+06,3.504798000000000000e+06,3.131833500000000000e+06,3.247565000000000000e+06,3.181191500000000000e+06,3.204260799999999814e+06,3.126906799999999814e+06,3.221489500000000000e+06,2.987831799999999814e+06,2.987798000000000000e+06,3.370723299999999814e+06,3.167960799999999814e+06,2.864556799999999814e+06,3.441753799999999814e+06,2.928266799999999814e+06,3.146782000000000000e+06,3.280134000000000000e+06,3.373565000000000000e+06,4.018254000000000000e+06,3.154494000000000000e+06,3.334986000000000000e+06,3.251712000000000000e+06,3.227798299999999814e+06,3.717243799999999814e+06,3.047857000000000000e+06,2.717062500000000000e+06,4.506660000000000000e+06,3.250320000000000000e+06,2.886475299999999814e+06,2.962228799999999814e+06,3.075732799999999814e+06,3.249553500000000000e+06,3.037095000000000000e+06,3.451250000000000000e+06,3.100120299999999814e+06,3.160007000000000000e+06,3.225970500000000000e+06,2.981861000000000000e+06,3.235701299999999814e+06,3.126557799999999814e+06,3.794999299999999814e+06,2.814362799999999814e+06,3.269878299999999814e+06,3.772329799999999814e+06,3.258784500000000000e+06,3.106142000000000000e+06,3.471106299999999814e+06,3.401172299999999814e+06,3.928076799999999814e+06,3.192215500000000000e+06,2.815949000000000000e+06,3.780026299999999814e+06,3.256024500000000000e+06,3.344198500000000000e+06,3.439529299999999814e+06,3.092857000000000000e+06,2.974959000000000000e+06,3.144259299999999814e+06,3.607746799999999814e+06,4.675969500000000000e+06,3.048394000000000000e+06,2.948493000000000000e+06,3.145870000000000000e+06,2.820512500000000000e+06,3.137529500000000000e+06,2.981534000000000000e+06,3.413170299999999814e+06,2.986854000000000000e+06,3.586757000000000000e+06,4.235970500000000000e+06,3.577943000000000000e+06,2.876416299999999814e+06,2.838443299999999814e+06,3.561020000000000000e+06,3.445087500000000000e+06,3.058186000000000000e+06,2.908711299999999814e+06,3.147198000000000000e+06,3.353804500000000000e+06,2.948630299999999814e+06,3.535764299999999814e+06,2.893594000000000000e+06,3.498322299999999814e+06,3.653688500000000000e+06,3.177741000000000000e+06,3.290522000000000000e+06,3.874848299999999814e+06,3.711258500000000000e+06,3.257419799999999814e+06,3.191241500000000000e+06,3.525604799999999814e+06,3.406799299999999814e+06,3.746034000000000000e+06,3.522626299999999814e+06,3.293393500000000000e+06,3.345620299999999814e+06,3.713373299999999814e+06,3.614672799999999814e+06,3.596932000000000000e+06,3.810855299999999814e+06,3.704243000000000000e+06,3.986979000000000000e+06,3.891449299999999814e+06,4.041299299999999814e+06,3.656877799999999814e+06,4.284503000000000000e+06,4.522094000000000000e+06,3.465051799999999814e+06,3.827666000000000000e+06,3.423586000000000000e+06,3.460428000000000000e+06,3.688705799999999814e+06,3.533953500000000000e+06,3.367657500000000000e+06,3.402504799999999814e+06,3.522468000000000000e+06,3.730865500000000000e+06,3.238230000000000000e+06,3.211146799999999814e+06,3.888683500000000000e+06,3.723310500000000000e+06,3.798781299999999814e+06,3.542668500000000000e+06,4.138212000000000000e+06,3.618111000000000000e+06,3.742950799999999814e+06,3.795259000000000000e+06,3.549603799999999814e+06,3.860964799999999814e+06,3.481250000000000000e+06,3.783182799999999814e+06,3.337288500000000000e+06,3.602949799999999814e+06,3.196487299999999814e+06,3.799677799999999814e+06,3.769478500000000000e+06,3.386919000000000000e+06,3.375457500000000000e+06,3.436658799999999814e+06,3.735321799999999814e+06,3.463193799999999814e+06,3.048983500000000000e+06,2.840049000000000000e+06,3.094598299999999814e+06,3.625514500000000000e+06,3.539318000000000000e+06,3.496567500000000000e+06,3.610217500000000000e+06,3.435497000000000000e+06,3.081404000000000000e+06,3.029176799999999814e+06,3.508118299999999814e+06,3.442381299999999814e+06,3.273700500000000000e+06,3.501750000000000000e+06,3.504661500000000000e+06,3.182128000000000000e+06,3.789243000000000000e+06,3.295552000000000000e+06,3.459162500000000000e+06,4.045582299999999814e+06,3.474085000000000000e+06,4.127329500000000000e+06,3.776006500000000000e+06,4.077276299999999814e+06,3.589657500000000000e+06,4.316390500000000000e+06,3.833204500000000000e+06,3.723310500000000000e+06,3.874466799999999814e+06,3.775593799999999814e+06,3.378796000000000000e+06,3.581747299999999814e+06,3.869756799999999814e+06,3.817470000000000000e+06,3.500496000000000000e+06,3.681107500000000000e+06,3.980623500000000000e+06,3.684187000000000000e+06,3.428372000000000000e+06,3.453450000000000000e+06,4.190742799999999814e+06,3.641903299999999814e+06,3.428372000000000000e+06,4.566487000000000000e+06,4.110431500000000000e+06,4.243736000000000000e+06,3.772502000000000000e+06,4.125792000000000000e+06,3.811706500000000000e+06,4.222494500000000000e+06,4.171558799999999814e+06,3.930876000000000000e+06,3.776184000000000000e+06,4.249935000000000000e+06,4.239816500000000000e+06,4.069065000000000000e+06,3.616362000000000000e+06,3.974288000000000000e+06,4.267256000000000000e+06,3.594404000000000000e+06,3.350962299999999814e+06,4.149063500000000000e+06,3.747521500000000000e+06,4.134586000000000000e+06,3.648154500000000000e+06,3.921063799999999814e+06,4.521561000000000000e+06,3.540691000000000000e+06,3.564506000000000000e+06,4.112025000000000000e+06,3.697512500000000000e+06,3.951564000000000000e+06,3.797034000000000000e+06,3.822162000000000000e+06,3.650080799999999814e+06,3.988683000000000000e+06,4.253482500000000000e+06,3.845001299999999814e+06,3.952453299999999814e+06,3.877009500000000000e+06,4.182154500000000000e+06,3.962671500000000000e+06,4.022312000000000000e+06,3.520849299999999814e+06,4.132774500000000000e+06,4.050265799999999814e+06,3.638368000000000000e+06,3.820609000000000000e+06,3.796497000000000000e+06,3.682080500000000000e+06,3.856863799999999814e+06,3.525362000000000000e+06,3.959167799999999814e+06,3.933464799999999814e+06,3.629850299999999814e+06,3.844862799999999814e+06,3.520672000000000000e+06,3.730117500000000000e+06,3.512906299999999814e+06,3.712117000000000000e+06,3.628185500000000000e+06,3.242477500000000000e+06,3.513137500000000000e+06,3.938502799999999814e+06,3.615560000000000000e+06,3.716913000000000000e+06,3.587989299999999814e+06,3.725272000000000000e+06,3.922290000000000000e+06,3.741729000000000000e+06,3.521889799999999814e+06,4.086873500000000000e+06,3.991017000000000000e+06,3.653456000000000000e+06,3.670559500000000000e+06,3.949291799999999814e+06,3.369506299999999814e+06,3.710830000000000000e+06,3.793094299999999814e+06,3.805662500000000000e+06,3.514742299999999814e+06,3.606261799999999814e+06,3.695939000000000000e+06,4.301023500000000000e+06,3.820830000000000000e+06,3.834973000000000000e+06,3.863269500000000000e+06,4.142875000000000000e+06,3.814596799999999814e+06,3.828557299999999814e+06,4.698510000000000000e+06,4.568306000000000000e+06,3.902012799999999814e+06,4.655968000000000000e+06,4.340255000000000000e+06,4.580436500000000000e+06,4.041782000000000000e+06,4.298212500000000000e+06,4.122633799999999814e+06,4.023745000000000000e+06,3.606832000000000000e+06,3.507003500000000000e+06,4.111555500000000000e+06,3.577747299999999814e+06,4.127342000000000000e+06,4.087503000000000000e+06,3.786664299999999814e+06,3.794581000000000000e+06,3.835920500000000000e+06,4.164986500000000000e+06,3.693839000000000000e+06,3.945411000000000000e+06,3.539586000000000000e+06,3.684618500000000000e+06,4.278915000000000000e+06,4.271436500000000000e+06,4.089281000000000000e+06,3.719897500000000000e+06,3.619744799999999814e+06,3.970578799999999814e+06,3.777741000000000000e+06,3.522003799999999814e+06,3.502958000000000000e+06,3.614691500000000000e+06,4.032508000000000000e+06,3.952028500000000000e+06,3.860008799999999814e+06,3.951237799999999814e+06,3.742059000000000000e+06,3.824894000000000000e+06,3.950168799999999814e+06,3.604948299999999814e+06,4.378464500000000000e+06,3.877122000000000000e+06,3.955334500000000000e+06,4.215852000000000000e+06,3.649936799999999814e+06,4.004941299999999814e+06,3.898598799999999814e+06,3.803961500000000000e+06,3.935574500000000000e+06,4.348528000000000000e+06,3.883587299999999814e+06,4.078204500000000000e+06,3.867864000000000000e+06,3.779668000000000000e+06,3.778761000000000000e+06,4.351820000000000000e+06,3.717533000000000000e+06,3.895538500000000000e+06,3.809385299999999814e+06,4.010740799999999814e+06,3.741395299999999814e+06,3.796129299999999814e+06,3.934629500000000000e+06,3.631668000000000000e+06,3.456564299999999814e+06,3.692762799999999814e+06,4.068102000000000000e+06,4.022511500000000000e+06,4.029979500000000000e+06,3.393168799999999814e+06,3.583044500000000000e+06,3.797794000000000000e+06,3.082069000000000000e+06,3.364656799999999814e+06,3.334425299999999814e+06,3.465956299999999814e+06,3.351237500000000000e+06,3.659871299999999814e+06,3.332250799999999814e+06,3.551805299999999814e+06,3.475209500000000000e+06,3.160412299999999814e+06,3.511375500000000000e+06,3.457234500000000000e+06,3.318720299999999814e+06,3.237289500000000000e+06,3.674012500000000000e+06,3.684152799999999814e+06,3.554351000000000000e+06,3.295770500000000000e+06,3.391781299999999814e+06,3.394271799999999814e+06,3.447086000000000000e+06,3.272559500000000000e+06,3.470167299999999814e+06,3.245021799999999814e+06,3.616580500000000000e+06,3.143329000000000000e+06,3.266349299999999814e+06,3.318894500000000000e+06,3.100133000000000000e+06,3.229274500000000000e+06,3.125403000000000000e+06,3.482509000000000000e+06,3.102015000000000000e+06,3.294005000000000000e+06,3.052863000000000000e+06,3.872528799999999814e+06,3.252961799999999814e+06,3.350025000000000000e+06,3.268286500000000000e+06,3.682012000000000000e+06,3.406460000000000000e+06,3.111309299999999814e+06,3.716484799999999814e+06,3.417987500000000000e+06,3.549646799999999814e+06,3.429571799999999814e+06,3.476600000000000000e+06,3.285928500000000000e+06,3.143242000000000000e+06,3.176620799999999814e+06,3.268525799999999814e+06,4.063747299999999814e+06,3.156431299999999814e+06,3.261134299999999814e+06,3.046187500000000000e+06,3.022431799999999814e+06,3.462506299999999814e+06,4.043694500000000000e+06,3.586377500000000000e+06,3.522981000000000000e+06,3.239288799999999814e+06,3.762631799999999814e+06,5.449233500000000000e+06,3.261418299999999814e+06,3.750365299999999814e+06,3.511369799999999814e+06,3.172914000000000000e+06,3.201926000000000000e+06,3.321699000000000000e+06,3.307566500000000000e+06,3.737310799999999814e+06,4.947826500000000000e+06,3.036175000000000000e+06,3.944505500000000000e+06,3.429410500000000000e+06,4.006830299999999814e+06,3.945667299999999814e+06,3.656028799999999814e+06,3.306430000000000000e+06,3.487837500000000000e+06,3.046676299999999814e+06,3.609791000000000000e+06,3.271334799999999814e+06,3.740669500000000000e+06,3.309195500000000000e+06,3.484405500000000000e+06,3.173683500000000000e+06,3.173326500000000000e+06,3.001754500000000000e+06,3.315625000000000000e+06,3.590664000000000000e+06,3.401067299999999814e+06,3.335369500000000000e+06,3.552444299999999814e+06,3.258791500000000000e+06,2.971281299999999814e+06,3.482509000000000000e+06,3.757460799999999814e+06,3.273973799999999814e+06,3.166629500000000000e+06,3.293215299999999814e+06,3.087802299999999814e+06,3.258724299999999814e+06,3.141610000000000000e+06,3.016849299999999814e+06,3.191642299999999814e+06,3.013382500000000000e+06,3.144702000000000000e+06,3.397662500000000000e+06,3.221180799999999814e+06,3.311339799999999814e+06,3.255252000000000000e+06,3.585518000000000000e+06,3.209999799999999814e+06,3.515580000000000000e+06,3.462817500000000000e+06,3.465956299999999814e+06,3.754324000000000000e+06,3.680082799999999814e+06,3.475209500000000000e+06,3.004501500000000000e+06,3.624863299999999814e+06,4.544540000000000000e+06,3.827666000000000000e+06,3.410300000000000000e+06,2.885417500000000000e+06,3.503962500000000000e+06,3.569450000000000000e+06,3.759739799999999814e+06,3.588138000000000000e+06,3.435768799999999814e+06,4.266220000000000000e+06,3.256969500000000000e+06,3.411963000000000000e+06,3.111105299999999814e+06,2.938404000000000000e+06,2.817988000000000000e+06,3.631638799999999814e+06,2.924257000000000000e+06,3.156332799999999814e+06,3.117926799999999814e+06,3.119876500000000000e+06,3.057230299999999814e+06,3.141855000000000000e+06,3.516149799999999814e+06,3.591202500000000000e+06,3.244221500000000000e+06,3.156378000000000000e+06,4.213265000000000000e+06,3.144798000000000000e+06,3.851994000000000000e+06,2.600231000000000000e+06,3.432108500000000000e+06,3.544578500000000000e+06,3.657599299999999814e+06,3.282231799999999814e+06,3.481303500000000000e+06,3.691072000000000000e+06,3.633389299999999814e+06,2.850314000000000000e+06,3.012570000000000000e+06,3.181581500000000000e+06,3.276531000000000000e+06,3.154383000000000000e+06,3.692647500000000000e+06,3.509205500000000000e+06,2.978625000000000000e+06,3.446629799999999814e+06,3.186916299999999814e+06,6.567426000000000000e+06,3.896200500000000000e+06,2.822006799999999814e+06,2.687345500000000000e+06,2.808505000000000000e+06,2.276168500000000000e+06,2.830231299999999814e+06,2.488812799999999814e+06,2.847499500000000000e+06,2.954352500000000000e+06,2.804012000000000000e+06,2.624649000000000000e+06,2.737568500000000000e+06,2.973089000000000000e+06,2.826328500000000000e+06,2.981664000000000000e+06,3.280192500000000000e+06,2.971039500000000000e+06,3.451332299999999814e+06,3.165033000000000000e+06,3.056505500000000000e+06,2.948838799999999814e+06,2.930806500000000000e+06,2.652650000000000000e+06,2.991353000000000000e+06,3.335937500000000000e+06,3.195148500000000000e+06,2.906978799999999814e+06,2.705249299999999814e+06,2.828660500000000000e+06,3.145992500000000000e+06,3.247547299999999814e+06,3.213480799999999814e+06,2.850573500000000000e+06,3.192479000000000000e+06,3.883004500000000000e+06,3.458812500000000000e+06,3.206076799999999814e+06,3.273955799999999814e+06,3.534636299999999814e+06,3.489043500000000000e+06,3.132645500000000000e+06,3.691666500000000000e+06,3.089020000000000000e+06,3.323788299999999814e+06,3.265402799999999814e+06,3.378622000000000000e+06,3.156703299999999814e+06,3.336542299999999814e+06,3.174134799999999814e+06,3.174227299999999814e+06,3.237139299999999814e+06,3.217268299999999814e+06,3.076769500000000000e+06,2.907235299999999814e+06,3.100270500000000000e+06,3.318332299999999814e+06,3.261829799999999814e+06,3.582559500000000000e+06,3.489588000000000000e+06,3.474006299999999814e+06,3.520372500000000000e+06,3.194572799999999814e+06,3.093688500000000000e+06,3.545427500000000000e+06,3.285570799999999814e+06,3.587899500000000000e+06,3.303667000000000000e+06,3.385818799999999814e+06,4.333290000000000000e+06,3.288990799999999814e+06,3.308266799999999814e+06,3.705693799999999814e+06,3.224696799999999814e+06,3.512000500000000000e+06,3.218079799999999814e+06,3.310170299999999814e+06,3.337912500000000000e+06,2.928200000000000000e+06,3.563693500000000000e+06,3.707055299999999814e+06,3.115145000000000000e+06,3.303816799999999814e+06,3.071615000000000000e+06,3.182063500000000000e+06,3.254728799999999814e+06,3.132300000000000000e+06,3.368062500000000000e+06,3.579618299999999814e+06,3.572207500000000000e+06,3.749989000000000000e+06,3.080124500000000000e+06,3.196335299999999814e+06,3.609748000000000000e+06,2.895854299999999814e+06,2.942165799999999814e+06,3.112991500000000000e+06,2.809466299999999814e+06,3.419200000000000000e+06,3.584328000000000000e+06,3.519335799999999814e+06,2.974406500000000000e+06,3.092213000000000000e+06,3.124663799999999814e+06,3.442567500000000000e+06,3.285933799999999814e+06,3.201842000000000000e+06,3.123030799999999814e+06,3.134802000000000000e+06,3.220298799999999814e+06,3.022032000000000000e+06,2.824367000000000000e+06,3.119624299999999814e+06,4.128367500000000000e+06,3.724187500000000000e+06,3.271227500000000000e+06,3.772654500000000000e+06,3.753135500000000000e+06,3.440718799999999814e+06,3.114139500000000000e+06,3.555961500000000000e+06,2.994498000000000000e+06,3.289481299999999814e+06,2.999772799999999814e+06,3.173776500000000000e+06,3.401214799999999814e+06,3.147031000000000000e+06,3.495851299999999814e+06,3.227095000000000000e+06,3.363719799999999814e+06,3.355732000000000000e+06,3.207401299999999814e+06,3.074969299999999814e+06,3.765260500000000000e+06,2.872151799999999814e+06,3.143224500000000000e+06,2.768401000000000000e+06,3.255511000000000000e+06,3.305394500000000000e+06,3.326243500000000000e+06,3.411164500000000000e+06,3.435497000000000000e+06,3.301475500000000000e+06,3.170429000000000000e+06,3.158209000000000000e+06,3.398597000000000000e+06,3.293320000000000000e+06,3.928795500000000000e+06,3.040895500000000000e+06,3.165972000000000000e+06,3.164887000000000000e+06,2.944415000000000000e+06,3.195169299999999814e+06,3.528683000000000000e+06,2.813042500000000000e+06,2.927980000000000000e+06,3.012039799999999814e+06,2.967113299999999814e+06,3.165480000000000000e+06,3.213676500000000000e+06,2.801755000000000000e+06,3.187806500000000000e+06,2.828958000000000000e+06,2.999302000000000000e+06,3.159109799999999814e+06,3.167603000000000000e+06,2.916111500000000000e+06,3.199953500000000000e+06,3.845347000000000000e+06,3.156808500000000000e+06,3.542492500000000000e+06,3.516235500000000000e+06,3.615396000000000000e+06,3.516885000000000000e+06,3.382574000000000000e+06,3.147450000000000000e+06,2.711501500000000000e+06,2.955676000000000000e+06,2.976880000000000000e+06,2.885712500000000000e+06,2.951544500000000000e+06,3.146218799999999814e+06,3.195434500000000000e+06,3.611395000000000000e+06,2.962666799999999814e+06,2.787516299999999814e+06,2.617581799999999814e+06,2.936288299999999814e+06,3.155484799999999814e+06,2.547789000000000000e+06,3.373832000000000000e+06,3.066087500000000000e+06,3.331552799999999814e+06,2.939682500000000000e+06,2.878833000000000000e+06,2.910150000000000000e+06,2.473940000000000000e+06,3.306443500000000000e+06,3.672812500000000000e+06,3.073735000000000000e+06,3.041644500000000000e+06,2.854364299999999814e+06,3.218996799999999814e+06,3.368435799999999814e+06,3.168899000000000000e+06,2.923626299999999814e+06,3.238924500000000000e+06,2.855027500000000000e+06,3.041788799999999814e+06,2.905183799999999814e+06,2.959374500000000000e+06,3.163564000000000000e+06,3.531076500000000000e+06,3.563747000000000000e+06,2.979224500000000000e+06,3.085827799999999814e+06,3.305177000000000000e+06,2.833028000000000000e+06,2.879443000000000000e+06,3.051006299999999814e+06,2.904931799999999814e+06,3.281114299999999814e+06,2.911399799999999814e+06,2.784041299999999814e+06,2.869962500000000000e+06,3.013481000000000000e+06,2.986562500000000000e+06,3.274161500000000000e+06,2.753320000000000000e+06,2.969135000000000000e+06,3.319274299999999814e+06,3.623495000000000000e+06,3.290082299999999814e+06,2.866134000000000000e+06,2.858223500000000000e+06,2.631465500000000000e+06,3.146267299999999814e+06,2.938126299999999814e+06,2.854157000000000000e+06,3.068736299999999814e+06,2.930594000000000000e+06,2.604789500000000000e+06,2.880436500000000000e+06,3.195728000000000000e+06,3.418760299999999814e+06,3.140424500000000000e+06,2.808386799999999814e+06,2.677780000000000000e+06,2.865606299999999814e+06,3.010432299999999814e+06,2.715128799999999814e+06,3.243591500000000000e+06,2.453504500000000000e+06,2.416166799999999814e+06,2.769994500000000000e+06,2.278851500000000000e+06,2.452032000000000000e+06,2.450438299999999814e+06,2.236837500000000000e+06,2.528680500000000000e+06,1.804326899999999907e+06,2.154896000000000000e+06,2.520192000000000000e+06,2.564233000000000000e+06,2.048668000000000000e+06,2.458242500000000000e+06,2.199697500000000000e+06,2.132651000000000000e+06,2.301298500000000000e+06,2.280448000000000000e+06,2.015604899999999907e+06,2.495294500000000000e+06,1.734232500000000000e+06,2.310414500000000000e+06,2.113088000000000000e+06,2.533198299999999814e+06,1.884032000000000000e+06,2.129856000000000000e+06,2.440512000000000000e+06,2.203559500000000000e+06,2.064352000000000000e+06,2.011744000000000000e+06,1.984136899999999907e+06,2.367168000000000000e+06,2.150355299999999814e+06,2.368499500000000000e+06,1.934961000000000000e+06,2.144320000000000000e+06,2.250229000000000000e+06,2.093056000000000000e+06,1.992864000000000000e+06,2.195712000000000000e+06,2.288494000000000000e+06,1.695279000000000000e+06,2.302813799999999814e+06,1.913152000000000000e+06,2.089824000000000000e+06,1.726488300000000047e+06,2.212288000000000000e+06,1.583099300000000047e+06,2.016384000000000000e+06,2.167197500000000000e+06,2.067680000000000000e+06,1.971878100000000093e+06,1.902048000000000000e+06,2.181413000000000000e+06,2.034720000000000000e+06,2.057682399999999907e+06,2.439840000000000000e+06,1.844866300000000047e+06,1.841169000000000000e+06,1.651641800000000047e+06,2.470282500000000000e+06,1.988672000000000000e+06,2.052960000000000000e+06,2.679788299999999814e+06,2.011563399999999907e+06,2.458308500000000000e+06,2.273472000000000000e+06,1.955808000000000000e+06,1.823552000000000000e+06,1.919296000000000000e+06,1.906592300000000047e+06,1.897536000000000000e+06,1.874650300000000047e+06,2.129724000000000000e+06,1.654816000000000000e+06,2.053193600000000093e+06,1.784928000000000000e+06,2.030651800000000047e+06,2.377719500000000000e+06,1.919616000000000000e+06,2.104896000000000000e+06,1.967616000000000000e+06,1.577663000000000000e+06,2.232064000000000000e+06,2.202576799999999814e+06,2.191500299999999814e+06,2.008416000000000000e+06,1.547483500000000000e+06,1.680448000000000000e+06,1.715603600000000093e+06,2.106279799999999814e+06,1.877888000000000000e+06,1.750656000000000000e+06,1.838976000000000000e+06,2.336563799999999814e+06,1.906880000000000000e+06,1.897760000000000000e+06,1.708556800000000047e+06,1.898208000000000000e+06,1.748928000000000000e+06,1.654176000000000000e+06,2.039040000000000000e+06,1.868448000000000000e+06,2.342383299999999814e+06,2.183680000000000000e+06,2.137280000000000000e+06,2.147202500000000000e+06,2.026208000000000000e+06,2.243377799999999814e+06,2.088736000000000000e+06,2.222182500000000000e+06,2.057056000000000000e+06,2.230272000000000000e+06,1.539813500000000000e+06,2.113664000000000000e+06,2.067544000000000000e+06,1.848832000000000000e+06,1.771695899999999907e+06,2.345940000000000000e+06,2.086848000000000000e+06,2.489024000000000000e+06,2.012064000000000000e+06,2.456292299999999814e+06,1.961536000000000000e+06,2.338328000000000000e+06,1.803910800000000047e+06,2.215010299999999814e+06,1.873120500000000000e+06,2.213263799999999814e+06,1.884576000000000000e+06,1.782215600000000093e+06,1.827512399999999907e+06,2.102144000000000000e+06,1.965632000000000000e+06,1.758624000000000000e+06,1.831200000000000000e+06,1.988896000000000000e+06,1.878880000000000000e+06,1.665664000000000000e+06,1.551122500000000000e+06,2.008348600000000093e+06,1.460960000000000000e+06,1.828135600000000093e+06,1.683712000000000000e+06,1.269836500000000000e+06,1.879104000000000000e+06,1.213758899999999907e+06,1.822784000000000000e+06,1.766816000000000000e+06,1.711328000000000000e+06,1.753408000000000000e+06,1.974660300000000047e+06,2.046042000000000000e+06,1.633760000000000000e+06,1.758304000000000000e+06,1.534144000000000000e+06,1.575936000000000000e+06,1.710912000000000000e+06,1.857014899999999907e+06,1.722880000000000000e+06,1.733120000000000000e+06,2.004017300000000047e+06,1.796416000000000000e+06,1.956384000000000000e+06,1.545472000000000000e+06,2.161642000000000000e+06,1.869864500000000000e+06,1.518592000000000000e+06,1.498336000000000000e+06,1.639936000000000000e+06,1.582528000000000000e+06,1.153804899999999907e+06,1.643744000000000000e+06,1.570528000000000000e+06,1.525184000000000000e+06,1.414144000000000000e+06,1.423904000000000000e+06,1.319072000000000000e+06,1.346528000000000000e+06,1.694688000000000000e+06,1.302752000000000000e+06,1.266176000000000000e+06,1.264992000000000000e+06,1.504800000000000000e+06,1.511168000000000000e+06,1.747941399999999907e+06,1.716992000000000000e+06,1.465184000000000000e+06,1.384128000000000000e+06,1.501946500000000000e+06,1.361088000000000000e+06,1.449472000000000000e+06,1.819739300000000047e+06,1.588704000000000000e+06,1.468064000000000000e+06,1.584256000000000000e+06,1.295488000000000000e+06,1.834702800000000047e+06,1.690558600000000093e+06,1.842283000000000000e+06,1.579616000000000000e+06,1.688928000000000000e+06,1.422816000000000000e+06,1.880449300000000047e+06,1.517408000000000000e+06,1.315968000000000000e+06,1.174752000000000000e+06,1.180260899999999907e+06,1.394176000000000000e+06,1.035112699999999953e+06,1.127896899999999907e+06,1.133952000000000000e+06,1.319712000000000000e+06,1.384000000000000000e+06,2.034347899999999907e+06,1.712416000000000000e+06,1.415840000000000000e+06,1.329984000000000000e+06,1.266912000000000000e+06,1.048188900000000023e+06,1.474624000000000000e+06,1.896781300000000047e+06,1.506720000000000000e+06,1.840480500000000000e+06,1.605672000000000000e+06,1.381440000000000000e+06,1.725056000000000000e+06,1.532832000000000000e+06,1.602880000000000000e+06,1.647648000000000000e+06,1.708191000000000000e+06,1.330121300000000047e+06,1.553120000000000000e+06,1.747936000000000000e+06,1.990336000000000000e+06,1.617651000000000000e+06,1.995604899999999907e+06,1.631060800000000047e+06,2.179456000000000000e+06,2.390080000000000000e+06,2.023872000000000000e+06,1.382631300000000047e+06,2.477797000000000000e+06,1.970797000000000000e+06,1.970240000000000000e+06,1.896544000000000000e+06,1.896768000000000000e+06,1.623136000000000000e+06,1.569760000000000000e+06,1.578014000000000000e+06,1.317056000000000000e+06,1.378880000000000000e+06,1.088160000000000000e+06,9.740960000000000000e+05,1.337248000000000000e+06,1.064096000000000000e+06,1.038592000000000000e+06,1.167103600000000093e+06,1.052928000000000000e+06,9.259520000000000000e+05,7.390240000000000000e+05,7.313440000000000000e+05,7.017760000000000000e+05,9.384125999999999767e+05,6.120160000000000000e+05,5.085840000000000000e+05,7.097600000000000000e+05,5.644000000000000000e+05,4.204880000000000000e+05,4.662320000000000000e+05,3.941280000000000000e+05,3.452960000000000000e+05,2.803280000000000000e+05,2.420960000000000000e+05,1.740240000000000000e+05,1.811960000000000000e+05,1.379080000000000000e+05,1.226960000000000000e+05,6.748000000000000000e+04,6.025000000000000000e+04,4.419200000000000000e+04,3.636900000000000000e+04,2.724500000000000000e+04,1.952900000000000000e+04,2.273500000000000000e+04,2.584200000000000000e+04,1.832600000000000000e+04,1.472000000000000000e+04,1.742500000000000000e+04,1.341700000000000000e+04,1.231600000000000000e+04,1.411900000000000000e+04,1.632200000000000000e+04,1.281600000000000000e+04,1.011200000000000000e+04,1.151400000000000000e+04,1.121400000000000000e+04,1.361800000000000000e+04,9.111000000000000000e+03,1.051300000000000000e+04,1.021200000000000000e+04,1.021200000000000000e+04,1.081300000000000000e+04,1.191500000000000000e+04,9.712000000000000000e+03,1.091300000000000000e+04,1.071300000000000000e+04,1.001200000000000000e+04,2.383800000000000000e+04,1.361800000000000000e+04,1.161400000000000000e+04,1.001200000000000000e+04,1.111400000000000000e+04,7.609000000000000000e+03,1.121400000000000000e+04,1.031200000000000000e+04,1.081300000000000000e+04,1.121400000000000000e+04,1.141400000000000000e+04,1.121400000000000000e+04,1.031200000000000000e+04,8.910000000000000000e+03,1.001200000000000000e+04,1.101400000000000000e+04,9.611000000000000000e+03,9.912000000000000000e+03,9.912000000000000000e+03,9.311000000000000000e+03,8.710000000000000000e+03,8.910000000000000000e+03,1.171500000000000000e+04,8.710000000000000000e+03,9.511000000000000000e+03,9.111000000000000000e+03,9.712000000000000000e+03,1.081300000000000000e+04,1.001200000000000000e+04,1.111400000000000000e+04,8.910000000000000000e+03,9.611000000000000000e+03,8.310000000000000000e+03,8.710000000000000000e+03,9.511000000000000000e+03,8.610000000000000000e+03,1.121400000000000000e+04,1.051300000000000000e+04,1.061300000000000000e+04,8.910000000000000000e+03,1.061300000000000000e+04,9.712000000000000000e+03,8.710000000000000000e+03,9.011000000000000000e+03,5.306000000000000000e+03,8.710000000000000000e+03,9.912000000000000000e+03,8.910000000000000000e+03,8.810000000000000000e+03,9.912000000000000000e+03,1.101400000000000000e+04,9.712000000000000000e+03,8.610000000000000000e+03,9.511000000000000000e+03,9.211000000000000000e+03,9.511000000000000000e+03,9.111000000000000000e+03,1.081300000000000000e+04,8.209000000000000000e+03,1.301700000000000000e+04,8.109000000000000000e+03,7.308000000000000000e+03,8.310000000000000000e+03,8.810000000000000000e+03,9.211000000000000000e+03,9.511000000000000000e+03,6.607000000000000000e+03,6.607000000000000000e+03,8.209000000000000000e+03,8.610000000000000000e+03,7.809000000000000000e+03,7.709000000000000000e+03,9.511000000000000000e+03,1.071300000000000000e+04,1.121400000000000000e+04,9.311000000000000000e+03,7.609000000000000000e+03,7.508000000000000000e+03,1.041300000000000000e+04,9.712000000000000000e+03,9.111000000000000000e+03,1.001200000000000000e+04,8.109000000000000000e+03,9.011000000000000000e+03,1.101400000000000000e+04,9.111000000000000000e+03,8.310000000000000000e+03,9.812000000000000000e+03,8.610000000000000000e+03,1.071300000000000000e+04,9.011000000000000000e+03,9.211000000000000000e+03,9.712000000000000000e+03,7.408000000000000000e+03,8.009000000000000000e+03,1.081300000000000000e+04,9.511000000000000000e+03,1.682300000000000000e+04,1.091300000000000000e+04,1.091300000000000000e+04,1.081300000000000000e+04,1.101400000000000000e+04,9.111000000000000000e+03,9.411000000000000000e+03,8.710000000000000000e+03,1.071300000000000000e+04,6.006000000000000000e+03,8.510000000000000000e+03,9.111000000000000000e+03,8.109000000000000000e+03,8.009000000000000000e+03,7.709000000000000000e+03,9.311000000000000000e+03,6.807000000000000000e+03,8.510000000000000000e+03,9.111000000000000000e+03,9.411000000000000000e+03,7.208000000000000000e+03,8.410000000000000000e+03,1.041300000000000000e+04,9.912000000000000000e+03,8.510000000000000000e+03,9.211000000000000000e+03,6.807000000000000000e+03,7.508000000000000000e+03,8.109000000000000000e+03,9.812000000000000000e+03,9.611000000000000000e+03,6.307000000000000000e+03,9.011000000000000000e+03,9.712000000000000000e+03,9.611000000000000000e+03,9.611000000000000000e+03,1.031200000000000000e+04,9.611000000000000000e+03,9.411000000000000000e+03,7.508000000000000000e+03,8.310000000000000000e+03,9.411000000000000000e+03,7.809000000000000000e+03,9.411000000000000000e+03,8.410000000000000000e+03,1.221500000000000000e+04,7.809000000000000000e+03,9.611000000000000000e+03,7.909000000000000000e+03,1.041300000000000000e+04,1.001200000000000000e+04,9.011000000000000000e+03,9.712000000000000000e+03,9.411000000000000000e+03,7.008000000000000000e+03,8.109000000000000000e+03,7.709000000000000000e+03,8.710000000000000000e+03,9.011000000000000000e+03,8.910000000000000000e+03,9.111000000000000000e+03,9.912000000000000000e+03,9.411000000000000000e+03,9.011000000000000000e+03,8.810000000000000000e+03,8.910000000000000000e+03,7.809000000000000000e+03,8.810000000000000000e+03,9.411000000000000000e+03,1.041300000000000000e+04,9.211000000000000000e+03,9.111000000000000000e+03,7.709000000000000000e+03,7.408000000000000000e+03,1.001200000000000000e+04,1.081300000000000000e+04,7.508000000000000000e+03,8.910000000000000000e+03,7.308000000000000000e+03,8.810000000000000000e+03,6.006000000000000000e+03,9.411000000000000000e+03,7.308000000000000000e+03,1.041300000000000000e+04,7.709000000000000000e+03,8.710000000000000000e+03,9.912000000000000000e+03,1.331700000000000000e+04,8.810000000000000000e+03,1.051300000000000000e+04,7.809000000000000000e+03,9.011000000000000000e+03,1.191500000000000000e+04,7.909000000000000000e+03,8.009000000000000000e+03,8.510000000000000000e+03,8.810000000000000000e+03,8.209000000000000000e+03,8.810000000000000000e+03,7.408000000000000000e+03,8.009000000000000000e+03,9.812000000000000000e+03,8.810000000000000000e+03,1.061300000000000000e+04,8.710000000000000000e+03,8.510000000000000000e+03,8.209000000000000000e+03,9.912000000000000000e+03,8.109000000000000000e+03,8.510000000000000000e+03,7.709000000000000000e+03,7.809000000000000000e+03,8.810000000000000000e+03,7.108000000000000000e+03,9.111000000000000000e+03,9.311000000000000000e+03,7.709000000000000000e+03,7.809000000000000000e+03,7.809000000000000000e+03,8.610000000000000000e+03,1.071300000000000000e+04,9.311000000000000000e+03,7.508000000000000000e+03,1.071300000000000000e+04,8.310000000000000000e+03,8.209000000000000000e+03,9.111000000000000000e+03,9.812000000000000000e+03,9.912000000000000000e+03,1.091300000000000000e+04,8.510000000000000000e+03,8.710000000000000000e+03,8.410000000000000000e+03,8.710000000000000000e+03,9.311000000000000000e+03,7.709000000000000000e+03,8.610000000000000000e+03,9.211000000000000000e+03,8.510000000000000000e+03,9.211000000000000000e+03,8.910000000000000000e+03,8.009000000000000000e+03,8.510000000000000000e+03,8.310000000000000000e+03,7.308000000000000000e+03,1.041300000000000000e+04,8.009000000000000000e+03,6.307000000000000000e+03,9.611000000000000000e+03,9.411000000000000000e+03,7.709000000000000000e+03,8.109000000000000000e+03,9.311000000000000000e+03,7.709000000000000000e+03,8.510000000000000000e+03,1.011200000000000000e+04,8.410000000000000000e+03,1.131400000000000000e+04,9.912000000000000000e+03,1.081300000000000000e+04,8.109000000000000000e+03,9.111000000000000000e+03,7.609000000000000000e+03,9.812000000000000000e+03,9.211000000000000000e+03,1.071300000000000000e+04,9.611000000000000000e+03,7.208000000000000000e+03,9.812000000000000000e+03,7.508000000000000000e+03,7.909000000000000000e+03,7.108000000000000000e+03,7.809000000000000000e+03,8.109000000000000000e+03,7.008000000000000000e+03,9.111000000000000000e+03,9.411000000000000000e+03,9.311000000000000000e+03,8.910000000000000000e+03,8.009000000000000000e+03,8.109000000000000000e+03,7.909000000000000000e+03,7.809000000000000000e+03,1.081300000000000000e+04,1.081300000000000000e+04,8.209000000000000000e+03,7.508000000000000000e+03,1.171500000000000000e+04,8.109000000000000000e+03,9.912000000000000000e+03,7.008000000000000000e+03,1.221500000000000000e+04,9.611000000000000000e+03,9.712000000000000000e+03,8.810000000000000000e+03,9.011000000000000000e+03,9.712000000000000000e+03,9.111000000000000000e+03,9.712000000000000000e+03,8.810000000000000000e+03,8.610000000000000000e+03,8.910000000000000000e+03,8.810000000000000000e+03,8.910000000000000000e+03,7.609000000000000000e+03,7.909000000000000000e+03,9.812000000000000000e+03,8.209000000000000000e+03,1.041300000000000000e+04,1.001200000000000000e+04,7.308000000000000000e+03,8.610000000000000000e+03,9.211000000000000000e+03,8.410000000000000000e+03,8.610000000000000000e+03,8.009000000000000000e+03,8.710000000000000000e+03,1.121400000000000000e+04,9.211000000000000000e+03,8.910000000000000000e+03,7.408000000000000000e+03,8.310000000000000000e+03,8.410000000000000000e+03,nan
[truncated: 481,570 more chars]
