# Supplementary material for: Otolith microchemistry and diadromy in Patagonian river fishes
Source: PeerJ. 2019 Jan 3;7:e6149. doi: 10.7717/peerj.6149 (PMC6321752; doi:10.7717/peerj.6149)
Supplement: Supplemental Information 3 — Raw data. This archive contains the raw data used to generate the analyses reported in the paper cited above. The python script provided allows to convert from the isotopic intensities measured by LA-ICP-MS to molar concentrations of Sr:Ca. [file peerj-07-6149-s003.zip › Dataset S1/Alo_etAl_scripts/samples/4082.txt]

4.794870000000000232e+01	5.251276500000000000e+06	8.785627000000000000e+06	8.669334000000000000e+06	8.256643000000000000e+06	9.612056000000000000e+06	1.119451600000000000e+07	1.015574300000000000e+07	8.541247000000000000e+06	1.051346000000000000e+07	1.036644000000000000e+07	9.804532000000000000e+06	1.198427300000000000e+07	8.206269000000000000e+06	1.028988700000000000e+07	8.196800500000000000e+06	9.823963000000000000e+06	1.214299700000000000e+07	9.461194000000000000e+06	1.062871000000000000e+07	9.394515000000000000e+06	1.043532000000000000e+07	9.804247000000000000e+06	1.314777600000000000e+07	7.813764000000000000e+06	1.076528700000000000e+07	1.164088100000000000e+07	1.156702500000000000e+07	1.222082300000000000e+07	1.308551000000000000e+07	9.661761000000000000e+06	1.143612900000000000e+07	1.296052200000000000e+07	1.417153700000000000e+07	1.058326000000000000e+07	1.072529100000000000e+07	1.192517100000000000e+07	9.570861000000000000e+06	1.079914700000000000e+07	1.351205800000000000e+07	1.165792500000000000e+07	1.050349500000000000e+07	1.036714500000000000e+07	9.707211000000000000e+06	8.820027000000000000e+06	8.075329000000000000e+06	9.036369000000000000e+06	1.223786700000000000e+07	7.932843000000000000e+06	9.866513000000000000e+06
4.794950000000000045e+01	6.335422000000000000e+06	7.841220000000000000e+06	8.324483500000000000e+06	9.050663000000000000e+06	1.062048300000000000e+07	8.725151000000000000e+06	9.976196000000000000e+06	8.512880000000000000e+06	9.370111000000000000e+06	1.021947700000000000e+07	9.502910000000000000e+06	1.144507700000000000e+07	8.078469000000000000e+06	8.102710000000000000e+06	9.405987000000000000e+06	9.654424000000000000e+06	1.139328100000000000e+07	1.012193800000000000e+07	1.102094300000000000e+07	9.235440000000000000e+06	1.099844600000000000e+07	1.207333800000000000e+07	9.263619000000000000e+06	1.024215800000000000e+07	1.119728900000000000e+07	9.610857000000000000e+06	1.044077400000000000e+07	1.153861900000000000e+07	1.071415600000000000e+07	1.082210000000000000e+07	1.096435800000000000e+07	1.156134400000000000e+07	9.883557000000000000e+06	1.108934600000000000e+07	1.147044400000000000e+07	9.502686000000000000e+06	1.098708300000000000e+07	1.128250800000000000e+07	1.003717800000000000e+07	1.178314000000000000e+07	9.161584000000000000e+06	1.082210000000000000e+07	1.007149300000000000e+07	9.497005000000000000e+06	1.212992300000000000e+07	9.235440000000000000e+06	1.207333800000000000e+07	9.258165000000000000e+06	9.332021000000000000e+06
4.795029999999999859e+01	6.655582000000000000e+06	9.027192000000000000e+06	9.358358000000000000e+06	8.008624000000000000e+06	1.046087400000000000e+07	9.332383000000000000e+06	1.264533800000000000e+07	9.660049000000000000e+06	8.739597000000000000e+06	1.077324200000000000e+07	1.025900900000000000e+07	8.937999000000000000e+06	8.222909500000000000e+06	8.393877000000000000e+06	8.701884000000000000e+06	9.801614000000000000e+06	9.716572000000000000e+06	8.861466000000000000e+06	9.633582000000000000e+06	1.090709100000000000e+07	1.019079900000000000e+07	1.170337500000000000e+07	1.033873900000000000e+07	1.126569200000000000e+07	1.293166100000000000e+07	8.837298000000000000e+06	1.067984100000000000e+07	1.118047300000000000e+07	1.016239300000000000e+07	1.118615400000000000e+07	1.109502700000000000e+07	1.020784300000000000e+07	1.001445300000000000e+07	1.227786300000000000e+07	1.104957700000000000e+07	1.086755000000000000e+07	1.157838800000000000e+07	1.164088100000000000e+07	1.387043100000000000e+07	1.114615800000000000e+07	9.565407000000000000e+06	1.213583200000000000e+07	9.258165000000000000e+06	1.128818900000000000e+07	8.678223000000000000e+06	8.729127000000000000e+06	1.229513400000000000e+07	8.274400000000000000e+06	1.020216200000000000e+07
4.795109999999999673e+01	6.807189500000000000e+06	7.634164000000000000e+06	1.143648800000000000e+07	8.583434000000000000e+06	1.025026400000000000e+07	1.010736700000000000e+07	9.779296000000000000e+06	9.699763000000000000e+06	8.131594500000000000e+06	8.835404000000000000e+06	1.038415500000000000e+07	9.821299000000000000e+06	9.166988000000000000e+06	1.051259800000000000e+07	9.644677000000000000e+06	9.745176000000000000e+06	8.733888000000000000e+06	1.225948100000000000e+07	1.094708700000000000e+07	1.078801200000000000e+07	1.115183900000000000e+07	1.312505100000000000e+07	1.141340400000000000e+07	1.218696300000000000e+07	1.011126200000000000e+07	1.193108000000000000e+07	9.826972000000000000e+06	1.317641000000000000e+07	9.929007000000000000e+06	1.199334600000000000e+07	1.108934600000000000e+07	1.246557200000000000e+07	1.032714900000000000e+07	1.048645100000000000e+07	1.153293800000000000e+07	1.136795400000000000e+07	1.137954400000000000e+07	1.449014200000000000e+07	1.137954400000000000e+07	1.334684700000000000e+07	9.997182000000000000e+06	1.083346200000000000e+07	1.112888700000000000e+07	9.735617000000000000e+06	1.195357700000000000e+07	9.667670000000000000e+06	9.133178000000000000e+06	1.060598500000000000e+07	8.917063000000000000e+06
4.795190000000000197e+01	5.852320000000000000e+06	8.077494500000000000e+06	8.686035000000000000e+06	8.588835000000000000e+06	1.090532000000000000e+07	1.033288400000000000e+07	9.322099000000000000e+06	9.137412000000000000e+06	9.024209000000000000e+06	9.095468000000000000e+06	8.895124000000000000e+06	1.103792900000000000e+07	9.022547000000000000e+06	1.021002200000000000e+07	9.084409000000000000e+06	1.122519300000000000e+07	1.005537500000000000e+07	9.688838000000000000e+06	9.582451000000000000e+06	1.012262400000000000e+07	1.069711200000000000e+07	9.729936000000000000e+06	1.161838400000000000e+07	9.559726000000000000e+06	9.627901000000000000e+06	9.422921000000000000e+06	1.191403600000000000e+07	1.148157900000000000e+07	1.600839900000000000e+07	9.844016000000000000e+06	9.718801000000000000e+06	9.741526000000000000e+06	1.218128200000000000e+07	1.027624500000000000e+07	9.087273000000000000e+06	1.085618700000000000e+07	1.151589400000000000e+07	1.185699600000000000e+07	1.006581200000000000e+07	8.700948000000000000e+06	1.268736800000000000e+07	1.027056400000000000e+07	9.775613000000000000e+06	9.844016000000000000e+06	1.127137300000000000e+07	9.787203000000000000e+06	1.063439100000000000e+07	9.792657000000000000e+06	8.194635000000000000e+06
4.795270000000000010e+01	7.379954000000000000e+06	7.875729500000000000e+06	8.607270000000000000e+06	1.119640900000000000e+07	9.367064000000000000e+06	1.128093300000000000e+07	1.037554900000000000e+07	9.404517000000000000e+06	9.409114000000000000e+06	9.372237000000000000e+06	9.668030000000000000e+06	9.471693000000000000e+06	9.688838000000000000e+06	1.128912000000000000e+07	9.744408000000000000e+06	9.225274000000000000e+06	9.666650000000000000e+06	9.299891000000000000e+06	1.098708300000000000e+07	1.013966800000000000e+07	1.069711200000000000e+07	1.018511800000000000e+07	1.016239300000000000e+07	9.275209000000000000e+06	9.815382000000000000e+06	1.071415600000000000e+07	1.140795000000000000e+07	1.104957700000000000e+07	1.045236400000000000e+07	1.190812700000000000e+07	1.206765700000000000e+07	1.105525800000000000e+07	1.029328900000000000e+07	1.266441500000000000e+07	1.044077400000000000e+07	1.116888300000000000e+07	1.038987000000000000e+07	1.019079900000000000e+07	1.149316900000000000e+07	9.895147000000000000e+06	1.018511800000000000e+07	1.032169500000000000e+07	1.049804100000000000e+07	9.570861000000000000e+06	1.286371400000000000e+07	1.124864800000000000e+07	1.061166600000000000e+07	8.791848000000000000e+06	8.211906000000000000e+06
4.795349999999999824e+01	6.239811500000000000e+06	7.576188000000000000e+06	8.375714500000000000e+06	8.104500500000000000e+06	9.019613000000000000e+06	8.812262000000000000e+06	9.072908000000000000e+06	1.010870400000000000e+07	9.871802000000000000e+06	9.541550000000000000e+06	8.593729000000000000e+06	8.335530000000000000e+06	8.433912000000000000e+06	1.003294800000000000e+07	8.868103000000000000e+06	8.920286000000000000e+06	9.816638000000000000e+06	1.097149700000000000e+07	1.029328900000000000e+07	1.071983700000000000e+07	9.633582000000000000e+06	1.145340000000000000e+07	8.797302000000000000e+06	1.296052200000000000e+07	1.492214400000000000e+07	9.747207000000000000e+06	9.627901000000000000e+06	1.432538600000000000e+07	1.193108000000000000e+07	1.110070800000000000e+07	1.302869700000000000e+07	9.929007000000000000e+06	1.027056400000000000e+07	1.166951500000000000e+07	1.231785900000000000e+07	1.177155000000000000e+07	9.889466000000000000e+06	1.166383400000000000e+07	1.036714500000000000e+07	9.093409000000000000e+06	1.235171900000000000e+07	9.530865000000000000e+06	1.227240900000000000e+07	1.098140200000000000e+07	8.882748000000000000e+06	1.042963900000000000e+07	1.137954400000000000e+07	9.627901000000000000e+06	9.775613000000000000e+06
4.795430000000000348e+01	7.980997500000000000e+06	8.572589000000000000e+06	7.488988500000000000e+06	8.712845000000000000e+06	1.056356200000000000e+07	9.667655000000000000e+06	9.738805000000000000e+06	1.125564600000000000e+07	9.888741000000000000e+06	9.993727000000000000e+06	1.142438800000000000e+07	9.632168000000000000e+06	9.388862000000000000e+06	9.547365000000000000e+06	9.594590000000000000e+06	9.773395000000000000e+06	1.088274700000000000e+07	1.262601900000000000e+07	1.089004700000000000e+07	1.112343300000000000e+07	1.057735100000000000e+07	9.616311000000000000e+06	1.249397800000000000e+07	1.049804100000000000e+07	9.775613000000000000e+06	1.173178100000000000e+07	1.015080300000000000e+07	1.188563000000000000e+07	1.140226900000000000e+07	1.133363900000000000e+07	1.094708700000000000e+07	1.285235100000000000e+07	9.650626000000000000e+06	1.306846600000000000e+07	1.159543100000000000e+07	9.354974000000000000e+06	8.467790000000000000e+06	1.007149300000000000e+07	1.120887900000000000e+07	1.070256600000000000e+07	1.367681400000000000e+07	1.199334600000000000e+07	1.076528700000000000e+07	1.021352400000000000e+07	9.986047000000000000e+06	1.136250000000000000e+07	9.394515000000000000e+06	8.530056000000000000e+06	7.506522000000000000e+06
4.795510000000000161e+01	6.559971500000000000e+06	7.288610000000000000e+06	9.584045000000000000e+06	9.135287000000000000e+06	9.241836000000000000e+06	1.037886500000000000e+07	1.048013100000000000e+07	1.030727400000000000e+07	8.633732000000000000e+06	9.823963000000000000e+06	9.560146000000000000e+06	1.086553300000000000e+07	1.270389700000000000e+07	1.066685300000000000e+07	1.100877900000000000e+07	9.592569000000000000e+06	7.517569000000000000e+06	1.120468800000000000e+07	9.917872000000000000e+06	9.263619000000000000e+06	9.656307000000000000e+06	1.263600900000000000e+07	1.015080300000000000e+07	1.054894500000000000e+07	1.004285900000000000e+07	1.049804100000000000e+07	1.095867700000000000e+07	9.718801000000000000e+06	1.567843200000000000e+07	1.100980800000000000e+07	9.411786000000000000e+06	1.094163300000000000e+07	1.191403600000000000e+07	1.331298700000000000e+07	1.057735100000000000e+07	1.052622000000000000e+07	1.111184300000000000e+07	1.042395800000000000e+07	9.508140000000000000e+06	9.707211000000000000e+06	1.293166100000000000e+07	1.119728900000000000e+07	9.667670000000000000e+06	1.016807400000000000e+07	1.245966300000000000e+07	8.757533000000000000e+06	1.083891600000000000e+07	9.576770000000000000e+06	8.842752000000000000e+06
4.795589999999999975e+01	6.369087500000000000e+06	8.302035500000000000e+06	9.612482000000000000e+06	9.360349000000000000e+06	8.860004000000000000e+06	8.736704000000000000e+06	8.667539000000000000e+06	1.050039800000000000e+07	8.873322000000000000e+06	9.366368000000000000e+06	8.280977500000000000e+06	8.983849000000000000e+06	8.827962000000000000e+06	1.002153900000000000e+07	1.003828300000000000e+07	9.886270000000000000e+06	1.027747200000000000e+07	9.910712000000000000e+06	1.155543500000000000e+07	9.513821000000000000e+06	1.052076600000000000e+07	1.211878800000000000e+07	1.157247900000000000e+07	1.161247500000000000e+07	1.001445300000000000e+07	1.166383400000000000e+07	1.065143500000000000e+07	1.117479200000000000e+07	1.357455200000000000e+07	1.180586500000000000e+07	1.173178100000000000e+07	1.130523300000000000e+07	8.723673000000000000e+06	1.474579800000000000e+07	1.106071200000000000e+07	1.609929900000000000e+07	1.001445300000000000e+07	1.062280100000000000e+07	1.052076600000000000e+07	9.445874000000000000e+06	1.041259500000000000e+07	1.104389600000000000e+07	9.104544000000000000e+06	1.030442400000000000e+07	9.439965000000000000e+06	7.779676500000000000e+06	1.047531600000000000e+07	8.444837000000000000e+06	8.183500000000000000e+06
8.789879999999999427e+01	5.431051000000000000e+06	5.901103000000000000e+06	7.223580000000000000e+06	6.781020500000000000e+06	8.028033500000000000e+06	9.002657000000000000e+06	8.036348000000000000e+06	9.887213000000000000e+06	8.706389000000000000e+06	1.088611600000000000e+07	1.476653200000000000e+07	1.484714700000000000e+07	1.543540000000000000e+07	2.257824000000000000e+07	2.746997600000000000e+07	2.400399800000000000e+07	3.361938800000000000e+07	4.180835200000000000e+07	6.602248800000000000e+07	5.024952000000000000e+07	7.418531200000000000e+07	9.690848800000000000e+07	9.690485600000000000e+07	8.598049600000000000e+07	8.730944800000000000e+07	8.598049600000000000e+07	9.054731200000000000e+07	7.383807200000000000e+07	1.045931760000000000e+08	9.092727200000000000e+07	8.605684800000000000e+07	1.158138720000000000e+08	8.998372800000000000e+07	9.820654400000000000e+07	8.287352800000000000e+07	8.187908800000000000e+07	9.656852800000000000e+07	8.231722400000000000e+07	8.009926400000000000e+07	8.061012000000000000e+07	9.622856000000000000e+07	9.355428000000000000e+07	8.631500800000000000e+07	7.589059200000000000e+07	7.675596000000000000e+07	7.959931200000000000e+07	7.333084800000000000e+07	7.147648800000000000e+07	8.551872000000000000e+07
8.790019999999999811e+01	6.093927000000000000e+06	7.852953500000000000e+06	8.330351500000000000e+06	7.377999000000000000e+06	8.415558000000000000e+06	7.597566000000000000e+06	8.922283000000000000e+06	9.023943000000000000e+06	9.425830000000000000e+06	1.201622100000000000e+07	1.289047900000000000e+07	1.231141300000000000e+07	1.476888800000000000e+07	2.264669600000000000e+07	2.590530400000000000e+07	3.794586400000000000e+07	3.967036400000000000e+07	5.542348800000000000e+07	6.809500800000000000e+07	6.954213600000000000e+07	7.380352800000000000e+07	6.516439200000000000e+07	8.055921600000000000e+07	8.052104000000000000e+07	8.442064800000000000e+07	8.546054400000000000e+07	1.234167520000000000e+08	7.689594400000000000e+07	9.535773600000000000e+07	8.378435200000000000e+07	8.226086400000000000e+07	8.985828800000000000e+07	8.364254400000000000e+07	8.458972000000000000e+07	1.251729360000000000e+08	1.005499440000000000e+08	6.941851200000000000e+07	8.501149600000000000e+07	9.317432000000000000e+07	9.950277600000000000e+07	7.781767200000000000e+07	8.670224000000000000e+07	7.528701600000000000e+07	7.849396800000000000e+07	7.035114400000000000e+07	9.170719200000000000e+07	7.146194400000000000e+07	6.810592000000000000e+07	9.583587200000000000e+07
8.790170000000000528e+01	5.953541500000000000e+06	7.334622500000000000e+06	7.889809500000000000e+06	8.577582000000000000e+06	7.407130000000000000e+06	8.494089000000000000e+06	8.349167000000000000e+06	9.092251000000000000e+06	1.060261000000000000e+07	9.858051000000000000e+06	1.248687800000000000e+07	1.452596800000000000e+07	1.715626200000000000e+07	2.043738600000000000e+07	2.719205800000000000e+07	3.708801600000000000e+07	4.931660000000000000e+07	5.336892400000000000e+07	5.668160400000000000e+07	6.844224800000000000e+07	6.763141600000000000e+07	8.783848800000000000e+07	8.928743200000000000e+07	9.528320000000000000e+07	8.378798400000000000e+07	1.017425520000000000e+08	8.633864000000000000e+07	1.161320240000000000e+08	1.120887920000000000e+08	7.437801600000000000e+07	1.073783520000000000e+08	0.000000000000000000e+00	7.504704000000000000e+07	7.846124800000000000e+07	9.178536800000000000e+07	1.118306320000000000e+08	1.165574320000000000e+08	1.093127040000000000e+08	8.911836000000000000e+07	8.723128000000000000e+07	9.055094400000000000e+07	9.076183200000000000e+07	7.739044000000000000e+07	9.023824800000000000e+07	7.147648800000000000e+07	7.652871200000000000e+07	8.468971200000000000e+07	8.347528800000000000e+07	7.525247200000000000e+07
8.790319999999999823e+01	5.290777500000000000e+06	6.799267000000000000e+06	8.386999000000000000e+06	7.648299000000000000e+06	8.951079000000000000e+06	1.019401500000000000e+07	8.331814000000000000e+06	9.086578000000000000e+06	9.029781000000000000e+06	1.117417400000000000e+07	1.258953900000000000e+07	1.320640500000000000e+07	2.071558200000000000e+07	1.693653200000000000e+07	2.586142200000000000e+07	3.695256800000000000e+07	4.612870000000000000e+07	4.560063600000000000e+07	5.271745600000000000e+07	7.150557600000000000e+07	7.050931200000000000e+07	9.387424800000000000e+07	8.800392800000000000e+07	7.607966400000000000e+07	9.252529600000000000e+07	8.976556800000000000e+07	1.009026400000000000e+08	9.340702400000000000e+07	0.000000000000000000e+00	8.522420800000000000e+07	8.516603200000000000e+07	0.000000000000000000e+00	9.733572000000000000e+07	9.063093600000000000e+07	8.328440000000000000e+07	7.304724000000000000e+07	8.444973600000000000e+07	8.928743200000000000e+07	7.365081600000000000e+07	8.133186400000000000e+07	8.902564000000000000e+07	8.183181600000000000e+07	8.923835200000000000e+07	7.799947200000000000e+07	1.133904800000000000e+08	9.699030400000000000e+07	9.041641600000000000e+07	7.937752000000000000e+07	6.189017600000000000e+07
8.790460000000000207e+01	6.239811500000000000e+06	7.161960500000000000e+06	6.692650000000000000e+06	8.115979000000000000e+06	8.916926000000000000e+06	8.806254000000000000e+06	8.777442000000000000e+06	9.177126000000000000e+06	7.657539000000000000e+06	9.349662000000000000e+06	1.160631500000000000e+07	1.314336100000000000e+07	1.472451200000000000e+07	1.984272800000000000e+07	2.660475200000000000e+07	3.367558000000000000e+07	4.047710000000000000e+07	4.973195200000000000e+07	6.112116000000000000e+07	6.091754400000000000e+07	8.780394400000000000e+07	7.426348000000000000e+07	9.875194400000000000e+07	7.684140800000000000e+07	8.240630400000000000e+07	9.091091200000000000e+07	1.172464560000000000e+08	9.350883200000000000e+07	0.000000000000000000e+00	9.757569600000000000e+07	7.851032800000000000e+07	1.089327440000000000e+08	7.434529600000000000e+07	8.857296000000000000e+07	9.729208800000000000e+07	9.657943200000000000e+07	8.698039200000000000e+07	9.374880800000000000e+07	8.749670400000000000e+07	9.328158400000000000e+07	7.643599200000000000e+07	1.100308160000000000e+08	7.766496000000000000e+07	7.780858400000000000e+07	8.488060000000000000e+07	8.751852000000000000e+07	7.872304000000000000e+07	8.017925600000000000e+07	7.539609600000000000e+07
8.790609999999999502e+01	5.717545500000000000e+06	5.901103000000000000e+06	6.929734500000000000e+06	8.177871000000000000e+06	7.896885500000000000e+06	7.967728000000000000e+06	1.005139300000000000e+07	1.035288900000000000e+07	9.051845000000000000e+06	1.016326500000000000e+07	1.110005300000000000e+07	1.484141600000000000e+07	1.519133800000000000e+07	2.027172200000000000e+07	3.114097200000000000e+07	2.887342400000000000e+07	4.349726400000000000e+07	5.717807600000000000e+07	6.045213600000000000e+07	8.451700000000000000e+07	8.491514400000000000e+07	8.393342400000000000e+07	9.864468000000000000e+07	8.325531200000000000e+07	8.987464800000000000e+07	7.494523200000000000e+07	8.095190400000000000e+07	9.294707200000000000e+07	0.000000000000000000e+00	1.034660160000000000e+08	9.840470400000000000e+07	1.000000000000000000e+02	8.342438400000000000e+07	9.699030400000000000e+07	8.413704000000000000e+07	1.028533520000000000e+08	7.632691200000000000e+07	8.812936800000000000e+07	8.069011200000000000e+07	1.104834960000000000e+08	8.218087200000000000e+07	7.544700000000000000e+07	7.771586400000000000e+07	9.900828000000000000e+07	8.330621600000000000e+07	7.545427200000000000e+07	7.377444000000000000e+07	7.006572000000000000e+07	6.773686400000000000e+07
8.790760000000000218e+01	5.290777500000000000e+06	6.839528000000000000e+06	7.375919000000000000e+06	6.645870500000000000e+06	8.267561000000000000e+06	8.314553000000000000e+06	9.223533000000000000e+06	9.057756000000000000e+06	9.208304000000000000e+06	1.015175200000000000e+07	1.353301600000000000e+07	1.462890100000000000e+07	1.494106200000000000e+07	2.081435200000000000e+07	2.426926800000000000e+07	3.368009600000000000e+07	4.129803600000000000e+07	4.858263600000000000e+07	5.731790400000000000e+07	6.560434800000000000e+07	6.870222400000000000e+07	8.299352000000000000e+07	7.730136000000000000e+07	9.520320800000000000e+07	8.650771200000000000e+07	1.088400240000000000e+08	9.207988000000000000e+07	1.137995280000000000e+08	1.027824480000000000e+08	9.600494400000000000e+07	9.495777600000000000e+07	0.000000000000000000e+00	9.462326400000000000e+07	9.143449600000000000e+07	8.681495200000000000e+07	8.936924800000000000e+07	7.098926400000000000e+07	7.324540000000000000e+07	8.874385600000000000e+07	8.736580800000000000e+07	7.635236800000000000e+07	1.194171520000000000e+08	8.156456800000000000e+07	9.006372000000000000e+07	7.268364000000000000e+07	6.738235200000000000e+07	7.601421600000000000e+07	6.953304800000000000e+07	7.359264000000000000e+07
8.790900000000000603e+01	6.559971500000000000e+06	6.995050500000000000e+06	7.692333000000000000e+06	7.710191000000000000e+06	8.335639500000000000e+06	7.609119000000000000e+06	7.926445000000000000e+06	8.240100500000000000e+06	9.899885000000000000e+06	1.131571900000000000e+07	1.218593800000000000e+07	1.614928700000000000e+07	1.505244400000000000e+07	3.427376400000000000e+07	2.958161800000000000e+07	3.681079600000000000e+07	3.982656400000000000e+07	4.737830000000000000e+07	5.401278000000000000e+07	7.005663200000000000e+07	6.522256800000000000e+07	1.089363760000000000e+08	8.317713600000000000e+07	7.636327200000000000e+07	7.655052800000000000e+07	9.541409600000000000e+07	7.644326400000000000e+07	1.050513120000000000e+08	1.160338480000000000e+08	1.043877440000000000e+08	1.052567440000000000e+08	1.154320960000000000e+08	8.214451200000000000e+07	8.633318400000000000e+07	9.663033600000000000e+07	8.491514400000000000e+07	8.351164800000000000e+07	1.046077200000000000e+08	8.698039200000000000e+07	8.790212000000000000e+07	9.074547200000000000e+07	8.271354400000000000e+07	7.734499200000000000e+07	7.608512000000000000e+07	8.172092000000000000e+07	8.433156800000000000e+07	8.377344000000000000e+07	7.921208000000000000e+07	7.243093600000000000e+07
8.791049999999999898e+01	6.739746000000000000e+06	6.085268000000000000e+06	7.454909500000000000e+06	7.237335000000000000e+06	8.694703000000000000e+06	8.262795000000000000e+06	8.876008000000000000e+06	8.677409000000000000e+06	9.319741000000000000e+06	1.144552500000000000e+07	1.281121300000000000e+07	1.321213600000000000e+07	1.551882500000000000e+07	2.180149000000000000e+07	2.265007600000000000e+07	3.654440800000000000e+07	4.506192400000000000e+07	4.983756400000000000e+07	5.386006800000000000e+07	6.115570400000000000e+07	8.790575200000000000e+07	9.114361600000000000e+07	8.459881600000000000e+07	8.519875200000000000e+07	8.805483200000000000e+07	1.000772640000000000e+08	8.151548800000000000e+07	1.003554160000000000e+08	1.120978800000000000e+08	1.040986800000000000e+08	1.151739360000000000e+08	0.000000000000000000e+00	9.925371200000000000e+07	8.273900000000000000e+07	8.431156800000000000e+07	9.593768000000000000e+07	1.176536880000000000e+08	8.860750400000000000e+07	7.590332000000000000e+07	8.815118400000000000e+07	8.917653600000000000e+07	8.674768800000000000e+07	1.002972400000000000e+08	8.158456800000000000e+07	9.469235200000000000e+07	9.192899200000000000e+07	8.300079200000000000e+07	9.914826400000000000e+07	6.633518400000000000e+07
8.791200000000000614e+01	5.593992500000000000e+06	7.110081500000000000e+06	8.228792000000000000e+06	6.961183000000000000e+06	8.051030000000000000e+06	8.650287000000000000e+06	8.354951000000000000e+06	8.972882000000000000e+06	8.817604000000000000e+06	1.105001100000000000e+07	1.002052800000000000e+07	1.304547100000000000e+07	1.399765000000000000e+07	2.076871400000000000e+07	3.197782800000000000e+07	3.393564400000000000e+07	4.374043600000000000e+07	5.325887600000000000e+07	5.958676800000000000e+07	5.667433200000000000e+07	6.534255600000000000e+07	5.816509200000000000e+07	7.815218400000000000e+07	8.336802400000000000e+07	8.047922400000000000e+07	7.974475200000000000e+07	9.335066400000000000e+07	9.097272000000000000e+07	1.297288480000000000e+08	9.578860000000000000e+07	1.055476240000000000e+08	1.274781600000000000e+08	9.687940000000000000e+07	8.162274400000000000e+07	7.856487200000000000e+07	8.764396000000000000e+07	8.625864800000000000e+07	8.567870400000000000e+07	9.094363200000000000e+07	8.788576000000000000e+07	7.919389600000000000e+07	8.806210400000000000e+07	8.923835200000000000e+07	1.177791280000000000e+08	8.821481600000000000e+07	8.829480800000000000e+07	6.950396000000000000e+07	6.496077600000000000e+07	7.790493600000000000e+07
[truncated: 5 more columns]
