# Supplementary material for: Otolith microchemistry and diadromy in Patagonian river fishes
Source: PeerJ. 2019 Jan 3;7:e6149. doi: 10.7717/peerj.6149 (PMC6321752; doi:10.7717/peerj.6149)
Supplement: Supplemental Information 3 — Raw data. This archive contains the raw data used to generate the analyses reported in the paper cited above. The python script provided allows to convert from the isotopic intensities measured by LA-ICP-MS to molar concentrations of Sr:Ca. [file peerj-07-6149-s003.zip › Dataset S1/Alo_etAl_scripts/samples/309.txt]

4.794870000000000232e+01	5.500000000000000000e+05	1.015461199999999953e+06	1.318393100000000093e+06	3.885945799999999814e+06	3.653780000000000000e+06	6.341491500000000000e+06	5.042509000000000000e+06	4.817415000000000000e+06	4.600245000000000000e+06	6.453945500000000000e+06	5.622346000000000000e+06	6.076664500000000000e+06	5.380600500000000000e+06	5.910234500000000000e+06	5.622480000000000000e+06	5.727887000000000000e+06	7.035179500000000000e+06	6.492681000000000000e+06	5.719180500000000000e+06	6.812076000000000000e+06	5.453593000000000000e+06	6.698580000000000000e+06	7.090869500000000000e+06	8.686588000000000000e+06	6.159660000000000000e+06	5.856944000000000000e+06	8.191865000000000000e+06	8.549997000000000000e+06	5.834992500000000000e+06	6.808902500000000000e+06	6.905273500000000000e+06	8.460258000000000000e+06	8.413069000000000000e+06	6.167584500000000000e+06	6.405853500000000000e+06	5.632893000000000000e+06	9.147602000000000000e+06	8.289109000000000000e+06	6.749913500000000000e+06	6.523352000000000000e+06	7.220936000000000000e+06	6.249656500000000000e+06	7.962344000000000000e+06	6.975189000000000000e+06	5.693548500000000000e+06	6.072625000000000000e+06	9.276144000000000000e+06	8.010629000000000000e+06	5.704274500000000000e+06
4.794950000000000045e+01	5.557600000000000000e+05	1.852818399999999907e+06	2.146095000000000000e+06	3.289428500000000000e+06	4.443934000000000000e+06	6.203791500000000000e+06	6.500731500000000000e+06	5.509055000000000000e+06	6.159344000000000000e+06	5.332328000000000000e+06	6.880344000000000000e+06	6.380313000000000000e+06	5.696805000000000000e+06	7.510126500000000000e+06	7.214125000000000000e+06	5.757199000000000000e+06	8.470232000000000000e+06	5.934375000000000000e+06	9.361267000000000000e+06	6.440632500000000000e+06	6.137720000000000000e+06	7.325234500000000000e+06	6.047060500000000000e+06	6.323140000000000000e+06	7.447691500000000000e+06	6.924075000000000000e+06	7.974255000000000000e+06	7.834448000000000000e+06	9.188106000000000000e+06	7.198911000000000000e+06	7.994503000000000000e+06	8.424520000000000000e+06	7.792012000000000000e+06	7.458507000000000000e+06	8.243734500000000000e+06	7.297480000000000000e+06	6.432101000000000000e+06	6.960907000000000000e+06	7.310306500000000000e+06	7.013771500000000000e+06	9.412082000000000000e+06	7.123760000000000000e+06	7.198403500000000000e+06	8.806938000000000000e+06	6.707338000000000000e+06	1.179027200000000000e+07	9.998365000000000000e+06	5.994260000000000000e+06	1.079280700000000000e+07
4.795029999999999859e+01	5.384800000000000000e+05	1.242304000000000000e+06	2.808244799999999814e+06	2.608647500000000000e+06	4.796679500000000000e+06	6.030232000000000000e+06	6.277797000000000000e+06	9.747999000000000000e+06	6.564100500000000000e+06	7.167735000000000000e+06	6.000300000000000000e+06	5.796584000000000000e+06	7.015138000000000000e+06	7.220867000000000000e+06	6.921334000000000000e+06	6.885189000000000000e+06	5.352141500000000000e+06	6.546090500000000000e+06	5.736815000000000000e+06	6.057169000000000000e+06	6.941482000000000000e+06	5.646092000000000000e+06	6.947643500000000000e+06	8.819447000000000000e+06	7.344280000000000000e+06	9.202075000000000000e+06	6.251352500000000000e+06	8.640864000000000000e+06	8.261966000000000000e+06	6.851736500000000000e+06	6.893142000000000000e+06	6.194619000000000000e+06	5.669163500000000000e+06	6.554744000000000000e+06	7.966800000000000000e+06	6.670277500000000000e+06	7.207906500000000000e+06	7.045465000000000000e+06	6.098109500000000000e+06	7.103492500000000000e+06	7.808209000000000000e+06	9.811774000000000000e+06	8.628121000000000000e+06	8.121501500000000000e+06	9.669512000000000000e+06	1.154953200000000000e+07	6.109425000000000000e+06	7.312174500000000000e+06	7.683393500000000000e+06
4.795109999999999673e+01	4.989360000000000000e+05	1.093536000000000000e+06	2.246619500000000000e+06	3.536438000000000000e+06	3.313243299999999814e+06	8.680359000000000000e+06	5.856003000000000000e+06	5.425429000000000000e+06	7.052211000000000000e+06	6.759786500000000000e+06	8.091024000000000000e+06	5.677314500000000000e+06	7.713100000000000000e+06	7.846809500000000000e+06	5.805367500000000000e+06	6.978614000000000000e+06	6.030050000000000000e+06	5.750172000000000000e+06	1.093801500000000000e+07	5.591332500000000000e+06	9.401317000000000000e+06	5.767776000000000000e+06	6.983509500000000000e+06	6.655651000000000000e+06	8.316129500000000000e+06	6.192810500000000000e+06	7.939005000000000000e+06	6.736893500000000000e+06	5.792543500000000000e+06	7.686026000000000000e+06	6.393247500000000000e+06	8.132425500000000000e+06	8.388969000000000000e+06	8.197885500000000000e+06	7.110952500000000000e+06	6.043075000000000000e+06	7.650618500000000000e+06	6.471772500000000000e+06	5.677693000000000000e+06	6.487631000000000000e+06	7.239198000000000000e+06	6.576866000000000000e+06	8.848134000000000000e+06	8.654969000000000000e+06	8.746804000000000000e+06	6.812884000000000000e+06	8.663262000000000000e+06	7.087446000000000000e+06	8.963024000000000000e+06
4.795190000000000197e+01	5.063280000000000000e+05	1.212864000000000000e+06	2.033758100000000093e+06	3.488287000000000000e+06	6.419866500000000000e+06	8.423128000000000000e+06	6.928424000000000000e+06	1.055304600000000000e+07	5.766715500000000000e+06	7.623620500000000000e+06	7.039762000000000000e+06	6.243308000000000000e+06	6.675096000000000000e+06	5.998711000000000000e+06	6.238522000000000000e+06	7.159858500000000000e+06	5.388432000000000000e+06	5.013597500000000000e+06	7.531524000000000000e+06	5.024975500000000000e+06	7.763584500000000000e+06	9.174565000000000000e+06	8.790395000000000000e+06	6.988041000000000000e+06	1.168792700000000000e+07	6.882271500000000000e+06	5.833757500000000000e+06	9.368286000000000000e+06	7.777974500000000000e+06	7.186620500000000000e+06	7.488543000000000000e+06	7.333335000000000000e+06	6.314441000000000000e+06	7.757963500000000000e+06	8.538970000000000000e+06	9.474674000000000000e+06	7.323217500000000000e+06	8.439890000000000000e+06	9.010109000000000000e+06	8.747741000000000000e+06	6.343414000000000000e+06	6.892075500000000000e+06	7.614010500000000000e+06	8.455010000000000000e+06	6.767979000000000000e+06	8.251314500000000000e+06	8.069047500000000000e+06	9.607513000000000000e+06	8.065813000000000000e+06
4.795270000000000010e+01	4.905200000000000000e+05	1.359861000000000000e+06	1.868206000000000000e+06	2.813525000000000000e+06	4.826925000000000000e+06	4.379147000000000000e+06	5.699275000000000000e+06	6.623826500000000000e+06	6.552329000000000000e+06	6.088062500000000000e+06	6.000300000000000000e+06	8.572869000000000000e+06	6.687134000000000000e+06	7.917354500000000000e+06	6.470147000000000000e+06	5.669379500000000000e+06	9.166044000000000000e+06	6.748096500000000000e+06	5.972175000000000000e+06	8.552157000000000000e+06	9.467488000000000000e+06	6.218043500000000000e+06	7.317504500000000000e+06	6.208156000000000000e+06	7.617738000000000000e+06	9.058098000000000000e+06	6.804072500000000000e+06	7.464436500000000000e+06	7.632728500000000000e+06	8.325615500000000000e+06	8.821832000000000000e+06	7.094966000000000000e+06	9.028342000000000000e+06	6.214602000000000000e+06	9.069240000000000000e+06	6.694377500000000000e+06	9.341887000000000000e+06	7.341237500000000000e+06	6.359926500000000000e+06	9.130519000000000000e+06	6.089082000000000000e+06	6.553103500000000000e+06	7.528300500000000000e+06	6.793286500000000000e+06	7.405554500000000000e+06	7.721733500000000000e+06	8.329667500000000000e+06	9.425254000000000000e+06	6.290149000000000000e+06
4.795349999999999824e+01	5.109440000000000000e+05	1.331776000000000000e+06	2.784619799999999814e+06	2.921982799999999814e+06	6.912179000000000000e+06	3.858649000000000000e+06	5.054546000000000000e+06	7.649493000000000000e+06	5.748879500000000000e+06	7.497545000000000000e+06	6.862644000000000000e+06	6.737883000000000000e+06	6.871874500000000000e+06	6.730943000000000000e+06	6.628787500000000000e+06	7.212527000000000000e+06	8.687976000000000000e+06	4.823460000000000000e+06	5.336632000000000000e+06	5.042770000000000000e+06	1.045741600000000000e+07	5.828435500000000000e+06	6.011433000000000000e+06	9.714436000000000000e+06	8.328510000000000000e+06	9.334074000000000000e+06	7.298160000000000000e+06	6.330656500000000000e+06	9.678386000000000000e+06	6.540946500000000000e+06	7.994503000000000000e+06	7.738836500000000000e+06	7.068289000000000000e+06	7.411607000000000000e+06	9.129684000000000000e+06	7.098414000000000000e+06	9.845040000000000000e+06	9.442284000000000000e+06	8.802700000000000000e+06	6.613073000000000000e+06	6.458425500000000000e+06	6.606450000000000000e+06	9.465196000000000000e+06	7.339115000000000000e+06	1.034917200000000000e+07	6.692514000000000000e+06	6.521932500000000000e+06	7.506324500000000000e+06	8.813449000000000000e+06
4.795430000000000348e+01	5.522560000000000000e+05	1.238048000000000000e+06	2.228783500000000000e+06	3.434118299999999814e+06	3.708501799999999814e+06	6.574816500000000000e+06	5.476340000000000000e+06	5.699774000000000000e+06	6.939131000000000000e+06	5.434315000000000000e+06	8.350860000000000000e+06	7.166752500000000000e+06	6.955425000000000000e+06	5.443786000000000000e+06	7.226431000000000000e+06	6.405802000000000000e+06	7.101833500000000000e+06	5.120535000000000000e+06	5.471946500000000000e+06	6.186914500000000000e+06	8.225583000000000000e+06	5.676482500000000000e+06	5.701150000000000000e+06	7.967214500000000000e+06	8.322441000000000000e+06	6.684273000000000000e+06	6.957057500000000000e+06	7.779927500000000000e+06	7.487240500000000000e+06	7.217164000000000000e+06	9.643215000000000000e+06	6.176750500000000000e+06	7.568846000000000000e+06	6.819025500000000000e+06	7.870234000000000000e+06	6.947668500000000000e+06	7.238309000000000000e+06	8.747725000000000000e+06	7.383459500000000000e+06	7.390456500000000000e+06	8.025896000000000000e+06	6.315241000000000000e+06	6.275741000000000000e+06	8.934185000000000000e+06	7.526957000000000000e+06	7.324427500000000000e+06	8.232450000000000000e+06	9.012686000000000000e+06	8.287069500000000000e+06
4.795510000000000161e+01	5.213200000000000000e+05	1.309664000000000000e+06	2.063289399999999907e+06	2.837601000000000000e+06	5.684130000000000000e+06	5.695305500000000000e+06	6.157181000000000000e+06	9.759673000000000000e+06	9.605247000000000000e+06	6.261956000000000000e+06	6.750426000000000000e+06	7.851777500000000000e+06	5.625292500000000000e+06	5.614840500000000000e+06	7.714293500000000000e+06	6.627920000000000000e+06	8.010067000000000000e+06	7.591490000000000000e+06	7.902081000000000000e+06	6.617516000000000000e+06	5.645753000000000000e+06	8.322898000000000000e+06	6.637599000000000000e+06	1.223514100000000000e+07	8.140136000000000000e+06	7.241974500000000000e+06	7.968380000000000000e+06	6.039518000000000000e+06	6.004426000000000000e+06	6.309497000000000000e+06	6.595560000000000000e+06	8.275375500000000000e+06	7.261330000000000000e+06	6.613603500000000000e+06	7.147074000000000000e+06	6.736552500000000000e+06	7.268590000000000000e+06	7.896595000000000000e+06	7.426061000000000000e+06	5.740234500000000000e+06	7.808209000000000000e+06	6.642213000000000000e+06	7.986640500000000000e+06	7.630207500000000000e+06	8.570946000000000000e+06	6.632389000000000000e+06	6.552358500000000000e+06	7.500257000000000000e+06	7.282815000000000000e+06
4.795589999999999975e+01	5.536000000000000000e+05	1.215200000000000000e+06	2.335272299999999814e+06	3.289428500000000000e+06	4.741897000000000000e+06	5.240489000000000000e+06	7.500807000000000000e+06	6.701496000000000000e+06	5.373968000000000000e+06	7.629493000000000000e+06	1.130959200000000000e+07	7.095334000000000000e+06	8.190088000000000000e+06	6.819301500000000000e+06	5.957794000000000000e+06	6.312377000000000000e+06	6.514409000000000000e+06	1.022920100000000000e+07	5.124784500000000000e+06	6.399387000000000000e+06	6.275696000000000000e+06	7.501743500000000000e+06	1.039471500000000000e+07	6.280746000000000000e+06	5.843963500000000000e+06	8.578494000000000000e+06	6.457095000000000000e+06	6.706483000000000000e+06	6.561222000000000000e+06	7.204873500000000000e+06	9.572090000000000000e+06	8.597490000000000000e+06	7.068289000000000000e+06	5.973887500000000000e+06	6.773574000000000000e+06	5.892209000000000000e+06	6.662359500000000000e+06	9.230949000000000000e+06	6.092023500000000000e+06	7.450190500000000000e+06	7.699123000000000000e+06	7.129819500000000000e+06	9.471545000000000000e+06	8.303283000000000000e+06	6.294497000000000000e+06	9.196239000000000000e+06	9.288508000000000000e+06	6.886986000000000000e+06	7.647553000000000000e+06
8.789879999999999427e+01	7.782080000000000000e+05	1.490560800000000047e+06	2.305741000000000000e+06	2.572475000000000000e+06	5.362116500000000000e+06	6.407114000000000000e+06	6.922285000000000000e+06	7.798399000000000000e+06	7.784079000000000000e+06	6.507995000000000000e+06	6.974862000000000000e+06	5.260348000000000000e+06	7.289507500000000000e+06	7.604737500000000000e+06	6.445656000000000000e+06	1.066072700000000000e+07	8.094745000000000000e+06	8.446752000000000000e+06	6.301585000000000000e+06	5.473371000000000000e+06	6.443641000000000000e+06	7.836405000000000000e+06	7.043207000000000000e+06	8.807369000000000000e+06	1.094656800000000000e+07	6.990074500000000000e+06	9.368040000000000000e+06	7.494847000000000000e+06	7.578064500000000000e+06	7.661688500000000000e+06	9.696736000000000000e+06	6.725321000000000000e+06	9.969206000000000000e+06	8.655630000000000000e+06	9.340394000000000000e+06	8.461510000000000000e+06	1.033608100000000000e+07	1.109002100000000000e+07	1.112387700000000000e+07	9.501111000000000000e+06	7.063717500000000000e+06	9.240761000000000000e+06	9.379730000000000000e+06	1.025658300000000000e+07	9.541924000000000000e+06	8.112786500000000000e+06	8.572590000000000000e+06	8.642102000000000000e+06	6.523352000000000000e+06
8.790019999999999811e+01	8.100640000000000000e+05	2.292261799999999814e+06	2.843741299999999814e+06	5.711312000000000000e+06	5.100594500000000000e+06	5.521746000000000000e+06	5.494517000000000000e+06	7.339410500000000000e+06	6.718797500000000000e+06	1.097624900000000000e+07	9.248604000000000000e+06	8.113884000000000000e+06	7.903800000000000000e+06	6.795826000000000000e+06	9.110745000000000000e+06	7.633406500000000000e+06	6.302714000000000000e+06	7.526330500000000000e+06	7.272534000000000000e+06	6.422956000000000000e+06	1.169908100000000000e+07	9.898591000000000000e+06	9.219834000000000000e+06	1.003474800000000000e+07	1.034527700000000000e+07	7.157888000000000000e+06	8.509585000000000000e+06	9.987152000000000000e+06	1.073779900000000000e+07	8.039406500000000000e+06	1.026858800000000000e+07	7.911806000000000000e+06	6.833073000000000000e+06	1.065099000000000000e+07	6.562502000000000000e+06	8.726851000000000000e+06	8.553848000000000000e+06	9.925025000000000000e+06	9.162014000000000000e+06	8.687768000000000000e+06	9.533019000000000000e+06	1.078080900000000000e+07	9.795582000000000000e+06	8.345941000000000000e+06	8.752868000000000000e+06	8.371564500000000000e+06	1.237061600000000000e+07	1.141165200000000000e+07	1.096603700000000000e+07
8.790170000000000528e+01	7.145280000000000000e+05	1.683264000000000000e+06	3.700974500000000000e+06	4.114899000000000000e+06	6.012460000000000000e+06	6.161955500000000000e+06	8.024920000000000000e+06	8.764026000000000000e+06	6.891330500000000000e+06	6.681888500000000000e+06	7.405916000000000000e+06	6.654323000000000000e+06	7.462568000000000000e+06	7.598721000000000000e+06	6.384734500000000000e+06	8.410586000000000000e+06	1.147291800000000000e+07	9.100483000000000000e+06	1.012025000000000000e+07	6.440632500000000000e+06	1.207716600000000000e+07	9.071480000000000000e+06	1.249377100000000000e+07	7.918902000000000000e+06	7.046790000000000000e+06	8.794579000000000000e+06	7.568645000000000000e+06	9.938690000000000000e+06	9.714668000000000000e+06	8.136756500000000000e+06	7.274336500000000000e+06	1.058878300000000000e+07	1.127181100000000000e+07	1.092090000000000000e+07	9.653932000000000000e+06	9.571074000000000000e+06	9.487479000000000000e+06	6.882380000000000000e+06	8.723583000000000000e+06	7.809075000000000000e+06	1.333456900000000000e+07	7.325979000000000000e+06	8.646435000000000000e+06	1.038383000000000000e+07	8.497935000000000000e+06	1.144106600000000000e+07	1.160596800000000000e+07	8.435575000000000000e+06	1.299915600000000000e+07
8.790319999999999823e+01	7.867360000000000000e+05	1.669696000000000000e+06	2.660412299999999814e+06	3.584648000000000000e+06	4.176581500000000000e+06	5.940464000000000000e+06	9.922752000000000000e+06	7.661286000000000000e+06	6.552329000000000000e+06	7.041659000000000000e+06	6.791726000000000000e+06	7.071408500000000000e+06	7.987469500000000000e+06	7.775556000000000000e+06	6.976286000000000000e+06	8.019135000000000000e+06	7.574095500000000000e+06	6.266937500000000000e+06	8.072782000000000000e+06	7.496394500000000000e+06	8.183626500000000000e+06	1.018450600000000000e+07	7.066919000000000000e+06	1.067537200000000000e+07	9.592024000000000000e+06	9.753548000000000000e+06	1.083256000000000000e+07	9.574494000000000000e+06	9.472551000000000000e+06	7.186620500000000000e+06	7.524224000000000000e+06	6.319819500000000000e+06	8.787101000000000000e+06	1.075041800000000000e+07	1.151589500000000000e+07	8.449460000000000000e+06	9.244987000000000000e+06	9.248801000000000000e+06	8.272493000000000000e+06	1.222165300000000000e+07	9.248574000000000000e+06	8.295013500000000000e+06	8.481609000000000000e+06	9.679973000000000000e+06	8.309706000000000000e+06	8.323464500000000000e+06	1.090823300000000000e+07	7.882975500000000000e+06	9.022758000000000000e+06
8.790460000000000207e+01	7.867360000000000000e+05	1.904224000000000000e+06	3.157009799999999814e+06	6.259741000000000000e+06	4.608160000000000000e+06	7.496044000000000000e+06	5.476340000000000000e+06	8.460258000000000000e+06	6.998465000000000000e+06	6.028021000000000000e+06	7.187380000000000000e+06	8.048417000000000000e+06	7.981272000000000000e+06	7.952745500000000000e+06	8.135020000000000000e+06	7.037121500000000000e+06	7.380424500000000000e+06	6.712371500000000000e+06	7.537284500000000000e+06	1.160737400000000000e+07	7.259630000000000000e+06	8.694150000000000000e+06	1.012041700000000000e+07	1.062102000000000000e+07	9.725779000000000000e+06	8.620657000000000000e+06	6.727697500000000000e+06	7.537251500000000000e+06	8.382904000000000000e+06	8.191516000000000000e+06	9.696736000000000000e+06	8.024975000000000000e+06	8.141703000000000000e+06	7.323669500000000000e+06	9.810460000000000000e+06	7.846357500000000000e+06	8.165763000000000000e+06	8.476319000000000000e+06	7.139778500000000000e+06	1.020645400000000000e+07	1.021728400000000000e+07	8.117032500000000000e+06	9.850524000000000000e+06	1.192460800000000000e+07	8.661907000000000000e+06	8.347514500000000000e+06	9.433728000000000000e+06	8.077125500000000000e+06	8.741528000000000000e+06
8.790609999999999502e+01	8.527200000000000000e+05	1.264935000000000000e+06	2.642692500000000000e+06	3.403964299999999814e+06	5.714740500000000000e+06	5.348186500000000000e+06	6.271658000000000000e+06	7.273772500000000000e+06	6.802270000000000000e+06	6.867886000000000000e+06	7.175580000000000000e+06	6.332700500000000000e+06	7.211916500000000000e+06	7.763995500000000000e+06	6.982500000000000000e+06	7.282712500000000000e+06	6.169406000000000000e+06	6.017337500000000000e+06	8.702211000000000000e+06	9.837832000000000000e+06	7.427575000000000000e+06	7.325234500000000000e+06	7.860023000000000000e+06	1.068141100000000000e+07	8.911352000000000000e+06	9.873808000000000000e+06	9.085805000000000000e+06	7.719107000000000000e+06	8.455466000000000000e+06	7.314514000000000000e+06	8.268059000000000000e+06	7.327498000000000000e+06	7.948662000000000000e+06	8.150985500000000000e+06	8.249995500000000000e+06	9.335858000000000000e+06	6.516888500000000000e+06	1.092138800000000000e+07	9.814183000000000000e+06	9.124306000000000000e+06	9.835847000000000000e+06	1.447373900000000000e+07	1.020484000000000000e+07	1.026870200000000000e+07	9.323375000000000000e+06	8.498068000000000000e+06	8.038500000000000000e+06	7.445774000000000000e+06	1.078659400000000000e+07
8.790760000000000218e+01	8.947360000000000000e+05	2.488281000000000000e+06	2.867366299999999814e+06	4.205060000000000000e+06	4.723677000000000000e+06	1.039156900000000000e+07	9.145130000000000000e+06	1.085681400000000000e+07	8.260179500000000000e+06	8.001488000000000000e+06	7.842988000000000000e+06	6.725980000000000000e+06	7.695222000000000000e+06	7.445244000000000000e+06	6.525098500000000000e+06	6.014234500000000000e+06	7.198729500000000000e+06	6.920431000000000000e+06	1.266218700000000000e+07	7.797014000000000000e+06	6.263708500000000000e+06	8.304907000000000000e+06	9.309440000000000000e+06	6.746116000000000000e+06	8.346716000000000000e+06	7.451711500000000000e+06	7.239292500000000000e+06	8.943997000000000000e+06	9.448605000000000000e+06	9.464367000000000000e+06	7.696921500000000000e+06	6.874346500000000000e+06	1.094622000000000000e+07	6.989038000000000000e+06	8.460706000000000000e+06	6.037050000000000000e+06	1.279734100000000000e+07	1.115057500000000000e+07	9.588760000000000000e+06	1.195261000000000000e+07	1.001749500000000000e+07	1.081051200000000000e+07	1.054719100000000000e+07	9.607503000000000000e+06	1.019174900000000000e+07	1.039392900000000000e+07	9.203170000000000000e+06	9.990474000000000000e+06	9.776128000000000000e+06
8.790900000000000603e+01	8.285120000000000000e+05	1.639936000000000000e+06	3.541328500000000000e+06	5.789797000000000000e+06	4.079163500000000000e+06	6.861930500000000000e+06	6.362059500000000000e+06	7.053153000000000000e+06	9.628790000000000000e+06	7.569691000000000000e+06	8.226724000000000000e+06	6.779544000000000000e+06	7.038975500000000000e+06	7.669738500000000000e+06	7.665434000000000000e+06	6.902823000000000000e+06	7.295625500000000000e+06	1.061517300000000000e+07	5.813230500000000000e+06	7.791357500000000000e+06	8.267539000000000000e+06	1.082976000000000000e+07	7.669373000000000000e+06	6.927529500000000000e+06	1.050330700000000000e+07	6.600546000000000000e+06	6.957057500000000000e+06	7.179477000000000000e+06	8.710161000000000000e+06	8.830862000000000000e+06	9.756681000000000000e+06	7.643536500000000000e+06	1.039746300000000000e+07	8.286057500000000000e+06	9.762539000000000000e+06	9.546974000000000000e+06	8.420368000000000000e+06	1.024516400000000000e+07	1.017933900000000000e+07	9.967517000000000000e+06	1.087083000000000000e+07	9.323930000000000000e+06	9.551150000000000000e+06	1.071733800000000000e+07	7.296280000000000000e+06	1.255458100000000000e+07	1.163627300000000000e+07	8.483870000000000000e+06	1.071467400000000000e+07
8.791049999999999898e+01	7.956960000000000000e+05	1.169833000000000000e+06	2.961984500000000000e+06	3.434118299999999814e+06	6.918252500000000000e+06	4.792008000000000000e+06	8.187667000000000000e+06	6.027725000000000000e+06	6.831996500000000000e+06	7.119797500000000000e+06	7.098880000000000000e+06	8.233153500000000000e+06	8.196286000000000000e+06	7.592822500000000000e+06	6.342211000000000000e+06	8.357800500000000000e+06	6.054486000000000000e+06	6.742043500000000000e+06	6.525189000000000000e+06	8.988650000000000000e+06	9.569382000000000000e+06	1.176676400000000000e+07	9.285370000000000000e+06	1.029442800000000000e+07	9.622124000000000000e+06	8.135063500000000000e+06	8.233225000000000000e+06	8.222148000000000000e+06	1.120993900000000000e+07	8.398628000000000000e+06	7.554077500000000000e+06	1.227607000000000000e+07	9.004242000000000000e+06	7.077210000000000000e+06	9.581689000000000000e+06	1.084982000000000000e+07	8.935634000000000000e+06	8.784154000000000000e+06	7.614968500000000000e+06	9.626792000000000000e+06	8.837145000000000000e+06	9.853121000000000000e+06	1.441536500000000000e+07	8.097264000000000000e+06	8.928726000000000000e+06	8.154874000000000000e+06	1.525222800000000000e+07	1.003876800000000000e+07	7.061678500000000000e+06
8.791200000000000614e+01	8.388480000000000000e+05	2.339842000000000000e+06	2.524449500000000000e+06	3.476249500000000000e+06	4.711530000000000000e+06	7.807064000000000000e+06	9.115036000000000000e+06	7.434829500000000000e+06	6.849832500000000000e+06	6.825701000000000000e+06	7.222898000000000000e+06	6.118325500000000000e+06	7.319304500000000000e+06	9.960338000000000000e+06	6.866626500000000000e+06	6.534495000000000000e+06	7.664943000000000000e+06	1.499308000000000000e+07	1.069701200000000000e+07	1.003840200000000000e+07	8.087487000000000000e+06	8.030905000000000000e+06	8.044953500000000000e+06	1.129208100000000000e+07	8.267579500000000000e+06	8.656591000000000000e+06	8.403600000000000000e+06	8.501292000000000000e+06	8.782481000000000000e+06	9.141652000000000000e+06	1.120914600000000000e+07	1.105384700000000000e+07	8.340769000000000000e+06	9.494905000000000000e+06	9.268392000000000000e+06	7.623191500000000000e+06	8.880885000000000000e+06	8.137845000000000000e+06	1.278095600000000000e+07	8.652166000000000000e+06	9.757238000000000000e+06	1.033478600000000000e+07	9.233218000000000000e+06	9.219218000000000000e+06	7.241461000000000000e+06	7.101845000000000000e+06	9.112256000000000000e+06	9.461658000000000000e+06	1.068480700000000000e+07
[truncated: 392 more columns]
