# Supplementary material for: Otolith microchemistry and diadromy in Patagonian river fishes
Source: PeerJ. 2019 Jan 3;7:e6149. doi: 10.7717/peerj.6149 (PMC6321752; doi:10.7717/peerj.6149)
Supplement: Supplemental Information 3 — Raw data. This archive contains the raw data used to generate the analyses reported in the paper cited above. The python script provided allows to convert from the isotopic intensities measured by LA-ICP-MS to molar concentrations of Sr:Ca. [file peerj-07-6149-s003.zip › Dataset S1/Alo_etAl_scripts/samples/043.txt]

4.794870000000000232e+01	1.602200000000000000e+04	1.281600000000000000e+04	1.361800000000000000e+04	1.321700000000000000e+04	1.662300000000000000e+04	1.421900000000000000e+04	1.451900000000000000e+04	1.381800000000000000e+04	1.802600000000000000e+04	1.191500000000000000e+04	1.391800000000000000e+04	1.502000000000000000e+04	1.341700000000000000e+04	1.612200000000000000e+04	1.291700000000000000e+04	1.451900000000000000e+04	1.532100000000000000e+04	1.441900000000000000e+04	1.361800000000000000e+04	1.221500000000000000e+04	1.331700000000000000e+04	1.482000000000000000e+04	1.411900000000000000e+04	1.812600000000000000e+04	1.391800000000000000e+04	1.682300000000000000e+04	1.542100000000000000e+04	1.291700000000000000e+04	1.201500000000000000e+04	1.441900000000000000e+04	1.472000000000000000e+04	1.482000000000000000e+04	1.622200000000000000e+04	1.391800000000000000e+04	1.271600000000000000e+04	1.692400000000000000e+04	6.928800000000000000e+04	3.080560000000000000e+05	1.123456000000000000e+06	2.277567000000000000e+06	4.336828000000000000e+06	5.834577000000000000e+06	5.349023500000000000e+06	6.930729500000000000e+06	1.130812500000000000e+07	9.211762000000000000e+06	9.555622000000000000e+06	8.293207500000000000e+06	9.168837000000000000e+06
4.794950000000000045e+01	1.552100000000000000e+04	1.431900000000000000e+04	1.441900000000000000e+04	1.582200000000000000e+04	1.241600000000000000e+04	1.592200000000000000e+04	1.942800000000000000e+04	1.562100000000000000e+04	1.752500000000000000e+04	1.451900000000000000e+04	1.461900000000000000e+04	1.401800000000000000e+04	1.552100000000000000e+04	1.612200000000000000e+04	1.421900000000000000e+04	1.792500000000000000e+04	1.451900000000000000e+04	1.562100000000000000e+04	1.602200000000000000e+04	1.512000000000000000e+04	1.512000000000000000e+04	1.492000000000000000e+04	1.351800000000000000e+04	1.351800000000000000e+04	1.381800000000000000e+04	1.421900000000000000e+04	1.572100000000000000e+04	1.592200000000000000e+04	1.662300000000000000e+04	1.662300000000000000e+04	1.492000000000000000e+04	1.431900000000000000e+04	1.702400000000000000e+04	1.441900000000000000e+04	1.532100000000000000e+04	2.083100000000000000e+04	7.591800000000000000e+04	3.067360000000000000e+05	1.173792000000000000e+06	3.452780500000000000e+06	4.639589500000000000e+06	5.663658000000000000e+06	8.076094000000000000e+06	9.258390000000000000e+06	1.067437500000000000e+07	7.405681000000000000e+06	6.277770500000000000e+06	8.322442000000000000e+06	8.637676000000000000e+06
4.795029999999999859e+01	1.552100000000000000e+04	1.652300000000000000e+04	1.592200000000000000e+04	1.441900000000000000e+04	1.612200000000000000e+04	1.301700000000000000e+04	1.702400000000000000e+04	1.582200000000000000e+04	1.592200000000000000e+04	1.732400000000000000e+04	1.632200000000000000e+04	1.682300000000000000e+04	1.361800000000000000e+04	1.772500000000000000e+04	1.502000000000000000e+04	1.622200000000000000e+04	1.331700000000000000e+04	1.682300000000000000e+04	1.391800000000000000e+04	1.291700000000000000e+04	1.301700000000000000e+04	1.451900000000000000e+04	1.702400000000000000e+04	1.852700000000000000e+04	1.361800000000000000e+04	1.582200000000000000e+04	1.552100000000000000e+04	1.361800000000000000e+04	1.361800000000000000e+04	1.552100000000000000e+04	1.542100000000000000e+04	1.702400000000000000e+04	1.502000000000000000e+04	1.502000000000000000e+04	1.502000000000000000e+04	1.882700000000000000e+04	7.350800000000000000e+04	3.019600000000000000e+05	1.056704000000000000e+06	2.332151299999999814e+06	4.796844000000000000e+06	5.020532000000000000e+06	5.935547000000000000e+06	1.014385700000000000e+07	1.225804700000000000e+07	1.145155500000000000e+07	8.507967000000000000e+06	1.116683000000000000e+07	7.125055500000000000e+06
4.795109999999999673e+01	1.732400000000000000e+04	1.542100000000000000e+04	1.502000000000000000e+04	1.512000000000000000e+04	1.371800000000000000e+04	1.522100000000000000e+04	1.612200000000000000e+04	1.862700000000000000e+04	1.672300000000000000e+04	1.582200000000000000e+04	1.532100000000000000e+04	1.562100000000000000e+04	1.381800000000000000e+04	1.752500000000000000e+04	1.582200000000000000e+04	1.261600000000000000e+04	1.421900000000000000e+04	1.812600000000000000e+04	1.642300000000000000e+04	1.542100000000000000e+04	1.572100000000000000e+04	1.472000000000000000e+04	1.652300000000000000e+04	1.321700000000000000e+04	1.802600000000000000e+04	1.622200000000000000e+04	1.492000000000000000e+04	1.772500000000000000e+04	1.602200000000000000e+04	1.291700000000000000e+04	1.502000000000000000e+04	1.572100000000000000e+04	1.652300000000000000e+04	1.732400000000000000e+04	1.502000000000000000e+04	1.622200000000000000e+04	7.833000000000000000e+04	3.138480000000000000e+05	1.073696000000000000e+06	2.792494500000000000e+06	4.441742000000000000e+06	4.890634000000000000e+06	6.692109500000000000e+06	6.397200000000000000e+06	9.606797000000000000e+06	8.349726000000000000e+06	7.082249000000000000e+06	1.210303100000000000e+07	8.129385000000000000e+06
4.795190000000000197e+01	1.632200000000000000e+04	1.792500000000000000e+04	1.502000000000000000e+04	1.592200000000000000e+04	1.582200000000000000e+04	1.451900000000000000e+04	1.592200000000000000e+04	1.592200000000000000e+04	1.792500000000000000e+04	1.742500000000000000e+04	1.552100000000000000e+04	1.451900000000000000e+04	1.632200000000000000e+04	1.622200000000000000e+04	1.502000000000000000e+04	1.361800000000000000e+04	1.602200000000000000e+04	1.682300000000000000e+04	1.642300000000000000e+04	1.732400000000000000e+04	1.431900000000000000e+04	1.472000000000000000e+04	1.572100000000000000e+04	1.512000000000000000e+04	1.682300000000000000e+04	1.351800000000000000e+04	1.552100000000000000e+04	1.512000000000000000e+04	1.612200000000000000e+04	1.612200000000000000e+04	1.682300000000000000e+04	1.311700000000000000e+04	1.492000000000000000e+04	1.522100000000000000e+04	1.722400000000000000e+04	1.742500000000000000e+04	7.772800000000000000e+04	3.122240000000000000e+05	1.177600000000000000e+06	2.943904500000000000e+06	4.622142500000000000e+06	5.356829500000000000e+06	7.577812500000000000e+06	1.095293800000000000e+07	6.615937500000000000e+06	1.047822100000000000e+07	7.271635500000000000e+06	8.901750000000000000e+06	7.370216000000000000e+06
4.795270000000000010e+01	1.472000000000000000e+04	1.391800000000000000e+04	1.682300000000000000e+04	1.732400000000000000e+04	1.552100000000000000e+04	1.632200000000000000e+04	1.582200000000000000e+04	1.492000000000000000e+04	1.732400000000000000e+04	1.632200000000000000e+04	1.692400000000000000e+04	1.632200000000000000e+04	1.582200000000000000e+04	1.632200000000000000e+04	1.281600000000000000e+04	1.702400000000000000e+04	1.582200000000000000e+04	1.792500000000000000e+04	1.732400000000000000e+04	1.802600000000000000e+04	1.482000000000000000e+04	1.742500000000000000e+04	1.802600000000000000e+04	1.592200000000000000e+04	1.431900000000000000e+04	1.472000000000000000e+04	1.692400000000000000e+04	1.752500000000000000e+04	1.371800000000000000e+04	1.532100000000000000e+04	1.702400000000000000e+04	1.842600000000000000e+04	1.351800000000000000e+04	1.542100000000000000e+04	1.632200000000000000e+04	1.912800000000000000e+04	7.662200000000000000e+04	3.208640000000000000e+05	1.038912000000000000e+06	3.198312299999999814e+06	4.144796000000000000e+06	5.575134000000000000e+06	7.073437500000000000e+06	1.068910200000000000e+07	6.733125000000000000e+06	6.778192000000000000e+06	7.259813500000000000e+06	7.860071000000000000e+06	8.269410000000000000e+06
4.795349999999999824e+01	1.652300000000000000e+04	1.622200000000000000e+04	1.642300000000000000e+04	1.421900000000000000e+04	1.632200000000000000e+04	1.862700000000000000e+04	2.093100000000000000e+04	1.632200000000000000e+04	1.762500000000000000e+04	1.622200000000000000e+04	1.852700000000000000e+04	1.582200000000000000e+04	1.962900000000000000e+04	1.632200000000000000e+04	1.622200000000000000e+04	1.642300000000000000e+04	1.472000000000000000e+04	1.732400000000000000e+04	1.602200000000000000e+04	1.682300000000000000e+04	1.662300000000000000e+04	1.502000000000000000e+04	1.722400000000000000e+04	1.752500000000000000e+04	1.732400000000000000e+04	1.562100000000000000e+04	1.391800000000000000e+04	1.752500000000000000e+04	1.512000000000000000e+04	1.842600000000000000e+04	1.932800000000000000e+04	2.033000000000000000e+04	1.612200000000000000e+04	1.912800000000000000e+04	1.532100000000000000e+04	1.852700000000000000e+04	7.893400000000000000e+04	3.387760000000000000e+05	1.083104000000000000e+06	3.198312299999999814e+06	4.133164799999999814e+06	5.061670500000000000e+06	8.287500000000000000e+06	6.420514000000000000e+06	7.982344000000000000e+06	1.193213000000000000e+07	8.241975000000000000e+06	7.953855000000000000e+06	6.465071000000000000e+06
4.795430000000000348e+01	1.451900000000000000e+04	1.391800000000000000e+04	2.003000000000000000e+04	1.962900000000000000e+04	1.451900000000000000e+04	1.622200000000000000e+04	1.592200000000000000e+04	1.842600000000000000e+04	1.922800000000000000e+04	1.742500000000000000e+04	1.862700000000000000e+04	1.522100000000000000e+04	1.642300000000000000e+04	2.243400000000000000e+04	2.103200000000000000e+04	1.662300000000000000e+04	1.782500000000000000e+04	1.552100000000000000e+04	1.602200000000000000e+04	1.632200000000000000e+04	1.411900000000000000e+04	1.492000000000000000e+04	1.732400000000000000e+04	1.662300000000000000e+04	1.612200000000000000e+04	1.592200000000000000e+04	1.702400000000000000e+04	1.702400000000000000e+04	1.912800000000000000e+04	1.772500000000000000e+04	1.552100000000000000e+04	1.562100000000000000e+04	1.732400000000000000e+04	1.782500000000000000e+04	1.672300000000000000e+04	1.742500000000000000e+04	8.576800000000000000e+04	3.290080000000000000e+05	1.163392000000000000e+06	3.083211500000000000e+06	4.511413000000000000e+06	6.530864500000000000e+06	9.319688000000000000e+06	1.192041400000000000e+07	1.101468800000000000e+07	1.173296400000000000e+07	1.170342000000000000e+07	6.619247000000000000e+06	5.746626000000000000e+06
4.795510000000000161e+01	1.652300000000000000e+04	1.802600000000000000e+04	1.722400000000000000e+04	1.532100000000000000e+04	1.722400000000000000e+04	1.702400000000000000e+04	1.652300000000000000e+04	1.532100000000000000e+04	1.792500000000000000e+04	2.013000000000000000e+04	1.472000000000000000e+04	1.431900000000000000e+04	1.832600000000000000e+04	1.632200000000000000e+04	1.311700000000000000e+04	1.782500000000000000e+04	1.482000000000000000e+04	1.652300000000000000e+04	1.381800000000000000e+04	1.822600000000000000e+04	2.053100000000000000e+04	1.602200000000000000e+04	1.652300000000000000e+04	1.602200000000000000e+04	1.922800000000000000e+04	1.722400000000000000e+04	1.662300000000000000e+04	1.982900000000000000e+04	1.922800000000000000e+04	1.872700000000000000e+04	1.742500000000000000e+04	1.702400000000000000e+04	1.652300000000000000e+04	1.862700000000000000e+04	2.053100000000000000e+04	1.912800000000000000e+04	8.637200000000000000e+04	3.052080000000000000e+05	1.089120000000000000e+06	2.744021500000000000e+06	5.052964000000000000e+06	5.480716000000000000e+06	5.536758000000000000e+06	8.666048000000000000e+06	6.129023500000000000e+06	9.592754000000000000e+06	6.946297500000000000e+06	7.450439000000000000e+06	7.469517000000000000e+06
4.795589999999999975e+01	1.371800000000000000e+04	1.622200000000000000e+04	1.912800000000000000e+04	1.652300000000000000e+04	1.812600000000000000e+04	1.912800000000000000e+04	1.612200000000000000e+04	1.592200000000000000e+04	1.802600000000000000e+04	2.013000000000000000e+04	1.662300000000000000e+04	1.902800000000000000e+04	1.842600000000000000e+04	1.712400000000000000e+04	1.872700000000000000e+04	1.722400000000000000e+04	1.792500000000000000e+04	1.451900000000000000e+04	1.572100000000000000e+04	1.692400000000000000e+04	2.003000000000000000e+04	1.912800000000000000e+04	1.772500000000000000e+04	1.742500000000000000e+04	1.762500000000000000e+04	1.642300000000000000e+04	1.371800000000000000e+04	1.712400000000000000e+04	2.123200000000000000e+04	1.762500000000000000e+04	1.882700000000000000e+04	1.822600000000000000e+04	1.612200000000000000e+04	1.902800000000000000e+04	1.862700000000000000e+04	2.303600000000000000e+04	8.969000000000000000e+04	3.260560000000000000e+05	1.126848000000000000e+06	3.131684500000000000e+06	4.109902299999999814e+06	5.108938000000000000e+06	5.612812500000000000e+06	7.722003000000000000e+06	6.058711000000000000e+06	1.184449700000000000e+07	7.188764000000000000e+06	9.194562000000000000e+06	6.943956500000000000e+06
8.789879999999999427e+01	1.622200000000000000e+04	1.552100000000000000e+04	1.472000000000000000e+04	1.351800000000000000e+04	1.291700000000000000e+04	1.742500000000000000e+04	1.502000000000000000e+04	1.572100000000000000e+04	1.361800000000000000e+04	1.421900000000000000e+04	1.592200000000000000e+04	1.542100000000000000e+04	1.472000000000000000e+04	1.582200000000000000e+04	1.552100000000000000e+04	1.351800000000000000e+04	1.532100000000000000e+04	1.602200000000000000e+04	1.822600000000000000e+04	1.431900000000000000e+04	1.482000000000000000e+04	1.181500000000000000e+04	1.401800000000000000e+04	1.171500000000000000e+04	1.472000000000000000e+04	1.401800000000000000e+04	1.441900000000000000e+04	1.792500000000000000e+04	1.251600000000000000e+04	1.682300000000000000e+04	1.562100000000000000e+04	1.451900000000000000e+04	1.381800000000000000e+04	1.271600000000000000e+04	1.451900000000000000e+04	2.674400000000000000e+04	2.643920000000000000e+05	1.062720000000000000e+06	3.409280000000000000e+06	7.965308500000000000e+06	1.064143100000000000e+07	1.998122800000000000e+07	2.124375000000000000e+07	5.339982000000000000e+07	2.777109400000000000e+07	2.542431200000000000e+07	2.408116000000000000e+07	2.033777000000000000e+07	2.200539600000000000e+07
8.790019999999999811e+01	1.492000000000000000e+04	1.622200000000000000e+04	1.682300000000000000e+04	1.632200000000000000e+04	1.622200000000000000e+04	1.271600000000000000e+04	1.431900000000000000e+04	1.692400000000000000e+04	1.612200000000000000e+04	1.592200000000000000e+04	1.622200000000000000e+04	1.401800000000000000e+04	1.602200000000000000e+04	1.682300000000000000e+04	1.762500000000000000e+04	1.622200000000000000e+04	1.582200000000000000e+04	1.461900000000000000e+04	1.281600000000000000e+04	1.231600000000000000e+04	1.472000000000000000e+04	1.602200000000000000e+04	1.552100000000000000e+04	1.482000000000000000e+04	1.702400000000000000e+04	1.441900000000000000e+04	1.542100000000000000e+04	1.281600000000000000e+04	1.912800000000000000e+04	1.391800000000000000e+04	1.672300000000000000e+04	1.421900000000000000e+04	1.572100000000000000e+04	1.441900000000000000e+04	1.642300000000000000e+04	2.965100000000000000e+04	2.683520000000000000e+05	1.090912000000000000e+06	3.298240000000000000e+06	8.262561500000000000e+06	1.145654900000000000e+07	1.431804000000000000e+07	2.051625000000000000e+07	2.331971800000000000e+07	1.774218800000000000e+07	1.605462400000000000e+07	1.901004800000000000e+07	2.191829800000000000e+07	2.238533000000000000e+07
8.790170000000000528e+01	1.502000000000000000e+04	1.321700000000000000e+04	1.431900000000000000e+04	1.602200000000000000e+04	1.642300000000000000e+04	1.762500000000000000e+04	1.431900000000000000e+04	1.492000000000000000e+04	1.391800000000000000e+04	1.311700000000000000e+04	1.311700000000000000e+04	1.822600000000000000e+04	1.582200000000000000e+04	1.482000000000000000e+04	1.572100000000000000e+04	1.632200000000000000e+04	1.902800000000000000e+04	1.662300000000000000e+04	1.421900000000000000e+04	1.451900000000000000e+04	1.451900000000000000e+04	1.722400000000000000e+04	1.552100000000000000e+04	1.341700000000000000e+04	1.421900000000000000e+04	1.391800000000000000e+04	1.682300000000000000e+04	1.472000000000000000e+04	1.321700000000000000e+04	1.652300000000000000e+04	1.101400000000000000e+04	1.451900000000000000e+04	1.812600000000000000e+04	1.622200000000000000e+04	1.311700000000000000e+04	2.915000000000000000e+04	2.745440000000000000e+05	1.092288000000000000e+06	3.381568000000000000e+06	7.693109500000000000e+06	1.101409600000000000e+07	1.276091200000000000e+07	1.806468800000000000e+07	2.007636400000000000e+07	2.076843800000000000e+07	2.497255800000000000e+07	1.540153900000000000e+07	1.878109800000000000e+07	3.890081200000000000e+07
8.790319999999999823e+01	1.832600000000000000e+04	1.612200000000000000e+04	1.552100000000000000e+04	1.532100000000000000e+04	1.562100000000000000e+04	1.762500000000000000e+04	1.642300000000000000e+04	1.882700000000000000e+04	1.502000000000000000e+04	1.251600000000000000e+04	1.662300000000000000e+04	1.502000000000000000e+04	1.662300000000000000e+04	1.532100000000000000e+04	1.321700000000000000e+04	1.622200000000000000e+04	1.672300000000000000e+04	1.512000000000000000e+04	1.752500000000000000e+04	1.682300000000000000e+04	1.742500000000000000e+04	1.652300000000000000e+04	1.562100000000000000e+04	1.702400000000000000e+04	1.572100000000000000e+04	1.742500000000000000e+04	1.211500000000000000e+04	1.411900000000000000e+04	1.772500000000000000e+04	1.522100000000000000e+04	1.542100000000000000e+04	1.351800000000000000e+04	1.331700000000000000e+04	1.291700000000000000e+04	1.421900000000000000e+04	3.025300000000000000e+04	2.888560000000000000e+05	1.055232000000000000e+06	3.498901799999999814e+06	8.141046000000000000e+06	1.127603200000000000e+07	1.678398600000000000e+07	2.070984400000000000e+07	2.283281600000000000e+07	2.444625000000000000e+07	1.754953800000000000e+07	2.138340800000000000e+07	3.498582800000000000e+07	2.258930000000000000e+07
8.790460000000000207e+01	1.371800000000000000e+04	1.902800000000000000e+04	1.381800000000000000e+04	2.003000000000000000e+04	1.411900000000000000e+04	1.622200000000000000e+04	1.702400000000000000e+04	1.341700000000000000e+04	1.602200000000000000e+04	1.672300000000000000e+04	1.842600000000000000e+04	1.612200000000000000e+04	1.512000000000000000e+04	1.792500000000000000e+04	1.612200000000000000e+04	1.221500000000000000e+04	1.582200000000000000e+04	1.391800000000000000e+04	1.421900000000000000e+04	1.632200000000000000e+04	1.612200000000000000e+04	1.401800000000000000e+04	1.461900000000000000e+04	1.361800000000000000e+04	1.522100000000000000e+04	1.241600000000000000e+04	1.552100000000000000e+04	1.782500000000000000e+04	1.421900000000000000e+04	1.552100000000000000e+04	1.431900000000000000e+04	3.265900000000000000e+04	1.472000000000000000e+04	2.333600000000000000e+04	1.421900000000000000e+04	2.965100000000000000e+04	2.829680000000000000e+05	1.119968000000000000e+06	4.089987000000000000e+06	7.202327500000000000e+06	1.282438400000000000e+07	1.399364800000000000e+07	2.181234400000000000e+07	1.579078800000000000e+07	2.764218800000000000e+07	1.857535800000000000e+07	1.475630100000000000e+07	2.709208000000000000e+07	2.442876200000000000e+07
8.790609999999999502e+01	1.642300000000000000e+04	1.371800000000000000e+04	1.632200000000000000e+04	1.582200000000000000e+04	1.622200000000000000e+04	1.512000000000000000e+04	1.792500000000000000e+04	1.642300000000000000e+04	1.371800000000000000e+04	1.562100000000000000e+04	1.552100000000000000e+04	1.411900000000000000e+04	1.421900000000000000e+04	1.672300000000000000e+04	1.512000000000000000e+04	1.512000000000000000e+04	1.562100000000000000e+04	1.542100000000000000e+04	1.752500000000000000e+04	1.291700000000000000e+04	1.261600000000000000e+04	1.391800000000000000e+04	1.522100000000000000e+04	1.782500000000000000e+04	1.542100000000000000e+04	1.622200000000000000e+04	1.622200000000000000e+04	1.552100000000000000e+04	1.702400000000000000e+04	1.461900000000000000e+04	1.572100000000000000e+04	1.542100000000000000e+04	1.411900000000000000e+04	1.371800000000000000e+04	1.431900000000000000e+04	3.115500000000000000e+04	3.051120000000000000e+05	1.118176000000000000e+06	3.281645000000000000e+06	6.869128500000000000e+06	1.225980300000000000e+07	1.510898200000000000e+07	2.407078200000000000e+07	1.899243400000000000e+07	2.374828200000000000e+07	1.983642800000000000e+07	2.248993600000000000e+07	1.524607700000000000e+07	2.862204400000000000e+07
8.790760000000000218e+01	1.672300000000000000e+04	1.472000000000000000e+04	1.572100000000000000e+04	1.461900000000000000e+04	1.542100000000000000e+04	1.361800000000000000e+04	1.642300000000000000e+04	1.291700000000000000e+04	1.361800000000000000e+04	1.552100000000000000e+04	1.271600000000000000e+04	1.542100000000000000e+04	1.502000000000000000e+04	1.722400000000000000e+04	1.532100000000000000e+04	1.482000000000000000e+04	1.802600000000000000e+04	1.461900000000000000e+04	1.482000000000000000e+04	1.522100000000000000e+04	1.361800000000000000e+04	1.401800000000000000e+04	1.642300000000000000e+04	1.612200000000000000e+04	1.762500000000000000e+04	1.632200000000000000e+04	1.582200000000000000e+04	1.822600000000000000e+04	1.542100000000000000e+04	1.431900000000000000e+04	1.542100000000000000e+04	1.261600000000000000e+04	1.662300000000000000e+04	1.181500000000000000e+04	1.391800000000000000e+04	3.095400000000000000e+04	2.992160000000000000e+05	1.134464000000000000e+06	3.872850799999999814e+06	7.402392500000000000e+06	1.232982300000000000e+07	1.484895000000000000e+07	1.501500000000000000e+07	1.932656400000000000e+07	3.561937600000000000e+07	2.834993800000000000e+07	1.573207800000000000e+07	2.110488000000000000e+07	1.729822200000000000e+07
8.790900000000000603e+01	1.381800000000000000e+04	1.572100000000000000e+04	1.472000000000000000e+04	1.522100000000000000e+04	1.572100000000000000e+04	1.391800000000000000e+04	1.472000000000000000e+04	1.582200000000000000e+04	1.572100000000000000e+04	1.642300000000000000e+04	1.612200000000000000e+04	1.712400000000000000e+04	1.552100000000000000e+04	1.211500000000000000e+04	1.461900000000000000e+04	1.692400000000000000e+04	1.401800000000000000e+04	1.321700000000000000e+04	1.612200000000000000e+04	1.712400000000000000e+04	1.902800000000000000e+04	1.652300000000000000e+04	1.441900000000000000e+04	1.572100000000000000e+04	1.532100000000000000e+04	1.672300000000000000e+04	1.441900000000000000e+04	1.712400000000000000e+04	1.662300000000000000e+04	1.552100000000000000e+04	1.472000000000000000e+04	1.251600000000000000e+04	1.542100000000000000e+04	1.582200000000000000e+04	1.411900000000000000e+04	3.316000000000000000e+04	3.179200000000000000e+05	1.080544000000000000e+06	3.510895500000000000e+06	8.044221000000000000e+06	1.145073300000000000e+07	2.220010600000000000e+07	3.328500000000000000e+07	2.435678400000000000e+07	2.037515600000000000e+07	1.620130400000000000e+07	1.969098800000000000e+07	1.507651800000000000e+07	2.218089400000000000e+07
8.791049999999999898e+01	1.472000000000000000e+04	1.822600000000000000e+04	1.341700000000000000e+04	1.632200000000000000e+04	1.532100000000000000e+04	1.792500000000000000e+04	1.361800000000000000e+04	1.461900000000000000e+04	1.542100000000000000e+04	1.562100000000000000e+04	1.672300000000000000e+04	1.582200000000000000e+04	1.361800000000000000e+04	1.472000000000000000e+04	1.401800000000000000e+04	1.401800000000000000e+04	1.482000000000000000e+04	1.652300000000000000e+04	1.331700000000000000e+04	1.321700000000000000e+04	1.622200000000000000e+04	1.502000000000000000e+04	1.512000000000000000e+04	1.431900000000000000e+04	1.582200000000000000e+04	1.582200000000000000e+04	1.742500000000000000e+04	1.461900000000000000e+04	1.632200000000000000e+04	1.512000000000000000e+04	1.612200000000000000e+04	1.381800000000000000e+04	1.602200000000000000e+04	1.271600000000000000e+04	1.732400000000000000e+04	3.255900000000000000e+04	3.091760000000000000e+05	1.148128000000000000e+06	3.426462500000000000e+06	8.922666000000000000e+06	1.101991200000000000e+07	1.399977800000000000e+07	2.112609400000000000e+07	1.593137600000000000e+07	1.809375000000000000e+07	2.725382400000000000e+07	2.669048400000000000e+07	2.231027200000000000e+07	2.678865000000000000e+07
8.791200000000000614e+01	1.552100000000000000e+04	1.441900000000000000e+04	1.842600000000000000e+04	1.492000000000000000e+04	1.592200000000000000e+04	1.472000000000000000e+04	1.441900000000000000e+04	1.542100000000000000e+04	1.361800000000000000e+04	1.341700000000000000e+04	1.461900000000000000e+04	1.742500000000000000e+04	1.492000000000000000e+04	1.512000000000000000e+04	1.862700000000000000e+04	1.371800000000000000e+04	1.522100000000000000e+04	1.792500000000000000e+04	1.351800000000000000e+04	1.562100000000000000e+04	1.722400000000000000e+04	1.522100000000000000e+04	1.712400000000000000e+04	1.191500000000000000e+04	1.632200000000000000e+04	1.512000000000000000e+04	1.802600000000000000e+04	1.071300000000000000e+04	1.421900000000000000e+04	1.461900000000000000e+04	1.652300000000000000e+04	1.411900000000000000e+04	1.041300000000000000e+04	1.512000000000000000e+04	1.421900000000000000e+04	3.546600000000000000e+04	3.090720000000000000e+05	1.063456000000000000e+06	3.486729000000000000e+06	1.007972500000000000e+07	1.034436800000000000e+07	1.697871600000000000e+07	1.696734400000000000e+07	1.937905000000000000e+07	2.751375000000000000e+07	1.619474300000000000e+07	2.161937200000000000e+07	2.072974400000000000e+07	1.790546400000000000e+07
[truncated: 280 more columns]
