# Supplementary material for: Otolith microchemistry and diadromy in Patagonian river fishes
Source: PeerJ. 2019 Jan 3;7:e6149. doi: 10.7717/peerj.6149 (PMC6321752; doi:10.7717/peerj.6149)
Supplement: Supplemental Information 3 — Raw data. This archive contains the raw data used to generate the analyses reported in the paper cited above. The python script provided allows to convert from the isotopic intensities measured by LA-ICP-MS to molar concentrations of Sr:Ca. [file peerj-07-6149-s003.zip › Dataset S1/Alo_etAl_scripts/samples/PP121.txt]

4.794850000000000279e+01,1.217900000000000000e+05,4.055680000000000000e+05,3.382720000000000000e+05,4.757600000000000000e+05,5.439200000000000000e+05,6.483680000000000000e+05,8.875200000000000000e+05,9.149440000000000000e+05,1.047232000000000000e+06,1.082240000000000000e+06,1.262016000000000000e+06,1.618048000000000000e+06,1.966304000000000000e+06,1.733440000000000000e+06,1.909952000000000000e+06,1.925344000000000000e+06,2.333696000000000000e+06,2.483584000000000000e+06,2.530176000000000000e+06,2.138154799999999814e+06,2.664000000000000000e+06,2.377024000000000000e+06,2.551360000000000000e+06,2.487808000000000000e+06,2.545664000000000000e+06,2.429734799999999814e+06,2.626368000000000000e+06,2.186739000000000000e+06,2.443776000000000000e+06,2.317591500000000000e+06,2.418494299999999814e+06,2.521600000000000000e+06,2.362112000000000000e+06,2.341248000000000000e+06,2.342720000000000000e+06,2.425999500000000000e+06,2.394048000000000000e+06,2.186739000000000000e+06,2.264896000000000000e+06,2.371520000000000000e+06,2.508155500000000000e+06,2.243008000000000000e+06,2.194207799999999814e+06,1.934592000000000000e+06,2.075424000000000000e+06,1.764343800000000047e+06,1.760609500000000000e+06,1.988448000000000000e+06,1.808768000000000000e+06,1.979072000000000000e+06,2.141925500000000000e+06,2.083520000000000000e+06,2.017248000000000000e+06,2.211072000000000000e+06,2.373644500000000000e+06,2.101440000000000000e+06,1.926880000000000000e+06,2.029504000000000000e+06,2.172544000000000000e+06,2.043328000000000000e+06,2.016704000000000000e+06,2.240768000000000000e+06,2.040352000000000000e+06,2.266112000000000000e+06,1.970368000000000000e+06,1.954624000000000000e+06,1.928805800000000047e+06,1.764343800000000047e+06,2.061376000000000000e+06,2.467456000000000000e+06,2.397760000000000000e+06,2.070880000000000000e+06,2.032512000000000000e+06,2.066144000000000000e+06,2.353792000000000000e+06,2.220385799999999814e+06,2.082064500000000000e+06,2.072448000000000000e+06,2.149394299999999814e+06,2.147072000000000000e+06,2.074880000000000000e+06,2.401216000000000000e+06,2.526902299999999814e+06,1.850345500000000000e+06,2.212917000000000000e+06,2.378368000000000000e+06,2.158400000000000000e+06,2.160561000000000000e+06,2.048417800000000047e+06,1.898929800000000047e+06,2.257766799999999814e+06,1.921337000000000000e+06,2.489558500000000000e+06,2.187136000000000000e+06,2.147008000000000000e+06,2.112320000000000000e+06,2.077856000000000000e+06,2.600896000000000000e+06,1.969957500000000000e+06,2.302784000000000000e+06,2.141925500000000000e+06,2.033480300000000047e+06,2.612867500000000000e+06,2.097075600000000093e+06,1.940008800000000047e+06,3.244574500000000000e+06,2.256064000000000000e+06,2.269440000000000000e+06,2.677696000000000000e+06,2.551488000000000000e+06,2.343040000000000000e+06,2.100810000000000000e+06,2.556672000000000000e+06,2.377415299999999814e+06,2.302653000000000000e+06,2.436224000000000000e+06,2.235072000000000000e+06,1.906399500000000000e+06,1.852352000000000000e+06,2.190272000000000000e+06,1.956032000000000000e+06,1.893696000000000000e+06,1.667174399999999907e+06,1.819584000000000000e+06,1.816416000000000000e+06,1.880512000000000000e+06,1.725056000000000000e+06,1.856608000000000000e+06,1.969376000000000000e+06,1.834144000000000000e+06,1.844352000000000000e+06,2.060704000000000000e+06,2.261537500000000000e+06,1.637225800000000047e+06,2.027744000000000000e+06,1.824167500000000000e+06,1.886784000000000000e+06,1.941056000000000000e+06,1.807456000000000000e+06,2.009952000000000000e+06,1.851232000000000000e+06,2.154880000000000000e+06,1.880096000000000000e+06,2.418688000000000000e+06,2.269568000000000000e+06,2.075776000000000000e+06,2.176896000000000000e+06,1.876128000000000000e+06,2.348096000000000000e+06,2.003008000000000000e+06,1.667174399999999907e+06,1.862752000000000000e+06,1.946144000000000000e+06,1.899072000000000000e+06,2.008864000000000000e+06,3.610991299999999814e+06,1.864064000000000000e+06,1.782336000000000000e+06,2.101824000000000000e+06,2.011296000000000000e+06,2.246592000000000000e+06,1.937536000000000000e+06,1.581172800000000047e+06,2.089504000000000000e+06,1.846528000000000000e+06,1.726962800000000047e+06,2.482089799999999814e+06,1.652768000000000000e+06,1.726962800000000047e+06,1.850688000000000000e+06,1.896992000000000000e+06,1.672288000000000000e+06,1.845120000000000000e+06,1.584943500000000000e+06,2.169088000000000000e+06,1.754272000000000000e+06,1.786240000000000000e+06,2.099904000000000000e+06,1.812928000000000000e+06,1.875360000000000000e+06,2.257766799999999814e+06,2.437203500000000000e+06,1.780672000000000000e+06,1.876523500000000000e+06,2.254068799999999814e+06,2.036480000000000000e+06,1.618553800000000047e+06,1.637225800000000047e+06,1.781024000000000000e+06,1.424216000000000000e+06,1.961216000000000000e+06,1.922688000000000000e+06,1.988992000000000000e+06,1.842592000000000000e+06,1.625312000000000000e+06,1.978848000000000000e+06,2.069792000000000000e+06,2.040352000000000000e+06,1.819040000000000000e+06,1.620096000000000000e+06,1.999040000000000000e+06,1.775547000000000000e+06,2.061024000000000000e+06,2.081408000000000000e+06,2.164736000000000000e+06,2.220480000000000000e+06,1.982496000000000000e+06,1.890496000000000000e+06,3.887633799999999814e+06,1.644768100000000093e+06,1.665344000000000000e+06,1.763872000000000000e+06,2.313920000000000000e+06,1.853440000000000000e+06,1.565344000000000000e+06,1.779281300000000047e+06,1.821888000000000000e+06,1.775776000000000000e+06,1.662848000000000000e+06,1.715758600000000093e+06,1.691328000000000000e+06,1.734112000000000000e+06,1.624672000000000000e+06,1.924576000000000000e+06,1.857280000000000000e+06,2.556852000000000000e+06,1.768078300000000047e+06,1.431684800000000047e+06,1.938336000000000000e+06,1.860992000000000000e+06,1.792800000000000000e+06,1.644768100000000093e+06,1.950432000000000000e+06,1.289592800000000047e+06,1.627488000000000000e+06,2.159232000000000000e+06,1.731712000000000000e+06,1.551296800000000047e+06,2.026880000000000000e+06,2.231625299999999814e+06,2.224156500000000000e+06,2.274496000000000000e+06,1.966223100000000093e+06,3.323071000000000000e+06,2.197978500000000000e+06,2.108096000000000000e+06,1.968256000000000000e+06,1.823552000000000000e+06,1.739456000000000000e+06,1.685883600000000093e+06,2.111976799999999814e+06,1.746528000000000000e+06,2.015936000000000000e+06,1.717760000000000000e+06,1.929088000000000000e+06,1.674643100000000093e+06,2.071456000000000000e+06,1.805495600000000093e+06,1.873280000000000000e+06,1.950976000000000000e+06,1.724192000000000000e+06,1.675136000000000000e+06,1.675232000000000000e+06,1.734656000000000000e+06,1.618553800000000047e+06,1.693600000000000000e+06,1.695136000000000000e+06,1.685888000000000000e+06,1.696096000000000000e+06,1.685760000000000000e+06,1.615136000000000000e+06,1.726272000000000000e+06,1.729952000000000000e+06,1.641472000000000000e+06,1.701664000000000000e+06,1.578656000000000000e+06,1.542656000000000000e+06,1.778176000000000000e+06,1.721792000000000000e+06,1.703296000000000000e+06,1.572032000000000000e+06,1.880096000000000000e+06,1.830208000000000000e+06,1.753184000000000000e+06,1.963872000000000000e+06,1.902816000000000000e+06,2.039904000000000000e+06,1.839616000000000000e+06,1.760609500000000000e+06,1.832192000000000000e+06,1.901824000000000000e+06,1.876523500000000000e+06,2.257766799999999814e+06,2.339997799999999814e+06,1.679136000000000000e+06,1.975552000000000000e+06,1.768576000000000000e+06,1.812964399999999907e+06,1.614819500000000000e+06,1.764320000000000000e+06,1.661760000000000000e+06,1.521600000000000000e+06,1.532624899999999907e+06,1.839616000000000000e+06,1.748704000000000000e+06,1.953408000000000000e+06,1.755904000000000000e+06,1.855072000000000000e+06,2.048417800000000047e+06,2.025760000000000000e+06,2.059658300000000047e+06,2.186739000000000000e+06,2.289280000000000000e+06,2.411062000000000000e+06,2.466112000000000000e+06,2.048417800000000047e+06,2.243456000000000000e+06,1.969957500000000000e+06,2.048417800000000047e+06,2.250334500000000000e+06,2.236288000000000000e+06,2.246600000000000000e+06,2.321362299999999814e+06,2.190144000000000000e+06,1.895159000000000000e+06,2.751188799999999814e+06,2.231625299999999814e+06,2.262080000000000000e+06,2.321984000000000000e+06,2.321728000000000000e+06,2.945525500000000000e+06,2.179270299999999814e+06,2.276475000000000000e+06,2.179270299999999814e+06,2.288448000000000000e+06,2.449984000000000000e+06,2.145623500000000000e+06,2.474621000000000000e+06,2.390976000000000000e+06,2.659328000000000000e+06,2.134456799999999814e+06,2.646477000000000000e+06,2.205448299999999814e+06,2.515624500000000000e+06,2.250334500000000000e+06,2.388582000000000000e+06,2.160561000000000000e+06,2.040949000000000000e+06,2.403556799999999814e+06,2.414796299999999814e+06,2.474621000000000000e+06,2.524608000000000000e+06,2.619776000000000000e+06,2.537984000000000000e+06,2.762392000000000000e+06,2.784798000000000000e+06,2.334848000000000000e+06,2.233152000000000000e+06,2.214400000000000000e+06,1.988666800000000047e+06,2.059808000000000000e+06,2.855826000000000000e+06,1.950304000000000000e+06,2.231625299999999814e+06,2.373888000000000000e+06,2.027424000000000000e+06,2.319488000000000000e+06,2.111872000000000000e+06,2.082752000000000000e+06,2.261537500000000000e+06,2.647040000000000000e+06,1.596110300000000047e+06,2.235520000000000000e+06,2.320960000000000000e+06,2.068672000000000000e+06,2.058368000000000000e+06,1.850816000000000000e+06,2.007200000000000000e+06,2.137280000000000000e+06,1.953056000000000000e+06,2.174336000000000000e+06,2.105024000000000000e+06,1.741900300000000047e+06,3.091315500000000000e+06,1.801761300000000047e+06,1.988666800000000047e+06,2.201676500000000000e+06,2.277056000000000000e+06,2.122624000000000000e+06,2.385344000000000000e+06,2.604992000000000000e+06,2.164096000000000000e+06,1.891461000000000000e+06,2.479424000000000000e+06,2.097216000000000000e+06,2.120000000000000000e+06,2.467152299999999814e+06,1.973691899999999907e+06,2.182464000000000000e+06,2.243520000000000000e+06,2.313819799999999814e+06,2.085056000000000000e+06,2.463268500000000000e+06,1.974112000000000000e+06,1.895159000000000000e+06,2.180544000000000000e+06,2.114432000000000000e+06,1.821568000000000000e+06,1.889728000000000000e+06,1.902048000000000000e+06,2.072896000000000000e+06,3.117531000000000000e+06,1.932540000000000000e+06,1.792576000000000000e+06,1.678377500000000000e+06,1.812964399999999907e+06,1.596110300000000047e+06,1.770432000000000000e+06,2.349888000000000000e+06,1.812964399999999907e+06,2.056928000000000000e+06,1.914560000000000000e+06,1.988896000000000000e+06,2.032384000000000000e+06,2.027072000000000000e+06,1.642560000000000000e+06,1.864384000000000000e+06,1.996832000000000000e+06,1.758528000000000000e+06,2.042464000000000000e+06,2.044719800000000047e+06,2.226240000000000000e+06,2.001120000000000000e+06,2.276475000000000000e+06,2.369946500000000000e+06,2.211846299999999814e+06,2.328831000000000000e+06,3.397833000000000000e+06,1.889556399999999907e+06,1.758238000000000000e+06,2.099136000000000000e+06,1.902816000000000000e+06,2.152960000000000000e+06,2.321600000000000000e+06,2.178368000000000000e+06,1.951285600000000093e+06,1.981376000000000000e+06,2.956803500000000000e+06,2.111424000000000000e+06,2.044672000000000000e+06,2.021568000000000000e+06,2.141184000000000000e+06,2.048417800000000047e+06,2.212917000000000000e+06,1.932704000000000000e+06,1.919840000000000000e+06,2.283008000000000000e+06,2.077312000000000000e+06,1.892808800000000047e+06,2.123216299999999814e+06,2.422794799999999814e+06,2.520945500000000000e+06,2.300266000000000000e+06,2.000928000000000000e+06,1.979616000000000000e+06,2.470528000000000000e+06,2.179136000000000000e+06,2.232512000000000000e+06,2.542976000000000000e+06,2.729920000000000000e+06,2.468160000000000000e+06,2.283944799999999814e+06,2.313819799999999814e+06,2.454720000000000000e+06,2.321177299999999814e+06,2.495040000000000000e+06,2.263232000000000000e+06,1.928805800000000047e+06,2.609058500000000000e+06,1.966223100000000093e+06,2.282304000000000000e+06,4.679993500000000000e+06,2.156736000000000000e+06,2.026011500000000000e+06,2.403556799999999814e+06,2.013184000000000000e+06,1.767040100000000093e+06,1.968928000000000000e+06,1.521408000000000000e+06,1.961216000000000000e+06,2.473170500000000000e+06,1.240706100000000093e+06,1.507904000000000000e+06,1.907200000000000000e+06,1.984928000000000000e+06,1.830336000000000000e+06,1.951968000000000000e+06,1.798816000000000000e+06,1.549664000000000000e+06,1.642560000000000000e+06,1.633760000000000000e+06,1.501986300000000047e+06,1.717760000000000000e+06,1.358151600000000093e+06,1.767264000000000000e+06,1.625856000000000000e+06,2.157676799999999814e+06,1.482400000000000000e+06,1.615776000000000000e+06,1.537920000000000000e+06,1.656607800000000047e+06,1.532288000000000000e+06,1.676768000000000000e+06,1.807429800000000047e+06,1.670880000000000000e+06,2.067904000000000000e+06,1.507072000000000000e+06,1.517824000000000000e+06,1.749248000000000000e+06,1.608288000000000000e+06,1.556999399999999907e+06,1.555072000000000000e+06,1.691648000000000000e+06,1.598016000000000000e+06,1.471744000000000000e+06,1.743904000000000000e+06,1.525184000000000000e+06,1.454208000000000000e+06,1.639936000000000000e+06,1.371040000000000000e+06,1.596288000000000000e+06,1.893696000000000000e+06,1.675008000000000000e+06,1.771168000000000000e+06,1.676224000000000000e+06,1.676000000000000000e+06,1.866816000000000000e+06,1.787776000000000000e+06,1.701312000000000000e+06,1.643424000000000000e+06,1.761568000000000000e+06,1.585248000000000000e+06,1.642560000000000000e+06,1.689472000000000000e+06,1.400919100000000093e+06,1.968928000000000000e+06,1.798272000000000000e+06,1.862528000000000000e+06,1.700672000000000000e+06,1.561664000000000000e+06,1.779264000000000000e+06,1.584384000000000000e+06,1.822208000000000000e+06,1.997824000000000000e+06,1.702052500000000000e+06,1.821472000000000000e+06,1.306351300000000047e+06,1.772928000000000000e+06,1.533552300000000047e+06,1.640064000000000000e+06,1.576160000000000000e+06,1.514504500000000000e+06,1.582976000000000000e+06,2.027200000000000000e+06,1.800128000000000000e+06,1.770361500000000000e+06,1.825056000000000000e+06,2.055840000000000000e+06,1.724608000000000000e+06,1.584384000000000000e+06,1.796640000000000000e+06,1.576896000000000000e+06,1.763872000000000000e+06,1.714176000000000000e+06,1.799136000000000000e+06,1.556384000000000000e+06,1.503488000000000000e+06,1.757120000000000000e+06,1.410018399999999907e+06,1.646688000000000000e+06,1.813472000000000000e+06,1.684896000000000000e+06,1.366957100000000093e+06,1.590528000000000000e+06,1.688140600000000093e+06,1.648512000000000000e+06,1.696640000000000000e+06,1.609504000000000000e+06,1.760384000000000000e+06,1.598066800000000047e+06,1.597248000000000000e+06,1.639847600000000093e+06,1.662080000000000000e+06,1.593248000000000000e+06,1.760384000000000000e+06,1.610143399999999907e+06,1.789088000000000000e+06,1.829984000000000000e+06,2.089184000000000000e+06,1.591936000000000000e+06,1.710912000000000000e+06,1.871744000000000000e+06,1.598872800000000047e+06,1.818080000000000000e+06,1.612320000000000000e+06,1.652224000000000000e+06,1.811712000000000000e+06,1.529920000000000000e+06,1.611968000000000000e+06,1.700032000000000000e+06,1.853984000000000000e+06,1.858816000000000000e+06,1.673230000000000000e+06,2.024768000000000000e+06,1.702400000000000000e+06,1.776096000000000000e+06,1.688140600000000093e+06,2.429427000000000000e+06,1.631264000000000000e+06,1.889536000000000000e+06,1.958754399999999907e+06,1.903040000000000000e+06,1.534560000000000000e+06,1.903904000000000000e+06,1.828871800000000047e+06,1.671552000000000000e+06,1.850865000000000000e+06,1.718208000000000000e+06,1.891168000000000000e+06,2.033792300000000047e+06,1.688536399999999907e+06,1.943808000000000000e+06,1.771072000000000000e+06,1.838304000000000000e+06,1.472772899999999907e+06,1.963968000000000000e+06,1.647711300000000047e+06,1.801120000000000000e+06,1.867808000000000000e+06,1.995072000000000000e+06,2.211840000000000000e+06,2.131072000000000000e+06,2.142784000000000000e+06,2.024864000000000000e+06,1.657952000000000000e+06,1.902592000000000000e+06,1.785056000000000000e+06,1.768352000000000000e+06,1.469029500000000000e+06,1.947680000000000000e+06,1.686408000000000000e+06,2.123648000000000000e+06,2.286464000000000000e+06,2.145623500000000000e+06,2.377415299999999814e+06,2.392896000000000000e+06,2.745792000000000000e+06,2.620411000000000000e+06,2.754848500000000000e+06,2.996032000000000000e+06,3.264896000000000000e+06,2.661414500000000000e+06,2.870208000000000000e+06,3.029722299999999814e+06,2.201676500000000000e+06,2.306938500000000000e+06,2.258323500000000000e+06,2.002016000000000000e+06,1.833504000000000000e+06,1.660256000000000000e+06,1.357930000000000000e+06,1.750656000000000000e+06,1.613824000000000000e+06,1.553792000000000000e+06,1.492288000000000000e+06,1.444000000000000000e+06,1.721568000000000000e+06,1.740640000000000000e+06,1.840267000000000000e+06,1.537696000000000000e+06,1.693504000000000000e+06,1.820480000000000000e+06,2.196122000000000000e+06,1.818944000000000000e+06,1.642560000000000000e+06,1.591072000000000000e+06,1.633344000000000000e+06,1.743488000000000000e+06,1.731657300000000047e+06,2.582992500000000000e+06,2.028736000000000000e+06,1.921337000000000000e+06,2.048416000000000000e+06,2.265344000000000000e+06,2.303488000000000000e+06,1.985024000000000000e+06,2.140672000000000000e+06,2.024544000000000000e+06,1.906399500000000000e+06,1.872752800000000047e+06,2.155391799999999814e+06,1.778471800000000047e+06,1.703072000000000000e+06,1.750112000000000000e+06,1.669920000000000000e+06,1.699040000000000000e+06,1.736064000000000000e+06,1.721568000000000000e+06,1.896561600000000093e+06,1.892160000000000000e+06,2.140416000000000000e+06,1.759296000000000000e+06,1.703658500000000000e+06,1.954848000000000000e+06,2.042016000000000000e+06,1.774688000000000000e+06,1.935478100000000093e+06,2.086848000000000000e+06,2.214848000000000000e+06,1.984928000000000000e+06,1.647711300000000047e+06,1.939104000000000000e+06,1.867808000000000000e+06,2.260736000000000000e+06,1.962208000000000000e+06,2.292032000000000000e+06,1.377361500000000000e+06,1.917088000000000000e+06,3.280683799999999814e+06,1.535424000000000000e+06,1.854208000000000000e+06,1.586112000000000000e+06,1.838976000000000000e+06,1.831104000000000000e+06,1.675680000000000000e+06,1.655456000000000000e+06,1.608096000000000000e+06,1.955264000000000000e+06,1.926656000000000000e+06,1.762336000000000000e+06,1.967936000000000000e+06,1.518688000000000000e+06,1.770528000000000000e+06,2.634888000000000000e+06,1.646144000000000000e+06,1.585120000000000000e+06,1.936544000000000000e+06,3.726757000000000000e+06,1.602656000000000000e+06,1.487680000000000000e+06,1.756992000000000000e+06,1.649824000000000000e+06,2.061600000000000000e+06,1.789856000000000000e+06,1.954720000000000000e+06,1.927744000000000000e+06,1.771616000000000000e+06,1.850821899999999907e+06,1.748832000000000000e+06,1.749152000000000000e+06,1.694912000000000000e+06,2.010304000000000000e+06,1.883488000000000000e+06,1.573081899999999907e+06,2.004316800000000047e+06,1.902464000000000000e+06,1.759940600000000093e+06,2.095936000000000000e+06,1.478285899999999907e+06,1.880512000000000000e+06,1.673184000000000000e+06,1.978176000000000000e+06,1.932480000000000000e+06,1.931392000000000000e+06,2.015264000000000000e+06,1.831424000000000000e+06,1.941718300000000047e+06,2.031255300000000047e+06,1.823207100000000093e+06,1.971584000000000000e+06,1.791207000000000000e+06,1.982496000000000000e+06,1.704256000000000000e+06,1.652000000000000000e+06,1.815008000000000000e+06,1.700576000000000000e+06,1.629536000000000000e+06,1.952416000000000000e+06,1.720800000000000000e+06,1.816768000000000000e+06,1.831200000000000000e+06,1.652641000000000000e+06,1.467213399999999907e+06,1.786048000000000000e+06,1.689472000000000000e+06,1.521952000000000000e+06,1.893248000000000000e+06,1.969824000000000000e+06,1.648416000000000000e+06,1.542240000000000000e+06,1.888096000000000000e+06,1.675136000000000000e+06,1.788672000000000000e+06,1.615232000000000000e+06,1.885792000000000000e+06,1.803296000000000000e+06,1.682400000000000000e+06,1.571249000000000000e+06,1.678335399999999907e+06,1.576375000000000000e+06,1.540403500000000000e+06,2.073888000000000000e+06,2.136011799999999814e+06,1.644428000000000000e+06,1.846304000000000000e+06,1.985696000000000000e+06,1.793792000000000000e+06,1.732800000000000000e+06,1.775552000000000000e+06,2.179971500000000000e+06,1.874714500000000000e+06,1.823424000000000000e+06,1.531411899999999907e+06,1.678592000000000000e+06,1.787136000000000000e+06,1.836992000000000000e+06,1.727293000000000000e+06,1.470942399999999907e+06,1.644768100000000093e+06,2.061024000000000000e+06,1.784928000000000000e+06,1.680544000000000000e+06,1.726816000000000000e+06,1.763552000000000000e+06,1.591936000000000000e+06,1.720480000000000000e+06,1.502712500000000000e+06,1.700896000000000000e+06,1.592412300000000047e+06,1.557024000000000000e+06,1.570006000000000000e+06,1.704928000000000000e+06,1.667968000000000000e+06,1.836352000000000000e+06,1.860544000000000000e+06,1.765504000000000000e+06,1.726048000000000000e+06,1.857814300000000047e+06,1.852768000000000000e+06,1.764096000000000000e+06,1.577474800000000047e+06,1.801761300000000047e+06,1.781120000000000000e+06,1.827904000000000000e+06,1.952960000000000000e+06,1.577248000000000000e+06,1.548064000000000000e+06,1.693352399999999907e+06,2.048417800000000047e+06,1.957920000000000000e+06,1.415648000000000000e+06,1.483776000000000000e+06,1.556384000000000000e+06,1.689568000000000000e+06,1.693184000000000000e+06,1.560896000000000000e+06,1.510080000000000000e+06,1.515904000000000000e+06,1.622912000000000000e+06,1.457826300000000047e+06,1.590432000000000000e+06,1.831673600000000093e+06,1.515360000000000000e+06,1.673280000000000000e+06,1.442048000000000000e+06,2.055840000000000000e+06,1.778496000000000000e+06,1.655904000000000000e+06,1.806464000000000000e+06,1.349453800000000047e+06,1.877984000000000000e+06,1.614819500000000000e+06,1.671104000000000000e+06,1.658624000000000000e+06,1.595744000000000000e+06,1.698080000000000000e+06,1.580384000000000000e+06,2.511964799999999814e+06,1.724064000000000000e+06,2.034944000000000000e+06,1.721696000000000000e+06,1.667968000000000000e+06,1.765408000000000000e+06,1.533792000000000000e+06,1.596110300000000047e+06,1.809312000000000000e+06,1.439153500000000000e+06,1.618553800000000047e+06,1.592160000000000000e+06,1.726912000000000000e+06,1.756875000000000000e+06,1.561888000000000000e+06,1.856832000000000000e+06,1.804160000000000000e+06,1.610784000000000000e+06,1.670240000000000000e+06,1.308302000000000000e+06,1.643296000000000000e+06,1.675552000000000000e+06,1.790484500000000000e+06,1.852224000000000000e+06,1.745671000000000000e+06,2.044719800000000047e+06,1.398038000000000000e+06,1.773600000000000000e+06,1.733568000000000000e+06,2.183041000000000000e+06,1.887776000000000000e+06,1.962528000000000000e+06,1.729184000000000000e+06,1.510181300000000047e+06,1.592412300000000047e+06,1.848832000000000000e+06,1.815104000000000000e+06,2.137984000000000000e+06,1.848288000000000000e+06,1.793152000000000000e+06,1.895159000000000000e+06,1.607328000000000000e+06,1.733440000000000000e+06,1.454091000000000000e+06,1.737920000000000000e+06,1.711136000000000000e+06,1.771296000000000000e+06,1.661984000000000000e+06,1.772480000000000000e+06,1.725152000000000000e+06,1.612832000000000000e+06,1.598240000000000000e+06,1.901152000000000000e+06,1.817312000000000000e+06,1.808864000000000000e+06,1.661664000000000000e+06,2.283944799999999814e+06,1.536359300000000047e+06,1.727360000000000000e+06,2.010080000000000000e+06,1.696640000000000000e+06,1.825632000000000000e+06,1.656992000000000000e+06,1.402432000000000000e+06,1.741504000000000000e+06,1.619776000000000000e+06,1.506944000000000000e+06,1.640960000000000000e+06,1.655680000000000000e+06,1.831673600000000093e+06,1.679808000000000000e+06,1.783520000000000000e+06,1.756672000000000000e+06,1.670908800000000047e+06,1.767904000000000000e+06,1.727776000000000000e+06,1.586976000000000000e+06,1.814240000000000000e+06,1.535520000000000000e+06,1.818720000000000000e+06,1.581024000000000000e+06,1.677312000000000000e+06,1.559936000000000000e+06,1.629984000000000000e+06,1.820433100000000093e+06,1.723264800000000047e+06,2.160561000000000000e+06,1.992736000000000000e+06,2.055840000000000000e+06,1.735616000000000000e+06,1.984256000000000000e+06,1.805495600000000093e+06,1.737600000000000000e+06,2.046976000000000000e+06,2.115456000000000000e+06,2.094592000000000000e+06,2.063488000000000000e+06,1.918624000000000000e+06,2.319040000000000000e+06,2.082304000000000000e+06,2.249216000000000000e+06,2.485888000000000000e+06,2.244800000000000000e+06,2.157760000000000000e+06,2.308288000000000000e+06,2.547392000000000000e+06,2.344128000000000000e+06,2.302144000000000000e+06,2.329664000000000000e+06,2.542720000000000000e+06,2.676352000000000000e+06,2.384832000000000000e+06,2.283776000000000000e+06,2.117312000000000000e+06,2.214336000000000000e+06,1.885024000000000000e+06,2.200832000000000000e+06,2.097075600000000093e+06,1.745671000000000000e+06,1.992401100000000093e+06,2.273728000000000000e+06,2.171904000000000000e+06,2.366464000000000000e+06,1.901504000000000000e+06,1.962752000000000000e+06,1.909184000000000000e+06,1.745671000000000000e+06,1.917760000000000000e+06,1.819712000000000000e+06,1.487701300000000047e+06,1.841376000000000000e+06,1.594112000000000000e+06,1.740960000000000000e+06,2.029782300000000047e+06,1.704800000000000000e+06,1.486912000000000000e+06,1.692736000000000000e+06,1.702304000000000000e+06,1.584704000000000000e+06,1.854079899999999907e+06,1.499744000000000000e+06,1.549664000000000000e+06,1.559072000000000000e+06,1.643648000000000000e+06,1.766720000000000000e+06,1.431684800000000047e+06,1.752736000000000000e+06,1.553888000000000000e+06,1.481728000000000000e+06,1.423904000000000000e+06,1.533376000000000000e+06,1.819808000000000000e+06,1.816416000000000000e+06,1.764960000000000000e+06,1.532624899999999907e+06,1.740736000000000000e+06,1.751776000000000000e+06,1.680128000000000000e+06,1.375594399999999907e+06,1.438176000000000000e+06,1.793888000000000000e+06,1.434976000000000000e+06,1.626022500000000000e+06,1.780480000000000000e+06,1.675872000000000000e+06,1.867136000000000000e+06,1.942272000000000000e+06,1.882720000000000000e+06,1.599881000000000000e+06,1.994400000000000000e+06,1.807232000000000000e+06,1.543520000000000000e+06,1.964512000000000000e+06,1.798720000000000000e+06,1.754912000000000000e+06,1.521384399999999907e+06,1.979616000000000000e+06,1.680672000000000000e+06,1.611648000000000000e+06,1.896544000000000000e+06,1.733568000000000000e+06,1.906208000000000000e+06,1.680128000000000000e+06,1.683264000000000000e+06,2.007338600000000093e+06,2.242240000000000000e+06,1.933024000000000000e+06,1.796864000000000000e+06,1.599881000000000000e+06,1.866144000000000000e+06,2.223232000000000000e+06,1.674643100000000093e+06,1.748160000000000000e+06,1.774784000000000000e+06,1.817728000000000000e+06,1.811936000000000000e+06,1.662944000000000000e+06,1.386834899999999907e+06,1.851232000000000000e+06,1.886560000000000000e+06,2.006112000000000000e+06,1.821664000000000000e+06,1.675008000000000000e+06,1.583200000000000000e+06,1.958754399999999907e+06,1.771840000000000000e+06,1.796512000000000000e+06,1.536359300000000047e+06,1.809230000000000000e+06,1.839424000000000000e+06,1.700821100000000093e+06,1.593472000000000000e+06,1.673824000000000000e+06,1.751648000000000000e+06,1.911936000000000000e+06,1.953856000000000000e+06,1.738144000000000000e+06,1.602656000000000000e+06,2.136768000000000000e+06,1.218601300000000047e+06,1.763424000000000000e+06,1.390569300000000047e+06,1.715040000000000000e+06,1.540093600000000093e+06,1.935232000000000000e+06,1.896672000000000000e+06,1.794560000000000000e+06,1.480232500000000000e+06,1.709824000000000000e+06,1.740544000000000000e+06,1.586976000000000000e+06,1.655136000000000000e+06,1.671872000000000000e+06,2.044544000000000000e+06,1.525118800000000047e+06,1.901056000000000000e+06,1.700821100000000093e+06,1.658304000000000000e+06,1.815776000000000000e+06,2.982869500000000000e+06,1.820896000000000000e+06,2.095168000000000000e+06,1.631040000000000000e+06,1.742592000000000000e+06,2.014807399999999907e+06,1.613728000000000000e+06,1.759296000000000000e+06,1.482272000000000000e+06,1.401772399999999907e+06,1.691424000000000000e+06,1.442272000000000000e+06,1.640288000000000000e+06,1.935584000000000000e+06,1.712544000000000000e+06,1.720064000000000000e+06,1.836352000000000000e+06,1.547296000000000000e+06,1.817728000000000000e+06,1.736160000000000000e+06,1.546336000000000000e+06,1.567488000000000000e+06,1.764343800000000047e+06,1.282124000000000000e+06,1.884576000000000000e+06,1.726144000000000000e+06,1.673504000000000000e+06,1.776544000000000000e+06,1.458624000000000000e+06,1.524192000000000000e+06,1.490368000000000000e+06,1.510080000000000000e+06,1.592412300000000047e+06,1.420800000000000000e+06,1.181183800000000047e+06,1.850048000000000000e+06,1.547616000000000000e+06,1.425088000000000000e+06,1.906399500000000000e+06,1.590336000000000000e+06,1.457826300000000047e+06,1.937984000000000000e+06,1.908096000000000000e+06,1.804064000000000000e+06,1.798026899999999907e+06,1.565888000000000000e+06,1.639392000000000000e+06,1.544288000000000000e+06,1.568800000000000000e+06,1.684256000000000000e+06,1.770976000000000000e+06,1.580032000000000000e+06,1.475808000000000000e+06,1.860992000000000000e+06,1.670464000000000000e+06,1.846611100000000093e+06,1.798026899999999907e+06,1.655904000000000000e+06,1.996608000000000000e+06,1.959904000000000000e+06,1.360656899999999907e+06,1.622288300000000047e+06,1.618553800000000047e+06,1.668064000000000000e+06,1.786784000000000000e+06,1.877664000000000000e+06,2.001568000000000000e+06,1.768078300000000047e+06,1.907968000000000000e+06,1.801761300000000047e+06,1.865283000000000000e+06,2.443200000000000000e+06,2.127104000000000000e+06,1.969957500000000000e+06,2.284800000000000000e+06,1.925071300000000047e+06,2.076864000000000000e+06,2.157632000000000000e+06,1.883992300000000047e+06,2.010080000000000000e+06,2.000480000000000000e+06,1.839072000000000000e+06,2.231625299999999814e+06,1.796096000000000000e+06,2.131328000000000000e+06,1.943816899999999907e+06,1.902816000000000000e+06,2.105024000000000000e+06,2.029782300000000047e+06,2.318720000000000000e+06,2.117760000000000000e+06,2.052188500000000000e+06,2.135744000000000000e+06,2.260224000000000000e+06,1.958754399999999907e+06,1.911808000000000000e+06,2.127744000000000000e+06,2.089533300000000047e+06,2.138752000000000000e+06,1.766912000000000000e+06,2.123216299999999814e+06,2.188224000000000000e+06,2.200384000000000000e+06,2.392192000000000000e+06,2.346752000000000000e+06,2.209219000000000000e+06,2.378880000000000000e+06,2.341888000000000000e+06,2.721313799999999814e+06,2.467152299999999814e+06,2.550528000000000000e+06,2.369946500000000000e+06,2.293632000000000000e+06,2.389888000000000000e+06,2.683820500000000000e+06,2.291136000000000000e+06,1.942496000000000000e+06,1.682149300000000047e+06,1.805495600000000093e+06,2.181696000000000000e+06,2.115200000000000000e+06,2.018592000000000000e+06,2.205448299999999814e+06,1.981198000000000000e+06,2.407327500000000000e+06,2.209219000000000000e+06,2.523072000000000000e+06,3.095124799999999814e+06,2.325060299999999814e+06,3.235840000000000000e+06,2.493218000000000000e+06,3.106253000000000000e+06,2.559872000000000000e+06,2.487104000000000000e+06,2.078330000000000000e+06,2.252032000000000000e+06,2.452096000000000000e+06,2.417216000000000000e+06,2.470848000000000000e+06,2.332529000000000000e+06,2.201676500000000000e+06,2.390336000000000000e+06,2.602624000000000000e+06,2.319296000000000000e+06,2.134456799999999814e+06,2.523093000000000000e+06,2.777329500000000000e+06,2.497027299999999814e+06,2.283944799999999814e+06,2.339997799999999814e+06,2.358707000000000000e+06,2.557376000000000000e+06,2.736251299999999814e+06,2.549888000000000000e+06,2.085798800000000047e+06,2.403904000000000000e+06,2.756096000000000000e+06,2.059658300000000047e+06,2.491840000000000000e+06,2.522944000000000000e+06,2.419648000000000000e+06,2.104544500000000000e+06,2.544448000000000000e+06,2.274496000000000000e+06,2.327872000000000000e+06,2.276736000000000000e+06,2.261537500000000000e+06,2.400192000000000000e+06,2.727680000000000000e+06,2.538752000000000000e+06,2.595584000000000000e+06,2.489558500000000000e+06,2.594121000000000000e+06,2.358400000000000000e+06,2.751104000000000000e+06,2.688192000000000000e+06,2.594688000000000000e+06,2.153092299999999814e+06,2.440974299999999814e+06,2.622016000000000000e+06,2.444672299999999814e+06,2.186739000000000000e+06,2.459456000000000000e+06,2.507328000000000000e+06,2.571789500000000000e+06,2.668224000000000000e+06,2.318720000000000000e+06,2.011073000000000000e+06,2.519296000000000000e+06,2.716928000000000000e+06,2.235323299999999814e+06,2.206720000000000000e+06,2.525888000000000000e+06,2.028512000000000000e+06,2.788607299999999814e+06,2.083968000000000000e+06,1.903360000000000000e+06,1.809230000000000000e+06,1.966848000000000000e+06,1.760609500000000000e+06,2.053504000000000000e+06,2.134456799999999814e+06,1.982592000000000000e+06,1.981280000000000000e+06,1.917088000000000000e+06,1.936274500000000000e+06,2.190464000000000000e+06,2.317696000000000000e+06,2.301824000000000000e+06,2.123456000000000000e+06,1.827264000000000000e+06,2.036256000000000000e+06,1.988448000000000000e+06,1.891461000000000000e+06,1.891461000000000000e+06,2.033480300000000047e+06,2.149394299999999814e+06,2.289600000000000000e+06,2.280246799999999814e+06,2.404352000000000000e+06,2.361664000000000000e+06,2.175572299999999814e+06,2.205448299999999814e+06,2.528128000000000000e+06,2.233920000000000000e+06,2.229248000000000000e+06,2.208384000000000000e+06,2.326528000000000000e+06,2.011073000000000000e+06,2.171776000000000000e+06,2.199040000000000000e+06,2.220480000000000000e+06,1.779281300000000047e+06,2.200960000000000000e+06,1.996135500000000000e+06,1.895159000000000000e+06,1.846208000000000000e+06,1.917984000000000000e+06,2.003604300000000047e+06,2.190272000000000000e+06,2.127744000000000000e+06,2.429440000000000000e+06,2.430848000000000000e+06,2.286592000000000000e+06,2.120448000000000000e+06,2.254272000000000000e+06,2.146752000000000000e+06,2.007338600000000093e+06,2.025088000000000000e+06,1.771812500000000000e+06,1.962488800000000047e+06,2.063904000000000000e+06,2.278400000000000000e+06,2.226560000000000000e+06,2.495552000000000000e+06,2.210944000000000000e+06,2.130686000000000000e+06,2.099136000000000000e+06,1.919296000000000000e+06,2.515624500000000000e+06,2.127872000000000000e+06,2.153092299999999814e+06,2.250334500000000000e+06,1.940008800000000047e+06,2.265536000000000000e+06,2.179008000000000000e+06,2.067127000000000000e+06,2.058816000000000000e+06,2.056384000000000000e+06,1.734431500000000000e+06,2.175872000000000000e+06,2.221760000000000000e+06,2.683820500000000000e+06,2.190509799999999814e+06,1.966223100000000093e+06,2.350976000000000000e+06,2.296960000000000000e+06,2.451328000000000000e+06,2.249216000000000000e+06,2.519433500000000000e+06,2.152000000000000000e+06,2.235072000000000000e+06,2.236736000000000000e+06,1.942624000000000000e+06,2.364608000000000000e+06,2.236544000000000000e+06,2.433505500000000000e+06,2.254144000000000000e+06,2.225920000000000000e+06,2.299776000000000000e+06,2.088160000000000000e+06,2.487232000000000000e+06,2.377856000000000000e+06,2.260992000000000000e+06,2.283944799999999814e+06,2.311744000000000000e+06,2.475264000000000000e+06,2.204288000000000000e+06,2.306351000000000000e+06,2.044719800000000047e+06,2.280246799999999814e+06,2.575523799999999814e+06,2.607296000000000000e+06,2.387584000000000000e+06,2.455616000000000000e+06,2.270272000000000000e+06,2.488896000000000000e+06,2.590461299999999814e+06,1.932540000000000000e+06,2.352896000000000000e+06,2.372096000000000000e+06,2.377024000000000000e+06,2.160561000000000000e+06,2.392128000000000000e+06,2.271488000000000000e+06,2.408448000000000000e+06,2.350976000000000000e+06,2.227854500000000000e+06,2.520896000000000000e+06,2.455874500000000000e+06,2.864320000000000000e+06,2.283944799999999814e+06,2.575808000000000000e+06,2.336299799999999814e+06,2.717696000000000000e+06,2.582992500000000000e+06,2.575523799999999814e+06,2.565056000000000000e+06,2.726528000000000000e+06,2.254068799999999814e+06,2.942784000000000000e+06,2.586727000000000000e+06,2.470812000000000000e+06,2.369946500000000000e+06,2.450560000000000000e+06,4.351144500000000000e+06,2.368832000000000000e+06,2.753920000000000000e+06,2.115747500000000000e+06,2.421504000000000000e+06,2.111976799999999814e+06,2.440974299999999814e+06,2.734080000000000000e+06,2.713845000000000000e+06,2.751188799999999814e+06,2.676352000000000000e+06,2.980864000000000000e+06,2.411062000000000000e+06,2.694464000000000000e+06,2.680161000000000000e+06,2.347466500000000000e+06,2.801344000000000000e+06,2.867328000000000000e+06,2.366175799999999814e+06,2.807204500000000000e+06,3.020362500000000000e+06,2.425999500000000000e+06,2.657754799999999814e+06,2.784798000000000000e+06,2.803544799999999814e+06,3.068928000000000000e+06,2.560586299999999814e+06,3.562369799999999814e+06,2.403556799999999814e+06,2.788607299999999814e+06,2.766201000000000000e+06,2.971741000000000000e+06,2.433505500000000000e+06,2.697280000000000000e+06,3.476404500000000000e+06,2.879552000000000000e+06,3.076928000000000000e+06,2.556852000000000000e+06,2.956480000000000000e+06,2.680161000000000000e+06,3.128512000000000000e+06,2.828416000000000000e+06,3.427708000000000000e+06,2.728782500000000000e+06,3.113722000000000000e+06,2.635348500000000000e+06,3.085632000000000000e+06,2.807204500000000000e+06,3.102593500000000000e+06,3.152256000000000000e+06,3.035300000000000000e+06,3.119680000000000000e+06,2.915650500000000000e+06,2.837079500000000000e+06,2.945525500000000000e+06,2.964272299999999814e+06,2.504496000000000000e+06,2.407327500000000000e+06,2.866752000000000000e+06,3.001792000000000000e+06,2.952994500000000000e+06,2.830144000000000000e+06,2.515624500000000000e+06,2.621824000000000000e+06,2.990848000000000000e+06,2.743720000000000000e+06,2.564480000000000000e+06,2.954112000000000000e+06,2.676352000000000000e+06,2.866304000000000000e+06,2.541914500000000000e+06,3.162343500000000000e+06,2.728782500000000000e+06,2.706376299999999814e+06,2.721313799999999814e+06,2.971741000000000000e+06,2.807204500000000000e+06,2.904447500000000000e+06,2.908182000000000000e+06,3.195392000000000000e+06,3.047552000000000000e+06,2.842176000000000000e+06,2.579183500000000000e+06,2.799735500000000000e+06,2.635348500000000000e+06,2.956803500000000000e+06,2.631539500000000000e+06,2.986560000000000000e+06,2.852166299999999814e+06,2.758657500000000000e+06,3.100480000000000000e+06,3.016553500000000000e+06,2.840888500000000000e+06,5.573480000000000000e+06,3.198464000000000000e+06,3.095124799999999814e+06,3.005425000000000000e+06,2.859635000000000000e+06,3.272704000000000000e+06,3.012893799999999814e+06,2.876288000000000000e+06,2.493218000000000000e+06,2.945525500000000000e+06,2.697728000000000000e+06,2.399858799999999814e+06,2.668800000000000000e+06,3.066560000000000000e+06,2.626496000000000000e+06,2.889664000000000000e+06,2.585024000000000000e+06,2.530048000000000000e+06,2.683520000000000000e+06,2.749568000000000000e+06,2.571789500000000000e+06,2.960463000000000000e+06,2.347466500000000000e+06,2.950144000000000000e+06,2.609058500000000000e+06,2.889408000000000000e+06,3.192832000000000000e+06,2.575523799999999814e+06,2.717579500000000000e+06,2.074595800000000047e+06,2.384576000000000000e+06,2.409792000000000000e+06,2.831488000000000000e+06,2.526902299999999814e+06,2.683820500000000000e+06,2.515624500000000000e+06,2.564246000000000000e+06,2.792384000000000000e+06,2.823936000000000000e+06,3.113722000000000000e+06,2.601664500000000000e+06,3.210965000000000000e+06,2.941866000000000000e+06,3.177281000000000000e+06,2.968256000000000000e+06,3.080187299999999814e+06,2.979209799999999814e+06,2.523093000000000000e+06,3.089216000000000000e+06,2.997956299999999814e+06,2.923119500000000000e+06,3.192218500000000000e+06,3.319411299999999814e+06,3.283584000000000000e+06,2.896978799999999814e+06,2.642368000000000000e+06,2.605398799999999814e+06,2.747454500000000000e+06,3.255852299999999814e+06,3.304473799999999814e+06,2.915650500000000000e+06,3.057706299999999814e+06,3.258752000000000000e+06,3.457732500000000000e+06,3.101312000000000000e+06,3.214699500000000000e+06,2.926928500000000000e+06,3.331136000000000000e+06,3.977333500000000000e+06,3.039034500000000000e+06,3.168832000000000000e+06,3.020362500000000000e+06,3.154949500000000000e+06,3.224064000000000000e+06,2.687629799999999814e+06,2.967932000000000000e+06,3.210965000000000000e+06,4.190417000000000000e+06,3.442795000000000000e+06,2.919459799999999814e+06,2.986678500000000000e+06,3.027831299999999814e+06,2.766201000000000000e+06,3.379236000000000000e+06,3.080187299999999814e+06,3.781056000000000000e+06,3.741843799999999814e+06,3.528685500000000000e+06,3.005425000000000000e+06,3.334348799999999814e+06,2.852166299999999814e+06,3.214699500000000000e+06,3.401642299999999814e+06,3.136128000000000000e+06,3.039034500000000000e+06,3.274449500000000000e+06,3.510013799999999814e+06,3.087656000000000000e+06,3.943649500000000000e+06,3.263321000000000000e+06,3.259512000000000000e+06,3.367958000000000000e+06,3.760441000000000000e+06,3.723097299999999814e+06,3.106253000000000000e+06,3.592319500000000000e+06,3.547432299999999814e+06,4.033423799999999814e+06,4.455707000000000000e+06,3.487607500000000000e+06,4.018337000000000000e+06,3.842672000000000000e+06,3.954852500000000000e+06,3.868887299999999814e+06,4.022146000000000000e+06,3.741843799999999814e+06,4.003399500000000000e+06,4.160467299999999814e+06,3.667007000000000000e+06,3.506279500000000000e+06,3.876356000000000000e+06,3.734375000000000000e+06,3.547432299999999814e+06,3.640866299999999814e+06,3.427708000000000000e+06,3.334348799999999814e+06,3.450263799999999814e+06,3.556160000000000000e+06,3.266980500000000000e+06,3.297005000000000000e+06,3.166152500000000000e+06,3.431680000000000000e+06,2.941866000000000000e+06,2.556852000000000000e+06,2.779456000000000000e+06,2.319744000000000000e+06,2.328831000000000000e+06,2.036160000000000000e+06,1.859584000000000000e+06,1.762016000000000000e+06,1.538784000000000000e+06,1.533600000000000000e+06,1.268064000000000000e+06,1.116194500000000000e+06,1.076640000000000000e+06,9.564640000000000000e+05,9.731520000000000000e+05,7.640640000000000000e+05,6.820960000000000000e+05,6.151200000000000000e+05,5.772800000000000000e+05,4.769920000000000000e+05,4.047520000000000000e+05,3.546640000000000000e+05,2.993200000000000000e+05,2.494920000000000000e+05,2.056560000000000000e+05,1.766520000000000000e+05,1.272300000000000000e+05,1.057840000000000000e+05,1.078960000000000000e+05,6.185700000000000000e+04,4.569700000000000000e+04,4.469400000000000000e+04,3.446400000000000000e+04,7.240200000000000000e+04,2.634300000000000000e+04,1.321700000000000000e+04,1.291700000000000000e+04,9.511000000000000000e+03,1.031200000000000000e+04,7.208000000000000000e+03,5.906000000000000000e+03,4.705000000000000000e+03,5.205000000000000000e+03,6.307000000000000000e+03,5.506000000000000000e+03,3.403000000000000000e+03,5.306000000000000000e+03,4.905000000000000000e+03,5.105000000000000000e+03,3.704000000000000000e+03,3.003000000000000000e+03,3.904000000000000000e+03,3.203000000000000000e+03,4.304000000000000000e+03,4.304000000000000000e+03,4.404000000000000000e+03,4.404000000000000000e+03,4.204000000000000000e+03,2.302000000000000000e+03,3.904000000000000000e+03,4.204000000000000000e+03,3.303000000000000000e+03,3.003000000000000000e+03,2.802000000000000000e+03,nan
4.794930000000000092e+01,1.982720000000000000e+05,2.652080000000000000e+05,3.497760000000000000e+05,4.770880000000000000e+05,6.033600000000000000e+05,7.632320000000000000e+05,7.116320000000000000e+05,8.565920000000000000e+05,1.054272000000000000e+06,1.187264000000000000e+06,1.357344000000000000e+06,1.546432000000000000e+06,1.608608000000000000e+06,1.817728000000000000e+06,1.812964399999999907e+06,2.109696000000000000e+06,1.937984000000000000e+06,2.259776000000000000e+06,2.217536000000000000e+06,2.504496000000000000e+06,2.280960000000000000e+06,2.804224000000000000e+06,2.744000000000000000e+06,2.808192000000000000e+06,2.926928500000000000e+06,2.923119500000000000e+06,2.332032000000000000e+06,3.076378000000000000e+06,2.615680000000000000e+06,2.702642000000000000e+06,3.106253000000000000e+06,2.197978500000000000e+06,2.423296000000000000e+06,2.352128000000000000e+06,2.316800000000000000e+06,5.741527000000000000e+06,2.361792000000000000e+06,2.837079500000000000e+06,2.271168000000000000e+06,2.285248000000000000e+06,3.027831299999999814e+06,2.488768000000000000e+06,2.523093000000000000e+06,2.055923800000000047e+06,2.277184000000000000e+06,2.949334799999999814e+06,2.564246000000000000e+06,2.033728000000000000e+06,1.818624000000000000e+06,2.193024000000000000e+06,2.582992500000000000e+06,2.178816000000000000e+06,2.173248000000000000e+06,2.055520000000000000e+06,2.553117500000000000e+06,1.951285600000000093e+06,2.186739000000000000e+06,2.547584000000000000e+06,2.161088000000000000e+06,2.007744000000000000e+06,1.980960000000000000e+06,1.790484500000000000e+06,1.974560000000000000e+06,1.953056000000000000e+06,2.083424000000000000e+06,1.887104000000000000e+06,2.549308500000000000e+06,2.541914500000000000e+06,2.027072000000000000e+06,2.109248000000000000e+06,2.058592000000000000e+06,2.348544000000000000e+06,2.049632000000000000e+06,1.929408000000000000e+06,1.887690300000000047e+06,2.418494299999999814e+06,2.882041299999999814e+06,2.312640000000000000e+06,2.661414500000000000e+06,2.366175799999999814e+06,2.344576000000000000e+06,2.510400000000000000e+06,2.437203500000000000e+06,2.478280500000000000e+06,2.474621000000000000e+06,2.306816000000000000e+06,1.839142399999999907e+06,2.837079500000000000e+06,2.721313799999999814e+06,2.369946500000000000e+06,2.467152299999999814e+06,2.545648799999999814e+06,2.796076000000000000e+06,1.824167500000000000e+06,2.264128000000000000e+06,1.936274500000000000e+06,2.111976799999999814e+06,2.112128000000000000e+06,2.298882299999999814e+06,2.192704000000000000e+06,2.751188799999999814e+06,2.837079500000000000e+06,2.377415299999999814e+06,2.493218000000000000e+06,2.407327500000000000e+06,2.668883000000000000e+06,1.910133800000000047e+06,2.261537500000000000e+06,2.082064500000000000e+06,2.481600000000000000e+06,2.018542800000000047e+06,2.560586299999999814e+06,1.988666800000000047e+06,2.541914500000000000e+06,2.276475000000000000e+06,2.071008000000000000e+06,2.458240000000000000e+06,3.110062299999999814e+06,2.043456000000000000e+06,1.629757000000000000e+06,1.959008000000000000e+06,2.277376000000000000e+06,2.437203500000000000e+06,2.113024000000000000e+06,2.137280000000000000e+06,1.697086800000000047e+06,2.262976000000000000e+06,1.850464000000000000e+06,2.231936000000000000e+06,2.094592000000000000e+06,1.835408000000000000e+06,1.633491300000000047e+06,2.183041000000000000e+06,2.224156500000000000e+06,2.111552000000000000e+06,2.433505500000000000e+06,1.883992300000000047e+06,1.760928000000000000e+06,2.276475000000000000e+06,2.754848500000000000e+06,2.132416000000000000e+06,1.865280000000000000e+06,1.991520000000000000e+06,1.592412300000000047e+06,2.186739000000000000e+06,2.205448299999999814e+06,2.083200000000000000e+06,2.260416000000000000e+06,1.932928000000000000e+06,2.207744000000000000e+06,2.194207799999999814e+06,1.712024300000000047e+06,1.794784000000000000e+06,1.990432000000000000e+06,2.197978500000000000e+06,2.455874500000000000e+06,1.819264000000000000e+06,1.794292500000000000e+06,1.780352000000000000e+06,2.086944000000000000e+06,2.154176000000000000e+06,1.901056000000000000e+06,2.130686000000000000e+06,2.101696000000000000e+06,1.744768000000000000e+06,2.467152299999999814e+06,2.059658300000000047e+06,1.845120000000000000e+06,2.123216299999999814e+06,1.839142399999999907e+06,2.021120000000000000e+06,1.685888000000000000e+06,1.996288000000000000e+06,2.175572299999999814e+06,1.769536000000000000e+06,1.991328000000000000e+06,2.134848000000000000e+06,1.733216000000000000e+06,1.723264800000000047e+06,2.070861300000000047e+06,2.470812000000000000e+06,2.328831000000000000e+06,2.732517000000000000e+06,2.470812000000000000e+06,2.396124500000000000e+06,2.366175799999999814e+06,2.205448299999999814e+06,2.560586299999999814e+06,1.971232000000000000e+06,2.463268500000000000e+06,2.025440000000000000e+06,1.637225800000000047e+06,1.543828000000000000e+06,2.106368000000000000e+06,1.676960000000000000e+06,1.923136000000000000e+06,1.880416000000000000e+06,1.712024300000000047e+06,2.102784000000000000e+06,2.042880000000000000e+06,2.069120000000000000e+06,2.624070500000000000e+06,2.046560000000000000e+06,2.013376000000000000e+06,1.851232000000000000e+06,1.648502500000000000e+06,2.028192000000000000e+06,2.053632000000000000e+06,2.429734799999999814e+06,2.429734799999999814e+06,2.040949000000000000e+06,1.860128000000000000e+06,1.483967000000000000e+06,1.730720000000000000e+06,1.994528000000000000e+06,2.003604300000000047e+06,1.847392000000000000e+06,1.931072000000000000e+06,2.033376000000000000e+06,1.966223100000000093e+06,1.863424000000000000e+06,1.805696000000000000e+06,1.866464000000000000e+06,1.487701300000000047e+06,1.771812500000000000e+06,1.932540000000000000e+06,2.153092299999999814e+06,2.493218000000000000e+06,1.814016000000000000e+06,1.776640000000000000e+06,1.920608000000000000e+06,2.302653000000000000e+06,1.636032000000000000e+06,2.156863000000000000e+06,1.905344000000000000e+06,1.763552000000000000e+06,1.717984000000000000e+06,2.478280500000000000e+06,2.016800000000000000e+06,2.433505500000000000e+06,2.530562000000000000e+06,2.492096000000000000e+06,2.867103799999999814e+06,2.414796299999999814e+06,2.231625299999999814e+06,2.115520000000000000e+06,1.810752000000000000e+06,1.738202300000000047e+06,1.833824000000000000e+06,5.435159000000000000e+06,1.958754399999999907e+06,1.796192000000000000e+06,2.295184299999999814e+06,1.614819500000000000e+06,1.985024000000000000e+06,2.089533300000000047e+06,1.954496000000000000e+06,2.201676500000000000e+06,1.823552000000000000e+06,1.599881000000000000e+06,1.799136000000000000e+06,1.676768000000000000e+06,1.804064000000000000e+06,1.976096000000000000e+06,2.190509799999999814e+06,1.857814300000000047e+06,1.915328000000000000e+06,1.540512000000000000e+06,1.558656000000000000e+06,1.914240000000000000e+06,1.911712000000000000e+06,1.927744000000000000e+06,1.618912000000000000e+06,1.540832000000000000e+06,1.586432000000000000e+06,1.645792000000000000e+06,1.700448000000000000e+06,1.661760000000000000e+06,1.978848000000000000e+06,1.745216000000000000e+06,1.632992000000000000e+06,1.628672000000000000e+06,1.774560000000000000e+06,1.732896000000000000e+06,1.821792000000000000e+06,1.723264800000000047e+06,1.737600000000000000e+06,1.570006000000000000e+06,2.104544500000000000e+06,1.951285600000000093e+06,1.762336000000000000e+06,2.257766799999999814e+06,2.037251000000000000e+06,2.033480300000000047e+06,1.521384399999999907e+06,1.726592000000000000e+06,1.563392000000000000e+06,2.399858799999999814e+06,2.437203500000000000e+06,1.749472000000000000e+06,1.558528000000000000e+06,2.070861300000000047e+06,2.149394299999999814e+06,1.977426300000000047e+06,1.690016000000000000e+06,1.687936000000000000e+06,1.553888000000000000e+06,1.857814300000000047e+06,2.635348500000000000e+06,1.723264800000000047e+06,2.448331000000000000e+06,2.448331000000000000e+06,2.385920000000000000e+06,2.710036000000000000e+06,2.328831000000000000e+06,2.751188799999999814e+06,2.424768000000000000e+06,2.799735500000000000e+06,3.158683799999999814e+06,2.179270299999999814e+06,1.903232000000000000e+06,2.291413500000000000e+06,2.343768500000000000e+06,2.027072000000000000e+06,4.302523000000000000e+06,3.136128000000000000e+06,2.979209799999999814e+06,2.145623500000000000e+06,2.407327500000000000e+06,2.413824000000000000e+06,2.859635000000000000e+06,2.586727000000000000e+06,2.452140000000000000e+06,9.277980000000000000e+06,2.683820500000000000e+06,1.996135500000000000e+06,2.586727000000000000e+06,3.210965000000000000e+06,2.724973500000000000e+06,2.474688000000000000e+06,2.792267000000000000e+06,2.713845000000000000e+06,2.601664500000000000e+06,3.042768799999999814e+06,2.799735500000000000e+06,2.870763500000000000e+06,2.796076000000000000e+06,2.710036000000000000e+06,2.803544799999999814e+06,3.259512000000000000e+06,2.874572500000000000e+06,2.448331000000000000e+06,2.267328000000000000e+06,2.250560000000000000e+06,2.485749500000000000e+06,2.564246000000000000e+06,2.070861300000000047e+06,2.272064000000000000e+06,2.246336000000000000e+06,2.168103500000000000e+06,1.948224000000000000e+06,2.183041000000000000e+06,2.026208000000000000e+06,2.414796299999999814e+06,1.913868300000000047e+06,2.263296000000000000e+06,2.507904000000000000e+06,2.014807399999999907e+06,2.216687799999999814e+06,2.467152299999999814e+06,2.384576000000000000e+06,2.844697500000000000e+06,2.024768000000000000e+06,2.251136000000000000e+06,2.220224000000000000e+06,2.184448000000000000e+06,1.891461000000000000e+06,2.136896000000000000e+06,2.130686000000000000e+06,1.798026899999999907e+06,1.911040000000000000e+06,2.160561000000000000e+06,2.433505500000000000e+06,2.571789500000000000e+06,2.523093000000000000e+06,2.444672299999999814e+06,2.579183500000000000e+06,2.442560000000000000e+06,1.726962800000000047e+06,2.216320000000000000e+06,2.253184000000000000e+06,2.168000000000000000e+06,2.411062000000000000e+06,2.048417800000000047e+06,2.515624500000000000e+06,2.543424000000000000e+06,2.762392000000000000e+06,2.440974299999999814e+06,2.126914299999999814e+06,2.377415299999999814e+06,2.429734799999999814e+06,2.082848000000000000e+06,2.425999500000000000e+06,2.036480000000000000e+06,3.020362500000000000e+06,2.298882299999999814e+06,2.046208000000000000e+06,2.140544000000000000e+06,1.746208000000000000e+06,2.352704000000000000e+06,2.137408000000000000e+06,2.321362299999999814e+06,2.111976799999999814e+06,2.014720000000000000e+06,2.478280500000000000e+06,2.440974299999999814e+06,1.996135500000000000e+06,1.687744000000000000e+06,1.827901899999999907e+06,2.470812000000000000e+06,1.532624899999999907e+06,2.118656000000000000e+06,1.787904000000000000e+06,2.145623500000000000e+06,1.723648000000000000e+06,2.061024000000000000e+06,1.573704000000000000e+06,1.733440000000000000e+06,1.743680000000000000e+06,1.984704000000000000e+06,2.407327500000000000e+06,2.153664000000000000e+06,2.153092299999999814e+06,2.732517000000000000e+06,2.497027299999999814e+06,3.338440500000000000e+06,3.371767299999999814e+06,5.001374000000000000e+06,2.449347299999999814e+06,2.331906500000000000e+06,1.864960000000000000e+06,2.147838500000000000e+06,2.057739000000000000e+06,2.034944000000000000e+06,2.269248000000000000e+06,2.257766799999999814e+06,1.711773800000000047e+06,2.474621000000000000e+06,2.020576000000000000e+06,1.872964000000000000e+06,1.917088000000000000e+06,1.947008000000000000e+06,2.470812000000000000e+06,3.240914799999999814e+06,2.177024000000000000e+06,2.174016000000000000e+06,2.168896000000000000e+06,2.387891000000000000e+06,2.615322000000000000e+06,2.355009000000000000e+06,2.311861500000000000e+06,2.425207799999999814e+06,2.564149500000000000e+06,2.055712000000000000e+06,2.400576000000000000e+06,1.840512000000000000e+06,2.403904000000000000e+06,2.134400000000000000e+06,2.270958799999999814e+06,2.134566000000000000e+06,2.550528000000000000e+06,2.545648799999999814e+06,2.616602000000000000e+06,2.068800800000000047e+06,3.428155799999999814e+06,2.216687799999999814e+06,2.261537500000000000e+06,2.990487500000000000e+06,2.672692299999999814e+06,2.642817299999999814e+06,2.111976799999999814e+06,2.997956299999999814e+06,2.131072000000000000e+06,2.646477000000000000e+06,2.332529000000000000e+06,1.991974399999999907e+06,2.626035799999999814e+06,2.006528000000000000e+06,1.812256000000000000e+06,1.891168000000000000e+06,2.133718000000000000e+06,2.024991800000000047e+06,1.571616000000000000e+06,1.671328000000000000e+06,1.748608000000000000e+06,2.361265299999999814e+06,1.593792000000000000e+06,1.671552000000000000e+06,1.566234300000000047e+06,1.661536000000000000e+06,1.801120000000000000e+06,2.152015500000000000e+06,1.612512000000000000e+06,2.266160799999999814e+06,1.287202899999999907e+06,1.850816000000000000e+06,2.108526299999999814e+06,1.808224000000000000e+06,1.671744000000000000e+06,1.534336000000000000e+06,2.125201000000000000e+06,1.733440000000000000e+06,1.566432000000000000e+06,1.915443899999999907e+06,1.888772899999999907e+06,1.666976000000000000e+06,1.768032000000000000e+06,1.706336000000000000e+06,1.632467000000000000e+06,1.998816000000000000e+06,2.044256800000000047e+06,1.576032000000000000e+06,1.294887399999999907e+06,1.723520000000000000e+06,1.782880000000000000e+06,1.368416000000000000e+06,1.794784000000000000e+06,1.652096000000000000e+06,1.504672000000000000e+06,1.797728000000000000e+06,1.523328000000000000e+06,1.925440000000000000e+06,1.719840000000000000e+06,1.668608000000000000e+06,1.962495000000000000e+06,1.424876500000000000e+06,1.476896000000000000e+06,1.679040000000000000e+06,1.718752000000000000e+06,1.778176000000000000e+06,1.730400000000000000e+06,1.643968000000000000e+06,1.805280000000000000e+06,1.604192000000000000e+06,2.154698500000000000e+06,1.666401000000000000e+06,1.880288000000000000e+06,1.738688000000000000e+06,1.802880000000000000e+06,1.791616000000000000e+06,1.691200000000000000e+06,1.532736000000000000e+06,1.724960000000000000e+06,1.564480000000000000e+06,2.201948500000000000e+06,1.602784000000000000e+06,2.076569000000000000e+06,1.466016000000000000e+06,2.112890000000000000e+06,1.751328000000000000e+06,1.729536000000000000e+06,1.997797100000000093e+06,1.696544000000000000e+06,1.810624000000000000e+06,1.657856000000000000e+06,2.108449000000000000e+06,1.776736000000000000e+06,1.879765300000000047e+06,1.813024000000000000e+06,3.604413299999999814e+06,1.268453800000000047e+06,1.527648000000000000e+06,1.587343000000000000e+06,1.548064000000000000e+06,1.498016000000000000e+06,1.692960000000000000e+06,1.480128000000000000e+06,1.693056000000000000e+06,2.041383100000000093e+06,1.515584000000000000e+06,1.605152000000000000e+06,1.841600000000000000e+06,2.260571000000000000e+06,1.566304000000000000e+06,2.053170399999999907e+06,1.557634300000000047e+06,1.535328000000000000e+06,1.530880000000000000e+06,1.386834899999999907e+06,2.110542000000000000e+06,1.691104000000000000e+06,1.983841600000000093e+06,1.478080000000000000e+06,1.701856000000000000e+06,1.739456000000000000e+06,2.138005799999999814e+06,1.934592000000000000e+06,1.615894300000000047e+06,1.740960000000000000e+06,1.701312000000000000e+06,1.648288000000000000e+06,1.859904000000000000e+06,2.154698500000000000e+06,1.717312000000000000e+06,1.864608000000000000e+06,1.716672000000000000e+06,1.748928000000000000e+06,1.809126800000000047e+06,1.700896000000000000e+06,1.723968000000000000e+06,1.866368000000000000e+06,1.690584000000000000e+06,2.454668299999999814e+06,1.897984000000000000e+06,1.927648000000000000e+06,1.960896000000000000e+06,2.402968500000000000e+06,2.034622399999999907e+06,1.812800000000000000e+06,1.508448000000000000e+06,2.164331799999999814e+06,1.775145600000000093e+06,1.690016000000000000e+06,1.660256000000000000e+06,2.114020500000000000e+06,1.867584000000000000e+06,2.202640500000000000e+06,1.927872000000000000e+06,1.656045800000000047e+06,2.324889799999999814e+06,2.065890600000000093e+06,1.833376000000000000e+06,1.923584000000000000e+06,1.744224000000000000e+06,2.342093000000000000e+06,1.680992000000000000e+06,2.260334000000000000e+06,2.081952000000000000e+06,1.981504000000000000e+06,1.915328000000000000e+06,1.712024300000000047e+06,1.462170000000000000e+06,1.935776000000000000e+06,2.151424000000000000e+06,1.988666800000000047e+06,2.052288000000000000e+06,2.233728000000000000e+06,1.731584000000000000e+06,2.048417800000000047e+06,2.036928000000000000e+06,1.966795500000000000e+06,2.064256000000000000e+06,1.929952000000000000e+06,2.773669799999999814e+06,2.863369500000000000e+06,2.568055000000000000e+06,2.599744000000000000e+06,3.506279500000000000e+06,3.700691000000000000e+06,2.519433500000000000e+06,2.716800000000000000e+06,3.341817500000000000e+06,2.867103799999999814e+06,2.712431799999999814e+06,2.713845000000000000e+06,2.432555799999999814e+06,2.468078500000000000e+06,2.227712000000000000e+06,1.566234300000000047e+06,1.602240000000000000e+06,1.894262000000000000e+06,1.667072000000000000e+06,1.506720000000000000e+06,1.729632000000000000e+06,1.626624000000000000e+06,1.556576000000000000e+06,1.659904000000000000e+06,1.636800000000000000e+06,2.239445799999999814e+06,1.793568000000000000e+06,1.764960000000000000e+06,1.767584000000000000e+06,2.016634100000000093e+06,1.715680000000000000e+06,1.924896000000000000e+06,1.693824000000000000e+06,1.788544000000000000e+06,1.471089500000000000e+06,2.335470500000000000e+06,2.100810000000000000e+06,2.213184000000000000e+06,2.396124500000000000e+06,2.057280000000000000e+06,1.917602500000000000e+06,2.000928000000000000e+06,2.118208000000000000e+06,2.104544500000000000e+06,1.809230000000000000e+06,2.302653000000000000e+06,2.067127000000000000e+06,2.041783899999999907e+06,2.079272300000000047e+06,1.738406399999999907e+06,1.831648000000000000e+06,1.789088000000000000e+06,1.878752000000000000e+06,1.702528000000000000e+06,1.771936000000000000e+06,2.136523299999999814e+06,1.759520000000000000e+06,1.803296000000000000e+06,1.950656000000000000e+06,2.417016299999999814e+06,1.810400000000000000e+06,2.074656000000000000e+06,2.059616000000000000e+06,2.278383299999999814e+06,1.823968000000000000e+06,1.858816000000000000e+06,1.753824000000000000e+06,2.222317500000000000e+06,1.868672000000000000e+06,1.845536000000000000e+06,1.922048000000000000e+06,1.528470899999999907e+06,1.568983300000000047e+06,2.121044299999999814e+06,1.851584000000000000e+06,2.120940299999999814e+06,1.963046500000000000e+06,1.983584000000000000e+06,2.045119000000000000e+06,1.543520000000000000e+06,1.871520000000000000e+06,1.697544000000000000e+06,2.566870500000000000e+06,1.860128000000000000e+06,1.721472000000000000e+06,1.678592000000000000e+06,1.820896000000000000e+06,1.741824000000000000e+06,1.673916500000000000e+06,1.736832000000000000e+06,1.952494100000000093e+06,1.671872000000000000e+06,2.208192000000000000e+06,1.926656000000000000e+06,3.293196000000000000e+06,1.587200000000000000e+06,1.716128000000000000e+06,1.692960000000000000e+06,2.106047799999999814e+06,1.725600000000000000e+06,1.913158600000000093e+06,2.173421299999999814e+06,1.695017100000000093e+06,1.796416000000000000e+06,2.291440000000000000e+06,2.141138000000000000e+06,1.887104000000000000e+06,1.854079899999999907e+06,3.320668000000000000e+06,1.935008000000000000e+06,2.398818299999999814e+06,2.442073000000000000e+06,1.702752000000000000e+06,2.258527000000000000e+06,1.704800000000000000e+06,2.275731299999999814e+06,2.086400000000000000e+06,1.784064000000000000e+06,1.720064000000000000e+06,1.709868100000000093e+06,1.940736000000000000e+06,1.951872000000000000e+06,1.733344000000000000e+06,2.175025000000000000e+06,2.045986500000000000e+06,2.515197799999999814e+06,2.034979300000000047e+06,2.140480000000000000e+06,1.954496000000000000e+06,2.029632000000000000e+06,1.732352000000000000e+06,1.597472000000000000e+06,1.651872000000000000e+06,1.848288000000000000e+06,1.721344000000000000e+06,1.708960000000000000e+06,1.699360000000000000e+06,1.933600000000000000e+06,1.982390500000000000e+06,1.948675300000000047e+06,1.855296000000000000e+06,1.695076899999999907e+06,2.021344000000000000e+06,1.677504000000000000e+06,1.747168000000000000e+06,1.662208000000000000e+06,2.000128000000000000e+06,1.628576000000000000e+06,2.038368000000000000e+06,1.564606600000000093e+06,1.958368000000000000e+06,1.645152000000000000e+06,1.879872000000000000e+06,1.982592000000000000e+06,1.946461000000000000e+06,2.487353000000000000e+06,2.241729799999999814e+06,2.221318000000000000e+06,1.702304000000000000e+06,1.983935300000000047e+06,2.422205000000000000e+06,1.821120000000000000e+06,1.772608000000000000e+06,1.802528000000000000e+06,1.470974399999999907e+06,1.688064000000000000e+06,2.411199299999999814e+06,2.739407500000000000e+06,1.784736000000000000e+06,2.085585500000000000e+06,1.709161500000000000e+06,1.504896000000000000e+06,1.910400000000000000e+06,2.057864300000000047e+06,1.983571300000000047e+06,2.242829299999999814e+06,1.753728000000000000e+06,1.628352000000000000e+06,1.801440000000000000e+06,1.517650000000000000e+06,1.708289899999999907e+06,1.709056000000000000e+06,1.918400000000000000e+06,2.156863000000000000e+06,1.984932399999999907e+06,2.799735500000000000e+06,1.725920000000000000e+06,2.111976799999999814e+06,1.805056000000000000e+06,1.826176000000000000e+06,1.631712000000000000e+06,1.626176000000000000e+06,1.744032000000000000e+06,1.753139800000000047e+06,1.771812500000000000e+06,1.662944000000000000e+06,1.669696000000000000e+06,2.313819799999999814e+06,1.947551300000000047e+06,1.694816000000000000e+06,1.509632000000000000e+06,1.867456000000000000e+06,1.891461000000000000e+06,1.390569300000000047e+06,2.295184299999999814e+06,2.254068799999999814e+06,1.882592000000000000e+06,1.656768000000000000e+06,1.622288300000000047e+06,1.535968000000000000e+06,1.656768000000000000e+06,1.711328000000000000e+06,1.724832000000000000e+06,1.720800000000000000e+06,1.706880000000000000e+06,1.889312000000000000e+06,1.801761300000000047e+06,1.752864000000000000e+06,1.820433100000000093e+06,1.603872000000000000e+06,2.202304000000000000e+06,1.697408000000000000e+06,1.746432000000000000e+06,2.075872000000000000e+06,1.573704000000000000e+06,1.600608000000000000e+06,2.082064500000000000e+06,1.414144000000000000e+06,2.369946500000000000e+06,1.712416000000000000e+06,1.715904000000000000e+06,1.563072000000000000e+06,1.800672000000000000e+06,1.670880000000000000e+06,1.936274500000000000e+06,1.368125600000000093e+06,1.740416000000000000e+06,1.696768000000000000e+06,1.790944000000000000e+06,1.538784000000000000e+06,1.824960000000000000e+06,2.059658300000000047e+06,1.624448000000000000e+06,2.321362299999999814e+06,2.179270299999999814e+06,1.424216000000000000e+06,1.640960000000000000e+06,2.126914299999999814e+06,1.789952000000000000e+06,1.913868300000000047e+06,1.576704000000000000e+06,1.654272000000000000e+06,1.657856000000000000e+06,2.119482000000000000e+06,1.539200000000000000e+06,2.295184299999999814e+06,1.786750000000000000e+06,1.854432000000000000e+06,1.865283000000000000e+06,2.134456799999999814e+06,2.283944799999999814e+06,1.762560000000000000e+06,1.757216000000000000e+06,2.044719800000000047e+06,1.639296000000000000e+06,1.970816000000000000e+06,1.826592000000000000e+06,2.298882299999999814e+06,2.796076000000000000e+06,1.789760000000000000e+06,1.669696000000000000e+06,2.545648799999999814e+06,1.978176000000000000e+06,1.570006000000000000e+06,2.336299799999999814e+06,1.750464000000000000e+06,1.420445300000000047e+06,1.872752800000000047e+06,1.677504000000000000e+06,1.508768000000000000e+06,1.709696000000000000e+06,1.869054800000000047e+06,1.785600000000000000e+06,1.823968000000000000e+06,1.593792000000000000e+06,1.782976000000000000e+06,1.678377500000000000e+06,1.502712500000000000e+06,1.610368000000000000e+06,1.562499899999999907e+06,1.932540000000000000e+06,2.104544500000000000e+06,1.682624000000000000e+06,1.513915600000000093e+06,1.721024000000000000e+06,1.583072000000000000e+06,1.684896000000000000e+06,1.895776000000000000e+06,1.728224000000000000e+06,1.886560000000000000e+06,1.775232000000000000e+06,2.044719800000000047e+06,1.657952000000000000e+06,2.048417800000000047e+06,1.879200000000000000e+06,1.771296000000000000e+06,1.983712000000000000e+06,2.351237299999999814e+06,1.836224000000000000e+06,1.861440000000000000e+06,1.937888000000000000e+06,1.694144000000000000e+06,1.625952000000000000e+06,1.398144000000000000e+06,1.735840000000000000e+06,1.869054800000000047e+06,1.783015800000000047e+06,1.857696000000000000e+06,1.951285600000000093e+06,2.171801500000000000e+06,2.295184299999999814e+06,1.932064000000000000e+06,1.887690300000000047e+06,1.652960000000000000e+06,1.730733500000000000e+06,1.958754399999999907e+06,1.753139800000000047e+06,1.816096000000000000e+06,2.124672000000000000e+06,2.246144000000000000e+06,2.131072000000000000e+06,2.083072000000000000e+06,2.219776000000000000e+06,2.204864000000000000e+06,1.880221500000000000e+06,2.343936000000000000e+06,2.100810000000000000e+06,2.541824000000000000e+06,1.969957500000000000e+06,2.316608000000000000e+06,2.239744000000000000e+06,2.370304000000000000e+06,2.354816000000000000e+06,2.426560000000000000e+06,2.579183500000000000e+06,2.272832000000000000e+06,2.149184000000000000e+06,2.270016000000000000e+06,1.891461000000000000e+06,2.082848000000000000e+06,2.174080000000000000e+06,2.482089799999999814e+06,2.231625299999999814e+06,2.668883000000000000e+06,2.047200000000000000e+06,2.215552000000000000e+06,2.045120000000000000e+06,1.996135500000000000e+06,1.873728000000000000e+06,2.014496000000000000e+06,2.855826000000000000e+06,1.659705600000000093e+06,1.913920000000000000e+06,2.078330000000000000e+06,1.823968000000000000e+06,1.708832000000000000e+06,1.540704000000000000e+06,2.126914299999999814e+06,1.702624000000000000e+06,1.645152000000000000e+06,1.383100500000000000e+06,1.585344000000000000e+06,1.558976000000000000e+06,2.440974299999999814e+06,1.520960000000000000e+06,1.592064000000000000e+06,1.592608000000000000e+06,1.604384000000000000e+06,1.805504000000000000e+06,2.040949000000000000e+06,1.452704000000000000e+06,1.725824000000000000e+06,1.558765500000000000e+06,1.522912000000000000e+06,1.505856000000000000e+06,1.628128000000000000e+06,1.375594399999999907e+06,1.819936000000000000e+06,1.883992300000000047e+06,1.682149300000000047e+06,1.640704000000000000e+06,1.650048000000000000e+06,1.831673600000000093e+06,1.626400000000000000e+06,1.764864000000000000e+06,1.691968000000000000e+06,2.078330000000000000e+06,1.605472000000000000e+06,2.650286000000000000e+06,1.873504000000000000e+06,2.710036000000000000e+06,1.618553800000000047e+06,2.242829299999999814e+06,1.987776000000000000e+06,1.792800000000000000e+06,1.782528000000000000e+06,2.102016000000000000e+06,2.197978500000000000e+06,1.326973800000000047e+06,2.153092299999999814e+06,1.718752000000000000e+06,1.562499899999999907e+06,1.633664000000000000e+06,1.778720000000000000e+06,1.876352000000000000e+06,1.756128000000000000e+06,1.753280000000000000e+06,1.816000000000000000e+06,2.384884000000000000e+06,1.845760000000000000e+06,1.667520000000000000e+06,2.053504000000000000e+06,2.242829299999999814e+06,1.749369000000000000e+06,1.885120000000000000e+06,2.231625299999999814e+06,1.864384000000000000e+06,1.887424000000000000e+06,1.862528000000000000e+06,2.044719800000000047e+06,1.805495600000000093e+06,2.306351000000000000e+06,1.686304000000000000e+06,1.674643100000000093e+06,1.654272000000000000e+06,1.691648000000000000e+06,1.801440000000000000e+06,1.540093600000000093e+06,4.302523000000000000e+06,2.047968000000000000e+06,1.955020000000000000e+06,1.981198000000000000e+06,3.356755000000000000e+06,1.876032000000000000e+06,2.440974299999999814e+06,1.821248000000000000e+06,1.562499899999999907e+06,1.809312000000000000e+06,2.545648799999999814e+06,1.435382800000000047e+06,1.606784000000000000e+06,1.698624000000000000e+06,1.914240000000000000e+06,2.691438799999999814e+06,1.661344000000000000e+06,2.239094000000000000e+06,1.746976000000000000e+06,1.992401100000000093e+06,1.438080000000000000e+06,1.658176000000000000e+06,1.611968000000000000e+06,2.250334500000000000e+06,1.714720000000000000e+06,1.802752000000000000e+06,1.726592000000000000e+06,1.644768100000000093e+06,1.565568000000000000e+06,1.778816000000000000e+06,2.224156500000000000e+06,1.719494000000000000e+06,2.029782300000000047e+06,1.881824000000000000e+06,1.631168000000000000e+06,2.358707000000000000e+06,1.796416000000000000e+06,1.659705600000000093e+06,1.495243800000000047e+06,1.838752000000000000e+06,2.156863000000000000e+06,1.748064000000000000e+06,1.561440000000000000e+06,1.802528000000000000e+06,1.988666800000000047e+06,1.786750000000000000e+06,1.552928000000000000e+06,1.671872000000000000e+06,1.716992000000000000e+06,1.588641500000000000e+06,1.364391300000000047e+06,1.692288000000000000e+06,1.837344000000000000e+06,1.590880000000000000e+06,1.864736000000000000e+06,1.618272000000000000e+06,1.626022500000000000e+06,2.250334500000000000e+06,1.831673600000000093e+06,1.416709899999999907e+06,1.772704000000000000e+06,1.623584000000000000e+06,1.526464000000000000e+06,1.319505000000000000e+06,1.872752800000000047e+06,1.634624000000000000e+06,1.361856000000000000e+06,2.063392500000000000e+06,1.680992000000000000e+06,1.850345500000000000e+06,1.797728000000000000e+06,1.424768000000000000e+06,1.457120000000000000e+06,2.276475000000000000e+06,1.338177000000000000e+06,2.298882299999999814e+06,1.805696000000000000e+06,1.768078300000000047e+06,1.674643100000000093e+06,2.269006299999999814e+06,1.913868300000000047e+06,1.846848000000000000e+06,1.712320000000000000e+06,1.595968000000000000e+06,1.468608000000000000e+06,1.595200000000000000e+06,1.552160000000000000e+06,1.690656000000000000e+06,1.613824000000000000e+06,1.734431500000000000e+06,2.582992500000000000e+06,1.928805800000000047e+06,1.732480000000000000e+06,1.907648000000000000e+06,1.853536000000000000e+06,2.504496000000000000e+06,2.194207799999999814e+06,1.969957500000000000e+06,1.693184000000000000e+06,1.584943500000000000e+06,1.863200000000000000e+06,1.883264000000000000e+06,2.336299799999999814e+06,2.092288000000000000e+06,2.392390000000000000e+06,2.612867500000000000e+06,2.176640000000000000e+06,2.251136000000000000e+06,2.272704299999999814e+06,2.104544500000000000e+06,2.698907500000000000e+06,2.166528000000000000e+06,2.197376000000000000e+06,2.590461299999999814e+06,1.921337000000000000e+06,2.164331799999999814e+06,1.708289899999999907e+06,2.411062000000000000e+06,1.844000000000000000e+06,2.302912000000000000e+06,2.313819799999999814e+06,2.134976000000000000e+06,1.940008800000000047e+06,2.814673000000000000e+06,2.116672000000000000e+06,1.979744000000000000e+06,2.224156500000000000e+06,2.265272000000000000e+06,2.127872000000000000e+06,2.134456799999999814e+06,2.057376000000000000e+06,1.979392000000000000e+06,2.553117500000000000e+06,2.141952000000000000e+06,2.331712000000000000e+06,2.261537500000000000e+06,1.895159000000000000e+06,2.186739000000000000e+06,2.320064000000000000e+06,2.494016000000000000e+06,2.822142000000000000e+06,2.520768000000000000e+06,2.751188799999999814e+06,2.594121000000000000e+06,3.315677000000000000e+06,2.863369500000000000e+06,2.758657500000000000e+06,1.861548600000000093e+06,2.406400000000000000e+06,2.556852000000000000e+06,2.196160000000000000e+06,2.188352000000000000e+06,2.631539500000000000e+06,2.624070500000000000e+06,1.861548600000000093e+06,2.004896000000000000e+06,2.118976000000000000e+06,2.411062000000000000e+06,2.893244500000000000e+06,2.470812000000000000e+06,2.982869500000000000e+06,2.408960000000000000e+06,2.964272299999999814e+06,3.042768799999999814e+06,2.578560000000000000e+06,2.994222000000000000e+06,2.706376299999999814e+06,2.664704000000000000e+06,2.205448299999999814e+06,2.612867500000000000e+06,2.179270299999999814e+06,2.724973500000000000e+06,2.287616000000000000e+06,2.124288000000000000e+06,2.736251299999999814e+06,2.639008000000000000e+06,2.329792000000000000e+06,2.257766799999999814e+06,2.227854500000000000e+06,2.650286000000000000e+06,3.035300000000000000e+06,2.665223500000000000e+06,2.956803500000000000e+06,2.919459799999999814e+06,2.848432000000000000e+06,2.777329500000000000e+06,2.261537500000000000e+06,2.792267000000000000e+06,2.721313799999999814e+06,3.207156000000000000e+06,2.097075600000000093e+06,2.368192000000000000e+06,3.076378000000000000e+06,2.396124500000000000e+06,2.328831000000000000e+06,2.269006299999999814e+06,2.653945500000000000e+06,2.410112000000000000e+06,3.629588500000000000e+06,2.243072000000000000e+06,2.683136000000000000e+06,2.896978799999999814e+06,2.325060299999999814e+06,2.456832000000000000e+06,2.627520000000000000e+06,2.392390000000000000e+06,3.199762000000000000e+06,3.528685500000000000e+06,2.573440000000000000e+06,2.093341300000000047e+06,2.497728000000000000e+06,2.301440000000000000e+06,2.467152299999999814e+06,2.956803500000000000e+06,2.422848000000000000e+06,2.990487500000000000e+06,2.863369500000000000e+06,2.453568000000000000e+06,2.318464000000000000e+06,2.747454500000000000e+06,2.485749500000000000e+06,2.667328000000000000e+06,2.541914500000000000e+06,2.082064500000000000e+06,2.199616000000000000e+06,2.956803500000000000e+06,2.269696000000000000e+06,2.170112000000000000e+06,2.218432000000000000e+06,2.455874500000000000e+06,1.820433100000000093e+06,1.940192000000000000e+06,2.302653000000000000e+06,1.901504000000000000e+06,2.190509799999999814e+06,1.966223100000000093e+06,2.224156500000000000e+06,1.973691899999999907e+06,1.981198000000000000e+06,2.071776000000000000e+06,2.706376299999999814e+06,1.874720000000000000e+06,2.019008000000000000e+06,2.163904000000000000e+06,2.142400000000000000e+06,2.192448000000000000e+06,1.992401100000000093e+06,2.116800000000000000e+06,2.594121000000000000e+06,2.620411000000000000e+06,2.104544500000000000e+06,2.575523799999999814e+06,1.983168000000000000e+06,2.777329500000000000e+06,2.400320000000000000e+06,2.417792000000000000e+06,2.325060299999999814e+06,2.489558500000000000e+06,2.266432000000000000e+06,2.755072000000000000e+06,2.089728000000000000e+06,2.350016000000000000e+06,2.174784000000000000e+06,2.414796299999999814e+06,2.325888000000000000e+06,1.715758600000000093e+06,2.339456000000000000e+06,2.717579500000000000e+06,2.123328000000000000e+06,2.351237299999999814e+06,2.683820500000000000e+06,2.111552000000000000e+06,1.960992000000000000e+06,2.452140000000000000e+06,2.140224000000000000e+06,1.794292500000000000e+06,1.908192000000000000e+06,2.211840000000000000e+06,2.617920000000000000e+06,1.955020000000000000e+06,2.130686000000000000e+06,2.160640000000000000e+06,2.568055000000000000e+06,2.238976000000000000e+06,2.351237299999999814e+06,2.388582000000000000e+06,1.917602500000000000e+06,2.059658300000000047e+06,2.112000000000000000e+06,2.301440000000000000e+06,2.212096000000000000e+06,2.355009000000000000e+06,2.265792000000000000e+06,1.712024300000000047e+06,2.388582000000000000e+06,2.096160000000000000e+06,2.691438799999999814e+06,2.769860500000000000e+06,2.870763500000000000e+06,2.048192000000000000e+06,2.309952000000000000e+06,2.553117500000000000e+06,2.044448000000000000e+06,2.093728000000000000e+06,2.736251299999999814e+06,2.141184000000000000e+06,2.108672000000000000e+06,2.283944799999999814e+06,2.541914500000000000e+06,2.257766799999999814e+06,2.395008000000000000e+06,2.150336000000000000e+06,2.148736000000000000e+06,2.095168000000000000e+06,2.672692299999999814e+06,2.125312000000000000e+06,2.485760000000000000e+06,2.199616000000000000e+06,2.156863000000000000e+06,2.290624000000000000e+06,2.262336000000000000e+06,2.650286000000000000e+06,2.216687799999999814e+06,2.109248000000000000e+06,2.063392500000000000e+06,2.029782300000000047e+06,2.210752000000000000e+06,2.311744000000000000e+06,2.094592000000000000e+06,2.766201000000000000e+06,1.977426300000000047e+06,1.954720000000000000e+06,2.076000000000000000e+06,2.773669799999999814e+06,2.605398799999999814e+06,2.885701000000000000e+06,2.829610500000000000e+06,2.097075600000000093e+06,2.500352000000000000e+06,1.798026899999999907e+06,2.306368000000000000e+06,2.353792000000000000e+06,2.642817299999999814e+06,2.724973500000000000e+06,2.493218000000000000e+06,2.355009000000000000e+06,2.366175799999999814e+06,2.769860500000000000e+06,2.403556799999999814e+06,2.033480300000000047e+06,2.403556799999999814e+06,2.242829299999999814e+06,2.710036000000000000e+06,2.369946500000000000e+06,2.717579500000000000e+06,2.675392000000000000e+06,2.627879799999999814e+06,2.295184299999999814e+06,3.113722000000000000e+06,2.492288000000000000e+06,2.986678500000000000e+06,2.758657500000000000e+06,2.545648799999999814e+06,2.556852000000000000e+06,3.012893799999999814e+06,2.194207799999999814e+06,2.829610500000000000e+06,3.177281000000000000e+06,2.582992500000000000e+06,2.298882299999999814e+06,2.900638500000000000e+06,2.445952000000000000e+06,2.186739000000000000e+06,2.986678500000000000e+06,2.683820500000000000e+06,2.769860500000000000e+06,2.452140000000000000e+06,2.637952000000000000e+06,3.095124799999999814e+06,3.009159500000000000e+06,2.889510000000000000e+06,2.650240000000000000e+06,3.184824500000000000e+06,2.773056000000000000e+06,2.788607299999999814e+06,2.919459799999999814e+06,2.790656000000000000e+06,2.555776000000000000e+06,2.609058500000000000e+06,3.031491000000000000e+06,2.893244500000000000e+06,2.878307000000000000e+06,3.356755000000000000e+06,3.311942500000000000e+06,2.930588000000000000e+06,2.799872000000000000e+06,2.915650500000000000e+06,2.751188799999999814e+06,3.121190500000000000e+06,3.121190500000000000e+06,2.979209799999999814e+06,3.192218500000000000e+06,3.039034500000000000e+06,2.739911000000000000e+06,2.710036000000000000e+06,2.810368000000000000e+06,3.039034500000000000e+06,2.979209799999999814e+06,2.666048000000000000e+06,3.244574500000000000e+06,2.736251299999999814e+06,2.859264000000000000e+06,3.009159500000000000e+06,3.113722000000000000e+06,3.124999799999999814e+06,3.106253000000000000e+06,2.680161000000000000e+06,3.124999799999999814e+06,3.420239500000000000e+06,2.961024000000000000e+06,3.427708000000000000e+06,2.747454500000000000e+06,3.749312500000000000e+06,3.072718500000000000e+06,3.035300000000000000e+06,3.240914799999999814e+06,3.252043000000000000e+06,3.311942500000000000e+06,2.773669799999999814e+06,2.392390000000000000e+06,2.848432000000000000e+06,2.948800000000000000e+06,3.117531000000000000e+06,2.938944000000000000e+06,2.433505500000000000e+06,3.005425000000000000e+06,2.616602000000000000e+06,2.455874500000000000e+06,3.009159500000000000e+06,2.545648799999999814e+06,3.424048500000000000e+06,2.911916299999999814e+06,3.110062299999999814e+06,3.128659500000000000e+06,3.210965000000000000e+06,3.154949500000000000e+06,3.151215000000000000e+06,2.986678500000000000e+06,3.065249799999999814e+06,2.919459799999999814e+06,3.001616000000000000e+06,2.960463000000000000e+06,3.319411299999999814e+06,3.266980500000000000e+06,3.285727299999999814e+06,3.225977299999999814e+06,3.551092000000000000e+06,2.947840000000000000e+06,3.637132000000000000e+06,3.502545000000000000e+06,2.702642000000000000e+06,3.132468500000000000e+06,3.151215000000000000e+06,3.319411299999999814e+06,3.311942500000000000e+06,3.517557299999999814e+06,3.584776000000000000e+06,3.584776000000000000e+06,2.837079500000000000e+06,3.517557299999999814e+06,2.960463000000000000e+06,3.113722000000000000e+06,3.210965000000000000e+06,2.612867500000000000e+06,3.517557299999999814e+06,2.713845000000000000e+06,2.676352000000000000e+06,2.597930000000000000e+06,3.188558799999999814e+06,2.461696000000000000e+06,2.784128000000000000e+06,2.977856000000000000e+06,2.470812000000000000e+06,3.293196000000000000e+06,3.480138799999999814e+06,3.016553500000000000e+06,2.601664500000000000e+06,3.031491000000000000e+06,2.560586299999999814e+06,2.624768000000000000e+06,2.934397299999999814e+06,2.635348500000000000e+06,2.975400500000000000e+06,2.547136000000000000e+06,2.497027299999999814e+06,2.239094000000000000e+06,3.106253000000000000e+06,3.110062299999999814e+06,2.807204500000000000e+06,3.076378000000000000e+06,2.766201000000000000e+06,2.982869500000000000e+06,3.203496299999999814e+06,3.685753500000000000e+06,2.818482299999999814e+06,2.956803500000000000e+06,3.192218500000000000e+06,3.521217000000000000e+06,3.218508500000000000e+06,3.184824500000000000e+06,3.315677000000000000e+06,2.665223500000000000e+06,2.807204500000000000e+06,3.622194500000000000e+06,3.222168000000000000e+06,3.255852299999999814e+06,2.885701000000000000e+06,3.177281000000000000e+06,3.005425000000000000e+06,3.110062299999999814e+06,3.424048500000000000e+06,3.360489500000000000e+06,3.151215000000000000e+06,3.640866299999999814e+06,3.151215000000000000e+06,3.300739500000000000e+06,3.610991299999999814e+06,3.012893799999999814e+06,3.147406000000000000e+06,3.566029500000000000e+06,2.553117500000000000e+06,3.083847000000000000e+06,3.764250000000000000e+06,2.710036000000000000e+06,3.603522500000000000e+06,3.569838500000000000e+06,2.889510000000000000e+06,3.558560500000000000e+06,3.375427000000000000e+06,3.495076299999999814e+06,3.554901000000000000e+06,3.573498000000000000e+06,3.681944500000000000e+06,3.192218500000000000e+06,3.480138799999999814e+06,4.466910000000000000e+06,3.895102500000000000e+06,4.216557500000000000e+06,2.941866000000000000e+06,3.270789799999999814e+06,3.442795000000000000e+06,3.820265500000000000e+06,3.681944500000000000e+06,3.420239500000000000e+06,3.667007000000000000e+06,3.760441000000000000e+06,3.446529500000000000e+06,3.756781299999999814e+06,3.356755000000000000e+06,3.431517299999999814e+06,4.022146000000000000e+06,4.145529799999999814e+06,3.577307299999999814e+06,3.218508500000000000e+06,3.465201299999999814e+06,4.309917000000000000e+06,3.801593799999999814e+06,3.592319500000000000e+06,4.956561000000000000e+06,3.225977299999999814e+06,3.715628500000000000e+06,4.867011000000000000e+06,4.235229500000000000e+06,5.158367000000000000e+06,4.526809500000000000e+06,4.631446500000000000e+06,3.786656299999999814e+06,4.242623500000000000e+06,4.253826500000000000e+06,4.074502000000000000e+06,3.969864799999999814e+06,4.108186000000000000e+06,4.201620000000000000e+06,3.958587000000000000e+06,3.797859500000000000e+06,3.853949799999999814e+06,3.947383799999999814e+06,3.932446299999999814e+06,3.554901000000000000e+06,3.917508799999999814e+06,3.345600000000000000e+06,3.405302000000000000e+06,3.584776000000000000e+06,3.756781299999999814e+06,3.199762000000000000e+06,3.573498000000000000e+06,3.181090000000000000e+06,2.605398799999999814e+06,2.082064500000000000e+06,2.497027299999999814e+06,1.708289899999999907e+06,1.659705600000000093e+06,1.809230000000000000e+06,1.607200000000000000e+06,1.330708300000000047e+06,1.039120000000000000e+06,1.401851100000000093e+06,9.914400000000000000e+05,8.314400000000000000e+05,9.513280000000000000e+05,6.690560000000000000e+05,7.815360000000000000e+05,5.953120000000000000e+05,5.309760000000000000e+05,4.840640000000000000e+05,4.801680000000000000e+05,3.692400000000000000e+05,3.278880000000000000e+05,2.743360000000000000e+05,2.122280000000000000e+05,1.630240000000000000e+05,1.454720000000000000e+05,1.063880000000000000e+05,1.041740000000000000e+05,7.632000000000000000e+04,5.292200000000000000e+04,3.376200000000000000e+04,2.684400000000000000e+04,2.624300000000000000e+04,1.642300000000000000e+04,1.982900000000000000e+04,1.181500000000000000e+04,1.161400000000000000e+04,9.111000000000000000e+03,7.809000000000000000e+03,5.906000000000000000e+03,6.107000000000000000e+03,6.207000000000000000e+03,5.205000000000000000e+03,5.606000000000000000e+03,5.105000000000000000e+03,3.704000000000000000e+03,3.303000000000000000e+03,5.105000000000000000e+03,3.804000000000000000e+03,3.103000000000000000e+03,3.503000000000000000e+03,3.804000000000000000e+03,3.203000000000000000e+03,5.306000000000000000e+03,3.804000000000000000e+03,3.804000000000000000e+03,3.804000000000000000e+03,2.602000000000000000e+03,3.403000000000000000e+03,4.304000000000000000e+03,2.903000000000000000e+03,4.204000000000000000e+03,2.702000000000000000e+03,nan
4.795009999999999906e+01,1.583800000000000000e+05,2.800240000000000000e+05,3.468240000000000000e+05,4.189520000000000000e+05,5.033520000000000000e+05,6.604640000000000000e+05,7.645760000000000000e+05,9.210240000000000000e+05,1.077184000000000000e+06,1.184608000000000000e+06,1.326656000000000000e+06,1.583200000000000000e+06,1.545024000000000000e+06,1.825728000000000000e+06,2.332529000000000000e+06,1.891461000000000000e+06,2.250944000000000000e+06,1.988544000000000000e+06,2.258496000000000000e+06,2.313819799999999814e+06,2.123216299999999814e+06,2.585216000000000000e+06,2.773248000000000000e+06,2.564928000000000000e+06,2.482089799999999814e+06,2.541914500000000000e+06,2.684736000000000000e+06,2.519433500000000000e+06,2.532864000000000000e+06,2.612867500000000000e+06,2.277056000000000000e+06,2.680161000000000000e+06,2.524544000000000000e+06,2.639744000000000000e+06,2.141925500000000000e+06,2.381113299999999814e+06,2.404928000000000000e+06,2.384884000000000000e+06,2.309952000000000000e+06,2.336000000000000000e+06,2.224156500000000000e+06,1.854079899999999907e+06,2.420032000000000000e+06,2.138154799999999814e+06,2.180480000000000000e+06,2.039456000000000000e+06,1.697086800000000047e+06,2.233920000000000000e+06,2.171648000000000000e+06,2.025760000000000000e+06,2.109248000000000000e+06,2.238080000000000000e+06,2.084640000000000000e+06,2.275264000000000000e+06,2.374016000000000000e+06,2.298882299999999814e+06,2.612867500000000000e+06,1.940736000000000000e+06,1.974112000000000000e+06,2.169216000000000000e+06,1.798026899999999907e+06,2.366175799999999814e+06,1.988128000000000000e+06,1.760609500000000000e+06,1.973691899999999907e+06,2.490368000000000000e+06,1.891461000000000000e+06,2.033824000000000000e+06,2.019360000000000000e+06,2.014807399999999907e+06,1.842876800000000047e+06,2.212096000000000000e+06,2.332608000000000000e+06,2.209536000000000000e+06,2.482089799999999814e+06,2.239094000000000000e+06,1.947551300000000047e+06,2.085798800000000047e+06,2.379200000000000000e+06,1.992401100000000093e+06,2.328831000000000000e+06,2.695098500000000000e+06,1.936274500000000000e+06,1.928805800000000047e+06,2.310848000000000000e+06,2.320192000000000000e+06,2.545648799999999814e+06,2.265272000000000000e+06,2.115648000000000000e+06,2.280246799999999814e+06,2.474621000000000000e+06,2.239094000000000000e+06,2.059658300000000047e+06,2.612867500000000000e+06,2.132416000000000000e+06,2.967932000000000000e+06,2.459608799999999814e+06,2.383104000000000000e+06,2.269006299999999814e+06,2.123216299999999814e+06,2.556852000000000000e+06,2.025760000000000000e+06,2.295184299999999814e+06,2.366175799999999814e+06,2.979209799999999814e+06,1.842876800000000047e+06,2.582992500000000000e+06,2.616602000000000000e+06,2.078330000000000000e+06,2.403556799999999814e+06,2.463268500000000000e+06,2.702642000000000000e+06,3.513748000000000000e+06,2.457408000000000000e+06,2.190509799999999814e+06,2.201676500000000000e+06,2.123216299999999814e+06,2.085798800000000047e+06,2.056928000000000000e+06,2.411062000000000000e+06,2.021888000000000000e+06,1.960768000000000000e+06,1.874912000000000000e+06,1.771744000000000000e+06,1.756875000000000000e+06,2.624070500000000000e+06,2.009184000000000000e+06,1.806464000000000000e+06,1.667174399999999907e+06,1.771812500000000000e+06,2.280246799999999814e+06,2.336299799999999814e+06,1.969696000000000000e+06,1.901696000000000000e+06,1.744896000000000000e+06,1.771840000000000000e+06,2.396124500000000000e+06,1.689618000000000000e+06,2.519433500000000000e+06,2.482089799999999814e+06,1.764416000000000000e+06,1.992401100000000093e+06,1.607350800000000047e+06,2.848432000000000000e+06,1.932540000000000000e+06,2.212917000000000000e+06,2.066016000000000000e+06,2.212917000000000000e+06,2.100810000000000000e+06,2.126848000000000000e+06,1.611085000000000000e+06,2.448331000000000000e+06,2.132416000000000000e+06,1.685883600000000093e+06,1.940008800000000047e+06,1.555031100000000093e+06,1.805152000000000000e+06,2.407327500000000000e+06,1.775547000000000000e+06,2.134456799999999814e+06,2.156863000000000000e+06,1.996384000000000000e+06,2.015168000000000000e+06,1.942848000000000000e+06,1.648502500000000000e+06,1.850345500000000000e+06,1.922272000000000000e+06,1.862656000000000000e+06,2.082064500000000000e+06,2.130686000000000000e+06,1.834048000000000000e+06,1.806048000000000000e+06,1.900928000000000000e+06,1.787008000000000000e+06,2.052188500000000000e+06,1.947008000000000000e+06,1.612960000000000000e+06,1.689920000000000000e+06,2.317591500000000000e+06,1.883992300000000047e+06,1.751424000000000000e+06,1.839142399999999907e+06,2.085798800000000047e+06,2.028864000000000000e+06,1.836896000000000000e+06,2.119482000000000000e+06,1.917602500000000000e+06,2.227854500000000000e+06,1.917602500000000000e+06,1.956480000000000000e+06,2.026656000000000000e+06,2.179270299999999814e+06,2.130686000000000000e+06,1.884032000000000000e+06,1.326973800000000047e+06,2.091040000000000000e+06,1.685883600000000093e+06,2.037251000000000000e+06,1.780352000000000000e+06,1.984160000000000000e+06,2.153280000000000000e+06,2.064352000000000000e+06,1.965088000000000000e+06,2.011296000000000000e+06,2.128448000000000000e+06,2.332529000000000000e+06,2.089504000000000000e+06,1.757120000000000000e+06,2.059658300000000047e+06,2.170432000000000000e+06,2.388582000000000000e+06,1.852224000000000000e+06,1.981198000000000000e+06,1.854848000000000000e+06,1.951285600000000093e+06,2.138154799999999814e+06,1.630624000000000000e+06,1.540093600000000093e+06,1.726688000000000000e+06,2.156863000000000000e+06,1.789632000000000000e+06,1.741824000000000000e+06,1.798592000000000000e+06,2.179270299999999814e+06,2.190509799999999814e+06,2.403556799999999814e+06,1.737472000000000000e+06,1.863200000000000000e+06,2.083520000000000000e+06,1.953184000000000000e+06,1.703712000000000000e+06,1.936274500000000000e+06,1.461312000000000000e+06,2.007338600000000093e+06,2.353664000000000000e+06,1.762656000000000000e+06,1.941504000000000000e+06,2.008736000000000000e+06,2.255808000000000000e+06,1.797824000000000000e+06,1.837344000000000000e+06,2.276475000000000000e+06,2.474621000000000000e+06,2.003604300000000047e+06,1.928805800000000047e+06,2.128320000000000000e+06,2.134336000000000000e+06,2.437203500000000000e+06,1.836224000000000000e+06,2.642817299999999814e+06,1.880221500000000000e+06,1.957152000000000000e+06,1.910133800000000047e+06,1.756224000000000000e+06,1.665120000000000000e+06,1.528853100000000093e+06,1.717664000000000000e+06,1.838432000000000000e+06,1.745664000000000000e+06,2.373644500000000000e+06,2.059264000000000000e+06,1.831296000000000000e+06,1.833600000000000000e+06,1.841504000000000000e+06,1.849152000000000000e+06,2.093341300000000047e+06,1.867040000000000000e+06,1.813920000000000000e+06,1.789856000000000000e+06,1.815456000000000000e+06,1.619552000000000000e+06,1.588384000000000000e+06,1.628224000000000000e+06,2.358707000000000000e+06,1.626272000000000000e+06,1.786048000000000000e+06,1.738688000000000000e+06,1.647424000000000000e+06,1.662080000000000000e+06,1.777632000000000000e+06,1.857814300000000047e+06,1.785504000000000000e+06,1.815776000000000000e+06,1.903136000000000000e+06,1.831424000000000000e+06,2.261537500000000000e+06,2.389632000000000000e+06,2.298882299999999814e+06,2.111976799999999814e+06,2.351237299999999814e+06,1.820480000000000000e+06,2.882041299999999814e+06,1.883992300000000047e+06,1.685883600000000093e+06,1.958754399999999907e+06,1.866592000000000000e+06,2.040949000000000000e+06,1.916864000000000000e+06,1.689618000000000000e+06,1.865376000000000000e+06,1.789632000000000000e+06,2.108278799999999814e+06,2.008096000000000000e+06,2.033480300000000047e+06,1.626022500000000000e+06,1.436896000000000000e+06,1.730400000000000000e+06,2.280246799999999814e+06,2.355009000000000000e+06,2.171801500000000000e+06,2.945525500000000000e+06,2.594121000000000000e+06,2.067127000000000000e+06,2.470812000000000000e+06,2.437203500000000000e+06,2.067127000000000000e+06,2.624320000000000000e+06,2.464960000000000000e+06,2.553117500000000000e+06,2.317591500000000000e+06,1.917602500000000000e+06,2.384884000000000000e+06,2.235323299999999814e+06,1.938336000000000000e+06,2.859635000000000000e+06,2.179270299999999814e+06,2.216687799999999814e+06,2.089533300000000047e+06,2.321362299999999814e+06,2.377415299999999814e+06,2.620411000000000000e+06,3.068909500000000000e+06,2.635348500000000000e+06,2.418494299999999814e+06,2.900638500000000000e+06,3.154949500000000000e+06,2.444672299999999814e+06,2.627879799999999814e+06,2.313819799999999814e+06,2.708928000000000000e+06,2.488576000000000000e+06,2.295184299999999814e+06,2.396124500000000000e+06,2.620411000000000000e+06,2.432640000000000000e+06,2.313819799999999814e+06,1.921337000000000000e+06,2.283944799999999814e+06,2.276475000000000000e+06,3.812797000000000000e+06,2.474621000000000000e+06,3.151215000000000000e+06,2.452800000000000000e+06,2.399858799999999814e+06,2.396124500000000000e+06,2.967932000000000000e+06,2.149394299999999814e+06,2.168103500000000000e+06,2.015264000000000000e+06,1.949760000000000000e+06,1.965312000000000000e+06,2.138154799999999814e+06,2.467152299999999814e+06,1.883992300000000047e+06,2.455874500000000000e+06,1.887690300000000047e+06,1.947776000000000000e+06,1.969957500000000000e+06,2.437203500000000000e+06,2.220385799999999814e+06,2.075424000000000000e+06,2.040949000000000000e+06,1.775547000000000000e+06,1.812964399999999907e+06,2.119482000000000000e+06,2.296960000000000000e+06,2.317591500000000000e+06,2.266688000000000000e+06,1.869054800000000047e+06,2.463268500000000000e+06,2.292032000000000000e+06,2.448331000000000000e+06,1.902627800000000047e+06,2.290624000000000000e+06,2.457856000000000000e+06,2.389632000000000000e+06,2.635348500000000000e+06,2.867103799999999814e+06,2.728782500000000000e+06,2.220352000000000000e+06,2.070861300000000047e+06,2.121664000000000000e+06,2.036256000000000000e+06,2.642817299999999814e+06,2.014807399999999907e+06,2.261888000000000000e+06,2.280246799999999814e+06,2.478280500000000000e+06,2.171801500000000000e+06,2.683820500000000000e+06,2.306351000000000000e+06,1.999869899999999907e+06,2.347466500000000000e+06,2.158976000000000000e+06,2.272704299999999814e+06,1.984932399999999907e+06,1.954624000000000000e+06,1.765728000000000000e+06,1.583712000000000000e+06,1.936768000000000000e+06,1.960896000000000000e+06,1.877792000000000000e+06,1.855200000000000000e+06,2.088608000000000000e+06,1.886336000000000000e+06,1.805495600000000093e+06,2.254068799999999814e+06,1.809230000000000000e+06,2.156863000000000000e+06,1.812480000000000000e+06,2.265272000000000000e+06,2.119680000000000000e+06,1.915008000000000000e+06,1.951285600000000093e+06,1.840384000000000000e+06,2.040032000000000000e+06,2.104544500000000000e+06,1.476498300000000047e+06,1.990336000000000000e+06,2.003604300000000047e+06,1.953952000000000000e+06,2.083616000000000000e+06,1.865283000000000000e+06,2.373644500000000000e+06,1.990656000000000000e+06,2.531029299999999814e+06,1.992401100000000093e+06,2.164331799999999814e+06,2.434628500000000000e+06,2.223143500000000000e+06,1.926432000000000000e+06,2.434479799999999814e+06,2.017466500000000000e+06,2.245522299999999814e+06,2.088608000000000000e+06,2.523093000000000000e+06,2.391953299999999814e+06,2.078656000000000000e+06,1.905239000000000000e+06,2.760004000000000000e+06,1.981198000000000000e+06,2.123216299999999814e+06,2.078330000000000000e+06,2.317591500000000000e+06,2.236864000000000000e+06,1.809230000000000000e+06,2.119482000000000000e+06,2.424385799999999814e+06,2.114560000000000000e+06,2.721313799999999814e+06,2.367365000000000000e+06,2.175808000000000000e+06,2.034272000000000000e+06,2.461281799999999814e+06,2.021775500000000000e+06,2.113024000000000000e+06,2.365735500000000000e+06,1.974116800000000047e+06,2.394578500000000000e+06,1.952466300000000047e+06,2.241344000000000000e+06,2.310121799999999814e+06,2.283944799999999814e+06,2.879928299999999814e+06,2.598818000000000000e+06,2.904447500000000000e+06,2.272704299999999814e+06,2.448331000000000000e+06,2.287715500000000000e+06,2.754848500000000000e+06,2.355009000000000000e+06,2.504496000000000000e+06,3.252043000000000000e+06,2.467152299999999814e+06,2.721313799999999814e+06,2.472987500000000000e+06,2.319168000000000000e+06,1.770848000000000000e+06,1.909184000000000000e+06,1.476305000000000000e+06,2.018046399999999907e+06,2.069166000000000000e+06,1.948896000000000000e+06,1.772288000000000000e+06,1.627904000000000000e+06,2.106047799999999814e+06,1.419616000000000000e+06,1.598560000000000000e+06,1.771812500000000000e+06,1.670784000000000000e+06,1.471440000000000000e+06,1.846080000000000000e+06,2.079520000000000000e+06,2.096919399999999907e+06,1.946135800000000047e+06,1.703488000000000000e+06,1.451034500000000000e+06,1.682944000000000000e+06,1.654592000000000000e+06,1.811488000000000000e+06,1.557664000000000000e+06,1.536704000000000000e+06,1.994304000000000000e+06,1.642112000000000000e+06,2.199854000000000000e+06,1.584576000000000000e+06,1.595424000000000000e+06,1.761376000000000000e+06,2.146173000000000000e+06,1.721888000000000000e+06,1.559520000000000000e+06,1.510624000000000000e+06,2.193668799999999814e+06,1.527877500000000000e+06,1.765184000000000000e+06,2.181285500000000000e+06,1.547520000000000000e+06,1.659712000000000000e+06,1.623776000000000000e+06,2.528762299999999814e+06,1.625632000000000000e+06,1.614144000000000000e+06,1.865504000000000000e+06,1.878752000000000000e+06,1.943497100000000093e+06,2.175249299999999814e+06,1.903456000000000000e+06,1.662944000000000000e+06,1.827488000000000000e+06,1.820480000000000000e+06,2.434769500000000000e+06,1.856288000000000000e+06,1.750112000000000000e+06,1.774336000000000000e+06,1.565568000000000000e+06,2.068790000000000000e+06,1.989585899999999907e+06,1.638467399999999907e+06,1.547840000000000000e+06,1.648832000000000000e+06,1.590336000000000000e+06,1.516544000000000000e+06,1.593024000000000000e+06,1.893248000000000000e+06,2.270687000000000000e+06,1.702254000000000000e+06,1.570646500000000000e+06,1.747072000000000000e+06,1.538432000000000000e+06,1.911488000000000000e+06,1.741632000000000000e+06,1.634624000000000000e+06,2.082176000000000000e+06,1.874144000000000000e+06,1.661440000000000000e+06,1.680896000000000000e+06,1.669056000000000000e+06,2.054467399999999907e+06,1.398373899999999907e+06,2.057005899999999907e+06,1.889440300000000047e+06,1.326895300000000047e+06,1.758251399999999907e+06,1.721939500000000000e+06,1.902645000000000000e+06,1.575520000000000000e+06,1.630944000000000000e+06,1.674592000000000000e+06,1.705696000000000000e+06,1.595296000000000000e+06,1.549248000000000000e+06,1.856736000000000000e+06,1.881184000000000000e+06,1.475168000000000000e+06,1.837664000000000000e+06,1.979331399999999907e+06,1.361368399999999907e+06,1.662244500000000000e+06,1.902627800000000047e+06,1.718208000000000000e+06,1.806912000000000000e+06,1.418169300000000047e+06,1.652544000000000000e+06,2.167887799999999814e+06,1.430120399999999907e+06,1.797408000000000000e+06,1.753600000000000000e+06,2.421997799999999814e+06,1.893342399999999907e+06,1.795968000000000000e+06,1.712224000000000000e+06,1.659584000000000000e+06,1.670112000000000000e+06,1.836352000000000000e+06,1.908864000000000000e+06,1.661760000000000000e+06,1.722784000000000000e+06,2.158098500000000000e+06,1.682848000000000000e+06,1.836992000000000000e+06,1.839072000000000000e+06,2.203445500000000000e+06,1.584704000000000000e+06,1.887252000000000000e+06,1.977088000000000000e+06,1.786688000000000000e+06,1.855460800000000047e+06,1.868000000000000000e+06,1.758624000000000000e+06,1.628896000000000000e+06,2.224156500000000000e+06,2.369407000000000000e+06,1.681760000000000000e+06,1.820160000000000000e+06,1.634961500000000000e+06,1.631747600000000093e+06,1.652864000000000000e+06,1.777504000000000000e+06,2.167714299999999814e+06,1.848288000000000000e+06,1.773376000000000000e+06,1.795008000000000000e+06,1.928960000000000000e+06,1.847863899999999907e+06,1.868352000000000000e+06,2.022112000000000000e+06,1.936672000000000000e+06,1.862752000000000000e+06,1.740864000000000000e+06,2.035264000000000000e+06,2.044719800000000047e+06,2.568304000000000000e+06,2.285140000000000000e+06,1.976349399999999907e+06,2.239094000000000000e+06,1.927104000000000000e+06,1.995296000000000000e+06,2.676146799999999814e+06,1.782976000000000000e+06,1.543685000000000000e+06,2.277620000000000000e+06,1.995072000000000000e+06,2.372672000000000000e+06,1.947551300000000047e+06,3.106253000000000000e+06,2.403556799999999814e+06,2.710036000000000000e+06,3.476404500000000000e+06,3.738109500000000000e+06,2.837079500000000000e+06,2.964272299999999814e+06,2.545648799999999814e+06,2.915650500000000000e+06,2.696969299999999814e+06,2.470812000000000000e+06,2.025088000000000000e+06,2.086304000000000000e+06,1.771168000000000000e+06,2.257766799999999814e+06,1.731162399999999907e+06,1.735424000000000000e+06,1.528960000000000000e+06,1.598336000000000000e+06,1.489600000000000000e+06,1.634432000000000000e+06,1.516128000000000000e+06,1.720800000000000000e+06,1.368704000000000000e+06,1.311715399999999907e+06,1.620096000000000000e+06,1.782208000000000000e+06,1.896672000000000000e+06,2.093023000000000000e+06,1.794112000000000000e+06,1.805152000000000000e+06,1.740544000000000000e+06,1.611776000000000000e+06,1.966589600000000093e+06,1.904352000000000000e+06,1.801761300000000047e+06,2.026011500000000000e+06,2.085798800000000047e+06,2.379200000000000000e+06,2.429734799999999814e+06,1.966080000000000000e+06,2.142208000000000000e+06,2.298882299999999814e+06,2.399858799999999814e+06,1.638208000000000000e+06,2.313819799999999814e+06,1.563840000000000000e+06,2.274785000000000000e+06,2.074025100000000093e+06,1.872512000000000000e+06,1.750807800000000047e+06,1.825408000000000000e+06,1.652191600000000093e+06,1.899392000000000000e+06,1.700128000000000000e+06,1.856736000000000000e+06,1.731712000000000000e+06,1.937440000000000000e+06,1.893568000000000000e+06,2.077760500000000000e+06,2.044096000000000000e+06,2.178560000000000000e+06,2.061920000000000000e+06,1.842538000000000000e+06,1.986240000000000000e+06,1.898528000000000000e+06,2.507662799999999814e+06,2.011744000000000000e+06,1.974784000000000000e+06,2.145728000000000000e+06,2.673941500000000000e+06,2.484564500000000000e+06,2.257621500000000000e+06,1.683392000000000000e+06,1.607328000000000000e+06,2.451887799999999814e+06,1.869888000000000000e+06,2.166570500000000000e+06,1.820896000000000000e+06,1.787786000000000000e+06,2.140033000000000000e+06,2.067999899999999907e+06,1.682528000000000000e+06,2.061248000000000000e+06,1.609600000000000000e+06,1.903232000000000000e+06,1.737056000000000000e+06,2.040034600000000093e+06,1.701216000000000000e+06,1.768992000000000000e+06,1.555072000000000000e+06,1.909184000000000000e+06,2.008192000000000000e+06,1.573704000000000000e+06,1.713312000000000000e+06,1.816192000000000000e+06,1.781024000000000000e+06,1.885184600000000093e+06,2.055168000000000000e+06,2.288964500000000000e+06,2.187896299999999814e+06,2.337707000000000000e+06,1.634848000000000000e+06,1.574891600000000093e+06,2.228290299999999814e+06,1.900160000000000000e+06,2.295184299999999814e+06,1.924700000000000000e+06,2.119126000000000000e+06,1.731264000000000000e+06,1.860544000000000000e+06,2.239616000000000000e+06,2.102256500000000000e+06,1.720064000000000000e+06,2.014944000000000000e+06,1.570694500000000000e+06,2.324897000000000000e+06,2.174976000000000000e+06,2.165545500000000000e+06,1.872960000000000000e+06,2.155776000000000000e+06,1.764320000000000000e+06,1.917632000000000000e+06,2.079168600000000093e+06,1.711776000000000000e+06,1.990504800000000047e+06,1.803296000000000000e+06,1.962208000000000000e+06,1.519027500000000000e+06,1.633984000000000000e+06,1.969248000000000000e+06,1.636700600000000093e+06,1.800992000000000000e+06,1.573984000000000000e+06,2.013056000000000000e+06,1.642784000000000000e+06,1.731168000000000000e+06,2.319665000000000000e+06,2.162665799999999814e+06,1.712960000000000000e+06,2.219577299999999814e+06,1.578789500000000000e+06,1.796640000000000000e+06,1.640309500000000000e+06,1.948896000000000000e+06,1.945920000000000000e+06,1.630944000000000000e+06,1.656544000000000000e+06,2.253656799999999814e+06,1.800032000000000000e+06,1.848288000000000000e+06,1.948768000000000000e+06,1.709152000000000000e+06,2.139615299999999814e+06,2.382016299999999814e+06,1.765355100000000093e+06,1.726448800000000047e+06,1.829568000000000000e+06,2.291756799999999814e+06,1.895552000000000000e+06,2.038989899999999907e+06,1.744210100000000093e+06,1.811840000000000000e+06,2.223185299999999814e+06,2.004000000000000000e+06,1.782208000000000000e+06,2.336867500000000000e+06,1.806144000000000000e+06,2.051072000000000000e+06,2.095705800000000047e+06,1.647552000000000000e+06,2.047968000000000000e+06,1.799808000000000000e+06,2.009621100000000093e+06,1.635488000000000000e+06,1.855616000000000000e+06,1.930720000000000000e+06,1.760609500000000000e+06,2.048417800000000047e+06,2.280246799999999814e+06,1.645152000000000000e+06,1.635712000000000000e+06,1.706432000000000000e+06,2.048417800000000047e+06,2.156863000000000000e+06,1.758528000000000000e+06,1.654176000000000000e+06,1.540093600000000093e+06,1.680000000000000000e+06,1.334442500000000000e+06,1.461560800000000047e+06,1.677632000000000000e+06,1.988666800000000047e+06,2.003604300000000047e+06,1.660256000000000000e+06,1.657952000000000000e+06,1.711776000000000000e+06,1.707744000000000000e+06,1.777408000000000000e+06,1.723264800000000047e+06,1.552160000000000000e+06,2.022313500000000000e+06,2.437203500000000000e+06,1.315770800000000047e+06,3.652069500000000000e+06,1.724416000000000000e+06,1.770848000000000000e+06,2.575523799999999814e+06,1.682720000000000000e+06,1.300832300000000047e+06,1.645920000000000000e+06,2.089533300000000047e+06,1.556800000000000000e+06,1.958240000000000000e+06,1.590528000000000000e+06,1.575840000000000000e+06,1.857814300000000047e+06,2.108278799999999814e+06,1.536359300000000047e+06,1.964736000000000000e+06,1.678400000000000000e+06,1.646560000000000000e+06,1.531104000000000000e+06,2.347466500000000000e+06,1.747296000000000000e+06,1.703072000000000000e+06,1.890080000000000000e+06,1.360656899999999907e+06,1.607350800000000047e+06,1.401772399999999907e+06,1.755808000000000000e+06,1.749376000000000000e+06,1.781024000000000000e+06,1.828256000000000000e+06,1.861548600000000093e+06,1.550528000000000000e+06,1.430464000000000000e+06,1.622288300000000047e+06,1.912928000000000000e+06,1.626720000000000000e+06,1.575296000000000000e+06,1.683392000000000000e+06,1.765952000000000000e+06,2.111976799999999814e+06,1.951285600000000093e+06,2.197978500000000000e+06,2.048417800000000047e+06,1.733664000000000000e+06,1.869054800000000047e+06,1.657760000000000000e+06,1.749568000000000000e+06,1.602976000000000000e+06,2.003680000000000000e+06,1.533152000000000000e+06,1.973691899999999907e+06,1.644768100000000093e+06,1.512768000000000000e+06,1.628352000000000000e+06,1.706432000000000000e+06,2.104544500000000000e+06,1.536359300000000047e+06,1.857814300000000047e+06,1.764343800000000047e+06,1.788224000000000000e+06,1.845440000000000000e+06,1.732480000000000000e+06,1.725504000000000000e+06,2.067127000000000000e+06,1.855296000000000000e+06,2.545648799999999814e+06,2.201676500000000000e+06,1.678496000000000000e+06,1.966223100000000093e+06,1.725728000000000000e+06,1.586528000000000000e+06,2.283944799999999814e+06,2.205448299999999814e+06,1.692192000000000000e+06,1.852544000000000000e+06,1.716576000000000000e+06,2.201676500000000000e+06,1.334442500000000000e+06,1.755456000000000000e+06,1.845312000000000000e+06,1.761152000000000000e+06,2.201676500000000000e+06,1.932540000000000000e+06,1.791392000000000000e+06,1.902627800000000047e+06,1.875680000000000000e+06,2.100810000000000000e+06,2.004544000000000000e+06,2.130686000000000000e+06,1.672640000000000000e+06,1.867904000000000000e+06,1.578848000000000000e+06,1.768352000000000000e+06,1.824960000000000000e+06,1.420445300000000047e+06,1.723872000000000000e+06,1.750016000000000000e+06,1.779281300000000047e+06,1.962488800000000047e+06,1.603579000000000000e+06,1.661760000000000000e+06,1.537248000000000000e+06,1.696768000000000000e+06,1.633491300000000047e+06,1.633491300000000047e+06,1.782656000000000000e+06,1.454848000000000000e+06,1.627264000000000000e+06,1.835408000000000000e+06,1.665568000000000000e+06,1.902627800000000047e+06,1.996135500000000000e+06,1.754048000000000000e+06,2.011073000000000000e+06,1.834592000000000000e+06,1.674643100000000093e+06,1.536359300000000047e+06,2.126914299999999814e+06,1.656992000000000000e+06,2.022313500000000000e+06,2.168103500000000000e+06,2.291413500000000000e+06,2.007968000000000000e+06,2.230144000000000000e+06,2.168896000000000000e+06,1.932540000000000000e+06,1.899168000000000000e+06,2.152768000000000000e+06,2.056384000000000000e+06,2.515624500000000000e+06,2.299008000000000000e+06,2.381113299999999814e+06,2.204096000000000000e+06,2.568055000000000000e+06,2.326976000000000000e+06,2.149632000000000000e+06,1.977426300000000047e+06,2.052188500000000000e+06,2.514368000000000000e+06,2.410304000000000000e+06,3.158683799999999814e+06,2.470812000000000000e+06,2.390208000000000000e+06,2.336299799999999814e+06,1.944704000000000000e+06,2.229824000000000000e+06,2.355009000000000000e+06,2.452140000000000000e+06,2.020576000000000000e+06,1.943808000000000000e+06,2.044719800000000047e+06,1.925792000000000000e+06,2.586727000000000000e+06,2.041344000000000000e+06,2.097344000000000000e+06,2.179270299999999814e+06,2.317591500000000000e+06,1.540704000000000000e+06,2.074595800000000047e+06,1.928864000000000000e+06,1.788224000000000000e+06,1.600928000000000000e+06,1.750112000000000000e+06,1.639744000000000000e+06,1.767040000000000000e+06,1.988666800000000047e+06,1.785824000000000000e+06,1.592412300000000047e+06,1.890496000000000000e+06,1.606144000000000000e+06,1.607648000000000000e+06,1.598112000000000000e+06,1.604288000000000000e+06,1.680448000000000000e+06,1.670336000000000000e+06,1.880288000000000000e+06,1.834816000000000000e+06,1.928805800000000047e+06,1.572480000000000000e+06,1.665120000000000000e+06,1.627264000000000000e+06,1.936274500000000000e+06,1.521952000000000000e+06,1.723264800000000047e+06,1.715758600000000093e+06,1.808672000000000000e+06,1.379328800000000047e+06,1.576160000000000000e+06,1.692288000000000000e+06,1.702304000000000000e+06,1.732256000000000000e+06,1.962488800000000047e+06,1.838976000000000000e+06,2.433505500000000000e+06,2.015040000000000000e+06,1.947551300000000047e+06,2.399858799999999814e+06,2.295184299999999814e+06,1.708289899999999907e+06,1.759072000000000000e+06,1.932540000000000000e+06,1.794336000000000000e+06,2.235323299999999814e+06,2.055923800000000047e+06,1.663072000000000000e+06,1.878752000000000000e+06,2.197978500000000000e+06,1.673824000000000000e+06,1.873280000000000000e+06,1.766368000000000000e+06,2.053632000000000000e+06,1.809536000000000000e+06,1.405506800000000047e+06,1.662080000000000000e+06,1.909056000000000000e+06,2.100672000000000000e+06,2.006336000000000000e+06,1.857600000000000000e+06,2.489558500000000000e+06,1.573704000000000000e+06,1.871520000000000000e+06,1.616096000000000000e+06,1.895159000000000000e+06,1.569888000000000000e+06,2.500687000000000000e+06,2.321362299999999814e+06,1.922912000000000000e+06,1.577474800000000047e+06,2.355009000000000000e+06,1.596928000000000000e+06,1.636480000000000000e+06,1.502712500000000000e+06,2.145623500000000000e+06,2.145623500000000000e+06,2.134456799999999814e+06,2.003604300000000047e+06,2.171801500000000000e+06,2.276475000000000000e+06,1.398038000000000000e+06,2.650286000000000000e+06,1.502712500000000000e+06,2.074595800000000047e+06,1.587520000000000000e+06,2.283944799999999814e+06,2.033480300000000047e+06,1.693352399999999907e+06,1.851584000000000000e+06,1.682149300000000047e+06,2.205448299999999814e+06,1.675680000000000000e+06,1.476498300000000047e+06,1.398038000000000000e+06,1.409241100000000093e+06,1.684160000000000000e+06,1.562304000000000000e+06,1.652000000000000000e+06,1.896224000000000000e+06,1.933696000000000000e+06,1.943264000000000000e+06,2.052960000000000000e+06,2.302653000000000000e+06,1.592412300000000047e+06,1.570006000000000000e+06,1.716768000000000000e+06,2.212917000000000000e+06,1.863968000000000000e+06,2.717579500000000000e+06,1.747712000000000000e+06,1.833504000000000000e+06,1.781760000000000000e+06,2.280246799999999814e+06,1.917602500000000000e+06,1.839200000000000000e+06,1.819392000000000000e+06,1.795424000000000000e+06,1.604384000000000000e+06,1.886656000000000000e+06,1.688704000000000000e+06,2.239094000000000000e+06,1.892480000000000000e+06,1.545472000000000000e+06,2.040256000000000000e+06,2.310121799999999814e+06,1.876523500000000000e+06,1.375594399999999907e+06,1.693056000000000000e+06,1.606880000000000000e+06,1.681760000000000000e+06,1.493376000000000000e+06,1.988666800000000047e+06,1.285894800000000047e+06,1.703712000000000000e+06,2.153092299999999814e+06,1.623136000000000000e+06,1.564896000000000000e+06,1.476992000000000000e+06,1.969957500000000000e+06,2.197978500000000000e+06,1.562432000000000000e+06,1.931936000000000000e+06,1.573568000000000000e+06,1.719840000000000000e+06,1.465824000000000000e+06,1.480672000000000000e+06,1.583712000000000000e+06,1.784192000000000000e+06,1.472763800000000047e+06,2.455874500000000000e+06,1.855616000000000000e+06,2.171801500000000000e+06,2.246600000000000000e+06,2.493218000000000000e+06,2.091712000000000000e+06,2.141925500000000000e+06,1.733120000000000000e+06,1.616416000000000000e+06,1.533280000000000000e+06,1.587392000000000000e+06,1.625312000000000000e+06,1.498016000000000000e+06,1.372544000000000000e+06,2.175572299999999814e+06,2.100810000000000000e+06,2.011968000000000000e+06,1.999869899999999907e+06,1.521952000000000000e+06,1.435382800000000047e+06,1.798272000000000000e+06,2.027744000000000000e+06,2.362477799999999814e+06,1.848384000000000000e+06,1.889952000000000000e+06,2.470812000000000000e+06,1.705152000000000000e+06,1.851008000000000000e+06,1.790944000000000000e+06,1.947552000000000000e+06,2.247232000000000000e+06,2.064480000000000000e+06,1.693352399999999907e+06,1.906399500000000000e+06,2.392390000000000000e+06,2.250334500000000000e+06,2.238848000000000000e+06,1.996135500000000000e+06,1.865283000000000000e+06,2.127552000000000000e+06,2.448331000000000000e+06,2.089533300000000047e+06,2.541914500000000000e+06,5.573480000000000000e+06,2.193792000000000000e+06,1.981198000000000000e+06,2.031168000000000000e+06,2.183936000000000000e+06,2.504496000000000000e+06,2.025760000000000000e+06,1.876523500000000000e+06,2.228608000000000000e+06,2.392390000000000000e+06,2.224156500000000000e+06,2.202816000000000000e+06,2.433505500000000000e+06,2.273472000000000000e+06,2.941866000000000000e+06,2.000128000000000000e+06,1.957152000000000000e+06,2.191808000000000000e+06,2.229568000000000000e+06,2.194207799999999814e+06,2.097075600000000093e+06,2.513344000000000000e+06,2.466432000000000000e+06,2.509696000000000000e+06,2.283944799999999814e+06,3.087656000000000000e+06,2.590461299999999814e+06,2.574336000000000000e+06,2.620411000000000000e+06,2.367040000000000000e+06,2.425999500000000000e+06,2.238528000000000000e+06,2.192128000000000000e+06,1.917602500000000000e+06,2.459328000000000000e+06,2.315712000000000000e+06,1.941408000000000000e+06,2.526902299999999814e+06,2.473984000000000000e+06,2.053408000000000000e+06,2.097075600000000093e+06,2.139072000000000000e+06,3.098784500000000000e+06,2.415488000000000000e+06,2.483520000000000000e+06,2.837079500000000000e+06,1.988666800000000047e+06,2.606272000000000000e+06,2.674624000000000000e+06,2.448331000000000000e+06,2.416192000000000000e+06,2.650286000000000000e+06,2.362816000000000000e+06,2.493218000000000000e+06,2.571789500000000000e+06,2.325060299999999814e+06,2.208768000000000000e+06,2.265272000000000000e+06,2.157760000000000000e+06,2.318272000000000000e+06,2.818482299999999814e+06,2.665223500000000000e+06,2.327552000000000000e+06,2.467152299999999814e+06,2.579183500000000000e+06,2.250334500000000000e+06,2.422400000000000000e+06,2.639008000000000000e+06,2.190509799999999814e+06,2.459608799999999814e+06,2.737600000000000000e+06,2.784798000000000000e+06,2.466304000000000000e+06,2.590461299999999814e+06,2.355009000000000000e+06,2.276475000000000000e+06,2.396124500000000000e+06,2.695098500000000000e+06,2.440974299999999814e+06,2.515624500000000000e+06,2.479744000000000000e+06,2.463268500000000000e+06,2.414796299999999814e+06,2.781138500000000000e+06,2.201676500000000000e+06,3.068909500000000000e+06,2.536512000000000000e+06,2.571840000000000000e+06,2.519433500000000000e+06,2.459776000000000000e+06,2.568055000000000000e+06,2.313819799999999814e+06,2.915650500000000000e+06,2.361536000000000000e+06,2.610432000000000000e+06,2.467152299999999814e+06,2.517056000000000000e+06,2.572224000000000000e+06,2.661414500000000000e+06,2.544768000000000000e+06,2.792267000000000000e+06,2.252480000000000000e+06,2.317248000000000000e+06,2.366175799999999814e+06,2.284224000000000000e+06,2.437203500000000000e+06,2.369946500000000000e+06,2.336299799999999814e+06,2.625664000000000000e+06,2.268992000000000000e+06,2.154624000000000000e+06,2.205448299999999814e+06,2.353600000000000000e+06,2.141925500000000000e+06,2.136192000000000000e+06,1.997056000000000000e+06,1.925024000000000000e+06,1.715758600000000093e+06,2.396124500000000000e+06,1.816192000000000000e+06,1.947551300000000047e+06,2.339997799999999814e+06,1.951104000000000000e+06,1.697086800000000047e+06,1.955020000000000000e+06,2.317568000000000000e+06,2.363136000000000000e+06,2.056608000000000000e+06,2.189888000000000000e+06,2.399858799999999814e+06,2.006208000000000000e+06,2.620411000000000000e+06,2.653945500000000000e+06,2.265272000000000000e+06,1.964096000000000000e+06,2.154304000000000000e+06,2.643328000000000000e+06,2.067127000000000000e+06,1.891461000000000000e+06,3.745503500000000000e+06,2.287715500000000000e+06,2.126914299999999814e+06,2.198912000000000000e+06,1.951285600000000093e+06,2.276475000000000000e+06,1.835408000000000000e+06,2.266816000000000000e+06,2.168192000000000000e+06,2.257766799999999814e+06,1.974336000000000000e+06,2.818482299999999814e+06,2.247808000000000000e+06,2.635348500000000000e+06,2.003604300000000047e+06,2.228352000000000000e+06,2.373312000000000000e+06,2.407872000000000000e+06,2.066016000000000000e+06,2.265272000000000000e+06,2.132096000000000000e+06,2.100544000000000000e+06,1.790484500000000000e+06,2.343768500000000000e+06,2.283944799999999814e+06,2.008736000000000000e+06,2.242829299999999814e+06,1.820433100000000093e+06,2.082176000000000000e+06,2.152768000000000000e+06,2.500687000000000000e+06,2.104544500000000000e+06,2.283776000000000000e+06,1.842876800000000047e+06,2.184320000000000000e+06,2.123216299999999814e+06,2.029782300000000047e+06,2.429734799999999814e+06,2.162624000000000000e+06,2.150784000000000000e+06,2.122624000000000000e+06,2.112000000000000000e+06,2.261056000000000000e+06,2.254720000000000000e+06,2.104256000000000000e+06,2.179270299999999814e+06,1.786750000000000000e+06,1.816698800000000047e+06,1.962488800000000047e+06,2.216448000000000000e+06,2.107008000000000000e+06,2.007338600000000093e+06,1.986240000000000000e+06,1.693352399999999907e+06,2.210112000000000000e+06,2.181376000000000000e+06,2.153984000000000000e+06,2.085952000000000000e+06,2.117312000000000000e+06,2.131776000000000000e+06,2.193472000000000000e+06,2.134456799999999814e+06,2.115747500000000000e+06,2.133504000000000000e+06,2.214784000000000000e+06,2.478280500000000000e+06,2.448331000000000000e+06,2.432384000000000000e+06,2.564246000000000000e+06,2.384884000000000000e+06,2.118656000000000000e+06,2.412352000000000000e+06,2.310080000000000000e+06,1.708289899999999907e+06,2.373644500000000000e+06,2.162176000000000000e+06,2.557568000000000000e+06,2.331456000000000000e+06,2.267648000000000000e+06,2.474621000000000000e+06,1.723264800000000047e+06,2.440974299999999814e+06,2.149394299999999814e+06,2.605398799999999814e+06,2.077312000000000000e+06,2.600576000000000000e+06,2.058944000000000000e+06,2.386944000000000000e+06,2.526902299999999814e+06,2.055923800000000047e+06,2.534371000000000000e+06,2.392320000000000000e+06,2.702642000000000000e+06,2.474621000000000000e+06,2.504496000000000000e+06,2.825951000000000000e+06,2.732517000000000000e+06,2.792267000000000000e+06,2.388582000000000000e+06,2.621376000000000000e+06,3.222168000000000000e+06,2.803544799999999814e+06,2.633600000000000000e+06,2.504496000000000000e+06,2.526902299999999814e+06,2.840888500000000000e+06,3.270789799999999814e+06,3.162343500000000000e+06,2.190509799999999814e+06,2.672692299999999814e+06,2.796076000000000000e+06,2.231625299999999814e+06,2.549308500000000000e+06,2.691438799999999814e+06,2.676352000000000000e+06,3.539963500000000000e+06,2.556852000000000000e+06,2.585024000000000000e+06,2.399858799999999814e+06,2.313819799999999814e+06,2.597930000000000000e+06,2.541914500000000000e+06,2.887616000000000000e+06,3.196027500000000000e+06,2.788607299999999814e+06,2.955712000000000000e+06,2.829610500000000000e+06,2.614784000000000000e+06,2.967232000000000000e+06,3.020362500000000000e+06,2.740224000000000000e+06,4.059564500000000000e+06,2.639008000000000000e+06,2.762392000000000000e+06,2.639008000000000000e+06,3.132468500000000000e+06,2.915650500000000000e+06,2.986678500000000000e+06,3.024097000000000000e+06,2.990487500000000000e+06,2.784798000000000000e+06,3.252043000000000000e+06,3.162343500000000000e+06,2.579183500000000000e+06,2.665223500000000000e+06,2.967932000000000000e+06,2.766201000000000000e+06,2.646477000000000000e+06,2.766201000000000000e+06,3.046272000000000000e+06,3.016553500000000000e+06,2.818482299999999814e+06,2.841024000000000000e+06,2.541914500000000000e+06,3.255852299999999814e+06,2.560586299999999814e+06,3.095124799999999814e+06,2.994222000000000000e+06,3.050237500000000000e+06,3.285727299999999814e+06,2.997956299999999814e+06,2.807204500000000000e+06,2.579183500000000000e+06,2.538030500000000000e+06,2.990487500000000000e+06,3.528685500000000000e+06,3.214912000000000000e+06,3.385216000000000000e+06,3.315677000000000000e+06,2.865408000000000000e+06,2.855826000000000000e+06,2.616602000000000000e+06,2.848432000000000000e+06,2.979209799999999814e+06,3.050237500000000000e+06,2.620411000000000000e+06,2.388582000000000000e+06,2.130686000000000000e+06,2.781138500000000000e+06,2.485749500000000000e+06,2.949334799999999814e+06,2.982869500000000000e+06,3.187392000000000000e+06,3.136128000000000000e+06,3.128659500000000000e+06,3.016553500000000000e+06,2.833419799999999814e+06,3.123264000000000000e+06,2.986678500000000000e+06,4.691196500000000000e+06,3.128659500000000000e+06,3.020362500000000000e+06,3.517557299999999814e+06,3.951043500000000000e+06,2.964272299999999814e+06,3.293196000000000000e+06,3.218508500000000000e+06,3.240914799999999814e+06,2.938057000000000000e+06,3.457732500000000000e+06,2.911916299999999814e+06,3.046428500000000000e+06,3.009159500000000000e+06,3.412770500000000000e+06,2.870763500000000000e+06,3.330614500000000000e+06,3.442795000000000000e+06,2.960463000000000000e+06,3.128659500000000000e+06,3.614651000000000000e+06,3.898837000000000000e+06,3.966055500000000000e+06,3.857609500000000000e+06,2.990487500000000000e+06,3.240914799999999814e+06,2.691438799999999814e+06,2.949334799999999814e+06,3.042768799999999814e+06,4.994054500000000000e+06,2.769860500000000000e+06,2.732517000000000000e+06,3.016553500000000000e+06,2.575523799999999814e+06,2.614336000000000000e+06,2.639008000000000000e+06,2.720832000000000000e+06,2.605398799999999814e+06,2.952994500000000000e+06,2.972416000000000000e+06,2.694016000000000000e+06,2.747454500000000000e+06,2.612867500000000000e+06,2.661414500000000000e+06,2.399858799999999814e+06,2.388582000000000000e+06,2.631539500000000000e+06,2.433505500000000000e+06,2.550464000000000000e+06,2.710036000000000000e+06,2.889510000000000000e+06,2.414796299999999814e+06,3.760441000000000000e+06,2.870763500000000000e+06,2.478280500000000000e+06,2.889510000000000000e+06,2.863369500000000000e+06,2.956803500000000000e+06,3.012893799999999814e+06,2.982869500000000000e+06,4.388413500000000000e+06,3.173621299999999814e+06,3.151215000000000000e+06,3.132468500000000000e+06,2.979209799999999814e+06,3.061366000000000000e+06,2.982869500000000000e+06,2.904447500000000000e+06,3.259512000000000000e+06,3.394173500000000000e+06,3.012893799999999814e+06,3.506279500000000000e+06,2.721313799999999814e+06,3.095124799999999814e+06,3.420239500000000000e+06,3.472670000000000000e+06,3.132468500000000000e+06,3.289536299999999814e+06,3.532494799999999814e+06,2.997956299999999814e+06,3.633397500000000000e+06,3.966055500000000000e+06,3.487607500000000000e+06,3.625928799999999814e+06,3.521217000000000000e+06,3.199762000000000000e+06,3.259512000000000000e+06,3.371767299999999814e+06,3.031491000000000000e+06,3.839012299999999814e+06,3.345552000000000000e+06,3.289536299999999814e+06,3.543623000000000000e+06,3.588585000000000000e+06,3.640866299999999814e+06,3.633397500000000000e+06,3.098784500000000000e+06,3.756781299999999814e+06,3.569838500000000000e+06,3.708159799999999814e+06,3.498736000000000000e+06,3.569838500000000000e+06,3.382895500000000000e+06,3.573498000000000000e+06,3.580967000000000000e+06,3.648335000000000000e+06,3.711819500000000000e+06,3.921168500000000000e+06,3.293196000000000000e+06,3.199762000000000000e+06,3.495076299999999814e+06,3.517557299999999814e+06,4.253826500000000000e+06,3.199762000000000000e+06,3.345552000000000000e+06,3.779187500000000000e+06,3.980993000000000000e+06,4.014677299999999814e+06,3.726757000000000000e+06,4.223951500000000000e+06,5.322829000000000000e+06,4.033423799999999814e+06,3.764250000000000000e+06,3.719288000000000000e+06,3.895102500000000000e+06,3.551092000000000000e+06,3.405302000000000000e+06,3.614651000000000000e+06,3.831543500000000000e+06,3.809137299999999814e+06,4.620243500000000000e+06,3.954852500000000000e+06,4.433375500000000000e+06,4.515531500000000000e+06,4.025805500000000000e+06,4.474453500000000000e+06,4.055830000000000000e+06,4.063298799999999814e+06,3.681944500000000000e+06,4.205354500000000000e+06,3.962396000000000000e+06,3.824074799999999814e+06,4.149189500000000000e+06,3.846481000000000000e+06,4.033423799999999814e+06,3.461467000000000000e+06,3.442795000000000000e+06,3.723097299999999814e+06,3.741843799999999814e+06,3.218508500000000000e+06,2.971741000000000000e+06,2.668883000000000000e+06,2.616602000000000000e+06,2.388582000000000000e+06,2.388582000000000000e+06,2.283944799999999814e+06,2.089533300000000047e+06,2.366175799999999814e+06,1.278426000000000000e+06,1.839142399999999907e+06,1.513088000000000000e+06,1.266568800000000047e+06,1.015840000000000000e+06,9.252160000000000000e+05,8.272640000000000000e+05,4.816510999999999767e+05,6.625440000000000000e+05,5.760320000000000000e+05,5.181360000000000000e+05,4.990400000000000000e+05,3.768880000000000000e+05,3.670000000000000000e+05,2.947440000000000000e+05,2.617600000000000000e+05,2.678400000000000000e+05,1.653440000000000000e+05,1.412360000000000000e+05,1.104140000000000000e+05,7.883200000000000000e+04,6.918800000000000000e+04,6.004900000000000000e+04,3.997900000000000000e+04,3.265900000000000000e+04,2.003000000000000000e+04,2.013000000000000000e+04,1.441900000000000000e+04,1.051300000000000000e+04,1.131400000000000000e+04,1.081300000000000000e+04,9.011000000000000000e+03,8.009000000000000000e+03,4.905000000000000000e+03,6.507000000000000000e+03,5.406000000000000000e+03,4.605000000000000000e+03,4.404000000000000000e+03,6.307000000000000000e+03,4.304000000000000000e+03,3.203000000000000000e+03,5.105000000000000000e+03,6.307000000000000000e+03,3.003000000000000000e+03,4.505000000000000000e+03,3.704000000000000000e+03,3.704000000000000000e+03,2.202000000000000000e+03,3.403000000000000000e+03,3.704000000000000000e+03,3.303000000000000000e+03,3.603000000000000000e+03,2.802000000000000000e+03,2.802000000000000000e+03,2.302000000000000000e+03,3.704000000000000000e+03,nan
4.795089999999999719e+01,1.595920000000000000e+05,2.779920000000000000e+05,3.172080000000000000e+05,5.367360000000000000e+05,5.845920000000000000e+05,7.599040000000000000e+05,7.973600000000000000e+05,8.974720000000000000e+05,9.588800000000000000e+05,1.142944000000000000e+06,1.246464000000000000e+06,1.564800000000000000e+06,1.793472000000000000e+06,1.941184000000000000e+06,1.870976000000000000e+06,2.377415299999999814e+06,1.812964399999999907e+06,1.992401100000000093e+06,2.086176000000000000e+06,2.455874500000000000e+06,2.298882299999999814e+06,2.523584000000000000e+06,2.872640000000000000e+06,2.475904000000000000e+06,2.683820500000000000e+06,2.818482299999999814e+06,2.570624000000000000e+06,2.515624500000000000e+06,1.977426300000000047e+06,2.616602000000000000e+06,2.373644500000000000e+06,2.534371000000000000e+06,2.403556799999999814e+06,2.536064000000000000e+06,2.736251299999999814e+06,2.295184299999999814e+06,2.220385799999999814e+06,2.171801500000000000e+06,2.523136000000000000e+06,2.523093000000000000e+06,2.369946500000000000e+06,2.792267000000000000e+06,2.310400000000000000e+06,2.007338600000000093e+06,2.252800000000000000e+06,1.760609500000000000e+06,2.317591500000000000e+06,2.135424000000000000e+06,1.874816000000000000e+06,2.185600000000000000e+06,2.166208000000000000e+06,1.685883600000000093e+06,2.386496000000000000e+06,2.407327500000000000e+06,2.160561000000000000e+06,2.281088000000000000e+06,2.180480000000000000e+06,2.167424000000000000e+06,2.278720000000000000e+06,1.885664000000000000e+06,2.568055000000000000e+06,2.283136000000000000e+06,1.848832000000000000e+06,2.698907500000000000e+06,2.242829299999999814e+06,2.119482000000000000e+06,2.422265000000000000e+06,2.038912000000000000e+06,2.147776000000000000e+06,2.074595800000000047e+06,2.205448299999999814e+06,1.798026899999999907e+06,1.663440000000000000e+06,2.170432000000000000e+06,2.462720000000000000e+06,2.403556799999999814e+06,2.758657500000000000e+06,2.168103500000000000e+06,2.215104000000000000e+06,2.003604300000000047e+06,2.751188799999999814e+06,2.261537500000000000e+06,2.489558500000000000e+06,2.553117500000000000e+06,1.852544000000000000e+06,1.891461000000000000e+06,2.179270299999999814e+06,1.984932399999999907e+06,2.104256000000000000e+06,2.362477799999999814e+06,2.134456799999999814e+06,2.422265000000000000e+06,1.962488800000000047e+06,2.631539500000000000e+06,2.248128000000000000e+06,2.653945500000000000e+06,2.549308500000000000e+06,2.523584000000000000e+06,2.257766799999999814e+06,2.399858799999999814e+06,2.246600000000000000e+06,2.186739000000000000e+06,2.100810000000000000e+06,2.710036000000000000e+06,2.197978500000000000e+06,3.068909500000000000e+06,3.521217000000000000e+06,2.511964799999999814e+06,2.310121799999999814e+06,2.276475000000000000e+06,2.650286000000000000e+06,2.639008000000000000e+06,3.072718500000000000e+06,2.141925500000000000e+06,2.440974299999999814e+06,2.336299799999999814e+06,2.040949000000000000e+06,2.265272000000000000e+06,1.940192000000000000e+06,2.425999500000000000e+06,1.659705600000000093e+06,1.893024000000000000e+06,2.029408000000000000e+06,1.937120000000000000e+06,2.276475000000000000e+06,2.545648799999999814e+06,1.878336000000000000e+06,1.773696000000000000e+06,2.366175799999999814e+06,2.022313500000000000e+06,2.422265000000000000e+06,1.888544000000000000e+06,1.936992000000000000e+06,1.725152000000000000e+06,1.835408000000000000e+06,1.738202300000000047e+06,1.697086800000000047e+06,2.287715500000000000e+06,1.982944000000000000e+06,1.936274500000000000e+06,1.992736000000000000e+06,2.657754799999999814e+06,2.519433500000000000e+06,2.519433500000000000e+06,2.534371000000000000e+06,2.104544500000000000e+06,1.981198000000000000e+06,2.355009000000000000e+06,2.493218000000000000e+06,2.052288000000000000e+06,2.437203500000000000e+06,2.079520000000000000e+06,1.828256000000000000e+06,2.246600000000000000e+06,2.298882299999999814e+06,2.373644500000000000e+06,2.186739000000000000e+06,1.847392000000000000e+06,2.422265000000000000e+06,1.984932399999999907e+06,1.760609500000000000e+06,1.880416000000000000e+06,1.782528000000000000e+06,1.757216000000000000e+06,2.224156500000000000e+06,2.265272000000000000e+06,1.746080000000000000e+06,2.049632000000000000e+06,1.872752800000000047e+06,1.739872000000000000e+06,1.782976000000000000e+06,1.999136000000000000e+06,1.815648000000000000e+06,1.655971300000000047e+06,2.339997799999999814e+06,1.791488000000000000e+06,1.863200000000000000e+06,1.973792000000000000e+06,1.611085000000000000e+06,2.037251000000000000e+06,1.693352399999999907e+06,2.052188500000000000e+06,1.640960000000000000e+06,1.853440000000000000e+06,1.784736000000000000e+06,1.898929800000000047e+06,2.500687000000000000e+06,1.977426300000000047e+06,2.175572299999999814e+06,2.148416000000000000e+06,1.913792000000000000e+06,2.078080000000000000e+06,1.816960000000000000e+06,1.916768000000000000e+06,1.857814300000000047e+06,2.066240000000000000e+06,2.355009000000000000e+06,1.913696000000000000e+06,1.637225800000000047e+06,1.772064000000000000e+06,1.984352000000000000e+06,1.573704000000000000e+06,1.867680000000000000e+06,2.130686000000000000e+06,1.910400000000000000e+06,1.975872000000000000e+06,2.277824000000000000e+06,1.943488000000000000e+06,1.988666800000000047e+06,1.819488000000000000e+06,1.894560000000000000e+06,1.921152000000000000e+06,1.640160000000000000e+06,1.818496000000000000e+06,2.216687799999999814e+06,1.826592000000000000e+06,1.682149300000000047e+06,2.119482000000000000e+06,2.067360000000000000e+06,2.164331799999999814e+06,1.857824000000000000e+06,1.747296000000000000e+06,1.844224000000000000e+06,2.171801500000000000e+06,1.518688000000000000e+06,1.764343800000000047e+06,1.472763800000000047e+06,1.616544000000000000e+06,1.692096000000000000e+06,2.235712000000000000e+06,1.832192000000000000e+06,1.707328000000000000e+06,1.968384000000000000e+06,2.129344000000000000e+06,1.674643100000000093e+06,1.745984000000000000e+06,1.925024000000000000e+06,1.755808000000000000e+06,1.733568000000000000e+06,1.857814300000000047e+06,1.897088000000000000e+06,2.766201000000000000e+06,2.216687799999999814e+06,2.141925500000000000e+06,2.418494299999999814e+06,1.936768000000000000e+06,1.801761300000000047e+06,2.014272000000000000e+06,1.869984000000000000e+06,1.709376000000000000e+06,4.014677299999999814e+06,2.124544000000000000e+06,2.183041000000000000e+06,1.721024000000000000e+06,1.742176000000000000e+06,2.392390000000000000e+06,1.951285600000000093e+06,1.895008000000000000e+06,1.596110300000000047e+06,2.123216299999999814e+06,1.833504000000000000e+06,1.800128000000000000e+06,2.014807399999999907e+06,1.627488000000000000e+06,1.839072000000000000e+06,1.928736000000000000e+06,1.679680000000000000e+06,1.721792000000000000e+06,1.687200000000000000e+06,1.904352000000000000e+06,1.699680000000000000e+06,1.686304000000000000e+06,1.819936000000000000e+06,2.373644500000000000e+06,1.644768100000000093e+06,1.612512000000000000e+06,1.787360000000000000e+06,1.920608000000000000e+06,1.687072000000000000e+06,1.663440000000000000e+06,2.336299799999999814e+06,2.090272000000000000e+06,1.953056000000000000e+06,1.969920000000000000e+06,1.714592000000000000e+06,1.936448000000000000e+06,2.052864000000000000e+06,2.042240000000000000e+06,1.805495600000000093e+06,2.101888000000000000e+06,1.943816899999999907e+06,1.760609500000000000e+06,2.291413500000000000e+06,1.958754399999999907e+06,1.896672000000000000e+06,1.866816000000000000e+06,2.444672299999999814e+06,1.704555500000000000e+06,1.973691899999999907e+06,1.799488000000000000e+06,1.755136000000000000e+06,2.111976799999999814e+06,1.973691899999999907e+06,1.580576000000000000e+06,1.999869899999999907e+06,1.943816899999999907e+06,1.691872000000000000e+06,2.028960000000000000e+06,2.022313500000000000e+06,2.605398799999999814e+06,2.870763500000000000e+06,2.276475000000000000e+06,2.407327500000000000e+06,2.698907500000000000e+06,2.452140000000000000e+06,2.437203500000000000e+06,2.377152000000000000e+06,2.287715500000000000e+06,2.396124500000000000e+06,2.138154799999999814e+06,2.657754799999999814e+06,2.407327500000000000e+06,1.992401100000000093e+06,2.339997799999999814e+06,2.287715500000000000e+06,2.396124500000000000e+06,2.422265000000000000e+06,2.653945500000000000e+06,2.452140000000000000e+06,2.766201000000000000e+06,2.564246000000000000e+06,2.612867500000000000e+06,2.459608799999999814e+06,2.683820500000000000e+06,2.541914500000000000e+06,2.833419799999999814e+06,2.388582000000000000e+06,2.448331000000000000e+06,2.474621000000000000e+06,2.329792000000000000e+06,2.508155500000000000e+06,2.317591500000000000e+06,3.136128000000000000e+06,3.027831299999999814e+06,2.216687799999999814e+06,2.317591500000000000e+06,2.956803500000000000e+06,2.280246799999999814e+06,2.781138500000000000e+06,2.452140000000000000e+06,2.736251299999999814e+06,2.384884000000000000e+06,2.291413500000000000e+06,2.250334500000000000e+06,2.444672299999999814e+06,2.302653000000000000e+06,2.302653000000000000e+06,2.321362299999999814e+06,1.883992300000000047e+06,2.247808000000000000e+06,2.138154799999999814e+06,2.377415299999999814e+06,2.149394299999999814e+06,2.302653000000000000e+06,2.094944000000000000e+06,2.534371000000000000e+06,2.169984000000000000e+06,2.455874500000000000e+06,2.100810000000000000e+06,2.280246799999999814e+06,1.984932399999999907e+06,2.242829299999999814e+06,2.646477000000000000e+06,2.553117500000000000e+06,3.140012000000000000e+06,2.120448000000000000e+06,1.911936000000000000e+06,1.738202300000000047e+06,3.936106000000000000e+06,2.459608799999999814e+06,1.895159000000000000e+06,2.624070500000000000e+06,2.538030500000000000e+06,2.267648000000000000e+06,2.495040000000000000e+06,2.089533300000000047e+06,2.130686000000000000e+06,2.373644500000000000e+06,2.144000000000000000e+06,2.156863000000000000e+06,2.399858799999999814e+06,2.182336000000000000e+06,2.131008000000000000e+06,2.493218000000000000e+06,2.291413500000000000e+06,2.396928000000000000e+06,2.511964799999999814e+06,2.130686000000000000e+06,2.111976799999999814e+06,2.467152299999999814e+06,2.433505500000000000e+06,2.511964799999999814e+06,2.044719800000000047e+06,1.984160000000000000e+06,2.338432000000000000e+06,2.418494299999999814e+06,1.961440000000000000e+06,1.712024300000000047e+06,2.179776000000000000e+06,1.917632000000000000e+06,1.771812500000000000e+06,1.793792000000000000e+06,1.968480000000000000e+06,1.906336000000000000e+06,1.917984000000000000e+06,2.220385799999999814e+06,2.224000000000000000e+06,2.306351000000000000e+06,2.358707000000000000e+06,2.057280000000000000e+06,2.197978500000000000e+06,2.089280000000000000e+06,1.813696000000000000e+06,2.485749500000000000e+06,1.726962800000000047e+06,1.644768100000000093e+06,2.054176000000000000e+06,2.209219000000000000e+06,2.074595800000000047e+06,2.366175799999999814e+06,2.011073000000000000e+06,1.975008000000000000e+06,2.609058500000000000e+06,2.317591500000000000e+06,1.910133800000000047e+06,2.298244799999999814e+06,2.631539500000000000e+06,2.377415299999999814e+06,2.179328000000000000e+06,2.238124799999999814e+06,1.905052399999999907e+06,2.137664000000000000e+06,2.306690799999999814e+06,2.498227000000000000e+06,2.083968000000000000e+06,2.349184000000000000e+06,2.272128000000000000e+06,1.854079899999999907e+06,2.317299799999999814e+06,2.554407000000000000e+06,2.590461299999999814e+06,2.575523799999999814e+06,3.016553500000000000e+06,2.878307000000000000e+06,2.171801500000000000e+06,2.594121000000000000e+06,2.160561000000000000e+06,1.972390300000000047e+06,2.108992000000000000e+06,2.414796299999999814e+06,2.430111500000000000e+06,2.214016000000000000e+06,2.133760000000000000e+06,1.886146899999999907e+06,1.959350899999999907e+06,2.370432000000000000e+06,2.194306799999999814e+06,2.295034799999999814e+06,2.372116000000000000e+06,2.932283799999999814e+06,2.422400000000000000e+06,2.108278799999999814e+06,2.052188500000000000e+06,2.035308899999999907e+06,2.321177299999999814e+06,3.558560500000000000e+06,5.977091000000000000e+06,2.792267000000000000e+06,2.990487500000000000e+06,2.657754799999999814e+06,3.169887000000000000e+06,3.274449500000000000e+06,2.863369500000000000e+06,2.811013500000000000e+06,2.687629799999999814e+06,2.194915299999999814e+06,2.293376000000000000e+06,1.781760000000000000e+06,1.844672000000000000e+06,2.082235800000000047e+06,1.756926100000000093e+06,1.811296000000000000e+06,1.817194500000000000e+06,1.652731500000000000e+06,1.946912000000000000e+06,1.748026600000000093e+06,1.937344000000000000e+06,1.576192300000000047e+06,2.190509799999999814e+06,1.640064000000000000e+06,2.278064500000000000e+06,1.645472000000000000e+06,1.300674399999999907e+06,1.812800000000000000e+06,2.193668799999999814e+06,1.951424000000000000e+06,2.316377799999999814e+06,1.732672000000000000e+06,1.605696000000000000e+06,1.549984000000000000e+06,1.671552000000000000e+06,1.640480000000000000e+06,1.397569399999999907e+06,1.639392000000000000e+06,3.591804000000000000e+06,1.546173399999999907e+06,1.623264000000000000e+06,1.701760000000000000e+06,2.077706000000000000e+06,1.614144000000000000e+06,1.854080000000000000e+06,1.658133100000000093e+06,1.603200000000000000e+06,1.937344100000000093e+06,1.703168000000000000e+06,1.612320000000000000e+06,1.947062000000000000e+06,1.581120000000000000e+06,1.234135899999999907e+06,2.043469899999999907e+06,1.629632000000000000e+06,1.422561000000000000e+06,1.778592000000000000e+06,1.741408000000000000e+06,1.522147100000000093e+06,1.597152000000000000e+06,1.962112000000000000e+06,1.589664000000000000e+06,1.613728000000000000e+06,1.580800000000000000e+06,2.234091299999999814e+06,1.619456000000000000e+06,1.667968000000000000e+06,1.690016000000000000e+06,1.844224000000000000e+06,1.583520000000000000e+06,2.198002799999999814e+06,2.055718000000000000e+06,1.863520000000000000e+06,1.836576000000000000e+06,1.535968000000000000e+06,1.542880000000000000e+06,1.771936000000000000e+06,1.989120000000000000e+06,1.572313100000000093e+06,1.994194500000000000e+06,1.876470100000000093e+06,1.601248000000000000e+06,1.646144000000000000e+06,1.590752000000000000e+06,1.873824000000000000e+06,1.635488000000000000e+06,1.606016000000000000e+06,1.761024000000000000e+06,1.740736000000000000e+06,2.089472399999999907e+06,1.823968000000000000e+06,1.545792000000000000e+06,1.993335000000000000e+06,1.845440000000000000e+06,1.640608000000000000e+06,2.566778500000000000e+06,2.062054899999999907e+06,1.793970500000000000e+06,1.868430000000000000e+06,1.681312000000000000e+06,1.512000000000000000e+06,1.567936000000000000e+06,1.601568000000000000e+06,1.729728000000000000e+06,1.585792000000000000e+06,1.857152000000000000e+06,1.873056000000000000e+06,1.660830000000000000e+06,1.585024000000000000e+06,1.709561500000000000e+06,2.000010000000000000e+06,2.215102500000000000e+06,1.792928000000000000e+06,1.590481399999999907e+06,1.678496000000000000e+06,2.132925500000000000e+06,1.709920000000000000e+06,2.423173000000000000e+06,2.258703500000000000e+06,1.747616000000000000e+06,1.325308600000000093e+06,1.637344000000000000e+06,2.269030299999999814e+06,1.827360000000000000e+06,1.892480000000000000e+06,1.631168000000000000e+06,1.728293100000000093e+06,1.675328000000000000e+06,1.754816000000000000e+06,1.784288000000000000e+06,1.655040000000000000e+06,2.120448000000000000e+06,1.783744000000000000e+06,1.650784000000000000e+06,1.663392000000000000e+06,1.738240000000000000e+06,1.769536000000000000e+06,2.300298799999999814e+06,1.872177800000000047e+06,1.720160000000000000e+06,2.186266799999999814e+06,1.877344000000000000e+06,1.932160000000000000e+06,1.770432000000000000e+06,1.577474800000000047e+06,1.902464000000000000e+06,1.889088000000000000e+06,1.837216000000000000e+06,2.121580299999999814e+06,2.473941000000000000e+06,1.695680000000000000e+06,2.002558399999999907e+06,1.704256000000000000e+06,1.967392000000000000e+06,1.840960000000000000e+06,1.724416000000000000e+06,1.969920000000000000e+06,2.410602500000000000e+06,1.729088000000000000e+06,1.495459600000000093e+06,1.761472000000000000e+06,1.825728000000000000e+06,1.837344000000000000e+06,1.940416000000000000e+06,2.317591500000000000e+06,2.087235300000000047e+06,2.737610000000000000e+06,2.291793799999999814e+06,2.035488000000000000e+06,1.943392000000000000e+06,1.562560600000000093e+06,2.323132000000000000e+06,1.562499899999999907e+06,2.212893799999999814e+06,2.088133899999999907e+06,2.238275500000000000e+06,2.732517000000000000e+06,2.467152299999999814e+06,2.863369500000000000e+06,2.403556799999999814e+06,2.601664500000000000e+06,2.990487500000000000e+06,2.747454500000000000e+06,3.319411299999999814e+06,2.949334799999999814e+06,2.814673000000000000e+06,2.519433500000000000e+06,3.412883000000000000e+06,2.291413500000000000e+06,2.254720000000000000e+06,1.949295500000000000e+06,1.861536000000000000e+06,1.829216000000000000e+06,2.026646399999999907e+06,1.627264000000000000e+06,1.640704000000000000e+06,1.286235899999999907e+06,1.619904000000000000e+06,1.611872000000000000e+06,1.676864000000000000e+06,1.759168000000000000e+06,1.472384000000000000e+06,1.961931000000000000e+06,1.735424000000000000e+06,1.427265600000000093e+06,1.872177800000000047e+06,1.733973600000000093e+06,1.731877100000000093e+06,1.705024000000000000e+06,1.591744000000000000e+06,1.610688000000000000e+06,2.080046800000000047e+06,1.770976000000000000e+06,2.336299799999999814e+06,2.844697500000000000e+06,1.869054800000000047e+06,1.985035500000000000e+06,2.355009000000000000e+06,2.048192000000000000e+06,2.111680000000000000e+06,2.168103500000000000e+06,2.306351000000000000e+06,2.201676500000000000e+06,1.746304000000000000e+06,1.692832000000000000e+06,1.662080000000000000e+06,1.714496000000000000e+06,1.493275500000000000e+06,2.148746799999999814e+06,2.168393799999999814e+06,2.249890799999999814e+06,1.849280000000000000e+06,1.814112000000000000e+06,1.867136000000000000e+06,1.857504000000000000e+06,1.693600000000000000e+06,1.928416000000000000e+06,2.333674500000000000e+06,1.693728000000000000e+06,1.923360000000000000e+06,2.037824000000000000e+06,2.398364799999999814e+06,1.916992000000000000e+06,2.040800000000000000e+06,1.681926300000000047e+06,1.799264000000000000e+06,1.853312000000000000e+06,1.775024300000000047e+06,2.177081799999999814e+06,1.976192000000000000e+06,1.828672000000000000e+06,1.816640000000000000e+06,1.870528000000000000e+06,1.703840000000000000e+06,1.584853600000000093e+06,1.744224000000000000e+06,2.022112000000000000e+06,2.293680000000000000e+06,1.706784000000000000e+06,1.605056000000000000e+06,1.822336000000000000e+06,1.676757500000000000e+06,1.639392000000000000e+06,2.036262000000000000e+06,2.135296000000000000e+06,1.608608000000000000e+06,1.654496000000000000e+06,1.732591899999999907e+06,1.797952000000000000e+06,1.707328000000000000e+06,2.026304000000000000e+06,1.917602500000000000e+06,1.750016000000000000e+06,1.701536000000000000e+06,1.758189000000000000e+06,2.178450000000000000e+06,2.111976799999999814e+06,2.106880000000000000e+06,1.840134399999999907e+06,2.330234299999999814e+06,1.973344000000000000e+06,2.406436000000000000e+06,1.900928000000000000e+06,1.702624000000000000e+06,2.403556799999999814e+06,2.495232000000000000e+06,2.207935500000000000e+06,1.947136000000000000e+06,1.876448000000000000e+06,2.020334100000000093e+06,1.894560000000000000e+06,2.081281800000000047e+06,1.583617399999999907e+06,2.199030000000000000e+06,2.283886799999999814e+06,1.782208000000000000e+06,2.100672000000000000e+06,1.875136000000000000e+06,1.810848000000000000e+06,1.934240000000000000e+06,1.928736000000000000e+06,1.935391600000000093e+06,2.041472000000000000e+06,1.565248000000000000e+06,1.646271000000000000e+06,1.792480000000000000e+06,2.064209600000000093e+06,1.682080000000000000e+06,1.775552000000000000e+06,1.967060399999999907e+06,1.646464000000000000e+06,1.572896000000000000e+06,1.858368000000000000e+06,1.523776000000000000e+06,1.552472399999999907e+06,1.617504000000000000e+06,1.729184000000000000e+06,1.911392000000000000e+06,1.707968000000000000e+06,1.972586100000000093e+06,1.899392000000000000e+06,2.200540000000000000e+06,1.922592000000000000e+06,1.739456000000000000e+06,1.661984000000000000e+06,1.800032000000000000e+06,1.639520000000000000e+06,1.970240000000000000e+06,1.908288000000000000e+06,1.997152000000000000e+06,1.942624000000000000e+06,2.128482500000000000e+06,1.847744000000000000e+06,2.449629500000000000e+06,2.321829799999999814e+06,1.655539000000000000e+06,2.121193000000000000e+06,1.974880000000000000e+06,2.265997500000000000e+06,2.338076000000000000e+06,2.082344300000000047e+06,1.952288000000000000e+06,1.722432000000000000e+06,1.900512000000000000e+06,1.630080000000000000e+06,1.942190300000000047e+06,2.209175799999999814e+06,2.148992000000000000e+06,1.952386399999999907e+06,1.798048000000000000e+06,1.759296000000000000e+06,1.994720000000000000e+06,1.824167500000000000e+06,1.498978100000000093e+06,1.536359300000000047e+06,1.880221500000000000e+06,1.682149300000000047e+06,1.684160000000000000e+06,1.928640000000000000e+06,1.667174399999999907e+06,1.756875000000000000e+06,1.556704000000000000e+06,1.865376000000000000e+06,1.798026899999999907e+06,1.792576000000000000e+06,1.876523500000000000e+06,1.888096000000000000e+06,2.115747500000000000e+06,2.171801500000000000e+06,1.900928000000000000e+06,1.547562399999999907e+06,2.104544500000000000e+06,1.940008800000000047e+06,1.465295000000000000e+06,1.617952000000000000e+06,1.620960000000000000e+06,1.671872000000000000e+06,2.074595800000000047e+06,1.731168000000000000e+06,1.635712000000000000e+06,1.863520000000000000e+06,2.078330000000000000e+06,1.682149300000000047e+06,1.817408000000000000e+06,1.728544000000000000e+06,1.951285600000000093e+06,1.613504000000000000e+06,1.999869899999999907e+06,1.550752000000000000e+06,1.921337000000000000e+06,1.675872000000000000e+06,1.844896000000000000e+06,1.813920000000000000e+06,1.676960000000000000e+06,1.887690300000000047e+06,1.576800000000000000e+06,2.044719800000000047e+06,1.520864000000000000e+06,1.667174399999999907e+06,1.793568000000000000e+06,1.706784000000000000e+06,1.708289899999999907e+06,1.707424000000000000e+06,1.597248000000000000e+06,1.707744000000000000e+06,2.205448299999999814e+06,2.011073000000000000e+06,2.070861300000000047e+06,1.567712000000000000e+06,1.812928000000000000e+06,1.517650000000000000e+06,1.898528000000000000e+06,2.250334500000000000e+06,1.749152000000000000e+06,1.690656000000000000e+06,1.951285600000000093e+06,1.648502500000000000e+06,1.543828000000000000e+06,1.714272000000000000e+06,1.701216000000000000e+06,1.992401100000000093e+06,1.597024000000000000e+06,1.992401100000000093e+06,1.471072000000000000e+06,1.629216000000000000e+06,1.776864000000000000e+06,1.719520000000000000e+06,1.844000000000000000e+06,1.383100500000000000e+06,1.646688000000000000e+06,1.465295000000000000e+06,1.471424000000000000e+06,1.498208000000000000e+06,2.063392500000000000e+06,1.725280000000000000e+06,1.902627800000000047e+06,1.857814300000000047e+06,1.645152000000000000e+06,1.947551300000000047e+06,2.014807399999999907e+06,2.145623500000000000e+06,1.806240000000000000e+06,1.673600000000000000e+06,1.965952000000000000e+06,1.703712000000000000e+06,1.870752000000000000e+06,1.771616000000000000e+06,2.452140000000000000e+06,1.779281300000000047e+06,1.768078300000000047e+06,1.748064000000000000e+06,1.707520000000000000e+06,1.461560800000000047e+06,1.856384000000000000e+06,1.412975500000000000e+06,1.573704000000000000e+06,2.007338600000000093e+06,1.648502500000000000e+06,1.626022500000000000e+06,2.369946500000000000e+06,1.502712500000000000e+06,1.660256000000000000e+06,1.885344000000000000e+06,1.405506800000000047e+06,2.018542800000000047e+06,1.769984000000000000e+06,1.764343800000000047e+06,1.941280000000000000e+06,1.686208000000000000e+06,1.891264000000000000e+06,3.207156000000000000e+06,1.782752000000000000e+06,1.885248000000000000e+06,1.472763800000000047e+06,1.423808000000000000e+06,1.675776000000000000e+06,2.018542800000000047e+06,1.779904000000000000e+06,1.709696000000000000e+06,1.969957500000000000e+06,2.197978500000000000e+06,2.224156500000000000e+06,1.747392000000000000e+06,1.769760000000000000e+06,1.511584000000000000e+06,1.861548600000000093e+06,2.257766799999999814e+06,1.619232000000000000e+06,1.587520000000000000e+06,2.620411000000000000e+06,1.880221500000000000e+06,1.270957300000000047e+06,2.022313500000000000e+06,2.250334500000000000e+06,2.089533300000000047e+06,1.749920000000000000e+06,1.674688000000000000e+06,2.033480300000000047e+06,2.164331799999999814e+06,2.318464000000000000e+06,2.160561000000000000e+06,2.594121000000000000e+06,1.984932399999999907e+06,1.788096000000000000e+06,2.334720000000000000e+06,2.156863000000000000e+06,1.868448000000000000e+06,2.564246000000000000e+06,2.032384000000000000e+06,2.160561000000000000e+06,2.052188500000000000e+06,2.911916299999999814e+06,2.238656000000000000e+06,2.227854500000000000e+06,2.462592000000000000e+06,2.345280000000000000e+06,2.283136000000000000e+06,2.340544000000000000e+06,2.814673000000000000e+06,2.523093000000000000e+06,2.014807399999999907e+06,2.266880000000000000e+06,2.568055000000000000e+06,2.205448299999999814e+06,2.259072000000000000e+06,1.861548600000000093e+06,2.413376000000000000e+06,1.928805800000000047e+06,1.816698800000000047e+06,1.885024000000000000e+06,1.956608000000000000e+06,1.917602500000000000e+06,2.164331799999999814e+06,2.101248000000000000e+06,2.137280000000000000e+06,1.954848000000000000e+06,2.120448000000000000e+06,1.955020000000000000e+06,1.941632000000000000e+06,2.036608000000000000e+06,1.779281300000000047e+06,1.697408000000000000e+06,1.745671000000000000e+06,1.633491300000000047e+06,1.744128000000000000e+06,1.902464000000000000e+06,1.739648000000000000e+06,1.895159000000000000e+06,1.532624899999999907e+06,2.126914299999999814e+06,1.618553800000000047e+06,1.627680000000000000e+06,1.592064000000000000e+06,1.633760000000000000e+06,1.875680000000000000e+06,1.576256000000000000e+06,1.263451100000000093e+06,1.763200000000000000e+06,1.708736000000000000e+06,1.966223100000000093e+06,1.672832000000000000e+06,1.726144000000000000e+06,1.801984000000000000e+06,1.353188100000000093e+06,1.319505000000000000e+06,2.048417800000000047e+06,1.936274500000000000e+06,1.838976000000000000e+06,2.153092299999999814e+06,1.462912000000000000e+06,1.707872000000000000e+06,1.495243800000000047e+06,1.672640000000000000e+06,2.321362299999999814e+06,1.797952000000000000e+06,1.495243800000000047e+06,1.480232500000000000e+06,2.399858799999999814e+06,1.879744000000000000e+06,1.831673600000000093e+06,2.239094000000000000e+06,2.026011500000000000e+06,2.190509799999999814e+06,2.119744000000000000e+06,1.945248000000000000e+06,2.022313500000000000e+06,1.918304000000000000e+06,2.134456799999999814e+06,1.809312000000000000e+06,2.111976799999999814e+06,1.720256000000000000e+06,1.886240000000000000e+06,1.944032000000000000e+06,1.491435800000000047e+06,2.040949000000000000e+06,2.006976000000000000e+06,2.033480300000000047e+06,1.873504000000000000e+06,1.953952000000000000e+06,1.633491300000000047e+06,1.854208000000000000e+06,2.153092299999999814e+06,2.017152000000000000e+06,1.840832000000000000e+06,2.257766799999999814e+06,1.736832000000000000e+06,1.966223100000000093e+06,1.398038000000000000e+06,1.607350800000000047e+06,2.194207799999999814e+06,1.643424000000000000e+06,1.666880000000000000e+06,1.545248000000000000e+06,2.164331799999999814e+06,1.681088000000000000e+06,1.835408000000000000e+06,1.996135500000000000e+06,2.160561000000000000e+06,2.037251000000000000e+06,1.842876800000000047e+06,2.231625299999999814e+06,2.743720000000000000e+06,2.126914299999999814e+06,1.562499899999999907e+06,1.800896000000000000e+06,1.815232000000000000e+06,1.551936000000000000e+06,2.063392500000000000e+06,1.771812500000000000e+06,2.227854500000000000e+06,1.992401100000000093e+06,1.800448000000000000e+06,1.936274500000000000e+06,1.992401100000000093e+06,2.160561000000000000e+06,1.648512000000000000e+06,1.409241100000000093e+06,1.816416000000000000e+06,1.780576000000000000e+06,1.715680000000000000e+06,1.670908800000000047e+06,1.925071300000000047e+06,1.708289899999999907e+06,1.925071300000000047e+06,2.055923800000000047e+06,1.924032000000000000e+06,2.032160000000000000e+06,1.749472000000000000e+06,1.947551300000000047e+06,1.827901899999999907e+06,2.163072000000000000e+06,1.521384399999999907e+06,1.809230000000000000e+06,1.646144000000000000e+06,1.559616000000000000e+06,1.323239500000000000e+06,1.319505000000000000e+06,1.717536000000000000e+06,1.472763800000000047e+06,1.447104000000000000e+06,2.874572500000000000e+06,1.557440000000000000e+06,1.570006000000000000e+06,1.829024000000000000e+06,1.498336000000000000e+06,2.067127000000000000e+06,2.212917000000000000e+06,1.505344000000000000e+06,1.805495600000000093e+06,1.640704000000000000e+06,1.658720000000000000e+06,1.888864000000000000e+06,1.992401100000000093e+06,1.669056000000000000e+06,1.935456000000000000e+06,1.588641500000000000e+06,1.610016000000000000e+06,1.616640000000000000e+06,1.461560800000000047e+06,1.674643100000000093e+06,1.500800000000000000e+06,1.995520000000000000e+06,1.463552000000000000e+06,1.512352000000000000e+06,1.939648000000000000e+06,1.509312000000000000e+06,1.532832000000000000e+06,1.665664000000000000e+06,2.186739000000000000e+06,1.771520000000000000e+06,2.089533300000000047e+06,2.063392500000000000e+06,2.093341300000000047e+06,2.074595800000000047e+06,1.834816000000000000e+06,2.012064000000000000e+06,1.921337000000000000e+06,1.572384000000000000e+06,1.388608000000000000e+06,1.560256000000000000e+06,1.663488000000000000e+06,1.917984000000000000e+06,1.488192000000000000e+06,2.130686000000000000e+06,1.913868300000000047e+06,1.726688000000000000e+06,2.063392500000000000e+06,1.786750000000000000e+06,1.816698800000000047e+06,1.762880000000000000e+06,1.792928000000000000e+06,1.780672000000000000e+06,1.633491300000000047e+06,1.913868300000000047e+06,1.610912000000000000e+06,2.011073000000000000e+06,1.849376000000000000e+06,1.670908800000000047e+06,2.036256000000000000e+06,1.854079899999999907e+06,2.038912000000000000e+06,2.399858799999999814e+06,2.706376299999999814e+06,2.149394299999999814e+06,2.796076000000000000e+06,2.215744000000000000e+06,2.399858799999999814e+06,2.639008000000000000e+06,2.282752000000000000e+06,2.470812000000000000e+06,2.265272000000000000e+06,1.940008800000000047e+06,2.026011500000000000e+06,2.046336000000000000e+06,2.470812000000000000e+06,2.151552000000000000e+06,2.155072000000000000e+06,2.215872000000000000e+06,1.895159000000000000e+06,2.680161000000000000e+06,1.981198000000000000e+06,2.239094000000000000e+06,1.984932399999999907e+06,1.928960000000000000e+06,2.098048000000000000e+06,1.723264800000000047e+06,2.601664500000000000e+06,1.980160000000000000e+06,2.233728000000000000e+06,1.888096000000000000e+06,2.256704000000000000e+06,2.564246000000000000e+06,2.295184299999999814e+06,2.510016000000000000e+06,2.209216000000000000e+06,2.474816000000000000e+06,2.586727000000000000e+06,2.463268500000000000e+06,2.672692299999999814e+06,2.149394299999999814e+06,2.452140000000000000e+06,2.459608799999999814e+06,2.754848500000000000e+06,2.390976000000000000e+06,2.018542800000000047e+06,2.904447500000000000e+06,2.183936000000000000e+06,2.041888000000000000e+06,1.910133800000000047e+06,2.691438799999999814e+06,2.226112000000000000e+06,2.030944000000000000e+06,2.448331000000000000e+06,2.078330000000000000e+06,2.485749500000000000e+06,2.244544000000000000e+06,2.190912000000000000e+06,3.091315500000000000e+06,2.818482299999999814e+06,2.655936000000000000e+06,2.513088000000000000e+06,2.392390000000000000e+06,2.570944000000000000e+06,2.553117500000000000e+06,2.337664000000000000e+06,2.661414500000000000e+06,2.280246799999999814e+06,2.440974299999999814e+06,2.382016000000000000e+06,2.433505500000000000e+06,2.446016000000000000e+06,2.368384000000000000e+06,2.194207799999999814e+06,2.418494299999999814e+06,2.383936000000000000e+06,2.332529000000000000e+06,2.246600000000000000e+06,2.710036000000000000e+06,2.515624500000000000e+06,2.661414500000000000e+06,2.840888500000000000e+06,3.016553500000000000e+06,2.302653000000000000e+06,2.355009000000000000e+06,2.788607299999999814e+06,2.635348500000000000e+06,2.530562000000000000e+06,2.601664500000000000e+06,2.683820500000000000e+06,2.321362299999999814e+06,2.455874500000000000e+06,2.407327500000000000e+06,2.496448000000000000e+06,2.343768500000000000e+06,2.220385799999999814e+06,2.407327500000000000e+06,2.870763500000000000e+06,2.687629799999999814e+06,2.539584000000000000e+06,2.296192000000000000e+06,2.444672299999999814e+06,2.489558500000000000e+06,2.396124500000000000e+06,2.459608799999999814e+06,2.661414500000000000e+06,2.446720000000000000e+06,2.461376000000000000e+06,2.392390000000000000e+06,2.504496000000000000e+06,2.372352000000000000e+06,2.672692299999999814e+06,2.505280000000000000e+06,2.325060299999999814e+06,2.353024000000000000e+06,2.209219000000000000e+06,2.269006299999999814e+06,2.183041000000000000e+06,2.437203500000000000e+06,2.433505500000000000e+06,2.321362299999999814e+06,2.382528000000000000e+06,2.607168000000000000e+06,2.141925500000000000e+06,2.366175799999999814e+06,2.223104000000000000e+06,2.556852000000000000e+06,1.827901899999999907e+06,2.194624000000000000e+06,1.920288000000000000e+06,2.130686000000000000e+06,2.355009000000000000e+06,1.771812500000000000e+06,1.988666800000000047e+06,2.096608000000000000e+06,1.827901899999999907e+06,2.306351000000000000e+06,2.355009000000000000e+06,2.091168000000000000e+06,2.073344000000000000e+06,2.188224000000000000e+06,1.917602500000000000e+06,1.989120000000000000e+06,1.790484500000000000e+06,2.205952000000000000e+06,2.178240000000000000e+06,2.153092299999999814e+06,2.087392000000000000e+06,2.732517000000000000e+06,2.508928000000000000e+06,2.212917000000000000e+06,2.440974299999999814e+06,2.212917000000000000e+06,2.022313500000000000e+06,2.399858799999999814e+06,2.464896000000000000e+06,2.508155500000000000e+06,2.440974299999999814e+06,2.575523799999999814e+06,2.250240000000000000e+06,2.411328000000000000e+06,2.642817299999999814e+06,2.052188500000000000e+06,1.958754399999999907e+06,1.640960000000000000e+06,2.258880000000000000e+06,2.052188500000000000e+06,2.174784000000000000e+06,1.827901899999999907e+06,1.734431500000000000e+06,2.060704000000000000e+06,2.140416000000000000e+06,2.314880000000000000e+06,2.091168000000000000e+06,2.530562000000000000e+06,2.627879799999999814e+06,2.097075600000000093e+06,2.078880000000000000e+06,2.336299799999999814e+06,2.590461299999999814e+06,1.887690300000000047e+06,2.190509799999999814e+06,2.126656000000000000e+06,2.418494299999999814e+06,2.308864000000000000e+06,2.474621000000000000e+06,1.928805800000000047e+06,2.033480300000000047e+06,2.500687000000000000e+06,1.910133800000000047e+06,2.063392500000000000e+06,2.134456799999999814e+06,1.973691899999999907e+06,2.237312000000000000e+06,2.631539500000000000e+06,2.078330000000000000e+06,2.133952000000000000e+06,2.261537500000000000e+06,2.672692299999999814e+06,2.115747500000000000e+06,2.646477000000000000e+06,2.190509799999999814e+06,2.108096000000000000e+06,2.915650500000000000e+06,2.055923800000000047e+06,2.369946500000000000e+06,1.820433100000000093e+06,2.213440000000000000e+06,2.363584000000000000e+06,2.274304000000000000e+06,2.108278799999999814e+06,2.196352000000000000e+06,2.059658300000000047e+06,2.040949000000000000e+06,2.339997799999999814e+06,2.368832000000000000e+06,2.151104000000000000e+06,3.424048500000000000e+06,2.197978500000000000e+06,1.962752000000000000e+06,2.265272000000000000e+06,2.545648799999999814e+06,2.296896000000000000e+06,2.011073000000000000e+06,2.331136000000000000e+06,2.668883000000000000e+06,2.579183500000000000e+06,2.119482000000000000e+06,2.108278799999999814e+06,2.152192000000000000e+06,5.950801000000000000e+06,2.504496000000000000e+06,2.807204500000000000e+06,2.911916299999999814e+06,2.339997799999999814e+06,2.188928000000000000e+06,2.695098500000000000e+06,2.334208000000000000e+06,2.473088000000000000e+06,2.101824000000000000e+06,2.138154799999999814e+06,2.339997799999999814e+06,2.923119500000000000e+06,3.203496299999999814e+06,2.411062000000000000e+06,2.407327500000000000e+06,2.639008000000000000e+06,2.257766799999999814e+06,3.397833000000000000e+06,2.639008000000000000e+06,2.938057000000000000e+06,2.696640000000000000e+06,2.470812000000000000e+06,2.728782500000000000e+06,2.796076000000000000e+06,2.724973500000000000e+06,2.672692299999999814e+06,2.979209799999999814e+06,2.769860500000000000e+06,2.747454500000000000e+06,3.177281000000000000e+06,2.553117500000000000e+06,2.672692299999999814e+06,2.784798000000000000e+06,2.620411000000000000e+06,2.788607299999999814e+06,2.283944799999999814e+06,2.788607299999999814e+06,2.829610500000000000e+06,2.403556799999999814e+06,2.908182000000000000e+06,2.837079500000000000e+06,2.568055000000000000e+06,2.863369500000000000e+06,2.377415299999999814e+06,2.642817299999999814e+06,3.143746299999999814e+06,2.900638500000000000e+06,2.695098500000000000e+06,2.645248000000000000e+06,2.761856000000000000e+06,2.896978799999999814e+06,2.886656000000000000e+06,2.784798000000000000e+06,3.259512000000000000e+06,2.848432000000000000e+06,2.653945500000000000e+06,3.330614500000000000e+06,2.739911000000000000e+06,2.990487500000000000e+06,2.796076000000000000e+06,2.807204500000000000e+06,3.308133500000000000e+06,2.859635000000000000e+06,3.240914799999999814e+06,3.364298500000000000e+06,3.053972000000000000e+06,2.590461299999999814e+06,3.476404500000000000e+06,2.885701000000000000e+06,3.020362500000000000e+06,2.758657500000000000e+06,2.893244500000000000e+06,3.169887000000000000e+06,2.560586299999999814e+06,2.915650500000000000e+06,3.083847000000000000e+06,2.784798000000000000e+06,3.087656000000000000e+06,2.878307000000000000e+06,2.930588000000000000e+06,2.773669799999999814e+06,3.218508500000000000e+06,3.098784500000000000e+06,3.113722000000000000e+06,3.225977299999999814e+06,3.222168000000000000e+06,2.844697500000000000e+06,2.698907500000000000e+06,2.960463000000000000e+06,3.027831299999999814e+06,2.594121000000000000e+06,3.005425000000000000e+06,3.203496299999999814e+06,3.173621299999999814e+06,2.926928500000000000e+06,3.162343500000000000e+06,2.908182000000000000e+06,2.967932000000000000e+06,2.784798000000000000e+06,2.739911000000000000e+06,2.728782500000000000e+06,2.900638500000000000e+06,3.039034500000000000e+06,2.852160000000000000e+06,2.721313799999999814e+06,3.442795000000000000e+06,2.994222000000000000e+06,2.814673000000000000e+06,2.874688000000000000e+06,3.554901000000000000e+06,3.154949500000000000e+06,2.811013500000000000e+06,3.076378000000000000e+06,2.885701000000000000e+06,3.083847000000000000e+06,3.192218500000000000e+06,2.878307000000000000e+06,3.147406000000000000e+06,3.095124799999999814e+06,2.870763500000000000e+06,2.687629799999999814e+06,3.061366000000000000e+06,2.964272299999999814e+06,3.334348799999999814e+06,3.442795000000000000e+06,3.289536299999999814e+06,3.480138799999999814e+06,3.401642299999999814e+06,3.330614500000000000e+06,3.794125000000000000e+06,3.405302000000000000e+06,3.427708000000000000e+06,3.805253500000000000e+06,3.506279500000000000e+06,3.210965000000000000e+06,2.781138500000000000e+06,3.128659500000000000e+06,3.405302000000000000e+06,2.788607299999999814e+06,2.837079500000000000e+06,3.012893799999999814e+06,2.777329500000000000e+06,2.706376299999999814e+06,2.837079500000000000e+06,2.704832000000000000e+06,2.538030500000000000e+06,2.839744000000000000e+06,2.882041299999999814e+06,2.799735500000000000e+06,3.032576000000000000e+06,2.863808000000000000e+06,3.076378000000000000e+06,6.231327500000000000e+06,2.867103799999999814e+06,2.990487500000000000e+06,2.687629799999999814e+06,4.246432500000000000e+06,2.967932000000000000e+06,2.557248000000000000e+06,2.885701000000000000e+06,2.941866000000000000e+06,2.657754799999999814e+06,2.553117500000000000e+06,2.437203500000000000e+06,2.994222000000000000e+06,3.024097000000000000e+06,2.882041299999999814e+06,2.982869500000000000e+06,2.717579500000000000e+06,2.990487500000000000e+06,3.173621299999999814e+06,3.106253000000000000e+06,4.941624000000000000e+06,3.450263799999999814e+06,2.829610500000000000e+06,3.300739500000000000e+06,2.870763500000000000e+06,3.539963500000000000e+06,3.210965000000000000e+06,3.371767299999999814e+06,3.057706299999999814e+06,3.214699500000000000e+06,3.364298500000000000e+06,3.409111000000000000e+06,2.990487500000000000e+06,3.409111000000000000e+06,3.098784500000000000e+06,2.997956299999999814e+06,3.767984500000000000e+06,3.095124799999999814e+06,3.506279500000000000e+06,3.143746299999999814e+06,3.110062299999999814e+06,3.364298500000000000e+06,3.442795000000000000e+06,3.053972000000000000e+06,3.607257000000000000e+06,3.289536299999999814e+06,3.214699500000000000e+06,3.442795000000000000e+06,3.532494799999999814e+06,3.786656299999999814e+06,3.644526000000000000e+06,3.652069500000000000e+06,3.483798500000000000e+06,3.035300000000000000e+06,3.315677000000000000e+06,3.588585000000000000e+06,3.652069500000000000e+06,3.461467000000000000e+06,3.177281000000000000e+06,3.233446000000000000e+06,3.390364500000000000e+06,3.711819500000000000e+06,3.640866299999999814e+06,3.285727299999999814e+06,3.618460000000000000e+06,3.558560500000000000e+06,3.498736000000000000e+06,3.446529500000000000e+06,4.025805500000000000e+06,3.573498000000000000e+06,4.052021000000000000e+06,3.192218500000000000e+06,3.487607500000000000e+06,3.805253500000000000e+06,3.790316000000000000e+06,3.760441000000000000e+06,3.667007000000000000e+06,3.895102500000000000e+06,3.289536299999999814e+06,3.898837000000000000e+06,3.491342000000000000e+06,3.674475500000000000e+06,3.696882000000000000e+06,3.491342000000000000e+06,4.526809500000000000e+06,4.029614799999999814e+06,4.022146000000000000e+06,3.969864799999999814e+06,4.410894500000000000e+06,4.392222500000000000e+06,4.014677299999999814e+06,4.022146000000000000e+06,4.519266000000000000e+06,4.052021000000000000e+06,4.612700000000000000e+06,4.291245000000000000e+06,4.149189500000000000e+06,4.138061000000000000e+06,3.947383799999999814e+06,3.928712000000000000e+06,4.003399500000000000e+06,3.573498000000000000e+06,3.599713500000000000e+06,3.510013799999999814e+06,3.678284799999999814e+06,3.723097299999999814e+06,3.334348799999999814e+06,3.158683799999999814e+06,3.599713500000000000e+06,2.754848500000000000e+06,3.005425000000000000e+06,2.650286000000000000e+06,2.040949000000000000e+06,2.366175799999999814e+06,2.254068799999999814e+06,1.652768000000000000e+06,2.037251000000000000e+06,1.513088000000000000e+06,1.056704000000000000e+06,1.360512000000000000e+06,9.207040000000000000e+05,8.832320000000000000e+05,7.999680000000000000e+05,1.064955800000000047e+06,7.129760000000000000e+05,1.083712000000000000e+06,6.069600000000000000e+05,4.876480000000000000e+05,4.474880000000000000e+05,3.384720000000000000e+05,3.188320000000000000e+05,2.582120000000000000e+05,1.965560000000000000e+05,1.708960000000000000e+05,1.465800000000000000e+05,1.040720000000000000e+05,8.516400000000000000e+04,6.517100000000000000e+04,4.329000000000000000e+04,4.539600000000000000e+04,2.945100000000000000e+04,3.887600000000000000e+04,2.073100000000000000e+04,1.381800000000000000e+04,1.852700000000000000e+04,9.411000000000000000e+03,9.712000000000000000e+03,8.009000000000000000e+03,8.410000000000000000e+03,6.307000000000000000e+03,9.311000000000000000e+03,4.104000000000000000e+03,4.505000000000000000e+03,4.004000000000000000e+03,4.104000000000000000e+03,5.606000000000000000e+03,5.806000000000000000e+03,5.105000000000000000e+03,5.306000000000000000e+03,3.704000000000000000e+03,3.704000000000000000e+03,4.505000000000000000e+03,3.303000000000000000e+03,4.705000000000000000e+03,4.905000000000000000e+03,3.203000000000000000e+03,2.702000000000000000e+03,3.303000000000000000e+03,3.804000000000000000e+03,3.003000000000000000e+03,3.603000000000000000e+03,3.603000000000000000e+03,nan
4.795170000000000243e+01,1.939280000000000000e+05,3.095840000000000000e+05,3.675040000000000000e+05,4.252880000000000000e+05,5.650240000000000000e+05,6.229600000000000000e+05,8.237280000000000000e+05,9.340160000000000000e+05,1.053344000000000000e+06,1.132032000000000000e+06,1.147573500000000000e+06,1.473024000000000000e+06,1.656672000000000000e+06,1.805495600000000093e+06,2.003552000000000000e+06,2.908182000000000000e+06,2.366175799999999814e+06,2.111976799999999814e+06,2.204096000000000000e+06,2.280246799999999814e+06,2.440974299999999814e+06,2.553600000000000000e+06,2.723776000000000000e+06,2.250334500000000000e+06,3.177281000000000000e+06,2.919459799999999814e+06,2.568000000000000000e+06,2.500687000000000000e+06,2.896978799999999814e+06,2.194207799999999814e+06,2.609058500000000000e+06,2.455874500000000000e+06,2.523093000000000000e+06,2.274048000000000000e+06,2.478280500000000000e+06,2.377415299999999814e+06,2.145623500000000000e+06,2.396124500000000000e+06,2.269376000000000000e+06,2.250334500000000000e+06,2.541914500000000000e+06,2.480768000000000000e+06,2.125952000000000000e+06,2.171801500000000000e+06,2.038816000000000000e+06,2.751188799999999814e+06,1.935136000000000000e+06,2.132416000000000000e+06,2.049312000000000000e+06,1.943816899999999907e+06,1.984932399999999907e+06,2.347466500000000000e+06,1.880221500000000000e+06,1.988666800000000047e+06,2.212917000000000000e+06,2.050528000000000000e+06,2.377920000000000000e+06,2.405952000000000000e+06,1.961440000000000000e+06,2.190784000000000000e+06,2.414796299999999814e+06,2.102016000000000000e+06,2.417408000000000000e+06,1.839142399999999907e+06,2.315712000000000000e+06,2.044719800000000047e+06,2.130112000000000000e+06,1.768448000000000000e+06,2.144640000000000000e+06,2.123216299999999814e+06,2.422265000000000000e+06,2.138154799999999814e+06,2.242829299999999814e+06,2.605398799999999814e+06,1.992640000000000000e+06,2.463268500000000000e+06,2.294208000000000000e+06,2.448331000000000000e+06,2.219008000000000000e+06,2.594121000000000000e+06,2.325060299999999814e+06,2.209219000000000000e+06,2.781138500000000000e+06,1.992401100000000093e+06,2.142080000000000000e+06,2.358707000000000000e+06,2.111976799999999814e+06,2.425999500000000000e+06,2.132224000000000000e+06,2.205448299999999814e+06,2.003604300000000047e+06,2.179270299999999814e+06,3.042768799999999814e+06,2.556852000000000000e+06,2.153092299999999814e+06,2.306368000000000000e+06,2.070861300000000047e+06,2.336299799999999814e+06,2.706376299999999814e+06,2.653945500000000000e+06,2.272704299999999814e+06,2.052188500000000000e+06,2.463268500000000000e+06,2.355009000000000000e+06,2.325060299999999814e+06,2.657754799999999814e+06,2.239094000000000000e+06,2.381113299999999814e+06,2.351237299999999814e+06,3.506279500000000000e+06,2.478280500000000000e+06,2.758657500000000000e+06,2.203264000000000000e+06,2.388582000000000000e+06,2.194207799999999814e+06,2.766201000000000000e+06,2.093341300000000047e+06,2.657754799999999814e+06,1.820433100000000093e+06,1.865283000000000000e+06,2.265272000000000000e+06,2.300544000000000000e+06,1.892800000000000000e+06,1.965952000000000000e+06,2.081632000000000000e+06,1.951285600000000093e+06,1.969957500000000000e+06,1.928416000000000000e+06,2.145623500000000000e+06,2.119482000000000000e+06,1.798592000000000000e+06,2.175552000000000000e+06,1.893376000000000000e+06,1.902627800000000047e+06,2.265272000000000000e+06,2.313819799999999814e+06,2.216687799999999814e+06,1.693352399999999907e+06,1.962432000000000000e+06,2.325060299999999814e+06,1.678377500000000000e+06,1.855296000000000000e+06,1.674643100000000093e+06,2.182208000000000000e+06,2.497027299999999814e+06,2.747454500000000000e+06,2.489558500000000000e+06,2.145623500000000000e+06,1.760384000000000000e+06,1.833824000000000000e+06,1.876896000000000000e+06,1.969957500000000000e+06,1.942400000000000000e+06,1.704555500000000000e+06,2.093341300000000047e+06,2.054848000000000000e+06,3.065249799999999814e+06,2.007338600000000093e+06,1.974880000000000000e+06,2.276475000000000000e+06,2.183041000000000000e+06,1.890496000000000000e+06,1.785504000000000000e+06,1.751968000000000000e+06,1.599881000000000000e+06,1.610368000000000000e+06,1.843584000000000000e+06,1.980736000000000000e+06,2.175572299999999814e+06,1.909408000000000000e+06,1.814688000000000000e+06,2.174656000000000000e+06,1.784512000000000000e+06,2.183041000000000000e+06,1.912704000000000000e+06,1.910272000000000000e+06,2.016576000000000000e+06,2.128000000000000000e+06,2.508155500000000000e+06,2.044719800000000047e+06,2.070861300000000047e+06,1.794336000000000000e+06,2.209219000000000000e+06,1.557248000000000000e+06,2.066464000000000000e+06,2.145623500000000000e+06,2.093341300000000047e+06,3.592319500000000000e+06,3.685753500000000000e+06,2.422265000000000000e+06,1.835360000000000000e+06,2.033480300000000047e+06,2.107328000000000000e+06,2.059488000000000000e+06,2.201676500000000000e+06,1.409241100000000093e+06,1.750112000000000000e+06,1.714816000000000000e+06,2.325060299999999814e+06,1.884480000000000000e+06,2.238208000000000000e+06,2.276475000000000000e+06,1.908864000000000000e+06,2.007338600000000093e+06,1.715758600000000093e+06,1.949536000000000000e+06,2.056288000000000000e+06,1.933376000000000000e+06,2.448331000000000000e+06,2.044320000000000000e+06,2.026208000000000000e+06,1.756768000000000000e+06,1.547562399999999907e+06,1.865504000000000000e+06,2.014368000000000000e+06,1.753139800000000047e+06,1.955020000000000000e+06,2.055616000000000000e+06,1.592288000000000000e+06,1.743488000000000000e+06,1.709824000000000000e+06,1.854752000000000000e+06,1.779488000000000000e+06,1.908864000000000000e+06,1.442851500000000000e+06,2.190509799999999814e+06,2.197978500000000000e+06,1.885888000000000000e+06,1.969056000000000000e+06,1.776096000000000000e+06,1.588641500000000000e+06,1.772160000000000000e+06,1.826816000000000000e+06,1.786240000000000000e+06,2.190509799999999814e+06,1.966223100000000093e+06,1.946688000000000000e+06,1.842912000000000000e+06,1.953728000000000000e+06,2.302653000000000000e+06,1.953856000000000000e+06,2.111976799999999814e+06,2.411062000000000000e+06,2.343768500000000000e+06,2.074208000000000000e+06,1.603579000000000000e+06,2.332529000000000000e+06,2.192576000000000000e+06,2.103808000000000000e+06,2.332529000000000000e+06,2.149394299999999814e+06,1.855520000000000000e+06,1.876800000000000000e+06,1.588384000000000000e+06,1.900160000000000000e+06,1.850464000000000000e+06,2.123216299999999814e+06,2.052188500000000000e+06,2.216687799999999814e+06,1.633120000000000000e+06,1.727776000000000000e+06,1.491435800000000047e+06,1.977426300000000047e+06,1.742720000000000000e+06,1.648640000000000000e+06,1.826720000000000000e+06,1.743904000000000000e+06,1.758976000000000000e+06,1.988896000000000000e+06,1.855200000000000000e+06,1.900512000000000000e+06,1.911488000000000000e+06,1.903456000000000000e+06,1.645472000000000000e+06,1.958754399999999907e+06,1.657952000000000000e+06,1.685024000000000000e+06,1.679680000000000000e+06,1.563616000000000000e+06,2.231625299999999814e+06,2.001472000000000000e+06,1.845984000000000000e+06,1.861548600000000093e+06,1.948224000000000000e+06,2.097920000000000000e+06,1.793152000000000000e+06,2.054624000000000000e+06,2.139328000000000000e+06,2.194207799999999814e+06,1.974112000000000000e+06,2.115747500000000000e+06,2.448331000000000000e+06,1.583200000000000000e+06,1.770624000000000000e+06,2.997956299999999814e+06,1.887690300000000047e+06,1.614464000000000000e+06,2.306351000000000000e+06,2.160561000000000000e+06,1.723264800000000047e+06,1.772384000000000000e+06,1.779281300000000047e+06,2.040949000000000000e+06,1.765184000000000000e+06,1.439153500000000000e+06,2.082064500000000000e+06,1.964864000000000000e+06,2.102784000000000000e+06,1.775547000000000000e+06,2.339997799999999814e+06,2.676352000000000000e+06,3.278258500000000000e+06,2.369946500000000000e+06,2.153092299999999814e+06,2.609058500000000000e+06,2.702642000000000000e+06,2.210752000000000000e+06,2.680161000000000000e+06,2.508155500000000000e+06,2.646477000000000000e+06,1.977426300000000047e+06,2.280246799999999814e+06,2.571789500000000000e+06,2.781138500000000000e+06,2.183041000000000000e+06,2.425999500000000000e+06,2.298882299999999814e+06,2.343768500000000000e+06,2.754848500000000000e+06,2.403556799999999814e+06,2.724973500000000000e+06,2.665223500000000000e+06,3.218508500000000000e+06,3.797859500000000000e+06,3.655803799999999814e+06,2.470812000000000000e+06,2.743720000000000000e+06,2.414796299999999814e+06,2.358707000000000000e+06,2.336768000000000000e+06,2.216687799999999814e+06,2.336299799999999814e+06,2.272704299999999814e+06,2.683820500000000000e+06,2.358707000000000000e+06,2.497027299999999814e+06,2.423744000000000000e+06,2.306351000000000000e+06,2.609058500000000000e+06,2.575523799999999814e+06,3.072718500000000000e+06,2.893244500000000000e+06,2.358707000000000000e+06,3.169887000000000000e+06,2.328831000000000000e+06,2.564246000000000000e+06,2.175572299999999814e+06,2.504496000000000000e+06,2.605398799999999814e+06,2.138432000000000000e+06,2.777329500000000000e+06,2.328831000000000000e+06,1.977426300000000047e+06,2.422265000000000000e+06,2.043456000000000000e+06,2.377415299999999814e+06,2.097075600000000093e+06,1.749369000000000000e+06,2.123216299999999814e+06,2.306351000000000000e+06,2.411062000000000000e+06,2.500687000000000000e+06,2.126976000000000000e+06,2.605398799999999814e+06,2.272704299999999814e+06,2.157312000000000000e+06,1.850345500000000000e+06,2.373644500000000000e+06,2.373644500000000000e+06,1.941408000000000000e+06,2.295184299999999814e+06,2.224156500000000000e+06,2.141312000000000000e+06,2.258624000000000000e+06,2.130686000000000000e+06,2.100810000000000000e+06,2.377415299999999814e+06,2.168103500000000000e+06,2.763904000000000000e+06,2.168103500000000000e+06,2.239094000000000000e+06,2.072096000000000000e+06,2.061472000000000000e+06,4.908014500000000000e+06,2.265272000000000000e+06,2.152960000000000000e+06,2.059658300000000047e+06,2.676352000000000000e+06,2.291413500000000000e+06,2.668883000000000000e+06,2.485749500000000000e+06,2.037248000000000000e+06,2.545648799999999814e+06,2.336512000000000000e+06,1.738202300000000047e+06,2.526902299999999814e+06,1.958754399999999907e+06,2.511964799999999814e+06,2.048417800000000047e+06,1.924800000000000000e+06,2.298882299999999814e+06,1.854079899999999907e+06,1.902048000000000000e+06,1.865283000000000000e+06,1.897536000000000000e+06,2.306351000000000000e+06,1.713728000000000000e+06,2.269006299999999814e+06,1.628128000000000000e+06,2.214848000000000000e+06,1.887690300000000047e+06,1.950880000000000000e+06,2.275648000000000000e+06,1.626022500000000000e+06,2.407327500000000000e+06,2.530562000000000000e+06,1.978176000000000000e+06,1.943816899999999907e+06,2.138154799999999814e+06,1.644768100000000093e+06,2.373644500000000000e+06,2.364608000000000000e+06,2.095808000000000000e+06,2.209219000000000000e+06,2.582992500000000000e+06,2.392072299999999814e+06,1.827901899999999907e+06,2.063392500000000000e+06,2.273152000000000000e+06,1.990746000000000000e+06,2.324239799999999814e+06,2.170152000000000000e+06,2.508089000000000000e+06,2.290092000000000000e+06,2.257280000000000000e+06,2.119482000000000000e+06,1.891936000000000000e+06,2.549308500000000000e+06,2.196736000000000000e+06,2.017634899999999907e+06,1.842876800000000047e+06,2.149394299999999814e+06,2.164331799999999814e+06,2.104544500000000000e+06,2.078330000000000000e+06,2.437203500000000000e+06,1.962488800000000047e+06,2.194782299999999814e+06,2.210112000000000000e+06,2.590461299999999814e+06,2.008514300000000047e+06,2.148416000000000000e+06,1.921255899999999907e+06,2.535981500000000000e+06,2.410588299999999814e+06,2.097056000000000000e+06,2.749423500000000000e+06,2.526401299999999814e+06,2.349652500000000000e+06,2.342246299999999814e+06,2.074112000000000000e+06,2.900638500000000000e+06,2.582992500000000000e+06,2.816661799999999814e+06,2.617384299999999814e+06,2.366175799999999814e+06,2.515624500000000000e+06,4.373476000000000000e+06,2.627879799999999814e+06,2.799735500000000000e+06,2.287715500000000000e+06,2.814673000000000000e+06,2.201676500000000000e+06,2.590461299999999814e+06,2.366175799999999814e+06,1.860410100000000093e+06,1.895205500000000000e+06,1.901920000000000000e+06,1.847392000000000000e+06,1.694688000000000000e+06,2.133718000000000000e+06,1.727360000000000000e+06,1.835794100000000093e+06,2.248016299999999814e+06,1.902144000000000000e+06,2.128913000000000000e+06,1.851136000000000000e+06,2.262536299999999814e+06,1.427914000000000000e+06,1.785056000000000000e+06,1.467648000000000000e+06,1.788768000000000000e+06,1.809769500000000000e+06,1.838304000000000000e+06,1.505120000000000000e+06,1.644608000000000000e+06,2.017850800000000047e+06,1.851584000000000000e+06,1.695136000000000000e+06,1.731808000000000000e+06,1.785152000000000000e+06,1.849056000000000000e+06,2.043750300000000047e+06,1.612512000000000000e+06,2.416020000000000000e+06,2.093304600000000093e+06,1.654720000000000000e+06,1.758848000000000000e+06,3.379133000000000000e+06,1.670240000000000000e+06,1.820032000000000000e+06,2.064147000000000000e+06,1.600160000000000000e+06,1.656224000000000000e+06,1.739456000000000000e+06,1.685024000000000000e+06,2.053138000000000000e+06,1.596064000000000000e+06,2.265807299999999814e+06,1.731712000000000000e+06,1.801440000000000000e+06,2.046852000000000000e+06,1.827904000000000000e+06,1.857504000000000000e+06,2.281380000000000000e+06,1.802528000000000000e+06,1.707424000000000000e+06,1.882496000000000000e+06,1.585984000000000000e+06,1.791072000000000000e+06,1.696364500000000000e+06,1.703936000000000000e+06,1.731712000000000000e+06,1.798944000000000000e+06,1.663296000000000000e+06,1.654592000000000000e+06,1.623136000000000000e+06,1.700672000000000000e+06,1.772480000000000000e+06,1.958016000000000000e+06,1.587296000000000000e+06,1.583712000000000000e+06,1.583296000000000000e+06,1.765952000000000000e+06,1.992107500000000000e+06,2.225459299999999814e+06,1.710688000000000000e+06,1.585888000000000000e+06,1.576032000000000000e+06,1.941952000000000000e+06,1.701120000000000000e+06,1.578656000000000000e+06,1.820032000000000000e+06,1.802528000000000000e+06,1.458241600000000093e+06,3.084830000000000000e+06,1.716672000000000000e+06,1.834816000000000000e+06,1.674912000000000000e+06,1.841696000000000000e+06,1.616960000000000000e+06,1.999765399999999907e+06,1.510080000000000000e+06,1.460192000000000000e+06,1.803727399999999907e+06,1.614368000000000000e+06,1.816000000000000000e+06,1.710688000000000000e+06,2.105622500000000000e+06,1.485047300000000047e+06,1.356690800000000047e+06,1.585344800000000047e+06,1.632576000000000000e+06,1.972477500000000000e+06,1.674912000000000000e+06,2.062867300000000047e+06,1.728640000000000000e+06,1.812160000000000000e+06,1.349453800000000047e+06,2.102920799999999814e+06,1.723328000000000000e+06,1.808026399999999907e+06,1.564576000000000000e+06,1.630673600000000093e+06,2.058154300000000047e+06,1.646240000000000000e+06,2.099993500000000000e+06,1.842048000000000000e+06,1.642784000000000000e+06,1.718976000000000000e+06,1.710144000000000000e+06,1.768128000000000000e+06,2.128001500000000000e+06,1.878112000000000000e+06,1.451812100000000093e+06,1.743680000000000000e+06,1.915872000000000000e+06,1.577664000000000000e+06,2.285058299999999814e+06,1.678400000000000000e+06,1.909056000000000000e+06,1.979331399999999907e+06,1.863811000000000000e+06,1.889856000000000000e+06,2.050673600000000093e+06,1.864608000000000000e+06,1.697856000000000000e+06,1.658816600000000093e+06,1.872261000000000000e+06,1.426057000000000000e+06,2.422265000000000000e+06,1.442093100000000093e+06,2.133120000000000000e+06,1.800907800000000047e+06,1.862976000000000000e+06,2.168104000000000000e+06,1.962656000000000000e+06,2.070874300000000047e+06,1.879520000000000000e+06,1.940192000000000000e+06,1.621856000000000000e+06,1.866144000000000000e+06,2.164992000000000000e+06,1.847968000000000000e+06,1.876896000000000000e+06,2.157577799999999814e+06,1.809760000000000000e+06,1.737696000000000000e+06,1.903232000000000000e+06,2.053728000000000000e+06,1.908288000000000000e+06,1.912964800000000047e+06,2.124544000000000000e+06,1.664627000000000000e+06,1.884352000000000000e+06,1.882944000000000000e+06,2.217052299999999814e+06,1.681440000000000000e+06,2.141925500000000000e+06,1.787136000000000000e+06,1.936508000000000000e+06,2.467066500000000000e+06,2.429734799999999814e+06,2.511964799999999814e+06,2.784798000000000000e+06,2.657754799999999814e+06,2.900638500000000000e+06,3.999739799999999814e+06,3.980993000000000000e+06,3.285727299999999814e+06,3.072718500000000000e+06,3.266980500000000000e+06,3.693222299999999814e+06,2.546055299999999814e+06,2.325060299999999814e+06,2.306496000000000000e+06,2.140033000000000000e+06,1.840512000000000000e+06,1.730176000000000000e+06,1.704928000000000000e+06,1.540832000000000000e+06,1.656672000000000000e+06,1.973096100000000093e+06,1.520313800000000047e+06,1.626400000000000000e+06,1.672416000000000000e+06,1.718208000000000000e+06,1.816768000000000000e+06,1.760423899999999907e+06,1.742944000000000000e+06,2.277551000000000000e+06,2.236682299999999814e+06,2.199975000000000000e+06,2.239686000000000000e+06,1.572679500000000000e+06,1.892928000000000000e+06,1.877216000000000000e+06,1.593344000000000000e+06,1.705152000000000000e+06,2.055923800000000047e+06,2.168103500000000000e+06,2.500687000000000000e+06,2.644125799999999814e+06,2.392390000000000000e+06,2.261760000000000000e+06,1.954624000000000000e+06,2.115747500000000000e+06,2.093152000000000000e+06,2.710036000000000000e+06,1.981198000000000000e+06,2.072096800000000047e+06,1.600928000000000000e+06,1.538519399999999907e+06,2.296477500000000000e+06,1.853140800000000047e+06,2.206332299999999814e+06,1.617925500000000000e+06,2.384832000000000000e+06,1.853440000000000000e+06,2.037920000000000000e+06,1.558939399999999907e+06,1.964640000000000000e+06,1.823872000000000000e+06,1.844778399999999907e+06,1.962160000000000000e+06,2.183936000000000000e+06,1.741132000000000000e+06,2.125568000000000000e+06,1.957376000000000000e+06,1.777728000000000000e+06,2.157577799999999814e+06,2.121664000000000000e+06,1.915872000000000000e+06,2.442581299999999814e+06,1.816704899999999907e+06,1.804736000000000000e+06,1.932160000000000000e+06,1.834912000000000000e+06,1.926336000000000000e+06,2.073216000000000000e+06,2.208149500000000000e+06,1.658133100000000093e+06,1.851008000000000000e+06,1.604736000000000000e+06,1.850134000000000000e+06,1.645224000000000000e+06,1.722880000000000000e+06,1.865972300000000047e+06,1.933920000000000000e+06,2.226254500000000000e+06,1.976320000000000000e+06,1.662488500000000000e+06,1.854752000000000000e+06,2.062445300000000047e+06,1.861664000000000000e+06,1.993088000000000000e+06,1.803744000000000000e+06,1.730080000000000000e+06,1.714592000000000000e+06,1.703488000000000000e+06,2.103851799999999814e+06,1.750784000000000000e+06,2.014807399999999907e+06,1.957248000000000000e+06,2.133507500000000000e+06,1.941408000000000000e+06,1.854528000000000000e+06,1.830656000000000000e+06,1.865056000000000000e+06,1.947776000000000000e+06,1.599881000000000000e+06,1.880416000000000000e+06,1.991791800000000047e+06,2.091712000000000000e+06,2.265429000000000000e+06,1.850730399999999907e+06,1.743488000000000000e+06,2.099813000000000000e+06,2.595446000000000000e+06,1.767488000000000000e+06,1.780352000000000000e+06,2.254058000000000000e+06,1.910624000000000000e+06,1.880512000000000000e+06,2.038592000000000000e+06,1.982176000000000000e+06,1.896604800000000047e+06,2.230311299999999814e+06,1.603706300000000047e+06,1.835904000000000000e+06,2.393226000000000000e+06,1.634624000000000000e+06,1.748384000000000000e+06,1.630253600000000093e+06,1.823200000000000000e+06,1.659040000000000000e+06,1.622176000000000000e+06,1.511445000000000000e+06,1.695232000000000000e+06,1.563578000000000000e+06,2.841837500000000000e+06,1.737056000000000000e+06,1.728768000000000000e+06,1.880960000000000000e+06,1.719296000000000000e+06,1.634011500000000000e+06,1.506080000000000000e+06,1.843040000000000000e+06,1.477955300000000047e+06,1.677184000000000000e+06,1.892384000000000000e+06,1.932082600000000093e+06,1.480823800000000047e+06,1.766272000000000000e+06,1.719168000000000000e+06,1.654720000000000000e+06,1.793248000000000000e+06,1.756672000000000000e+06,1.683488000000000000e+06,2.010176000000000000e+06,1.950432000000000000e+06,2.397559000000000000e+06,1.827040000000000000e+06,2.011098000000000000e+06,1.802976000000000000e+06,1.943616000000000000e+06,2.097294000000000000e+06,1.912928000000000000e+06,1.885248000000000000e+06,1.857056000000000000e+06,2.171328000000000000e+06,2.479938000000000000e+06,1.812258000000000000e+06,1.815232000000000000e+06,1.831517300000000047e+06,1.755904000000000000e+06,1.780896000000000000e+06,1.467267600000000093e+06,2.003604300000000047e+06,2.369946500000000000e+06,2.055923800000000047e+06,1.793696000000000000e+06,2.123216299999999814e+06,1.715040000000000000e+06,1.844768000000000000e+06,1.869054800000000047e+06,2.328831000000000000e+06,1.869120000000000000e+06,2.076640000000000000e+06,2.108278799999999814e+06,1.943816899999999907e+06,1.611085000000000000e+06,1.874816000000000000e+06,1.600832000000000000e+06,1.736928000000000000e+06,1.820576000000000000e+06,1.827901899999999907e+06,1.487701300000000047e+06,2.175572299999999814e+06,2.201676500000000000e+06,1.282124000000000000e+06,1.962488800000000047e+06,1.754048000000000000e+06,1.681216000000000000e+06,1.702848000000000000e+06,1.454091000000000000e+06,1.668608000000000000e+06,1.857814300000000047e+06,2.085798800000000047e+06,1.746976000000000000e+06,1.596110300000000047e+06,1.784288000000000000e+06,1.618368000000000000e+06,1.771744000000000000e+06,1.689152000000000000e+06,1.674592000000000000e+06,1.912704000000000000e+06,1.712224000000000000e+06,1.489184000000000000e+06,1.244779300000000047e+06,1.845888000000000000e+06,1.998144000000000000e+06,1.906528000000000000e+06,1.698944000000000000e+06,1.887690300000000047e+06,1.808992000000000000e+06,1.606784000000000000e+06,2.033480300000000047e+06,1.662752000000000000e+06,1.693376000000000000e+06,1.743040000000000000e+06,1.717120000000000000e+06,1.684896000000000000e+06,1.323239500000000000e+06,1.921152000000000000e+06,1.661888000000000000e+06,2.291413500000000000e+06,1.894560000000000000e+06,1.851360000000000000e+06,1.848928000000000000e+06,1.584800000000000000e+06,1.958754399999999907e+06,1.831673600000000093e+06,2.111976799999999814e+06,1.822336000000000000e+06,1.379328800000000047e+06,1.571936000000000000e+06,1.586752000000000000e+06,1.780576000000000000e+06,1.632576000000000000e+06,1.716576000000000000e+06,1.784608000000000000e+06,1.547562399999999907e+06,1.579712000000000000e+06,2.070861300000000047e+06,1.479264000000000000e+06,2.018542800000000047e+06,1.506446899999999907e+06,1.521384399999999907e+06,1.624672000000000000e+06,1.525504000000000000e+06,2.216687799999999814e+06,1.753139800000000047e+06,1.764343800000000047e+06,1.532624899999999907e+06,1.781568000000000000e+06,1.697856000000000000e+06,1.820433100000000093e+06,1.745671000000000000e+06,2.074432000000000000e+06,1.931264000000000000e+06,1.750784000000000000e+06,1.799808000000000000e+06,2.022313500000000000e+06,2.052188500000000000e+06,1.969957500000000000e+06,1.979968000000000000e+06,1.871968000000000000e+06,2.007338600000000093e+06,1.656544000000000000e+06,2.852166299999999814e+06,2.141925500000000000e+06,2.100810000000000000e+06,2.321362299999999814e+06,2.119482000000000000e+06,1.487701300000000047e+06,1.820433100000000093e+06,1.869664000000000000e+06,1.988666800000000047e+06,1.910133800000000047e+06,2.369946500000000000e+06,1.706560000000000000e+06,2.037251000000000000e+06,1.719168000000000000e+06,2.044719800000000047e+06,1.609600000000000000e+06,1.734431500000000000e+06,1.739232000000000000e+06,1.785280000000000000e+06,3.319411299999999814e+06,1.690112000000000000e+06,1.716448000000000000e+06,1.851232000000000000e+06,1.756000000000000000e+06,1.558848000000000000e+06,1.803200000000000000e+06,1.825504000000000000e+06,1.834688000000000000e+06,1.871296000000000000e+06,1.731712000000000000e+06,1.536359300000000047e+06,1.567840000000000000e+06,1.489184000000000000e+06,1.646464000000000000e+06,1.747520000000000000e+06,2.347466500000000000e+06,1.453888000000000000e+06,1.932540000000000000e+06,1.671008000000000000e+06,1.878112000000000000e+06,2.332529000000000000e+06,1.809230000000000000e+06,1.698400000000000000e+06,1.640480000000000000e+06,1.852896000000000000e+06,1.659705600000000093e+06,2.388582000000000000e+06,1.786750000000000000e+06,2.287715500000000000e+06,2.146432000000000000e+06,2.264192000000000000e+06,2.212917000000000000e+06,1.955168000000000000e+06,1.832736000000000000e+06,1.888192000000000000e+06,2.074595800000000047e+06,2.265272000000000000e+06,1.937664000000000000e+06,2.232704000000000000e+06,2.156863000000000000e+06,2.351424000000000000e+06,2.232512000000000000e+06,2.355392000000000000e+06,2.392390000000000000e+06,2.637632000000000000e+06,2.680161000000000000e+06,2.313819799999999814e+06,2.313792000000000000e+06,2.265272000000000000e+06,2.792267000000000000e+06,2.190464000000000000e+06,2.560586299999999814e+06,2.123776000000000000e+06,2.444672299999999814e+06,2.399858799999999814e+06,2.057504000000000000e+06,2.167680000000000000e+06,2.044719800000000047e+06,1.906399500000000000e+06,2.220385799999999814e+06,2.033480300000000047e+06,1.988000000000000000e+06,1.939648000000000000e+06,2.239094000000000000e+06,1.861548600000000093e+06,1.709504000000000000e+06,2.422265000000000000e+06,2.161984000000000000e+06,2.280246799999999814e+06,2.212917000000000000e+06,1.582528000000000000e+06,1.756875000000000000e+06,2.012832000000000000e+06,1.883992300000000047e+06,1.973691899999999907e+06,1.638112000000000000e+06,2.186739000000000000e+06,1.836224000000000000e+06,1.753280000000000000e+06,1.686208000000000000e+06,1.547840000000000000e+06,1.459680000000000000e+06,2.044719800000000047e+06,1.777728000000000000e+06,1.689248000000000000e+06,1.726144000000000000e+06,1.720064000000000000e+06,1.872512000000000000e+06,1.677408000000000000e+06,2.037251000000000000e+06,2.007338600000000093e+06,1.745760000000000000e+06,1.655680000000000000e+06,1.668928000000000000e+06,1.734431500000000000e+06,1.427914000000000000e+06,1.652864000000000000e+06,1.951285600000000093e+06,1.510181300000000047e+06,2.002016000000000000e+06,1.794336000000000000e+06,2.254068799999999814e+06,2.384884000000000000e+06,1.801344000000000000e+06,2.088960000000000000e+06,2.033480300000000047e+06,1.764736000000000000e+06,2.026011500000000000e+06,1.847392000000000000e+06,1.981504000000000000e+06,1.874816000000000000e+06,1.727456000000000000e+06,1.719616000000000000e+06,1.996135500000000000e+06,1.469029500000000000e+06,2.220385799999999814e+06,1.533792000000000000e+06,1.596110300000000047e+06,1.548608000000000000e+06,2.026011500000000000e+06,1.874368000000000000e+06,1.737152000000000000e+06,2.171801500000000000e+06,1.895008000000000000e+06,1.712024300000000047e+06,2.545648799999999814e+06,1.908192000000000000e+06,2.036160000000000000e+06,1.740736000000000000e+06,1.837440000000000000e+06,2.097075600000000093e+06,1.847616000000000000e+06,2.003604300000000047e+06,2.093341300000000047e+06,2.183041000000000000e+06,1.633984000000000000e+06,1.965952000000000000e+06,1.657216000000000000e+06,1.830528000000000000e+06,1.686976000000000000e+06,1.860352000000000000e+06,2.455874500000000000e+06,2.138154799999999814e+06,2.201676500000000000e+06,2.022313500000000000e+06,2.332529000000000000e+06,1.697086800000000047e+06,2.381113299999999814e+06,1.760609500000000000e+06,2.201676500000000000e+06,1.653184000000000000e+06,2.083296000000000000e+06,2.291413500000000000e+06,2.123216299999999814e+06,2.680161000000000000e+06,1.523232000000000000e+06,1.394303600000000093e+06,1.712960000000000000e+06,1.475392000000000000e+06,1.808224000000000000e+06,1.545888000000000000e+06,1.733024000000000000e+06,2.134456799999999814e+06,1.671744000000000000e+06,1.786688000000000000e+06,1.831840000000000000e+06,1.872752800000000047e+06,2.029782300000000047e+06,2.022313500000000000e+06,1.709696000000000000e+06,1.644736000000000000e+06,1.955168000000000000e+06,1.832064000000000000e+06,2.027296000000000000e+06,1.712024300000000047e+06,2.657754799999999814e+06,1.551296800000000047e+06,2.059658300000000047e+06,2.246600000000000000e+06,1.779264000000000000e+06,1.498978100000000093e+06,1.966223100000000093e+06,1.891461000000000000e+06,1.593792000000000000e+06,2.093341300000000047e+06,1.394303600000000093e+06,1.697086800000000047e+06,1.525824000000000000e+06,2.399858799999999814e+06,1.428960000000000000e+06,1.771812500000000000e+06,1.891461000000000000e+06,2.216687799999999814e+06,1.956160000000000000e+06,2.040949000000000000e+06,1.645600000000000000e+06,1.591072000000000000e+06,1.293363500000000000e+06,1.573704000000000000e+06,1.622288300000000047e+06,1.775547000000000000e+06,2.018542800000000047e+06,1.776416000000000000e+06,1.632672000000000000e+06,2.026011500000000000e+06,2.011073000000000000e+06,1.774016000000000000e+06,1.495243800000000047e+06,1.486144000000000000e+06,1.443136000000000000e+06,1.577568000000000000e+06,1.509632000000000000e+06,1.573440000000000000e+06,1.483456000000000000e+06,1.876523500000000000e+06,1.658944000000000000e+06,1.895159000000000000e+06,1.891461000000000000e+06,1.834368000000000000e+06,1.644768100000000093e+06,1.652236899999999907e+06,1.943816899999999907e+06,2.321362299999999814e+06,1.853312000000000000e+06,1.625408000000000000e+06,1.443008000000000000e+06,1.458176000000000000e+06,1.931392000000000000e+06,1.468288000000000000e+06,1.730944000000000000e+06,2.160561000000000000e+06,1.667174399999999907e+06,2.216687799999999814e+06,2.089533300000000047e+06,1.835408000000000000e+06,1.925071300000000047e+06,1.859680000000000000e+06,1.768448000000000000e+06,2.627879799999999814e+06,2.190509799999999814e+06,2.941866000000000000e+06,2.822142000000000000e+06,2.609058500000000000e+06,2.011073000000000000e+06,2.114112000000000000e+06,2.721313799999999814e+06,1.902627800000000047e+06,2.859635000000000000e+06,2.206272000000000000e+06,2.650286000000000000e+06,2.179270299999999814e+06,2.115747500000000000e+06,2.255360000000000000e+06,2.429734799999999814e+06,2.303232000000000000e+06,1.801761300000000047e+06,2.183041000000000000e+06,2.631539500000000000e+06,1.794292500000000000e+06,2.089533300000000047e+06,2.545648799999999814e+06,2.186368000000000000e+06,1.973691899999999907e+06,2.134976000000000000e+06,2.930588000000000000e+06,2.330496000000000000e+06,2.553117500000000000e+06,2.078330000000000000e+06,2.545648799999999814e+06,1.760609500000000000e+06,1.973691899999999907e+06,2.325060299999999814e+06,1.947551300000000047e+06,2.148544000000000000e+06,2.131392000000000000e+06,2.455874500000000000e+06,2.120000000000000000e+06,2.339997799999999814e+06,2.126914299999999814e+06,2.254848000000000000e+06,2.701760000000000000e+06,2.447168000000000000e+06,2.620411000000000000e+06,2.852166299999999814e+06,2.396124500000000000e+06,2.680161000000000000e+06,2.437203500000000000e+06,2.452140000000000000e+06,2.461504000000000000e+06,2.243008000000000000e+06,2.242829299999999814e+06,2.085798800000000047e+06,2.131520000000000000e+06,2.399424000000000000e+06,2.388582000000000000e+06,1.655971300000000047e+06,2.368960000000000000e+06,2.027200000000000000e+06,2.403556799999999814e+06,2.269006299999999814e+06,2.411062000000000000e+06,2.479296000000000000e+06,2.347466500000000000e+06,2.855826000000000000e+06,2.619328000000000000e+06,2.601664500000000000e+06,2.373644500000000000e+06,2.519433500000000000e+06,2.417984000000000000e+06,2.612867500000000000e+06,1.981198000000000000e+06,2.373644500000000000e+06,2.523093000000000000e+06,2.358707000000000000e+06,2.075328000000000000e+06,2.269006299999999814e+06,2.350016000000000000e+06,2.134456799999999814e+06,2.751188799999999814e+06,3.020362500000000000e+06,2.362112000000000000e+06,2.624070500000000000e+06,2.781138500000000000e+06,2.556852000000000000e+06,2.497027299999999814e+06,2.668883000000000000e+06,2.396124500000000000e+06,2.448331000000000000e+06,2.657754799999999814e+06,2.979209799999999814e+06,2.792267000000000000e+06,2.635348500000000000e+06,2.967932000000000000e+06,2.411062000000000000e+06,2.556852000000000000e+06,2.508155500000000000e+06,2.310121799999999814e+06,2.627879799999999814e+06,2.283944799999999814e+06,2.564246000000000000e+06,2.504496000000000000e+06,3.154949500000000000e+06,2.960463000000000000e+06,2.739911000000000000e+06,2.563008000000000000e+06,2.395584000000000000e+06,2.672692299999999814e+06,2.691438799999999814e+06,2.822142000000000000e+06,2.986678500000000000e+06,2.586727000000000000e+06,2.483840000000000000e+06,2.355009000000000000e+06,2.807204500000000000e+06,2.631539500000000000e+06,2.766272000000000000e+06,2.519433500000000000e+06,2.478280500000000000e+06,2.736251299999999814e+06,3.237105500000000000e+06,2.478280500000000000e+06,2.440974299999999814e+06,2.691438799999999814e+06,2.515624500000000000e+06,2.414796299999999814e+06,2.582992500000000000e+06,2.026011500000000000e+06,2.440974299999999814e+06,2.467152299999999814e+06,2.183041000000000000e+06,2.283584000000000000e+06,2.046112000000000000e+06,2.141925500000000000e+06,1.753139800000000047e+06,1.897632000000000000e+06,1.977184000000000000e+06,1.783015800000000047e+06,2.231625299999999814e+06,2.459608799999999814e+06,1.487701300000000047e+06,2.519433500000000000e+06,1.887552000000000000e+06,2.519433500000000000e+06,2.083840000000000000e+06,2.137984000000000000e+06,1.854079899999999907e+06,2.287715500000000000e+06,1.997728000000000000e+06,2.455874500000000000e+06,2.016032000000000000e+06,2.053632000000000000e+06,2.190509799999999814e+06,1.928805800000000047e+06,2.119482000000000000e+06,2.143424000000000000e+06,2.250334500000000000e+06,2.792267000000000000e+06,2.126914299999999814e+06,2.392390000000000000e+06,2.687629799999999814e+06,2.653945500000000000e+06,2.298882299999999814e+06,2.033480300000000047e+06,2.083072000000000000e+06,2.283136000000000000e+06,1.951285600000000093e+06,2.099776000000000000e+06,2.781138500000000000e+06,2.440974299999999814e+06,2.597930000000000000e+06,1.845216000000000000e+06,2.601664500000000000e+06,2.011744000000000000e+06,2.044719800000000047e+06,2.250334500000000000e+06,2.158784000000000000e+06,2.052736000000000000e+06,1.834816000000000000e+06,2.067127000000000000e+06,2.620411000000000000e+06,1.969957500000000000e+06,2.104544500000000000e+06,2.239744000000000000e+06,2.250334500000000000e+06,2.526902299999999814e+06,2.373644500000000000e+06,2.209219000000000000e+06,2.074112000000000000e+06,2.082064500000000000e+06,1.726962800000000047e+06,2.055923800000000047e+06,2.668883000000000000e+06,2.175572299999999814e+06,2.250334500000000000e+06,2.620411000000000000e+06,2.276475000000000000e+06,2.276475000000000000e+06,2.414796299999999814e+06,1.983040000000000000e+06,1.947551300000000047e+06,2.302653000000000000e+06,2.153092299999999814e+06,2.078330000000000000e+06,2.124416000000000000e+06,2.676352000000000000e+06,2.126080000000000000e+06,2.138154799999999814e+06,1.685883600000000093e+06,2.388582000000000000e+06,2.545648799999999814e+06,2.026011500000000000e+06,2.568055000000000000e+06,1.951285600000000093e+06,2.156224000000000000e+06,2.332480000000000000e+06,2.239094000000000000e+06,2.368064000000000000e+06,2.523093000000000000e+06,2.070861300000000047e+06,2.493218000000000000e+06,2.231168000000000000e+06,2.188608000000000000e+06,2.440974299999999814e+06,2.205448299999999814e+06,2.224256000000000000e+06,2.381113299999999814e+06,2.261537500000000000e+06,2.172800000000000000e+06,2.295184299999999814e+06,2.280246799999999814e+06,2.769860500000000000e+06,2.207616000000000000e+06,2.504496000000000000e+06,2.519433500000000000e+06,2.212672000000000000e+06,2.190509799999999814e+06,2.339997799999999814e+06,2.517376000000000000e+06,2.190509799999999814e+06,2.586727000000000000e+06,2.429696000000000000e+06,2.369946500000000000e+06,2.250334500000000000e+06,2.538030500000000000e+06,2.398080000000000000e+06,2.433505500000000000e+06,2.657754799999999814e+06,2.227854500000000000e+06,2.242829299999999814e+06,2.485749500000000000e+06,3.154949500000000000e+06,2.369946500000000000e+06,2.448331000000000000e+06,2.582992500000000000e+06,3.046428500000000000e+06,2.429734799999999814e+06,2.437203500000000000e+06,2.523093000000000000e+06,2.549308500000000000e+06,2.676352000000000000e+06,2.941866000000000000e+06,2.807204500000000000e+06,2.467152299999999814e+06,3.184824500000000000e+06,2.590461299999999814e+06,2.500687000000000000e+06,2.582992500000000000e+06,2.459608799999999814e+06,2.680161000000000000e+06,2.717579500000000000e+06,2.956803500000000000e+06,2.631539500000000000e+06,2.695098500000000000e+06,2.982869500000000000e+06,2.792267000000000000e+06,3.009159500000000000e+06,2.728782500000000000e+06,2.796076000000000000e+06,2.448331000000000000e+06,2.859635000000000000e+06,2.739911000000000000e+06,2.766201000000000000e+06,2.803544799999999814e+06,3.005425000000000000e+06,2.485749500000000000e+06,2.777408000000000000e+06,3.596053799999999814e+06,2.433505500000000000e+06,2.695098500000000000e+06,2.713845000000000000e+06,2.982869500000000000e+06,2.493218000000000000e+06,2.657754799999999814e+06,3.027831299999999814e+06,2.870763500000000000e+06,2.971741000000000000e+06,2.736251299999999814e+06,4.048361299999999814e+06,2.960463000000000000e+06,2.915650500000000000e+06,4.003399500000000000e+06,2.650286000000000000e+06,3.083847000000000000e+06,2.919459799999999814e+06,2.975400500000000000e+06,3.207156000000000000e+06,2.938057000000000000e+06,2.994222000000000000e+06,2.683820500000000000e+06,2.930588000000000000e+06,3.072718500000000000e+06,3.095124799999999814e+06,2.911916299999999814e+06,2.530562000000000000e+06,2.874572500000000000e+06,2.986678500000000000e+06,2.736251299999999814e+06,3.252043000000000000e+06,2.938057000000000000e+06,2.956803500000000000e+06,2.934397299999999814e+06,3.457732500000000000e+06,3.042768799999999814e+06,3.050237500000000000e+06,3.364298500000000000e+06,3.480138799999999814e+06,2.938057000000000000e+06,3.147406000000000000e+06,2.781138500000000000e+06,2.997956299999999814e+06,2.863369500000000000e+06,3.042768799999999814e+06,3.188558799999999814e+06,2.743720000000000000e+06,2.833419799999999814e+06,2.594121000000000000e+06,2.713845000000000000e+06,2.822142000000000000e+06,2.724973500000000000e+06,3.076672000000000000e+06,2.728782500000000000e+06,2.784798000000000000e+06,3.128659500000000000e+06,2.784798000000000000e+06,3.115840000000000000e+06,3.382895500000000000e+06,3.027831299999999814e+06,3.117531000000000000e+06,3.091315500000000000e+06,3.140012000000000000e+06,3.053972000000000000e+06,3.188558799999999814e+06,3.401642299999999814e+06,3.547432299999999814e+06,5.158367000000000000e+06,3.610991299999999814e+06,3.334348799999999814e+06,2.949334799999999814e+06,2.773669799999999814e+06,3.285727299999999814e+06,3.349286299999999814e+06,3.106253000000000000e+06,3.539963500000000000e+06,3.143746299999999814e+06,2.930588000000000000e+06,3.607257000000000000e+06,3.308133500000000000e+06,3.420239500000000000e+06,3.315677000000000000e+06,3.764250000000000000e+06,3.068909500000000000e+06,3.192218500000000000e+06,3.068909500000000000e+06,2.781138500000000000e+06,3.177281000000000000e+06,2.736251299999999814e+06,2.837079500000000000e+06,2.769860500000000000e+06,2.934397299999999814e+06,3.311942500000000000e+06,2.599872000000000000e+06,2.964272299999999814e+06,2.651264000000000000e+06,2.582992500000000000e+06,2.852166299999999814e+06,2.497027299999999814e+06,2.541632000000000000e+06,2.769860500000000000e+06,3.633397500000000000e+06,3.364298500000000000e+06,3.502545000000000000e+06,2.949334799999999814e+06,2.960463000000000000e+06,2.672692299999999814e+06,2.474621000000000000e+06,2.459608799999999814e+06,2.452140000000000000e+06,2.762392000000000000e+06,2.493218000000000000e+06,2.605398799999999814e+06,2.732517000000000000e+06,3.057706299999999814e+06,3.655803799999999814e+06,3.472670000000000000e+06,3.681944500000000000e+06,3.525026000000000000e+06,3.143746299999999814e+06,3.338008500000000000e+06,2.777329500000000000e+06,3.338008500000000000e+06,2.852166299999999814e+06,3.293196000000000000e+06,3.024097000000000000e+06,3.480138799999999814e+06,3.349286299999999814e+06,2.982869500000000000e+06,3.218508500000000000e+06,3.386704799999999814e+06,3.416579799999999814e+06,3.936106000000000000e+06,3.820265500000000000e+06,3.065249799999999814e+06,3.154949500000000000e+06,3.371767299999999814e+06,3.169887000000000000e+06,3.207156000000000000e+06,3.222168000000000000e+06,3.259512000000000000e+06,3.435177000000000000e+06,3.678284799999999814e+06,3.214699500000000000e+06,3.999739799999999814e+06,3.558560500000000000e+06,3.906231000000000000e+06,3.648335000000000000e+06,3.435177000000000000e+06,3.270789799999999814e+06,3.207156000000000000e+06,2.982869500000000000e+06,3.132468500000000000e+06,3.382895500000000000e+06,3.035300000000000000e+06,3.375427000000000000e+06,3.599713500000000000e+06,3.655803799999999814e+06,3.599713500000000000e+06,3.883899500000000000e+06,3.760441000000000000e+06,3.667007000000000000e+06,3.659463500000000000e+06,3.453923500000000000e+06,3.667007000000000000e+06,3.386704799999999814e+06,3.390364500000000000e+06,3.132468500000000000e+06,3.409111000000000000e+06,3.681944500000000000e+06,4.025805500000000000e+06,3.442795000000000000e+06,3.222168000000000000e+06,3.681944500000000000e+06,4.564228000000000000e+06,3.824074799999999814e+06,5.465034000000000000e+06,3.831543500000000000e+06,3.723097299999999814e+06,5.098617000000000000e+06,4.194151299999999814e+06,3.502545000000000000e+06,3.906231000000000000e+06,3.704350500000000000e+06,3.472670000000000000e+06,4.938039000000000000e+06,4.037083500000000000e+06,3.917508799999999814e+06,4.276307500000000000e+06,4.141720500000000000e+06,3.771718799999999814e+06,4.227686000000000000e+06,4.291245000000000000e+06,3.771718799999999814e+06,4.070767500000000000e+06,4.156658000000000000e+06,4.388413500000000000e+06,3.924977500000000000e+06,3.891293500000000000e+06,4.190417000000000000e+06,4.025805500000000000e+06,4.268913500000000000e+06,4.111845500000000000e+06,3.681944500000000000e+06,3.427708000000000000e+06,3.663347299999999814e+06,3.745503500000000000e+06,3.543623000000000000e+06,3.360489500000000000e+06,2.949334799999999814e+06,2.751188799999999814e+06,3.136128000000000000e+06,2.295184299999999814e+06,2.231625299999999814e+06,1.929632000000000000e+06,1.525118800000000047e+06,1.687200000000000000e+06,1.644768100000000093e+06,1.247648000000000000e+06,1.355840000000000000e+06,1.291200000000000000e+06,1.187168000000000000e+06,1.028576000000000000e+06,7.816480000000000000e+05,7.800800000000000000e+05,6.700960000000000000e+05,6.703040000000000000e+05,5.496800000000000000e+05,5.090960000000000000e+05,4.472880000000000000e+05,3.494720000000000000e+05,3.110080000000000000e+05,2.522280000000000000e+05,2.144560000000000000e+05,1.647360000000000000e+05,1.497040000000000000e+05,1.035700000000000000e+05,9.904200000000000000e+04,7.481400000000000000e+04,5.392600000000000000e+04,4.018000000000000000e+04,3.827400000000000000e+04,2.433900000000000000e+04,1.742500000000000000e+04,2.173300000000000000e+04,1.492000000000000000e+04,9.812000000000000000e+03,9.611000000000000000e+03,1.041300000000000000e+04,8.610000000000000000e+03,8.109000000000000000e+03,4.705000000000000000e+03,5.606000000000000000e+03,5.806000000000000000e+03,4.004000000000000000e+03,4.905000000000000000e+03,4.805000000000000000e+03,4.805000000000000000e+03,3.003000000000000000e+03,3.904000000000000000e+03,4.404000000000000000e+03,3.403000000000000000e+03,4.204000000000000000e+03,4.805000000000000000e+03,5.606000000000000000e+03,3.003000000000000000e+03,4.104000000000000000e+03,3.804000000000000000e+03,3.003000000000000000e+03,1.801000000000000000e+03,3.203000000000000000e+03,2.402000000000000000e+03,3.503000000000000000e+03,nan
4.795250000000000057e+01,1.476880000000000000e+05,3.072400000000000000e+05,3.359280000000000000e+05,4.645920000000000000e+05,6.349440000000000000e+05,7.203360000000000000e+05,8.342560000000000000e+05,2.639159500000000000e+06,1.052288000000000000e+06,1.064000000000000000e+06,1.846611100000000093e+06,1.599744000000000000e+06,1.774464000000000000e+06,1.977426300000000047e+06,2.062272000000000000e+06,1.883992300000000047e+06,1.984932399999999907e+06,2.620411000000000000e+06,2.297344000000000000e+06,2.321362299999999814e+06,2.444672299999999814e+06,2.093341300000000047e+06,2.479872000000000000e+06,2.736251299999999814e+06,2.399858799999999814e+06,2.377415299999999814e+06,2.617280000000000000e+06,2.568055000000000000e+06,2.471616000000000000e+06,2.568055000000000000e+06,2.728782500000000000e+06,2.859635000000000000e+06,2.336299799999999814e+06,2.790656000000000000e+06,2.463268500000000000e+06,2.366175799999999814e+06,2.283944799999999814e+06,2.620411000000000000e+06,2.076768000000000000e+06,2.661414500000000000e+06,2.369946500000000000e+06,2.070016000000000000e+06,2.304704000000000000e+06,2.186739000000000000e+06,2.191808000000000000e+06,2.122624000000000000e+06,2.153088000000000000e+06,2.374336000000000000e+06,1.816698800000000047e+06,2.526902299999999814e+06,2.347466500000000000e+06,2.197184000000000000e+06,2.949334799999999814e+06,2.298882299999999814e+06,2.134456799999999814e+06,2.348736000000000000e+06,2.149394299999999814e+06,1.876523500000000000e+06,1.977426300000000047e+06,2.049408000000000000e+06,1.779264000000000000e+06,1.809230000000000000e+06,2.212288000000000000e+06,2.530562000000000000e+06,2.129728000000000000e+06,1.917602500000000000e+06,1.986560000000000000e+06,2.429248000000000000e+06,2.388582000000000000e+06,2.952994500000000000e+06,2.019680000000000000e+06,2.254068799999999814e+06,2.575523799999999814e+06,1.940008800000000047e+06,2.269120000000000000e+06,2.156863000000000000e+06,2.269568000000000000e+06,2.040949000000000000e+06,2.151616000000000000e+06,1.958754399999999907e+06,2.168103500000000000e+06,2.377415299999999814e+06,2.029782300000000047e+06,2.530562000000000000e+06,2.111808000000000000e+06,2.620411000000000000e+06,2.328831000000000000e+06,2.908182000000000000e+06,1.700821100000000093e+06,2.313819799999999814e+06,2.691438799999999814e+06,2.287715500000000000e+06,2.317591500000000000e+06,4.395957000000000000e+06,2.212917000000000000e+06,2.458240000000000000e+06,2.485749500000000000e+06,2.220385799999999814e+06,2.366175799999999814e+06,2.336299799999999814e+06,2.575523799999999814e+06,2.698907500000000000e+06,2.190509799999999814e+06,2.160561000000000000e+06,2.526902299999999814e+06,2.130686000000000000e+06,2.235323299999999814e+06,2.265272000000000000e+06,2.257766799999999814e+06,2.739911000000000000e+06,2.321362299999999814e+06,2.250334500000000000e+06,2.306351000000000000e+06,2.212917000000000000e+06,1.992401100000000093e+06,2.250334500000000000e+06,2.201676500000000000e+06,1.753139800000000047e+06,2.497027299999999814e+06,2.553117500000000000e+06,2.695098500000000000e+06,2.152320000000000000e+06,2.048864000000000000e+06,1.880221500000000000e+06,1.877568000000000000e+06,2.425999500000000000e+06,2.433505500000000000e+06,1.987136000000000000e+06,1.738202300000000047e+06,2.411062000000000000e+06,1.949440000000000000e+06,2.119744000000000000e+06,2.085056000000000000e+06,2.474621000000000000e+06,1.842912000000000000e+06,1.693504000000000000e+06,1.820433100000000093e+06,2.040949000000000000e+06,1.693920000000000000e+06,1.778048000000000000e+06,2.100810000000000000e+06,1.895232000000000000e+06,2.724973500000000000e+06,1.918080000000000000e+06,2.246600000000000000e+06,1.955020000000000000e+06,2.123776000000000000e+06,2.799735500000000000e+06,2.186496000000000000e+06,1.596110300000000047e+06,2.147520000000000000e+06,2.313819799999999814e+06,2.111552000000000000e+06,2.381113299999999814e+06,1.913868300000000047e+06,1.977184000000000000e+06,1.969957500000000000e+06,2.306351000000000000e+06,2.105920000000000000e+06,2.070861300000000047e+06,2.425999500000000000e+06,2.131008000000000000e+06,2.093728000000000000e+06,1.841152000000000000e+06,2.403556799999999814e+06,1.947551300000000047e+06,1.837344000000000000e+06,1.710464000000000000e+06,2.125184000000000000e+06,1.948672000000000000e+06,1.730733500000000000e+06,1.476498300000000047e+06,1.874720000000000000e+06,1.929856000000000000e+06,1.866048000000000000e+06,1.820352000000000000e+06,1.670908800000000047e+06,1.588641500000000000e+06,1.944800000000000000e+06,2.186739000000000000e+06,2.180992000000000000e+06,2.014368000000000000e+06,1.812964399999999907e+06,2.041888000000000000e+06,1.663712000000000000e+06,1.603579000000000000e+06,2.014816000000000000e+06,2.556852000000000000e+06,1.842876800000000047e+06,1.947551300000000047e+06,1.768352000000000000e+06,1.846611100000000093e+06,1.838752000000000000e+06,2.045440000000000000e+06,1.743680000000000000e+06,2.078330000000000000e+06,1.961888000000000000e+06,1.769760000000000000e+06,1.928640000000000000e+06,2.153092299999999814e+06,1.760609500000000000e+06,2.136640000000000000e+06,2.366016000000000000e+06,2.160561000000000000e+06,2.437203500000000000e+06,1.912256000000000000e+06,1.854079899999999907e+06,1.924896000000000000e+06,1.764343800000000047e+06,1.805495600000000093e+06,1.915872000000000000e+06,1.892928000000000000e+06,2.231625299999999814e+06,1.735520000000000000e+06,1.846304000000000000e+06,1.835408000000000000e+06,2.433505500000000000e+06,1.814336000000000000e+06,1.731584000000000000e+06,2.034496000000000000e+06,1.844544000000000000e+06,1.566234300000000047e+06,1.778048000000000000e+06,1.603579000000000000e+06,2.242829299999999814e+06,1.835040000000000000e+06,1.890848000000000000e+06,1.521384399999999907e+06,1.749369000000000000e+06,1.733760000000000000e+06,2.190509799999999814e+06,1.887328000000000000e+06,2.015392000000000000e+06,1.564160000000000000e+06,2.037251000000000000e+06,2.175572299999999814e+06,1.752192000000000000e+06,1.821568000000000000e+06,1.959136000000000000e+06,1.663440000000000000e+06,2.852166299999999814e+06,2.328831000000000000e+06,1.951285600000000093e+06,1.981198000000000000e+06,2.151616000000000000e+06,2.403556799999999814e+06,2.455874500000000000e+06,1.938752000000000000e+06,1.864064000000000000e+06,1.943816899999999907e+06,1.943816899999999907e+06,1.710048000000000000e+06,1.759168000000000000e+06,1.870112000000000000e+06,1.631264000000000000e+06,1.911936000000000000e+06,1.898080000000000000e+06,2.313819799999999814e+06,2.107776000000000000e+06,1.745671000000000000e+06,1.813792000000000000e+06,2.055923800000000047e+06,1.997152000000000000e+06,1.780672000000000000e+06,1.491435800000000047e+06,1.703616000000000000e+06,1.635392000000000000e+06,1.683808000000000000e+06,1.794784000000000000e+06,1.590336000000000000e+06,1.536359300000000047e+06,1.665248000000000000e+06,1.708608000000000000e+06,1.671968000000000000e+06,1.905984000000000000e+06,1.738912000000000000e+06,1.647872000000000000e+06,1.640608000000000000e+06,1.602784000000000000e+06,1.743904000000000000e+06,1.850464000000000000e+06,1.872608000000000000e+06,2.011073000000000000e+06,1.633491300000000047e+06,1.558304000000000000e+06,1.818816000000000000e+06,1.805504000000000000e+06,2.148416000000000000e+06,2.362477799999999814e+06,3.255852299999999814e+06,1.820433100000000093e+06,2.332529000000000000e+06,1.713728000000000000e+06,1.677408000000000000e+06,2.168103500000000000e+06,2.197978500000000000e+06,1.848384000000000000e+06,1.591392000000000000e+06,1.700352000000000000e+06,2.186739000000000000e+06,1.798816000000000000e+06,2.332529000000000000e+06,2.003604300000000047e+06,2.220385799999999814e+06,3.199762000000000000e+06,1.610144000000000000e+06,1.700992000000000000e+06,1.887690300000000047e+06,2.508155500000000000e+06,2.298882299999999814e+06,2.612867500000000000e+06,2.407327500000000000e+06,2.859635000000000000e+06,3.124999799999999814e+06,2.227854500000000000e+06,2.508155500000000000e+06,2.078208000000000000e+06,2.141925500000000000e+06,2.007338600000000093e+06,2.291413500000000000e+06,2.216687799999999814e+06,2.111976799999999814e+06,2.193920000000000000e+06,2.006976000000000000e+06,2.889510000000000000e+06,2.612867500000000000e+06,2.459608799999999814e+06,2.179270299999999814e+06,2.097075600000000093e+06,2.500687000000000000e+06,2.751188799999999814e+06,2.478280500000000000e+06,2.526902299999999814e+06,2.911916299999999814e+06,2.579183500000000000e+06,2.952994500000000000e+06,2.601664500000000000e+06,2.269006299999999814e+06,2.493218000000000000e+06,2.562368000000000000e+06,2.579183500000000000e+06,2.687629799999999814e+06,9.494574000000000000e+06,2.358707000000000000e+06,2.508155500000000000e+06,2.384884000000000000e+06,2.687629799999999814e+06,2.556852000000000000e+06,2.134456799999999814e+06,2.627879799999999814e+06,2.500687000000000000e+06,2.728782500000000000e+06,3.184824500000000000e+06,2.194207799999999814e+06,3.158683799999999814e+06,2.358707000000000000e+06,2.272704299999999814e+06,3.663347299999999814e+06,1.863840000000000000e+06,2.577664000000000000e+06,2.452140000000000000e+06,2.115747500000000000e+06,2.403556799999999814e+06,2.325060299999999814e+06,1.816192000000000000e+06,2.067127000000000000e+06,2.194207799999999814e+06,2.698907500000000000e+06,2.026011500000000000e+06,2.313819799999999814e+06,2.220385799999999814e+06,2.369946500000000000e+06,2.094368000000000000e+06,2.108672000000000000e+06,2.325060299999999814e+06,2.048320000000000000e+06,2.411062000000000000e+06,2.023648000000000000e+06,2.043680000000000000e+06,1.958754399999999907e+06,2.037251000000000000e+06,1.940008800000000047e+06,2.070880000000000000e+06,2.269006299999999814e+06,2.545648799999999814e+06,2.246600000000000000e+06,2.597930000000000000e+06,2.355009000000000000e+06,2.231625299999999814e+06,2.455874500000000000e+06,2.235323299999999814e+06,2.142784000000000000e+06,2.502592000000000000e+06,2.134456799999999814e+06,2.074595800000000047e+06,2.089533300000000047e+06,2.362477799999999814e+06,2.209219000000000000e+06,2.422265000000000000e+06,2.930588000000000000e+06,3.087656000000000000e+06,1.814336000000000000e+06,2.302653000000000000e+06,2.103488000000000000e+06,2.295184299999999814e+06,2.174912000000000000e+06,2.373644500000000000e+06,2.164736000000000000e+06,1.831673600000000093e+06,1.974656000000000000e+06,2.033480300000000047e+06,2.197978500000000000e+06,1.962488800000000047e+06,1.805495600000000093e+06,1.670908800000000047e+06,1.901600000000000000e+06,2.022313500000000000e+06,2.104544500000000000e+06,2.102656000000000000e+06,1.592412300000000047e+06,2.508155500000000000e+06,1.902627800000000047e+06,1.608288000000000000e+06,2.190509799999999814e+06,2.058944000000000000e+06,1.979392000000000000e+06,1.806240000000000000e+06,2.108864000000000000e+06,1.439153500000000000e+06,2.384884000000000000e+06,2.064800000000000000e+06,2.076864000000000000e+06,1.895159000000000000e+06,2.044719800000000047e+06,2.059658300000000047e+06,2.474680799999999814e+06,2.751188799999999814e+06,2.440974299999999814e+06,2.173186799999999814e+06,2.684265500000000000e+06,1.912567899999999907e+06,2.519973799999999814e+06,2.229802500000000000e+06,1.836530600000000093e+06,2.427904000000000000e+06,2.246600000000000000e+06,1.673986000000000000e+06,1.904224000000000000e+06,2.156992000000000000e+06,2.451646500000000000e+06,2.168103500000000000e+06,1.880221500000000000e+06,2.515624500000000000e+06,2.399858799999999814e+06,2.168103500000000000e+06,2.063392500000000000e+06,2.358707000000000000e+06,2.030666300000000047e+06,2.077536000000000000e+06,2.975400500000000000e+06,2.215672500000000000e+06,3.091327299999999814e+06,2.794547299999999814e+06,2.655456000000000000e+06,2.170112000000000000e+06,2.246592000000000000e+06,2.708483000000000000e+06,2.206400000000000000e+06,2.233447500000000000e+06,2.287587500000000000e+06,2.328000000000000000e+06,2.582992500000000000e+06,2.642817299999999814e+06,2.184108799999999814e+06,2.783888000000000000e+06,2.392390000000000000e+06,2.665223500000000000e+06,2.691438799999999814e+06,2.635348500000000000e+06,2.358707000000000000e+06,2.952994500000000000e+06,3.117531000000000000e+06,2.874572500000000000e+06,2.369946500000000000e+06,2.197978500000000000e+06,2.540571799999999814e+06,2.211651299999999814e+06,1.780672000000000000e+06,1.828896000000000000e+06,1.885568000000000000e+06,1.749472000000000000e+06,1.800448000000000000e+06,2.285416000000000000e+06,1.519645800000000047e+06,1.849920000000000000e+06,1.460224000000000000e+06,1.546752000000000000e+06,1.680544000000000000e+06,2.070861300000000047e+06,1.641792000000000000e+06,1.591328600000000093e+06,1.913344000000000000e+06,2.382088500000000000e+06,1.650368000000000000e+06,1.811168000000000000e+06,1.510944000000000000e+06,1.562112000000000000e+06,1.588800000000000000e+06,1.674144000000000000e+06,1.782656000000000000e+06,1.564385600000000093e+06,1.397219600000000093e+06,1.466464000000000000e+06,1.801760000000000000e+06,1.672643800000000047e+06,1.842816000000000000e+06,1.615648000000000000e+06,1.755680000000000000e+06,1.914086800000000047e+06,1.580384000000000000e+06,1.726912000000000000e+06,1.834048000000000000e+06,1.650784000000000000e+06,1.589472000000000000e+06,1.478720000000000000e+06,1.716224000000000000e+06,2.466088000000000000e+06,1.787360000000000000e+06,1.601696000000000000e+06,1.598656000000000000e+06,1.565760000000000000e+06,1.721888000000000000e+06,1.539648000000000000e+06,1.576384000000000000e+06,1.746624000000000000e+06,1.835264000000000000e+06,1.572212899999999907e+06,1.726144000000000000e+06,1.841920000000000000e+06,1.722880000000000000e+06,2.306002500000000000e+06,1.626272000000000000e+06,1.681984000000000000e+06,1.607872000000000000e+06,1.520960000000000000e+06,1.755456000000000000e+06,1.852352000000000000e+06,1.300936800000000047e+06,1.781664000000000000e+06,1.759168000000000000e+06,1.913344000000000000e+06,1.587744000000000000e+06,1.677952000000000000e+06,1.871648000000000000e+06,1.637792000000000000e+06,1.604288000000000000e+06,1.920608000000000000e+06,1.639547600000000093e+06,1.957606500000000000e+06,1.533600000000000000e+06,1.660032000000000000e+06,1.679360000000000000e+06,1.643647899999999907e+06,1.885120000000000000e+06,2.362027799999999814e+06,1.800725000000000000e+06,1.625312000000000000e+06,1.674048000000000000e+06,1.979296000000000000e+06,1.736288000000000000e+06,1.637792000000000000e+06,1.923264000000000000e+06,1.526688000000000000e+06,2.059470100000000093e+06,1.883636300000000047e+06,1.593024000000000000e+06,1.726688000000000000e+06,1.511680000000000000e+06,2.321076299999999814e+06,2.021625800000000047e+06,2.311694500000000000e+06,2.101187799999999814e+06,1.906432000000000000e+06,2.132136299999999814e+06,1.613824000000000000e+06,1.955616000000000000e+06,1.950307800000000047e+06,1.719296000000000000e+06,1.876523500000000000e+06,1.849696000000000000e+06,1.830880000000000000e+06,2.132925500000000000e+06,1.582208000000000000e+06,1.870696800000000047e+06,1.834962800000000047e+06,2.082176000000000000e+06,1.690016000000000000e+06,1.534656000000000000e+06,1.827360000000000000e+06,1.887648000000000000e+06,1.626944000000000000e+06,1.883040000000000000e+06,1.678851500000000000e+06,1.872736000000000000e+06,1.991536899999999907e+06,1.770528000000000000e+06,1.656672000000000000e+06,1.490542399999999907e+06,2.022268500000000000e+06,2.023660300000000047e+06,1.959456000000000000e+06,2.104653500000000000e+06,1.951542000000000000e+06,1.360439800000000047e+06,1.818720000000000000e+06,1.700128000000000000e+06,1.841280000000000000e+06,2.106712799999999814e+06,2.151792000000000000e+06,1.902668000000000000e+06,1.584943500000000000e+06,1.888659800000000047e+06,1.689568000000000000e+06,2.016539899999999907e+06,1.846432000000000000e+06,1.664256000000000000e+06,1.784928000000000000e+06,1.919123300000000047e+06,2.133603000000000000e+06,2.028192000000000000e+06,1.879328000000000000e+06,1.945376000000000000e+06,1.944032000000000000e+06,1.832670100000000093e+06,1.836032000000000000e+06,1.757664000000000000e+06,1.768224000000000000e+06,1.879328000000000000e+06,1.801120000000000000e+06,1.713504000000000000e+06,1.966223100000000093e+06,2.375149500000000000e+06,2.406804000000000000e+06,2.474196500000000000e+06,1.607350800000000047e+06,2.452936500000000000e+06,2.307915000000000000e+06,1.833824000000000000e+06,1.823328000000000000e+06,1.617824000000000000e+06,2.379879299999999814e+06,2.079296000000000000e+06,2.052188500000000000e+06,2.283944799999999814e+06,2.381113299999999814e+06,2.908182000000000000e+06,3.244574500000000000e+06,2.952994500000000000e+06,3.196027500000000000e+06,3.207156000000000000e+06,2.792267000000000000e+06,2.710036000000000000e+06,3.121190500000000000e+06,2.840152000000000000e+06,3.046428500000000000e+06,2.254144000000000000e+06,2.063775100000000093e+06,2.021949899999999907e+06,1.759072000000000000e+06,1.668832000000000000e+06,1.460644000000000000e+06,1.645789399999999907e+06,1.544384000000000000e+06,2.169179500000000000e+06,1.700576000000000000e+06,1.742592000000000000e+06,1.512065600000000093e+06,1.610464000000000000e+06,1.866857000000000000e+06,1.738560000000000000e+06,1.821792000000000000e+06,1.849377300000000047e+06,1.799808000000000000e+06,1.881184000000000000e+06,2.080524100000000093e+06,1.611879500000000000e+06,1.611943000000000000e+06,1.677408000000000000e+06,2.027200000000000000e+06,2.414796299999999814e+06,2.321362299999999814e+06,2.313819799999999814e+06,2.270770799999999814e+06,2.179270299999999814e+06,1.737325800000000047e+06,2.074976000000000000e+06,2.089533300000000047e+06,1.977088000000000000e+06,1.839142399999999907e+06,3.371767299999999814e+06,2.136506799999999814e+06,1.723328000000000000e+06,1.968394100000000093e+06,1.806216800000000047e+06,2.186644000000000000e+06,1.836352000000000000e+06,2.314582000000000000e+06,1.827040000000000000e+06,1.610943800000000047e+06,1.822208000000000000e+06,2.326957500000000000e+06,1.847968000000000000e+06,1.883168000000000000e+06,2.337453000000000000e+06,2.038324000000000000e+06,1.959552000000000000e+06,2.244089000000000000e+06,2.330048000000000000e+06,1.885664000000000000e+06,1.892160000000000000e+06,2.279341799999999814e+06,2.230400000000000000e+06,1.920832000000000000e+06,1.941728000000000000e+06,2.203643000000000000e+06,1.819040000000000000e+06,1.881632000000000000e+06,1.771840000000000000e+06,1.849824000000000000e+06,1.606827600000000093e+06,1.737696000000000000e+06,2.189314500000000000e+06,1.676544000000000000e+06,2.133928000000000000e+06,1.914996100000000093e+06,2.334557299999999814e+06,1.743680000000000000e+06,2.172556000000000000e+06,1.565790399999999907e+06,2.033824000000000000e+06,1.753280000000000000e+06,2.329814799999999814e+06,1.761568000000000000e+06,2.119104000000000000e+06,1.776129500000000000e+06,3.342876500000000000e+06,1.485952000000000000e+06,1.308302000000000000e+06,1.810400000000000000e+06,1.681312000000000000e+06,1.724288000000000000e+06,1.872736000000000000e+06,1.906399500000000000e+06,1.904896000000000000e+06,1.655397300000000047e+06,1.831104000000000000e+06,1.807456000000000000e+06,1.728169800000000047e+06,2.031936000000000000e+06,1.915939300000000047e+06,2.523093000000000000e+06,1.765952000000000000e+06,2.366196000000000000e+06,1.953504000000000000e+06,2.273138299999999814e+06,2.563110299999999814e+06,2.142656000000000000e+06,1.964864000000000000e+06,2.523897299999999814e+06,2.229248000000000000e+06,1.785504000000000000e+06,2.338584799999999814e+06,1.807904000000000000e+06,1.663872300000000047e+06,2.080512000000000000e+06,2.023008000000000000e+06,2.197655500000000000e+06,1.832126500000000000e+06,2.176710799999999814e+06,1.682849100000000093e+06,2.404363500000000000e+06,1.782112000000000000e+06,1.912480000000000000e+06,2.358173299999999814e+06,1.906336000000000000e+06,1.655669399999999907e+06,1.640384000000000000e+06,2.368155799999999814e+06,1.427379600000000093e+06,2.226860000000000000e+06,2.356525799999999814e+06,1.748480000000000000e+06,1.520729399999999907e+06,1.664576000000000000e+06,1.976192000000000000e+06,1.987329100000000093e+06,1.618368000000000000e+06,1.918752000000000000e+06,2.125994299999999814e+06,2.035936000000000000e+06,2.008640000000000000e+06,2.019453600000000093e+06,2.219427799999999814e+06,1.844896000000000000e+06,1.630400000000000000e+06,1.634094100000000093e+06,1.598308300000000047e+06,2.059936000000000000e+06,1.718304000000000000e+06,2.007552000000000000e+06,1.706656000000000000e+06,2.098112000000000000e+06,1.753824000000000000e+06,1.691648000000000000e+06,1.789751500000000000e+06,1.892384000000000000e+06,1.739456000000000000e+06,2.007328000000000000e+06,1.515110000000000000e+06,1.842048000000000000e+06,1.583988500000000000e+06,1.699168000000000000e+06,2.385134799999999814e+06,1.735626300000000047e+06,1.915328000000000000e+06,1.758976000000000000e+06,1.821472000000000000e+06,2.024464899999999907e+06,1.763008000000000000e+06,1.968160000000000000e+06,2.055923800000000047e+06,2.123648000000000000e+06,1.517650000000000000e+06,1.647424000000000000e+06,1.710784000000000000e+06,2.134456799999999814e+06,1.669568000000000000e+06,1.693056000000000000e+06,1.745344000000000000e+06,1.604608000000000000e+06,1.710144000000000000e+06,2.381113299999999814e+06,1.706112000000000000e+06,1.870752000000000000e+06,1.619136000000000000e+06,1.925984000000000000e+06,2.134456799999999814e+06,1.984932399999999907e+06,1.604832000000000000e+06,1.493920000000000000e+06,2.160561000000000000e+06,2.287715500000000000e+06,1.465295000000000000e+06,1.835904000000000000e+06,1.797728000000000000e+06,2.343768500000000000e+06,1.690336000000000000e+06,2.254068799999999814e+06,1.809760000000000000e+06,1.888192000000000000e+06,2.093341300000000047e+06,2.040949000000000000e+06,1.496512000000000000e+06,1.733760000000000000e+06,1.721152000000000000e+06,1.812384000000000000e+06,1.650144000000000000e+06,1.533280000000000000e+06,1.659040000000000000e+06,1.958754399999999907e+06,1.767264000000000000e+06,1.508992000000000000e+06,1.646016000000000000e+06,1.845760000000000000e+06,1.521384399999999907e+06,1.772480000000000000e+06,1.798026899999999907e+06,1.739104000000000000e+06,1.494464000000000000e+06,1.788864000000000000e+06,1.699040000000000000e+06,1.705888000000000000e+06,1.788096000000000000e+06,1.940008800000000047e+06,1.546016000000000000e+06,1.528853100000000093e+06,1.898528000000000000e+06,1.705568000000000000e+06,1.797280000000000000e+06,1.816698800000000047e+06,1.626720000000000000e+06,1.334442500000000000e+06,1.969957500000000000e+06,1.782112000000000000e+06,1.849376000000000000e+06,1.883992300000000047e+06,1.723264800000000047e+06,1.584928000000000000e+06,1.585984000000000000e+06,1.648502500000000000e+06,1.701312000000000000e+06,1.706336000000000000e+06,1.768078300000000047e+06,1.702752000000000000e+06,1.604736000000000000e+06,1.618368000000000000e+06,1.621088000000000000e+06,1.652236899999999907e+06,1.543828000000000000e+06,1.614819500000000000e+06,1.732256000000000000e+06,1.581440000000000000e+06,2.048417800000000047e+06,2.055923800000000047e+06,2.302653000000000000e+06,1.944800000000000000e+06,2.023456000000000000e+06,2.231625299999999814e+06,1.984932399999999907e+06,1.697086800000000047e+06,1.923040000000000000e+06,1.767808000000000000e+06,2.047648000000000000e+06,1.618553800000000047e+06,2.343768500000000000e+06,1.823968000000000000e+06,1.972032000000000000e+06,2.145623500000000000e+06,1.646880000000000000e+06,1.634752000000000000e+06,1.958754399999999907e+06,1.689152000000000000e+06,1.864064000000000000e+06,2.523093000000000000e+06,1.692512000000000000e+06,2.078330000000000000e+06,2.063392500000000000e+06,1.738336000000000000e+06,2.048417800000000047e+06,1.576160000000000000e+06,1.900384000000000000e+06,1.731264000000000000e+06,1.465295000000000000e+06,1.831520000000000000e+06,2.108278799999999814e+06,2.036800000000000000e+06,2.130686000000000000e+06,1.954624000000000000e+06,2.128448000000000000e+06,2.833419799999999814e+06,1.922816000000000000e+06,2.038368000000000000e+06,1.702080000000000000e+06,1.510304000000000000e+06,1.771392000000000000e+06,1.936274500000000000e+06,1.854079899999999907e+06,1.416709899999999907e+06,1.765408000000000000e+06,1.694144000000000000e+06,2.026011500000000000e+06,1.563520000000000000e+06,1.614819500000000000e+06,1.323239500000000000e+06,1.722112000000000000e+06,1.658304000000000000e+06,1.624864000000000000e+06,1.688608000000000000e+06,1.606336000000000000e+06,1.804160000000000000e+06,1.498978100000000093e+06,2.097075600000000093e+06,1.972128000000000000e+06,1.865283000000000000e+06,1.854208000000000000e+06,2.429734799999999814e+06,1.768078300000000047e+06,2.145623500000000000e+06,1.819808000000000000e+06,1.844896000000000000e+06,1.702528000000000000e+06,2.261537500000000000e+06,1.846752000000000000e+06,2.011072000000000000e+06,1.816698800000000047e+06,2.257766799999999814e+06,2.396124500000000000e+06,2.162752000000000000e+06,2.076000000000000000e+06,2.250334500000000000e+06,2.238720000000000000e+06,2.145623500000000000e+06,2.190464000000000000e+06,2.590461299999999814e+06,2.291520000000000000e+06,2.601664500000000000e+06,2.325060299999999814e+06,2.311296000000000000e+06,2.362477799999999814e+06,2.186739000000000000e+06,2.099328000000000000e+06,2.469632000000000000e+06,2.297984000000000000e+06,2.091712000000000000e+06,2.168103500000000000e+06,2.205448299999999814e+06,1.996135500000000000e+06,1.816698800000000047e+06,2.485749500000000000e+06,1.925071300000000047e+06,2.231625299999999814e+06,1.921504000000000000e+06,1.781120000000000000e+06,1.865696000000000000e+06,2.082064500000000000e+06,1.759840000000000000e+06,1.752736000000000000e+06,1.950528000000000000e+06,1.777952000000000000e+06,1.818272000000000000e+06,1.670908800000000047e+06,2.231625299999999814e+06,1.727680000000000000e+06,1.678272000000000000e+06,1.730624000000000000e+06,1.520000000000000000e+06,1.518592000000000000e+06,1.368125600000000093e+06,1.639392000000000000e+06,1.700992000000000000e+06,1.622912000000000000e+06,1.765280000000000000e+06,1.933248000000000000e+06,1.742176000000000000e+06,1.851008000000000000e+06,1.427914000000000000e+06,1.577888000000000000e+06,1.590880000000000000e+06,1.573704000000000000e+06,2.362477799999999814e+06,1.774240000000000000e+06,1.779264000000000000e+06,1.356922500000000000e+06,1.726144000000000000e+06,2.089533300000000047e+06,2.048417800000000047e+06,1.678377500000000000e+06,1.450320300000000047e+06,1.846611100000000093e+06,1.688288000000000000e+06,2.060480000000000000e+06,1.902627800000000047e+06,2.049632000000000000e+06,1.818400000000000000e+06,1.663440000000000000e+06,1.973691899999999907e+06,1.848384000000000000e+06,1.910133800000000047e+06,1.679136000000000000e+06,1.779281300000000047e+06,2.065696000000000000e+06,1.779281300000000047e+06,1.887872000000000000e+06,1.823328000000000000e+06,1.962488800000000047e+06,1.727680000000000000e+06,1.762880000000000000e+06,2.063392500000000000e+06,1.837536000000000000e+06,1.889632000000000000e+06,2.545648799999999814e+06,1.775547000000000000e+06,1.811072000000000000e+06,2.189248000000000000e+06,2.302653000000000000e+06,2.231625299999999814e+06,1.809984000000000000e+06,1.953184000000000000e+06,1.779360000000000000e+06,1.890624000000000000e+06,1.818496000000000000e+06,1.644768100000000093e+06,1.614592000000000000e+06,2.012160000000000000e+06,1.797184000000000000e+06,1.779040000000000000e+06,1.504480000000000000e+06,1.484448000000000000e+06,1.655040000000000000e+06,1.560384000000000000e+06,1.815008000000000000e+06,2.100810000000000000e+06,2.007104000000000000e+06,2.250334500000000000e+06,2.048417800000000047e+06,1.925071300000000047e+06,2.082064500000000000e+06,2.048417800000000047e+06,2.231625299999999814e+06,1.601472000000000000e+06,1.767040000000000000e+06,1.720800000000000000e+06,2.332529000000000000e+06,2.291413500000000000e+06,2.001472000000000000e+06,1.398038000000000000e+06,1.693352399999999907e+06,1.603579000000000000e+06,1.825056000000000000e+06,1.519456000000000000e+06,1.600064000000000000e+06,1.627488000000000000e+06,1.725920000000000000e+06,1.626944000000000000e+06,1.597792000000000000e+06,1.528853100000000093e+06,2.130686000000000000e+06,2.011073000000000000e+06,1.905440000000000000e+06,1.624544000000000000e+06,1.832064000000000000e+06,1.620960000000000000e+06,1.722560000000000000e+06,1.650368000000000000e+06,2.269006299999999814e+06,2.291840000000000000e+06,2.295184299999999814e+06,2.298882299999999814e+06,2.526902299999999814e+06,1.844224000000000000e+06,2.089533300000000047e+06,1.605280000000000000e+06,1.819040000000000000e+06,1.699264000000000000e+06,1.969957500000000000e+06,2.313819799999999814e+06,2.029782300000000047e+06,1.786464000000000000e+06,1.777504000000000000e+06,1.312036300000000047e+06,1.861548600000000093e+06,1.397088000000000000e+06,1.603579000000000000e+06,1.655971300000000047e+06,2.123216299999999814e+06,1.668704000000000000e+06,1.780256000000000000e+06,1.936274500000000000e+06,1.876523500000000000e+06,1.820433100000000093e+06,2.209219000000000000e+06,2.018542800000000047e+06,1.644384000000000000e+06,1.627040000000000000e+06,2.197978500000000000e+06,1.646688000000000000e+06,1.638112000000000000e+06,1.925071300000000047e+06,1.601472000000000000e+06,1.521504000000000000e+06,1.585024000000000000e+06,1.618496000000000000e+06,1.248513600000000093e+06,1.821344000000000000e+06,1.996135500000000000e+06,1.786912000000000000e+06,1.916544000000000000e+06,1.921337000000000000e+06,1.499936000000000000e+06,1.820433100000000093e+06,2.153092299999999814e+06,2.235323299999999814e+06,1.779040000000000000e+06,1.665984000000000000e+06,1.554432000000000000e+06,1.481216000000000000e+06,1.532608000000000000e+06,1.848160000000000000e+06,1.759936000000000000e+06,1.669472000000000000e+06,2.242829299999999814e+06,2.003604300000000047e+06,1.513915600000000093e+06,1.685888000000000000e+06,2.273280000000000000e+06,1.902627800000000047e+06,1.674643100000000093e+06,1.847744000000000000e+06,2.119482000000000000e+06,1.794292500000000000e+06,2.130686000000000000e+06,2.298882299999999814e+06,2.201676500000000000e+06,2.291413500000000000e+06,2.151104000000000000e+06,2.115747500000000000e+06,2.597930000000000000e+06,2.056928000000000000e+06,2.242432000000000000e+06,2.358707000000000000e+06,2.220385799999999814e+06,2.343768500000000000e+06,2.379968000000000000e+06,2.272704299999999814e+06,2.297216000000000000e+06,2.459608799999999814e+06,2.414796299999999814e+06,1.835408000000000000e+06,2.582992500000000000e+06,2.104544500000000000e+06,2.332529000000000000e+06,2.028288000000000000e+06,2.455874500000000000e+06,1.921337000000000000e+06,2.702642000000000000e+06,1.831673600000000093e+06,2.281664000000000000e+06,2.186739000000000000e+06,2.183041000000000000e+06,2.579183500000000000e+06,2.459608799999999814e+06,1.754912000000000000e+06,2.254068799999999814e+06,2.096608000000000000e+06,1.946688000000000000e+06,2.369946500000000000e+06,2.012160000000000000e+06,2.003604300000000047e+06,2.399858799999999814e+06,2.321088000000000000e+06,2.451456000000000000e+06,2.534371000000000000e+06,2.919459799999999814e+06,2.635348500000000000e+06,2.586727000000000000e+06,2.485749500000000000e+06,2.571789500000000000e+06,2.455874500000000000e+06,2.517376000000000000e+06,1.973691899999999907e+06,2.366175799999999814e+06,1.984932399999999907e+06,2.372672000000000000e+06,2.220385799999999814e+06,2.190912000000000000e+06,2.339997799999999814e+06,2.160960000000000000e+06,2.294848000000000000e+06,2.104544500000000000e+06,2.339997799999999814e+06,2.418494299999999814e+06,1.943816899999999907e+06,2.564246000000000000e+06,2.639008000000000000e+06,2.313819799999999814e+06,2.747454500000000000e+06,2.590461299999999814e+06,2.508155500000000000e+06,2.295184299999999814e+06,2.250334500000000000e+06,2.586727000000000000e+06,2.635348500000000000e+06,2.306351000000000000e+06,2.724973500000000000e+06,2.342464000000000000e+06,2.280246799999999814e+06,2.542144000000000000e+06,2.855826000000000000e+06,2.306351000000000000e+06,2.336299799999999814e+06,2.483136000000000000e+06,2.467152299999999814e+06,2.568055000000000000e+06,2.698907500000000000e+06,2.695098500000000000e+06,2.369946500000000000e+06,2.870763500000000000e+06,2.941866000000000000e+06,2.541914500000000000e+06,2.575523799999999814e+06,2.665223500000000000e+06,2.556852000000000000e+06,2.650286000000000000e+06,2.556852000000000000e+06,2.384884000000000000e+06,2.676352000000000000e+06,2.511964799999999814e+06,2.803544799999999814e+06,2.384884000000000000e+06,2.411062000000000000e+06,2.459608799999999814e+06,2.534371000000000000e+06,3.020362500000000000e+06,2.665223500000000000e+06,2.589888000000000000e+06,2.373644500000000000e+06,2.949334799999999814e+06,2.538030500000000000e+06,2.811013500000000000e+06,2.829610500000000000e+06,2.590461299999999814e+06,2.197978500000000000e+06,2.818482299999999814e+06,2.571789500000000000e+06,2.698907500000000000e+06,2.212917000000000000e+06,2.758657500000000000e+06,2.616602000000000000e+06,2.751188799999999814e+06,2.422265000000000000e+06,2.455874500000000000e+06,2.601664500000000000e+06,2.620411000000000000e+06,2.403556799999999814e+06,2.639008000000000000e+06,2.463268500000000000e+06,2.351237299999999814e+06,2.575523799999999814e+06,3.270789799999999814e+06,2.579183500000000000e+06,2.178816000000000000e+06,1.827901899999999907e+06,1.957920000000000000e+06,2.141925500000000000e+06,1.855392000000000000e+06,2.006112000000000000e+06,2.310121799999999814e+06,1.603579000000000000e+06,1.843136000000000000e+06,2.186739000000000000e+06,2.200256000000000000e+06,2.142208000000000000e+06,2.343808000000000000e+06,2.191040000000000000e+06,2.126528000000000000e+06,2.429734799999999814e+06,1.943040000000000000e+06,2.084064000000000000e+06,2.008640000000000000e+06,1.954400000000000000e+06,1.928805800000000047e+06,2.040949000000000000e+06,2.160561000000000000e+06,2.579183500000000000e+06,3.928712000000000000e+06,2.377415299999999814e+06,2.022313500000000000e+06,2.407327500000000000e+06,2.298882299999999814e+06,2.470812000000000000e+06,2.381113299999999814e+06,2.530562000000000000e+06,2.377415299999999814e+06,2.300224000000000000e+06,2.390656000000000000e+06,2.197978500000000000e+06,1.857814300000000047e+06,2.103872000000000000e+06,1.730733500000000000e+06,1.678377500000000000e+06,1.987456000000000000e+06,2.014807399999999907e+06,2.052188500000000000e+06,2.422265000000000000e+06,2.545648799999999814e+06,2.094496000000000000e+06,2.218112000000000000e+06,2.260096000000000000e+06,2.276475000000000000e+06,2.044719800000000047e+06,2.594121000000000000e+06,2.355009000000000000e+06,2.354624000000000000e+06,2.366175799999999814e+06,2.271360000000000000e+06,2.131520000000000000e+06,2.111976799999999814e+06,1.798026899999999907e+06,2.074595800000000047e+06,2.470812000000000000e+06,2.029782300000000047e+06,2.545648799999999814e+06,1.947551300000000047e+06,2.201676500000000000e+06,2.129664000000000000e+06,2.179270299999999814e+06,1.973691899999999907e+06,2.236544000000000000e+06,2.040949000000000000e+06,2.601664500000000000e+06,2.269006299999999814e+06,2.470812000000000000e+06,2.261537500000000000e+06,2.037251000000000000e+06,1.977426300000000047e+06,1.969957500000000000e+06,2.474621000000000000e+06,2.414796299999999814e+06,2.145623500000000000e+06,2.305408000000000000e+06,2.235323299999999814e+06,2.322304000000000000e+06,3.308133500000000000e+06,2.214528000000000000e+06,2.395840000000000000e+06,2.384884000000000000e+06,2.174080000000000000e+06,2.108278799999999814e+06,2.104544500000000000e+06,2.280246799999999814e+06,2.133888000000000000e+06,2.442560000000000000e+06,2.661414500000000000e+06,2.377415299999999814e+06,2.724672000000000000e+06,2.149394299999999814e+06,2.194207799999999814e+06,2.160561000000000000e+06,2.276475000000000000e+06,2.396124500000000000e+06,2.407872000000000000e+06,1.977426300000000047e+06,2.160561000000000000e+06,2.126914299999999814e+06,2.319616000000000000e+06,2.351237299999999814e+06,2.526902299999999814e+06,2.130686000000000000e+06,2.855826000000000000e+06,2.205448299999999814e+06,2.453952000000000000e+06,2.339997799999999814e+06,2.366175799999999814e+06,2.276475000000000000e+06,2.328831000000000000e+06,2.437203500000000000e+06,2.523093000000000000e+06,2.283944799999999814e+06,2.287715500000000000e+06,2.739911000000000000e+06,2.960463000000000000e+06,2.399858799999999814e+06,2.448331000000000000e+06,2.766201000000000000e+06,2.642817299999999814e+06,2.624070500000000000e+06,2.396124500000000000e+06,2.926928500000000000e+06,2.975400500000000000e+06,2.736251299999999814e+06,2.560586299999999814e+06,2.448331000000000000e+06,2.560586299999999814e+06,2.612867500000000000e+06,2.661414500000000000e+06,3.151215000000000000e+06,2.695098500000000000e+06,2.885701000000000000e+06,2.605398799999999814e+06,2.261537500000000000e+06,2.777329500000000000e+06,2.586727000000000000e+06,2.541914500000000000e+06,2.825951000000000000e+06,2.549308500000000000e+06,2.949334799999999814e+06,2.930588000000000000e+06,3.154949500000000000e+06,2.784798000000000000e+06,3.035300000000000000e+06,3.083847000000000000e+06,3.128659500000000000e+06,3.136128000000000000e+06,2.653945500000000000e+06,2.923119500000000000e+06,2.919459799999999814e+06,3.031491000000000000e+06,2.653945500000000000e+06,2.837079500000000000e+06,2.620411000000000000e+06,2.661414500000000000e+06,3.113722000000000000e+06,3.072718500000000000e+06,2.941866000000000000e+06,2.747454500000000000e+06,3.199762000000000000e+06,3.240914799999999814e+06,2.661414500000000000e+06,3.181090000000000000e+06,2.975400500000000000e+06,2.904447500000000000e+06,3.005425000000000000e+06,3.162343500000000000e+06,3.140012000000000000e+06,2.990487500000000000e+06,3.233446000000000000e+06,2.941866000000000000e+06,3.136128000000000000e+06,2.639008000000000000e+06,3.020362500000000000e+06,2.975400500000000000e+06,3.154949500000000000e+06,3.136128000000000000e+06,3.154949500000000000e+06,3.222168000000000000e+06,3.539963500000000000e+06,3.005425000000000000e+06,2.979209799999999814e+06,3.229637000000000000e+06,3.053972000000000000e+06,3.140012000000000000e+06,3.207156000000000000e+06,2.971741000000000000e+06,2.994222000000000000e+06,3.270789799999999814e+06,3.106253000000000000e+06,3.110062299999999814e+06,3.046428500000000000e+06,3.233446000000000000e+06,2.915650500000000000e+06,2.687629799999999814e+06,2.964272299999999814e+06,2.911916299999999814e+06,2.758657500000000000e+06,2.941866000000000000e+06,3.143746299999999814e+06,2.549308500000000000e+06,2.717579500000000000e+06,3.188558799999999814e+06,2.643648000000000000e+06,2.960463000000000000e+06,2.896978799999999814e+06,2.934397299999999814e+06,3.072718500000000000e+06,2.624070500000000000e+06,2.967932000000000000e+06,2.859635000000000000e+06,3.438986000000000000e+06,3.323071000000000000e+06,3.031491000000000000e+06,3.162343500000000000e+06,2.994222000000000000e+06,2.803544799999999814e+06,3.293196000000000000e+06,3.106253000000000000e+06,3.453923500000000000e+06,3.397833000000000000e+06,3.001616000000000000e+06,3.199762000000000000e+06,3.080187299999999814e+06,2.986678500000000000e+06,3.457732500000000000e+06,2.997956299999999814e+06,3.300739500000000000e+06,3.166152500000000000e+06,3.091315500000000000e+06,3.207156000000000000e+06,3.771718799999999814e+06,3.883899500000000000e+06,3.364298500000000000e+06,3.136128000000000000e+06,3.087656000000000000e+06,3.644526000000000000e+06,2.941866000000000000e+06,2.825951000000000000e+06,2.863369500000000000e+06,2.635348500000000000e+06,2.739911000000000000e+06,2.867103799999999814e+06,2.751188799999999814e+06,2.463268500000000000e+06,2.855826000000000000e+06,3.020672000000000000e+06,2.934397299999999814e+06,2.710036000000000000e+06,2.941866000000000000e+06,2.768704000000000000e+06,2.695098500000000000e+06,2.579183500000000000e+06,2.863369500000000000e+06,2.504496000000000000e+06,2.758657500000000000e+06,2.706376299999999814e+06,3.128659500000000000e+06,2.287715500000000000e+06,2.515624500000000000e+06,2.504496000000000000e+06,2.620411000000000000e+06,2.440974299999999814e+06,2.952994500000000000e+06,2.575523799999999814e+06,3.323071000000000000e+06,2.859635000000000000e+06,3.330614500000000000e+06,3.446529500000000000e+06,3.465201299999999814e+06,2.975400500000000000e+06,3.394173500000000000e+06,3.300739500000000000e+06,3.252043000000000000e+06,3.756781299999999814e+06,2.833419799999999814e+06,3.046428500000000000e+06,3.364298500000000000e+06,3.476404500000000000e+06,2.825951000000000000e+06,3.169887000000000000e+06,2.997956299999999814e+06,3.622194500000000000e+06,3.266980500000000000e+06,3.169887000000000000e+06,3.027831299999999814e+06,3.076378000000000000e+06,3.035300000000000000e+06,2.990487500000000000e+06,3.424048500000000000e+06,3.352946000000000000e+06,3.113722000000000000e+06,3.218508500000000000e+06,3.405302000000000000e+06,3.412770500000000000e+06,3.364298500000000000e+06,3.786656299999999814e+06,3.207156000000000000e+06,3.184824500000000000e+06,3.315677000000000000e+06,3.876356000000000000e+06,3.259512000000000000e+06,2.982869500000000000e+06,4.702474500000000000e+06,3.652069500000000000e+06,3.771718799999999814e+06,3.487607500000000000e+06,3.775378500000000000e+06,3.592319500000000000e+06,3.805253500000000000e+06,4.597762500000000000e+06,3.345552000000000000e+06,3.360489500000000000e+06,3.539963500000000000e+06,3.771718799999999814e+06,3.289536299999999814e+06,4.579165500000000000e+06,3.237105500000000000e+06,4.844530000000000000e+06,4.167936000000000000e+06,3.244574500000000000e+06,3.596053799999999814e+06,3.390364500000000000e+06,3.375427000000000000e+06,3.685753500000000000e+06,3.128659500000000000e+06,3.405302000000000000e+06,3.857609500000000000e+06,4.052021000000000000e+06,3.371767299999999814e+06,4.358538500000000000e+06,3.659463500000000000e+06,3.689413000000000000e+06,4.579165500000000000e+06,3.700691000000000000e+06,3.980993000000000000e+06,3.315677000000000000e+06,4.381019500000000000e+06,4.354879000000000000e+06,4.190417000000000000e+06,4.545406500000000000e+06,3.995930500000000000e+06,4.496934500000000000e+06,4.197811000000000000e+06,4.164127000000000000e+06,4.216557500000000000e+06,4.220292000000000000e+06,4.096833500000000000e+06,4.216557500000000000e+06,3.861418500000000000e+06,3.760441000000000000e+06,4.182873500000000000e+06,3.805253500000000000e+06,3.794125000000000000e+06,3.984802299999999814e+06,3.726757000000000000e+06,3.794125000000000000e+06,3.924977500000000000e+06,3.596053799999999814e+06,3.468861000000000000e+06,3.113722000000000000e+06,3.386704799999999814e+06,3.053972000000000000e+06,2.392390000000000000e+06,2.650286000000000000e+06,1.723264800000000047e+06,2.433505500000000000e+06,1.678048000000000000e+06,1.248513600000000093e+06,1.241044899999999907e+06,8.572514000000000233e+05,1.019008000000000000e+06,1.177728000000000000e+06,9.476480000000000000e+05,8.123520000000000000e+05,9.856640000000000000e+05,6.144960000000000000e+05,6.789920000000000000e+05,5.981920000000000000e+05,5.418720000000000000e+05,3.999520000000000000e+05,3.725040000000000000e+05,3.725040000000000000e+05,2.341960000000000000e+05,2.092960000000000000e+05,1.495040000000000000e+05,1.685720000000000000e+05,1.142380000000000000e+05,8.295400000000000000e+04,3.112080000000000000e+05,5.272200000000000000e+04,3.797300000000000000e+04,3.155600000000000000e+04,2.664400000000000000e+04,2.203400000000000000e+04,1.582200000000000000e+04,1.071300000000000000e+04,1.492000000000000000e+04,7.809000000000000000e+03,9.912000000000000000e+03,1.071300000000000000e+04,6.307000000000000000e+03,6.307000000000000000e+03,7.609000000000000000e+03,5.306000000000000000e+03,3.503000000000000000e+03,4.605000000000000000e+03,5.406000000000000000e+03,5.105000000000000000e+03,4.805000000000000000e+03,4.905000000000000000e+03,4.104000000000000000e+03,4.805000000000000000e+03,3.403000000000000000e+03,3.503000000000000000e+03,3.904000000000000000e+03,4.304000000000000000e+03,4.004000000000000000e+03,4.404000000000000000e+03,3.704000000000000000e+03,3.804000000000000000e+03,3.303000000000000000e+03,3.503000000000000000e+03,4.905000000000000000e+03,nan
4.795329999999999870e+01,1.872560000000000000e+05,2.755520000000000000e+05,3.278880000000000000e+05,4.543520000000000000e+05,5.879840000000000000e+05,7.642720000000000000e+05,8.000640000000000000e+05,1.329092500000000000e+06,1.034592000000000000e+06,1.164992000000000000e+06,1.417152000000000000e+06,1.464512000000000000e+06,1.709600000000000000e+06,1.692736000000000000e+06,2.056384000000000000e+06,2.362477799999999814e+06,2.534371000000000000e+06,2.523093000000000000e+06,2.274496000000000000e+06,2.706376299999999814e+06,2.500687000000000000e+06,3.039034500000000000e+06,2.631488000000000000e+06,2.680161000000000000e+06,3.039034500000000000e+06,2.717579500000000000e+06,2.691840000000000000e+06,2.369946500000000000e+06,2.542528000000000000e+06,2.321362299999999814e+06,2.478280500000000000e+06,2.530562000000000000e+06,2.635348500000000000e+06,2.343768500000000000e+06,2.411062000000000000e+06,2.242829299999999814e+06,2.246600000000000000e+06,2.713845000000000000e+06,2.179270299999999814e+06,2.130686000000000000e+06,2.624070500000000000e+06,2.606784000000000000e+06,2.379200000000000000e+06,2.310121799999999814e+06,2.303488000000000000e+06,2.094816000000000000e+06,1.850345500000000000e+06,1.849600000000000000e+06,2.792267000000000000e+06,2.021120000000000000e+06,2.014944000000000000e+06,2.134656000000000000e+06,2.526902299999999814e+06,2.594121000000000000e+06,2.739911000000000000e+06,2.502720000000000000e+06,2.556852000000000000e+06,2.811013500000000000e+06,2.459608799999999814e+06,2.073888000000000000e+06,2.246208000000000000e+06,2.773669799999999814e+06,1.819168000000000000e+06,2.339997799999999814e+06,2.102144000000000000e+06,2.530562000000000000e+06,2.240896000000000000e+06,2.093504000000000000e+06,2.003604300000000047e+06,2.231625299999999814e+06,2.622272000000000000e+06,2.437203500000000000e+06,2.097664000000000000e+06,2.455874500000000000e+06,2.315712000000000000e+06,2.287715500000000000e+06,2.223808000000000000e+06,2.339997799999999814e+06,2.112320000000000000e+06,2.538030500000000000e+06,2.175572299999999814e+06,2.063392500000000000e+06,2.089533300000000047e+06,2.728782500000000000e+06,2.250334500000000000e+06,2.163072000000000000e+06,2.325060299999999814e+06,1.958754399999999907e+06,2.777329500000000000e+06,2.411062000000000000e+06,1.992401100000000093e+06,2.227854500000000000e+06,2.635348500000000000e+06,2.085798800000000047e+06,2.145623500000000000e+06,2.270912000000000000e+06,2.242829299999999814e+06,2.280246799999999814e+06,3.188558799999999814e+06,2.164331799999999814e+06,2.668883000000000000e+06,2.298882299999999814e+06,3.341817500000000000e+06,2.298882299999999814e+06,2.197978500000000000e+06,2.269006299999999814e+06,2.814673000000000000e+06,2.792267000000000000e+06,2.467152299999999814e+06,2.612867500000000000e+06,2.620411000000000000e+06,2.026011500000000000e+06,2.227854500000000000e+06,2.310121799999999814e+06,2.291413500000000000e+06,2.194207799999999814e+06,2.332529000000000000e+06,2.373644500000000000e+06,2.125760000000000000e+06,1.953184000000000000e+06,2.224704000000000000e+06,2.209408000000000000e+06,2.196928000000000000e+06,2.310121799999999814e+06,1.980064000000000000e+06,1.723264800000000047e+06,1.720928000000000000e+06,1.637225800000000047e+06,2.209219000000000000e+06,1.947551300000000047e+06,2.033480300000000047e+06,1.730733500000000000e+06,1.928805800000000047e+06,1.823104000000000000e+06,2.215552000000000000e+06,2.068576000000000000e+06,2.526902299999999814e+06,2.328831000000000000e+06,2.055923800000000047e+06,1.855072000000000000e+06,2.463268500000000000e+06,1.958754399999999907e+06,2.098048000000000000e+06,2.020800000000000000e+06,1.966223100000000093e+06,2.362477799999999814e+06,2.056288000000000000e+06,2.269006299999999814e+06,1.998368000000000000e+06,2.556852000000000000e+06,1.937760000000000000e+06,1.894240000000000000e+06,2.203648000000000000e+06,1.555031100000000093e+06,2.265272000000000000e+06,2.245760000000000000e+06,2.276475000000000000e+06,2.310121799999999814e+06,1.876800000000000000e+06,2.171801500000000000e+06,1.712024300000000047e+06,2.172224000000000000e+06,1.709504000000000000e+06,1.937344000000000000e+06,1.780576000000000000e+06,1.852128000000000000e+06,1.618553800000000047e+06,1.835584000000000000e+06,1.679040000000000000e+06,1.786240000000000000e+06,2.526902299999999814e+06,2.343768500000000000e+06,1.807360000000000000e+06,1.781120000000000000e+06,1.734752000000000000e+06,1.801216000000000000e+06,2.392390000000000000e+06,2.467152299999999814e+06,1.896672000000000000e+06,1.984932399999999907e+06,2.168103500000000000e+06,1.869054800000000047e+06,2.257766799999999814e+06,1.957024000000000000e+06,1.719494000000000000e+06,2.792267000000000000e+06,1.861548600000000093e+06,1.702400000000000000e+06,2.168103500000000000e+06,2.605398799999999814e+06,1.902627800000000047e+06,2.459608799999999814e+06,1.991968000000000000e+06,1.886656000000000000e+06,2.129088000000000000e+06,1.819488000000000000e+06,2.004224000000000000e+06,1.998816000000000000e+06,2.183936000000000000e+06,2.261537500000000000e+06,2.639008000000000000e+06,1.951200000000000000e+06,1.921056000000000000e+06,1.887690300000000047e+06,2.133632000000000000e+06,2.061824000000000000e+06,2.414796299999999814e+06,1.775547000000000000e+06,2.227854500000000000e+06,2.392390000000000000e+06,1.977088000000000000e+06,1.981280000000000000e+06,2.102464000000000000e+06,2.087616000000000000e+06,1.804736000000000000e+06,2.519433500000000000e+06,1.626022500000000000e+06,1.838656000000000000e+06,2.346752000000000000e+06,1.715808000000000000e+06,2.157888000000000000e+06,2.126914299999999814e+06,1.850345500000000000e+06,2.601664500000000000e+06,1.665024000000000000e+06,1.847840000000000000e+06,1.891936000000000000e+06,2.119482000000000000e+06,2.339997799999999814e+06,1.971232000000000000e+06,1.712960000000000000e+06,1.793792000000000000e+06,2.128064000000000000e+06,1.657856000000000000e+06,1.804736000000000000e+06,1.872736000000000000e+06,1.920160000000000000e+06,2.107008000000000000e+06,2.136896000000000000e+06,2.586727000000000000e+06,2.459608799999999814e+06,2.070861300000000047e+06,2.362477799999999814e+06,2.754848500000000000e+06,2.199168000000000000e+06,2.579183500000000000e+06,1.921337000000000000e+06,1.926976000000000000e+06,2.008736000000000000e+06,1.895159000000000000e+06,2.029782300000000047e+06,1.858272000000000000e+06,1.836352000000000000e+06,1.900384000000000000e+06,1.730496000000000000e+06,1.747168000000000000e+06,1.932384000000000000e+06,1.704555500000000000e+06,1.884896000000000000e+06,2.059658300000000047e+06,1.818496000000000000e+06,1.832064000000000000e+06,1.904032000000000000e+06,1.852992000000000000e+06,2.227854500000000000e+06,1.910624000000000000e+06,1.797056000000000000e+06,1.833184000000000000e+06,1.727680000000000000e+06,1.673280000000000000e+06,2.089533300000000047e+06,1.607350800000000047e+06,1.504256000000000000e+06,1.604736000000000000e+06,1.781344000000000000e+06,1.793472000000000000e+06,1.699168000000000000e+06,1.398038000000000000e+06,1.632480000000000000e+06,1.626022500000000000e+06,1.882592000000000000e+06,1.577474800000000047e+06,1.900288000000000000e+06,2.197978500000000000e+06,1.882048000000000000e+06,1.510181300000000047e+06,1.746080000000000000e+06,1.804928000000000000e+06,2.019680000000000000e+06,2.369946500000000000e+06,2.141925500000000000e+06,2.687629799999999814e+06,2.467152299999999814e+06,1.810528000000000000e+06,1.840832000000000000e+06,1.491435800000000047e+06,1.703712000000000000e+06,1.977184000000000000e+06,1.932608000000000000e+06,1.967712000000000000e+06,1.863200000000000000e+06,1.820433100000000093e+06,1.581172800000000047e+06,1.996135500000000000e+06,2.082064500000000000e+06,2.019232000000000000e+06,1.887648000000000000e+06,2.269006299999999814e+06,1.988666800000000047e+06,2.269006299999999814e+06,2.814673000000000000e+06,2.482089799999999814e+06,2.848432000000000000e+06,2.220385799999999814e+06,2.343768500000000000e+06,2.500687000000000000e+06,2.235323299999999814e+06,2.444672299999999814e+06,2.549308500000000000e+06,2.186739000000000000e+06,2.803544799999999814e+06,2.306351000000000000e+06,2.009760000000000000e+06,2.097075600000000093e+06,2.351237299999999814e+06,2.448331000000000000e+06,2.227854500000000000e+06,2.530562000000000000e+06,2.452140000000000000e+06,2.197978500000000000e+06,2.250334500000000000e+06,2.429734799999999814e+06,2.728782500000000000e+06,2.392390000000000000e+06,2.904447500000000000e+06,2.739911000000000000e+06,2.859635000000000000e+06,2.687629799999999814e+06,2.138154799999999814e+06,2.422265000000000000e+06,2.123216299999999814e+06,2.433505500000000000e+06,2.317591500000000000e+06,2.739911000000000000e+06,2.556852000000000000e+06,2.612867500000000000e+06,2.399858799999999814e+06,2.515624500000000000e+06,2.545648799999999814e+06,2.325060299999999814e+06,3.517557299999999814e+06,2.396124500000000000e+06,2.437203500000000000e+06,2.242829299999999814e+06,2.433505500000000000e+06,2.470812000000000000e+06,2.411062000000000000e+06,2.721313799999999814e+06,2.029782300000000047e+06,1.857814300000000047e+06,2.055923800000000047e+06,2.085798800000000047e+06,1.812964399999999907e+06,2.089533300000000047e+06,1.902627800000000047e+06,2.388582000000000000e+06,2.351237299999999814e+06,2.227008000000000000e+06,2.302653000000000000e+06,2.396124500000000000e+06,2.220385799999999814e+06,2.269006299999999814e+06,2.314560000000000000e+06,2.085856000000000000e+06,2.246600000000000000e+06,2.175232000000000000e+06,2.082528000000000000e+06,2.154752000000000000e+06,2.282432000000000000e+06,2.736251299999999814e+06,2.190509799999999814e+06,2.272704299999999814e+06,2.702642000000000000e+06,2.624070500000000000e+06,2.160561000000000000e+06,2.538030500000000000e+06,2.515624500000000000e+06,2.216687799999999814e+06,2.239094000000000000e+06,2.212917000000000000e+06,2.515624500000000000e+06,1.921337000000000000e+06,2.006656000000000000e+06,2.257766799999999814e+06,2.175572299999999814e+06,2.093341300000000047e+06,2.276475000000000000e+06,2.799735500000000000e+06,2.975400500000000000e+06,2.239094000000000000e+06,2.781138500000000000e+06,1.948896000000000000e+06,2.325060299999999814e+06,2.218688000000000000e+06,2.185792000000000000e+06,2.097920000000000000e+06,1.869054800000000047e+06,2.115456000000000000e+06,2.175572299999999814e+06,1.707968000000000000e+06,2.220385799999999814e+06,2.111976799999999814e+06,2.100810000000000000e+06,2.164331799999999814e+06,2.396124500000000000e+06,1.622288300000000047e+06,2.197978500000000000e+06,2.115747500000000000e+06,2.109248000000000000e+06,2.317591500000000000e+06,2.254068799999999814e+06,2.351237299999999814e+06,1.925792000000000000e+06,2.398400000000000000e+06,1.986784000000000000e+06,1.810752000000000000e+06,2.177536000000000000e+06,1.547562399999999907e+06,2.403556799999999814e+06,1.603579000000000000e+06,2.038240000000000000e+06,2.014807399999999907e+06,2.668883000000000000e+06,2.145623500000000000e+06,2.373644500000000000e+06,2.395823799999999814e+06,2.934397299999999814e+06,2.355009000000000000e+06,2.235742299999999814e+06,2.183104000000000000e+06,2.286811500000000000e+06,2.047321600000000093e+06,2.112607299999999814e+06,2.449944299999999814e+06,2.647616000000000000e+06,2.160561000000000000e+06,2.221889500000000000e+06,2.260416000000000000e+06,2.055840000000000000e+06,1.960549000000000000e+06,2.833419799999999814e+06,2.728782500000000000e+06,1.936274500000000000e+06,2.070861300000000047e+06,2.078330000000000000e+06,2.616602000000000000e+06,2.448331000000000000e+06,2.300515000000000000e+06,2.107584000000000000e+06,2.295184299999999814e+06,1.860589899999999907e+06,2.005676100000000093e+06,2.178560000000000000e+06,2.300689799999999814e+06,2.183174000000000000e+06,2.037875500000000000e+06,2.529535000000000000e+06,2.242840000000000000e+06,2.188521500000000000e+06,2.156436799999999814e+06,2.073764000000000000e+06,3.166152500000000000e+06,3.147406000000000000e+06,2.377624799999999814e+06,2.484018500000000000e+06,2.287715500000000000e+06,2.653945500000000000e+06,3.128659500000000000e+06,2.452140000000000000e+06,2.758657500000000000e+06,2.452140000000000000e+06,2.440974299999999814e+06,2.414796299999999814e+06,1.917602500000000000e+06,2.175572299999999814e+06,2.525553000000000000e+06,1.858368000000000000e+06,1.963104000000000000e+06,1.894464000000000000e+06,1.823872000000000000e+06,2.089504000000000000e+06,1.732800000000000000e+06,1.668064000000000000e+06,2.284990799999999814e+06,1.644608000000000000e+06,1.829760000000000000e+06,1.750464000000000000e+06,1.663840000000000000e+06,1.581172800000000047e+06,1.698080000000000000e+06,2.132696500000000000e+06,1.542415899999999907e+06,1.356399000000000000e+06,1.698400000000000000e+06,1.955808000000000000e+06,1.623680000000000000e+06,1.594880000000000000e+06,1.522912000000000000e+06,1.823552000000000000e+06,1.778720000000000000e+06,1.981302000000000000e+06,2.199971299999999814e+06,1.720695100000000093e+06,1.652416000000000000e+06,2.116344000000000000e+06,1.754048000000000000e+06,1.714592000000000000e+06,1.868992000000000000e+06,2.100516299999999814e+06,1.715264000000000000e+06,1.684032000000000000e+06,1.604192000000000000e+06,1.765952000000000000e+06,1.478304000000000000e+06,1.699680000000000000e+06,1.558208000000000000e+06,1.787966800000000047e+06,1.591296000000000000e+06,1.794336000000000000e+06,3.666148500000000000e+06,1.766717300000000047e+06,1.778048000000000000e+06,1.639392000000000000e+06,1.635634000000000000e+06,1.646688000000000000e+06,1.455201800000000047e+06,1.941533399999999907e+06,1.703767600000000093e+06,1.964416000000000000e+06,1.357250600000000093e+06,1.574752000000000000e+06,1.566432000000000000e+06,1.637792000000000000e+06,1.740847899999999907e+06,1.560800000000000000e+06,1.620096000000000000e+06,1.486144000000000000e+06,2.241571500000000000e+06,1.752736000000000000e+06,1.754368000000000000e+06,1.692736000000000000e+06,1.472343100000000093e+06,1.867136000000000000e+06,1.369041399999999907e+06,1.824166899999999907e+06,1.606240000000000000e+06,1.937120000000000000e+06,2.279486000000000000e+06,2.033375300000000047e+06,1.636256000000000000e+06,1.903904000000000000e+06,1.959008000000000000e+06,2.490102000000000000e+06,1.837888000000000000e+06,2.092405899999999907e+06,2.195854000000000000e+06,1.700224000000000000e+06,1.847520000000000000e+06,1.819808000000000000e+06,1.583296000000000000e+06,1.577024000000000000e+06,1.506528000000000000e+06,1.389878300000000047e+06,1.561120000000000000e+06,1.626272000000000000e+06,1.725056000000000000e+06,1.786240000000000000e+06,1.527008000000000000e+06,1.527552000000000000e+06,2.142539000000000000e+06,1.875857300000000047e+06,1.824320899999999907e+06,1.865504000000000000e+06,1.565869300000000047e+06,1.923456000000000000e+06,2.046432000000000000e+06,2.133798299999999814e+06,1.752960000000000000e+06,1.947551300000000047e+06,1.798816000000000000e+06,1.888960000000000000e+06,1.697536000000000000e+06,1.398951000000000000e+06,2.240245500000000000e+06,2.088466399999999907e+06,1.964736000000000000e+06,2.962008299999999814e+06,1.715584000000000000e+06,1.565984000000000000e+06,1.374100100000000093e+06,1.718304000000000000e+06,1.696000000000000000e+06,2.272709500000000000e+06,1.727680000000000000e+06,1.727136000000000000e+06,1.585664000000000000e+06,1.661760000000000000e+06,2.120170000000000000e+06,1.554432000000000000e+06,2.232076299999999814e+06,3.920633799999999814e+06,1.597248000000000000e+06,1.905773100000000093e+06,2.148746799999999814e+06,1.939296000000000000e+06,1.762016000000000000e+06,1.596384000000000000e+06,1.887648000000000000e+06,1.825632000000000000e+06,1.942682500000000000e+06,2.209219000000000000e+06,2.327738500000000000e+06,1.415852100000000093e+06,1.823872000000000000e+06,1.781760000000000000e+06,1.955616000000000000e+06,2.017472000000000000e+06,2.313639500000000000e+06,1.978191300000000047e+06,1.877568000000000000e+06,1.832192000000000000e+06,1.981824000000000000e+06,1.701269300000000047e+06,2.091192800000000047e+06,1.944256000000000000e+06,1.852992000000000000e+06,1.848928000000000000e+06,1.885664000000000000e+06,1.920064000000000000e+06,1.751348000000000000e+06,2.280246799999999814e+06,1.844128000000000000e+06,2.281304500000000000e+06,1.907104000000000000e+06,2.440974299999999814e+06,1.907006300000000047e+06,1.813920000000000000e+06,1.742048000000000000e+06,2.683820500000000000e+06,1.812608000000000000e+06,1.934784000000000000e+06,2.317952000000000000e+06,2.007338600000000093e+06,2.212917000000000000e+06,2.769860500000000000e+06,2.422265000000000000e+06,2.594121000000000000e+06,2.893244500000000000e+06,3.341817500000000000e+06,3.035300000000000000e+06,3.080187299999999814e+06,2.994222000000000000e+06,2.930588000000000000e+06,2.576980299999999814e+06,2.470812000000000000e+06,2.192730799999999814e+06,2.025627600000000093e+06,2.094129500000000000e+06,1.626022500000000000e+06,1.748256000000000000e+06,2.031214000000000000e+06,1.990044300000000047e+06,1.579168000000000000e+06,1.878684300000000047e+06,1.524090000000000000e+06,1.553664000000000000e+06,2.148746799999999814e+06,1.671200000000000000e+06,1.799040000000000000e+06,1.696992000000000000e+06,1.751008000000000000e+06,2.191156299999999814e+06,1.647648000000000000e+06,1.813696000000000000e+06,2.110849500000000000e+06,2.186011500000000000e+06,2.397037799999999814e+06,1.738784000000000000e+06,1.979616000000000000e+06,1.887690300000000047e+06,1.895159000000000000e+06,2.026011500000000000e+06,2.369536000000000000e+06,2.111976799999999814e+06,2.426979299999999814e+06,2.108032000000000000e+06,1.962488800000000047e+06,2.115904000000000000e+06,2.437203500000000000e+06,2.246600000000000000e+06,1.958415000000000000e+06,1.777408000000000000e+06,1.629088000000000000e+06,1.828894300000000047e+06,1.851776000000000000e+06,1.921600000000000000e+06,1.701120000000000000e+06,1.757664000000000000e+06,2.414531799999999814e+06,2.058176000000000000e+06,1.505460600000000093e+06,1.896000000000000000e+06,1.872416000000000000e+06,2.083968000000000000e+06,2.537398500000000000e+06,2.146477000000000000e+06,1.832192000000000000e+06,1.697867100000000093e+06,1.967072000000000000e+06,2.091392000000000000e+06,2.267584000000000000e+06,1.842272000000000000e+06,1.866592000000000000e+06,2.029119800000000047e+06,2.235520000000000000e+06,2.651709000000000000e+06,1.685344000000000000e+06,1.781344000000000000e+06,1.636455600000000093e+06,2.179035299999999814e+06,1.934240000000000000e+06,1.663168000000000000e+06,1.675232000000000000e+06,2.221404000000000000e+06,2.246815500000000000e+06,1.466250500000000000e+06,2.060608000000000000e+06,2.036279800000000047e+06,2.221671799999999814e+06,1.712320000000000000e+06,1.738464000000000000e+06,1.750464000000000000e+06,1.711456000000000000e+06,1.650464000000000000e+06,2.011950399999999907e+06,3.619819500000000000e+06,2.079979000000000000e+06,1.798026899999999907e+06,1.886784000000000000e+06,1.745440000000000000e+06,1.834688000000000000e+06,1.855520000000000000e+06,2.119482000000000000e+06,2.043232000000000000e+06,2.108211500000000000e+06,1.787552000000000000e+06,2.040094399999999907e+06,2.241673500000000000e+06,1.679904000000000000e+06,2.509872000000000000e+06,2.235323299999999814e+06,1.967936000000000000e+06,1.866272000000000000e+06,1.954176000000000000e+06,2.097792000000000000e+06,1.654728600000000093e+06,1.859584000000000000e+06,2.033600000000000000e+06,1.818496000000000000e+06,1.697184000000000000e+06,2.046336000000000000e+06,2.001120000000000000e+06,1.835584000000000000e+06,2.300946299999999814e+06,1.855392000000000000e+06,1.992640000000000000e+06,2.366977799999999814e+06,2.466232299999999814e+06,2.615710500000000000e+06,2.112856000000000000e+06,1.999292600000000093e+06,1.802880000000000000e+06,1.791072000000000000e+06,1.872880899999999907e+06,1.838208000000000000e+06,2.153180799999999814e+06,1.930080000000000000e+06,1.406682899999999907e+06,2.041306800000000047e+06,4.072089000000000000e+06,1.709376000000000000e+06,1.810176000000000000e+06,2.078574100000000093e+06,2.096384000000000000e+06,1.636256000000000000e+06,1.782752000000000000e+06,1.956480000000000000e+06,1.698907600000000093e+06,1.557440000000000000e+06,1.594336000000000000e+06,2.319337500000000000e+06,1.788320000000000000e+06,1.534180600000000093e+06,1.830752000000000000e+06,1.630624000000000000e+06,2.285581000000000000e+06,2.212517000000000000e+06,1.773152000000000000e+06,1.610591500000000000e+06,1.835584000000000000e+06,2.074656000000000000e+06,1.882987500000000000e+06,1.737152000000000000e+06,2.118509000000000000e+06,1.703392000000000000e+06,2.040576000000000000e+06,1.593475300000000047e+06,2.550944000000000000e+06,2.511488799999999814e+06,1.809760000000000000e+06,2.012630600000000093e+06,1.821120000000000000e+06,1.905440000000000000e+06,2.061557500000000000e+06,1.670321800000000047e+06,1.568436399999999907e+06,1.658496000000000000e+06,1.922816000000000000e+06,1.739776000000000000e+06,1.592412300000000047e+06,1.943816899999999907e+06,1.521504000000000000e+06,2.313819799999999814e+06,1.756000000000000000e+06,1.811616000000000000e+06,1.871648000000000000e+06,1.513915600000000093e+06,1.709824000000000000e+06,1.923040000000000000e+06,1.734431500000000000e+06,1.842688000000000000e+06,1.649920000000000000e+06,1.799136000000000000e+06,1.957152000000000000e+06,1.622288300000000047e+06,1.822016000000000000e+06,1.731488000000000000e+06,1.617408000000000000e+06,1.793024000000000000e+06,1.985568000000000000e+06,1.624224000000000000e+06,1.682149300000000047e+06,2.175572299999999814e+06,1.482592000000000000e+06,1.915328000000000000e+06,1.876672000000000000e+06,1.263451100000000093e+06,1.698272000000000000e+06,1.756448000000000000e+06,1.655680000000000000e+06,1.804384000000000000e+06,2.130686000000000000e+06,1.693056000000000000e+06,1.768352000000000000e+06,1.499744000000000000e+06,1.723968000000000000e+06,1.632576000000000000e+06,1.651328000000000000e+06,1.711552000000000000e+06,2.067127000000000000e+06,1.751424000000000000e+06,1.591392000000000000e+06,1.749248000000000000e+06,1.599881000000000000e+06,2.396124500000000000e+06,1.793472000000000000e+06,2.239094000000000000e+06,1.435382800000000047e+06,1.561760000000000000e+06,1.519456000000000000e+06,1.586432000000000000e+06,1.928864000000000000e+06,1.785824000000000000e+06,2.272704299999999814e+06,1.746976000000000000e+06,2.220385799999999814e+06,1.592064000000000000e+06,1.709824000000000000e+06,1.581792000000000000e+06,1.951285600000000093e+06,1.394303600000000093e+06,2.179270299999999814e+06,1.479904000000000000e+06,1.304530300000000047e+06,1.833920000000000000e+06,2.003604300000000047e+06,1.880221500000000000e+06,1.517632000000000000e+06,1.661760000000000000e+06,1.977426300000000047e+06,1.575616000000000000e+06,1.835136000000000000e+06,1.696448000000000000e+06,1.561024000000000000e+06,1.528853100000000093e+06,1.572896000000000000e+06,1.633664000000000000e+06,2.168103500000000000e+06,2.063392500000000000e+06,1.872752800000000047e+06,1.693352399999999907e+06,1.532624899999999907e+06,1.951285600000000093e+06,1.661344000000000000e+06,1.756875000000000000e+06,1.849824000000000000e+06,1.936000000000000000e+06,2.254068799999999814e+06,2.156863000000000000e+06,2.571789500000000000e+06,1.865152000000000000e+06,1.824640000000000000e+06,1.896320000000000000e+06,2.396124500000000000e+06,1.585664000000000000e+06,1.898848000000000000e+06,1.910133800000000047e+06,2.164331799999999814e+06,1.650144000000000000e+06,1.707200000000000000e+06,1.928805800000000047e+06,1.717120000000000000e+06,1.820352000000000000e+06,1.733440000000000000e+06,1.677952000000000000e+06,2.336299799999999814e+06,1.741408000000000000e+06,3.521217000000000000e+06,1.715758600000000093e+06,1.591072000000000000e+06,1.540093600000000093e+06,1.869054800000000047e+06,2.104544500000000000e+06,1.802752000000000000e+06,1.854079899999999907e+06,1.732032000000000000e+06,1.577474800000000047e+06,1.670112000000000000e+06,1.483967000000000000e+06,1.700821100000000093e+06,1.576704000000000000e+06,1.499200000000000000e+06,1.678377500000000000e+06,1.706240000000000000e+06,1.487701300000000047e+06,2.175572299999999814e+06,2.321362299999999814e+06,2.097075600000000093e+06,1.748608000000000000e+06,1.829440000000000000e+06,1.846752000000000000e+06,1.592412300000000047e+06,2.269006299999999814e+06,2.033480300000000047e+06,1.666208000000000000e+06,1.604512000000000000e+06,1.368125600000000093e+06,1.837440000000000000e+06,1.816864000000000000e+06,1.672960000000000000e+06,2.463268500000000000e+06,1.760609500000000000e+06,1.920160000000000000e+06,2.078330000000000000e+06,1.559392000000000000e+06,1.821472000000000000e+06,2.224156500000000000e+06,1.812384000000000000e+06,1.734431500000000000e+06,1.599881000000000000e+06,2.313819799999999814e+06,1.872752800000000047e+06,2.140224000000000000e+06,2.060832000000000000e+06,2.474621000000000000e+06,2.123216299999999814e+06,2.355009000000000000e+06,1.902627800000000047e+06,2.012832000000000000e+06,2.048417800000000047e+06,2.333184000000000000e+06,2.175572299999999814e+06,1.842876800000000047e+06,2.306351000000000000e+06,2.317056000000000000e+06,2.523093000000000000e+06,2.418494299999999814e+06,2.466880000000000000e+06,2.231625299999999814e+06,2.231625299999999814e+06,2.159744000000000000e+06,2.085798800000000047e+06,2.441216000000000000e+06,2.226944000000000000e+06,2.153092299999999814e+06,2.321362299999999814e+06,2.508155500000000000e+06,2.119482000000000000e+06,2.341824000000000000e+06,2.227854500000000000e+06,2.373644500000000000e+06,1.923808000000000000e+06,1.910133800000000047e+06,2.049760000000000000e+06,1.786750000000000000e+06,1.790484500000000000e+06,2.052864000000000000e+06,1.730848000000000000e+06,1.650592000000000000e+06,1.805280000000000000e+06,2.100810000000000000e+06,1.771296000000000000e+06,1.611872000000000000e+06,1.383100500000000000e+06,1.887328000000000000e+06,1.589664000000000000e+06,1.521600000000000000e+06,1.988666800000000047e+06,1.651232000000000000e+06,1.441408000000000000e+06,1.717856000000000000e+06,1.754912000000000000e+06,1.821888000000000000e+06,1.650272000000000000e+06,1.500384000000000000e+06,1.854079899999999907e+06,1.550432000000000000e+06,1.741952000000000000e+06,1.999869899999999907e+06,1.525118800000000047e+06,1.431684800000000047e+06,1.562208000000000000e+06,2.343768500000000000e+06,1.850345500000000000e+06,1.683072000000000000e+06,1.508032000000000000e+06,2.134456799999999814e+06,1.839142399999999907e+06,1.712000000000000000e+06,1.798272000000000000e+06,1.779904000000000000e+06,2.209219000000000000e+06,1.944800000000000000e+06,1.857814300000000047e+06,2.422265000000000000e+06,2.093341300000000047e+06,2.007968000000000000e+06,2.156863000000000000e+06,1.759392000000000000e+06,2.074595800000000047e+06,1.670656000000000000e+06,2.138154799999999814e+06,1.928805800000000047e+06,1.659705600000000093e+06,1.922496000000000000e+06,1.944480000000000000e+06,1.680544000000000000e+06,1.610688000000000000e+06,1.584943500000000000e+06,1.834272000000000000e+06,2.055923800000000047e+06,2.467152299999999814e+06,1.926560000000000000e+06,1.729856000000000000e+06,2.063808000000000000e+06,2.141925500000000000e+06,1.633491300000000047e+06,1.962336000000000000e+06,2.085504000000000000e+06,2.026304000000000000e+06,1.845216000000000000e+06,1.977426300000000047e+06,1.877344000000000000e+06,1.665792000000000000e+06,1.727008000000000000e+06,1.936128000000000000e+06,1.677632000000000000e+06,2.091488000000000000e+06,1.719494000000000000e+06,1.788672000000000000e+06,1.756448000000000000e+06,1.498978100000000093e+06,4.586559500000000000e+06,2.216687799999999814e+06,2.082064500000000000e+06,1.928805800000000047e+06,2.362477799999999814e+06,1.670908800000000047e+06,1.532624899999999907e+06,1.905440000000000000e+06,1.895159000000000000e+06,1.999869899999999907e+06,1.562528000000000000e+06,2.115747500000000000e+06,1.653632000000000000e+06,2.276475000000000000e+06,1.943816899999999907e+06,1.951285600000000093e+06,1.754176000000000000e+06,1.424672000000000000e+06,2.149394299999999814e+06,1.816698800000000047e+06,1.643104000000000000e+06,1.503392000000000000e+06,1.768078300000000047e+06,2.190509799999999814e+06,1.817408000000000000e+06,1.887690300000000047e+06,2.026528000000000000e+06,1.602336000000000000e+06,1.783015800000000047e+06,1.901056000000000000e+06,1.958754399999999907e+06,1.745671000000000000e+06,1.439153500000000000e+06,1.933248000000000000e+06,2.474621000000000000e+06,1.921337000000000000e+06,2.444672299999999814e+06,1.498978100000000093e+06,1.576384000000000000e+06,1.771520000000000000e+06,2.571789500000000000e+06,1.810528000000000000e+06,2.889510000000000000e+06,1.724608000000000000e+06,1.634432000000000000e+06,1.684576000000000000e+06,1.506446899999999907e+06,1.895159000000000000e+06,1.999869899999999907e+06,1.793152000000000000e+06,2.070861300000000047e+06,2.246600000000000000e+06,1.843456000000000000e+06,1.543072000000000000e+06,1.746208000000000000e+06,1.594112000000000000e+06,1.981198000000000000e+06,1.566234300000000047e+06,1.955936000000000000e+06,1.761472000000000000e+06,1.411680000000000000e+06,1.644768100000000093e+06,1.424216000000000000e+06,1.704800000000000000e+06,1.568896000000000000e+06,1.850345500000000000e+06,1.615232000000000000e+06,1.331904000000000000e+06,1.581888000000000000e+06,1.491435800000000047e+06,2.425999500000000000e+06,1.394303600000000093e+06,1.671424000000000000e+06,1.932704000000000000e+06,1.875488000000000000e+06,1.315770800000000047e+06,1.551296800000000047e+06,1.925071300000000047e+06,2.003604300000000047e+06,1.930080000000000000e+06,1.536359300000000047e+06,1.781024000000000000e+06,1.477344000000000000e+06,1.478304000000000000e+06,1.602464000000000000e+06,1.583392000000000000e+06,1.544704000000000000e+06,1.611648000000000000e+06,1.825728000000000000e+06,1.644832000000000000e+06,1.999869899999999907e+06,1.726962800000000047e+06,1.738202300000000047e+06,1.790400000000000000e+06,2.145623500000000000e+06,1.738336000000000000e+06,1.934688000000000000e+06,2.328831000000000000e+06,1.599881000000000000e+06,1.891461000000000000e+06,1.946144000000000000e+06,1.999869899999999907e+06,1.771812500000000000e+06,2.153092299999999814e+06,2.036928000000000000e+06,2.156544000000000000e+06,2.130686000000000000e+06,2.291413500000000000e+06,2.474621000000000000e+06,2.063392500000000000e+06,2.462144000000000000e+06,2.194207799999999814e+06,1.902144000000000000e+06,1.839142399999999907e+06,2.115747500000000000e+06,2.534371000000000000e+06,1.697086800000000047e+06,1.966223100000000093e+06,2.115747500000000000e+06,2.013728000000000000e+06,2.239094000000000000e+06,2.168103500000000000e+06,2.151168000000000000e+06,2.605398799999999814e+06,2.050848000000000000e+06,2.063392500000000000e+06,1.883992300000000047e+06,2.036928000000000000e+06,1.887690300000000047e+06,1.947551300000000047e+06,2.156416000000000000e+06,1.775547000000000000e+06,1.956032000000000000e+06,1.872752800000000047e+06,2.063392500000000000e+06,2.119482000000000000e+06,2.291413500000000000e+06,1.947551300000000047e+06,2.439744000000000000e+06,2.227854500000000000e+06,2.362477799999999814e+06,2.339997799999999814e+06,2.949334799999999814e+06,2.190509799999999814e+06,2.429734799999999814e+06,2.541914500000000000e+06,2.351360000000000000e+06,2.568055000000000000e+06,2.366175799999999814e+06,2.624070500000000000e+06,2.007338600000000093e+06,2.104544500000000000e+06,2.165120000000000000e+06,2.113792000000000000e+06,2.071104000000000000e+06,2.258048000000000000e+06,2.074595800000000047e+06,2.429734799999999814e+06,2.418494299999999814e+06,2.470812000000000000e+06,2.665223500000000000e+06,2.923119500000000000e+06,2.575523799999999814e+06,2.605398799999999814e+06,2.347466500000000000e+06,2.605398799999999814e+06,2.713845000000000000e+06,2.302653000000000000e+06,2.230592000000000000e+06,2.298882299999999814e+06,2.721313799999999814e+06,2.620411000000000000e+06,2.511296000000000000e+06,2.239094000000000000e+06,2.240960000000000000e+06,2.653945500000000000e+06,2.811013500000000000e+06,2.773669799999999814e+06,2.444096000000000000e+06,2.325060299999999814e+06,2.728782500000000000e+06,2.777329500000000000e+06,2.317591500000000000e+06,2.683820500000000000e+06,2.717579500000000000e+06,2.680161000000000000e+06,2.470812000000000000e+06,2.728782500000000000e+06,3.338008500000000000e+06,2.601664500000000000e+06,2.571789500000000000e+06,2.721313799999999814e+06,2.575523799999999814e+06,2.616602000000000000e+06,2.504496000000000000e+06,2.500687000000000000e+06,2.747454500000000000e+06,2.339997799999999814e+06,2.504496000000000000e+06,2.425999500000000000e+06,2.414796299999999814e+06,2.724973500000000000e+06,2.272704299999999814e+06,2.781138500000000000e+06,2.997956299999999814e+06,2.594121000000000000e+06,3.102593500000000000e+06,2.601664500000000000e+06,2.571789500000000000e+06,2.571789500000000000e+06,2.336299799999999814e+06,2.766201000000000000e+06,2.478280500000000000e+06,2.336299799999999814e+06,2.792267000000000000e+06,2.586727000000000000e+06,2.646477000000000000e+06,2.362477799999999814e+06,2.497027299999999814e+06,2.272704299999999814e+06,2.526902299999999814e+06,2.437203500000000000e+06,2.399858799999999814e+06,2.351237299999999814e+06,2.347466500000000000e+06,2.197978500000000000e+06,2.351237299999999814e+06,2.399858799999999814e+06,2.321362299999999814e+06,2.276475000000000000e+06,2.085798800000000047e+06,2.022313500000000000e+06,1.983168000000000000e+06,1.982592000000000000e+06,2.425999500000000000e+06,2.186739000000000000e+06,1.957152000000000000e+06,1.903456000000000000e+06,2.218240000000000000e+06,1.689618000000000000e+06,1.951285600000000093e+06,2.452224000000000000e+06,2.349760000000000000e+06,1.929312000000000000e+06,2.011073000000000000e+06,2.082080000000000000e+06,1.807776000000000000e+06,2.031392000000000000e+06,2.040949000000000000e+06,1.999869899999999907e+06,2.668883000000000000e+06,2.635348500000000000e+06,2.227854500000000000e+06,1.973691899999999907e+06,2.295184299999999814e+06,2.485749500000000000e+06,2.545648799999999814e+06,2.239094000000000000e+06,2.100810000000000000e+06,2.355009000000000000e+06,2.138154799999999814e+06,1.816698800000000047e+06,2.007338600000000093e+06,2.448331000000000000e+06,2.728782500000000000e+06,1.946240000000000000e+06,2.568055000000000000e+06,2.227854500000000000e+06,1.894336000000000000e+06,2.171801500000000000e+06,2.048417800000000047e+06,2.174784000000000000e+06,2.201676500000000000e+06,1.939744000000000000e+06,2.376128000000000000e+06,1.880221500000000000e+06,2.231625299999999814e+06,2.399858799999999814e+06,2.305600000000000000e+06,2.336299799999999814e+06,2.498496000000000000e+06,2.044719800000000047e+06,1.861548600000000093e+06,2.292160000000000000e+06,2.571789500000000000e+06,2.515624500000000000e+06,2.609058500000000000e+06,2.818482299999999814e+06,2.070861300000000047e+06,2.257766799999999814e+06,2.433505500000000000e+06,2.246600000000000000e+06,2.332928000000000000e+06,2.201676500000000000e+06,2.407327500000000000e+06,2.328831000000000000e+06,2.403556799999999814e+06,1.910133800000000047e+06,2.126914299999999814e+06,2.141925500000000000e+06,2.011073000000000000e+06,2.728782500000000000e+06,2.541914500000000000e+06,2.433505500000000000e+06,2.224156500000000000e+06,1.887690300000000047e+06,2.500687000000000000e+06,2.268800000000000000e+06,2.287715500000000000e+06,2.373888000000000000e+06,2.597930000000000000e+06,2.035584000000000000e+06,2.108278799999999814e+06,2.377415299999999814e+06,1.846611100000000093e+06,2.474621000000000000e+06,2.489558500000000000e+06,2.055923800000000047e+06,2.038592000000000000e+06,2.186739000000000000e+06,2.325060299999999814e+06,2.201676500000000000e+06,2.278976000000000000e+06,2.452140000000000000e+06,2.130686000000000000e+06,2.904447500000000000e+06,2.078330000000000000e+06,2.149394299999999814e+06,2.255936000000000000e+06,2.676352000000000000e+06,2.560586299999999814e+06,2.231625299999999814e+06,2.287715500000000000e+06,2.220385799999999814e+06,2.680161000000000000e+06,2.519433500000000000e+06,2.519433500000000000e+06,2.201676500000000000e+06,2.280768000000000000e+06,2.676352000000000000e+06,2.332529000000000000e+06,2.571789500000000000e+06,2.452140000000000000e+06,2.384884000000000000e+06,2.317591500000000000e+06,2.377415299999999814e+06,2.870763500000000000e+06,2.504496000000000000e+06,2.650286000000000000e+06,2.497027299999999814e+06,2.560586299999999814e+06,2.631539500000000000e+06,2.242829299999999814e+06,2.627879799999999814e+06,2.635348500000000000e+06,2.848432000000000000e+06,2.721313799999999814e+06,2.601664500000000000e+06,2.739911000000000000e+06,2.747454500000000000e+06,2.799735500000000000e+06,3.046428500000000000e+06,2.938057000000000000e+06,2.605398799999999814e+06,2.564246000000000000e+06,2.792267000000000000e+06,2.683820500000000000e+06,2.829610500000000000e+06,3.274449500000000000e+06,2.448331000000000000e+06,3.113722000000000000e+06,2.627879799999999814e+06,2.605398799999999814e+06,2.328831000000000000e+06,2.575523799999999814e+06,3.730566000000000000e+06,3.128659500000000000e+06,2.796076000000000000e+06,3.181090000000000000e+06,2.803544799999999814e+06,2.781138500000000000e+06,3.495076299999999814e+06,2.926928500000000000e+06,2.825951000000000000e+06,2.844697500000000000e+06,3.080187299999999814e+06,3.995930500000000000e+06,2.833419799999999814e+06,3.024097000000000000e+06,2.680161000000000000e+06,3.652069500000000000e+06,2.751188799999999814e+06,3.491342000000000000e+06,2.945525500000000000e+06,2.728782500000000000e+06,2.964272299999999814e+06,3.143746299999999814e+06,3.420239500000000000e+06,2.803544799999999814e+06,3.525026000000000000e+06,3.024097000000000000e+06,3.050237500000000000e+06,3.072718500000000000e+06,2.739911000000000000e+06,3.169887000000000000e+06,2.698907500000000000e+06,2.717579500000000000e+06,3.367958000000000000e+06,3.009159500000000000e+06,3.162343500000000000e+06,2.971741000000000000e+06,3.210965000000000000e+06,3.113722000000000000e+06,3.020362500000000000e+06,2.882041299999999814e+06,2.635348500000000000e+06,2.908182000000000000e+06,3.143746299999999814e+06,3.042768799999999814e+06,3.181090000000000000e+06,3.132468500000000000e+06,3.532494799999999814e+06,3.076378000000000000e+06,3.173621299999999814e+06,2.975400500000000000e+06,3.640866299999999814e+06,2.743720000000000000e+06,3.390364500000000000e+06,3.050237500000000000e+06,2.926928500000000000e+06,3.110062299999999814e+06,2.743720000000000000e+06,2.627879799999999814e+06,2.863369500000000000e+06,2.736251299999999814e+06,3.035300000000000000e+06,2.900638500000000000e+06,2.782336000000000000e+06,2.979209799999999814e+06,2.777329500000000000e+06,3.442795000000000000e+06,2.960463000000000000e+06,3.140012000000000000e+06,3.166152500000000000e+06,3.293196000000000000e+06,3.027831299999999814e+06,3.468861000000000000e+06,2.952994500000000000e+06,3.166152500000000000e+06,3.083847000000000000e+06,3.577307299999999814e+06,3.169887000000000000e+06,2.997956299999999814e+06,3.035300000000000000e+06,2.941866000000000000e+06,3.222168000000000000e+06,2.949334799999999814e+06,3.341817500000000000e+06,3.181090000000000000e+06,2.986678500000000000e+06,3.050237500000000000e+06,3.203496299999999814e+06,3.196027500000000000e+06,3.300739500000000000e+06,3.547432299999999814e+06,3.184824500000000000e+06,3.095124799999999814e+06,3.472670000000000000e+06,3.274449500000000000e+06,3.031491000000000000e+06,3.207156000000000000e+06,3.580967000000000000e+06,2.811013500000000000e+06,2.582992500000000000e+06,3.106253000000000000e+06,2.956803500000000000e+06,2.377415299999999814e+06,2.698907500000000000e+06,2.695098500000000000e+06,2.586727000000000000e+06,2.440974299999999814e+06,2.859635000000000000e+06,2.668883000000000000e+06,3.397833000000000000e+06,2.539712000000000000e+06,3.162343500000000000e+06,2.799735500000000000e+06,3.024097000000000000e+06,2.923119500000000000e+06,2.433505500000000000e+06,2.508155500000000000e+06,3.039034500000000000e+06,3.237105500000000000e+06,5.184657000000000000e+06,2.646477000000000000e+06,2.878307000000000000e+06,2.695098500000000000e+06,2.571789500000000000e+06,2.545648799999999814e+06,3.031491000000000000e+06,3.308133500000000000e+06,3.300739500000000000e+06,3.098784500000000000e+06,3.618460000000000000e+06,3.270789799999999814e+06,3.184824500000000000e+06,3.024097000000000000e+06,3.603522500000000000e+06,3.270789799999999814e+06,3.162343500000000000e+06,3.065249799999999814e+06,3.528685500000000000e+06,3.132468500000000000e+06,2.982869500000000000e+06,2.982869500000000000e+06,3.420239500000000000e+06,3.252043000000000000e+06,2.938057000000000000e+06,3.827734500000000000e+06,3.304473799999999814e+06,3.285727299999999814e+06,3.061366000000000000e+06,3.266980500000000000e+06,2.919459799999999814e+06,3.390364500000000000e+06,3.293196000000000000e+06,3.678284799999999814e+06,3.110062299999999814e+06,3.319411299999999814e+06,3.218508500000000000e+06,3.483798500000000000e+06,3.319411299999999814e+06,3.166152500000000000e+06,3.386704799999999814e+06,3.917508799999999814e+06,3.390364500000000000e+06,3.151215000000000000e+06,3.723097299999999814e+06,3.270789799999999814e+06,3.674475500000000000e+06,3.438986000000000000e+06,3.831543500000000000e+06,3.700691000000000000e+06,3.895102500000000000e+06,3.610991299999999814e+06,3.618460000000000000e+06,4.130592299999999814e+06,3.980993000000000000e+06,4.414703500000000000e+06,3.659463500000000000e+06,3.390364500000000000e+06,3.876356000000000000e+06,3.386704799999999814e+06,3.248383500000000000e+06,3.835203000000000000e+06,3.536154500000000000e+06,3.633397500000000000e+06,3.670816000000000000e+06,3.992271000000000000e+06,3.472670000000000000e+06,3.562369799999999814e+06,3.596053799999999814e+06,3.397833000000000000e+06,3.921168500000000000e+06,4.332472500000000000e+06,3.760441000000000000e+06,3.936106000000000000e+06,3.382895500000000000e+06,3.685753500000000000e+06,4.209089000000000000e+06,4.530544000000000000e+06,4.010868000000000000e+06,4.130592299999999814e+06,3.637132000000000000e+06,4.351144500000000000e+06,4.194151299999999814e+06,4.609040500000000000e+06,3.786656299999999814e+06,4.291245000000000000e+06,3.715628500000000000e+06,3.928712000000000000e+06,3.775378500000000000e+06,3.816606000000000000e+06,3.756781299999999814e+06,4.007208500000000000e+06,3.779187500000000000e+06,3.801593799999999814e+06,3.655803799999999814e+06,4.044627000000000000e+06,3.510013799999999814e+06,3.865078000000000000e+06,3.764250000000000000e+06,3.674475500000000000e+06,3.409111000000000000e+06,3.300739500000000000e+06,2.691438799999999814e+06,2.754848500000000000e+06,2.482089799999999814e+06,2.949334799999999814e+06,2.115747500000000000e+06,1.469029500000000000e+06,1.498978100000000093e+06,1.898929800000000047e+06,1.682149300000000047e+06,1.737115399999999907e+06,1.126432000000000000e+06,1.196064000000000000e+06,9.563520000000000000e+05,7.975680000000000000e+05,7.654080000000000000e+05,6.595360000000000000e+05,5.617280000000000000e+05,5.411520000000000000e+05,4.789360000000000000e+05,3.931120000000000000e+05,4.310160000000000000e+05,2.949440000000000000e+05,2.839760000000000000e+05,2.273080000000000000e+05,1.551520000000000000e+05,1.749320000000000000e+05,1.001500000000000000e+05,8.526600000000000000e+04,6.928800000000000000e+04,4.981100000000000000e+04,3.536600000000000000e+04,2.905000000000000000e+04,2.353700000000000000e+04,3.897600000000000000e+04,1.632200000000000000e+04,1.071300000000000000e+04,1.111400000000000000e+04,7.308000000000000000e+03,8.710000000000000000e+03,8.109000000000000000e+03,7.809000000000000000e+03,5.005000000000000000e+03,4.905000000000000000e+03,5.606000000000000000e+03,4.805000000000000000e+03,3.303000000000000000e+03,4.004000000000000000e+03,3.403000000000000000e+03,3.904000000000000000e+03,3.403000000000000000e+03,4.805000000000000000e+03,4.505000000000000000e+03,4.104000000000000000e+03,4.705000000000000000e+03,4.004000000000000000e+03,3.203000000000000000e+03,4.004000000000000000e+03,4.705000000000000000e+03,4.304000000000000000e+03,3.904000000000000000e+03,3.503000000000000000e+03,3.103000000000000000e+03,3.303000000000000000e+03,nan
4.795409999999999684e+01,1.456720000000000000e+05,2.819520000000000000e+05,4.279520000000000000e+05,4.635680000000000000e+05,6.764000000000000000e+05,6.706080000000000000e+05,7.773760000000000000e+05,8.622240000000000000e+05,1.069568000000000000e+06,1.130656000000000000e+06,1.373728000000000000e+06,1.541472000000000000e+06,1.613504000000000000e+06,1.734528000000000000e+06,2.144640000000000000e+06,2.325184000000000000e+06,1.991648000000000000e+06,2.347466500000000000e+06,2.420224000000000000e+06,2.586727000000000000e+06,2.620411000000000000e+06,2.369946500000000000e+06,2.700480000000000000e+06,2.642817299999999814e+06,2.691438799999999814e+06,2.239094000000000000e+06,2.538432000000000000e+06,2.777329500000000000e+06,2.554880000000000000e+06,2.463268500000000000e+06,2.519433500000000000e+06,2.526902299999999814e+06,2.269006299999999814e+06,2.399858799999999814e+06,2.867103799999999814e+06,2.777329500000000000e+06,2.448331000000000000e+06,2.467152299999999814e+06,2.212917000000000000e+06,2.695098500000000000e+06,2.425999500000000000e+06,1.921337000000000000e+06,2.260736000000000000e+06,2.100810000000000000e+06,2.198080000000000000e+06,2.118528000000000000e+06,2.440974299999999814e+06,2.209088000000000000e+06,2.003136000000000000e+06,2.029952000000000000e+06,2.138560000000000000e+06,2.167232000000000000e+06,2.069888000000000000e+06,2.111976799999999814e+06,1.955020000000000000e+06,2.175680000000000000e+06,2.261537500000000000e+06,2.370304000000000000e+06,2.078752000000000000e+06,2.157312000000000000e+06,1.895159000000000000e+06,2.261537500000000000e+06,2.264320000000000000e+06,1.771812500000000000e+06,2.011073000000000000e+06,2.373644500000000000e+06,2.020800000000000000e+06,1.958754399999999907e+06,2.205448299999999814e+06,2.168103500000000000e+06,1.861548600000000093e+06,2.160561000000000000e+06,2.074595800000000047e+06,2.261537500000000000e+06,1.992401100000000093e+06,2.239094000000000000e+06,2.340032000000000000e+06,2.082064500000000000e+06,2.340800000000000000e+06,2.291712000000000000e+06,2.074595800000000047e+06,2.444672299999999814e+06,2.448331000000000000e+06,2.197978500000000000e+06,2.396124500000000000e+06,2.515624500000000000e+06,2.328831000000000000e+06,2.979209799999999814e+06,2.171008000000000000e+06,2.590461299999999814e+06,2.605398799999999814e+06,2.351237299999999814e+06,2.059658300000000047e+06,2.784798000000000000e+06,2.388582000000000000e+06,2.620411000000000000e+06,2.549308500000000000e+06,2.183041000000000000e+06,2.108278799999999814e+06,2.381113299999999814e+06,2.433505500000000000e+06,2.601664500000000000e+06,2.568055000000000000e+06,2.231625299999999814e+06,2.269006299999999814e+06,2.422265000000000000e+06,2.257766799999999814e+06,2.351237299999999814e+06,2.515624500000000000e+06,2.396124500000000000e+06,2.156863000000000000e+06,2.508155500000000000e+06,2.990487500000000000e+06,2.362477799999999814e+06,1.946240000000000000e+06,2.257766799999999814e+06,2.014807399999999907e+06,2.392390000000000000e+06,2.174912000000000000e+06,2.095936000000000000e+06,2.241088000000000000e+06,2.157632000000000000e+06,2.088064000000000000e+06,2.538030500000000000e+06,1.946016000000000000e+06,2.212917000000000000e+06,1.824167500000000000e+06,2.242829299999999814e+06,1.890400000000000000e+06,2.467152299999999814e+06,2.220385799999999814e+06,2.261537500000000000e+06,2.250334500000000000e+06,1.764640000000000000e+06,1.863616000000000000e+06,1.718528000000000000e+06,2.205504000000000000e+06,1.794292500000000000e+06,2.568055000000000000e+06,2.250334500000000000e+06,1.876523500000000000e+06,2.306351000000000000e+06,2.054720000000000000e+06,2.122304000000000000e+06,2.437203500000000000e+06,2.076544000000000000e+06,1.863744000000000000e+06,2.485749500000000000e+06,1.952192000000000000e+06,1.693352399999999907e+06,1.847296000000000000e+06,1.966223100000000093e+06,1.652236899999999907e+06,2.706376299999999814e+06,2.420800000000000000e+06,1.938208000000000000e+06,2.373644500000000000e+06,2.007338600000000093e+06,1.866272000000000000e+06,1.992401100000000093e+06,2.381113299999999814e+06,2.311296000000000000e+06,1.884032000000000000e+06,2.026880000000000000e+06,2.085856000000000000e+06,2.013600000000000000e+06,2.171801500000000000e+06,1.790484500000000000e+06,2.029782300000000047e+06,2.046656000000000000e+06,1.858048000000000000e+06,1.588641500000000000e+06,1.971136000000000000e+06,2.132096000000000000e+06,1.937536000000000000e+06,1.697312000000000000e+06,2.440974299999999814e+06,1.883168000000000000e+06,2.048192000000000000e+06,2.261537500000000000e+06,2.063392500000000000e+06,2.082064500000000000e+06,2.014368000000000000e+06,1.792384000000000000e+06,2.235323299999999814e+06,1.947551300000000047e+06,2.216687799999999814e+06,1.823200000000000000e+06,2.369946500000000000e+06,1.832960000000000000e+06,2.556852000000000000e+06,2.026011500000000000e+06,1.843584000000000000e+06,1.812964399999999907e+06,1.760609500000000000e+06,1.768448000000000000e+06,1.869984000000000000e+06,1.933824000000000000e+06,1.633491300000000047e+06,1.902627800000000047e+06,2.133312000000000000e+06,2.016384000000000000e+06,2.111872000000000000e+06,2.511964799999999814e+06,2.452140000000000000e+06,2.176320000000000000e+06,2.037472000000000000e+06,2.325060299999999814e+06,2.474621000000000000e+06,1.798176000000000000e+06,1.856384000000000000e+06,1.827584000000000000e+06,1.913792000000000000e+06,1.805495600000000093e+06,2.038240000000000000e+06,1.844000000000000000e+06,2.231625299999999814e+06,1.776960000000000000e+06,1.734431500000000000e+06,1.853216000000000000e+06,1.824960000000000000e+06,1.691872000000000000e+06,2.156863000000000000e+06,1.744224000000000000e+06,1.502712500000000000e+06,1.702080000000000000e+06,1.774336000000000000e+06,1.780352000000000000e+06,2.012064000000000000e+06,1.556576000000000000e+06,1.785504000000000000e+06,2.165888000000000000e+06,1.844544000000000000e+06,1.668832000000000000e+06,1.905568000000000000e+06,1.836224000000000000e+06,1.746528000000000000e+06,2.325060299999999814e+06,1.809312000000000000e+06,2.078330000000000000e+06,1.846080000000000000e+06,2.104544500000000000e+06,2.212917000000000000e+06,2.111976799999999814e+06,1.992401100000000093e+06,2.264576000000000000e+06,2.407327500000000000e+06,2.037251000000000000e+06,2.070861300000000047e+06,2.414796299999999814e+06,2.272704299999999814e+06,3.012893799999999814e+06,1.743136000000000000e+06,1.786750000000000000e+06,2.298882299999999814e+06,1.723968000000000000e+06,1.566234300000000047e+06,2.257766799999999814e+06,1.792160000000000000e+06,1.939648000000000000e+06,2.033280000000000000e+06,1.815872000000000000e+06,1.819168000000000000e+06,1.735744000000000000e+06,1.543744000000000000e+06,1.591392000000000000e+06,1.582112000000000000e+06,1.628896000000000000e+06,1.656544000000000000e+06,1.762112000000000000e+06,1.837216000000000000e+06,1.992401100000000093e+06,1.831968000000000000e+06,1.894464000000000000e+06,1.789856000000000000e+06,2.039584000000000000e+06,1.595200000000000000e+06,2.040949000000000000e+06,1.645280000000000000e+06,2.070861300000000047e+06,1.989120000000000000e+06,2.104544500000000000e+06,1.645152000000000000e+06,1.893696000000000000e+06,1.928640000000000000e+06,2.321362299999999814e+06,1.843136000000000000e+06,2.009760000000000000e+06,2.721313799999999814e+06,1.925071300000000047e+06,2.110016000000000000e+06,1.749369000000000000e+06,2.384884000000000000e+06,1.880221500000000000e+06,1.696992000000000000e+06,2.007338600000000093e+06,1.882720000000000000e+06,1.994848000000000000e+06,1.592928000000000000e+06,1.940008800000000047e+06,1.654176000000000000e+06,2.048417800000000047e+06,2.220385799999999814e+06,1.640960000000000000e+06,1.774016000000000000e+06,1.473568000000000000e+06,2.056736000000000000e+06,1.955020000000000000e+06,2.190509799999999814e+06,2.399858799999999814e+06,2.209219000000000000e+06,3.240914799999999814e+06,2.332529000000000000e+06,2.455874500000000000e+06,2.269006299999999814e+06,2.568055000000000000e+06,2.396124500000000000e+06,2.474621000000000000e+06,2.325060299999999814e+06,2.945525500000000000e+06,2.231808000000000000e+06,2.145623500000000000e+06,1.801761300000000047e+06,2.747454500000000000e+06,3.087656000000000000e+06,2.896978799999999814e+06,2.571789500000000000e+06,2.672692299999999814e+06,2.803544799999999814e+06,2.534371000000000000e+06,2.784798000000000000e+06,2.470812000000000000e+06,3.367958000000000000e+06,2.964272299999999814e+06,2.855826000000000000e+06,2.601664500000000000e+06,2.706376299999999814e+06,2.437203500000000000e+06,2.870763500000000000e+06,2.900638500000000000e+06,2.796076000000000000e+06,2.885701000000000000e+06,2.739911000000000000e+06,3.005425000000000000e+06,3.020362500000000000e+06,2.538030500000000000e+06,2.283944799999999814e+06,2.485749500000000000e+06,2.635348500000000000e+06,2.489558500000000000e+06,3.913774500000000000e+06,2.672692299999999814e+06,2.635348500000000000e+06,3.689413000000000000e+06,2.624070500000000000e+06,2.680161000000000000e+06,2.186739000000000000e+06,2.388582000000000000e+06,2.560586299999999814e+06,2.388582000000000000e+06,2.164331799999999814e+06,2.055923800000000047e+06,1.951285600000000093e+06,1.917602500000000000e+06,2.246600000000000000e+06,2.119482000000000000e+06,2.044719800000000047e+06,1.921337000000000000e+06,2.392390000000000000e+06,2.478280500000000000e+06,2.111976799999999814e+06,2.298882299999999814e+06,1.976544000000000000e+06,2.181120000000000000e+06,2.702642000000000000e+06,2.118016000000000000e+06,1.730733500000000000e+06,2.055923800000000047e+06,1.997056000000000000e+06,2.123456000000000000e+06,2.141925500000000000e+06,2.239094000000000000e+06,3.274449500000000000e+06,1.996135500000000000e+06,2.407327500000000000e+06,3.424048500000000000e+06,2.313819799999999814e+06,2.399858799999999814e+06,2.889510000000000000e+06,2.231625299999999814e+06,2.239094000000000000e+06,2.437203500000000000e+06,2.343768500000000000e+06,2.332529000000000000e+06,2.467152299999999814e+06,2.205448299999999814e+06,2.257766799999999814e+06,2.366175799999999814e+06,2.923119500000000000e+06,2.313819799999999814e+06,2.115747500000000000e+06,3.113722000000000000e+06,2.111976799999999814e+06,2.223104000000000000e+06,1.633491300000000047e+06,2.202944000000000000e+06,2.646477000000000000e+06,2.202176000000000000e+06,1.798048000000000000e+06,1.611085000000000000e+06,2.026011500000000000e+06,1.793568000000000000e+06,1.498978100000000093e+06,2.150336000000000000e+06,1.735616000000000000e+06,2.175572299999999814e+06,2.019360000000000000e+06,1.943816899999999907e+06,1.532624899999999907e+06,2.108278799999999814e+06,1.988666800000000047e+06,1.915552000000000000e+06,1.867680000000000000e+06,1.792032000000000000e+06,2.161088000000000000e+06,1.674643100000000093e+06,1.716032000000000000e+06,2.130686000000000000e+06,1.626022500000000000e+06,2.515624500000000000e+06,2.343488000000000000e+06,2.126914299999999814e+06,2.825951000000000000e+06,2.085798800000000047e+06,2.164331799999999814e+06,2.392072299999999814e+06,2.306351000000000000e+06,1.984932399999999907e+06,2.338884000000000000e+06,2.237312000000000000e+06,2.080736000000000000e+06,2.252075000000000000e+06,1.889296800000000047e+06,2.175104000000000000e+06,1.918528000000000000e+06,2.048417800000000047e+06,2.271040000000000000e+06,2.031168000000000000e+06,1.942048000000000000e+06,2.569619500000000000e+06,1.966848000000000000e+06,2.396124500000000000e+06,2.366175799999999814e+06,2.317591500000000000e+06,2.126914299999999814e+06,2.212917000000000000e+06,2.180672000000000000e+06,1.983281399999999907e+06,2.122392799999999814e+06,2.332529000000000000e+06,2.530032799999999814e+06,2.568740799999999814e+06,2.058766899999999907e+06,2.476281500000000000e+06,2.197836500000000000e+06,2.499760000000000000e+06,2.067651500000000000e+06,2.589854000000000000e+06,2.447102299999999814e+06,2.331329000000000000e+06,2.036362300000000047e+06,4.182873500000000000e+06,3.304473799999999814e+06,2.682694299999999814e+06,2.669162299999999814e+06,2.545648799999999814e+06,2.235323299999999814e+06,2.295184299999999814e+06,2.556852000000000000e+06,2.713845000000000000e+06,2.706376299999999814e+06,2.732517000000000000e+06,2.231625299999999814e+06,2.459608799999999814e+06,2.440974299999999814e+06,2.344960000000000000e+06,1.943808000000000000e+06,2.003136000000000000e+06,1.872288000000000000e+06,1.824288000000000000e+06,1.915552000000000000e+06,2.028736000000000000e+06,1.881824000000000000e+06,1.769760000000000000e+06,1.759712000000000000e+06,1.916096000000000000e+06,1.541152000000000000e+06,1.840384000000000000e+06,1.999869899999999907e+06,1.771520000000000000e+06,1.917760000000000000e+06,1.876566600000000093e+06,2.129342500000000000e+06,1.604419800000000047e+06,1.702369399999999907e+06,1.691648000000000000e+06,1.567392000000000000e+06,1.584704000000000000e+06,1.765056000000000000e+06,1.576704000000000000e+06,1.602240000000000000e+06,1.533552300000000047e+06,1.916675500000000000e+06,1.727552000000000000e+06,1.843360000000000000e+06,1.614601899999999907e+06,1.716224000000000000e+06,1.712544000000000000e+06,1.701984000000000000e+06,1.713632000000000000e+06,1.702752000000000000e+06,1.656992000000000000e+06,2.277448000000000000e+06,1.648640000000000000e+06,1.576384000000000000e+06,1.819588000000000000e+06,1.981196000000000000e+06,1.839616000000000000e+06,1.543200000000000000e+06,2.073807800000000047e+06,2.115471299999999814e+06,1.831296000000000000e+06,1.775104000000000000e+06,2.012176000000000000e+06,1.659264000000000000e+06,1.898610800000000047e+06,1.685760000000000000e+06,2.214510500000000000e+06,1.515904000000000000e+06,1.937344100000000093e+06,1.696364500000000000e+06,1.678400000000000000e+06,1.814448000000000000e+06,2.271884000000000000e+06,1.806368000000000000e+06,1.600928000000000000e+06,2.070112000000000000e+06,1.611943000000000000e+06,1.556256000000000000e+06,1.761376000000000000e+06,1.756224000000000000e+06,1.941709800000000047e+06,1.733024000000000000e+06,1.845538500000000000e+06,2.072246300000000047e+06,1.574304000000000000e+06,1.468512000000000000e+06,1.836443000000000000e+06,1.657856000000000000e+06,1.733024000000000000e+06,1.510944000000000000e+06,1.801344000000000000e+06,1.655456000000000000e+06,1.885568000000000000e+06,1.658304000000000000e+06,1.909632000000000000e+06,1.666401000000000000e+06,1.737376000000000000e+06,1.635488000000000000e+06,1.620544000000000000e+06,1.639072000000000000e+06,1.612096000000000000e+06,2.099993500000000000e+06,1.635840000000000000e+06,1.738784000000000000e+06,1.478072000000000000e+06,1.931072000000000000e+06,1.567712000000000000e+06,1.832288000000000000e+06,1.565568000000000000e+06,1.561888000000000000e+06,3.269430500000000000e+06,1.610016000000000000e+06,2.154954500000000000e+06,1.919392000000000000e+06,1.630176000000000000e+06,1.481312000000000000e+06,1.607104000000000000e+06,1.712024300000000047e+06,1.856160000000000000e+06,1.574752000000000000e+06,3.027352299999999814e+06,2.035894899999999907e+06,1.809632000000000000e+06,2.375987299999999814e+06,1.810304000000000000e+06,2.263276500000000000e+06,1.486670500000000000e+06,1.578417300000000047e+06,2.023208899999999907e+06,1.784064000000000000e+06,2.042784000000000000e+06,1.589248000000000000e+06,1.716672000000000000e+06,1.710368000000000000e+06,1.599744000000000000e+06,1.657091600000000093e+06,1.617184000000000000e+06,1.832832000000000000e+06,2.118384500000000000e+06,2.336395500000000000e+06,1.796966600000000093e+06,2.107777500000000000e+06,1.795648000000000000e+06,1.856160000000000000e+06,1.889312000000000000e+06,1.634624000000000000e+06,4.429882000000000000e+06,1.814847800000000047e+06,1.748704000000000000e+06,1.988000000000000000e+06,2.161212299999999814e+06,2.163708500000000000e+06,1.592608000000000000e+06,1.753952000000000000e+06,1.775252399999999907e+06,1.655800899999999907e+06,1.919296000000000000e+06,2.194179000000000000e+06,1.789088000000000000e+06,1.748832000000000000e+06,1.716224000000000000e+06,2.411384500000000000e+06,2.097600000000000000e+06,1.871296000000000000e+06,1.768992000000000000e+06,2.656075799999999814e+06,1.729856000000000000e+06,1.394334000000000000e+06,2.226254500000000000e+06,1.734528000000000000e+06,1.880864000000000000e+06,2.703348000000000000e+06,1.835360000000000000e+06,1.719494000000000000e+06,2.210309299999999814e+06,2.029312000000000000e+06,1.620819899999999907e+06,2.033480300000000047e+06,1.833280000000000000e+06,2.042626899999999907e+06,1.990474600000000093e+06,2.183041000000000000e+06,2.396124500000000000e+06,2.612867500000000000e+06,2.489558500000000000e+06,2.908182000000000000e+06,3.603522500000000000e+06,3.222168000000000000e+06,3.143746299999999814e+06,3.102593500000000000e+06,2.706376299999999814e+06,2.747454500000000000e+06,2.712431799999999814e+06,2.526902299999999814e+06,2.097576500000000000e+06,2.594029000000000000e+06,1.903904000000000000e+06,2.164331799999999814e+06,3.367564000000000000e+06,2.076852000000000000e+06,2.345749799999999814e+06,1.368064000000000000e+06,1.691104000000000000e+06,2.054870300000000047e+06,1.770080000000000000e+06,1.662304000000000000e+06,1.629856000000000000e+06,1.639840000000000000e+06,1.713504000000000000e+06,1.461433300000000047e+06,2.141799500000000000e+06,1.707263300000000047e+06,1.757664000000000000e+06,1.752096000000000000e+06,1.826592000000000000e+06,2.062816000000000000e+06,1.731040000000000000e+06,1.877984000000000000e+06,2.321362299999999814e+06,2.242829299999999814e+06,2.205448299999999814e+06,2.373696000000000000e+06,2.384884000000000000e+06,1.974880000000000000e+06,1.743756399999999907e+06,2.508155500000000000e+06,1.921280000000000000e+06,3.528685500000000000e+06,1.676768000000000000e+06,2.163035299999999814e+06,1.589664000000000000e+06,1.839840000000000000e+06,1.885477399999999907e+06,2.017024000000000000e+06,1.965504000000000000e+06,1.967712000000000000e+06,1.961344000000000000e+06,1.586976000000000000e+06,1.763424000000000000e+06,2.189424299999999814e+06,1.810176000000000000e+06,4.204106500000000000e+06,2.249216000000000000e+06,2.160000000000000000e+06,2.435187299999999814e+06,1.958592000000000000e+06,2.200337000000000000e+06,1.938112000000000000e+06,2.038688000000000000e+06,1.992736000000000000e+06,1.943488000000000000e+06,2.385792000000000000e+06,2.378091500000000000e+06,1.888772899999999907e+06,2.313622500000000000e+06,1.856064000000000000e+06,1.860448000000000000e+06,2.426157299999999814e+06,1.866272000000000000e+06,1.742400000000000000e+06,2.117312000000000000e+06,1.911264000000000000e+06,1.680000000000000000e+06,1.961440000000000000e+06,2.140365000000000000e+06,1.532832000000000000e+06,1.663616000000000000e+06,2.456724000000000000e+06,1.823968000000000000e+06,1.660800000000000000e+06,1.597690000000000000e+06,1.573440000000000000e+06,1.784288000000000000e+06,1.798217000000000000e+06,1.707450100000000093e+06,2.054469100000000093e+06,3.596053799999999814e+06,1.633120000000000000e+06,1.899616000000000000e+06,1.823968000000000000e+06,1.759168000000000000e+06,1.901280000000000000e+06,1.920743000000000000e+06,1.680764600000000093e+06,1.925888000000000000e+06,2.214868500000000000e+06,1.802656000000000000e+06,2.069888000000000000e+06,2.038816000000000000e+06,1.659705600000000093e+06,1.936672000000000000e+06,1.923456000000000000e+06,1.830907300000000047e+06,1.923680000000000000e+06,2.299291500000000000e+06,1.939200000000000000e+06,1.874912000000000000e+06,1.643743399999999907e+06,1.774022300000000047e+06,1.828571800000000047e+06,1.888640000000000000e+06,1.875568600000000093e+06,1.796960000000000000e+06,1.991104000000000000e+06,1.976288000000000000e+06,1.824096000000000000e+06,2.171276799999999814e+06,1.778592000000000000e+06,1.964582899999999907e+06,1.928680899999999907e+06,1.865587500000000000e+06,1.775008000000000000e+06,2.217884299999999814e+06,1.571577500000000000e+06,1.851232000000000000e+06,1.530784000000000000e+06,2.364418299999999814e+06,1.808768000000000000e+06,1.930438899999999907e+06,1.781984000000000000e+06,1.801568000000000000e+06,1.636160000000000000e+06,1.907968000000000000e+06,1.743584000000000000e+06,1.560896000000000000e+06,1.824096000000000000e+06,1.962490500000000000e+06,1.876128000000000000e+06,1.853312000000000000e+06,2.220302500000000000e+06,1.676224000000000000e+06,2.196571000000000000e+06,2.051072000000000000e+06,1.858912000000000000e+06,1.555962300000000047e+06,1.782432000000000000e+06,1.815328000000000000e+06,2.382016299999999814e+06,1.939302600000000093e+06,2.211072000000000000e+06,2.207397799999999814e+06,2.037920000000000000e+06,1.870350000000000000e+06,1.559025600000000093e+06,1.739232000000000000e+06,2.239112000000000000e+06,1.925262800000000047e+06,1.800256000000000000e+06,1.723104000000000000e+06,2.128205299999999814e+06,1.665120000000000000e+06,1.763968000000000000e+06,1.716352000000000000e+06,2.124560000000000000e+06,2.406713299999999814e+06,1.848512000000000000e+06,2.157184000000000000e+06,1.822656000000000000e+06,2.272704299999999814e+06,2.343768500000000000e+06,1.667744000000000000e+06,1.724064000000000000e+06,1.457826300000000047e+06,1.712096000000000000e+06,1.924672000000000000e+06,1.958754399999999907e+06,1.868576000000000000e+06,1.771296000000000000e+06,2.276475000000000000e+06,1.769120000000000000e+06,1.836896000000000000e+06,1.855200000000000000e+06,1.521384399999999907e+06,2.549308500000000000e+06,1.928805800000000047e+06,1.799904000000000000e+06,1.715758600000000093e+06,1.536192000000000000e+06,1.436576000000000000e+06,1.606240000000000000e+06,2.059658300000000047e+06,1.639936000000000000e+06,1.786592000000000000e+06,1.663440000000000000e+06,1.708960000000000000e+06,2.179270299999999814e+06,1.603200000000000000e+06,1.686656000000000000e+06,1.658720000000000000e+06,1.925071300000000047e+06,1.756875000000000000e+06,1.562499899999999907e+06,1.525118800000000047e+06,1.636480000000000000e+06,1.950976000000000000e+06,1.631488000000000000e+06,1.596608000000000000e+06,1.678377500000000000e+06,1.619680000000000000e+06,1.782336000000000000e+06,1.670656000000000000e+06,1.926784000000000000e+06,2.227854500000000000e+06,1.462272000000000000e+06,1.892256000000000000e+06,1.641024000000000000e+06,2.097075600000000093e+06,1.820032000000000000e+06,1.543828000000000000e+06,1.814112000000000000e+06,1.751328000000000000e+06,1.596928000000000000e+06,2.074595800000000047e+06,1.515904000000000000e+06,1.639072000000000000e+06,1.721568000000000000e+06,1.841920000000000000e+06,1.628576000000000000e+06,3.098784500000000000e+06,1.969957500000000000e+06,1.749920000000000000e+06,1.667520000000000000e+06,1.988666800000000047e+06,1.511488000000000000e+06,1.803520000000000000e+06,1.789856000000000000e+06,1.592160000000000000e+06,1.810752000000000000e+06,1.917632000000000000e+06,1.777184000000000000e+06,1.590528000000000000e+06,1.263451100000000093e+06,1.607350800000000047e+06,2.317591500000000000e+06,1.542432000000000000e+06,1.897632000000000000e+06,1.553248000000000000e+06,1.577474800000000047e+06,1.835408000000000000e+06,2.497027299999999814e+06,1.932540000000000000e+06,1.789952000000000000e+06,1.860128000000000000e+06,2.201676500000000000e+06,1.669568000000000000e+06,1.882272000000000000e+06,1.999264000000000000e+06,1.712096000000000000e+06,1.922048000000000000e+06,1.801344000000000000e+06,1.856736000000000000e+06,1.723104000000000000e+06,1.907968000000000000e+06,1.925216000000000000e+06,1.996288000000000000e+06,2.138154799999999814e+06,1.812964399999999907e+06,1.872752800000000047e+06,1.728544000000000000e+06,1.649504000000000000e+06,1.573248000000000000e+06,1.822336000000000000e+06,1.894240000000000000e+06,1.846611100000000093e+06,1.510181300000000047e+06,1.606784000000000000e+06,2.343768500000000000e+06,2.007338600000000093e+06,1.908960000000000000e+06,1.969957500000000000e+06,2.201676500000000000e+06,1.390569300000000047e+06,1.794432000000000000e+06,2.063392500000000000e+06,1.717984000000000000e+06,2.011073000000000000e+06,1.731168000000000000e+06,2.063392500000000000e+06,2.007338600000000093e+06,1.840512000000000000e+06,1.469029500000000000e+06,2.339997799999999814e+06,1.653952000000000000e+06,2.220385799999999814e+06,1.643104000000000000e+06,1.483967000000000000e+06,1.749369000000000000e+06,1.498978100000000093e+06,1.617824000000000000e+06,1.662944000000000000e+06,1.872752800000000047e+06,1.745984000000000000e+06,1.568256000000000000e+06,1.585792000000000000e+06,1.596110300000000047e+06,2.115747500000000000e+06,1.592800000000000000e+06,1.988666800000000047e+06,1.719494000000000000e+06,1.383100500000000000e+06,2.115747500000000000e+06,2.123456000000000000e+06,2.355009000000000000e+06,1.917602500000000000e+06,2.027520000000000000e+06,2.160561000000000000e+06,2.287232000000000000e+06,1.992401100000000093e+06,2.366175799999999814e+06,2.313819799999999814e+06,2.788607299999999814e+06,2.269006299999999814e+06,2.145216000000000000e+06,2.185664000000000000e+06,2.164331799999999814e+06,2.205448299999999814e+06,2.362477799999999814e+06,2.332032000000000000e+06,2.070861300000000047e+06,2.203072000000000000e+06,2.310121799999999814e+06,2.369946500000000000e+06,2.429734799999999814e+06,2.363712000000000000e+06,2.254068799999999814e+06,2.706376299999999814e+06,2.465408000000000000e+06,2.310121799999999814e+06,2.246600000000000000e+06,2.357824000000000000e+06,2.085798800000000047e+06,2.063680000000000000e+06,2.388736000000000000e+06,1.996135500000000000e+06,2.302653000000000000e+06,1.950528000000000000e+06,2.493218000000000000e+06,2.055923800000000047e+06,2.433505500000000000e+06,1.958754399999999907e+06,1.966223100000000093e+06,2.392390000000000000e+06,1.772064000000000000e+06,2.332529000000000000e+06,2.145623500000000000e+06,2.157312000000000000e+06,1.810752000000000000e+06,1.797408000000000000e+06,1.756875000000000000e+06,1.632032000000000000e+06,1.766496000000000000e+06,1.704800000000000000e+06,2.119482000000000000e+06,1.618144000000000000e+06,1.580256000000000000e+06,1.491435800000000047e+06,1.707200000000000000e+06,1.536288000000000000e+06,1.323239500000000000e+06,1.771840000000000000e+06,1.518176000000000000e+06,1.600288000000000000e+06,1.771392000000000000e+06,1.553984000000000000e+06,1.847072000000000000e+06,1.585568000000000000e+06,1.693504000000000000e+06,1.787232000000000000e+06,1.906399500000000000e+06,2.048417800000000047e+06,2.367616000000000000e+06,1.590336000000000000e+06,2.089533300000000047e+06,1.697632000000000000e+06,1.853536000000000000e+06,1.462496000000000000e+06,1.408224000000000000e+06,1.544288000000000000e+06,1.762880000000000000e+06,1.651552000000000000e+06,2.072544000000000000e+06,1.790176000000000000e+06,2.186739000000000000e+06,1.764343800000000047e+06,2.160561000000000000e+06,1.925984000000000000e+06,1.696320000000000000e+06,1.827136000000000000e+06,2.015808000000000000e+06,1.834496000000000000e+06,1.715136000000000000e+06,1.820433100000000093e+06,2.362477799999999814e+06,1.659705600000000093e+06,1.964960000000000000e+06,2.015584000000000000e+06,1.931264000000000000e+06,1.917602500000000000e+06,1.604512000000000000e+06,1.829664000000000000e+06,2.164331799999999814e+06,2.035808000000000000e+06,2.108096000000000000e+06,2.037376000000000000e+06,2.029782300000000047e+06,2.242829299999999814e+06,1.882496000000000000e+06,1.799680000000000000e+06,1.949888000000000000e+06,1.680224000000000000e+06,2.698907500000000000e+06,1.806592000000000000e+06,1.906432000000000000e+06,1.845760000000000000e+06,1.711872000000000000e+06,1.778944000000000000e+06,2.195456000000000000e+06,1.861548600000000093e+06,1.599881000000000000e+06,1.925344000000000000e+06,2.070861300000000047e+06,2.190509799999999814e+06,2.590461299999999814e+06,1.854079899999999907e+06,2.227854500000000000e+06,1.839142399999999907e+06,1.756875000000000000e+06,2.070861300000000047e+06,1.612096000000000000e+06,2.194207799999999814e+06,2.186739000000000000e+06,1.607350800000000047e+06,3.812797000000000000e+06,1.655971300000000047e+06,1.917602500000000000e+06,2.037251000000000000e+06,1.603579000000000000e+06,1.671744000000000000e+06,1.600064000000000000e+06,2.235323299999999814e+06,2.104544500000000000e+06,1.485408000000000000e+06,1.542880000000000000e+06,2.141925500000000000e+06,2.029782300000000047e+06,1.769216000000000000e+06,2.126914299999999814e+06,1.738912000000000000e+06,2.194207799999999814e+06,2.239094000000000000e+06,1.824167500000000000e+06,2.111976799999999814e+06,3.117531000000000000e+06,5.614409000000000000e+06,1.764343800000000047e+06,1.824167500000000000e+06,2.063392500000000000e+06,1.850345500000000000e+06,2.272704299999999814e+06,1.801568000000000000e+06,1.844896000000000000e+06,2.055923800000000047e+06,1.676864000000000000e+06,2.201676500000000000e+06,1.767680000000000000e+06,1.743488000000000000e+06,1.553664000000000000e+06,2.104544500000000000e+06,1.670016000000000000e+06,1.627904000000000000e+06,1.685664000000000000e+06,1.459680000000000000e+06,1.293363500000000000e+06,1.595200000000000000e+06,1.603872000000000000e+06,1.899392000000000000e+06,1.801344000000000000e+06,2.156863000000000000e+06,2.467152299999999814e+06,1.568384000000000000e+06,1.655971300000000047e+06,1.763776000000000000e+06,1.835408000000000000e+06,1.955020000000000000e+06,1.769760000000000000e+06,1.716992000000000000e+06,1.553888000000000000e+06,1.525600000000000000e+06,1.467552000000000000e+06,1.467872000000000000e+06,2.291413500000000000e+06,1.499520000000000000e+06,2.698907500000000000e+06,1.570006000000000000e+06,1.722432000000000000e+06,1.501568000000000000e+06,2.437203500000000000e+06,1.824167500000000000e+06,1.880221500000000000e+06,1.845984000000000000e+06,1.371860000000000000e+06,2.033480300000000047e+06,1.802528000000000000e+06,1.504256000000000000e+06,2.000352000000000000e+06,1.420445300000000047e+06,1.655136000000000000e+06,1.480232500000000000e+06,1.715758600000000093e+06,1.801664000000000000e+06,1.541472000000000000e+06,1.764192000000000000e+06,2.474621000000000000e+06,2.246600000000000000e+06,1.968384000000000000e+06,2.276475000000000000e+06,1.614819500000000000e+06,1.532624899999999907e+06,1.728096000000000000e+06,2.160561000000000000e+06,2.055923800000000047e+06,1.932064000000000000e+06,2.298882299999999814e+06,2.482089799999999814e+06,2.212917000000000000e+06,1.753139800000000047e+06,1.730733500000000000e+06,2.482089799999999814e+06,2.328831000000000000e+06,1.958754399999999907e+06,2.145623500000000000e+06,2.155520000000000000e+06,2.164331799999999814e+06,1.969957500000000000e+06,2.680161000000000000e+06,2.029782300000000047e+06,2.282560000000000000e+06,2.553117500000000000e+06,2.541914500000000000e+06,2.265272000000000000e+06,2.128192000000000000e+06,2.145623500000000000e+06,2.377415299999999814e+06,1.883992300000000047e+06,2.160561000000000000e+06,2.016576000000000000e+06,2.246600000000000000e+06,2.896978799999999814e+06,2.220385799999999814e+06,2.197978500000000000e+06,2.519433500000000000e+06,1.826592000000000000e+06,2.538030500000000000e+06,2.264000000000000000e+06,2.497027299999999814e+06,2.011073000000000000e+06,2.269006299999999814e+06,2.347466500000000000e+06,2.792267000000000000e+06,2.497152000000000000e+06,2.384884000000000000e+06,2.283944799999999814e+06,3.274449500000000000e+06,2.698907500000000000e+06,2.448331000000000000e+06,2.724973500000000000e+06,2.687629799999999814e+06,2.534784000000000000e+06,2.504496000000000000e+06,2.134456799999999814e+06,1.969957500000000000e+06,2.141925500000000000e+06,2.037251000000000000e+06,2.122112000000000000e+06,2.161088000000000000e+06,2.079744000000000000e+06,2.176640000000000000e+06,2.538030500000000000e+06,2.377415299999999814e+06,2.437203500000000000e+06,2.971741000000000000e+06,2.422265000000000000e+06,2.497027299999999814e+06,2.784798000000000000e+06,2.680161000000000000e+06,3.068909500000000000e+06,2.396124500000000000e+06,2.433505500000000000e+06,2.325060299999999814e+06,2.297792000000000000e+06,2.175572299999999814e+06,2.373644500000000000e+06,2.179270299999999814e+06,2.399616000000000000e+06,2.362477799999999814e+06,2.190509799999999814e+06,2.504496000000000000e+06,2.313819799999999814e+06,2.467152299999999814e+06,2.338560000000000000e+06,2.500687000000000000e+06,2.739911000000000000e+06,2.833419799999999814e+06,2.620411000000000000e+06,2.635348500000000000e+06,2.646477000000000000e+06,2.938057000000000000e+06,4.014677299999999814e+06,2.889510000000000000e+06,2.680161000000000000e+06,2.530562000000000000e+06,2.668883000000000000e+06,2.459608799999999814e+06,2.467152299999999814e+06,2.568055000000000000e+06,2.538030500000000000e+06,2.687629799999999814e+06,2.530562000000000000e+06,2.792267000000000000e+06,2.526902299999999814e+06,2.355009000000000000e+06,2.702642000000000000e+06,2.586727000000000000e+06,2.870763500000000000e+06,2.911916299999999814e+06,2.549308500000000000e+06,2.964272299999999814e+06,2.504496000000000000e+06,2.246600000000000000e+06,2.837079500000000000e+06,2.743720000000000000e+06,2.769860500000000000e+06,2.407327500000000000e+06,2.485749500000000000e+06,2.799735500000000000e+06,2.796076000000000000e+06,2.485749500000000000e+06,2.960463000000000000e+06,2.545648799999999814e+06,2.556852000000000000e+06,2.500687000000000000e+06,2.425999500000000000e+06,2.575523799999999814e+06,2.575523799999999814e+06,2.470812000000000000e+06,2.560586299999999814e+06,2.459608799999999814e+06,2.437203500000000000e+06,2.254068799999999814e+06,2.362477799999999814e+06,2.515624500000000000e+06,2.115747500000000000e+06,1.741900300000000047e+06,1.877440000000000000e+06,1.942272000000000000e+06,2.231625299999999814e+06,1.547562399999999907e+06,1.704555500000000000e+06,1.820433100000000093e+06,1.900608000000000000e+06,2.291413500000000000e+06,2.381113299999999814e+06,2.135424000000000000e+06,1.955616000000000000e+06,2.124544000000000000e+06,2.384884000000000000e+06,2.062144000000000000e+06,2.096256000000000000e+06,2.064800000000000000e+06,2.254068799999999814e+06,2.425999500000000000e+06,2.403136000000000000e+06,2.235323299999999814e+06,2.392390000000000000e+06,2.837079500000000000e+06,2.362477799999999814e+06,2.108278799999999814e+06,2.840888500000000000e+06,2.478280500000000000e+06,2.220385799999999814e+06,2.205448299999999814e+06,2.325060299999999814e+06,2.235323299999999814e+06,2.085798800000000047e+06,2.190509799999999814e+06,1.827901899999999907e+06,2.246208000000000000e+06,2.492096000000000000e+06,2.586727000000000000e+06,1.745671000000000000e+06,1.925071300000000047e+06,2.414796299999999814e+06,1.966223100000000093e+06,2.437203500000000000e+06,2.194944000000000000e+06,1.629757000000000000e+06,2.276475000000000000e+06,1.981198000000000000e+06,1.984932399999999907e+06,1.988896000000000000e+06,2.183041000000000000e+06,2.304832000000000000e+06,2.403556799999999814e+06,2.183041000000000000e+06,2.020128000000000000e+06,4.698740000000000000e+06,2.323776000000000000e+06,2.160561000000000000e+06,2.119104000000000000e+06,2.347466500000000000e+06,2.183041000000000000e+06,2.452140000000000000e+06,2.919459799999999814e+06,1.906399500000000000e+06,2.115747500000000000e+06,2.161984000000000000e+06,2.926928500000000000e+06,1.975200000000000000e+06,2.272704299999999814e+06,2.093341300000000047e+06,2.037251000000000000e+06,2.369946500000000000e+06,2.014807399999999907e+06,2.099136000000000000e+06,2.440974299999999814e+06,2.257766799999999814e+06,2.440974299999999814e+06,2.126914299999999814e+06,2.190272000000000000e+06,2.605398799999999814e+06,2.171801500000000000e+06,2.078330000000000000e+06,2.368640000000000000e+06,2.455874500000000000e+06,2.153092299999999814e+06,2.407327500000000000e+06,2.298882299999999814e+06,2.272704299999999814e+06,2.100810000000000000e+06,2.037376000000000000e+06,2.339997799999999814e+06,2.366175799999999814e+06,2.175572299999999814e+06,2.159872000000000000e+06,2.085798800000000047e+06,2.302653000000000000e+06,2.586727000000000000e+06,2.145623500000000000e+06,2.351237299999999814e+06,2.570368000000000000e+06,2.261537500000000000e+06,2.227854500000000000e+06,2.085798800000000047e+06,2.149394299999999814e+06,2.497027299999999814e+06,2.227854500000000000e+06,2.328831000000000000e+06,2.653945500000000000e+06,2.186739000000000000e+06,2.526208000000000000e+06,2.283944799999999814e+06,2.291413500000000000e+06,2.437203500000000000e+06,2.276475000000000000e+06,2.164331799999999814e+06,2.788607299999999814e+06,2.156863000000000000e+06,2.852166299999999814e+06,2.575523799999999814e+06,2.183041000000000000e+06,2.668883000000000000e+06,2.609058500000000000e+06,2.691438799999999814e+06,2.781138500000000000e+06,2.986678500000000000e+06,3.035300000000000000e+06,2.403556799999999814e+06,2.564246000000000000e+06,2.455874500000000000e+06,3.106253000000000000e+06,3.173621299999999814e+06,2.739911000000000000e+06,2.399858799999999814e+06,2.777329500000000000e+06,2.556852000000000000e+06,2.650286000000000000e+06,2.769860500000000000e+06,2.695098500000000000e+06,2.919459799999999814e+06,2.553117500000000000e+06,2.717579500000000000e+06,2.489558500000000000e+06,3.169887000000000000e+06,2.467152299999999814e+06,2.564246000000000000e+06,2.822142000000000000e+06,2.687629799999999814e+06,2.504496000000000000e+06,2.758657500000000000e+06,3.020362500000000000e+06,3.009159500000000000e+06,2.590461299999999814e+06,2.672692299999999814e+06,2.650286000000000000e+06,2.855826000000000000e+06,2.777329500000000000e+06,2.717579500000000000e+06,2.732517000000000000e+06,2.683820500000000000e+06,2.796076000000000000e+06,3.053972000000000000e+06,2.833419799999999814e+06,2.855826000000000000e+06,2.799735500000000000e+06,2.594121000000000000e+06,2.919459799999999814e+06,2.885701000000000000e+06,2.934397299999999814e+06,2.923119500000000000e+06,3.012893799999999814e+06,2.631539500000000000e+06,2.687629799999999814e+06,3.143746299999999814e+06,3.181090000000000000e+06,3.095124799999999814e+06,3.218508500000000000e+06,3.184824500000000000e+06,2.896978799999999814e+06,3.214699500000000000e+06,3.506279500000000000e+06,3.240914799999999814e+06,2.721313799999999814e+06,2.665223500000000000e+06,3.266980500000000000e+06,3.083847000000000000e+06,2.855826000000000000e+06,3.095124799999999814e+06,3.061366000000000000e+06,3.491342000000000000e+06,3.046428500000000000e+06,3.147406000000000000e+06,3.203496299999999814e+06,3.053972000000000000e+06,3.375427000000000000e+06,3.311942500000000000e+06,3.027831299999999814e+06,2.893244500000000000e+06,2.908182000000000000e+06,2.788607299999999814e+06,2.668883000000000000e+06,3.199762000000000000e+06,2.642817299999999814e+06,2.519433500000000000e+06,2.609058500000000000e+06,2.833419799999999814e+06,3.652069500000000000e+06,2.971741000000000000e+06,2.833419799999999814e+06,2.549308500000000000e+06,2.900638500000000000e+06,3.274449500000000000e+06,2.908182000000000000e+06,3.300739500000000000e+06,3.285727299999999814e+06,3.083847000000000000e+06,3.196027500000000000e+06,3.244574500000000000e+06,3.098784500000000000e+06,2.814673000000000000e+06,3.453923500000000000e+06,3.382895500000000000e+06,3.667007000000000000e+06,3.177281000000000000e+06,2.825951000000000000e+06,3.416579799999999814e+06,3.297005000000000000e+06,3.528685500000000000e+06,3.367958000000000000e+06,2.934397299999999814e+06,3.128659500000000000e+06,3.072718500000000000e+06,2.867103799999999814e+06,3.644526000000000000e+06,3.468861000000000000e+06,3.188558799999999814e+06,3.364298500000000000e+06,3.468861000000000000e+06,3.674475500000000000e+06,3.618460000000000000e+06,2.904447500000000000e+06,2.799735500000000000e+06,2.784798000000000000e+06,2.844697500000000000e+06,2.938057000000000000e+06,2.915650500000000000e+06,2.960463000000000000e+06,2.822142000000000000e+06,3.031491000000000000e+06,2.960463000000000000e+06,2.960463000000000000e+06,2.986678500000000000e+06,2.639008000000000000e+06,2.926928500000000000e+06,2.511964799999999814e+06,2.766201000000000000e+06,2.666496000000000000e+06,2.766201000000000000e+06,2.975400500000000000e+06,2.287715500000000000e+06,2.949334799999999814e+06,2.721313799999999814e+06,3.521217000000000000e+06,3.024097000000000000e+06,2.754848500000000000e+06,2.597930000000000000e+06,2.429734799999999814e+06,2.934397299999999814e+06,2.769860500000000000e+06,2.642817299999999814e+06,2.739911000000000000e+06,3.106253000000000000e+06,2.979209799999999814e+06,3.102593500000000000e+06,3.379236000000000000e+06,2.773669799999999814e+06,3.756781299999999814e+06,2.971741000000000000e+06,3.345552000000000000e+06,3.110062299999999814e+06,3.663347299999999814e+06,2.952994500000000000e+06,3.521217000000000000e+06,3.637132000000000000e+06,2.971741000000000000e+06,3.225977299999999814e+06,3.091315500000000000e+06,3.741843799999999814e+06,3.424048500000000000e+06,3.734375000000000000e+06,3.330614500000000000e+06,3.065249799999999814e+06,2.952994500000000000e+06,3.719288000000000000e+06,3.397833000000000000e+06,3.121190500000000000e+06,2.930588000000000000e+06,3.132468500000000000e+06,3.106253000000000000e+06,3.801593799999999814e+06,3.031491000000000000e+06,3.158683799999999814e+06,3.506279500000000000e+06,3.902571299999999814e+06,3.210965000000000000e+06,3.723097299999999814e+06,3.360489500000000000e+06,3.330614500000000000e+06,3.438986000000000000e+06,3.240914799999999814e+06,3.068909500000000000e+06,3.431517299999999814e+06,3.554901000000000000e+06,3.263321000000000000e+06,4.235229500000000000e+06,3.689413000000000000e+06,3.667007000000000000e+06,3.637132000000000000e+06,3.980993000000000000e+06,3.558560500000000000e+06,3.375427000000000000e+06,4.100642500000000000e+06,3.775378500000000000e+06,3.214699500000000000e+06,3.349286299999999814e+06,3.293196000000000000e+06,3.424048500000000000e+06,3.883899500000000000e+06,3.214699500000000000e+06,4.130592299999999814e+06,3.753047000000000000e+06,3.924977500000000000e+06,3.225977299999999814e+06,4.294979500000000000e+06,3.767984500000000000e+06,3.685753500000000000e+06,3.487607500000000000e+06,3.663347299999999814e+06,3.525026000000000000e+06,3.723097299999999814e+06,3.237105500000000000e+06,3.966055500000000000e+06,4.575431000000000000e+06,4.063298799999999814e+06,4.321120000000000000e+06,3.741843799999999814e+06,4.022146000000000000e+06,4.867011000000000000e+06,4.078236299999999814e+06,4.571622000000000000e+06,6.818222000000000000e+06,3.753047000000000000e+06,4.160467299999999814e+06,4.294979500000000000e+06,4.093173799999999814e+06,4.007208500000000000e+06,3.999739799999999814e+06,4.235229500000000000e+06,4.197811000000000000e+06,3.775378500000000000e+06,3.738109500000000000e+06,3.293196000000000000e+06,3.659463500000000000e+06,3.128659500000000000e+06,3.573498000000000000e+06,4.145529799999999814e+06,3.285727299999999814e+06,3.513748000000000000e+06,2.859635000000000000e+06,3.154949500000000000e+06,2.388582000000000000e+06,2.751188799999999814e+06,2.141925500000000000e+06,2.123216299999999814e+06,1.453760000000000000e+06,1.423168000000000000e+06,1.217952000000000000e+06,1.140288000000000000e+06,1.146752000000000000e+06,1.026784000000000000e+06,8.185120000000000000e+05,6.854080000000000000e+05,8.308160000000000000e+05,6.061440000000000000e+05,5.453600000000000000e+05,4.756560000000000000e+05,4.686880000000000000e+05,3.760720000000000000e+05,3.316560000000000000e+05,2.426000000000000000e+05,2.438160000000000000e+05,1.929160000000000000e+05,1.411360000000000000e+05,9.562200000000000000e+04,1.091040000000000000e+05,6.406600000000000000e+04,6.868600000000000000e+04,4.790500000000000000e+04,3.396200000000000000e+04,2.273500000000000000e+04,1.742500000000000000e+04,1.592200000000000000e+04,2.694500000000000000e+04,1.321700000000000000e+04,6.607000000000000000e+03,8.610000000000000000e+03,5.105000000000000000e+03,7.008000000000000000e+03,5.306000000000000000e+03,7.408000000000000000e+03,5.406000000000000000e+03,3.904000000000000000e+03,5.005000000000000000e+03,5.706000000000000000e+03,4.805000000000000000e+03,4.104000000000000000e+03,4.505000000000000000e+03,5.205000000000000000e+03,3.904000000000000000e+03,3.103000000000000000e+03,4.404000000000000000e+03,2.903000000000000000e+03,4.605000000000000000e+03,2.802000000000000000e+03,3.403000000000000000e+03,5.406000000000000000e+03,3.603000000000000000e+03,3.904000000000000000e+03,2.002000000000000000e+03,2.702000000000000000e+03,nan
4.795490000000000208e+01,1.413360000000000000e+05,2.662240000000000000e+05,4.105760000000000000e+05,4.695040000000000000e+05,5.302560000000000000e+05,7.730080000000000000e+05,8.059040000000000000e+05,8.839680000000000000e+05,1.049024000000000000e+06,1.201280000000000000e+06,1.330816000000000000e+06,1.646784000000000000e+06,1.817728000000000000e+06,1.848512000000000000e+06,2.126208000000000000e+06,1.809230000000000000e+06,2.003604300000000047e+06,2.343768500000000000e+06,2.089533300000000047e+06,2.332529000000000000e+06,2.396124500000000000e+06,2.556852000000000000e+06,2.629632000000000000e+06,2.343768500000000000e+06,2.979209799999999814e+06,2.773669799999999814e+06,2.732672000000000000e+06,2.351237299999999814e+06,3.005425000000000000e+06,2.571789500000000000e+06,2.639008000000000000e+06,2.601664500000000000e+06,2.227854500000000000e+06,2.792267000000000000e+06,2.549308500000000000e+06,2.418494299999999814e+06,2.257766799999999814e+06,2.250334500000000000e+06,1.958754399999999907e+06,2.212917000000000000e+06,2.407327500000000000e+06,2.523093000000000000e+06,2.351360000000000000e+06,2.321362299999999814e+06,2.325760000000000000e+06,2.092608000000000000e+06,1.775456000000000000e+06,2.149184000000000000e+06,1.943808000000000000e+06,2.079872000000000000e+06,2.031392000000000000e+06,2.114304000000000000e+06,2.454592000000000000e+06,2.119482000000000000e+06,2.657754799999999814e+06,2.394048000000000000e+06,2.235323299999999814e+06,2.180480000000000000e+06,1.895159000000000000e+06,2.339904000000000000e+06,2.530562000000000000e+06,2.044672000000000000e+06,2.012832000000000000e+06,2.254068799999999814e+06,2.052188500000000000e+06,2.132672000000000000e+06,2.081632000000000000e+06,2.313819799999999814e+06,2.197978500000000000e+06,2.530562000000000000e+06,2.448331000000000000e+06,2.493218000000000000e+06,2.014807399999999907e+06,2.100810000000000000e+06,2.687629799999999814e+06,2.377415299999999814e+06,2.150080000000000000e+06,2.721313799999999814e+06,2.048417800000000047e+06,1.973691899999999907e+06,2.283944799999999814e+06,2.650286000000000000e+06,2.115747500000000000e+06,2.100810000000000000e+06,2.343768500000000000e+06,2.231625299999999814e+06,2.822142000000000000e+06,1.876523500000000000e+06,2.104544500000000000e+06,2.373644500000000000e+06,2.052188500000000000e+06,2.153092299999999814e+06,3.210965000000000000e+06,2.530562000000000000e+06,1.947551300000000047e+06,2.179270299999999814e+06,2.418494299999999814e+06,2.332529000000000000e+06,2.964272299999999814e+06,2.777329500000000000e+06,2.205448299999999814e+06,3.035300000000000000e+06,2.298882299999999814e+06,2.310121799999999814e+06,2.874572500000000000e+06,2.414796299999999814e+06,2.396124500000000000e+06,2.485749500000000000e+06,2.904447500000000000e+06,3.083847000000000000e+06,3.775378500000000000e+06,2.209219000000000000e+06,2.321362299999999814e+06,2.526902299999999814e+06,1.689618000000000000e+06,2.246600000000000000e+06,2.126914299999999814e+06,2.257766799999999814e+06,1.943816899999999907e+06,1.930848000000000000e+06,2.219456000000000000e+06,2.194944000000000000e+06,2.130880000000000000e+06,2.299648000000000000e+06,1.918848000000000000e+06,2.829610500000000000e+06,2.272704299999999814e+06,1.893376000000000000e+06,1.927200000000000000e+06,2.220385799999999814e+06,1.969957500000000000e+06,2.265344000000000000e+06,1.750464000000000000e+06,1.979168000000000000e+06,1.996288000000000000e+06,1.855296000000000000e+06,2.408960000000000000e+06,2.407327500000000000e+06,1.830976000000000000e+06,2.504496000000000000e+06,2.373644500000000000e+06,2.227854500000000000e+06,2.200256000000000000e+06,2.258048000000000000e+06,1.911488000000000000e+06,1.958240000000000000e+06,1.762656000000000000e+06,2.156863000000000000e+06,2.026208000000000000e+06,2.220385799999999814e+06,1.911040000000000000e+06,2.560586299999999814e+06,2.156863000000000000e+06,1.935584000000000000e+06,1.809536000000000000e+06,2.115008000000000000e+06,1.925071300000000047e+06,1.891461000000000000e+06,1.966624000000000000e+06,2.044719800000000047e+06,2.044224000000000000e+06,1.760608000000000000e+06,1.902464000000000000e+06,1.988992000000000000e+06,2.117440000000000000e+06,2.026432000000000000e+06,1.731040000000000000e+06,2.141925500000000000e+06,2.070861300000000047e+06,1.992960000000000000e+06,2.120192000000000000e+06,2.201676500000000000e+06,1.781568000000000000e+06,1.971360000000000000e+06,1.743488000000000000e+06,1.898624000000000000e+06,1.804064000000000000e+06,1.744576000000000000e+06,1.326973800000000047e+06,1.844352000000000000e+06,1.955020000000000000e+06,1.757120000000000000e+06,2.242829299999999814e+06,4.007208500000000000e+06,2.047552000000000000e+06,2.040672000000000000e+06,2.032512000000000000e+06,1.926336000000000000e+06,1.895159000000000000e+06,2.792267000000000000e+06,2.026880000000000000e+06,2.235323299999999814e+06,1.628128000000000000e+06,1.611085000000000000e+06,2.459608799999999814e+06,2.032160000000000000e+06,1.766048000000000000e+06,1.730496000000000000e+06,2.463268500000000000e+06,2.653945500000000000e+06,1.883936000000000000e+06,2.050848000000000000e+06,1.674643100000000093e+06,1.850345500000000000e+06,2.097075600000000093e+06,1.981504000000000000e+06,2.361920000000000000e+06,1.892704000000000000e+06,1.963648000000000000e+06,2.162880000000000000e+06,1.746304000000000000e+06,1.745671000000000000e+06,1.844128000000000000e+06,2.235323299999999814e+06,2.032736000000000000e+06,1.778592000000000000e+06,1.753139800000000047e+06,1.828128000000000000e+06,2.190509799999999814e+06,2.168576000000000000e+06,1.937536000000000000e+06,1.554848000000000000e+06,1.610016000000000000e+06,1.921504000000000000e+06,2.130686000000000000e+06,1.697086800000000047e+06,1.766176000000000000e+06,2.060608000000000000e+06,1.780352000000000000e+06,1.708289899999999907e+06,1.744672000000000000e+06,1.742400000000000000e+06,1.884352000000000000e+06,1.929632000000000000e+06,1.917602500000000000e+06,1.525118800000000047e+06,1.555031100000000093e+06,2.239094000000000000e+06,2.149632000000000000e+06,2.160561000000000000e+06,2.136896000000000000e+06,2.134456799999999814e+06,2.126914299999999814e+06,2.351237299999999814e+06,2.601664500000000000e+06,2.099712000000000000e+06,2.590461299999999814e+06,2.254068799999999814e+06,2.171801500000000000e+06,2.026011500000000000e+06,2.128640000000000000e+06,2.126914299999999814e+06,1.871520000000000000e+06,2.291413500000000000e+06,2.040949000000000000e+06,1.940640000000000000e+06,2.373644500000000000e+06,1.817408000000000000e+06,2.046976000000000000e+06,1.540093600000000093e+06,1.776096000000000000e+06,1.700821100000000093e+06,1.611552000000000000e+06,1.680224000000000000e+06,1.708416000000000000e+06,1.765728000000000000e+06,1.721568000000000000e+06,1.723104000000000000e+06,1.562499899999999907e+06,1.585120000000000000e+06,1.690336000000000000e+06,1.790080000000000000e+06,1.394303600000000093e+06,1.743136000000000000e+06,1.733024000000000000e+06,1.833728000000000000e+06,1.778272000000000000e+06,1.531872000000000000e+06,1.569248000000000000e+06,1.749376000000000000e+06,1.831673600000000093e+06,1.816544000000000000e+06,1.831104000000000000e+06,1.837760000000000000e+06,1.900288000000000000e+06,1.901696000000000000e+06,1.955936000000000000e+06,1.603579000000000000e+06,1.955020000000000000e+06,2.026011500000000000e+06,2.063392500000000000e+06,2.220385799999999814e+06,1.623904000000000000e+06,2.011073000000000000e+06,1.685883600000000093e+06,1.936274500000000000e+06,1.977426300000000047e+06,1.825056000000000000e+06,1.750880000000000000e+06,2.126914299999999814e+06,1.768078300000000047e+06,1.876448000000000000e+06,1.650688000000000000e+06,2.018542800000000047e+06,1.638656000000000000e+06,1.465295000000000000e+06,1.857376000000000000e+06,2.493218000000000000e+06,2.493218000000000000e+06,2.126914299999999814e+06,2.310121799999999814e+06,2.553117500000000000e+06,2.482089799999999814e+06,2.235323299999999814e+06,2.960463000000000000e+06,2.343768500000000000e+06,2.347466500000000000e+06,2.575523799999999814e+06,2.455874500000000000e+06,2.179270299999999814e+06,2.388582000000000000e+06,2.033480300000000047e+06,2.403556799999999814e+06,6.941456000000000000e+06,2.254068799999999814e+06,2.452140000000000000e+06,2.612867500000000000e+06,2.482089799999999814e+06,3.394173500000000000e+06,2.769860500000000000e+06,2.463268500000000000e+06,2.683820500000000000e+06,2.781138500000000000e+06,2.687629799999999814e+06,4.463250500000000000e+06,2.269006299999999814e+06,2.545648799999999814e+06,2.627879799999999814e+06,2.459608799999999814e+06,2.822142000000000000e+06,2.586727000000000000e+06,2.082064500000000000e+06,2.560586299999999814e+06,2.635348500000000000e+06,2.156863000000000000e+06,2.298882299999999814e+06,2.923119500000000000e+06,2.665223500000000000e+06,2.754848500000000000e+06,2.444672299999999814e+06,2.571789500000000000e+06,2.549308500000000000e+06,2.433505500000000000e+06,2.212917000000000000e+06,2.855826000000000000e+06,2.519433500000000000e+06,2.624070500000000000e+06,2.261537500000000000e+06,2.406720000000000000e+06,2.568055000000000000e+06,2.145623500000000000e+06,1.962488800000000047e+06,2.411062000000000000e+06,2.852166299999999814e+06,2.444672299999999814e+06,2.425999500000000000e+06,2.384884000000000000e+06,2.224156500000000000e+06,2.074595800000000047e+06,2.351237299999999814e+06,2.197978500000000000e+06,2.070861300000000047e+06,2.523093000000000000e+06,1.977426300000000047e+06,1.996135500000000000e+06,1.950752000000000000e+06,2.373644500000000000e+06,2.130686000000000000e+06,2.457536000000000000e+06,1.857814300000000047e+06,2.242829299999999814e+06,1.895159000000000000e+06,1.969957500000000000e+06,2.990487500000000000e+06,3.173621299999999814e+06,2.321362299999999814e+06,2.224156500000000000e+06,2.433505500000000000e+06,2.220385799999999814e+06,2.728782500000000000e+06,2.100810000000000000e+06,2.538030500000000000e+06,2.896978799999999814e+06,2.437203500000000000e+06,2.123216299999999814e+06,2.313819799999999814e+06,2.351237299999999814e+06,2.336299799999999814e+06,2.612867500000000000e+06,3.218508500000000000e+06,2.571789500000000000e+06,3.779187500000000000e+06,2.220385799999999814e+06,2.117888000000000000e+06,2.459608799999999814e+06,2.072224000000000000e+06,1.584943500000000000e+06,1.787552000000000000e+06,1.775547000000000000e+06,2.153092299999999814e+06,2.220385799999999814e+06,1.599881000000000000e+06,2.179270299999999814e+06,1.912160000000000000e+06,1.771812500000000000e+06,2.247488000000000000e+06,1.734431500000000000e+06,2.186739000000000000e+06,2.452140000000000000e+06,1.495243800000000047e+06,1.887690300000000047e+06,1.756875000000000000e+06,2.238080000000000000e+06,2.184576000000000000e+06,1.704480000000000000e+06,2.455874500000000000e+06,1.712024300000000047e+06,2.275840000000000000e+06,2.209219000000000000e+06,2.133184000000000000e+06,2.082064500000000000e+06,1.943816899999999907e+06,2.179270299999999814e+06,2.369946500000000000e+06,2.171801500000000000e+06,2.155498799999999814e+06,2.298882299999999814e+06,2.695098500000000000e+06,2.313125299999999814e+06,1.769511399999999907e+06,1.998144000000000000e+06,1.924454100000000093e+06,2.332331000000000000e+06,1.829102500000000000e+06,2.120128000000000000e+06,2.209219000000000000e+06,1.944704000000000000e+06,2.027200000000000000e+06,1.954400000000000000e+06,2.027648000000000000e+06,2.034048000000000000e+06,1.745671000000000000e+06,2.758657500000000000e+06,2.287715500000000000e+06,2.231625299999999814e+06,2.650286000000000000e+06,2.545648799999999814e+06,1.943180899999999907e+06,2.844869500000000000e+06,1.981198000000000000e+06,1.856858600000000093e+06,2.325903799999999814e+06,1.843219100000000093e+06,2.285764799999999814e+06,1.919028000000000000e+06,2.030431800000000047e+06,2.529535000000000000e+06,2.164438500000000000e+06,2.312177500000000000e+06,2.972386299999999814e+06,2.148495000000000000e+06,2.739911000000000000e+06,2.508155500000000000e+06,2.407363299999999814e+06,2.865401500000000000e+06,3.046428500000000000e+06,2.257766799999999814e+06,2.639008000000000000e+06,2.097075600000000093e+06,3.136128000000000000e+06,2.452140000000000000e+06,2.433505500000000000e+06,2.201676500000000000e+06,2.463268500000000000e+06,1.865283000000000000e+06,2.041568000000000000e+06,1.880111600000000093e+06,2.047872000000000000e+06,1.936000000000000000e+06,1.873184000000000000e+06,1.637120000000000000e+06,1.660453800000000047e+06,1.611232000000000000e+06,1.578782600000000093e+06,1.847296000000000000e+06,2.044768000000000000e+06,1.696640000000000000e+06,1.702208000000000000e+06,1.794240000000000000e+06,1.577411800000000047e+06,1.777504000000000000e+06,2.005118600000000093e+06,2.014496000000000000e+06,1.835237899999999907e+06,2.224144299999999814e+06,1.648640000000000000e+06,1.737696000000000000e+06,1.745984000000000000e+06,1.773152000000000000e+06,1.435995500000000000e+06,1.625408000000000000e+06,2.006858800000000047e+06,1.812608000000000000e+06,1.924352000000000000e+06,1.645376000000000000e+06,2.036262000000000000e+06,1.868672000000000000e+06,1.752320000000000000e+06,1.925440000000000000e+06,1.593248000000000000e+06,1.812704000000000000e+06,1.736288000000000000e+06,2.319337500000000000e+06,1.680992000000000000e+06,1.914880000000000000e+06,2.125373299999999814e+06,1.760608000000000000e+06,1.743808000000000000e+06,1.790624000000000000e+06,1.738016000000000000e+06,1.550848000000000000e+06,1.810176000000000000e+06,1.895328000000000000e+06,1.654176000000000000e+06,1.488016500000000000e+06,2.160105500000000000e+06,1.741280000000000000e+06,1.724288000000000000e+06,1.838304000000000000e+06,1.711456000000000000e+06,2.241620000000000000e+06,1.757984000000000000e+06,2.110542000000000000e+06,1.801216000000000000e+06,1.978624000000000000e+06,1.625216000000000000e+06,1.762202500000000000e+06,1.831936000000000000e+06,1.528416000000000000e+06,1.683808000000000000e+06,1.718080000000000000e+06,1.824288000000000000e+06,1.573729500000000000e+06,1.539208100000000093e+06,1.636576000000000000e+06,1.646688000000000000e+06,1.575296000000000000e+06,1.679040000000000000e+06,1.488120600000000093e+06,1.836992000000000000e+06,1.639616000000000000e+06,1.602880000000000000e+06,1.728992000000000000e+06,1.722432000000000000e+06,1.477210399999999907e+06,2.077088000000000000e+06,2.361054799999999814e+06,1.624864000000000000e+06,2.266187500000000000e+06,1.653408000000000000e+06,1.426048000000000000e+06,1.540928000000000000e+06,1.633888000000000000e+06,1.633760000000000000e+06,1.497024000000000000e+06,2.067782300000000047e+06,1.815232000000000000e+06,1.656544000000000000e+06,1.498016000000000000e+06,1.496372300000000047e+06,1.899968000000000000e+06,1.820568800000000047e+06,1.613280000000000000e+06,1.816653800000000047e+06,1.536088100000000093e+06,1.799264000000000000e+06,1.754912000000000000e+06,2.306002500000000000e+06,2.119482000000000000e+06,2.509063000000000000e+06,1.746432000000000000e+06,2.083280899999999907e+06,1.719936000000000000e+06,1.842912000000000000e+06,1.775104000000000000e+06,1.904992000000000000e+06,1.694816000000000000e+06,2.228087500000000000e+06,1.984468000000000000e+06,1.778400000000000000e+06,1.437419800000000047e+06,1.626496000000000000e+06,1.881056000000000000e+06,1.670464000000000000e+06,1.725489899999999907e+06,1.679264000000000000e+06,1.982521800000000047e+06,1.592160000000000000e+06,1.489824000000000000e+06,1.761152000000000000e+06,1.941952000000000000e+06,2.199612299999999814e+06,1.619919600000000093e+06,1.818080000000000000e+06,1.819712000000000000e+06,1.919744000000000000e+06,1.838208000000000000e+06,2.152294000000000000e+06,2.190080299999999814e+06,1.804430899999999907e+06,2.298882299999999814e+06,2.002560000000000000e+06,1.715808000000000000e+06,1.665792000000000000e+06,1.809440000000000000e+06,2.345644299999999814e+06,2.229458000000000000e+06,1.629312000000000000e+06,1.769312000000000000e+06,2.082926300000000047e+06,1.679808000000000000e+06,1.947008000000000000e+06,2.221507299999999814e+06,2.064602800000000047e+06,1.793888000000000000e+06,1.651136000000000000e+06,2.462044000000000000e+06,1.851456000000000000e+06,2.100976299999999814e+06,1.807456000000000000e+06,1.828672000000000000e+06,1.825056000000000000e+06,2.699473500000000000e+06,1.792256000000000000e+06,2.063392500000000000e+06,2.125184000000000000e+06,1.672285000000000000e+06,1.822070300000000047e+06,1.405506800000000047e+06,2.134848000000000000e+06,2.470855299999999814e+06,2.550910000000000000e+06,2.201676500000000000e+06,2.594121000000000000e+06,2.661414500000000000e+06,3.596053799999999814e+06,2.773669799999999814e+06,3.229637000000000000e+06,3.640866299999999814e+06,3.857609500000000000e+06,3.057706299999999814e+06,3.300739500000000000e+06,2.855826000000000000e+06,2.399084299999999814e+06,3.050237500000000000e+06,2.428789799999999814e+06,2.038688000000000000e+06,1.980160000000000000e+06,1.517650000000000000e+06,2.007724500000000000e+06,1.849376000000000000e+06,1.517728000000000000e+06,1.440864000000000000e+06,1.598016000000000000e+06,1.600928000000000000e+06,1.637440000000000000e+06,1.851456000000000000e+06,1.714592000000000000e+06,1.579520000000000000e+06,1.661344000000000000e+06,2.106712799999999814e+06,1.630400000000000000e+06,2.238132299999999814e+06,1.796416000000000000e+06,1.796960000000000000e+06,1.845536000000000000e+06,1.724960000000000000e+06,1.734528000000000000e+06,1.791840000000000000e+06,1.936352000000000000e+06,1.962488800000000047e+06,2.493218000000000000e+06,2.165568000000000000e+06,2.280246799999999814e+06,1.955264000000000000e+06,2.568136299999999814e+06,1.857814300000000047e+06,1.599881000000000000e+06,2.183041000000000000e+06,2.227854500000000000e+06,1.560714100000000093e+06,1.824960000000000000e+06,1.531200000000000000e+06,2.104126000000000000e+06,1.868224000000000000e+06,1.829760000000000000e+06,1.992544000000000000e+06,1.524065600000000093e+06,1.755904000000000000e+06,1.994624000000000000e+06,1.959680000000000000e+06,1.768992000000000000e+06,2.299356299999999814e+06,2.159680000000000000e+06,1.815232000000000000e+06,3.214022500000000000e+06,1.916096000000000000e+06,1.682654600000000093e+06,1.902688000000000000e+06,2.197184000000000000e+06,1.919616000000000000e+06,2.160640000000000000e+06,1.823200000000000000e+06,2.051840000000000000e+06,2.438792299999999814e+06,1.793134399999999907e+06,1.833824000000000000e+06,1.961216000000000000e+06,2.269719299999999814e+06,1.841782899999999907e+06,1.806912000000000000e+06,1.748480000000000000e+06,1.847520000000000000e+06,2.008376000000000000e+06,1.954944000000000000e+06,1.723104000000000000e+06,1.748463899999999907e+06,1.510193500000000000e+06,1.860448000000000000e+06,1.923904000000000000e+06,1.915104000000000000e+06,2.272598000000000000e+06,1.791264000000000000e+06,1.823744000000000000e+06,2.034074800000000047e+06,2.121044299999999814e+06,7.776967500000000000e+06,2.302653000000000000e+06,1.698624000000000000e+06,1.589789100000000093e+06,1.788000000000000000e+06,1.876896000000000000e+06,1.867680000000000000e+06,2.258589000000000000e+06,2.017598899999999907e+06,2.105216000000000000e+06,1.854432000000000000e+06,1.847072000000000000e+06,1.625720399999999907e+06,2.136000000000000000e+06,2.227854500000000000e+06,1.983168000000000000e+06,1.818272000000000000e+06,2.387582500000000000e+06,2.026432000000000000e+06,1.684891300000000047e+06,2.477056000000000000e+06,1.561887899999999907e+06,2.256942299999999814e+06,2.317290799999999814e+06,2.059975500000000000e+06,1.710592000000000000e+06,2.060119300000000047e+06,2.031072000000000000e+06,1.692409399999999907e+06,2.199239500000000000e+06,1.813696000000000000e+06,2.112315000000000000e+06,1.977632000000000000e+06,2.605815000000000000e+06,2.512100299999999814e+06,2.319787500000000000e+06,1.813152000000000000e+06,1.873824000000000000e+06,2.073665399999999907e+06,1.788544000000000000e+06,1.576575000000000000e+06,1.617280000000000000e+06,1.739328000000000000e+06,1.963790000000000000e+06,1.707328000000000000e+06,1.682848000000000000e+06,1.548064000000000000e+06,1.771296000000000000e+06,1.794784000000000000e+06,1.753056000000000000e+06,1.689496399999999907e+06,1.911280300000000047e+06,1.625216000000000000e+06,1.580786500000000000e+06,1.733344000000000000e+06,1.709376000000000000e+06,1.698624000000000000e+06,1.666553399999999907e+06,1.661440000000000000e+06,2.047321600000000093e+06,1.867136000000000000e+06,1.786742300000000047e+06,2.186340799999999814e+06,2.377762500000000000e+06,1.864133399999999907e+06,1.774784000000000000e+06,1.784832000000000000e+06,2.088872000000000000e+06,2.005498000000000000e+06,1.959552000000000000e+06,1.797056000000000000e+06,2.249301000000000000e+06,1.704032000000000000e+06,1.771744000000000000e+06,1.994400000000000000e+06,1.845664000000000000e+06,1.792928000000000000e+06,1.706560000000000000e+06,1.683616000000000000e+06,1.658944000000000000e+06,1.661536000000000000e+06,1.824640000000000000e+06,1.808768000000000000e+06,1.699808000000000000e+06,1.457826300000000047e+06,1.885664000000000000e+06,2.042880000000000000e+06,2.134456799999999814e+06,1.670908800000000047e+06,1.857056000000000000e+06,1.761152000000000000e+06,1.714816000000000000e+06,1.761024000000000000e+06,1.792704000000000000e+06,2.020352000000000000e+06,1.754368000000000000e+06,2.017472000000000000e+06,2.231625299999999814e+06,1.672640000000000000e+06,1.969957500000000000e+06,1.706560000000000000e+06,2.093341300000000047e+06,1.685883600000000093e+06,1.816960000000000000e+06,1.868992000000000000e+06,1.625312000000000000e+06,1.730733500000000000e+06,1.566234300000000047e+06,2.205448299999999814e+06,1.525118800000000047e+06,1.652960000000000000e+06,2.067127000000000000e+06,1.762656000000000000e+06,1.662304000000000000e+06,2.186739000000000000e+06,1.925071300000000047e+06,1.951285600000000093e+06,2.138154799999999814e+06,1.857814300000000047e+06,1.532832000000000000e+06,1.641568000000000000e+06,1.559936000000000000e+06,2.111976799999999814e+06,1.606560000000000000e+06,1.527104000000000000e+06,1.832288000000000000e+06,1.698272000000000000e+06,1.495243800000000047e+06,1.917856000000000000e+06,2.113088000000000000e+06,1.713184000000000000e+06,1.584928000000000000e+06,1.660256000000000000e+06,1.831673600000000093e+06,1.851232000000000000e+06,1.495243800000000047e+06,1.726048000000000000e+06,1.651456000000000000e+06,1.614240000000000000e+06,1.569888000000000000e+06,1.767488000000000000e+06,1.910400000000000000e+06,1.745664000000000000e+06,1.913868300000000047e+06,1.577984000000000000e+06,1.799808000000000000e+06,1.656672000000000000e+06,1.650688000000000000e+06,1.562499899999999907e+06,1.975552000000000000e+06,1.634080000000000000e+06,1.746848000000000000e+06,1.624128000000000000e+06,1.607350800000000047e+06,2.773669799999999814e+06,1.704704000000000000e+06,1.861548600000000093e+06,1.895159000000000000e+06,1.570006000000000000e+06,1.561984000000000000e+06,1.315770800000000047e+06,1.746528000000000000e+06,2.022313500000000000e+06,1.869054800000000047e+06,1.870112000000000000e+06,1.749472000000000000e+06,1.512672000000000000e+06,2.616602000000000000e+06,2.022313500000000000e+06,1.716992000000000000e+06,1.682944000000000000e+06,2.078330000000000000e+06,1.693352399999999907e+06,2.036480000000000000e+06,1.754272000000000000e+06,2.120512000000000000e+06,1.826720000000000000e+06,1.948992000000000000e+06,1.873184000000000000e+06,1.880221500000000000e+06,1.857504000000000000e+06,1.775547000000000000e+06,2.093341300000000047e+06,1.672288000000000000e+06,1.647232000000000000e+06,1.681536000000000000e+06,1.517952000000000000e+06,2.138154799999999814e+06,2.104544500000000000e+06,2.321362299999999814e+06,1.690880000000000000e+06,1.705888000000000000e+06,1.812964399999999907e+06,1.650912000000000000e+06,2.145623500000000000e+06,2.209219000000000000e+06,2.123216299999999814e+06,1.924672000000000000e+06,1.759392000000000000e+06,1.596110300000000047e+06,1.643648000000000000e+06,1.820480000000000000e+06,2.358707000000000000e+06,1.237310500000000000e+06,1.712024300000000047e+06,2.261537500000000000e+06,1.776544000000000000e+06,1.815872000000000000e+06,1.775328000000000000e+06,1.827136000000000000e+06,1.981198000000000000e+06,1.973691899999999907e+06,2.089533300000000047e+06,1.709600000000000000e+06,1.753600000000000000e+06,2.108278799999999814e+06,1.616864000000000000e+06,1.694144000000000000e+06,1.894144000000000000e+06,1.663440000000000000e+06,2.037251000000000000e+06,1.611008000000000000e+06,1.906399500000000000e+06,1.969957500000000000e+06,2.149394299999999814e+06,2.124736000000000000e+06,1.889856000000000000e+06,1.827901899999999907e+06,2.411062000000000000e+06,1.970240000000000000e+06,1.945024000000000000e+06,1.906399500000000000e+06,2.231625299999999814e+06,1.999360000000000000e+06,2.072992000000000000e+06,2.388582000000000000e+06,2.074595800000000047e+06,2.244224000000000000e+06,1.928736000000000000e+06,2.059658300000000047e+06,2.212917000000000000e+06,2.683820500000000000e+06,2.284672000000000000e+06,2.190509799999999814e+06,2.202944000000000000e+06,2.377415299999999814e+06,2.680161000000000000e+06,2.388582000000000000e+06,2.229504000000000000e+06,2.276475000000000000e+06,2.515624500000000000e+06,2.609536000000000000e+06,2.291413500000000000e+06,2.235323299999999814e+06,2.406720000000000000e+06,1.940008800000000047e+06,2.165888000000000000e+06,2.134080000000000000e+06,2.597930000000000000e+06,2.672692299999999814e+06,2.027296000000000000e+06,2.355009000000000000e+06,2.164331799999999814e+06,2.223040000000000000e+06,2.321362299999999814e+06,3.304473799999999814e+06,1.958688000000000000e+06,2.010080000000000000e+06,1.936000000000000000e+06,2.078330000000000000e+06,1.749369000000000000e+06,1.596832000000000000e+06,1.398038000000000000e+06,1.880221500000000000e+06,1.570006000000000000e+06,1.913868300000000047e+06,1.591392000000000000e+06,1.807232000000000000e+06,1.730496000000000000e+06,1.654368000000000000e+06,1.928805800000000047e+06,1.631488000000000000e+06,1.900512000000000000e+06,2.235323299999999814e+06,1.665984000000000000e+06,1.482080000000000000e+06,1.326973800000000047e+06,1.590208000000000000e+06,1.471936000000000000e+06,1.503616000000000000e+06,1.756875000000000000e+06,1.471840000000000000e+06,1.640384000000000000e+06,2.044719800000000047e+06,1.747072000000000000e+06,1.629757000000000000e+06,1.568256000000000000e+06,1.874496000000000000e+06,1.551840000000000000e+06,1.771812500000000000e+06,1.786592000000000000e+06,1.558432000000000000e+06,1.602976000000000000e+06,1.675232000000000000e+06,1.725600000000000000e+06,2.026656000000000000e+06,1.738144000000000000e+06,1.868768000000000000e+06,2.519433500000000000e+06,2.074112000000000000e+06,1.817632000000000000e+06,1.842272000000000000e+06,1.966944000000000000e+06,1.807776000000000000e+06,1.614819500000000000e+06,1.633491300000000047e+06,2.108278799999999814e+06,2.164331799999999814e+06,2.276475000000000000e+06,1.674912000000000000e+06,1.465295000000000000e+06,1.890304000000000000e+06,2.040949000000000000e+06,1.427914000000000000e+06,1.872512000000000000e+06,1.898929800000000047e+06,1.921600000000000000e+06,1.863744000000000000e+06,2.102464000000000000e+06,1.798026899999999907e+06,1.865376000000000000e+06,1.848384000000000000e+06,1.558765500000000000e+06,1.839840000000000000e+06,2.185344000000000000e+06,1.999869899999999907e+06,1.745536000000000000e+06,1.919520000000000000e+06,1.850144000000000000e+06,1.755136000000000000e+06,1.498978100000000093e+06,1.641696000000000000e+06,2.130686000000000000e+06,2.153092299999999814e+06,1.842876800000000047e+06,1.775547000000000000e+06,2.037251000000000000e+06,1.603579000000000000e+06,2.205448299999999814e+06,2.343768500000000000e+06,2.676352000000000000e+06,2.022313500000000000e+06,2.392390000000000000e+06,2.418494299999999814e+06,2.179270299999999814e+06,1.764343800000000047e+06,2.138154799999999814e+06,1.895159000000000000e+06,1.794292500000000000e+06,1.944384000000000000e+06,1.898848000000000000e+06,1.831673600000000093e+06,1.592412300000000047e+06,1.753600000000000000e+06,1.629757000000000000e+06,1.667296000000000000e+06,1.814560000000000000e+06,1.405506800000000047e+06,1.563616000000000000e+06,1.771392000000000000e+06,1.682400000000000000e+06,2.321362299999999814e+06,1.536359300000000047e+06,2.425999500000000000e+06,1.967936000000000000e+06,2.040949000000000000e+06,1.506080000000000000e+06,2.149394299999999814e+06,2.078330000000000000e+06,2.493218000000000000e+06,2.381113299999999814e+06,1.708289899999999907e+06,2.145623500000000000e+06,2.283944799999999814e+06,1.779904000000000000e+06,1.450320300000000047e+06,1.516544000000000000e+06,1.584256000000000000e+06,1.514400000000000000e+06,1.857814300000000047e+06,1.559936000000000000e+06,1.495243800000000047e+06,1.861760000000000000e+06,1.577474800000000047e+06,1.652320000000000000e+06,1.668928000000000000e+06,1.570006000000000000e+06,2.067127000000000000e+06,1.664704000000000000e+06,1.594336000000000000e+06,1.536512000000000000e+06,1.592412300000000047e+06,2.085798800000000047e+06,1.330708300000000047e+06,1.650272000000000000e+06,2.059658300000000047e+06,1.270957300000000047e+06,2.194207799999999814e+06,1.725056000000000000e+06,1.429056000000000000e+06,1.592608000000000000e+06,1.565568000000000000e+06,1.816544000000000000e+06,1.496832000000000000e+06,1.653824000000000000e+06,1.703488000000000000e+06,1.801761300000000047e+06,2.123216299999999814e+06,1.921337000000000000e+06,1.424216000000000000e+06,1.630944000000000000e+06,2.044719800000000047e+06,2.545648799999999814e+06,2.059658300000000047e+06,1.536359300000000047e+06,1.827901899999999907e+06,1.706656000000000000e+06,1.780032000000000000e+06,1.749696000000000000e+06,1.589344000000000000e+06,2.257766799999999814e+06,1.716896000000000000e+06,2.183041000000000000e+06,2.321362299999999814e+06,1.334442500000000000e+06,1.931392000000000000e+06,2.054304000000000000e+06,2.444672299999999814e+06,1.487701300000000047e+06,1.738336000000000000e+06,1.649376000000000000e+06,2.287715500000000000e+06,1.801761300000000047e+06,1.442851500000000000e+06,1.802208000000000000e+06,1.934464000000000000e+06,1.857824000000000000e+06,2.040949000000000000e+06,1.763552000000000000e+06,2.082064500000000000e+06,1.910133800000000047e+06,2.190509799999999814e+06,2.097075600000000093e+06,2.153092299999999814e+06,2.586727000000000000e+06,2.534371000000000000e+06,2.286144000000000000e+06,2.276475000000000000e+06,2.493218000000000000e+06,2.310121799999999814e+06,2.799735500000000000e+06,2.039680000000000000e+06,2.523093000000000000e+06,2.225664000000000000e+06,2.085798800000000047e+06,2.181376000000000000e+06,2.093341300000000047e+06,2.404160000000000000e+06,2.620411000000000000e+06,2.231625299999999814e+06,2.250560000000000000e+06,2.534371000000000000e+06,2.384884000000000000e+06,1.842876800000000047e+06,2.489558500000000000e+06,1.759936000000000000e+06,1.812800000000000000e+06,1.785920000000000000e+06,2.317591500000000000e+06,1.756875000000000000e+06,2.418494299999999814e+06,2.067127000000000000e+06,2.306351000000000000e+06,2.428992000000000000e+06,2.190509799999999814e+06,2.392390000000000000e+06,2.362477799999999814e+06,2.403556799999999814e+06,2.870763500000000000e+06,2.683820500000000000e+06,2.388582000000000000e+06,2.429734799999999814e+06,2.265024000000000000e+06,2.339997799999999814e+06,2.493218000000000000e+06,2.702642000000000000e+06,2.183041000000000000e+06,2.519433500000000000e+06,2.198080000000000000e+06,1.882496000000000000e+06,2.105344000000000000e+06,2.029782300000000047e+06,2.302653000000000000e+06,2.624070500000000000e+06,2.377415299999999814e+06,2.696832000000000000e+06,2.990487500000000000e+06,2.459608799999999814e+06,2.803544799999999814e+06,2.687629799999999814e+06,2.739911000000000000e+06,2.455874500000000000e+06,2.571789500000000000e+06,2.164331799999999814e+06,2.487360000000000000e+06,2.493218000000000000e+06,2.216687799999999814e+06,2.680161000000000000e+06,2.209219000000000000e+06,2.250334500000000000e+06,2.448331000000000000e+06,2.736251299999999814e+06,2.325060299999999814e+06,2.373644500000000000e+06,2.338880000000000000e+06,3.098784500000000000e+06,2.717579500000000000e+06,2.721313799999999814e+06,2.298882299999999814e+06,2.515624500000000000e+06,2.452140000000000000e+06,2.467152299999999814e+06,3.154949500000000000e+06,2.511964799999999814e+06,7.517297000000000000e+06,2.530562000000000000e+06,2.799735500000000000e+06,2.751188799999999814e+06,2.474621000000000000e+06,2.526902299999999814e+06,2.399858799999999814e+06,2.425999500000000000e+06,3.102593500000000000e+06,2.384884000000000000e+06,2.511964799999999814e+06,2.508155500000000000e+06,2.549308500000000000e+06,2.407327500000000000e+06,2.691438799999999814e+06,2.833419799999999814e+06,2.497027299999999814e+06,2.403556799999999814e+06,2.579183500000000000e+06,2.732517000000000000e+06,2.504496000000000000e+06,2.609058500000000000e+06,2.762392000000000000e+06,2.358707000000000000e+06,2.504496000000000000e+06,2.538030500000000000e+06,2.840888500000000000e+06,2.287715500000000000e+06,2.489558500000000000e+06,1.055603200000000000e+07,2.212917000000000000e+06,2.601664500000000000e+06,2.967932000000000000e+06,2.635348500000000000e+06,2.373644500000000000e+06,2.485749500000000000e+06,2.339997799999999814e+06,2.612867500000000000e+06,2.369946500000000000e+06,2.014807399999999907e+06,2.265272000000000000e+06,2.205448299999999814e+06,1.700821100000000093e+06,2.564246000000000000e+06,1.941184000000000000e+06,2.091712000000000000e+06,1.932540000000000000e+06,1.820433100000000093e+06,2.347466500000000000e+06,2.156863000000000000e+06,2.019232000000000000e+06,2.194688000000000000e+06,2.926928500000000000e+06,2.040576000000000000e+06,2.145623500000000000e+06,2.025440000000000000e+06,2.138154799999999814e+06,2.040949000000000000e+06,2.111552000000000000e+06,2.087072000000000000e+06,4.541747000000000000e+06,2.214208000000000000e+06,1.985920000000000000e+06,2.190509799999999814e+06,2.037251000000000000e+06,2.526902299999999814e+06,2.119482000000000000e+06,2.519433500000000000e+06,2.321362299999999814e+06,2.504496000000000000e+06,2.351237299999999814e+06,2.130686000000000000e+06,2.358707000000000000e+06,2.582992500000000000e+06,2.369946500000000000e+06,1.973691899999999907e+06,2.455874500000000000e+06,1.990656000000000000e+06,1.876523500000000000e+06,2.040949000000000000e+06,2.377415299999999814e+06,2.418494299999999814e+06,1.887690300000000047e+06,2.437203500000000000e+06,2.156863000000000000e+06,2.084640000000000000e+06,2.553117500000000000e+06,1.861548600000000093e+06,2.646477000000000000e+06,2.590461299999999814e+06,2.216448000000000000e+06,2.444672299999999814e+06,2.065920000000000000e+06,2.074595800000000047e+06,2.676352000000000000e+06,1.915008000000000000e+06,2.104544500000000000e+06,2.026752000000000000e+06,2.085798800000000047e+06,1.876523500000000000e+06,2.414796299999999814e+06,2.037251000000000000e+06,2.381440000000000000e+06,2.616602000000000000e+06,2.444672299999999814e+06,2.283944799999999814e+06,2.111104000000000000e+06,2.160561000000000000e+06,2.372800000000000000e+06,2.250334500000000000e+06,2.085798800000000047e+06,2.698907500000000000e+06,1.977426300000000047e+06,2.115747500000000000e+06,2.217536000000000000e+06,1.913868300000000047e+06,2.261537500000000000e+06,2.428352000000000000e+06,3.820265500000000000e+06,1.955020000000000000e+06,2.403556799999999814e+06,2.575523799999999814e+06,2.355009000000000000e+06,2.227854500000000000e+06,2.347466500000000000e+06,2.508155500000000000e+06,2.414796299999999814e+06,2.082064500000000000e+06,1.966223100000000093e+06,2.508155500000000000e+06,1.775547000000000000e+06,2.403556799999999814e+06,2.534371000000000000e+06,2.377415299999999814e+06,2.157120000000000000e+06,2.246600000000000000e+06,2.201676500000000000e+06,2.291413500000000000e+06,2.444672299999999814e+06,2.497027299999999814e+06,2.077760000000000000e+06,2.126914299999999814e+06,2.825951000000000000e+06,2.295184299999999814e+06,2.358707000000000000e+06,2.665223500000000000e+06,2.283944799999999814e+06,2.224156500000000000e+06,2.119482000000000000e+06,2.108278799999999814e+06,2.130686000000000000e+06,2.186739000000000000e+06,2.414796299999999814e+06,2.343768500000000000e+06,2.291413500000000000e+06,2.642817299999999814e+06,2.235323299999999814e+06,2.553117500000000000e+06,2.306351000000000000e+06,2.642817299999999814e+06,2.358707000000000000e+06,2.990487500000000000e+06,2.568055000000000000e+06,2.571789500000000000e+06,2.639008000000000000e+06,3.016553500000000000e+06,2.863369500000000000e+06,3.012893799999999814e+06,2.642817299999999814e+06,2.530562000000000000e+06,2.526902299999999814e+06,2.642817299999999814e+06,2.781138500000000000e+06,2.743720000000000000e+06,2.560586299999999814e+06,2.590461299999999814e+06,2.497027299999999814e+06,2.956803500000000000e+06,2.762392000000000000e+06,2.829610500000000000e+06,2.556852000000000000e+06,2.250334500000000000e+06,2.425999500000000000e+06,2.541914500000000000e+06,2.369946500000000000e+06,2.526902299999999814e+06,3.405302000000000000e+06,2.526902299999999814e+06,2.818482299999999814e+06,2.362477799999999814e+06,3.184824500000000000e+06,2.971741000000000000e+06,3.532494799999999814e+06,3.009159500000000000e+06,2.590461299999999814e+06,2.833419799999999814e+06,2.485749500000000000e+06,3.095124799999999814e+06,2.743720000000000000e+06,2.885701000000000000e+06,2.616602000000000000e+06,2.923119500000000000e+06,2.642817299999999814e+06,3.117531000000000000e+06,2.837079500000000000e+06,2.784798000000000000e+06,3.061366000000000000e+06,3.024097000000000000e+06,2.814673000000000000e+06,2.687629799999999814e+06,2.811013500000000000e+06,2.691438799999999814e+06,2.938057000000000000e+06,2.926928500000000000e+06,3.035300000000000000e+06,2.956803500000000000e+06,3.053972000000000000e+06,3.076378000000000000e+06,2.747454500000000000e+06,2.773669799999999814e+06,3.532494799999999814e+06,2.938057000000000000e+06,3.106253000000000000e+06,2.994222000000000000e+06,3.210965000000000000e+06,2.956803500000000000e+06,2.732517000000000000e+06,3.274449500000000000e+06,3.061366000000000000e+06,3.110062299999999814e+06,3.035300000000000000e+06,3.091315500000000000e+06,2.979209799999999814e+06,3.121190500000000000e+06,3.719288000000000000e+06,3.169887000000000000e+06,3.304473799999999814e+06,2.878307000000000000e+06,2.964272299999999814e+06,2.979209799999999814e+06,2.971741000000000000e+06,3.124999799999999814e+06,2.766201000000000000e+06,3.274449500000000000e+06,2.769860500000000000e+06,2.792267000000000000e+06,2.833419799999999814e+06,3.020362500000000000e+06,2.807204500000000000e+06,3.248383500000000000e+06,2.837079500000000000e+06,2.668883000000000000e+06,3.177281000000000000e+06,3.442795000000000000e+06,3.334348799999999814e+06,3.106253000000000000e+06,3.091315500000000000e+06,3.072718500000000000e+06,3.371767299999999814e+06,3.584776000000000000e+06,2.941866000000000000e+06,3.278258500000000000e+06,3.046428500000000000e+06,2.829610500000000000e+06,3.255852299999999814e+06,2.915650500000000000e+06,2.949334799999999814e+06,3.427708000000000000e+06,3.072718500000000000e+06,3.207156000000000000e+06,3.199762000000000000e+06,3.274449500000000000e+06,2.971741000000000000e+06,3.244574500000000000e+06,3.435177000000000000e+06,3.442795000000000000e+06,3.596053799999999814e+06,3.962396000000000000e+06,3.517557299999999814e+06,3.715628500000000000e+06,3.270789799999999814e+06,3.255852299999999814e+06,3.061366000000000000e+06,2.882041299999999814e+06,2.990487500000000000e+06,2.848432000000000000e+06,3.001616000000000000e+06,3.065249799999999814e+06,2.796076000000000000e+06,3.046428500000000000e+06,2.803544799999999814e+06,2.698907500000000000e+06,2.878307000000000000e+06,2.650286000000000000e+06,2.627879799999999814e+06,2.997956299999999814e+06,2.624640000000000000e+06,2.893244500000000000e+06,2.919459799999999814e+06,2.579183500000000000e+06,2.915650500000000000e+06,2.620411000000000000e+06,2.530562000000000000e+06,2.631539500000000000e+06,2.833419799999999814e+06,2.792267000000000000e+06,2.728782500000000000e+06,2.579183500000000000e+06,2.545648799999999814e+06,2.687629799999999814e+06,2.852166299999999814e+06,2.840888500000000000e+06,2.702642000000000000e+06,3.704350500000000000e+06,2.870763500000000000e+06,2.781138500000000000e+06,3.315677000000000000e+06,3.648335000000000000e+06,3.061366000000000000e+06,3.143746299999999814e+06,3.502545000000000000e+06,3.352946000000000000e+06,3.001616000000000000e+06,3.558560500000000000e+06,3.311942500000000000e+06,2.874572500000000000e+06,3.072718500000000000e+06,3.076378000000000000e+06,3.356755000000000000e+06,3.498736000000000000e+06,3.136128000000000000e+06,3.252043000000000000e+06,3.181090000000000000e+06,2.893244500000000000e+06,3.091315500000000000e+06,3.042768799999999814e+06,3.625928799999999814e+06,2.926928500000000000e+06,2.997956299999999814e+06,3.304473799999999814e+06,3.502545000000000000e+06,4.123123500000000000e+06,3.240914799999999814e+06,3.397833000000000000e+06,3.700691000000000000e+06,3.072718500000000000e+06,3.169887000000000000e+06,3.453923500000000000e+06,3.285727299999999814e+06,3.917508799999999814e+06,3.539963500000000000e+06,3.487607500000000000e+06,3.637132000000000000e+06,3.502545000000000000e+06,3.352946000000000000e+06,4.358538500000000000e+06,3.812797000000000000e+06,3.409111000000000000e+06,3.936106000000000000e+06,4.186682500000000000e+06,4.104377000000000000e+06,3.409111000000000000e+06,3.334348799999999814e+06,3.554901000000000000e+06,3.857609500000000000e+06,3.610991299999999814e+06,3.853949799999999814e+06,3.304473799999999814e+06,3.883899500000000000e+06,3.308133500000000000e+06,3.674475500000000000e+06,3.674475500000000000e+06,3.984802299999999814e+06,3.745503500000000000e+06,3.738109500000000000e+06,3.614651000000000000e+06,3.222168000000000000e+06,3.394173500000000000e+06,3.637132000000000000e+06,4.111845500000000000e+06,3.820265500000000000e+06,4.201620000000000000e+06,3.921168500000000000e+06,4.119314500000000000e+06,4.395957000000000000e+06,4.025805500000000000e+06,4.164127000000000000e+06,4.070767500000000000e+06,4.037083500000000000e+06,4.541747000000000000e+06,3.824074799999999814e+06,4.167936000000000000e+06,4.152998500000000000e+06,3.977333500000000000e+06,4.123123500000000000e+06,4.769768000000000000e+06,4.123123500000000000e+06,4.111845500000000000e+06,3.678284799999999814e+06,3.951043500000000000e+06,3.760441000000000000e+06,3.640866299999999814e+06,3.375427000000000000e+06,3.644526000000000000e+06,3.446529500000000000e+06,3.895102500000000000e+06,3.240914799999999814e+06,2.885701000000000000e+06,3.091315500000000000e+06,2.930588000000000000e+06,2.448331000000000000e+06,2.044719800000000047e+06,2.002464000000000000e+06,1.771072000000000000e+06,1.640960000000000000e+06,1.207104000000000000e+06,1.095040000000000000e+06,1.183008000000000000e+06,9.799840000000000000e+05,1.055456000000000000e+06,8.202720000000000000e+05,7.889280000000000000e+05,6.770240000000000000e+05,7.554400000000000000e+05,5.405280000000000000e+05,4.398160000000000000e+05,4.176240000000000000e+05,4.307120000000000000e+05,2.852000000000000000e+05,2.306480000000000000e+05,2.197160000000000000e+05,1.550520000000000000e+05,1.418400000000000000e+05,1.059840000000000000e+05,9.109600000000000000e+04,8.174800000000000000e+04,4.469400000000000000e+04,4.178500000000000000e+04,5.211900000000000000e+04,2.033000000000000000e+04,1.842600000000000000e+04,1.612200000000000000e+04,1.161400000000000000e+04,1.291700000000000000e+04,9.611000000000000000e+03,8.410000000000000000e+03,1.181500000000000000e+04,6.307000000000000000e+03,4.505000000000000000e+03,6.207000000000000000e+03,5.906000000000000000e+03,4.705000000000000000e+03,4.004000000000000000e+03,4.104000000000000000e+03,4.705000000000000000e+03,4.805000000000000000e+03,6.207000000000000000e+03,3.103000000000000000e+03,4.004000000000000000e+03,4.505000000000000000e+03,3.603000000000000000e+03,3.704000000000000000e+03,4.204000000000000000e+03,5.105000000000000000e+03,4.204000000000000000e+03,4.304000000000000000e+03,6.407000000000000000e+03,3.704000000000000000e+03,3.904000000000000000e+03,2.702000000000000000e+03,nan
[truncated: 481,570 more chars]
