# Supplementary material for: Otolith microchemistry and diadromy in Patagonian river fishes
Source: PeerJ. 2019 Jan 3;7:e6149. doi: 10.7717/peerj.6149 (PMC6321752; doi:10.7717/peerj.6149)
Supplement: Supplemental Information 3 — Raw data. This archive contains the raw data used to generate the analyses reported in the paper cited above. The python script provided allows to convert from the isotopic intensities measured by LA-ICP-MS to molar concentrations of Sr:Ca. [file peerj-07-6149-s003.zip › Dataset S1/Alo_etAl_scripts/samples/PP125.txt]

4.794850000000000279e+01,4.004000000000000000e+03,3.804000000000000000e+03,3.904000000000000000e+03,3.203000000000000000e+03,4.004000000000000000e+03,3.804000000000000000e+03,2.102000000000000000e+03,2.702000000000000000e+03,2.802000000000000000e+03,2.903000000000000000e+03,3.003000000000000000e+03,3.804000000000000000e+03,4.104000000000000000e+03,3.303000000000000000e+03,7.208000000000000000e+03,4.104000000000000000e+03,2.802000000000000000e+03,3.704000000000000000e+03,2.102000000000000000e+03,4.204000000000000000e+03,3.103000000000000000e+03,3.603000000000000000e+03,4.404000000000000000e+03,6.307000000000000000e+03,3.203000000000000000e+03,4.104000000000000000e+03,3.003000000000000000e+03,2.702000000000000000e+03,5.906000000000000000e+03,8.109000000000000000e+03,8.109000000000000000e+03,1.742500000000000000e+04,2.353700000000000000e+04,2.744600000000000000e+04,3.757200000000000000e+04,4.660000000000000000e+04,5.141700000000000000e+04,7.049400000000000000e+04,9.552200000000000000e+04,1.158500000000000000e+05,1.419400000000000000e+05,1.825080000000000000e+05,2.205280000000000000e+05,2.761600000000000000e+05,3.177120000000000000e+05,3.267680000000000000e+05,3.776000000000000000e+05,4.196720000000000000e+05,4.665360000000000000e+05,4.694080000000000000e+05,5.141280000000000000e+05,5.298400000000000000e+05,5.968480000000000000e+05,7.117280000000000000e+05,8.044480000000000000e+05,8.658880000000000000e+05,9.228000000000000000e+05,1.023008000000000000e+06,1.105824000000000000e+06,1.219968000000000000e+06,1.297280000000000000e+06,1.439040000000000000e+06,1.538336000000000000e+06,1.688064000000000000e+06,1.747712000000000000e+06,1.816864000000000000e+06,1.924576000000000000e+06,1.918624000000000000e+06,1.778496000000000000e+06,1.749248000000000000e+06,1.852128000000000000e+06,1.717760000000000000e+06,1.738464000000000000e+06,1.634624000000000000e+06,1.530688000000000000e+06,1.510400000000000000e+06,1.400736000000000000e+06,1.429696000000000000e+06,1.352224000000000000e+06,1.424224000000000000e+06,1.391616000000000000e+06,1.435712000000000000e+06,1.320672000000000000e+06,1.419296000000000000e+06,1.580800000000000000e+06,1.430560000000000000e+06,1.458816000000000000e+06,1.436032000000000000e+06,1.460640000000000000e+06,1.442048000000000000e+06,1.447648000000000000e+06,1.410720000000000000e+06,1.379200000000000000e+06,1.214784000000000000e+06,1.194592000000000000e+06,1.214784000000000000e+06,1.267744000000000000e+06,1.187360000000000000e+06,1.275328000000000000e+06,1.021104000000000000e+06,1.067776000000000000e+06,1.239008000000000000e+06,1.065152000000000000e+06,1.040912000000000000e+06,9.637120000000000000e+05,1.088896000000000000e+06,1.199264000000000000e+06,1.114272000000000000e+06,9.466080000000000000e+05,9.817760000000000000e+05,1.142370500000000000e+06,1.063552000000000000e+06,1.213829500000000000e+06,1.178336000000000000e+06,9.954400000000000000e+05,1.250176000000000000e+06,1.156416000000000000e+06,1.140736000000000000e+06,9.947040000000000000e+05,1.145504000000000000e+06,1.266592000000000000e+06,1.295040000000000000e+06,1.155008000000000000e+06,1.104306399999999907e+06,7.022025999999999767e+05,1.324096000000000000e+06,1.346336000000000000e+06,1.664197300000000047e+06,1.029774300000000047e+06,1.115424000000000000e+06,1.011634599999999977e+06,8.712588000000000466e+05,1.534560000000000000e+06,1.172928000000000000e+06,1.259552000000000000e+06,1.625947500000000000e+06,1.733024000000000000e+06,1.582463300000000047e+06,1.410639500000000000e+06,1.515680000000000000e+06,1.538336000000000000e+06,1.639072000000000000e+06,1.366051500000000000e+06,2.270274000000000000e+06,1.360305300000000047e+06,1.889536000000000000e+06,1.730848000000000000e+06,1.624544000000000000e+06,1.926784000000000000e+06,1.481856000000000000e+06,1.422816000000000000e+06,1.862208000000000000e+06,1.833824000000000000e+06,1.964352800000000047e+06,1.584289899999999907e+06,1.374053000000000000e+06,1.564298000000000000e+06,1.592064000000000000e+06,1.481479899999999907e+06,1.588652300000000047e+06,1.856961100000000093e+06,1.519552000000000000e+06,1.541609500000000000e+06,1.403200000000000000e+06,1.988153600000000093e+06,1.633120000000000000e+06,1.669256000000000000e+06,1.584384000000000000e+06,1.875680000000000000e+06,2.847607299999999814e+06,2.329472000000000000e+06,2.745139000000000000e+06,1.685725899999999907e+06,1.850428800000000047e+06,1.741280000000000000e+06,1.838656000000000000e+06,1.860544000000000000e+06,1.722656000000000000e+06,1.828256000000000000e+06,1.866912000000000000e+06,1.920384000000000000e+06,1.634362600000000093e+06,1.863200000000000000e+06,1.631501300000000047e+06,1.711776000000000000e+06,1.676320000000000000e+06,1.930944000000000000e+06,1.947360000000000000e+06,1.958259399999999907e+06,1.878656000000000000e+06,1.765408000000000000e+06,1.939424000000000000e+06,2.161326299999999814e+06,2.291584000000000000e+06,1.841376000000000000e+06,1.875040000000000000e+06,2.138624000000000000e+06,2.050080000000000000e+06,2.158165000000000000e+06,2.134784000000000000e+06,1.914688000000000000e+06,1.914880000000000000e+06,2.225920000000000000e+06,2.103552000000000000e+06,2.215296000000000000e+06,2.307968000000000000e+06,2.199168000000000000e+06,2.138731500000000000e+06,2.225792000000000000e+06,2.305408000000000000e+06,2.116544000000000000e+06,2.116899500000000000e+06,2.316800000000000000e+06,2.238977500000000000e+06,2.245376799999999814e+06,2.360768000000000000e+06,2.727424000000000000e+06,2.362560000000000000e+06,4.545297500000000000e+06,2.204288000000000000e+06,2.134336000000000000e+06,1.803696300000000047e+06,2.328768000000000000e+06,2.442392500000000000e+06,2.134656000000000000e+06,2.339584000000000000e+06,2.260736000000000000e+06,2.268480000000000000e+06,2.244672000000000000e+06,2.217964799999999814e+06,2.619648000000000000e+06,2.450752000000000000e+06,2.332480000000000000e+06,2.525184000000000000e+06,2.277507000000000000e+06,2.460250000000000000e+06,2.571200000000000000e+06,2.474659799999999814e+06,2.306816000000000000e+06,2.501696000000000000e+06,2.597248000000000000e+06,2.737024000000000000e+06,2.497856000000000000e+06,2.352633500000000000e+06,2.481216000000000000e+06,2.753472000000000000e+06,2.508248799999999814e+06,2.625984000000000000e+06,2.277299299999999814e+06,2.995008000000000000e+06,2.600128000000000000e+06,2.439454000000000000e+06,2.594240000000000000e+06,2.763418799999999814e+06,2.297856000000000000e+06,2.558464000000000000e+06,2.527232000000000000e+06,2.425280000000000000e+06,2.698688000000000000e+06,2.521664000000000000e+06,2.515328000000000000e+06,2.321088000000000000e+06,2.336761500000000000e+06,2.323648000000000000e+06,2.722880000000000000e+06,2.690880000000000000e+06,2.272739299999999814e+06,2.309682500000000000e+06,2.615808000000000000e+06,3.030007799999999814e+06,2.522944000000000000e+06,2.547840000000000000e+06,2.446144000000000000e+06,2.525888000000000000e+06,2.797845299999999814e+06,2.474096799999999814e+06,2.227107299999999814e+06,2.459361299999999814e+06,2.612608000000000000e+06,2.656128000000000000e+06,2.722752000000000000e+06,2.825664000000000000e+06,2.659328000000000000e+06,2.428814799999999814e+06,2.862080000000000000e+06,2.657664000000000000e+06,2.388720299999999814e+06,2.612890799999999814e+06,2.633152000000000000e+06,2.708224000000000000e+06,2.793408000000000000e+06,2.635904000000000000e+06,2.674752000000000000e+06,2.400815299999999814e+06,2.716776299999999814e+06,2.535488000000000000e+06,2.578377000000000000e+06,2.607360000000000000e+06,2.753920000000000000e+06,2.235941000000000000e+06,2.635011000000000000e+06,2.401222500000000000e+06,2.553984000000000000e+06,2.767232000000000000e+06,2.659904000000000000e+06,2.741338799999999814e+06,2.675968000000000000e+06,2.917790000000000000e+06,2.718802799999999814e+06,3.032512000000000000e+06,2.816256000000000000e+06,2.526018799999999814e+06,2.807424000000000000e+06,2.423872000000000000e+06,2.628544000000000000e+06,2.562688000000000000e+06,2.767552000000000000e+06,2.530304000000000000e+06,2.821376000000000000e+06,2.799744000000000000e+06,2.557120000000000000e+06,2.533462000000000000e+06,2.617152000000000000e+06,2.543424000000000000e+06,2.784384000000000000e+06,2.555648000000000000e+06,2.676096000000000000e+06,3.088960000000000000e+06,2.586547799999999814e+06,2.760128000000000000e+06,2.565504000000000000e+06,2.534674000000000000e+06,2.561984000000000000e+06,2.401196299999999814e+06,2.618048000000000000e+06,2.385472000000000000e+06,2.597824000000000000e+06,2.710528000000000000e+06,2.790336000000000000e+06,2.657125500000000000e+06,2.719872000000000000e+06,2.548293299999999814e+06,2.728210500000000000e+06,2.168576000000000000e+06,2.646144000000000000e+06,3.306590500000000000e+06,2.877289000000000000e+06,2.233148500000000000e+06,2.661355500000000000e+06,2.548810799999999814e+06,2.629056000000000000e+06,2.658240000000000000e+06,2.616704000000000000e+06,2.485440000000000000e+06,2.815808000000000000e+06,2.747269799999999814e+06,2.686788500000000000e+06,2.348252299999999814e+06,2.602188299999999814e+06,2.315328000000000000e+06,2.233600000000000000e+06,2.252160000000000000e+06,2.549350500000000000e+06,2.422419000000000000e+06,2.655488000000000000e+06,2.784832000000000000e+06,2.674374799999999814e+06,2.859200000000000000e+06,2.482020299999999814e+06,2.577033500000000000e+06,2.436082000000000000e+06,3.393819000000000000e+06,3.041615799999999814e+06,2.737898799999999814e+06,3.112255299999999814e+06,2.857401500000000000e+06,2.882624000000000000e+06,2.718043000000000000e+06,2.548864000000000000e+06,2.754624000000000000e+06,2.262127500000000000e+06,2.224211299999999814e+06,3.082196299999999814e+06,2.862848000000000000e+06,2.180533799999999814e+06,2.521519000000000000e+06,3.390039000000000000e+06,2.494480000000000000e+06,2.602816000000000000e+06,2.535794299999999814e+06,2.570394000000000000e+06,2.268015799999999814e+06,2.504384000000000000e+06,2.259968000000000000e+06,2.184576000000000000e+06,2.462949799999999814e+06,2.544128000000000000e+06,2.208311299999999814e+06,2.364160000000000000e+06,2.236176000000000000e+06,2.864862000000000000e+06,2.781504000000000000e+06,2.458974799999999814e+06,2.343808000000000000e+06,2.264448000000000000e+06,2.302784000000000000e+06,2.462949799999999814e+06,2.848882500000000000e+06,2.996116500000000000e+06,3.012016500000000000e+06,2.431149799999999814e+06,3.366189000000000000e+06,2.419185000000000000e+06,2.506754299999999814e+06,2.809132500000000000e+06,2.387385000000000000e+06,3.119500500000000000e+06,2.598258799999999814e+06,2.610144000000000000e+06,2.669848500000000000e+06,2.005120000000000000e+06,2.447049799999999814e+06,2.952391500000000000e+06,2.900637000000000000e+06,3.525348000000000000e+06,2.439099799999999814e+06,2.139328000000000000e+06,2.116806799999999814e+06,1.969572800000000047e+06,2.200361299999999814e+06,1.950976000000000000e+06,2.172496500000000000e+06,2.697673500000000000e+06,2.339605500000000000e+06,1.806438800000000047e+06,2.181760000000000000e+06,2.219200000000000000e+06,2.590308799999999814e+06,2.550519000000000000e+06,2.164546500000000000e+06,2.112831799999999814e+06,2.258880000000000000e+06,2.549888000000000000e+06,2.431149799999999814e+06,2.506754299999999814e+06,2.638048500000000000e+06,2.741478000000000000e+06,2.737503000000000000e+06,2.558469000000000000e+06,2.538554299999999814e+06,2.574369000000000000e+06,3.585052500000000000e+06,3.115525500000000000e+06,2.888712000000000000e+06,2.753403000000000000e+06,5.892858000000000000e+06,2.916537000000000000e+06,3.071721000000000000e+06,2.657923500000000000e+06,2.884737000000000000e+06,2.892687000000000000e+06,2.510729299999999814e+06,2.419185000000000000e+06,2.275965799999999814e+06,2.415210000000000000e+06,2.538554299999999814e+06,2.836957500000000000e+06,2.335630500000000000e+06,3.019966500000000000e+06,2.470939500000000000e+06,2.140656799999999814e+06,2.307805500000000000e+06,2.502739500000000000e+06,2.606169000000000000e+06,2.753403000000000000e+06,2.367936000000000000e+06,2.789257500000000000e+06,2.848882500000000000e+06,2.375488000000000000e+06,2.514560000000000000e+06,2.303790799999999814e+06,2.566400000000000000e+06,2.741478000000000000e+06,2.956366500000000000e+06,2.522654299999999814e+06,2.896662000000000000e+06,2.377024000000000000e+06,2.817082500000000000e+06,2.848882500000000000e+06,2.761353000000000000e+06,2.439099799999999814e+06,2.586333799999999814e+06,2.358528000000000000e+06,2.184421500000000000e+06,2.466964500000000000e+06,3.099546000000000000e+06,3.477568500000000000e+06,2.558469000000000000e+06,2.586333799999999814e+06,2.638048500000000000e+06,2.533824000000000000e+06,2.461376000000000000e+06,4.906024500000000000e+06,3.151300500000000000e+06,2.550519000000000000e+06,3.234855000000000000e+06,2.685748500000000000e+06,3.105472000000000000e+06,2.669848500000000000e+06,2.630098500000000000e+06,3.095571000000000000e+06,2.602233799999999814e+06,2.638048500000000000e+06,2.977299000000000000e+06,2.434777000000000000e+06,2.968291500000000000e+06,3.275772500000000000e+06,3.255852299999999814e+06,3.982283799999999814e+06,3.716307000000000000e+06,2.951484500000000000e+06,2.422549000000000000e+06,3.105132500000000000e+06,3.641297299999999814e+06,4.526339500000000000e+06,2.573208000000000000e+06,3.340025500000000000e+06,3.491123299999999814e+06,3.820630000000000000e+06,2.276931000000000000e+06,2.507746299999999814e+06,2.733110799999999814e+06,2.781066299999999814e+06,3.225874799999999814e+06,3.058254000000000000e+06,2.874112000000000000e+06,2.906300500000000000e+06,2.526287000000000000e+06,2.437213799999999814e+06,2.353652299999999814e+06,2.680512000000000000e+06,2.589568000000000000e+06,2.094048000000000000e+06,2.165120000000000000e+06,2.143168000000000000e+06,1.716032000000000000e+06,1.696864000000000000e+06,1.671328000000000000e+06,1.658304000000000000e+06,1.406528000000000000e+06,1.186080000000000000e+06,1.224640000000000000e+06,9.726240000000000000e+05,9.533120000000000000e+05,8.016320000000000000e+05,6.769280000000000000e+05,6.057280000000000000e+05,5.414560000000000000e+05,4.806800000000000000e+05,4.378720000000000000e+05,3.724000000000000000e+05,3.660800000000000000e+05,2.577040000000000000e+05,2.080800000000000000e+05,1.379080000000000000e+05,1.066900000000000000e+05,8.506400000000000000e+04,6.848400000000000000e+04,4.910900000000000000e+04,1.245100000000000000e+05,3.316000000000000000e+04,3.366100000000000000e+04,2.353700000000000000e+04,1.461900000000000000e+04,1.251600000000000000e+04,1.341700000000000000e+04,1.021200000000000000e+04,6.807000000000000000e+03,6.908000000000000000e+03,1.632200000000000000e+04,5.306000000000000000e+03,5.706000000000000000e+03,2.702000000000000000e+03,4.104000000000000000e+03,3.303000000000000000e+03,5.205000000000000000e+03,4.505000000000000000e+03,4.705000000000000000e+03,3.503000000000000000e+03,3.103000000000000000e+03,3.904000000000000000e+03,3.203000000000000000e+03,3.003000000000000000e+03,3.804000000000000000e+03,2.602000000000000000e+03,4.404000000000000000e+03,3.403000000000000000e+03,4.605000000000000000e+03,5.906000000000000000e+03,4.605000000000000000e+03,4.204000000000000000e+03,3.904000000000000000e+03,3.904000000000000000e+03,4.004000000000000000e+03,4.705000000000000000e+03,3.003000000000000000e+03,2.402000000000000000e+03,3.704000000000000000e+03,4.505000000000000000e+03,6.407000000000000000e+03,4.204000000000000000e+03,2.802000000000000000e+03,2.202000000000000000e+03,4.204000000000000000e+03,3.503000000000000000e+03,3.403000000000000000e+03,8.310000000000000000e+03,6.185700000000000000e+04,2.676400000000000000e+05,5.338560000000000000e+05,8.331040000000000000e+05,1.072128000000000000e+06,1.519008000000000000e+06,1.848512000000000000e+06,1.666336000000000000e+06,1.880864000000000000e+06,2.392704000000000000e+06,2.013268100000000093e+06,2.475008000000000000e+06,2.222026799999999814e+06,2.325551799999999814e+06,3.256013299999999814e+06,2.373451799999999814e+06,2.945065500000000000e+06,2.597376000000000000e+06,2.633855799999999814e+06,2.244769299999999814e+06,2.661600000000000000e+06,2.370560000000000000e+06,2.411156000000000000e+06,2.307563000000000000e+06,2.336692000000000000e+06,2.100624000000000000e+06,3.116176799999999814e+06,3.130704500000000000e+06,2.518492799999999814e+06,2.984308000000000000e+06,3.113569299999999814e+06,2.412421500000000000e+06,3.160738799999999814e+06,4.099054500000000000e+06,2.484852500000000000e+06,3.107310500000000000e+06,2.708657000000000000e+06,2.269680500000000000e+06,3.187287500000000000e+06,3.041211299999999814e+06,2.879049000000000000e+06,3.417437299999999814e+06,2.489024000000000000e+06,2.998611000000000000e+06,2.431936000000000000e+06,2.622766500000000000e+06,2.843789299999999814e+06,2.943219299999999814e+06,2.352994500000000000e+06,2.829997799999999814e+06,2.374168799999999814e+06,2.862468000000000000e+06,2.300352000000000000e+06,3.393026299999999814e+06,3.459023000000000000e+06,2.854013799999999814e+06,2.880939799999999814e+06,2.196314000000000000e+06,2.270720000000000000e+06,2.636161299999999814e+06,2.390799000000000000e+06,3.097889799999999814e+06,2.438889799999999814e+06,2.491736299999999814e+06,2.304177000000000000e+06,2.838340299999999814e+06,2.259791299999999814e+06,2.483902500000000000e+06,2.259983299999999814e+06,2.570081000000000000e+06,2.927638000000000000e+06,2.882663500000000000e+06,1.948556399999999907e+06,2.461816000000000000e+06,2.278272000000000000e+06,2.048864000000000000e+06,2.853040500000000000e+06,2.254848000000000000e+06,2.710715299999999814e+06,2.483480000000000000e+06,2.727328500000000000e+06,2.795764000000000000e+06,3.293422500000000000e+06,2.231763299999999814e+06,3.081698000000000000e+06,2.997519000000000000e+06,2.305856000000000000e+06,2.773862500000000000e+06,2.498779799999999814e+06,2.547227500000000000e+06,2.670326799999999814e+06,2.226197000000000000e+06,2.088346899999999907e+06,3.055144500000000000e+06,2.406743299999999814e+06,3.152261500000000000e+06,3.402170000000000000e+06,2.322924000000000000e+06,2.505068500000000000e+06,2.375174000000000000e+06,2.458285299999999814e+06,2.365120000000000000e+06,1.931867500000000000e+06,3.096819500000000000e+06,2.386948299999999814e+06,2.506275000000000000e+06,2.153810299999999814e+06,2.380481299999999814e+06,2.417790500000000000e+06,2.375834500000000000e+06,3.426058799999999814e+06,2.840128000000000000e+06,2.212453000000000000e+06,2.907552299999999814e+06,2.342144000000000000e+06,3.221629000000000000e+06,2.281984000000000000e+06,1.905685600000000093e+06,2.619085299999999814e+06,2.592267299999999814e+06,3.407227299999999814e+06,2.344732299999999814e+06,3.385435299999999814e+06,3.383582299999999814e+06,3.221443299999999814e+06,2.494208000000000000e+06,2.605473799999999814e+06,2.337013000000000000e+06,2.786876799999999814e+06,3.282440000000000000e+06,2.844800000000000000e+06,2.912846500000000000e+06,2.762028000000000000e+06,3.232866000000000000e+06,3.468409500000000000e+06,2.522230299999999814e+06,2.139366500000000000e+06,3.268145500000000000e+06,2.223119299999999814e+06,3.128425799999999814e+06,2.449830000000000000e+06,3.434412299999999814e+06,3.082003500000000000e+06,3.682715500000000000e+06,3.504573000000000000e+06,3.150457799999999814e+06,3.019240000000000000e+06,3.457252000000000000e+06,3.101952799999999814e+06,2.550912000000000000e+06,2.718358500000000000e+06,3.033369000000000000e+06,4.185225799999999814e+06,3.616374000000000000e+06,1.993145500000000000e+06,2.214695000000000000e+06,2.894720000000000000e+06,2.140672000000000000e+06,2.252800000000000000e+06,2.281413299999999814e+06,2.715776000000000000e+06,2.194143299999999814e+06,1.973568000000000000e+06,2.272370299999999814e+06,2.313792000000000000e+06,2.322496000000000000e+06,2.879890000000000000e+06,2.299456000000000000e+06,2.213186299999999814e+06,2.215506000000000000e+06,2.485432799999999814e+06,2.110404000000000000e+06,2.531218799999999814e+06,1.829212899999999907e+06,2.781922799999999814e+06,2.912677500000000000e+06,2.486300000000000000e+06,2.026636399999999907e+06,2.339645799999999814e+06,2.552426000000000000e+06,2.490582500000000000e+06,2.127335500000000000e+06,2.591360000000000000e+06,3.107322299999999814e+06,2.783297299999999814e+06,3.287962500000000000e+06,2.742180299999999814e+06,8.340150000000000000e+06,3.230477299999999814e+06,2.750024500000000000e+06,2.392130799999999814e+06,2.673985000000000000e+06,2.082336000000000000e+06,2.258508299999999814e+06,2.847776299999999814e+06,2.724071500000000000e+06,2.531656000000000000e+06,2.645038500000000000e+06,2.384478000000000000e+06,2.960090500000000000e+06,3.365826000000000000e+06,2.820451000000000000e+06,2.512695000000000000e+06,3.377765799999999814e+06,3.017779500000000000e+06,3.160116000000000000e+06,2.096351800000000047e+06,2.853717799999999814e+06,2.972584299999999814e+06,2.624320000000000000e+06,3.040552000000000000e+06,2.135673299999999814e+06,2.009162500000000000e+06,2.217792000000000000e+06,2.440211500000000000e+06,2.354112000000000000e+06,3.229064799999999814e+06,2.025863800000000047e+06,2.299763799999999814e+06,2.087840000000000000e+06,2.184138500000000000e+06,2.148886000000000000e+06,2.030459500000000000e+06,2.068672000000000000e+06,2.282430500000000000e+06,1.947552000000000000e+06,2.076698000000000000e+06,1.846848000000000000e+06,1.997404800000000047e+06,2.038240000000000000e+06,2.621696000000000000e+06,2.514830799999999814e+06,2.255467000000000000e+06,2.479168000000000000e+06,2.039210899999999907e+06,1.871648000000000000e+06,2.193280000000000000e+06,2.161926500000000000e+06,2.271015500000000000e+06,1.957024000000000000e+06,2.652329000000000000e+06,1.821568000000000000e+06,1.996383000000000000e+06,1.956845000000000000e+06,1.896808600000000093e+06,2.089803899999999907e+06,3.014655799999999814e+06,1.846432000000000000e+06,2.597737000000000000e+06,3.011609299999999814e+06,2.607783500000000000e+06,2.305617000000000000e+06,2.476025500000000000e+06,2.374856299999999814e+06,2.826193000000000000e+06,2.571280799999999814e+06,3.438973000000000000e+06,2.182424000000000000e+06,2.237288500000000000e+06,2.621903799999999814e+06,2.245376799999999814e+06,2.388875000000000000e+06,2.473792000000000000e+06,2.240192000000000000e+06,2.039874600000000093e+06,2.470335799999999814e+06,1.909290800000000047e+06,2.520980000000000000e+06,3.202641000000000000e+06,2.407694000000000000e+06,2.137019799999999814e+06,2.256512000000000000e+06,2.636005799999999814e+06,2.572862299999999814e+06,3.113885000000000000e+06,2.135718500000000000e+06,2.098925000000000000e+06,2.190767500000000000e+06,2.217378000000000000e+06,2.844201500000000000e+06,2.437248000000000000e+06,2.457329000000000000e+06,2.775900799999999814e+06,2.145240799999999814e+06,2.827471299999999814e+06,2.396328500000000000e+06,2.932974500000000000e+06,2.500925500000000000e+06,2.523187500000000000e+06,2.342784000000000000e+06,2.679973500000000000e+06,2.368790000000000000e+06,2.495936000000000000e+06,2.753920000000000000e+06,3.048172000000000000e+06,2.126528299999999814e+06,2.284480000000000000e+06,2.953638500000000000e+06,2.794816000000000000e+06,2.790491000000000000e+06,2.338774000000000000e+06,2.442112000000000000e+06,2.637000500000000000e+06,2.594368000000000000e+06,2.963024000000000000e+06,2.771817500000000000e+06,3.306216000000000000e+06,2.255467000000000000e+06,2.384387299999999814e+06,3.306532500000000000e+06,2.438419799999999814e+06,3.307425000000000000e+06,2.915696299999999814e+06,2.595432299999999814e+06,3.115638000000000000e+06,2.690173000000000000e+06,2.514506000000000000e+06,2.501277299999999814e+06,2.271879000000000000e+06,2.809728000000000000e+06,1.995132800000000047e+06,2.658795799999999814e+06,2.345027299999999814e+06,3.499485799999999814e+06,2.445203000000000000e+06,3.006804000000000000e+06,2.269731799999999814e+06,3.329407500000000000e+06,3.238196500000000000e+06,2.964592000000000000e+06,2.490572799999999814e+06,2.758337000000000000e+06,3.456805500000000000e+06,2.873539799999999814e+06,2.744558299999999814e+06,4.226747000000000000e+06,2.689536000000000000e+06,3.258986799999999814e+06,3.373425000000000000e+06,2.867028799999999814e+06,3.811752799999999814e+06,2.701359299999999814e+06,2.710692000000000000e+06,2.418169299999999814e+06,3.037028500000000000e+06,2.546124500000000000e+06,3.244669299999999814e+06,2.814217299999999814e+06,3.993641000000000000e+06,3.731412299999999814e+06,6.369980000000000000e+06,3.677664000000000000e+06,3.055976000000000000e+06,2.530424500000000000e+06,3.289803500000000000e+06,3.575902000000000000e+06,3.210203500000000000e+06,2.234368000000000000e+06,3.033695500000000000e+06,2.689022000000000000e+06,2.603520000000000000e+06,2.387072000000000000e+06,3.160242000000000000e+06,2.608773000000000000e+06,2.555620500000000000e+06,2.399972799999999814e+06,3.044603799999999814e+06,2.562632799999999814e+06,3.003692799999999814e+06,3.597845500000000000e+06,2.771840000000000000e+06,3.269656799999999814e+06,3.052991299999999814e+06,2.792197299999999814e+06,2.980411000000000000e+06,2.972224000000000000e+06,2.836500799999999814e+06,2.824305000000000000e+06,2.476223000000000000e+06,3.102475799999999814e+06,2.887575500000000000e+06,3.245090299999999814e+06,3.150022000000000000e+06,3.330137799999999814e+06,3.213519299999999814e+06,3.266910000000000000e+06,3.614300000000000000e+06,2.878780000000000000e+06,4.022967500000000000e+06,3.450598000000000000e+06,2.936592799999999814e+06,3.200754500000000000e+06,3.343200799999999814e+06,3.242124799999999814e+06,3.534014299999999814e+06,3.262131799999999814e+06,3.282110500000000000e+06,3.062051000000000000e+06,3.308816299999999814e+06,3.008908000000000000e+06,3.161525500000000000e+06,3.388442799999999814e+06,2.716797500000000000e+06,3.047795299999999814e+06,2.850304000000000000e+06,2.619328000000000000e+06,3.711765500000000000e+06,3.441607500000000000e+06,3.748047799999999814e+06,2.562894000000000000e+06,3.310339500000000000e+06,2.848337500000000000e+06,3.600547500000000000e+06,2.852416000000000000e+06,3.590696799999999814e+06,2.979987799999999814e+06,3.270616799999999814e+06,2.480448000000000000e+06,2.677388500000000000e+06,3.110103799999999814e+06,3.223621000000000000e+06,3.094821000000000000e+06,3.196853000000000000e+06,2.795042299999999814e+06,2.621253000000000000e+06,2.700339500000000000e+06,2.994391500000000000e+06,2.337353500000000000e+06,2.289907799999999814e+06,2.826432000000000000e+06,2.106427500000000000e+06,2.265538799999999814e+06,2.237827500000000000e+06,3.048374299999999814e+06,2.794888000000000000e+06,2.137385299999999814e+06,2.143790500000000000e+06,2.772532000000000000e+06,2.415976500000000000e+06,2.360733500000000000e+06,2.404012500000000000e+06,2.511007299999999814e+06,2.250352500000000000e+06,2.174322799999999814e+06,2.693246299999999814e+06,2.114217000000000000e+06,2.799583000000000000e+06,2.853371799999999814e+06,2.555077799999999814e+06,3.004800000000000000e+06,2.839260000000000000e+06,2.948390500000000000e+06,3.216035500000000000e+06,3.326813799999999814e+06,3.645950000000000000e+06,2.742678500000000000e+06,3.406906299999999814e+06,3.080838500000000000e+06,3.702136000000000000e+06,2.736578799999999814e+06,3.864160299999999814e+06,3.042423500000000000e+06,3.476962299999999814e+06,3.604238000000000000e+06,3.034789299999999814e+06,2.812455000000000000e+06,3.747169299999999814e+06,4.118568799999999814e+06,3.748362799999999814e+06,3.816848500000000000e+06,4.869486500000000000e+06,2.864245000000000000e+06,3.677478299999999814e+06,3.559439500000000000e+06,3.409842500000000000e+06,4.030562000000000000e+06,2.639473299999999814e+06,3.084887000000000000e+06,2.609740500000000000e+06,3.021536000000000000e+06,3.250009500000000000e+06,2.693632000000000000e+06,2.384471500000000000e+06,2.519033500000000000e+06,3.082052000000000000e+06,2.876840000000000000e+06,2.876409500000000000e+06,2.519984500000000000e+06,2.769632299999999814e+06,2.370243299999999814e+06,3.062034799999999814e+06,2.445376000000000000e+06,2.948137500000000000e+06,2.880534000000000000e+06,2.098018000000000000e+06,3.296149799999999814e+06,2.788992000000000000e+06,3.070759500000000000e+06,2.983094799999999814e+06,2.649647000000000000e+06,2.800641799999999814e+06,3.284194799999999814e+06,2.939083500000000000e+06,3.198502000000000000e+06,4.064499000000000000e+06,3.007504500000000000e+06,3.817521000000000000e+06,3.273750000000000000e+06,2.664431500000000000e+06,2.977014000000000000e+06,3.235121299999999814e+06,2.596004299999999814e+06,3.917413500000000000e+06,2.762472500000000000e+06,3.019592299999999814e+06,3.126874299999999814e+06,2.285445000000000000e+06,2.892866799999999814e+06,3.144460799999999814e+06,2.680739799999999814e+06,3.278738000000000000e+06,2.101986500000000000e+06,2.781707000000000000e+06,2.759208500000000000e+06,3.339041000000000000e+06,3.864974500000000000e+06,3.785762299999999814e+06,3.824527500000000000e+06,3.031019799999999814e+06,3.704057000000000000e+06,3.404877500000000000e+06,3.609554000000000000e+06,3.450998000000000000e+06,3.327073799999999814e+06,3.541466000000000000e+06,2.964480000000000000e+06,3.254876000000000000e+06,3.757986500000000000e+06,3.366087000000000000e+06,3.215209299999999814e+06,2.882513500000000000e+06,3.601739799999999814e+06,2.603783299999999814e+06,2.681754799999999814e+06,2.791833799999999814e+06,2.428286500000000000e+06,2.510139500000000000e+06,3.359150000000000000e+06,3.335036299999999814e+06,2.799839000000000000e+06,2.975008000000000000e+06,3.688800000000000000e+06,2.763328000000000000e+06,3.952916799999999814e+06,2.650648000000000000e+06,3.983760500000000000e+06,4.425701500000000000e+06,3.247027299999999814e+06,4.087109000000000000e+06,3.334270500000000000e+06,3.854363000000000000e+06,2.859664500000000000e+06,3.349980000000000000e+06,4.219282500000000000e+06,3.540460000000000000e+06,3.173447000000000000e+06,3.591883000000000000e+06,3.388365000000000000e+06,3.282028799999999814e+06,2.720965500000000000e+06,2.995641299999999814e+06,3.860933000000000000e+06,3.307425000000000000e+06,2.661327799999999814e+06,3.229420500000000000e+06,2.880772000000000000e+06,3.034164000000000000e+06,4.368185000000000000e+06,3.081921000000000000e+06,3.475566000000000000e+06,2.970984799999999814e+06,2.697287299999999814e+06,3.187815299999999814e+06,2.525879799999999814e+06,3.717902000000000000e+06,2.395264000000000000e+06,3.037693799999999814e+06,2.664431500000000000e+06,2.492942299999999814e+06,3.551331500000000000e+06,2.816975299999999814e+06,2.900597500000000000e+06,3.709174299999999814e+06,4.010853799999999814e+06,2.954049000000000000e+06,3.469637500000000000e+06,3.603341000000000000e+06,3.578566500000000000e+06,3.217252299999999814e+06,3.444254799999999814e+06,3.312434299999999814e+06,3.644641000000000000e+06,3.804108799999999814e+06,2.751014299999999814e+06,3.205398000000000000e+06,2.898880000000000000e+06,2.869715500000000000e+06,2.754863500000000000e+06,3.050444500000000000e+06,3.214115500000000000e+06,2.742678500000000000e+06,4.041227500000000000e+06,2.824144500000000000e+06,3.926752500000000000e+06,5.042206000000000000e+06,2.414562299999999814e+06,4.248832500000000000e+06,3.558931500000000000e+06,3.084114000000000000e+06,2.910875500000000000e+06,3.086016500000000000e+06,2.960090500000000000e+06,3.623649799999999814e+06,3.045770000000000000e+06,2.963961000000000000e+06,3.104392299999999814e+06,2.691186299999999814e+06,3.897447799999999814e+06,3.601941799999999814e+06,3.700756500000000000e+06,3.441655299999999814e+06,3.838418000000000000e+06,2.799899500000000000e+06,3.035957000000000000e+06,3.702262000000000000e+06,3.870385500000000000e+06,2.807970799999999814e+06,3.201720500000000000e+06,3.808404500000000000e+06,2.624768000000000000e+06,3.059677500000000000e+06,2.843576799999999814e+06,2.717923000000000000e+06,2.830326799999999814e+06,2.218707799999999814e+06,2.785959299999999814e+06,2.989899500000000000e+06,3.264773000000000000e+06,2.755226000000000000e+06,3.119394500000000000e+06,2.625202000000000000e+06,3.075635500000000000e+06,2.726812500000000000e+06,3.013617000000000000e+06,3.101441500000000000e+06,3.662412500000000000e+06,3.520547500000000000e+06,3.289596000000000000e+06,2.597367000000000000e+06,2.843429299999999814e+06,2.721930299999999814e+06,2.682734500000000000e+06,2.596004299999999814e+06,2.373327000000000000e+06,3.419931500000000000e+06,2.461504000000000000e+06,2.142588500000000000e+06,3.305358799999999814e+06,2.324058000000000000e+06,2.573589500000000000e+06,2.675758000000000000e+06,2.457160000000000000e+06,4.275345000000000000e+06,3.091355000000000000e+06,2.921090500000000000e+06,2.988863000000000000e+06,2.637987799999999814e+06,2.755804000000000000e+06,3.277225799999999814e+06,3.501528299999999814e+06,3.283412799999999814e+06,3.194958299999999814e+06,2.530880000000000000e+06,4.063871500000000000e+06,2.588328500000000000e+06,2.928108799999999814e+06,3.240114799999999814e+06,2.426880000000000000e+06,3.044622500000000000e+06,3.181098299999999814e+06,2.974545000000000000e+06,2.535590799999999814e+06,3.033369000000000000e+06,2.817716299999999814e+06,2.492566299999999814e+06,2.194969000000000000e+06,2.040503600000000093e+06,2.272256000000000000e+06,3.262262000000000000e+06,2.597988299999999814e+06,2.955984500000000000e+06,2.457329000000000000e+06,2.730164000000000000e+06,2.087886800000000047e+06,2.506671299999999814e+06,2.406355799999999814e+06,2.945934299999999814e+06,2.984940500000000000e+06,2.450825799999999814e+06,3.132609500000000000e+06,3.401846500000000000e+06,2.604174799999999814e+06,3.425105299999999814e+06,3.113888500000000000e+06,3.436110000000000000e+06,2.852975799999999814e+06,3.067398000000000000e+06,2.676861000000000000e+06,2.581870299999999814e+06,3.232737500000000000e+06,2.786876799999999814e+06,2.270580000000000000e+06,2.857503000000000000e+06,2.631686500000000000e+06,3.005256299999999814e+06,2.239066000000000000e+06,3.398257500000000000e+06,2.602639299999999814e+06,2.708640000000000000e+06,3.218386500000000000e+06,3.856067000000000000e+06,2.972970000000000000e+06,2.675411500000000000e+06,2.442582000000000000e+06,2.855140500000000000e+06,4.197350000000000000e+06,3.456816500000000000e+06,3.228194000000000000e+06,2.733480799999999814e+06,2.173538500000000000e+06,2.531425000000000000e+06,2.205019000000000000e+06,2.688116500000000000e+06,2.800329299999999814e+06,2.613504000000000000e+06,2.360696299999999814e+06,2.339136000000000000e+06,2.314432000000000000e+06,3.716307000000000000e+06,2.784400000000000000e+06,3.278467500000000000e+06,2.187485500000000000e+06,2.529851000000000000e+06,3.252687000000000000e+06,3.044041500000000000e+06,2.138752000000000000e+06,2.490392500000000000e+06,1.815438600000000093e+06,2.372754299999999814e+06,2.449486299999999814e+06,2.179265799999999814e+06,2.482960000000000000e+06,2.467264000000000000e+06,1.948160300000000047e+06,3.604629000000000000e+06,2.431530799999999814e+06,2.756959000000000000e+06,2.657026500000000000e+06,2.894075500000000000e+06,2.443031799999999814e+06,3.558931500000000000e+06,2.542816299999999814e+06,2.876409500000000000e+06,2.062418800000000047e+06,2.189786000000000000e+06,3.230108000000000000e+06,2.798441500000000000e+06,3.508014000000000000e+06,2.586368000000000000e+06,2.292717799999999814e+06,2.645168299999999814e+06,3.090720799999999814e+06,2.460075799999999814e+06,2.375040000000000000e+06,3.388365000000000000e+06,6.103020000000000000e+06,2.967616000000000000e+06,2.974236000000000000e+06,2.648981000000000000e+06,2.454619000000000000e+06,2.235308299999999814e+06,2.416960000000000000e+06,2.467935500000000000e+06,2.741376000000000000e+06,2.556599299999999814e+06,2.347615000000000000e+06,2.668672000000000000e+06,2.923648000000000000e+06,2.732735299999999814e+06,2.311641000000000000e+06,2.086669500000000000e+06,2.634880000000000000e+06,2.337631299999999814e+06,2.394240000000000000e+06,2.766823299999999814e+06,2.342784000000000000e+06,2.686016000000000000e+06,2.791040000000000000e+06,2.348992000000000000e+06,2.443904000000000000e+06,2.193792000000000000e+06,2.302784000000000000e+06,2.118848000000000000e+06,1.855714899999999907e+06,2.151168000000000000e+06,2.241731000000000000e+06,1.939968000000000000e+06,2.217984000000000000e+06,2.286464000000000000e+06,2.236416000000000000e+06,2.228352000000000000e+06,2.125440000000000000e+06,2.054720000000000000e+06,1.907520000000000000e+06,1.935008000000000000e+06,1.837984000000000000e+06,1.639200000000000000e+06,1.415200000000000000e+06,1.182861100000000093e+06,9.056320000000000000e+05,8.616000000000000000e+05,6.290560000000000000e+05,4.161920000000000000e+05,3.288000000000000000e+05,2.936240000000000000e+05,1.966560000000000000e+05,1.736200000000000000e+05,1.350880000000000000e+05,8.677400000000000000e+04,6.235900000000000000e+04,5.011200000000000000e+04,4.439300000000000000e+04,3.516600000000000000e+04,1.902800000000000000e+04,1.672300000000000000e+04,1.692400000000000000e+04,1.431900000000000000e+04,1.451900000000000000e+04,1.722400000000000000e+04,1.281600000000000000e+04,6.407000000000000000e+03,8.710000000000000000e+03,7.709000000000000000e+03,6.006000000000000000e+03,4.705000000000000000e+03,1.101400000000000000e+04,8.209000000000000000e+03,8.510000000000000000e+03,1.281600000000000000e+04,6.507000000000000000e+03,6.707000000000000000e+03,5.606000000000000000e+03,1.051300000000000000e+04,3.804000000000000000e+03,7.709000000000000000e+03,5.806000000000000000e+03,4.104000000000000000e+03,3.003000000000000000e+03,5.105000000000000000e+03,7.508000000000000000e+03,1.181500000000000000e+04,7.609000000000000000e+03,1.662300000000000000e+04,9.111000000000000000e+03,1.401800000000000000e+04,1.511692999999999884e+05,2.945100000000000000e+04,1.441900000000000000e+04,1.281600000000000000e+04,1.121400000000000000e+04,4.805000000000000000e+03,6.807000000000000000e+03,1.001200000000000000e+04,3.704000000000000000e+03,8.610000000000000000e+03,8.209000000000000000e+03,2.802000000000000000e+03,2.102000000000000000e+03,2.502000000000000000e+03,3.103000000000000000e+03,3.804000000000000000e+03,3.603000000000000000e+03,3.704000000000000000e+03,3.103000000000000000e+03,2.802000000000000000e+03,3.003000000000000000e+03,2.502000000000000000e+03,3.704000000000000000e+03,2.502000000000000000e+03,2.002000000000000000e+03,3.303000000000000000e+03,2.702000000000000000e+03,2.702000000000000000e+03,2.903000000000000000e+03,2.102000000000000000e+03,2.002000000000000000e+03,2.402000000000000000e+03,2.903000000000000000e+03,3.003000000000000000e+03,2.602000000000000000e+03,2.702000000000000000e+03,3.203000000000000000e+03,3.503000000000000000e+03,3.303000000000000000e+03,4.905000000000000000e+03,3.403000000000000000e+03,3.904000000000000000e+03,2.402000000000000000e+03,2.302000000000000000e+03,2.302000000000000000e+03,2.602000000000000000e+03,2.502000000000000000e+03,2.602000000000000000e+03,2.903000000000000000e+03,3.303000000000000000e+03,3.503000000000000000e+03,3.003000000000000000e+03,2.402000000000000000e+03,3.203000000000000000e+03,3.503000000000000000e+03,4.104000000000000000e+03,3.103000000000000000e+03,2.802000000000000000e+03,3.003000000000000000e+03,2.002000000000000000e+03,1.301000000000000000e+03,3.203000000000000000e+03,2.402000000000000000e+03,2.402000000000000000e+03,2.502000000000000000e+03,2.002000000000000000e+03,3.103000000000000000e+03,3.103000000000000000e+03,2.402000000000000000e+03,3.603000000000000000e+03,3.503000000000000000e+03,3.603000000000000000e+03,3.303000000000000000e+03,3.103000000000000000e+03,2.502000000000000000e+03,1.701000000000000000e+03,3.203000000000000000e+03,2.202000000000000000e+03,2.602000000000000000e+03,2.202000000000000000e+03,2.402000000000000000e+03,2.502000000000000000e+03,2.702000000000000000e+03,3.603000000000000000e+03,1.601000000000000000e+03,3.103000000000000000e+03,3.303000000000000000e+03,2.302000000000000000e+03,2.602000000000000000e+03,2.602000000000000000e+03,2.903000000000000000e+03,2.202000000000000000e+03,1.801000000000000000e+03,3.103000000000000000e+03,2.402000000000000000e+03,2.602000000000000000e+03,2.002000000000000000e+03,1.801000000000000000e+03,3.503000000000000000e+03,3.103000000000000000e+03,2.402000000000000000e+03,3.203000000000000000e+03,1.701000000000000000e+03,2.602000000000000000e+03,2.302000000000000000e+03,2.702000000000000000e+03,3.704000000000000000e+03,2.702000000000000000e+03,2.802000000000000000e+03,3.804000000000000000e+03,3.303000000000000000e+03,2.302000000000000000e+03,3.603000000000000000e+03,3.003000000000000000e+03,2.602000000000000000e+03,1.901000000000000000e+03,4.104000000000000000e+03,2.402000000000000000e+03,2.903000000000000000e+03,3.603000000000000000e+03,2.102000000000000000e+03,2.903000000000000000e+03,4.404000000000000000e+03,3.203000000000000000e+03,3.203000000000000000e+03,3.303000000000000000e+03,2.802000000000000000e+03,2.702000000000000000e+03,2.502000000000000000e+03,3.103000000000000000e+03,2.502000000000000000e+03,3.203000000000000000e+03,3.203000000000000000e+03,2.702000000000000000e+03,2.202000000000000000e+03,2.802000000000000000e+03,2.402000000000000000e+03,3.003000000000000000e+03,2.102000000000000000e+03,1.901000000000000000e+03,2.802000000000000000e+03,3.704000000000000000e+03,1.601000000000000000e+03,3.904000000000000000e+03,2.903000000000000000e+03,2.302000000000000000e+03,2.502000000000000000e+03,3.103000000000000000e+03,2.102000000000000000e+03,2.802000000000000000e+03,4.104000000000000000e+03,2.802000000000000000e+03,3.003000000000000000e+03,3.804000000000000000e+03,2.702000000000000000e+03,5.306000000000000000e+03,3.003000000000000000e+03,2.602000000000000000e+03,3.603000000000000000e+03,2.602000000000000000e+03,2.402000000000000000e+03,1.901000000000000000e+03,2.802000000000000000e+03,4.505000000000000000e+03,2.903000000000000000e+03,4.004000000000000000e+03,3.603000000000000000e+03,2.702000000000000000e+03,3.503000000000000000e+03,3.203000000000000000e+03,2.903000000000000000e+03,2.602000000000000000e+03,3.203000000000000000e+03,3.303000000000000000e+03,2.202000000000000000e+03,3.704000000000000000e+03,2.502000000000000000e+03,3.804000000000000000e+03,3.303000000000000000e+03,3.203000000000000000e+03,4.104000000000000000e+03,2.302000000000000000e+03,2.202000000000000000e+03,2.102000000000000000e+03,2.502000000000000000e+03,3.503000000000000000e+03,4.404000000000000000e+03,3.203000000000000000e+03,3.403000000000000000e+03,3.003000000000000000e+03,4.004000000000000000e+03,3.003000000000000000e+03,2.602000000000000000e+03,4.004000000000000000e+03,2.502000000000000000e+03,2.302000000000000000e+03,3.603000000000000000e+03,2.602000000000000000e+03,3.203000000000000000e+03,3.003000000000000000e+03,4.104000000000000000e+03,3.203000000000000000e+03,3.203000000000000000e+03,3.003000000000000000e+03,3.503000000000000000e+03,2.903000000000000000e+03,3.704000000000000000e+03,2.502000000000000000e+03,2.802000000000000000e+03,3.403000000000000000e+03,2.302000000000000000e+03,2.702000000000000000e+03,3.203000000000000000e+03,3.403000000000000000e+03,2.903000000000000000e+03,2.903000000000000000e+03,2.602000000000000000e+03,2.802000000000000000e+03,3.203000000000000000e+03,3.303000000000000000e+03,2.502000000000000000e+03,2.802000000000000000e+03,2.802000000000000000e+03,3.303000000000000000e+03,2.402000000000000000e+03,3.003000000000000000e+03,2.802000000000000000e+03,3.103000000000000000e+03,3.704000000000000000e+03,3.303000000000000000e+03,1.901000000000000000e+03,3.503000000000000000e+03,3.503000000000000000e+03,3.904000000000000000e+03,3.103000000000000000e+03,2.202000000000000000e+03,4.705000000000000000e+03,2.302000000000000000e+03,2.502000000000000000e+03,2.202000000000000000e+03,1.801000000000000000e+03,4.004000000000000000e+03,2.602000000000000000e+03,3.203000000000000000e+03,1.901000000000000000e+03,3.003000000000000000e+03,2.302000000000000000e+03,3.203000000000000000e+03,2.102000000000000000e+03,2.002000000000000000e+03,2.402000000000000000e+03,3.203000000000000000e+03,2.002000000000000000e+03,3.904000000000000000e+03,2.502000000000000000e+03,3.704000000000000000e+03,3.003000000000000000e+03,2.402000000000000000e+03,nan
4.794930000000000092e+01,4.705000000000000000e+03,3.303000000000000000e+03,3.503000000000000000e+03,3.904000000000000000e+03,4.204000000000000000e+03,3.403000000000000000e+03,3.403000000000000000e+03,3.103000000000000000e+03,3.804000000000000000e+03,3.503000000000000000e+03,2.302000000000000000e+03,4.004000000000000000e+03,2.802000000000000000e+03,3.904000000000000000e+03,4.304000000000000000e+03,3.503000000000000000e+03,3.904000000000000000e+03,4.705000000000000000e+03,3.103000000000000000e+03,3.804000000000000000e+03,3.103000000000000000e+03,4.404000000000000000e+03,3.904000000000000000e+03,4.204000000000000000e+03,3.303000000000000000e+03,3.603000000000000000e+03,3.103000000000000000e+03,4.605000000000000000e+03,4.820600000000000000e+04,7.208000000000000000e+03,1.211500000000000000e+04,1.782500000000000000e+04,2.023000000000000000e+04,3.466400000000000000e+04,4.599800000000000000e+04,4.058100000000000000e+04,5.934700000000000000e+04,7.310600000000000000e+04,8.818000000000000000e+04,1.346840000000000000e+05,1.501080000000000000e+05,1.957480000000000000e+05,2.151640000000000000e+05,2.534440000000000000e+05,2.945440000000000000e+05,3.395920000000000000e+05,3.867840000000000000e+05,5.686240000000000000e+05,4.642800000000000000e+05,4.929840000000000000e+05,5.021200000000000000e+05,5.563680000000000000e+05,6.581920000000000000e+05,6.808640000000000000e+05,7.768480000000000000e+05,8.925440000000000000e+05,9.251040000000000000e+05,1.050400000000000000e+06,1.114688000000000000e+06,1.182048000000000000e+06,1.357440000000000000e+06,1.431104000000000000e+06,1.571168000000000000e+06,1.618496000000000000e+06,1.808864000000000000e+06,1.803840000000000000e+06,1.818816000000000000e+06,1.813568000000000000e+06,1.876448000000000000e+06,1.898976000000000000e+06,1.787456000000000000e+06,1.780032000000000000e+06,1.688704000000000000e+06,1.679904000000000000e+06,1.581120000000000000e+06,1.512992000000000000e+06,1.425728000000000000e+06,1.347488000000000000e+06,1.352096000000000000e+06,1.353504000000000000e+06,1.294528000000000000e+06,1.392480000000000000e+06,1.393344000000000000e+06,1.456032000000000000e+06,1.478944000000000000e+06,1.542240000000000000e+06,1.608436800000000047e+06,1.515040000000000000e+06,1.410496000000000000e+06,1.492512000000000000e+06,1.578208000000000000e+06,1.358944000000000000e+06,1.361504000000000000e+06,1.317792000000000000e+06,1.214784000000000000e+06,1.155232000000000000e+06,1.189376000000000000e+06,1.247424000000000000e+06,1.137856000000000000e+06,1.082560000000000000e+06,9.784160000000000000e+05,1.042480000000000000e+06,1.409952000000000000e+06,1.176000000000000000e+06,1.026368000000000000e+06,1.176544000000000000e+06,9.298415000000000000e+05,1.064000000000000000e+06,1.262112000000000000e+06,9.795680000000000000e+05,1.520394000000000000e+06,1.222179800000000047e+06,1.840974899999999907e+06,1.076128000000000000e+06,1.167520000000000000e+06,8.158428000000000466e+05,1.179104000000000000e+06,1.269792000000000000e+06,1.035651000000000000e+06,1.155136000000000000e+06,1.185664000000000000e+06,1.129184000000000000e+06,1.197248000000000000e+06,1.738199600000000093e+06,1.859241500000000000e+06,1.440000000000000000e+06,1.236817800000000047e+06,1.379512100000000093e+06,1.688022899999999907e+06,1.173984000000000000e+06,1.712980300000000047e+06,1.427880500000000000e+06,1.321952000000000000e+06,2.535471000000000000e+06,1.613504000000000000e+06,1.868627500000000000e+06,1.119144600000000093e+06,2.014058600000000093e+06,2.105958799999999814e+06,1.313632000000000000e+06,1.412497600000000093e+06,1.531648000000000000e+06,1.987726899999999907e+06,1.891183399999999907e+06,2.268492000000000000e+06,1.319556500000000000e+06,1.491282500000000000e+06,1.577984000000000000e+06,1.390949100000000093e+06,1.828352000000000000e+06,2.058048000000000000e+06,1.909280000000000000e+06,1.658080000000000000e+06,2.266941000000000000e+06,2.712473000000000000e+06,1.773657100000000093e+06,1.992402300000000047e+06,1.635292500000000000e+06,1.939169000000000000e+06,2.217684299999999814e+06,1.779712300000000047e+06,1.501664000000000000e+06,2.286060299999999814e+06,2.117865799999999814e+06,2.084533899999999907e+06,1.737600000000000000e+06,2.036217300000000047e+06,1.987008000000000000e+06,1.873485000000000000e+06,2.054383600000000093e+06,1.779652899999999907e+06,2.696946299999999814e+06,2.790454500000000000e+06,2.225464299999999814e+06,2.082005600000000093e+06,1.739648000000000000e+06,1.943936000000000000e+06,2.228903799999999814e+06,1.768905000000000000e+06,1.728448000000000000e+06,2.071008000000000000e+06,2.221852000000000000e+06,1.746848000000000000e+06,1.950539600000000093e+06,1.528940500000000000e+06,1.512790899999999907e+06,2.080096000000000000e+06,1.705696000000000000e+06,2.597635000000000000e+06,1.416425000000000000e+06,1.852672000000000000e+06,5.916787500000000000e+06,2.335033000000000000e+06,1.861120000000000000e+06,2.433660000000000000e+06,2.038912000000000000e+06,2.001772500000000000e+06,2.046208000000000000e+06,2.251068799999999814e+06,2.654448799999999814e+06,2.217472000000000000e+06,1.969152000000000000e+06,2.104448000000000000e+06,2.502575500000000000e+06,2.035340000000000000e+06,1.917553500000000000e+06,1.876004600000000093e+06,2.829571500000000000e+06,2.053056000000000000e+06,2.252352000000000000e+06,2.314880000000000000e+06,2.432244799999999814e+06,2.303012500000000000e+06,2.769632299999999814e+06,2.340298299999999814e+06,2.343193500000000000e+06,2.478272000000000000e+06,2.164226000000000000e+06,2.714899799999999814e+06,2.425088000000000000e+06,2.112320000000000000e+06,2.470318000000000000e+06,2.261888000000000000e+06,2.772707500000000000e+06,2.518272000000000000e+06,2.188755000000000000e+06,2.555520000000000000e+06,2.390656000000000000e+06,2.465344000000000000e+06,2.397179299999999814e+06,2.661376000000000000e+06,2.316224000000000000e+06,2.520896000000000000e+06,2.323749500000000000e+06,3.240112299999999814e+06,3.204418799999999814e+06,2.403008000000000000e+06,2.800329299999999814e+06,2.344256000000000000e+06,2.832320000000000000e+06,2.465408000000000000e+06,2.743424000000000000e+06,2.179880299999999814e+06,3.077512000000000000e+06,2.533696000000000000e+06,2.329664000000000000e+06,2.648729799999999814e+06,2.945984000000000000e+06,3.002113799999999814e+06,2.588096000000000000e+06,2.749504000000000000e+06,2.910104000000000000e+06,2.605312000000000000e+06,3.044622500000000000e+06,2.348582000000000000e+06,2.529393799999999814e+06,2.499648000000000000e+06,2.693632000000000000e+06,2.648512000000000000e+06,2.667520000000000000e+06,2.357952000000000000e+06,2.423974500000000000e+06,3.072038500000000000e+06,2.356768799999999814e+06,2.426752000000000000e+06,2.499502000000000000e+06,2.847085299999999814e+06,2.606593000000000000e+06,2.406400000000000000e+06,2.943941000000000000e+06,2.191489299999999814e+06,2.466560000000000000e+06,2.538560000000000000e+06,2.661312000000000000e+06,2.735371500000000000e+06,3.137725799999999814e+06,3.377027000000000000e+06,3.117095500000000000e+06,2.627712000000000000e+06,2.555590299999999814e+06,2.553600000000000000e+06,2.592364500000000000e+06,2.611689500000000000e+06,3.067713500000000000e+06,2.503232000000000000e+06,2.963776000000000000e+06,3.256646000000000000e+06,3.049765500000000000e+06,2.827840000000000000e+06,2.670766299999999814e+06,2.564288000000000000e+06,2.316354299999999814e+06,2.808896000000000000e+06,2.932395500000000000e+06,2.868408799999999814e+06,3.072832000000000000e+06,2.983155299999999814e+06,2.560384000000000000e+06,2.875791500000000000e+06,3.359973799999999814e+06,2.817294299999999814e+06,3.267013799999999814e+06,2.683584000000000000e+06,2.491599799999999814e+06,2.459966299999999814e+06,3.237173799999999814e+06,2.652058299999999814e+06,3.091953799999999814e+06,3.043077799999999814e+06,2.612032000000000000e+06,2.950272000000000000e+06,2.550799799999999814e+06,2.678464000000000000e+06,2.555328000000000000e+06,2.594560000000000000e+06,2.313920000000000000e+06,2.916160000000000000e+06,2.375168000000000000e+06,2.406144000000000000e+06,2.592832000000000000e+06,2.335771000000000000e+06,3.001695500000000000e+06,2.742400000000000000e+06,2.431642500000000000e+06,2.398061000000000000e+06,2.830208000000000000e+06,2.828992000000000000e+06,2.569596799999999814e+06,2.752005500000000000e+06,2.879616000000000000e+06,2.289795000000000000e+06,2.861826000000000000e+06,2.324224000000000000e+06,3.113996799999999814e+06,2.918656000000000000e+06,2.600000000000000000e+06,2.576201299999999814e+06,2.453626299999999814e+06,2.797746799999999814e+06,3.144001500000000000e+06,2.231021799999999814e+06,3.131514799999999814e+06,3.345976299999999814e+06,2.469999500000000000e+06,2.565997000000000000e+06,4.001827000000000000e+06,2.918648500000000000e+06,3.020356799999999814e+06,2.932861000000000000e+06,3.138923799999999814e+06,2.933888000000000000e+06,2.753976799999999814e+06,2.662976000000000000e+06,2.885888000000000000e+06,2.616614000000000000e+06,2.914636000000000000e+06,2.773774500000000000e+06,2.805539299999999814e+06,3.081015500000000000e+06,2.487552000000000000e+06,2.285400000000000000e+06,2.324992000000000000e+06,2.944069299999999814e+06,2.977367000000000000e+06,2.796096000000000000e+06,2.615492500000000000e+06,2.862240799999999814e+06,2.547492299999999814e+06,3.089454299999999814e+06,3.499424000000000000e+06,3.196361000000000000e+06,3.357541799999999814e+06,3.250507500000000000e+06,3.360890799999999814e+06,3.148269299999999814e+06,3.013927500000000000e+06,2.910325500000000000e+06,3.098935000000000000e+06,2.798464000000000000e+06,2.888128000000000000e+06,3.454002000000000000e+06,3.318409500000000000e+06,3.452636299999999814e+06,2.099940799999999814e+06,3.359172000000000000e+06,4.424387500000000000e+06,4.941879000000000000e+06,2.994960000000000000e+06,2.579634000000000000e+06,2.937723799999999814e+06,2.904612000000000000e+06,2.785282500000000000e+06,2.435124799999999814e+06,2.647936000000000000e+06,2.247040000000000000e+06,2.729553000000000000e+06,2.174016000000000000e+06,2.598258799999999814e+06,2.521920000000000000e+06,2.693698500000000000e+06,2.514704299999999814e+06,2.350208000000000000e+06,2.721603000000000000e+06,2.311296000000000000e+06,2.556352000000000000e+06,2.299815799999999814e+06,3.183180000000000000e+06,2.964316500000000000e+06,3.019966500000000000e+06,2.972266500000000000e+06,3.059796000000000000e+06,3.067746000000000000e+06,3.111550500000000000e+06,4.627536000000000000e+06,3.708357000000000000e+06,3.191130000000000000e+06,3.282634500000000000e+06,3.461668500000000000e+06,2.805157500000000000e+06,3.015991500000000000e+06,2.996116500000000000e+06,3.000091500000000000e+06,2.988166500000000000e+06,2.749428000000000000e+06,2.856832500000000000e+06,3.457693500000000000e+06,2.287890799999999814e+06,2.645998500000000000e+06,2.769303000000000000e+06,3.031971000000000000e+06,2.037227300000000047e+06,2.642023500000000000e+06,2.375420299999999814e+06,2.884737000000000000e+06,3.207030000000000000e+06,2.187328000000000000e+06,2.291865799999999814e+06,3.000091500000000000e+06,3.326359500000000000e+06,2.649973500000000000e+06,3.015991500000000000e+06,2.940387000000000000e+06,3.107575500000000000e+06,3.553173000000000000e+06,3.175150500000000000e+06,3.099546000000000000e+06,2.785282500000000000e+06,3.521373000000000000e+06,3.433843500000000000e+06,3.199080000000000000e+06,3.338284500000000000e+06,4.126129500000000000e+06,3.131425500000000000e+06,2.980216500000000000e+06,3.485518500000000000e+06,3.497443500000000000e+06,3.521373000000000000e+06,3.270709500000000000e+06,3.055821000000000000e+06,2.992141500000000000e+06,3.409914000000000000e+06,3.000091500000000000e+06,3.195105000000000000e+06,3.019966500000000000e+06,3.549198000000000000e+06,2.693698500000000000e+06,4.106254500000000000e+06,2.777253000000000000e+06,2.936412000000000000e+06,3.330334500000000000e+06,3.127450500000000000e+06,2.968291500000000000e+06,3.175150500000000000e+06,3.358239000000000000e+06,3.139375500000000000e+06,2.622069000000000000e+06,2.948416500000000000e+06,2.602233799999999814e+06,2.761353000000000000e+06,2.705703000000000000e+06,3.537273000000000000e+06,2.435124799999999814e+06,3.242805000000000000e+06,2.880762000000000000e+06,3.035946000000000000e+06,3.230880000000000000e+06,2.916288000000000000e+06,2.598258799999999814e+06,2.996116500000000000e+06,2.709678000000000000e+06,2.996116500000000000e+06,3.250755000000000000e+06,2.511296000000000000e+06,3.270709500000000000e+06,2.848882500000000000e+06,3.015991500000000000e+06,3.931195500000000000e+06,2.844907500000000000e+06,3.059796000000000000e+06,2.777253000000000000e+06,2.709678000000000000e+06,3.306484500000000000e+06,3.187155000000000000e+06,4.062529500000000000e+06,3.000091500000000000e+06,3.131425500000000000e+06,3.318409500000000000e+06,2.383370299999999814e+06,3.079671000000000000e+06,3.338284500000000000e+06,3.787936500000000000e+06,3.684507000000000000e+06,3.668607000000000000e+06,3.032459000000000000e+06,2.797307500000000000e+06,3.159250500000000000e+06,3.530891000000000000e+06,2.609058500000000000e+06,3.886241299999999814e+06,3.704382000000000000e+06,4.359120500000000000e+06,4.393076000000000000e+06,2.826783500000000000e+06,3.821186000000000000e+06,3.591130000000000000e+06,4.103088000000000000e+06,3.360150500000000000e+06,3.287681000000000000e+06,3.921687299999999814e+06,3.299448799999999814e+06,3.075081799999999814e+06,3.555834500000000000e+06,3.510518299999999814e+06,3.801218799999999814e+06,3.298038799999999814e+06,2.429165299999999814e+06,3.160738799999999814e+06,2.993833000000000000e+06,2.793990500000000000e+06,3.522413299999999814e+06,3.006255500000000000e+06,2.079805300000000047e+06,2.206208000000000000e+06,2.042240000000000000e+06,2.253248000000000000e+06,1.628224000000000000e+06,1.945696000000000000e+06,1.751104000000000000e+06,1.712320000000000000e+06,1.457952000000000000e+06,1.194048000000000000e+06,1.159040000000000000e+06,9.944960000000000000e+05,1.068736000000000000e+06,8.636960000000000000e+05,7.051040000000000000e+05,5.818080000000000000e+05,5.440320000000000000e+05,4.711440000000000000e+05,4.376640000000000000e+05,4.047520000000000000e+05,3.170000000000000000e+05,2.455400000000000000e+05,2.023160000000000000e+05,1.535400000000000000e+05,1.233000000000000000e+05,1.122240000000000000e+05,7.993800000000000000e+04,5.292200000000000000e+04,4.449300000000000000e+04,3.215700000000000000e+04,2.794700000000000000e+04,2.113200000000000000e+04,1.572100000000000000e+04,1.962900000000000000e+04,1.081300000000000000e+04,1.051300000000000000e+04,8.009000000000000000e+03,6.807000000000000000e+03,4.505000000000000000e+03,5.806000000000000000e+03,3.403000000000000000e+03,4.505000000000000000e+03,4.805000000000000000e+03,1.131400000000000000e+04,3.603000000000000000e+03,5.105000000000000000e+03,2.903000000000000000e+03,2.402000000000000000e+03,3.503000000000000000e+03,4.605000000000000000e+03,5.306000000000000000e+03,3.704000000000000000e+03,4.705000000000000000e+03,4.204000000000000000e+03,3.403000000000000000e+03,2.502000000000000000e+03,5.105000000000000000e+03,6.207000000000000000e+03,4.605000000000000000e+03,6.207000000000000000e+03,5.506000000000000000e+03,4.104000000000000000e+03,4.204000000000000000e+03,5.806000000000000000e+03,4.905000000000000000e+03,3.503000000000000000e+03,3.203000000000000000e+03,3.603000000000000000e+03,3.804000000000000000e+03,3.704000000000000000e+03,2.402000000000000000e+03,2.502000000000000000e+03,2.903000000000000000e+03,2.002000000000000000e+03,3.103000000000000000e+03,1.371800000000000000e+04,6.717800000000000000e+04,2.765680000000000000e+05,6.133600000000000000e+05,8.986080000000000000e+05,1.236896000000000000e+06,1.416384000000000000e+06,1.661984000000000000e+06,2.105024000000000000e+06,2.020576000000000000e+06,2.039654899999999907e+06,2.641901000000000000e+06,2.368037000000000000e+06,2.925949000000000000e+06,2.822711500000000000e+06,2.938819299999999814e+06,2.982173500000000000e+06,3.526892799999999814e+06,4.290386000000000000e+06,2.777204000000000000e+06,3.332707500000000000e+06,3.285996000000000000e+06,2.464102000000000000e+06,3.060327799999999814e+06,2.589028299999999814e+06,3.304210299999999814e+06,3.245310000000000000e+06,2.779805500000000000e+06,3.182765500000000000e+06,2.851003500000000000e+06,2.680586000000000000e+06,2.863196000000000000e+06,3.902057000000000000e+06,4.234177500000000000e+06,2.695552799999999814e+06,2.928318299999999814e+06,2.985332799999999814e+06,2.482305000000000000e+06,2.661548500000000000e+06,3.228693799999999814e+06,3.049523799999999814e+06,3.198952299999999814e+06,3.123951500000000000e+06,2.246700500000000000e+06,3.224873000000000000e+06,2.689985500000000000e+06,3.309556299999999814e+06,2.887576500000000000e+06,2.730099000000000000e+06,4.190420000000000000e+06,2.386759500000000000e+06,2.953705799999999814e+06,2.591655799999999814e+06,2.729611500000000000e+06,2.568535000000000000e+06,2.529026500000000000e+06,2.517025000000000000e+06,2.747956799999999814e+06,2.789306000000000000e+06,2.308143799999999814e+06,2.632067299999999814e+06,3.152102500000000000e+06,2.839130299999999814e+06,2.721912000000000000e+06,3.016503500000000000e+06,3.070860000000000000e+06,3.216381500000000000e+06,3.210203500000000000e+06,2.780137000000000000e+06,3.149188000000000000e+06,2.955996000000000000e+06,3.009876500000000000e+06,2.325765799999999814e+06,2.322896299999999814e+06,3.183310500000000000e+06,2.410729299999999814e+06,2.574391799999999814e+06,2.746480500000000000e+06,2.025052300000000047e+06,3.118573799999999814e+06,3.016503500000000000e+06,3.358536299999999814e+06,2.767632799999999814e+06,3.202169799999999814e+06,3.306619500000000000e+06,3.019294500000000000e+06,2.984989299999999814e+06,3.403028000000000000e+06,2.912706500000000000e+06,3.626341299999999814e+06,2.513084799999999814e+06,2.997314000000000000e+06,2.806372500000000000e+06,3.407455000000000000e+06,2.508190500000000000e+06,3.295746000000000000e+06,2.668268799999999814e+06,2.650314500000000000e+06,2.677735000000000000e+06,3.641806299999999814e+06,2.622210500000000000e+06,2.698512000000000000e+06,2.540871799999999814e+06,3.974685799999999814e+06,3.129814299999999814e+06,2.775762299999999814e+06,3.258181500000000000e+06,3.140295799999999814e+06,3.063571500000000000e+06,3.185498299999999814e+06,2.649467500000000000e+06,3.540255500000000000e+06,2.369740000000000000e+06,3.208288500000000000e+06,2.985474799999999814e+06,2.894910500000000000e+06,3.085648799999999814e+06,3.132527500000000000e+06,3.187045000000000000e+06,3.122070299999999814e+06,3.135421000000000000e+06,2.905117299999999814e+06,3.837600799999999814e+06,2.707505799999999814e+06,2.934149299999999814e+06,2.891778500000000000e+06,2.816553799999999814e+06,3.526215000000000000e+06,3.478481799999999814e+06,2.362879000000000000e+06,3.840042500000000000e+06,1.966106000000000000e+06,3.135675299999999814e+06,2.720965500000000000e+06,2.881569299999999814e+06,2.773862500000000000e+06,2.839542000000000000e+06,2.824822000000000000e+06,2.759231000000000000e+06,3.499989500000000000e+06,2.960179799999999814e+06,3.523800799999999814e+06,3.098113500000000000e+06,4.042038000000000000e+06,4.061166500000000000e+06,2.885093000000000000e+06,3.516761000000000000e+06,3.492311299999999814e+06,3.407293799999999814e+06,2.844417799999999814e+06,2.691043500000000000e+06,2.734033500000000000e+06,3.929435000000000000e+06,3.154980500000000000e+06,4.221037500000000000e+06,4.001845299999999814e+06,2.798340799999999814e+06,2.487771000000000000e+06,2.406272000000000000e+06,2.849549799999999814e+06,3.121421500000000000e+06,2.517561000000000000e+06,2.817499500000000000e+06,3.058304500000000000e+06,3.150457799999999814e+06,2.267886500000000000e+06,2.357760000000000000e+06,3.002925299999999814e+06,2.291712000000000000e+06,2.716890000000000000e+06,2.783739299999999814e+06,2.444282299999999814e+06,2.653651000000000000e+06,2.891006299999999814e+06,3.199014000000000000e+06,2.571185799999999814e+06,3.080959500000000000e+06,2.916443000000000000e+06,3.975320500000000000e+06,2.709677500000000000e+06,3.429490500000000000e+06,3.018156799999999814e+06,3.116823000000000000e+06,3.640772299999999814e+06,3.256182500000000000e+06,3.045784500000000000e+06,2.945127799999999814e+06,2.930153000000000000e+06,3.165638000000000000e+06,3.271852299999999814e+06,3.606960000000000000e+06,3.951132500000000000e+06,2.857149299999999814e+06,2.304151000000000000e+06,3.232313299999999814e+06,2.963057500000000000e+06,3.501861000000000000e+06,2.255870799999999814e+06,2.969431500000000000e+06,3.484344000000000000e+06,2.964226500000000000e+06,3.345146299999999814e+06,3.147644500000000000e+06,3.333772500000000000e+06,3.673608500000000000e+06,2.830146799999999814e+06,3.164216000000000000e+06,2.859398000000000000e+06,4.131236000000000000e+06,3.467328500000000000e+06,2.236688000000000000e+06,2.815752500000000000e+06,3.740459799999999814e+06,2.892491299999999814e+06,2.190115000000000000e+06,2.802344000000000000e+06,2.226100799999999814e+06,2.612002000000000000e+06,2.850114000000000000e+06,3.103100299999999814e+06,2.742676000000000000e+06,2.528341000000000000e+06,2.744558299999999814e+06,2.420963000000000000e+06,2.386987299999999814e+06,2.442250500000000000e+06,1.780437100000000093e+06,2.734516799999999814e+06,2.243288500000000000e+06,2.417097299999999814e+06,2.881899799999999814e+06,2.177680799999999814e+06,2.645253000000000000e+06,3.112109500000000000e+06,2.994601000000000000e+06,2.389409500000000000e+06,2.561262000000000000e+06,1.698151600000000093e+06,2.484982500000000000e+06,2.914634000000000000e+06,3.331826299999999814e+06,2.220943500000000000e+06,1.993856000000000000e+06,2.885966799999999814e+06,2.664327299999999814e+06,2.722043000000000000e+06,3.111722299999999814e+06,3.543951500000000000e+06,2.613632000000000000e+06,3.612843000000000000e+06,3.508769000000000000e+06,2.784796500000000000e+06,2.149712500000000000e+06,3.104180000000000000e+06,2.838387500000000000e+06,2.650085799999999814e+06,2.632815799999999814e+06,2.623798500000000000e+06,2.724903500000000000e+06,3.074164500000000000e+06,2.837214500000000000e+06,2.567334799999999814e+06,2.917051000000000000e+06,3.437560000000000000e+06,2.723754500000000000e+06,3.211467000000000000e+06,3.181493500000000000e+06,2.737618299999999814e+06,2.776660000000000000e+06,2.539770299999999814e+06,2.631072500000000000e+06,2.969483799999999814e+06,2.353390799999999814e+06,2.665072000000000000e+06,2.535768500000000000e+06,4.289327500000000000e+06,3.072091799999999814e+06,3.125395299999999814e+06,2.675797799999999814e+06,2.866849500000000000e+06,2.732448500000000000e+06,3.294309500000000000e+06,2.647645000000000000e+06,2.751074500000000000e+06,3.153588000000000000e+06,3.495407500000000000e+06,3.191002500000000000e+06,2.957854000000000000e+06,3.006912000000000000e+06,3.475566000000000000e+06,2.661407500000000000e+06,3.954398799999999814e+06,3.542977000000000000e+06,2.967734500000000000e+06,3.028997299999999814e+06,3.720971500000000000e+06,3.012628500000000000e+06,2.764324299999999814e+06,3.218386500000000000e+06,2.272560500000000000e+06,2.757203500000000000e+06,3.182054000000000000e+06,2.159796000000000000e+06,2.860843299999999814e+06,4.379266000000000000e+06,3.058280000000000000e+06,3.821053500000000000e+06,3.675825500000000000e+06,3.554901000000000000e+06,3.529207500000000000e+06,3.850701799999999814e+06,3.020180299999999814e+06,3.592297500000000000e+06,3.913826799999999814e+06,2.709348000000000000e+06,3.389064500000000000e+06,3.552649799999999814e+06,3.614132299999999814e+06,2.719901799999999814e+06,2.697287299999999814e+06,2.663496000000000000e+06,2.592413000000000000e+06,3.081789799999999814e+06,2.726069299999999814e+06,3.540824799999999814e+06,3.131021299999999814e+06,3.607320799999999814e+06,2.845317500000000000e+06,3.088995000000000000e+06,3.889182799999999814e+06,2.560194000000000000e+06,3.860409000000000000e+06,3.340793799999999814e+06,3.407448500000000000e+06,3.218192000000000000e+06,3.471909000000000000e+06,3.975446799999999814e+06,3.175981299999999814e+06,3.629464500000000000e+06,3.612922500000000000e+06,4.220410500000000000e+06,2.961455299999999814e+06,3.853053299999999814e+06,3.867723000000000000e+06,4.247344000000000000e+06,5.169556500000000000e+06,3.991014299999999814e+06,4.082445299999999814e+06,3.411129799999999814e+06,3.319076299999999814e+06,3.764437299999999814e+06,3.514111500000000000e+06,3.661151500000000000e+06,3.343222500000000000e+06,3.478364799999999814e+06,3.601887299999999814e+06,2.714831000000000000e+06,3.193672299999999814e+06,2.563267500000000000e+06,3.132740500000000000e+06,3.073214500000000000e+06,2.583564299999999814e+06,2.819118000000000000e+06,3.818649799999999814e+06,2.961855000000000000e+06,3.525187799999999814e+06,4.223620000000000000e+06,3.233162000000000000e+06,3.285747500000000000e+06,4.229044000000000000e+06,3.507185000000000000e+06,4.374741000000000000e+06,3.526997799999999814e+06,4.604366500000000000e+06,4.130606500000000000e+06,3.124430799999999814e+06,3.889481000000000000e+06,3.718819500000000000e+06,3.695505000000000000e+06,2.957394500000000000e+06,3.098293000000000000e+06,3.163232500000000000e+06,3.574462000000000000e+06,3.725982799999999814e+06,3.723168000000000000e+06,3.056710000000000000e+06,3.213121000000000000e+06,3.507332500000000000e+06,3.245817500000000000e+06,3.297165000000000000e+06,2.711232000000000000e+06,3.322458799999999814e+06,3.540555799999999814e+06,3.529002799999999814e+06,3.802508299999999814e+06,3.169528500000000000e+06,3.166562799999999814e+06,3.414508299999999814e+06,3.204198500000000000e+06,3.847227799999999814e+06,4.419088000000000000e+06,3.577299299999999814e+06,3.363742000000000000e+06,3.402170000000000000e+06,3.612937299999999814e+06,3.985119000000000000e+06,3.355923799999999814e+06,3.761096799999999814e+06,3.897985500000000000e+06,2.999264799999999814e+06,4.653354000000000000e+06,3.409842500000000000e+06,3.742527000000000000e+06,2.766472500000000000e+06,4.278336000000000000e+06,3.947256299999999814e+06,3.538930500000000000e+06,3.378233799999999814e+06,4.064108299999999814e+06,3.553208500000000000e+06,4.368277000000000000e+06,4.271881000000000000e+06,4.228850000000000000e+06,2.834266299999999814e+06,3.460911799999999814e+06,2.735700500000000000e+06,3.822719000000000000e+06,3.052316500000000000e+06,2.986866299999999814e+06,3.144001500000000000e+06,2.218353000000000000e+06,3.194218500000000000e+06,3.029062799999999814e+06,3.109428000000000000e+06,2.569240000000000000e+06,2.515801000000000000e+06,3.148508299999999814e+06,2.961634000000000000e+06,2.978477799999999814e+06,3.092110500000000000e+06,2.588502799999999814e+06,3.568816299999999814e+06,2.842679000000000000e+06,3.220717500000000000e+06,3.240896299999999814e+06,3.314101000000000000e+06,3.115640500000000000e+06,2.816190500000000000e+06,3.217252299999999814e+06,3.658434000000000000e+06,2.798565299999999814e+06,3.654048000000000000e+06,3.783812000000000000e+06,3.695574799999999814e+06,3.696423299999999814e+06,4.556408500000000000e+06,2.998855500000000000e+06,4.107417299999999814e+06,3.552214000000000000e+06,3.212627299999999814e+06,3.464064500000000000e+06,3.538779000000000000e+06,2.765404000000000000e+06,3.996107299999999814e+06,3.977944000000000000e+06,3.316882299999999814e+06,3.873420799999999814e+06,3.545793299999999814e+06,3.501974299999999814e+06,3.370238500000000000e+06,3.303207299999999814e+06,4.380109500000000000e+06,3.115640500000000000e+06,3.166840799999999814e+06,3.584133299999999814e+06,3.343534799999999814e+06,2.781819000000000000e+06,3.027741500000000000e+06,2.981605799999999814e+06,3.320690299999999814e+06,3.190313000000000000e+06,3.817031000000000000e+06,3.126474000000000000e+06,3.419194299999999814e+06,3.227475500000000000e+06,4.398950000000000000e+06,2.852099299999999814e+06,3.423468799999999814e+06,2.731322000000000000e+06,3.690192000000000000e+06,4.394839000000000000e+06,3.737912299999999814e+06,2.428032000000000000e+06,2.754097500000000000e+06,2.761070000000000000e+06,3.275476299999999814e+06,3.407227299999999814e+06,2.889921500000000000e+06,2.970776299999999814e+06,2.946916000000000000e+06,3.365826000000000000e+06,3.168792799999999814e+06,4.474428500000000000e+06,3.142752799999999814e+06,3.215058299999999814e+06,3.990221000000000000e+06,3.262241500000000000e+06,3.092623000000000000e+06,3.626625500000000000e+06,3.327453799999999814e+06,3.289536299999999814e+06,3.313512500000000000e+06,3.555000299999999814e+06,3.174582299999999814e+06,3.650146500000000000e+06,3.419541799999999814e+06,3.126874299999999814e+06,3.890649799999999814e+06,3.617049500000000000e+06,2.827108000000000000e+06,3.416051000000000000e+06,2.904765299999999814e+06,3.718573500000000000e+06,3.995584500000000000e+06,3.625298299999999814e+06,4.053805500000000000e+06,3.741084000000000000e+06,3.407227299999999814e+06,3.857715000000000000e+06,3.697185299999999814e+06,3.749772799999999814e+06,3.491733299999999814e+06,3.663664299999999814e+06,3.861643500000000000e+06,3.692935500000000000e+06,3.648718299999999814e+06,3.750179000000000000e+06,4.711710000000000000e+06,5.518749500000000000e+06,3.681937799999999814e+06,3.215209299999999814e+06,3.607320799999999814e+06,3.241582500000000000e+06,3.525186299999999814e+06,3.388365000000000000e+06,3.116761799999999814e+06,3.038498299999999814e+06,3.588273000000000000e+06,3.590835500000000000e+06,3.677611500000000000e+06,4.332766000000000000e+06,3.556015000000000000e+06,3.075325000000000000e+06,3.125258000000000000e+06,3.688651799999999814e+06,4.112592299999999814e+06,3.814772799999999814e+06,3.696949000000000000e+06,3.317447500000000000e+06,3.314101000000000000e+06,4.869114500000000000e+06,3.543836799999999814e+06,3.087303299999999814e+06,4.208287500000000000e+06,4.314132000000000000e+06,3.336637500000000000e+06,3.483473000000000000e+06,3.076979000000000000e+06,3.173537500000000000e+06,3.979419000000000000e+06,4.274770500000000000e+06,3.518731000000000000e+06,4.839660500000000000e+06,4.174500000000000000e+06,4.070188500000000000e+06,3.437013000000000000e+06,3.159392500000000000e+06,3.298629299999999814e+06,4.013989799999999814e+06,3.379731500000000000e+06,3.219956500000000000e+06,5.416373500000000000e+06,3.478032000000000000e+06,3.597604000000000000e+06,3.042763799999999814e+06,3.821818000000000000e+06,3.314421299999999814e+06,3.204418799999999814e+06,2.940320500000000000e+06,2.888349299999999814e+06,3.345772500000000000e+06,3.674742000000000000e+06,3.361725000000000000e+06,3.387704299999999814e+06,3.651430000000000000e+06,3.824079799999999814e+06,3.573710000000000000e+06,3.730750500000000000e+06,3.921141799999999814e+06,3.171808500000000000e+06,4.132261000000000000e+06,4.058271000000000000e+06,3.810306500000000000e+06,3.316596799999999814e+06,3.048374299999999814e+06,3.635840500000000000e+06,2.056586000000000000e+06,3.348722500000000000e+06,3.688322799999999814e+06,4.821328000000000000e+06,3.251716299999999814e+06,3.548183500000000000e+06,3.433604799999999814e+06,4.209445000000000000e+06,3.604672500000000000e+06,3.244114500000000000e+06,3.335036299999999814e+06,2.733472500000000000e+06,3.107277000000000000e+06,3.586383500000000000e+06,3.093572799999999814e+06,4.375966000000000000e+06,3.051081000000000000e+06,3.420140299999999814e+06,3.777339500000000000e+06,3.284982799999999814e+06,3.858731299999999814e+06,3.244204500000000000e+06,3.517758000000000000e+06,4.055760000000000000e+06,3.816071000000000000e+06,3.147644500000000000e+06,3.231854000000000000e+06,3.864980000000000000e+06,3.328238500000000000e+06,3.817751799999999814e+06,3.787771799999999814e+06,3.513237000000000000e+06,3.214115500000000000e+06,2.912115299999999814e+06,2.343631299999999814e+06,4.694745000000000000e+06,3.074386299999999814e+06,3.732508799999999814e+06,3.131471000000000000e+06,3.484223000000000000e+06,3.066765500000000000e+06,3.215514500000000000e+06,4.300828000000000000e+06,3.968644799999999814e+06,3.403332299999999814e+06,3.173363500000000000e+06,3.747568299999999814e+06,3.065574000000000000e+06,3.034351500000000000e+06,3.534569000000000000e+06,2.949668500000000000e+06,3.190050000000000000e+06,2.814905799999999814e+06,3.005534299999999814e+06,3.420425500000000000e+06,3.554792500000000000e+06,2.910459299999999814e+06,4.249448500000000000e+06,3.537167299999999814e+06,2.869896799999999814e+06,3.327460500000000000e+06,3.731813799999999814e+06,4.068115000000000000e+06,3.323662500000000000e+06,3.155170500000000000e+06,3.066855799999999814e+06,4.023027799999999814e+06,3.558023500000000000e+06,2.863799000000000000e+06,3.325528799999999814e+06,3.180864299999999814e+06,3.584101500000000000e+06,2.973102299999999814e+06,3.805603000000000000e+06,2.905989000000000000e+06,3.627852000000000000e+06,4.070614000000000000e+06,2.802394299999999814e+06,3.098978799999999814e+06,3.411338299999999814e+06,2.679610500000000000e+06,3.392764500000000000e+06,2.725590500000000000e+06,3.464432799999999814e+06,3.486446799999999814e+06,2.687597500000000000e+06,2.962244299999999814e+06,3.370410000000000000e+06,3.430588500000000000e+06,2.788422799999999814e+06,3.483641299999999814e+06,3.139323799999999814e+06,2.073028100000000093e+06,2.902104500000000000e+06,3.114290500000000000e+06,3.630469000000000000e+06,2.552426000000000000e+06,2.820562500000000000e+06,3.780329799999999814e+06,2.836500799999999814e+06,2.476496299999999814e+06,2.888386500000000000e+06,3.046721799999999814e+06,4.084695799999999814e+06,2.726062500000000000e+06,3.285836000000000000e+06,2.841675500000000000e+06,3.242889799999999814e+06,3.262696000000000000e+06,3.695132299999999814e+06,3.574498500000000000e+06,4.217682500000000000e+06,3.353242000000000000e+06,2.792171000000000000e+06,2.753010799999999814e+06,2.951541299999999814e+06,3.208686000000000000e+06,3.246171000000000000e+06,2.717941500000000000e+06,2.988737500000000000e+06,3.042913000000000000e+06,2.877930000000000000e+06,2.932010000000000000e+06,3.534465000000000000e+06,3.276328500000000000e+06,3.380618799999999814e+06,3.030720000000000000e+06,3.278321000000000000e+06,3.552479299999999814e+06,2.921090500000000000e+06,3.130413500000000000e+06,3.187815299999999814e+06,2.931314500000000000e+06,3.553450500000000000e+06,2.663419500000000000e+06,2.370629000000000000e+06,2.939997799999999814e+06,2.819679799999999814e+06,2.903584299999999814e+06,2.788993500000000000e+06,3.982371000000000000e+06,2.383049500000000000e+06,2.840707500000000000e+06,2.743736500000000000e+06,2.329319299999999814e+06,2.766472500000000000e+06,2.815382500000000000e+06,2.687719000000000000e+06,2.380315500000000000e+06,2.882513500000000000e+06,2.542453299999999814e+06,3.214336299999999814e+06,3.242926500000000000e+06,2.145414000000000000e+06,2.589913299999999814e+06,3.158923500000000000e+06,2.437819000000000000e+06,2.954922500000000000e+06,3.120287500000000000e+06,3.213397799999999814e+06,3.713498000000000000e+06,2.781707000000000000e+06,2.483480000000000000e+06,2.652288299999999814e+06,3.127454000000000000e+06,2.978800500000000000e+06,3.358719299999999814e+06,3.589342299999999814e+06,2.305303000000000000e+06,2.830342000000000000e+06,3.114399299999999814e+06,3.211905799999999814e+06,2.928924299999999814e+06,2.451286299999999814e+06,3.240440500000000000e+06,3.172476000000000000e+06,3.090720799999999814e+06,3.114461799999999814e+06,2.356730000000000000e+06,2.966883500000000000e+06,3.049528500000000000e+06,2.263873000000000000e+06,3.179404000000000000e+06,3.254554000000000000e+06,3.383338799999999814e+06,2.963961000000000000e+06,2.695923000000000000e+06,3.019633500000000000e+06,2.950029000000000000e+06,3.458420299999999814e+06,3.313080799999999814e+06,2.700812500000000000e+06,3.305810000000000000e+06,3.115686000000000000e+06,3.122151000000000000e+06,3.027997500000000000e+06,2.828160000000000000e+06,3.369557799999999814e+06,2.735753000000000000e+06,2.705487299999999814e+06,2.996909500000000000e+06,2.536946799999999814e+06,2.422272000000000000e+06,2.104810299999999814e+06,2.252800000000000000e+06,2.264745799999999814e+06,2.127535000000000000e+06,2.072768000000000000e+06,2.519102000000000000e+06,2.132864000000000000e+06,2.726690500000000000e+06,2.232256000000000000e+06,1.996447600000000093e+06,2.069919000000000000e+06,1.975200000000000000e+06,2.193280000000000000e+06,2.024224000000000000e+06,2.081312000000000000e+06,1.881184000000000000e+06,1.691008000000000000e+06,1.544384000000000000e+06,1.640480000000000000e+06,1.319168000000000000e+06,1.571685899999999907e+06,9.331840000000000000e+05,7.252160000000000000e+05,5.329280000000000000e+05,4.700160000000000000e+05,3.917840000000000000e+05,2.996240000000000000e+05,1.863480000000000000e+05,1.436560000000000000e+05,1.297480000000000000e+05,1.014560000000000000e+05,5.754000000000000000e+04,5.493000000000000000e+04,4.238700000000000000e+04,3.386200000000000000e+04,2.143200000000000000e+04,1.642300000000000000e+04,2.995200000000000000e+04,1.892700000000000000e+04,1.512000000000000000e+04,7.308000000000000000e+03,1.021200000000000000e+04,9.311000000000000000e+03,9.211000000000000000e+03,4.404000000000000000e+03,5.005000000000000000e+03,7.709000000000000000e+03,1.081300000000000000e+04,9.311000000000000000e+03,9.211000000000000000e+03,8.310000000000000000e+03,7.208000000000000000e+03,6.507000000000000000e+03,9.011000000000000000e+03,3.904000000000000000e+03,4.905000000000000000e+03,3.403000000000000000e+03,5.606000000000000000e+03,1.331700000000000000e+04,6.207000000000000000e+03,2.283500000000000000e+04,1.682300000000000000e+04,8.810000000000000000e+03,1.001200000000000000e+04,2.093100000000000000e+04,5.806000000000000000e+03,1.271600000000000000e+04,4.137975000000000000e+05,4.599800000000000000e+04,2.023000000000000000e+04,1.742500000000000000e+04,7.609000000000000000e+03,2.403800000000000000e+04,6.507000000000000000e+03,6.006000000000000000e+03,1.562100000000000000e+04,3.704000000000000000e+03,1.141400000000000000e+04,4.104000000000000000e+03,3.403000000000000000e+03,3.403000000000000000e+03,3.103000000000000000e+03,4.505000000000000000e+03,2.102000000000000000e+03,2.602000000000000000e+03,2.102000000000000000e+03,2.502000000000000000e+03,3.503000000000000000e+03,3.103000000000000000e+03,3.303000000000000000e+03,2.602000000000000000e+03,2.302000000000000000e+03,2.602000000000000000e+03,3.303000000000000000e+03,2.903000000000000000e+03,2.402000000000000000e+03,3.503000000000000000e+03,3.704000000000000000e+03,3.603000000000000000e+03,3.003000000000000000e+03,3.904000000000000000e+03,3.303000000000000000e+03,3.904000000000000000e+03,1.901000000000000000e+03,3.904000000000000000e+03,2.502000000000000000e+03,1.401000000000000000e+03,3.503000000000000000e+03,3.303000000000000000e+03,2.002000000000000000e+03,2.102000000000000000e+03,2.802000000000000000e+03,1.901000000000000000e+03,3.503000000000000000e+03,2.602000000000000000e+03,2.302000000000000000e+03,3.103000000000000000e+03,2.602000000000000000e+03,2.502000000000000000e+03,2.903000000000000000e+03,3.003000000000000000e+03,3.303000000000000000e+03,1.401000000000000000e+03,2.802000000000000000e+03,3.904000000000000000e+03,3.203000000000000000e+03,2.802000000000000000e+03,2.903000000000000000e+03,2.402000000000000000e+03,1.801000000000000000e+03,3.003000000000000000e+03,3.103000000000000000e+03,2.702000000000000000e+03,3.403000000000000000e+03,3.603000000000000000e+03,2.302000000000000000e+03,3.403000000000000000e+03,2.402000000000000000e+03,1.801000000000000000e+03,3.303000000000000000e+03,2.002000000000000000e+03,3.003000000000000000e+03,4.104000000000000000e+03,1.501000000000000000e+03,2.302000000000000000e+03,4.104000000000000000e+03,2.903000000000000000e+03,2.502000000000000000e+03,3.704000000000000000e+03,2.702000000000000000e+03,1.901000000000000000e+03,2.302000000000000000e+03,3.704000000000000000e+03,2.402000000000000000e+03,3.403000000000000000e+03,2.903000000000000000e+03,3.904000000000000000e+03,2.802000000000000000e+03,2.502000000000000000e+03,3.303000000000000000e+03,3.804000000000000000e+03,2.202000000000000000e+03,2.702000000000000000e+03,2.402000000000000000e+03,5.205000000000000000e+03,3.103000000000000000e+03,3.103000000000000000e+03,3.003000000000000000e+03,3.503000000000000000e+03,2.502000000000000000e+03,2.402000000000000000e+03,3.603000000000000000e+03,1.901000000000000000e+03,3.603000000000000000e+03,4.104000000000000000e+03,4.204000000000000000e+03,2.802000000000000000e+03,2.502000000000000000e+03,1.801000000000000000e+03,2.802000000000000000e+03,3.804000000000000000e+03,3.403000000000000000e+03,3.203000000000000000e+03,2.302000000000000000e+03,3.403000000000000000e+03,3.103000000000000000e+03,3.403000000000000000e+03,3.503000000000000000e+03,3.704000000000000000e+03,4.705000000000000000e+03,3.603000000000000000e+03,3.804000000000000000e+03,4.805000000000000000e+03,2.802000000000000000e+03,3.804000000000000000e+03,3.804000000000000000e+03,3.203000000000000000e+03,2.802000000000000000e+03,2.903000000000000000e+03,2.202000000000000000e+03,2.302000000000000000e+03,3.704000000000000000e+03,2.302000000000000000e+03,3.003000000000000000e+03,1.701000000000000000e+03,2.202000000000000000e+03,2.702000000000000000e+03,2.402000000000000000e+03,4.104000000000000000e+03,2.802000000000000000e+03,2.402000000000000000e+03,2.302000000000000000e+03,3.503000000000000000e+03,3.704000000000000000e+03,2.903000000000000000e+03,4.004000000000000000e+03,4.304000000000000000e+03,3.804000000000000000e+03,3.603000000000000000e+03,2.202000000000000000e+03,2.903000000000000000e+03,2.802000000000000000e+03,3.303000000000000000e+03,2.602000000000000000e+03,2.202000000000000000e+03,3.503000000000000000e+03,3.203000000000000000e+03,2.402000000000000000e+03,4.505000000000000000e+03,3.003000000000000000e+03,3.603000000000000000e+03,2.802000000000000000e+03,4.004000000000000000e+03,2.702000000000000000e+03,3.203000000000000000e+03,4.004000000000000000e+03,3.904000000000000000e+03,2.802000000000000000e+03,2.502000000000000000e+03,2.802000000000000000e+03,3.003000000000000000e+03,3.603000000000000000e+03,2.102000000000000000e+03,2.402000000000000000e+03,2.802000000000000000e+03,2.002000000000000000e+03,3.103000000000000000e+03,2.802000000000000000e+03,2.402000000000000000e+03,2.702000000000000000e+03,2.402000000000000000e+03,3.103000000000000000e+03,2.903000000000000000e+03,2.702000000000000000e+03,2.602000000000000000e+03,2.202000000000000000e+03,2.502000000000000000e+03,3.003000000000000000e+03,2.402000000000000000e+03,2.502000000000000000e+03,2.903000000000000000e+03,3.203000000000000000e+03,2.602000000000000000e+03,3.203000000000000000e+03,2.502000000000000000e+03,2.402000000000000000e+03,1.701000000000000000e+03,2.802000000000000000e+03,2.502000000000000000e+03,4.505000000000000000e+03,3.303000000000000000e+03,2.602000000000000000e+03,5.005000000000000000e+03,2.302000000000000000e+03,4.004000000000000000e+03,3.103000000000000000e+03,2.702000000000000000e+03,3.003000000000000000e+03,3.103000000000000000e+03,3.003000000000000000e+03,2.602000000000000000e+03,2.702000000000000000e+03,2.903000000000000000e+03,3.603000000000000000e+03,3.603000000000000000e+03,2.903000000000000000e+03,2.903000000000000000e+03,3.103000000000000000e+03,2.702000000000000000e+03,2.602000000000000000e+03,3.203000000000000000e+03,3.303000000000000000e+03,2.402000000000000000e+03,1.801000000000000000e+03,2.702000000000000000e+03,3.904000000000000000e+03,1.901000000000000000e+03,2.202000000000000000e+03,2.202000000000000000e+03,3.503000000000000000e+03,3.103000000000000000e+03,1.701000000000000000e+03,3.503000000000000000e+03,3.003000000000000000e+03,2.202000000000000000e+03,2.402000000000000000e+03,3.603000000000000000e+03,2.202000000000000000e+03,3.303000000000000000e+03,2.702000000000000000e+03,1.101000000000000000e+03,2.002000000000000000e+03,2.402000000000000000e+03,3.103000000000000000e+03,2.903000000000000000e+03,3.003000000000000000e+03,3.704000000000000000e+03,3.403000000000000000e+03,2.903000000000000000e+03,3.003000000000000000e+03,3.503000000000000000e+03,3.403000000000000000e+03,2.702000000000000000e+03,3.403000000000000000e+03,2.102000000000000000e+03,nan
4.795009999999999906e+01,3.103000000000000000e+03,2.903000000000000000e+03,4.004000000000000000e+03,3.203000000000000000e+03,3.303000000000000000e+03,3.704000000000000000e+03,5.205000000000000000e+03,2.903000000000000000e+03,4.404000000000000000e+03,2.202000000000000000e+03,4.705000000000000000e+03,4.705000000000000000e+03,4.404000000000000000e+03,4.204000000000000000e+03,3.003000000000000000e+03,4.104000000000000000e+03,5.506000000000000000e+03,3.704000000000000000e+03,3.403000000000000000e+03,5.105000000000000000e+03,4.304000000000000000e+03,3.904000000000000000e+03,4.605000000000000000e+03,8.910000000000000000e+03,5.205000000000000000e+03,4.104000000000000000e+03,4.805000000000000000e+03,3.203000000000000000e+03,7.408000000000000000e+03,8.810000000000000000e+03,9.011000000000000000e+03,1.702400000000000000e+04,2.323600000000000000e+04,3.105500000000000000e+04,3.626900000000000000e+04,4.519600000000000000e+04,5.242000000000000000e+04,7.370800000000000000e+04,9.250400000000000000e+04,1.144400000000000000e+05,1.614080000000000000e+05,1.886720000000000000e+05,2.214360000000000000e+05,2.595280000000000000e+05,3.025680000000000000e+05,3.424400000000000000e+05,3.691360000000000000e+05,3.957680000000000000e+05,4.322480000000000000e+05,4.754480000000000000e+05,4.948320000000000000e+05,5.533920000000000000e+05,6.046880000000000000e+05,7.052000000000000000e+05,7.893440000000000000e+05,8.636960000000000000e+05,9.815680000000000000e+05,9.797760000000000000e+05,1.035744000000000000e+06,1.190112000000000000e+06,1.290048000000000000e+06,1.510624000000000000e+06,1.626944000000000000e+06,1.751648000000000000e+06,1.825632000000000000e+06,1.793248000000000000e+06,1.841376000000000000e+06,1.839840000000000000e+06,1.841824000000000000e+06,1.792480000000000000e+06,1.760928000000000000e+06,1.822976000000000000e+06,1.715680000000000000e+06,1.638432000000000000e+06,1.678592000000000000e+06,1.494656000000000000e+06,1.469248000000000000e+06,1.402016000000000000e+06,1.384224000000000000e+06,1.380576000000000000e+06,1.418112000000000000e+06,1.408128000000000000e+06,1.508768000000000000e+06,1.501888000000000000e+06,1.487680000000000000e+06,1.469792000000000000e+06,1.860264500000000000e+06,1.384960000000000000e+06,1.493472000000000000e+06,1.435840000000000000e+06,1.432608000000000000e+06,1.504480000000000000e+06,1.307552000000000000e+06,1.266912000000000000e+06,1.162240000000000000e+06,1.131936000000000000e+06,1.266496000000000000e+06,1.092064000000000000e+06,1.276064000000000000e+06,1.078880000000000000e+06,1.073920000000000000e+06,1.043536000000000000e+06,1.021312000000000000e+06,1.254656000000000000e+06,1.131200000000000000e+06,9.967040000000000000e+05,1.551062899999999907e+06,1.304448000000000000e+06,9.790400000000000000e+05,9.884875000000000000e+05,1.462252500000000000e+06,1.562369800000000047e+06,1.046176000000000000e+06,1.202112000000000000e+06,7.549464000000000233e+05,1.611670100000000093e+06,1.418016000000000000e+06,9.930240000000000000e+05,1.162581300000000047e+06,1.323872000000000000e+06,1.120608000000000000e+06,1.448064000000000000e+06,1.276288000000000000e+06,1.226967100000000093e+06,1.198848000000000000e+06,1.125280000000000000e+06,1.832031600000000093e+06,1.936941800000000047e+06,1.112160000000000000e+06,1.237312000000000000e+06,1.578528000000000000e+06,1.887708100000000093e+06,1.365600000000000000e+06,1.874572000000000000e+06,1.287624000000000000e+06,1.302848000000000000e+06,2.067330600000000093e+06,1.434656000000000000e+06,1.267136000000000000e+06,1.485504000000000000e+06,1.915519100000000093e+06,1.306592000000000000e+06,1.732256000000000000e+06,1.771168000000000000e+06,1.374592000000000000e+06,2.363895500000000000e+06,1.896491500000000000e+06,1.527232000000000000e+06,2.068422100000000093e+06,1.726272000000000000e+06,1.728768000000000000e+06,1.671744000000000000e+06,1.574304000000000000e+06,2.303248500000000000e+06,1.596704000000000000e+06,2.140673000000000000e+06,1.856349600000000093e+06,1.882203899999999907e+06,2.292492500000000000e+06,2.064454399999999907e+06,2.287701500000000000e+06,1.685616300000000047e+06,2.006866300000000047e+06,2.052684399999999907e+06,2.048421399999999907e+06,1.856064000000000000e+06,1.596708500000000000e+06,1.353728300000000047e+06,1.877360000000000000e+06,1.607968000000000000e+06,2.220445799999999814e+06,1.633419399999999907e+06,1.951658600000000093e+06,1.619620300000000047e+06,2.153905000000000000e+06,1.825881500000000000e+06,1.692640000000000000e+06,2.180544799999999814e+06,5.677497000000000000e+06,1.624992000000000000e+06,1.775552000000000000e+06,1.743680000000000000e+06,1.433456500000000000e+06,1.817284300000000047e+06,2.417856500000000000e+06,2.890911000000000000e+06,2.308982799999999814e+06,1.713954500000000000e+06,2.014720000000000000e+06,2.329662299999999814e+06,1.960992000000000000e+06,2.618850000000000000e+06,2.024768000000000000e+06,2.047328000000000000e+06,2.012463000000000000e+06,2.091936000000000000e+06,2.185592000000000000e+06,1.961642600000000093e+06,2.102464000000000000e+06,2.233752299999999814e+06,2.104636500000000000e+06,1.807456000000000000e+06,2.187328000000000000e+06,2.535191000000000000e+06,2.874154299999999814e+06,2.744523000000000000e+06,2.455758000000000000e+06,2.349752000000000000e+06,2.089184000000000000e+06,2.238080000000000000e+06,2.101540799999999814e+06,2.407620299999999814e+06,2.749817299999999814e+06,2.156091500000000000e+06,2.249459799999999814e+06,2.197452799999999814e+06,2.547072000000000000e+06,2.347882500000000000e+06,2.093686500000000000e+06,2.221814799999999814e+06,2.501568000000000000e+06,2.850677000000000000e+06,2.289792000000000000e+06,2.333056000000000000e+06,2.501838000000000000e+06,2.624893500000000000e+06,2.948864000000000000e+06,2.329216000000000000e+06,2.306344299999999814e+06,2.620152299999999814e+06,2.550464000000000000e+06,2.714077299999999814e+06,2.332526299999999814e+06,2.645299000000000000e+06,2.244688500000000000e+06,2.460672000000000000e+06,2.564352000000000000e+06,2.792171000000000000e+06,2.703552000000000000e+06,2.436928000000000000e+06,2.657348000000000000e+06,2.304576000000000000e+06,2.449322000000000000e+06,2.411904000000000000e+06,2.850880000000000000e+06,2.411456000000000000e+06,2.504080299999999814e+06,2.293632000000000000e+06,2.285567500000000000e+06,2.343128500000000000e+06,2.458100000000000000e+06,2.197954000000000000e+06,2.615706000000000000e+06,2.336000000000000000e+06,2.311920299999999814e+06,2.317901000000000000e+06,2.495552000000000000e+06,2.444480000000000000e+06,2.753806000000000000e+06,2.251068799999999814e+06,2.477824000000000000e+06,2.854302000000000000e+06,2.473792000000000000e+06,2.397504000000000000e+06,2.258597000000000000e+06,2.686920799999999814e+06,2.347086799999999814e+06,2.462217299999999814e+06,2.193628500000000000e+06,2.624668799999999814e+06,2.887856799999999814e+06,2.567680000000000000e+06,2.280455000000000000e+06,2.486577000000000000e+06,2.843681500000000000e+06,2.601117299999999814e+06,2.588224000000000000e+06,2.814756500000000000e+06,2.766976000000000000e+06,2.950969299999999814e+06,2.737472000000000000e+06,3.133539799999999814e+06,2.737715000000000000e+06,2.783808000000000000e+06,2.505685500000000000e+06,2.489404000000000000e+06,2.771008000000000000e+06,2.724096000000000000e+06,2.709444299999999814e+06,2.990243299999999814e+06,2.619857299999999814e+06,3.100689000000000000e+06,2.358070299999999814e+06,2.717952000000000000e+06,2.827840000000000000e+06,2.586176000000000000e+06,2.834368000000000000e+06,2.370847299999999814e+06,3.187600799999999814e+06,2.651840000000000000e+06,2.833850500000000000e+06,2.734592000000000000e+06,2.796608000000000000e+06,2.906819000000000000e+06,2.639154000000000000e+06,2.578112000000000000e+06,2.623949500000000000e+06,2.467456000000000000e+06,3.043077799999999814e+06,2.829312000000000000e+06,2.621701000000000000e+06,2.757177799999999814e+06,2.587212799999999814e+06,2.765696000000000000e+06,2.644800000000000000e+06,2.516420299999999814e+06,2.452928000000000000e+06,2.631360000000000000e+06,2.824832000000000000e+06,2.718080000000000000e+06,2.516059799999999814e+06,3.231657000000000000e+06,2.511936000000000000e+06,2.795338500000000000e+06,2.818837799999999814e+06,2.438319000000000000e+06,2.270268000000000000e+06,2.945519799999999814e+06,2.888522500000000000e+06,2.661760000000000000e+06,2.872338000000000000e+06,2.857688500000000000e+06,2.548160000000000000e+06,2.637056000000000000e+06,2.631616000000000000e+06,2.868160000000000000e+06,2.722460500000000000e+06,2.826613000000000000e+06,2.850945299999999814e+06,3.127431500000000000e+06,2.945934299999999814e+06,3.197805000000000000e+06,2.923141799999999814e+06,2.580062299999999814e+06,2.525331299999999814e+06,3.244492000000000000e+06,2.653783000000000000e+06,2.664066299999999814e+06,3.224873000000000000e+06,2.641344000000000000e+06,2.664522000000000000e+06,2.593466000000000000e+06,2.668672000000000000e+06,2.733952000000000000e+06,2.800574299999999814e+06,3.102474500000000000e+06,2.869210500000000000e+06,2.933206000000000000e+06,2.910231500000000000e+06,2.480320000000000000e+06,2.289462500000000000e+06,2.693760000000000000e+06,2.388981500000000000e+06,2.341400500000000000e+06,2.201920000000000000e+06,2.695397500000000000e+06,2.810402000000000000e+06,3.487348500000000000e+06,2.884257000000000000e+06,2.950592000000000000e+06,3.153088000000000000e+06,2.749675500000000000e+06,3.121977299999999814e+06,2.840964299999999814e+06,2.779805500000000000e+06,2.941678500000000000e+06,3.250113799999999814e+06,3.637655000000000000e+06,2.594643000000000000e+06,2.786237799999999814e+06,2.829654000000000000e+06,2.684864000000000000e+06,3.409323799999999814e+06,3.207002000000000000e+06,2.632340500000000000e+06,2.911491799999999814e+06,2.287890799999999814e+06,2.618600000000000000e+06,2.633971500000000000e+06,4.527534000000000000e+06,3.286609500000000000e+06,2.411776000000000000e+06,2.630098500000000000e+06,2.320512000000000000e+06,2.150784000000000000e+06,2.417088000000000000e+06,3.191130000000000000e+06,2.753403000000000000e+06,2.037227300000000047e+06,2.168521500000000000e+06,2.224000000000000000e+06,2.520128000000000000e+06,2.618094000000000000e+06,2.604288000000000000e+06,2.009362500000000000e+06,2.773278000000000000e+06,3.222930000000000000e+06,3.274684500000000000e+06,3.537273000000000000e+06,2.848882500000000000e+06,2.315755500000000000e+06,3.199080000000000000e+06,3.302509500000000000e+06,3.461668500000000000e+06,3.226905000000000000e+06,3.314434500000000000e+06,2.888712000000000000e+06,3.513423000000000000e+06,2.451024799999999814e+06,2.532672000000000000e+06,3.099546000000000000e+06,2.510729299999999814e+06,2.673823500000000000e+06,2.992141500000000000e+06,1.917858000000000000e+06,2.474914500000000000e+06,2.486839500000000000e+06,2.610144000000000000e+06,3.119500500000000000e+06,2.590308799999999814e+06,3.079671000000000000e+06,2.435124799999999814e+06,3.159250500000000000e+06,2.618094000000000000e+06,2.813107500000000000e+06,2.224211299999999814e+06,3.195105000000000000e+06,3.099546000000000000e+06,2.761353000000000000e+06,2.673823500000000000e+06,2.793232500000000000e+06,2.781228000000000000e+06,2.880762000000000000e+06,2.307805500000000000e+06,2.948416500000000000e+06,2.649973500000000000e+06,2.864862000000000000e+06,3.039921000000000000e+06,3.760111500000000000e+06,2.892160000000000000e+06,3.035946000000000000e+06,2.924487000000000000e+06,2.821057500000000000e+06,3.143350500000000000e+06,3.943120500000000000e+06,3.095571000000000000e+06,2.813107500000000000e+06,3.019966500000000000e+06,3.055821000000000000e+06,2.713653000000000000e+06,2.526629299999999814e+06,3.163225500000000000e+06,2.916537000000000000e+06,2.196386299999999814e+06,3.322384500000000000e+06,2.944441500000000000e+06,2.844907500000000000e+06,2.968291500000000000e+06,3.242805000000000000e+06,2.638048500000000000e+06,3.966970500000000000e+06,3.366189000000000000e+06,2.908587000000000000e+06,2.960341500000000000e+06,2.623488000000000000e+06,2.717628000000000000e+06,2.801182500000000000e+06,2.972266500000000000e+06,2.928462000000000000e+06,2.781228000000000000e+06,2.558469000000000000e+06,3.103600500000000000e+06,2.912562000000000000e+06,2.784512000000000000e+06,2.578344000000000000e+06,2.701648500000000000e+06,2.526629299999999814e+06,3.027996000000000000e+06,2.689723500000000000e+06,2.880762000000000000e+06,2.761353000000000000e+06,2.279940799999999814e+06,2.749428000000000000e+06,3.175150500000000000e+06,2.677798500000000000e+06,2.952391500000000000e+06,2.904612000000000000e+06,2.315755500000000000e+06,2.976241500000000000e+06,2.327680500000000000e+06,3.573048000000000000e+06,2.713653000000000000e+06,2.968291500000000000e+06,3.374139000000000000e+06,2.777253000000000000e+06,3.151300500000000000e+06,2.920512000000000000e+06,3.207030000000000000e+06,3.413889000000000000e+06,2.932437000000000000e+06,3.346314000000000000e+06,2.375420299999999814e+06,3.477568500000000000e+06,4.052485000000000000e+06,3.694160000000000000e+06,3.214980000000000000e+06,6.133036000000000000e+06,2.904447500000000000e+06,3.718227000000000000e+06,3.795886500000000000e+06,3.821642000000000000e+06,3.155916500000000000e+06,3.307857000000000000e+06,3.723116799999999814e+06,4.784200500000000000e+06,3.357741799999999814e+06,3.887989000000000000e+06,3.387329500000000000e+06,3.497262799999999814e+06,4.521857000000000000e+06,3.436287299999999814e+06,2.961805500000000000e+06,3.353321299999999814e+06,3.305235299999999814e+06,3.178146500000000000e+06,3.179247000000000000e+06,2.938075500000000000e+06,3.752064500000000000e+06,3.307071000000000000e+06,2.590630500000000000e+06,2.514545000000000000e+06,2.448667500000000000e+06,2.468928000000000000e+06,1.959552000000000000e+06,2.120896000000000000e+06,1.800352000000000000e+06,1.696768000000000000e+06,1.524096000000000000e+06,1.549792000000000000e+06,1.376416000000000000e+06,1.297504000000000000e+06,1.091424000000000000e+06,1.015424000000000000e+06,9.547840000000000000e+05,7.603200000000000000e+05,6.577760000000000000e+05,5.682080000000000000e+05,5.486560000000000000e+05,4.713520000000000000e+05,4.505600000000000000e+05,3.628160000000000000e+05,3.140560000000000000e+05,2.592240000000000000e+05,2.206280000000000000e+05,1.697840000000000000e+05,1.254160000000000000e+05,9.723200000000000000e+04,7.019200000000000000e+04,7.169800000000000000e+04,4.389100000000000000e+04,6.386500000000000000e+04,2.945100000000000000e+04,2.273500000000000000e+04,1.842600000000000000e+04,1.441900000000000000e+04,1.281600000000000000e+04,9.912000000000000000e+03,8.510000000000000000e+03,7.008000000000000000e+03,6.807000000000000000e+03,5.205000000000000000e+03,5.606000000000000000e+03,5.005000000000000000e+03,4.204000000000000000e+03,4.204000000000000000e+03,4.505000000000000000e+03,4.905000000000000000e+03,5.306000000000000000e+03,3.804000000000000000e+03,3.403000000000000000e+03,4.104000000000000000e+03,9.912000000000000000e+03,3.603000000000000000e+03,3.303000000000000000e+03,3.804000000000000000e+03,2.602000000000000000e+03,3.303000000000000000e+03,5.105000000000000000e+03,6.006000000000000000e+03,5.406000000000000000e+03,4.505000000000000000e+03,4.204000000000000000e+03,4.304000000000000000e+03,4.204000000000000000e+03,3.103000000000000000e+03,3.904000000000000000e+03,5.506000000000000000e+03,4.304000000000000000e+03,4.805000000000000000e+03,3.603000000000000000e+03,2.602000000000000000e+03,3.804000000000000000e+03,4.004000000000000000e+03,3.503000000000000000e+03,3.904000000000000000e+03,2.402000000000000000e+03,7.208000000000000000e+03,5.994900000000000000e+04,2.538520000000000000e+05,5.188560000000000000e+05,8.650560000000000000e+05,1.143360000000000000e+06,1.347936000000000000e+06,1.638208000000000000e+06,1.936128000000000000e+06,1.872608000000000000e+06,2.955706500000000000e+06,2.723648000000000000e+06,2.860488000000000000e+06,2.598720000000000000e+06,2.683029000000000000e+06,3.326992000000000000e+06,3.233092000000000000e+06,3.068076799999999814e+06,2.676167500000000000e+06,5.574869000000000000e+06,2.948525000000000000e+06,2.857603299999999814e+06,2.710150299999999814e+06,2.697474299999999814e+06,3.271021500000000000e+06,2.882580500000000000e+06,2.771353500000000000e+06,3.524896500000000000e+06,3.639860500000000000e+06,3.276903799999999814e+06,2.996444000000000000e+06,3.016583000000000000e+06,2.380070500000000000e+06,3.212452500000000000e+06,3.375458299999999814e+06,2.562894000000000000e+06,3.192605799999999814e+06,3.005086000000000000e+06,3.906517500000000000e+06,2.374898000000000000e+06,3.469637500000000000e+06,2.959955299999999814e+06,2.901596000000000000e+06,3.049658000000000000e+06,5.014259500000000000e+06,3.165338299999999814e+06,2.705545799999999814e+06,2.831869000000000000e+06,2.721990500000000000e+06,2.997393500000000000e+06,2.936443000000000000e+06,3.632149799999999814e+06,3.379117500000000000e+06,2.644240799999999814e+06,3.298295000000000000e+06,2.777846000000000000e+06,2.608505000000000000e+06,3.159531500000000000e+06,2.407168000000000000e+06,2.824305000000000000e+06,3.170073500000000000e+06,2.242640799999999814e+06,2.991168000000000000e+06,2.796794299999999814e+06,2.768485799999999814e+06,2.907982500000000000e+06,3.328639799999999814e+06,2.252352000000000000e+06,2.630032500000000000e+06,2.543993500000000000e+06,2.106153299999999814e+06,2.993363000000000000e+06,3.529636799999999814e+06,4.202322000000000000e+06,2.755275000000000000e+06,2.133344000000000000e+06,3.233230000000000000e+06,2.668710500000000000e+06,3.843922000000000000e+06,2.508885000000000000e+06,2.847085299999999814e+06,2.874660799999999814e+06,2.727365000000000000e+06,2.999764799999999814e+06,3.376292799999999814e+06,3.455952299999999814e+06,3.402979500000000000e+06,3.374377500000000000e+06,2.344960000000000000e+06,2.849030500000000000e+06,2.982386000000000000e+06,2.235639799999999814e+06,2.357910500000000000e+06,2.237196799999999814e+06,2.384268500000000000e+06,2.472925000000000000e+06,2.618674000000000000e+06,2.791539000000000000e+06,2.875749799999999814e+06,3.612898500000000000e+06,2.630173000000000000e+06,3.487896000000000000e+06,2.958205500000000000e+06,3.625326000000000000e+06,2.454368500000000000e+06,2.726168500000000000e+06,2.565771299999999814e+06,3.008731500000000000e+06,3.005668500000000000e+06,2.489870299999999814e+06,3.279701299999999814e+06,3.001259500000000000e+06,2.957133000000000000e+06,3.179151000000000000e+06,3.436540799999999814e+06,3.763530500000000000e+06,2.574777299999999814e+06,3.273837299999999814e+06,3.497102000000000000e+06,2.631504000000000000e+06,2.968586000000000000e+06,2.637742000000000000e+06,2.386045799999999814e+06,3.414508299999999814e+06,2.857733000000000000e+06,3.058695299999999814e+06,2.820585000000000000e+06,3.517965000000000000e+06,3.590613299999999814e+06,3.420859799999999814e+06,2.695910000000000000e+06,2.985834000000000000e+06,2.306395299999999814e+06,3.271778000000000000e+06,2.718456299999999814e+06,2.778025299999999814e+06,3.029097299999999814e+06,2.351224000000000000e+06,2.717820299999999814e+06,2.417347500000000000e+06,3.461062500000000000e+06,2.650928299999999814e+06,3.391726500000000000e+06,3.797739000000000000e+06,3.597661799999999814e+06,4.610301000000000000e+06,3.841403000000000000e+06,3.763694500000000000e+06,3.561241299999999814e+06,2.670059799999999814e+06,2.450220500000000000e+06,2.851752799999999814e+06,3.764938500000000000e+06,3.444684299999999814e+06,4.007585000000000000e+06,3.122139500000000000e+06,3.110172799999999814e+06,2.487771000000000000e+06,2.403693299999999814e+06,2.420509000000000000e+06,2.886837799999999814e+06,3.020247000000000000e+06,3.478179000000000000e+06,2.900314500000000000e+06,2.168382500000000000e+06,2.657391000000000000e+06,2.541134000000000000e+06,2.092293399999999907e+06,2.202996000000000000e+06,2.531141299999999814e+06,2.705489799999999814e+06,3.789955500000000000e+06,2.267973000000000000e+06,2.606536799999999814e+06,2.607261000000000000e+06,2.455471000000000000e+06,2.535334500000000000e+06,3.508014000000000000e+06,2.789724500000000000e+06,2.874154299999999814e+06,2.891646299999999814e+06,3.645894500000000000e+06,3.636362000000000000e+06,4.400606000000000000e+06,3.074297299999999814e+06,3.312434299999999814e+06,2.916241799999999814e+06,3.257186299999999814e+06,2.951541299999999814e+06,2.770718299999999814e+06,2.837388799999999814e+06,2.532345000000000000e+06,2.444883799999999814e+06,3.523928000000000000e+06,2.441984000000000000e+06,2.584029299999999814e+06,3.098495799999999814e+06,2.807521500000000000e+06,3.519824799999999814e+06,2.146432000000000000e+06,2.662014500000000000e+06,2.475690500000000000e+06,2.580227799999999814e+06,3.011936500000000000e+06,2.632334000000000000e+06,3.167852299999999814e+06,3.759290000000000000e+06,2.703411299999999814e+06,3.081789799999999814e+06,3.409501299999999814e+06,2.717886000000000000e+06,2.644192799999999814e+06,3.752792500000000000e+06,2.641901000000000000e+06,2.685845000000000000e+06,2.613035299999999814e+06,3.142031000000000000e+06,2.225391000000000000e+06,2.481067500000000000e+06,2.279246299999999814e+06,2.828085500000000000e+06,1.942321600000000093e+06,2.666569299999999814e+06,2.030459500000000000e+06,4.265945500000000000e+06,2.356239799999999814e+06,2.322398299999999814e+06,2.676574799999999814e+06,2.360763500000000000e+06,2.284928000000000000e+06,2.756543500000000000e+06,2.736244000000000000e+06,2.372193000000000000e+06,2.449949000000000000e+06,2.657430299999999814e+06,2.830233000000000000e+06,2.703973500000000000e+06,2.835610500000000000e+06,3.126874299999999814e+06,2.393997799999999814e+06,2.444408500000000000e+06,2.512538500000000000e+06,1.471736000000000000e+06,2.746480500000000000e+06,1.979968000000000000e+06,2.048689500000000000e+06,2.932366500000000000e+06,2.874028000000000000e+06,2.559137000000000000e+06,3.012837799999999814e+06,2.715825500000000000e+06,2.410027799999999814e+06,2.691198000000000000e+06,3.797110500000000000e+06,2.368320000000000000e+06,2.775924299999999814e+06,2.337554000000000000e+06,2.317565299999999814e+06,2.774886799999999814e+06,3.397342500000000000e+06,2.296664299999999814e+06,2.274282000000000000e+06,2.013453500000000000e+06,2.677645000000000000e+06,3.159532500000000000e+06,2.752569000000000000e+06,3.044139500000000000e+06,2.592640299999999814e+06,2.851018500000000000e+06,2.552147000000000000e+06,2.763446500000000000e+06,3.093774299999999814e+06,3.422050500000000000e+06,2.528266500000000000e+06,3.194425500000000000e+06,3.105562000000000000e+06,2.731286299999999814e+06,3.663664299999999814e+06,2.449747799999999814e+06,4.153394000000000000e+06,3.096659000000000000e+06,2.457438299999999814e+06,3.023979000000000000e+06,3.033629799999999814e+06,2.203358000000000000e+06,3.269923799999999814e+06,3.270054500000000000e+06,3.235083000000000000e+06,3.459436299999999814e+06,2.642754799999999814e+06,3.088129000000000000e+06,2.913522000000000000e+06,3.378105000000000000e+06,2.306992299999999814e+06,2.613737500000000000e+06,2.531236000000000000e+06,3.210335799999999814e+06,2.784475000000000000e+06,2.560732000000000000e+06,2.569905000000000000e+06,2.778008299999999814e+06,3.585019000000000000e+06,2.402515299999999814e+06,3.167696500000000000e+06,3.295770500000000000e+06,4.279161000000000000e+06,3.887962000000000000e+06,2.825658000000000000e+06,4.353579500000000000e+06,3.096819500000000000e+06,3.640480799999999814e+06,3.057277000000000000e+06,3.187635000000000000e+06,2.973621299999999814e+06,3.116079299999999814e+06,3.094859799999999814e+06,2.295863500000000000e+06,3.024917500000000000e+06,3.273102299999999814e+06,3.164000500000000000e+06,2.988320500000000000e+06,3.131514799999999814e+06,2.331108000000000000e+06,2.875324000000000000e+06,3.101421500000000000e+06,3.767861299999999814e+06,2.837001000000000000e+06,3.268833000000000000e+06,2.972848000000000000e+06,3.088995000000000000e+06,2.681163000000000000e+06,3.046792000000000000e+06,2.978784500000000000e+06,4.644661500000000000e+06,3.035494799999999814e+06,4.096314000000000000e+06,3.114375799999999814e+06,3.367081299999999814e+06,3.394894500000000000e+06,3.559297500000000000e+06,3.286596000000000000e+06,3.040352299999999814e+06,2.195856500000000000e+06,3.070251799999999814e+06,3.886506000000000000e+06,2.987959799999999814e+06,3.564516500000000000e+06,3.150215299999999814e+06,3.688800000000000000e+06,3.666694500000000000e+06,4.119786299999999814e+06,3.789955500000000000e+06,3.611531500000000000e+06,3.526484500000000000e+06,3.709174299999999814e+06,2.739492500000000000e+06,3.213397799999999814e+06,2.721953000000000000e+06,3.668799799999999814e+06,3.264773000000000000e+06,2.868910799999999814e+06,3.361455000000000000e+06,3.184087500000000000e+06,4.328899500000000000e+06,3.256837000000000000e+06,3.118413299999999814e+06,3.515529500000000000e+06,3.216787000000000000e+06,2.841653299999999814e+06,3.102700299999999814e+06,3.643217000000000000e+06,3.973974299999999814e+06,3.369310000000000000e+06,3.156477000000000000e+06,3.345817000000000000e+06,3.811958500000000000e+06,3.351836299999999814e+06,3.191042799999999814e+06,3.319800000000000000e+06,2.774820799999999814e+06,3.244775000000000000e+06,3.060416000000000000e+06,2.981543500000000000e+06,3.299167299999999814e+06,3.023979000000000000e+06,3.581196000000000000e+06,3.593526500000000000e+06,4.646429000000000000e+06,3.126246000000000000e+06,4.305979500000000000e+06,3.421300500000000000e+06,3.164830500000000000e+06,3.385007799999999814e+06,3.174057299999999814e+06,3.983760500000000000e+06,3.666712799999999814e+06,3.424208799999999814e+06,3.286322799999999814e+06,3.275146799999999814e+06,3.321135000000000000e+06,3.160598500000000000e+06,3.890178299999999814e+06,3.651289000000000000e+06,5.014030000000000000e+06,3.769674000000000000e+06,3.916188000000000000e+06,3.118011000000000000e+06,3.814539000000000000e+06,2.648060299999999814e+06,3.400478000000000000e+06,3.129617500000000000e+06,3.795106500000000000e+06,3.436137000000000000e+06,3.133927500000000000e+06,3.894518299999999814e+06,3.491118500000000000e+06,3.744489500000000000e+06,4.578896500000000000e+06,2.912736000000000000e+06,3.876996500000000000e+06,3.647040000000000000e+06,4.040721299999999814e+06,3.693002000000000000e+06,2.970329000000000000e+06,3.592394000000000000e+06,3.477914299999999814e+06,2.845276000000000000e+06,2.696202000000000000e+06,3.123331799999999814e+06,2.784903500000000000e+06,2.652355500000000000e+06,2.573440000000000000e+06,2.975008000000000000e+06,2.329664000000000000e+06,2.833628000000000000e+06,3.131416000000000000e+06,2.823786000000000000e+06,4.374404000000000000e+06,3.604629000000000000e+06,3.417738799999999814e+06,3.313310000000000000e+06,2.573407000000000000e+06,2.547837799999999814e+06,2.708640000000000000e+06,3.476453500000000000e+06,3.112571799999999814e+06,2.699310500000000000e+06,3.175939799999999814e+06,2.857503000000000000e+06,3.359752500000000000e+06,3.279140000000000000e+06,3.905144000000000000e+06,3.626576500000000000e+06,3.112710799999999814e+06,3.992176500000000000e+06,3.192737299999999814e+06,3.378829500000000000e+06,3.717784500000000000e+06,2.998130799999999814e+06,3.002802500000000000e+06,3.749260799999999814e+06,3.246322799999999814e+06,3.571519000000000000e+06,3.048525799999999814e+06,2.854208000000000000e+06,3.210648000000000000e+06,4.255776000000000000e+06,4.079895299999999814e+06,4.385721500000000000e+06,4.006091799999999814e+06,5.290939000000000000e+06,3.845068500000000000e+06,3.189832299999999814e+06,3.360366299999999814e+06,3.505854000000000000e+06,5.265881000000000000e+06,3.643217000000000000e+06,2.734508000000000000e+06,3.548082799999999814e+06,3.471186299999999814e+06,2.795101799999999814e+06,2.987063299999999814e+06,2.988850299999999814e+06,3.390592799999999814e+06,3.016134799999999814e+06,3.670574000000000000e+06,2.897457000000000000e+06,2.710660299999999814e+06,3.423468799999999814e+06,3.192632500000000000e+06,3.822843000000000000e+06,3.494833500000000000e+06,2.365722299999999814e+06,3.038970000000000000e+06,3.221988500000000000e+06,2.637000500000000000e+06,2.905117299999999814e+06,3.086563500000000000e+06,2.987426299999999814e+06,2.842551500000000000e+06,2.608206000000000000e+06,4.083053500000000000e+06,2.948821000000000000e+06,3.666711000000000000e+06,2.908519299999999814e+06,3.539930500000000000e+06,4.581159500000000000e+06,3.615685000000000000e+06,2.978416500000000000e+06,4.336386500000000000e+06,3.346963500000000000e+06,3.127909799999999814e+06,3.348268000000000000e+06,3.301118799999999814e+06,3.197980500000000000e+06,3.898382299999999814e+06,3.462342799999999814e+06,3.301574299999999814e+06,2.933894000000000000e+06,3.523653799999999814e+06,3.643259500000000000e+06,3.727605000000000000e+06,3.841937000000000000e+06,3.645908299999999814e+06,3.109764799999999814e+06,3.002256500000000000e+06,3.641806299999999814e+06,3.267291000000000000e+06,3.533805000000000000e+06,3.439054500000000000e+06,3.612625299999999814e+06,4.148683000000000000e+06,3.822327000000000000e+06,4.363534500000000000e+06,4.308411000000000000e+06,3.578534799999999814e+06,3.492897000000000000e+06,3.184990000000000000e+06,3.845269799999999814e+06,3.873075799999999814e+06,3.124411000000000000e+06,3.967614299999999814e+06,3.928892500000000000e+06,3.319471000000000000e+06,3.673536000000000000e+06,3.441607500000000000e+06,3.088343799999999814e+06,2.827009500000000000e+06,3.305258000000000000e+06,3.921141799999999814e+06,3.983751000000000000e+06,3.634858799999999814e+06,3.207907799999999814e+06,3.501059500000000000e+06,3.399544799999999814e+06,4.576489000000000000e+06,3.950670799999999814e+06,3.535482000000000000e+06,3.702566000000000000e+06,3.639029000000000000e+06,4.314739000000000000e+06,3.241582500000000000e+06,4.614376000000000000e+06,3.116630299999999814e+06,3.794478299999999814e+06,3.086930000000000000e+06,3.752749000000000000e+06,3.861863500000000000e+06,3.314058799999999814e+06,2.970137799999999814e+06,3.604630500000000000e+06,3.093628799999999814e+06,4.301044000000000000e+06,3.596422500000000000e+06,4.082617799999999814e+06,3.677780500000000000e+06,3.610196299999999814e+06,4.158512799999999814e+06,3.555359799999999814e+06,3.830704000000000000e+06,3.228194000000000000e+06,3.805652000000000000e+06,3.358114000000000000e+06,3.916484799999999814e+06,2.980136299999999814e+06,3.734502000000000000e+06,3.111287299999999814e+06,2.366272000000000000e+06,3.471610500000000000e+06,3.475099799999999814e+06,2.984094000000000000e+06,3.439637000000000000e+06,4.086832500000000000e+06,3.214617799999999814e+06,3.370576299999999814e+06,3.078303500000000000e+06,3.515522500000000000e+06,3.467804299999999814e+06,3.475315500000000000e+06,4.139512500000000000e+06,3.912642299999999814e+06,4.624954000000000000e+06,4.414961000000000000e+06,2.991588799999999814e+06,3.097893000000000000e+06,3.017356000000000000e+06,3.782724000000000000e+06,3.619350000000000000e+06,3.836368299999999814e+06,3.601134500000000000e+06,3.859567299999999814e+06,2.932748000000000000e+06,3.803982799999999814e+06,3.516753500000000000e+06,3.679005000000000000e+06,3.766133000000000000e+06,4.771394500000000000e+06,3.852420000000000000e+06,3.563070500000000000e+06,3.050939000000000000e+06,4.023818500000000000e+06,3.301574299999999814e+06,3.142237299999999814e+06,3.578065799999999814e+06,3.386835000000000000e+06,3.927190799999999814e+06,3.697081299999999814e+06,4.153488500000000000e+06,3.471818500000000000e+06,2.801391000000000000e+06,4.054842799999999814e+06,4.365228000000000000e+06,2.795689000000000000e+06,4.197812500000000000e+06,3.211342500000000000e+06,4.427903500000000000e+06,3.986011799999999814e+06,3.803465299999999814e+06,3.876204799999999814e+06,2.717836500000000000e+06,3.058454500000000000e+06,3.509715000000000000e+06,3.210335799999999814e+06,3.126246000000000000e+06,4.278506000000000000e+06,3.471909000000000000e+06,3.054312500000000000e+06,2.801998000000000000e+06,3.962458500000000000e+06,3.947803799999999814e+06,3.729072299999999814e+06,2.954905500000000000e+06,3.368313799999999814e+06,3.638562000000000000e+06,4.171756299999999814e+06,4.000576299999999814e+06,3.431690500000000000e+06,3.181711000000000000e+06,2.823235299999999814e+06,3.978547799999999814e+06,2.864080799999999814e+06,2.929131799999999814e+06,3.407185299999999814e+06,3.311183500000000000e+06,3.029572000000000000e+06,3.800337000000000000e+06,3.028246799999999814e+06,3.028742500000000000e+06,2.731222799999999814e+06,4.018804500000000000e+06,4.124350500000000000e+06,4.874053000000000000e+06,2.800574299999999814e+06,2.984940500000000000e+06,3.074817500000000000e+06,3.292389000000000000e+06,2.842735299999999814e+06,3.158104799999999814e+06,4.273204500000000000e+06,3.405217299999999814e+06,2.972622000000000000e+06,3.515886500000000000e+06,3.531143000000000000e+06,2.747650500000000000e+06,3.511909000000000000e+06,3.077941000000000000e+06,3.474755299999999814e+06,3.842714000000000000e+06,3.358731299999999814e+06,3.566392500000000000e+06,2.822165500000000000e+06,4.588832500000000000e+06,2.655747799999999814e+06,3.436110000000000000e+06,3.381276000000000000e+06,2.938579000000000000e+06,2.810170500000000000e+06,2.759184799999999814e+06,3.376248799999999814e+06,4.090359500000000000e+06,3.260035000000000000e+06,3.468087000000000000e+06,3.656960500000000000e+06,2.356594799999999814e+06,3.035026299999999814e+06,3.104384299999999814e+06,3.549702500000000000e+06,2.736431000000000000e+06,2.766317299999999814e+06,3.077969000000000000e+06,3.395355500000000000e+06,2.408604299999999814e+06,3.423035000000000000e+06,2.911558799999999814e+06,3.101412000000000000e+06,3.419685000000000000e+06,3.656955799999999814e+06,3.170449000000000000e+06,3.525490799999999814e+06,3.823320500000000000e+06,3.391257299999999814e+06,2.881628799999999814e+06,2.889045000000000000e+06,3.101412000000000000e+06,4.639359500000000000e+06,3.364869500000000000e+06,2.891164799999999814e+06,2.039771300000000047e+06,2.862071000000000000e+06,3.270217500000000000e+06,2.498698500000000000e+06,2.487362500000000000e+06,2.527016299999999814e+06,3.429069799999999814e+06,3.160489000000000000e+06,3.057277000000000000e+06,2.659037799999999814e+06,2.347392799999999814e+06,3.487922299999999814e+06,3.151782000000000000e+06,2.231195799999999814e+06,3.417738799999999814e+06,2.375230500000000000e+06,3.649963500000000000e+06,2.932426500000000000e+06,3.623782000000000000e+06,2.795871000000000000e+06,2.198858500000000000e+06,2.743464299999999814e+06,2.383716299999999814e+06,2.513883500000000000e+06,2.634348799999999814e+06,2.823775000000000000e+06,2.184256000000000000e+06,2.704347500000000000e+06,3.143424299999999814e+06,3.530524000000000000e+06,2.850235500000000000e+06,2.776660000000000000e+06,2.955534799999999814e+06,2.730298799999999814e+06,2.876604299999999814e+06,2.749706000000000000e+06,2.979119299999999814e+06,3.021242799999999814e+06,3.217431000000000000e+06,2.257893500000000000e+06,3.625271299999999814e+06,1.983481500000000000e+06,3.414753500000000000e+06,2.331108000000000000e+06,2.800655299999999814e+06,2.612890799999999814e+06,2.491000000000000000e+06,2.799296500000000000e+06,3.265772799999999814e+06,2.532059799999999814e+06,3.550870500000000000e+06,2.895861799999999814e+06,3.428573299999999814e+06,2.474755299999999814e+06,3.151734000000000000e+06,3.078303500000000000e+06,2.778993299999999814e+06,2.872286299999999814e+06,2.471014000000000000e+06,2.578509500000000000e+06,4.905092000000000000e+06,2.998908799999999814e+06,2.850728799999999814e+06,2.885779299999999814e+06,2.992748500000000000e+06,2.635132500000000000e+06,2.949107000000000000e+06,2.653410500000000000e+06,2.680707500000000000e+06,2.933538500000000000e+06,2.680586000000000000e+06,3.301661500000000000e+06,2.792832000000000000e+06,2.324076000000000000e+06,3.115377000000000000e+06,2.617024000000000000e+06,2.623624299999999814e+06,2.515963299999999814e+06,2.902007799999999814e+06,2.943954799999999814e+06,2.818837799999999814e+06,2.205760000000000000e+06,2.414202299999999814e+06,2.413504000000000000e+06,1.757423300000000047e+06,2.216681500000000000e+06,2.043456000000000000e+06,2.279026799999999814e+06,2.107217500000000000e+06,2.331008000000000000e+06,1.971456000000000000e+06,2.326428799999999814e+06,3.632513500000000000e+06,2.354816000000000000e+06,2.083616000000000000e+06,2.197952000000000000e+06,2.211392000000000000e+06,1.885344000000000000e+06,1.994528000000000000e+06,1.513859100000000093e+06,1.500576000000000000e+06,1.499072000000000000e+06,1.228576000000000000e+06,8.983040000000000000e+05,7.997600000000000000e+05,6.013920000000000000e+05,4.387920000000000000e+05,3.389840000000000000e+05,2.787040000000000000e+05,1.999920000000000000e+05,1.574720000000000000e+05,1.401280000000000000e+05,8.456200000000000000e+04,7.360800000000000000e+04,5.161800000000000000e+04,3.636900000000000000e+04,4.028000000000000000e+04,3.336100000000000000e+04,2.774600000000000000e+04,2.053100000000000000e+04,1.922800000000000000e+04,9.912000000000000000e+03,8.810000000000000000e+03,6.507000000000000000e+03,6.908000000000000000e+03,8.910000000000000000e+03,5.606000000000000000e+03,7.008000000000000000e+03,4.204000000000000000e+03,1.051300000000000000e+04,1.021200000000000000e+04,8.710000000000000000e+03,7.308000000000000000e+03,7.008000000000000000e+03,6.107000000000000000e+03,5.406000000000000000e+03,9.011000000000000000e+03,4.004000000000000000e+03,6.207000000000000000e+03,2.223400000000000000e+04,6.607000000000000000e+03,5.806000000000000000e+03,7.008000000000000000e+03,7.019200000000000000e+04,9.011000000000000000e+03,8.410000000000000000e+03,1.512000000000000000e+04,5.506000000000000000e+03,5.205000000000000000e+03,1.512000000000000000e+04,1.512000000000000000e+04,1.782500000000000000e+04,3.205700000000000000e+04,1.431900000000000000e+04,4.605000000000000000e+03,1.572100000000000000e+04,4.805000000000000000e+03,9.311000000000000000e+03,5.151700000000000000e+04,9.411000000000000000e+03,3.203000000000000000e+03,1.901000000000000000e+03,5.406000000000000000e+03,5.205000000000000000e+03,4.705000000000000000e+03,5.606000000000000000e+03,2.502000000000000000e+03,1.901000000000000000e+03,1.401000000000000000e+03,3.303000000000000000e+03,1.801000000000000000e+03,3.303000000000000000e+03,2.102000000000000000e+03,3.403000000000000000e+03,2.702000000000000000e+03,4.104000000000000000e+03,3.403000000000000000e+03,2.202000000000000000e+03,3.904000000000000000e+03,1.801000000000000000e+03,4.304000000000000000e+03,3.203000000000000000e+03,3.603000000000000000e+03,2.402000000000000000e+03,3.503000000000000000e+03,2.903000000000000000e+03,2.702000000000000000e+03,2.402000000000000000e+03,3.103000000000000000e+03,2.502000000000000000e+03,3.103000000000000000e+03,2.502000000000000000e+03,4.605000000000000000e+03,2.602000000000000000e+03,2.903000000000000000e+03,1.801000000000000000e+03,2.202000000000000000e+03,3.403000000000000000e+03,1.801000000000000000e+03,2.502000000000000000e+03,3.003000000000000000e+03,1.501000000000000000e+03,3.503000000000000000e+03,1.901000000000000000e+03,2.202000000000000000e+03,1.801000000000000000e+03,5.506000000000000000e+03,2.802000000000000000e+03,3.904000000000000000e+03,2.602000000000000000e+03,3.804000000000000000e+03,3.503000000000000000e+03,2.002000000000000000e+03,2.702000000000000000e+03,3.103000000000000000e+03,2.702000000000000000e+03,3.203000000000000000e+03,3.503000000000000000e+03,1.901000000000000000e+03,3.303000000000000000e+03,2.402000000000000000e+03,2.702000000000000000e+03,2.302000000000000000e+03,3.403000000000000000e+03,3.003000000000000000e+03,3.103000000000000000e+03,2.903000000000000000e+03,3.904000000000000000e+03,1.601000000000000000e+03,3.603000000000000000e+03,3.103000000000000000e+03,3.804000000000000000e+03,2.402000000000000000e+03,2.502000000000000000e+03,2.903000000000000000e+03,2.702000000000000000e+03,2.202000000000000000e+03,4.404000000000000000e+03,2.102000000000000000e+03,3.904000000000000000e+03,3.103000000000000000e+03,3.704000000000000000e+03,2.903000000000000000e+03,3.203000000000000000e+03,3.403000000000000000e+03,3.403000000000000000e+03,2.302000000000000000e+03,1.701000000000000000e+03,2.802000000000000000e+03,3.103000000000000000e+03,1.801000000000000000e+03,3.003000000000000000e+03,2.802000000000000000e+03,1.801000000000000000e+03,3.103000000000000000e+03,2.702000000000000000e+03,4.004000000000000000e+03,2.802000000000000000e+03,3.603000000000000000e+03,3.203000000000000000e+03,2.903000000000000000e+03,3.103000000000000000e+03,3.904000000000000000e+03,3.603000000000000000e+03,3.303000000000000000e+03,3.303000000000000000e+03,3.103000000000000000e+03,2.502000000000000000e+03,3.804000000000000000e+03,3.704000000000000000e+03,3.804000000000000000e+03,4.204000000000000000e+03,3.804000000000000000e+03,4.404000000000000000e+03,3.904000000000000000e+03,2.602000000000000000e+03,2.102000000000000000e+03,3.603000000000000000e+03,1.738784300000000047e+06,2.102000000000000000e+03,2.502000000000000000e+03,3.203000000000000000e+03,3.904000000000000000e+03,2.302000000000000000e+03,2.302000000000000000e+03,3.403000000000000000e+03,2.602000000000000000e+03,2.502000000000000000e+03,2.602000000000000000e+03,3.003000000000000000e+03,3.003000000000000000e+03,4.304000000000000000e+03,3.003000000000000000e+03,2.903000000000000000e+03,4.805000000000000000e+03,5.205000000000000000e+03,3.403000000000000000e+03,3.503000000000000000e+03,2.702000000000000000e+03,2.402000000000000000e+03,2.602000000000000000e+03,2.202000000000000000e+03,2.102000000000000000e+03,4.404000000000000000e+03,3.904000000000000000e+03,2.302000000000000000e+03,2.702000000000000000e+03,3.003000000000000000e+03,3.003000000000000000e+03,2.402000000000000000e+03,4.304000000000000000e+03,2.602000000000000000e+03,2.903000000000000000e+03,3.303000000000000000e+03,2.802000000000000000e+03,3.103000000000000000e+03,3.103000000000000000e+03,2.402000000000000000e+03,3.003000000000000000e+03,4.104000000000000000e+03,3.303000000000000000e+03,3.303000000000000000e+03,3.403000000000000000e+03,2.602000000000000000e+03,2.903000000000000000e+03,2.202000000000000000e+03,2.002000000000000000e+03,2.602000000000000000e+03,2.702000000000000000e+03,2.602000000000000000e+03,2.202000000000000000e+03,2.302000000000000000e+03,3.904000000000000000e+03,3.503000000000000000e+03,4.104000000000000000e+03,3.303000000000000000e+03,3.003000000000000000e+03,3.103000000000000000e+03,2.903000000000000000e+03,3.403000000000000000e+03,1.901000000000000000e+03,3.203000000000000000e+03,2.903000000000000000e+03,2.602000000000000000e+03,3.704000000000000000e+03,3.103000000000000000e+03,4.004000000000000000e+03,2.402000000000000000e+03,2.402000000000000000e+03,3.503000000000000000e+03,1.301000000000000000e+03,1.901000000000000000e+03,2.802000000000000000e+03,2.002000000000000000e+03,2.102000000000000000e+03,2.302000000000000000e+03,3.403000000000000000e+03,3.003000000000000000e+03,3.203000000000000000e+03,2.802000000000000000e+03,3.704000000000000000e+03,1.901000000000000000e+03,4.304000000000000000e+03,3.503000000000000000e+03,2.702000000000000000e+03,3.503000000000000000e+03,3.003000000000000000e+03,3.603000000000000000e+03,4.505000000000000000e+03,3.103000000000000000e+03,3.003000000000000000e+03,2.702000000000000000e+03,4.204000000000000000e+03,2.402000000000000000e+03,2.302000000000000000e+03,3.403000000000000000e+03,3.003000000000000000e+03,4.204000000000000000e+03,3.003000000000000000e+03,2.602000000000000000e+03,2.402000000000000000e+03,2.502000000000000000e+03,3.603000000000000000e+03,3.203000000000000000e+03,2.702000000000000000e+03,4.705000000000000000e+03,1.301000000000000000e+03,4.404000000000000000e+03,2.903000000000000000e+03,2.102000000000000000e+03,3.804000000000000000e+03,3.403000000000000000e+03,3.203000000000000000e+03,3.704000000000000000e+03,2.802000000000000000e+03,2.802000000000000000e+03,2.502000000000000000e+03,2.802000000000000000e+03,3.704000000000000000e+03,3.303000000000000000e+03,2.502000000000000000e+03,2.602000000000000000e+03,2.002000000000000000e+03,2.602000000000000000e+03,3.603000000000000000e+03,2.102000000000000000e+03,2.402000000000000000e+03,nan
4.795089999999999719e+01,2.802000000000000000e+03,4.004000000000000000e+03,4.505000000000000000e+03,4.204000000000000000e+03,4.404000000000000000e+03,4.204000000000000000e+03,4.004000000000000000e+03,3.904000000000000000e+03,4.605000000000000000e+03,3.103000000000000000e+03,4.204000000000000000e+03,3.503000000000000000e+03,5.105000000000000000e+03,4.404000000000000000e+03,4.705000000000000000e+03,2.702000000000000000e+03,4.104000000000000000e+03,3.904000000000000000e+03,3.003000000000000000e+03,3.904000000000000000e+03,4.905000000000000000e+03,3.904000000000000000e+03,3.103000000000000000e+03,3.503000000000000000e+03,7.208000000000000000e+03,4.204000000000000000e+03,3.503000000000000000e+03,3.904000000000000000e+03,5.306000000000000000e+03,8.710000000000000000e+03,1.111400000000000000e+04,1.542100000000000000e+04,2.614300000000000000e+04,3.105500000000000000e+04,3.917700000000000000e+04,4.930900000000000000e+04,6.025000000000000000e+04,7.451200000000000000e+04,8.767800000000000000e+04,1.265240000000000000e+05,1.543440000000000000e+05,1.834160000000000000e+05,2.325720000000000000e+05,2.627760000000000000e+05,3.031760000000000000e+05,4.261120000000000000e+05,3.541520000000000000e+05,4.087360000000000000e+05,4.547600000000000000e+05,5.003760000000000000e+05,5.121760000000000000e+05,5.534880000000000000e+05,5.970560000000000000e+05,6.575680000000000000e+05,7.580320000000000000e+05,8.795840000000000000e+05,9.531040000000000000e+05,1.015840000000000000e+06,1.136704000000000000e+06,1.245504000000000000e+06,1.346848000000000000e+06,1.559840000000000000e+06,1.613280000000000000e+06,1.645792000000000000e+06,1.794336000000000000e+06,1.868000000000000000e+06,2.009312000000000000e+06,1.886112000000000000e+06,1.942944000000000000e+06,1.799136000000000000e+06,1.733664000000000000e+06,1.737792000000000000e+06,1.673184000000000000e+06,1.594560000000000000e+06,1.508256000000000000e+06,1.470656000000000000e+06,1.361952000000000000e+06,1.354880000000000000e+06,1.359584000000000000e+06,1.400192000000000000e+06,1.322272000000000000e+06,1.415008000000000000e+06,1.370400000000000000e+06,1.412320000000000000e+06,1.513088000000000000e+06,1.461952000000000000e+06,1.516864000000000000e+06,1.453120000000000000e+06,1.422176000000000000e+06,1.388288000000000000e+06,1.376192000000000000e+06,1.409216000000000000e+06,1.367072000000000000e+06,1.099115600000000093e+06,1.280448000000000000e+06,1.292384000000000000e+06,1.383195399999999907e+06,1.200320000000000000e+06,1.103072000000000000e+06,1.070112000000000000e+06,9.673760000000000000e+05,9.740000000000000000e+05,1.013008000000000000e+06,9.983840000000000000e+05,1.242752000000000000e+06,1.212640000000000000e+06,1.508089500000000000e+06,1.169344000000000000e+06,1.283840000000000000e+06,1.510401000000000000e+06,8.557300000000000000e+05,9.553120000000000000e+05,1.156192000000000000e+06,1.011104000000000000e+06,1.572821300000000047e+06,1.363760000000000000e+06,2.070516000000000000e+06,1.309664000000000000e+06,1.408629600000000093e+06,1.065056000000000000e+06,9.135485999999999767e+05,1.130880000000000000e+06,1.217952000000000000e+06,1.476494399999999907e+06,1.283008000000000000e+06,1.349120000000000000e+06,1.819421300000000047e+06,1.764512800000000047e+06,1.187276300000000047e+06,1.219456000000000000e+06,1.479168000000000000e+06,1.457952000000000000e+06,1.313952000000000000e+06,1.462912000000000000e+06,1.980060100000000093e+06,1.415633000000000000e+06,1.453024000000000000e+06,1.162845399999999907e+06,1.544928000000000000e+06,1.743904000000000000e+06,1.295827100000000093e+06,2.081321300000000047e+06,1.453440000000000000e+06,1.177824000000000000e+06,1.580221100000000093e+06,1.558380399999999907e+06,1.353280000000000000e+06,1.402336000000000000e+06,1.730400000000000000e+06,1.616192000000000000e+06,1.983583500000000000e+06,1.977632000000000000e+06,1.766592000000000000e+06,1.677962899999999907e+06,1.873496600000000093e+06,1.868672000000000000e+06,2.296484500000000000e+06,1.887872000000000000e+06,1.572160000000000000e+06,2.306344299999999814e+06,2.523388799999999814e+06,2.189272000000000000e+06,1.777952000000000000e+06,1.763478600000000093e+06,2.164825000000000000e+06,1.905888000000000000e+06,2.354722000000000000e+06,2.159533299999999814e+06,2.470816299999999814e+06,1.842809500000000000e+06,2.426799500000000000e+06,2.652763000000000000e+06,2.180804000000000000e+06,2.283146299999999814e+06,1.721792000000000000e+06,2.280439000000000000e+06,1.904576000000000000e+06,1.890270800000000047e+06,2.339577299999999814e+06,2.027072000000000000e+06,1.491768300000000047e+06,2.078752000000000000e+06,2.449841299999999814e+06,2.233189000000000000e+06,1.821325000000000000e+06,2.138511500000000000e+06,1.867987500000000000e+06,2.629966500000000000e+06,1.688906000000000000e+06,1.833920000000000000e+06,1.786452500000000000e+06,1.939721899999999907e+06,2.196928000000000000e+06,1.953632000000000000e+06,2.352633500000000000e+06,2.085632000000000000e+06,2.148859799999999814e+06,2.277095299999999814e+06,2.318592000000000000e+06,2.421661799999999814e+06,1.839530600000000093e+06,1.948013000000000000e+06,1.951199300000000047e+06,2.192787000000000000e+06,2.221120000000000000e+06,2.394496000000000000e+06,2.503616000000000000e+06,2.275320000000000000e+06,2.161792000000000000e+06,2.114612500000000000e+06,2.287867000000000000e+06,2.325765799999999814e+06,2.709158000000000000e+06,2.657793299999999814e+06,2.278405500000000000e+06,2.216609000000000000e+06,2.867136000000000000e+06,2.331926299999999814e+06,2.488637500000000000e+06,2.282763000000000000e+06,2.241731000000000000e+06,2.408947299999999814e+06,2.287232000000000000e+06,2.271105299999999814e+06,2.448964500000000000e+06,2.714556299999999814e+06,2.431360000000000000e+06,2.259200000000000000e+06,2.270050799999999814e+06,2.210008500000000000e+06,2.612678000000000000e+06,2.422419000000000000e+06,2.828550500000000000e+06,2.413274799999999814e+06,2.764927500000000000e+06,2.452125000000000000e+06,2.279130000000000000e+06,2.742727299999999814e+06,2.778518299999999814e+06,2.950677299999999814e+06,2.764111299999999814e+06,2.482496000000000000e+06,2.539122299999999814e+06,2.242112000000000000e+06,2.552384000000000000e+06,2.910976000000000000e+06,2.847085299999999814e+06,2.993472000000000000e+06,2.808588299999999814e+06,2.269680500000000000e+06,2.965164799999999814e+06,2.554110299999999814e+06,2.558640299999999814e+06,2.813824000000000000e+06,2.638081299999999814e+06,2.948237500000000000e+06,2.530496000000000000e+06,3.810949299999999814e+06,3.069834000000000000e+06,2.727977299999999814e+06,2.637069299999999814e+06,2.626989799999999814e+06,2.502912000000000000e+06,2.434205799999999814e+06,2.853674500000000000e+06,2.686920799999999814e+06,2.504080299999999814e+06,2.746765000000000000e+06,2.735883500000000000e+06,2.632890000000000000e+06,2.461860000000000000e+06,2.434752000000000000e+06,2.787254500000000000e+06,2.673636299999999814e+06,2.464763500000000000e+06,2.883682799999999814e+06,3.046080000000000000e+06,2.892382000000000000e+06,2.607808000000000000e+06,2.685890299999999814e+06,2.746452299999999814e+06,3.068408500000000000e+06,2.697155799999999814e+06,2.908096000000000000e+06,2.717503500000000000e+06,2.652419299999999814e+06,2.790149000000000000e+06,2.954905500000000000e+06,2.513865799999999814e+06,2.998345799999999814e+06,2.786646500000000000e+06,3.268265000000000000e+06,2.635987299999999814e+06,2.408448000000000000e+06,3.082944000000000000e+06,2.481947000000000000e+06,2.475008000000000000e+06,2.587069000000000000e+06,2.518940799999999814e+06,2.766208000000000000e+06,2.688860299999999814e+06,2.835264000000000000e+06,2.463442500000000000e+06,2.458982000000000000e+06,3.050423299999999814e+06,2.380803299999999814e+06,2.878137500000000000e+06,2.403072500000000000e+06,2.710496500000000000e+06,2.638656000000000000e+06,2.973418500000000000e+06,2.802453000000000000e+06,2.782791299999999814e+06,2.948864000000000000e+06,2.777408000000000000e+06,2.625938299999999814e+06,2.782464000000000000e+06,2.811072000000000000e+06,2.593280000000000000e+06,2.629888000000000000e+06,2.979103799999999814e+06,2.658925000000000000e+06,2.461860000000000000e+06,2.631944299999999814e+06,2.688074500000000000e+06,2.621787500000000000e+06,2.825604000000000000e+06,2.827000299999999814e+06,2.789297500000000000e+06,2.473388500000000000e+06,2.477192299999999814e+06,2.667198000000000000e+06,2.588544000000000000e+06,2.695816299999999814e+06,2.524153799999999814e+06,2.378304000000000000e+06,2.758913500000000000e+06,3.325522500000000000e+06,3.547353799999999814e+06,3.218195000000000000e+06,3.545793299999999814e+06,2.738567000000000000e+06,2.637000500000000000e+06,2.653397500000000000e+06,3.342706299999999814e+06,2.793349000000000000e+06,3.005668500000000000e+06,2.593579000000000000e+06,2.949298500000000000e+06,2.574784000000000000e+06,2.944835799999999814e+06,3.383847299999999814e+06,2.977820000000000000e+06,3.019520000000000000e+06,2.951859500000000000e+06,2.775816500000000000e+06,2.860843299999999814e+06,3.126805000000000000e+06,2.993502299999999814e+06,2.907968000000000000e+06,2.582247000000000000e+06,2.768720799999999814e+06,2.771294500000000000e+06,2.531806000000000000e+06,2.383136500000000000e+06,2.843464000000000000e+06,2.746422000000000000e+06,3.143432000000000000e+06,3.632467799999999814e+06,2.628443500000000000e+06,2.949575500000000000e+06,2.975061500000000000e+06,3.017451000000000000e+06,2.622782299999999814e+06,2.936026500000000000e+06,2.869509799999999814e+06,3.481991000000000000e+06,2.908408000000000000e+06,2.811558799999999814e+06,2.842551500000000000e+06,2.825604000000000000e+06,2.610144000000000000e+06,2.885085000000000000e+06,3.203066000000000000e+06,3.107736500000000000e+06,3.238489500000000000e+06,2.805157500000000000e+06,2.422400000000000000e+06,3.007037299999999814e+06,2.155291000000000000e+06,2.307805500000000000e+06,2.207424000000000000e+06,2.697673500000000000e+06,2.249600000000000000e+06,2.139840000000000000e+06,2.412224000000000000e+06,2.212286299999999814e+06,2.701648500000000000e+06,2.355545299999999814e+06,2.339605500000000000e+06,2.212286299999999814e+06,1.830328500000000000e+06,2.614119000000000000e+06,2.508544000000000000e+06,2.490814500000000000e+06,2.371445299999999814e+06,3.191130000000000000e+06,2.996116500000000000e+06,2.745453000000000000e+06,2.777253000000000000e+06,2.952391500000000000e+06,2.753403000000000000e+06,2.785282500000000000e+06,2.765328000000000000e+06,3.298534500000000000e+06,2.355545299999999814e+06,2.936412000000000000e+06,2.705703000000000000e+06,2.777253000000000000e+06,2.725578000000000000e+06,2.860807500000000000e+06,3.978975000000000000e+06,2.864862000000000000e+06,3.596977500000000000e+06,3.310459500000000000e+06,3.457693500000000000e+06,2.391360000000000000e+06,2.240151000000000000e+06,2.144631799999999814e+06,3.123475500000000000e+06,2.128731799999999814e+06,2.343580500000000000e+06,2.132706799999999814e+06,2.260026000000000000e+06,2.084967000000000000e+06,2.367470299999999814e+06,2.180446500000000000e+06,2.498764500000000000e+06,2.940387000000000000e+06,2.773278000000000000e+06,2.506754299999999814e+06,2.518679299999999814e+06,2.638048500000000000e+06,3.179125500000000000e+06,3.179125500000000000e+06,2.570394000000000000e+06,2.351570299999999814e+06,3.274684500000000000e+06,3.620827500000000000e+06,2.856832500000000000e+06,3.290584500000000000e+06,2.988166500000000000e+06,3.724257000000000000e+06,3.569073000000000000e+06,3.453718500000000000e+06,3.282634500000000000e+06,3.366189000000000000e+06,3.628777500000000000e+06,3.624802500000000000e+06,3.063771000000000000e+06,2.868837000000000000e+06,3.000091500000000000e+06,3.358239000000000000e+06,2.466964500000000000e+06,3.107575500000000000e+06,3.382089000000000000e+06,3.513423000000000000e+06,3.254730000000000000e+06,3.043896000000000000e+06,2.848882500000000000e+06,3.000091500000000000e+06,2.952391500000000000e+06,3.139375500000000000e+06,3.075696000000000000e+06,2.725578000000000000e+06,3.330334500000000000e+06,2.606169000000000000e+06,3.147325500000000000e+06,3.278659500000000000e+06,3.167200500000000000e+06,3.214980000000000000e+06,3.107575500000000000e+06,2.952391500000000000e+06,2.212286299999999814e+06,2.745453000000000000e+06,3.342339000000000000e+06,3.075696000000000000e+06,2.630098500000000000e+06,3.103600500000000000e+06,3.175150500000000000e+06,3.000091500000000000e+06,3.047871000000000000e+06,3.334309500000000000e+06,2.498764500000000000e+06,2.801182500000000000e+06,2.657923500000000000e+06,3.183180000000000000e+06,2.836957500000000000e+06,2.638048500000000000e+06,2.689723500000000000e+06,3.207030000000000000e+06,3.449743500000000000e+06,3.258705000000000000e+06,2.622069000000000000e+06,2.777253000000000000e+06,3.199080000000000000e+06,4.237588500000000000e+06,3.047871000000000000e+06,2.757378000000000000e+06,3.059796000000000000e+06,2.960341500000000000e+06,2.769303000000000000e+06,2.697673500000000000e+06,3.638903500000000000e+06,3.056862500000000000e+06,2.733528000000000000e+06,3.247903799999999814e+06,3.663347299999999814e+06,3.546134299999999814e+06,3.004066500000000000e+06,3.384640299999999814e+06,3.175879799999999814e+06,3.339711500000000000e+06,3.506482799999999814e+06,3.925737500000000000e+06,4.216732000000000000e+06,3.267495000000000000e+06,3.403353000000000000e+06,4.398781500000000000e+06,4.150329799999999814e+06,3.682297000000000000e+06,3.961102000000000000e+06,3.458173000000000000e+06,3.086974000000000000e+06,3.046272799999999814e+06,3.171481299999999814e+06,2.874525500000000000e+06,3.532029000000000000e+06,2.974361500000000000e+06,2.522337799999999814e+06,2.398646299999999814e+06,2.515391000000000000e+06,2.287232000000000000e+06,1.716989899999999907e+06,1.714995300000000047e+06,1.687296000000000000e+06,1.867040000000000000e+06,1.732187500000000000e+06,1.557440000000000000e+06,1.501344000000000000e+06,1.249984000000000000e+06,1.226240000000000000e+06,8.909760000000000000e+05,9.703200000000000000e+05,7.785120000000000000e+05,7.292640000000000000e+05,5.783040000000000000e+05,6.854080000000000000e+05,4.929840000000000000e+05,4.313280000000000000e+05,3.872960000000000000e+05,3.313440000000000000e+05,3.070400000000000000e+05,2.029240000000000000e+05,1.620120000000000000e+05,1.179640000000000000e+05,9.290600000000000000e+04,7.230200000000000000e+04,5.382600000000000000e+04,5.392600000000000000e+04,3.406300000000000000e+04,2.774600000000000000e+04,1.702400000000000000e+04,1.512000000000000000e+04,1.482000000000000000e+04,1.031200000000000000e+04,8.810000000000000000e+03,8.910000000000000000e+03,6.207000000000000000e+03,7.508000000000000000e+03,5.005000000000000000e+03,3.603000000000000000e+03,3.603000000000000000e+03,5.105000000000000000e+03,4.004000000000000000e+03,4.104000000000000000e+03,3.603000000000000000e+03,2.802000000000000000e+03,3.303000000000000000e+03,4.304000000000000000e+03,2.402000000000000000e+03,3.103000000000000000e+03,2.502000000000000000e+03,7.308000000000000000e+03,3.403000000000000000e+03,4.605000000000000000e+03,3.904000000000000000e+03,3.804000000000000000e+03,4.505000000000000000e+03,5.205000000000000000e+03,8.009000000000000000e+03,3.704000000000000000e+03,4.705000000000000000e+03,4.004000000000000000e+03,3.203000000000000000e+03,3.904000000000000000e+03,3.203000000000000000e+03,4.004000000000000000e+03,2.702000000000000000e+03,3.403000000000000000e+03,3.704000000000000000e+03,2.602000000000000000e+03,2.402000000000000000e+03,3.403000000000000000e+03,3.103000000000000000e+03,4.905000000000000000e+03,1.061300000000000000e+04,6.878600000000000000e+04,2.915920000000000000e+05,5.085840000000000000e+05,1.006272000000000000e+06,1.204672000000000000e+06,1.407392000000000000e+06,1.785056000000000000e+06,1.563680800000000047e+06,1.834979300000000047e+06,2.133504000000000000e+06,2.204736000000000000e+06,2.487060000000000000e+06,2.716928000000000000e+06,2.834943500000000000e+06,2.646605500000000000e+06,3.130357500000000000e+06,2.760835299999999814e+06,2.742228500000000000e+06,2.658448799999999814e+06,2.806941500000000000e+06,3.121820000000000000e+06,3.471884500000000000e+06,3.338510000000000000e+06,2.180694299999999814e+06,2.131894500000000000e+06,2.265297000000000000e+06,3.076241299999999814e+06,2.577538000000000000e+06,3.094421500000000000e+06,2.818207500000000000e+06,3.376045799999999814e+06,2.889987299999999814e+06,3.284025799999999814e+06,3.220396299999999814e+06,3.051658299999999814e+06,3.249496299999999814e+06,3.198538000000000000e+06,3.090158500000000000e+06,4.285547000000000000e+06,2.953847000000000000e+06,2.842560299999999814e+06,3.589272500000000000e+06,2.911116000000000000e+06,3.048005500000000000e+06,3.380728799999999814e+06,2.999264799999999814e+06,3.074487000000000000e+06,2.820278000000000000e+06,2.839408500000000000e+06,2.480516500000000000e+06,3.219885000000000000e+06,2.970776299999999814e+06,3.012604799999999814e+06,3.083873000000000000e+06,3.340685000000000000e+06,2.683441299999999814e+06,2.939083500000000000e+06,2.581056000000000000e+06,2.576557500000000000e+06,2.694165500000000000e+06,2.452544299999999814e+06,2.428252000000000000e+06,2.530444799999999814e+06,2.636344500000000000e+06,2.836386299999999814e+06,3.195706799999999814e+06,2.308732000000000000e+06,2.118615799999999814e+06,2.922753799999999814e+06,2.463398500000000000e+06,2.631629000000000000e+06,2.579631000000000000e+06,2.465220799999999814e+06,3.052766000000000000e+06,3.618111000000000000e+06,3.366548299999999814e+06,2.742467000000000000e+06,3.080922500000000000e+06,3.060955000000000000e+06,3.061995500000000000e+06,3.796328299999999814e+06,2.896393500000000000e+06,3.583036799999999814e+06,2.994810299999999814e+06,3.493427500000000000e+06,2.872138500000000000e+06,3.006738500000000000e+06,2.614612000000000000e+06,3.664746000000000000e+06,3.054933799999999814e+06,4.566406000000000000e+06,2.703517000000000000e+06,3.117937000000000000e+06,2.986759000000000000e+06,3.531557799999999814e+06,2.043634500000000000e+06,2.479998500000000000e+06,3.383317500000000000e+06,3.286322799999999814e+06,3.200128799999999814e+06,3.311915299999999814e+06,2.422171799999999814e+06,3.058006500000000000e+06,3.010259500000000000e+06,3.114983500000000000e+06,2.472324000000000000e+06,2.946973500000000000e+06,3.179460500000000000e+06,3.227958000000000000e+06,2.707500500000000000e+06,3.009197500000000000e+06,2.791534799999999814e+06,2.908255500000000000e+06,3.026443500000000000e+06,3.412807500000000000e+06,2.426490299999999814e+06,3.596704299999999814e+06,2.691070500000000000e+06,2.332229000000000000e+06,3.045679000000000000e+06,2.859897000000000000e+06,2.874028000000000000e+06,2.889459799999999814e+06,3.426026299999999814e+06,2.895947299999999814e+06,2.271851299999999814e+06,2.688056299999999814e+06,2.702270500000000000e+06,2.992748500000000000e+06,3.594574500000000000e+06,3.695617500000000000e+06,2.731401799999999814e+06,2.396325500000000000e+06,3.144958299999999814e+06,3.284590000000000000e+06,3.750263799999999814e+06,3.410553000000000000e+06,3.412959299999999814e+06,3.929644799999999814e+06,2.923101500000000000e+06,2.908449799999999814e+06,3.668503299999999814e+06,3.785120299999999814e+06,3.474372299999999814e+06,3.741467299999999814e+06,4.261841000000000000e+06,3.163232500000000000e+06,2.704223500000000000e+06,2.848566000000000000e+06,3.107742799999999814e+06,2.616314299999999814e+06,3.152614500000000000e+06,5.038416500000000000e+06,3.995818799999999814e+06,6.096339000000000000e+06,2.262699000000000000e+06,2.641000000000000000e+06,2.419918299999999814e+06,2.521763500000000000e+06,3.471610500000000000e+06,2.124306000000000000e+06,2.913151500000000000e+06,2.932851299999999814e+06,2.626158500000000000e+06,2.482985000000000000e+06,2.750837799999999814e+06,2.539393000000000000e+06,2.588447299999999814e+06,2.935762500000000000e+06,2.845614799999999814e+06,2.621217000000000000e+06,2.690930799999999814e+06,2.790610299999999814e+06,4.486045000000000000e+06,2.629083000000000000e+06,2.859398000000000000e+06,2.635205299999999814e+06,3.146616500000000000e+06,2.516447000000000000e+06,3.073738000000000000e+06,2.378598500000000000e+06,3.223992799999999814e+06,3.059632000000000000e+06,3.082553500000000000e+06,3.074922000000000000e+06,2.969804500000000000e+06,3.387999500000000000e+06,3.025648500000000000e+06,3.126874299999999814e+06,3.477950000000000000e+06,3.138689299999999814e+06,3.032158500000000000e+06,3.523928000000000000e+06,3.334582500000000000e+06,2.884831000000000000e+06,3.493557000000000000e+06,2.963961000000000000e+06,3.059864500000000000e+06,2.983652000000000000e+06,3.775614500000000000e+06,2.657919000000000000e+06,2.725123000000000000e+06,2.207387799999999814e+06,3.307030000000000000e+06,3.246969500000000000e+06,3.348880000000000000e+06,2.834807299999999814e+06,3.052783500000000000e+06,2.634436000000000000e+06,2.835225799999999814e+06,2.905737799999999814e+06,2.781707000000000000e+06,3.299265799999999814e+06,2.243007799999999814e+06,2.584177500000000000e+06,2.755474000000000000e+06,3.549924799999999814e+06,2.284212799999999814e+06,3.222110000000000000e+06,2.320217000000000000e+06,2.708588799999999814e+06,2.547451299999999814e+06,2.392179000000000000e+06,1.786231800000000047e+06,2.204607299999999814e+06,2.566861299999999814e+06,2.813040299999999814e+06,2.672576299999999814e+06,2.021671899999999907e+06,2.780806000000000000e+06,2.408377500000000000e+06,7.259176000000000000e+06,2.689990799999999814e+06,2.527408500000000000e+06,2.611859000000000000e+06,2.485925000000000000e+06,2.222574299999999814e+06,2.489120000000000000e+06,2.160359299999999814e+06,3.101892299999999814e+06,2.991931299999999814e+06,2.558511500000000000e+06,2.463740000000000000e+06,2.822012299999999814e+06,3.871629000000000000e+06,3.303663000000000000e+06,2.506016299999999814e+06,3.148799500000000000e+06,3.386835000000000000e+06,2.674779500000000000e+06,2.150496500000000000e+06,3.425474000000000000e+06,3.241988799999999814e+06,1.886868800000000047e+06,3.505407500000000000e+06,2.714835299999999814e+06,2.267829799999999814e+06,2.407745000000000000e+06,2.390558000000000000e+06,3.105561299999999814e+06,2.819111799999999814e+06,3.218195000000000000e+06,2.515189799999999814e+06,2.808491299999999814e+06,3.358867500000000000e+06,3.210493299999999814e+06,3.876506500000000000e+06,2.149640299999999814e+06,2.904380299999999814e+06,3.983866000000000000e+06,3.474755299999999814e+06,2.455558500000000000e+06,2.689875299999999814e+06,4.713501000000000000e+06,3.254140500000000000e+06,4.012610000000000000e+06,2.837584799999999814e+06,2.716941500000000000e+06,2.717820299999999814e+06,2.541948299999999814e+06,2.547278500000000000e+06,2.742699799999999814e+06,2.418576799999999814e+06,2.941845500000000000e+06,2.880772000000000000e+06,3.394825000000000000e+06,3.508014000000000000e+06,2.628439500000000000e+06,2.696339799999999814e+06,3.287282000000000000e+06,2.577507000000000000e+06,3.052723799999999814e+06,2.744922000000000000e+06,3.326146000000000000e+06,3.433753000000000000e+06,2.452155799999999814e+06,3.150156000000000000e+06,2.647645000000000000e+06,2.736885500000000000e+06,2.761364500000000000e+06,2.916205000000000000e+06,2.976809299999999814e+06,3.727471799999999814e+06,2.872457500000000000e+06,2.747953799999999814e+06,2.713221299999999814e+06,3.363742000000000000e+06,3.583841500000000000e+06,2.475020000000000000e+06,3.384788799999999814e+06,3.861784799999999814e+06,3.034845000000000000e+06,3.338135000000000000e+06,4.104621799999999814e+06,2.746930299999999814e+06,3.096710500000000000e+06,2.954364299999999814e+06,2.674626500000000000e+06,4.126562500000000000e+06,2.310277799999999814e+06,3.695727799999999814e+06,3.554674500000000000e+06,3.011995799999999814e+06,4.171100000000000000e+06,2.751266299999999814e+06,3.458205299999999814e+06,2.713867500000000000e+06,2.794568299999999814e+06,2.562358299999999814e+06,2.722820000000000000e+06,2.922220000000000000e+06,2.662660000000000000e+06,3.904797500000000000e+06,2.678397299999999814e+06,3.558189500000000000e+06,3.073219500000000000e+06,3.484975000000000000e+06,3.370064299999999814e+06,3.963960000000000000e+06,3.331881299999999814e+06,3.786890299999999814e+06,4.114062500000000000e+06,2.896622799999999814e+06,3.525668299999999814e+06,3.712378000000000000e+06,3.846091000000000000e+06,4.160568799999999814e+06,3.299167299999999814e+06,3.534146500000000000e+06,2.884238500000000000e+06,3.283734799999999814e+06,3.495861500000000000e+06,3.726301000000000000e+06,2.822990799999999814e+06,2.546481500000000000e+06,2.838464299999999814e+06,3.851368000000000000e+06,2.690076799999999814e+06,2.951144299999999814e+06,3.289848799999999814e+06,2.994635000000000000e+06,2.478267299999999814e+06,2.724071500000000000e+06,3.630669000000000000e+06,2.970644500000000000e+06,2.844534000000000000e+06,3.376607000000000000e+06,3.234780799999999814e+06,3.800039000000000000e+06,4.125422000000000000e+06,3.239332000000000000e+06,3.153588000000000000e+06,3.052991299999999814e+06,3.069007000000000000e+06,4.038392799999999814e+06,3.649180500000000000e+06,3.120859299999999814e+06,4.203375000000000000e+06,3.065214799999999814e+06,3.592366799999999814e+06,3.204326299999999814e+06,2.874413299999999814e+06,3.004934500000000000e+06,3.553557500000000000e+06,4.010853799999999814e+06,3.333092500000000000e+06,3.240078299999999814e+06,3.996456000000000000e+06,3.260211299999999814e+06,3.200025000000000000e+06,3.795177799999999814e+06,3.425816500000000000e+06,3.207044799999999814e+06,3.963182299999999814e+06,3.488567500000000000e+06,2.821651000000000000e+06,3.707881299999999814e+06,4.632933000000000000e+06,3.132083299999999814e+06,4.455945500000000000e+06,2.885741299999999814e+06,4.735498500000000000e+06,3.580869000000000000e+06,3.390193000000000000e+06,3.206709000000000000e+06,3.577879000000000000e+06,3.567718299999999814e+06,3.157922000000000000e+06,3.123331799999999814e+06,3.413061500000000000e+06,3.969029799999999814e+06,3.916484799999999814e+06,3.844170000000000000e+06,3.001688299999999814e+06,4.104825000000000000e+06,4.065105500000000000e+06,3.283024500000000000e+06,3.942949500000000000e+06,3.192098500000000000e+06,3.831422500000000000e+06,3.789026799999999814e+06,3.555886000000000000e+06,3.163928000000000000e+06,2.840211000000000000e+06,3.083145000000000000e+06,3.449930299999999814e+06,3.209707000000000000e+06,2.639297799999999814e+06,2.487963799999999814e+06,3.029434299999999814e+06,2.094216500000000000e+06,2.734414000000000000e+06,2.521611000000000000e+06,3.287962500000000000e+06,2.257255000000000000e+06,3.078620000000000000e+06,2.969804500000000000e+06,3.308139500000000000e+06,3.038484299999999814e+06,4.033897000000000000e+06,2.998855500000000000e+06,2.637987799999999814e+06,2.993595000000000000e+06,3.319360299999999814e+06,2.742540000000000000e+06,3.540122500000000000e+06,3.221383500000000000e+06,2.576289799999999814e+06,2.940819500000000000e+06,3.969663500000000000e+06,3.378450799999999814e+06,3.390930000000000000e+06,3.340091299999999814e+06,3.273309000000000000e+06,3.509887299999999814e+06,4.209176500000000000e+06,3.257761000000000000e+06,3.754810500000000000e+06,3.739038000000000000e+06,3.464064500000000000e+06,3.271016500000000000e+06,3.447545799999999814e+06,3.336948799999999814e+06,2.832144799999999814e+06,3.251425500000000000e+06,4.210590000000000000e+06,4.038930500000000000e+06,2.889486000000000000e+06,3.889682000000000000e+06,4.146677000000000000e+06,3.305801000000000000e+06,3.729760299999999814e+06,2.796163799999999814e+06,2.920776799999999814e+06,3.434594000000000000e+06,2.905499299999999814e+06,3.411924500000000000e+06,2.659037799999999814e+06,2.986106000000000000e+06,2.860984000000000000e+06,2.748663000000000000e+06,3.389276299999999814e+06,3.141023500000000000e+06,3.264809799999999814e+06,2.864008000000000000e+06,2.876840000000000000e+06,3.547770299999999814e+06,3.058762500000000000e+06,2.794568299999999814e+06,3.526444500000000000e+06,3.247555299999999814e+06,2.900314500000000000e+06,3.245467500000000000e+06,2.765263299999999814e+06,2.578968299999999814e+06,2.781707000000000000e+06,2.980347000000000000e+06,3.429150799999999814e+06,3.561231299999999814e+06,3.158781000000000000e+06,3.627948000000000000e+06,3.055219000000000000e+06,3.986667799999999814e+06,3.662490799999999814e+06,3.230108000000000000e+06,3.619759799999999814e+06,2.952662799999999814e+06,3.544574799999999814e+06,3.751531299999999814e+06,2.462963299999999814e+06,4.063581799999999814e+06,3.542528500000000000e+06,3.276741000000000000e+06,3.417848000000000000e+06,3.290386299999999814e+06,3.342272500000000000e+06,2.608988000000000000e+06,3.114939500000000000e+06,2.584029299999999814e+06,3.705158000000000000e+06,3.075228500000000000e+06,3.097318000000000000e+06,2.896977799999999814e+06,3.006674500000000000e+06,3.129617500000000000e+06,3.790640299999999814e+06,3.551274500000000000e+06,2.831972299999999814e+06,3.006063500000000000e+06,3.608477000000000000e+06,3.421390000000000000e+06,4.089460500000000000e+06,3.293286799999999814e+06,4.034035500000000000e+06,4.634088000000000000e+06,3.713529500000000000e+06,3.345481000000000000e+06,3.251379500000000000e+06,3.781575299999999814e+06,4.486630000000000000e+06,3.710841000000000000e+06,3.903994000000000000e+06,3.159041000000000000e+06,3.334699500000000000e+06,3.170245500000000000e+06,4.192407799999999814e+06,3.748764000000000000e+06,2.945455500000000000e+06,3.698146299999999814e+06,3.431303000000000000e+06,4.141001500000000000e+06,2.747967299999999814e+06,4.318126000000000000e+06,3.713328500000000000e+06,3.975972000000000000e+06,3.406996799999999814e+06,4.280695500000000000e+06,3.603183299999999814e+06,3.889852000000000000e+06,3.950638000000000000e+06,3.560463299999999814e+06,3.393577799999999814e+06,3.962450299999999814e+06,3.353028000000000000e+06,3.715188799999999814e+06,3.242803500000000000e+06,3.733096000000000000e+06,2.590853500000000000e+06,3.175305500000000000e+06,3.197783299999999814e+06,3.387999500000000000e+06,4.095407000000000000e+06,3.390007500000000000e+06,4.012569799999999814e+06,3.586383500000000000e+06,3.757571299999999814e+06,3.443333500000000000e+06,3.905557500000000000e+06,3.392295299999999814e+06,4.596937000000000000e+06,4.560946000000000000e+06,3.622544299999999814e+06,2.405338299999999814e+06,3.009451299999999814e+06,4.012884000000000000e+06,3.156004299999999814e+06,2.952300000000000000e+06,2.664431500000000000e+06,3.462709500000000000e+06,3.045770000000000000e+06,3.101441500000000000e+06,4.267062500000000000e+06,3.507185000000000000e+06,2.808786000000000000e+06,3.670851799999999814e+06,3.066148799999999814e+06,3.899124799999999814e+06,3.417587500000000000e+06,3.250385000000000000e+06,3.813184500000000000e+06,3.020809500000000000e+06,3.772986299999999814e+06,4.283296000000000000e+06,4.845162000000000000e+06,4.082983000000000000e+06,3.676651799999999814e+06,2.869715500000000000e+06,3.482767799999999814e+06,2.658225299999999814e+06,2.739530799999999814e+06,3.589531799999999814e+06,4.057858799999999814e+06,2.786993500000000000e+06,3.637755000000000000e+06,3.484428500000000000e+06,3.652788299999999814e+06,3.868920000000000000e+06,4.279873500000000000e+06,3.075820000000000000e+06,4.754607000000000000e+06,3.293286799999999814e+06,4.715548000000000000e+06,3.810719299999999814e+06,3.197783299999999814e+06,2.502867500000000000e+06,3.846309500000000000e+06,2.965608299999999814e+06,4.327246000000000000e+06,3.465837500000000000e+06,3.252082799999999814e+06,4.460390500000000000e+06,3.763635000000000000e+06,3.623585000000000000e+06,4.418182500000000000e+06,3.092110500000000000e+06,3.217728500000000000e+06,3.492518299999999814e+06,3.289067500000000000e+06,2.916241799999999814e+06,3.225068299999999814e+06,4.083667500000000000e+06,3.733795000000000000e+06,2.858178500000000000e+06,3.082008500000000000e+06,3.229404000000000000e+06,2.695285000000000000e+06,3.219686299999999814e+06,3.153357500000000000e+06,3.295344299999999814e+06,3.253061299999999814e+06,3.836889500000000000e+06,2.968465500000000000e+06,3.078108299999999814e+06,3.889437000000000000e+06,3.023155799999999814e+06,3.093880000000000000e+06,3.504035000000000000e+06,3.995446000000000000e+06,2.424214000000000000e+06,2.959624799999999814e+06,3.994029799999999814e+06,2.777861000000000000e+06,3.951863299999999814e+06,3.450575000000000000e+06,3.192464799999999814e+06,3.282950000000000000e+06,2.849857500000000000e+06,3.280777500000000000e+06,2.854618500000000000e+06,2.837494500000000000e+06,4.194750000000000000e+06,2.996706000000000000e+06,2.712773500000000000e+06,3.968752000000000000e+06,2.619987500000000000e+06,2.755158799999999814e+06,3.547353799999999814e+06,3.489882000000000000e+06,3.950005799999999814e+06,2.897753500000000000e+06,2.889045000000000000e+06,2.970945500000000000e+06,3.357406500000000000e+06,3.544665799999999814e+06,3.579968799999999814e+06,3.184882000000000000e+06,3.343200799999999814e+06,4.007823299999999814e+06,2.857234799999999814e+06,3.024219799999999814e+06,2.446245000000000000e+06,2.821433299999999814e+06,4.303432000000000000e+06,4.314926000000000000e+06,3.163521500000000000e+06,3.388119500000000000e+06,3.023615000000000000e+06,3.262323799999999814e+06,3.514802500000000000e+06,3.110048000000000000e+06,2.764570299999999814e+06,2.593795500000000000e+06,2.446951299999999814e+06,2.746795000000000000e+06,3.339482500000000000e+06,2.897457000000000000e+06,3.200589000000000000e+06,3.050923000000000000e+06,3.993932000000000000e+06,3.736031299999999814e+06,4.353579500000000000e+06,2.714784299999999814e+06,4.054584500000000000e+06,3.051837000000000000e+06,3.242952000000000000e+06,3.079671799999999814e+06,3.442451299999999814e+06,2.832645799999999814e+06,2.717923000000000000e+06,3.337083799999999814e+06,4.849295500000000000e+06,2.556964000000000000e+06,2.915340500000000000e+06,3.226945299999999814e+06,2.740708500000000000e+06,4.043533799999999814e+06,3.270217500000000000e+06,2.771397000000000000e+06,3.195885000000000000e+06,2.523536799999999814e+06,3.200412000000000000e+06,3.637755000000000000e+06,3.119207000000000000e+06,3.024219799999999814e+06,2.644760000000000000e+06,2.840978000000000000e+06,3.543836799999999814e+06,3.339482500000000000e+06,2.281997799999999814e+06,3.441422299999999814e+06,2.650992299999999814e+06,2.823758500000000000e+06,2.840211000000000000e+06,2.194149799999999814e+06,2.902158799999999814e+06,3.079125000000000000e+06,2.904375799999999814e+06,2.326110799999999814e+06,2.901091000000000000e+06,2.841920299999999814e+06,2.803597500000000000e+06,2.828012799999999814e+06,2.428676299999999814e+06,2.799839000000000000e+06,3.777123799999999814e+06,2.561922000000000000e+06,3.110850500000000000e+06,2.933538500000000000e+06,2.943145799999999814e+06,3.197013000000000000e+06,2.494760000000000000e+06,2.950770000000000000e+06,2.595679500000000000e+06,2.389820799999999814e+06,2.879620500000000000e+06,3.258647500000000000e+06,2.921561000000000000e+06,2.814060299999999814e+06,2.697254799999999814e+06,2.604803799999999814e+06,3.438816000000000000e+06,2.233739000000000000e+06,2.640186799999999814e+06,2.136485000000000000e+06,2.541477000000000000e+06,2.829501500000000000e+06,3.633464299999999814e+06,2.651737500000000000e+06,3.989916299999999814e+06,3.074817500000000000e+06,2.782108000000000000e+06,3.074164500000000000e+06,3.333997500000000000e+06,2.397645799999999814e+06,2.842874500000000000e+06,3.078508000000000000e+06,3.428295299999999814e+06,3.277766500000000000e+06,2.578933000000000000e+06,3.714962299999999814e+06,2.350541500000000000e+06,2.687823000000000000e+06,2.874436500000000000e+06,3.445760000000000000e+06,2.924791500000000000e+06,3.346055799999999814e+06,3.024842000000000000e+06,2.988244000000000000e+06,2.954560000000000000e+06,2.998130799999999814e+06,2.798896299999999814e+06,2.564352000000000000e+06,3.286662500000000000e+06,2.601495299999999814e+06,3.970234299999999814e+06,2.907131000000000000e+06,2.630937000000000000e+06,2.211528500000000000e+06,2.931303500000000000e+06,2.247488000000000000e+06,2.828874500000000000e+06,2.131543799999999814e+06,1.953504000000000000e+06,1.981910899999999907e+06,2.111281500000000000e+06,2.107200000000000000e+06,2.106560000000000000e+06,2.680789299999999814e+06,2.175461500000000000e+06,1.945152000000000000e+06,2.197696000000000000e+06,2.066368000000000000e+06,2.085408000000000000e+06,1.988896000000000000e+06,1.989664000000000000e+06,2.171367299999999814e+06,1.548480000000000000e+06,1.493792000000000000e+06,9.114371999999999534e+05,1.062720000000000000e+06,7.850720000000000000e+05,6.118080000000000000e+05,5.101200000000000000e+05,3.602720000000000000e+05,2.244720000000000000e+05,1.815000000000000000e+05,1.663520000000000000e+05,1.268260000000000000e+05,8.395598000000000466e+05,7.531600000000000000e+04,4.880800000000000000e+04,3.636900000000000000e+04,2.584200000000000000e+04,2.353700000000000000e+04,2.123200000000000000e+04,1.311700000000000000e+04,1.121400000000000000e+04,1.201500000000000000e+04,8.810000000000000000e+03,7.408000000000000000e+03,8.810000000000000000e+03,3.904000000000000000e+03,4.705000000000000000e+03,2.903000000000000000e+03,4.705000000000000000e+03,9.912000000000000000e+03,9.511000000000000000e+03,8.710000000000000000e+03,7.308000000000000000e+03,4.805000000000000000e+03,7.408000000000000000e+03,8.810000000000000000e+03,4.404000000000000000e+03,3.804000000000000000e+03,1.121400000000000000e+04,9.111000000000000000e+03,6.307000000000000000e+03,6.006000000000000000e+03,4.705000000000000000e+03,5.706000000000000000e+03,1.021200000000000000e+04,6.507000000000000000e+03,1.632200000000000000e+04,1.281600000000000000e+04,1.532100000000000000e+04,1.411900000000000000e+04,3.506500000000000000e+04,2.564200000000000000e+04,8.910000000000000000e+03,1.492000000000000000e+04,5.342400000000000000e+04,6.307000000000000000e+03,1.011200000000000000e+04,9.011000000000000000e+03,8.310000000000000000e+03,7.508000000000000000e+03,2.802000000000000000e+03,2.463900000000000000e+04,2.402000000000000000e+03,3.003000000000000000e+03,3.103000000000000000e+03,2.903000000000000000e+03,2.202000000000000000e+03,3.503000000000000000e+03,3.503000000000000000e+03,2.002000000000000000e+03,3.203000000000000000e+03,3.003000000000000000e+03,2.802000000000000000e+03,3.804000000000000000e+03,3.503000000000000000e+03,3.603000000000000000e+03,3.403000000000000000e+03,3.904000000000000000e+03,3.503000000000000000e+03,4.104000000000000000e+03,2.202000000000000000e+03,2.102000000000000000e+03,2.202000000000000000e+03,2.602000000000000000e+03,2.002000000000000000e+03,3.203000000000000000e+03,3.303000000000000000e+03,3.603000000000000000e+03,2.702000000000000000e+03,4.004000000000000000e+03,2.102000000000000000e+03,3.303000000000000000e+03,2.502000000000000000e+03,4.204000000000000000e+03,2.903000000000000000e+03,2.602000000000000000e+03,3.303000000000000000e+03,2.502000000000000000e+03,2.002000000000000000e+03,3.503000000000000000e+03,2.502000000000000000e+03,2.602000000000000000e+03,2.302000000000000000e+03,2.903000000000000000e+03,2.702000000000000000e+03,3.203000000000000000e+03,2.602000000000000000e+03,3.603000000000000000e+03,2.702000000000000000e+03,3.403000000000000000e+03,3.603000000000000000e+03,1.801000000000000000e+03,1.701000000000000000e+03,3.203000000000000000e+03,2.202000000000000000e+03,2.702000000000000000e+03,2.802000000000000000e+03,2.402000000000000000e+03,3.603000000000000000e+03,2.702000000000000000e+03,2.903000000000000000e+03,3.403000000000000000e+03,3.303000000000000000e+03,3.103000000000000000e+03,3.403000000000000000e+03,2.402000000000000000e+03,3.704000000000000000e+03,3.003000000000000000e+03,3.203000000000000000e+03,2.102000000000000000e+03,3.303000000000000000e+03,4.004000000000000000e+03,2.502000000000000000e+03,2.802000000000000000e+03,3.403000000000000000e+03,4.104000000000000000e+03,3.003000000000000000e+03,2.702000000000000000e+03,3.003000000000000000e+03,2.702000000000000000e+03,5.105000000000000000e+03,3.403000000000000000e+03,2.502000000000000000e+03,2.202000000000000000e+03,2.002000000000000000e+03,3.904000000000000000e+03,2.402000000000000000e+03,1.501000000000000000e+03,3.203000000000000000e+03,3.103000000000000000e+03,2.802000000000000000e+03,2.202000000000000000e+03,2.903000000000000000e+03,2.102000000000000000e+03,2.002000000000000000e+03,3.403000000000000000e+03,2.802000000000000000e+03,4.605000000000000000e+03,3.503000000000000000e+03,2.002000000000000000e+03,3.203000000000000000e+03,3.904000000000000000e+03,4.004000000000000000e+03,2.202000000000000000e+03,2.802000000000000000e+03,2.502000000000000000e+03,2.702000000000000000e+03,2.402000000000000000e+03,2.102000000000000000e+03,2.302000000000000000e+03,4.104000000000000000e+03,5.506000000000000000e+03,4.104000000000000000e+03,4.605000000000000000e+03,3.103000000000000000e+03,3.704000000000000000e+03,2.502000000000000000e+03,3.003000000000000000e+03,4.058475000000000000e+05,2.502000000000000000e+03,2.702000000000000000e+03,1.901000000000000000e+03,2.002000000000000000e+03,3.403000000000000000e+03,1.901000000000000000e+03,2.202000000000000000e+03,2.602000000000000000e+03,2.502000000000000000e+03,2.302000000000000000e+03,3.303000000000000000e+03,3.603000000000000000e+03,3.403000000000000000e+03,3.603000000000000000e+03,2.002000000000000000e+03,4.505000000000000000e+03,3.103000000000000000e+03,2.602000000000000000e+03,2.702000000000000000e+03,3.704000000000000000e+03,1.901000000000000000e+03,3.103000000000000000e+03,2.903000000000000000e+03,2.502000000000000000e+03,4.104000000000000000e+03,3.503000000000000000e+03,2.402000000000000000e+03,3.103000000000000000e+03,2.702000000000000000e+03,2.903000000000000000e+03,2.602000000000000000e+03,2.102000000000000000e+03,2.802000000000000000e+03,4.905000000000000000e+03,3.503000000000000000e+03,3.904000000000000000e+03,2.903000000000000000e+03,3.704000000000000000e+03,2.502000000000000000e+03,3.403000000000000000e+03,3.203000000000000000e+03,2.602000000000000000e+03,2.903000000000000000e+03,3.904000000000000000e+03,2.702000000000000000e+03,2.302000000000000000e+03,2.502000000000000000e+03,2.302000000000000000e+03,3.704000000000000000e+03,2.802000000000000000e+03,2.502000000000000000e+03,2.602000000000000000e+03,1.701000000000000000e+03,2.802000000000000000e+03,2.302000000000000000e+03,2.302000000000000000e+03,3.403000000000000000e+03,3.203000000000000000e+03,3.904000000000000000e+03,2.302000000000000000e+03,2.602000000000000000e+03,1.901000000000000000e+03,3.603000000000000000e+03,2.502000000000000000e+03,2.602000000000000000e+03,4.004000000000000000e+03,1.701000000000000000e+03,2.502000000000000000e+03,3.704000000000000000e+03,2.102000000000000000e+03,2.702000000000000000e+03,2.302000000000000000e+03,3.503000000000000000e+03,3.203000000000000000e+03,2.903000000000000000e+03,2.802000000000000000e+03,3.203000000000000000e+03,2.702000000000000000e+03,4.004000000000000000e+03,3.303000000000000000e+03,2.402000000000000000e+03,3.403000000000000000e+03,3.804000000000000000e+03,2.602000000000000000e+03,2.102000000000000000e+03,2.002000000000000000e+03,2.502000000000000000e+03,3.203000000000000000e+03,2.903000000000000000e+03,4.505000000000000000e+03,2.602000000000000000e+03,2.202000000000000000e+03,3.704000000000000000e+03,3.403000000000000000e+03,3.403000000000000000e+03,3.904000000000000000e+03,4.304000000000000000e+03,3.103000000000000000e+03,3.303000000000000000e+03,2.502000000000000000e+03,4.004000000000000000e+03,1.901000000000000000e+03,3.403000000000000000e+03,2.802000000000000000e+03,2.702000000000000000e+03,2.802000000000000000e+03,2.502000000000000000e+03,2.802000000000000000e+03,1.701000000000000000e+03,2.802000000000000000e+03,2.202000000000000000e+03,4.404000000000000000e+03,3.904000000000000000e+03,2.502000000000000000e+03,2.002000000000000000e+03,4.404000000000000000e+03,1.901000000000000000e+03,3.704000000000000000e+03,2.802000000000000000e+03,2.502000000000000000e+03,3.704000000000000000e+03,2.302000000000000000e+03,2.802000000000000000e+03,3.303000000000000000e+03,2.402000000000000000e+03,3.203000000000000000e+03,2.302000000000000000e+03,3.503000000000000000e+03,nan
4.795170000000000243e+01,3.904000000000000000e+03,4.204000000000000000e+03,3.804000000000000000e+03,3.303000000000000000e+03,2.602000000000000000e+03,3.603000000000000000e+03,3.804000000000000000e+03,3.603000000000000000e+03,2.903000000000000000e+03,3.303000000000000000e+03,4.304000000000000000e+03,2.602000000000000000e+03,2.802000000000000000e+03,4.605000000000000000e+03,4.404000000000000000e+03,4.805000000000000000e+03,4.805000000000000000e+03,3.303000000000000000e+03,5.205000000000000000e+03,2.702000000000000000e+03,2.602000000000000000e+03,4.404000000000000000e+03,2.802000000000000000e+03,3.804000000000000000e+03,3.603000000000000000e+03,4.004000000000000000e+03,5.706000000000000000e+03,4.104000000000000000e+03,5.806000000000000000e+03,7.709000000000000000e+03,1.061300000000000000e+04,2.353700000000000000e+04,1.972900000000000000e+04,3.075400000000000000e+04,3.787300000000000000e+04,4.750300000000000000e+04,6.075200000000000000e+04,6.969000000000000000e+04,9.240400000000000000e+04,1.232000000000000000e+05,1.446640000000000000e+05,1.933200000000000000e+05,2.175920000000000000e+05,2.605440000000000000e+05,3.027680000000000000e+05,3.545600000000000000e+05,3.639360000000000000e+05,4.406320000000000000e+05,4.274400000000000000e+05,4.777040000000000000e+05,5.159760000000000000e+05,5.659520000000000000e+05,7.318560000000000000e+05,6.684320000000000000e+05,7.887200000000000000e+05,8.772800000000000000e+05,1.061024000000000000e+06,1.028800000000000000e+06,1.043648000000000000e+06,1.211584000000000000e+06,1.427872000000000000e+06,1.393856000000000000e+06,1.632896000000000000e+06,1.684160000000000000e+06,1.784064000000000000e+06,1.847296000000000000e+06,1.816416000000000000e+06,1.798176000000000000e+06,1.842144000000000000e+06,1.846976000000000000e+06,1.785600000000000000e+06,1.767136000000000000e+06,1.646784000000000000e+06,1.677952000000000000e+06,1.573984000000000000e+06,1.478400000000000000e+06,1.448608000000000000e+06,1.401920000000000000e+06,1.391712000000000000e+06,1.303392000000000000e+06,1.359488000000000000e+06,1.449152000000000000e+06,1.536064000000000000e+06,1.531104000000000000e+06,1.535104000000000000e+06,1.512352000000000000e+06,1.392352000000000000e+06,1.484544000000000000e+06,1.366016000000000000e+06,1.395488000000000000e+06,1.412960000000000000e+06,1.401152000000000000e+06,1.380352000000000000e+06,1.702247800000000047e+06,1.173376000000000000e+06,1.176864000000000000e+06,1.503127800000000047e+06,9.064613000000000466e+05,1.022480000000000000e+06,1.161696000000000000e+06,1.037744000000000000e+06,1.048704000000000000e+06,1.184512000000000000e+06,9.769843000000000466e+05,1.232000000000000000e+06,1.095688100000000093e+06,1.492477000000000000e+06,1.322001000000000000e+06,1.048342199999999953e+06,1.640869500000000000e+06,1.669960000000000000e+06,1.040704000000000000e+06,1.622494600000000093e+06,1.420032000000000000e+06,9.986875000000000000e+05,9.068800000000000000e+05,1.430113000000000000e+06,1.315845000000000000e+06,8.940160000000000000e+05,1.128960000000000000e+06,1.417010399999999907e+06,1.020576000000000000e+06,9.923431999999999534e+05,1.709597100000000093e+06,9.535170000000000000e+05,1.141472000000000000e+06,1.344416000000000000e+06,1.274464000000000000e+06,1.268005000000000000e+06,1.368384000000000000e+06,1.205070600000000093e+06,1.251136000000000000e+06,1.299968000000000000e+06,1.510944000000000000e+06,1.210721600000000093e+06,1.933317899999999907e+06,1.513216000000000000e+06,2.082005600000000093e+06,1.470432000000000000e+06,1.289088000000000000e+06,2.213343799999999814e+06,2.302805000000000000e+06,1.607367000000000000e+06,1.434112000000000000e+06,2.268492000000000000e+06,1.849813500000000000e+06,1.567712000000000000e+06,1.507793300000000047e+06,1.599393100000000093e+06,1.546489600000000093e+06,2.124962500000000000e+06,1.665792000000000000e+06,1.533376000000000000e+06,2.206375799999999814e+06,2.545491500000000000e+06,1.525824000000000000e+06,2.148440299999999814e+06,1.477424500000000000e+06,1.577862800000000047e+06,2.205520299999999814e+06,1.523767600000000093e+06,1.533280000000000000e+06,1.645696000000000000e+06,2.028231300000000047e+06,1.915848399999999907e+06,1.722329800000000047e+06,1.618048000000000000e+06,1.619660000000000000e+06,1.939437500000000000e+06,2.493749500000000000e+06,1.720608000000000000e+06,2.067232000000000000e+06,1.997600000000000000e+06,2.398551000000000000e+06,2.053981500000000000e+06,2.021277399999999907e+06,1.677952000000000000e+06,2.120065799999999814e+06,2.083296000000000000e+06,1.633888000000000000e+06,2.165538500000000000e+06,1.471744000000000000e+06,1.700690899999999907e+06,1.934322500000000000e+06,2.184792799999999814e+06,1.718713800000000047e+06,2.088524600000000093e+06,1.661039399999999907e+06,2.316150500000000000e+06,1.898624000000000000e+06,2.381909799999999814e+06,1.162200000000000000e+07,1.853536000000000000e+06,2.214208000000000000e+06,1.919340000000000000e+06,1.810080000000000000e+06,1.932349500000000000e+06,1.654231899999999907e+06,1.809440000000000000e+06,2.442060299999999814e+06,2.393817500000000000e+06,2.675489799999999814e+06,3.101500500000000000e+06,2.567806799999999814e+06,1.961440000000000000e+06,2.147840000000000000e+06,2.421568000000000000e+06,2.424225299999999814e+06,2.202624000000000000e+06,2.391106299999999814e+06,2.453847000000000000e+06,2.505918000000000000e+06,2.189272000000000000e+06,2.404871299999999814e+06,2.992378500000000000e+06,2.258828500000000000e+06,2.432768000000000000e+06,2.371856799999999814e+06,2.731337299999999814e+06,2.095900800000000047e+06,2.323289799999999814e+06,2.396729299999999814e+06,1.939298800000000047e+06,2.589159299999999814e+06,2.510005799999999814e+06,2.498543299999999814e+06,2.089121899999999907e+06,2.649088000000000000e+06,2.411156000000000000e+06,2.233956000000000000e+06,2.694115500000000000e+06,2.629012000000000000e+06,2.766957000000000000e+06,2.616799000000000000e+06,2.941055299999999814e+06,2.659476000000000000e+06,2.859916799999999814e+06,2.524144799999999814e+06,2.355408799999999814e+06,2.556968000000000000e+06,2.657348000000000000e+06,2.294459299999999814e+06,2.616648299999999814e+06,2.692480000000000000e+06,2.502464000000000000e+06,2.453120000000000000e+06,2.665242299999999814e+06,2.536654000000000000e+06,2.726224799999999814e+06,2.596256799999999814e+06,2.715759299999999814e+06,2.652329500000000000e+06,2.509795500000000000e+06,2.456512000000000000e+06,2.356768799999999814e+06,2.468375000000000000e+06,2.551552000000000000e+06,2.474071299999999814e+06,2.556842000000000000e+06,2.788620500000000000e+06,3.250899500000000000e+06,2.578274299999999814e+06,2.650688000000000000e+06,2.593232799999999814e+06,2.639153500000000000e+06,2.756332299999999814e+06,3.045400500000000000e+06,2.577750000000000000e+06,2.723744799999999814e+06,2.792588000000000000e+06,2.478228799999999814e+06,2.595008000000000000e+06,2.501132000000000000e+06,2.897571000000000000e+06,2.623026799999999814e+06,2.691186299999999814e+06,2.629632000000000000e+06,2.549230500000000000e+06,2.742370799999999814e+06,2.661541500000000000e+06,2.819377000000000000e+06,2.637127000000000000e+06,2.636113500000000000e+06,2.955584000000000000e+06,2.782791299999999814e+06,2.966036799999999814e+06,3.057795299999999814e+06,2.551010500000000000e+06,2.526077799999999814e+06,2.895959299999999814e+06,3.266693500000000000e+06,2.614612000000000000e+06,2.848415000000000000e+06,2.760448000000000000e+06,2.885056000000000000e+06,2.608451299999999814e+06,2.343636299999999814e+06,3.003203500000000000e+06,2.785462000000000000e+06,2.897472000000000000e+06,2.937492799999999814e+06,2.830336000000000000e+06,2.545109299999999814e+06,2.735753000000000000e+06,2.989392000000000000e+06,2.835658799999999814e+06,2.749007000000000000e+06,3.181181299999999814e+06,2.885093000000000000e+06,2.240234299999999814e+06,3.255511500000000000e+06,2.802453000000000000e+06,2.717503500000000000e+06,2.633600000000000000e+06,2.654356500000000000e+06,3.125191000000000000e+06,2.675840000000000000e+06,2.672320000000000000e+06,2.890368000000000000e+06,2.828568799999999814e+06,2.901158799999999814e+06,3.139605500000000000e+06,2.908317799999999814e+06,2.967061500000000000e+06,2.888219000000000000e+06,2.711524500000000000e+06,2.663442000000000000e+06,2.925032000000000000e+06,3.037608000000000000e+06,2.786646500000000000e+06,2.803061500000000000e+06,2.692064500000000000e+06,2.556096000000000000e+06,2.648078799999999814e+06,2.723288000000000000e+06,2.660160000000000000e+06,2.527408500000000000e+06,3.090288799999999814e+06,2.703462799999999814e+06,3.102700299999999814e+06,2.658319799999999814e+06,3.690023000000000000e+06,2.744862000000000000e+06,2.657509299999999814e+06,3.066131299999999814e+06,5.119266000000000000e+06,2.599892799999999814e+06,2.792460000000000000e+06,2.986365000000000000e+06,2.624448000000000000e+06,2.969101500000000000e+06,3.009198500000000000e+06,2.705202500000000000e+06,2.584448000000000000e+06,2.898681000000000000e+06,2.926788799999999814e+06,2.719926000000000000e+06,2.788994500000000000e+06,2.635464299999999814e+06,2.167523799999999814e+06,2.907531299999999814e+06,2.360345000000000000e+06,2.722001000000000000e+06,2.422419000000000000e+06,2.992865000000000000e+06,2.771468500000000000e+06,2.834364500000000000e+06,2.867356000000000000e+06,3.097491799999999814e+06,3.230188799999999814e+06,3.311681299999999814e+06,2.741631799999999814e+06,2.989433000000000000e+06,3.384595799999999814e+06,2.775804000000000000e+06,2.793251500000000000e+06,2.994194299999999814e+06,3.102982000000000000e+06,2.940039000000000000e+06,3.669606799999999814e+06,3.867507000000000000e+06,3.079671000000000000e+06,3.283166299999999814e+06,2.765704500000000000e+06,2.797347500000000000e+06,2.608109500000000000e+06,2.638048500000000000e+06,2.490480000000000000e+06,2.688464299999999814e+06,2.347336500000000000e+06,2.486839500000000000e+06,2.753403000000000000e+06,2.383370299999999814e+06,2.177472000000000000e+06,2.410240000000000000e+06,1.929783000000000000e+06,2.502739500000000000e+06,2.642023500000000000e+06,2.729553000000000000e+06,2.526629299999999814e+06,2.303790799999999814e+06,2.872812000000000000e+06,2.283915799999999814e+06,2.407260000000000000e+06,2.454999799999999814e+06,3.314434500000000000e+06,2.586333799999999814e+06,2.809132500000000000e+06,3.019966500000000000e+06,2.801182500000000000e+06,3.314434500000000000e+06,2.972266500000000000e+06,3.604927500000000000e+06,3.207030000000000000e+06,3.334309500000000000e+06,3.103600500000000000e+06,3.783961500000000000e+06,3.346314000000000000e+06,2.717628000000000000e+06,3.250755000000000000e+06,2.745453000000000000e+06,2.729553000000000000e+06,2.224211299999999814e+06,3.199080000000000000e+06,3.811786500000000000e+06,2.506754299999999814e+06,2.454999799999999814e+06,2.474914500000000000e+06,2.880762000000000000e+06,2.976241500000000000e+06,2.291865799999999814e+06,3.242805000000000000e+06,2.538554299999999814e+06,2.132706799999999814e+06,2.367470299999999814e+06,2.570394000000000000e+06,2.892687000000000000e+06,2.709678000000000000e+06,3.608902500000000000e+06,2.944441500000000000e+06,3.489493500000000000e+06,3.063771000000000000e+06,3.024021000000000000e+06,2.964316500000000000e+06,2.980216500000000000e+06,3.322384500000000000e+06,2.904612000000000000e+06,3.549198000000000000e+06,3.441793500000000000e+06,3.218955000000000000e+06,3.589027500000000000e+06,3.390039000000000000e+06,3.238830000000000000e+06,4.241563500000000000e+06,3.183180000000000000e+06,2.880762000000000000e+06,3.752161500000000000e+06,2.777253000000000000e+06,2.562444000000000000e+06,3.012016500000000000e+06,3.382089000000000000e+06,3.382089000000000000e+06,3.310459500000000000e+06,2.773278000000000000e+06,2.781228000000000000e+06,2.566419000000000000e+06,2.948416500000000000e+06,3.147325500000000000e+06,3.230880000000000000e+06,3.035946000000000000e+06,2.932437000000000000e+06,3.397989000000000000e+06,2.996116500000000000e+06,3.075696000000000000e+06,2.606169000000000000e+06,2.876787000000000000e+06,3.159250500000000000e+06,2.685748500000000000e+06,2.439099799999999814e+06,2.964316500000000000e+06,3.262759500000000000e+06,2.669848500000000000e+06,2.558469000000000000e+06,2.570394000000000000e+06,2.856832500000000000e+06,2.777253000000000000e+06,2.431149799999999814e+06,3.262759500000000000e+06,3.386064000000000000e+06,2.884737000000000000e+06,2.642023500000000000e+06,3.004066500000000000e+06,2.948416500000000000e+06,3.063771000000000000e+06,2.968291500000000000e+06,2.880762000000000000e+06,2.988166500000000000e+06,3.019966500000000000e+06,3.024021000000000000e+06,2.968291500000000000e+06,2.868837000000000000e+06,3.147325500000000000e+06,3.561123000000000000e+06,3.115525500000000000e+06,3.246780000000000000e+06,2.773278000000000000e+06,3.071721000000000000e+06,3.270709500000000000e+06,2.717628000000000000e+06,3.199080000000000000e+06,3.012016500000000000e+06,3.413889000000000000e+06,3.250755000000000000e+06,3.453830500000000000e+06,3.075925000000000000e+06,3.167200500000000000e+06,3.431200500000000000e+06,3.128659500000000000e+06,3.297991299999999814e+06,3.664632000000000000e+06,3.424702799999999814e+06,3.179761500000000000e+06,3.995706299999999814e+06,3.784359000000000000e+06,3.764433299999999814e+06,3.314635500000000000e+06,3.207039500000000000e+06,3.662678000000000000e+06,4.265331000000000000e+06,3.519252500000000000e+06,2.706186299999999814e+06,4.177849000000000000e+06,3.244523500000000000e+06,3.424315799999999814e+06,3.222157500000000000e+06,3.824492799999999814e+06,4.023509500000000000e+06,3.551732500000000000e+06,2.445302299999999814e+06,2.598655500000000000e+06,2.798340799999999814e+06,2.794006799999999814e+06,2.032960000000000000e+06,2.501393500000000000e+06,2.411257299999999814e+06,1.951520000000000000e+06,1.703296000000000000e+06,1.986328100000000093e+06,1.835456000000000000e+06,1.423488000000000000e+06,1.320576000000000000e+06,1.145920000000000000e+06,1.034688000000000000e+06,8.774880000000000000e+05,7.686400000000000000e+05,7.112160000000000000e+05,6.045920000000000000e+05,5.395040000000000000e+05,4.833440000000000000e+05,4.546560000000000000e+05,4.292800000000000000e+05,3.118160000000000000e+05,2.366240000000000000e+05,2.984032999999999884e+05,1.556560000000000000e+05,1.197760000000000000e+05,8.848200000000000000e+04,6.938800000000000000e+04,5.693700000000000000e+04,4.349000000000000000e+04,3.677000000000000000e+04,2.794700000000000000e+04,2.874900000000000000e+04,1.762500000000000000e+04,1.431900000000000000e+04,1.111400000000000000e+04,1.171500000000000000e+04,8.910000000000000000e+03,6.507000000000000000e+03,8.009000000000000000e+03,6.006000000000000000e+03,5.306000000000000000e+03,4.304000000000000000e+03,3.403000000000000000e+03,3.203000000000000000e+03,5.606000000000000000e+03,4.204000000000000000e+03,4.104000000000000000e+03,4.805000000000000000e+03,4.505000000000000000e+03,3.303000000000000000e+03,2.702000000000000000e+03,2.802000000000000000e+03,4.004000000000000000e+03,3.704000000000000000e+03,3.403000000000000000e+03,2.602000000000000000e+03,6.006000000000000000e+03,5.606000000000000000e+03,5.506000000000000000e+03,4.304000000000000000e+03,1.317600000000000000e+05,3.904000000000000000e+03,4.805000000000000000e+03,3.403000000000000000e+03,2.702000000000000000e+03,3.804000000000000000e+03,2.502000000000000000e+03,4.004000000000000000e+03,2.903000000000000000e+03,2.302000000000000000e+03,3.804000000000000000e+03,3.303000000000000000e+03,2.903000000000000000e+03,3.503000000000000000e+03,3.103000000000000000e+03,1.171500000000000000e+04,6.677600000000000000e+04,2.898720000000000000e+05,5.873760000000000000e+05,9.985920000000000000e+05,1.462912000000000000e+06,1.473984000000000000e+06,1.759616000000000000e+06,2.196233799999999814e+06,2.394896299999999814e+06,2.251264000000000000e+06,2.387204299999999814e+06,2.392678000000000000e+06,2.502016000000000000e+06,3.500641799999999814e+06,3.448014500000000000e+06,3.430588500000000000e+06,3.031247000000000000e+06,3.154526299999999814e+06,3.203200799999999814e+06,2.742129799999999814e+06,2.645606299999999814e+06,2.896619799999999814e+06,2.507991299999999814e+06,2.561262000000000000e+06,2.790329000000000000e+06,3.606756000000000000e+06,2.335192799999999814e+06,2.826108000000000000e+06,2.924093799999999814e+06,2.721120000000000000e+06,2.608788299999999814e+06,3.444628000000000000e+06,3.081221799999999814e+06,3.224288799999999814e+06,2.990029299999999814e+06,2.664522000000000000e+06,2.898078799999999814e+06,2.849304500000000000e+06,2.863987500000000000e+06,3.032898799999999814e+06,2.749356299999999814e+06,3.040086500000000000e+06,3.140543799999999814e+06,3.603264500000000000e+06,3.222250799999999814e+06,2.887513500000000000e+06,2.187537299999999814e+06,2.972050299999999814e+06,2.452753500000000000e+06,2.241823500000000000e+06,3.494642299999999814e+06,3.970775299999999814e+06,3.652419299999999814e+06,3.335363799999999814e+06,2.916477500000000000e+06,2.895576299999999814e+06,2.614850000000000000e+06,1.893668600000000093e+06,2.630223799999999814e+06,2.652780500000000000e+06,2.827009500000000000e+06,3.574608299999999814e+06,3.404417000000000000e+06,2.880110299999999814e+06,2.602071299999999814e+06,2.393666500000000000e+06,2.814521000000000000e+06,2.609719500000000000e+06,2.655194500000000000e+06,2.414097799999999814e+06,2.179277799999999814e+06,3.075086500000000000e+06,2.005574300000000047e+06,3.089494500000000000e+06,3.446798000000000000e+06,3.164511799999999814e+06,4.533920500000000000e+06,3.047795299999999814e+06,2.949668500000000000e+06,2.929647799999999814e+06,3.308080000000000000e+06,2.642890799999999814e+06,3.368819000000000000e+06,3.404982000000000000e+06,3.252123299999999814e+06,2.922257299999999814e+06,2.912706500000000000e+06,3.251858500000000000e+06,3.165143799999999814e+06,3.089119000000000000e+06,3.386423000000000000e+06,3.444225799999999814e+06,2.712744000000000000e+06,2.807300799999999814e+06,3.473720299999999814e+06,3.007447799999999814e+06,3.468653000000000000e+06,2.483842000000000000e+06,3.199516799999999814e+06,3.339472500000000000e+06,2.681368299999999814e+06,3.080912299999999814e+06,2.885462000000000000e+06,2.857957000000000000e+06,3.259797299999999814e+06,4.116267799999999814e+06,4.533628500000000000e+06,2.467459000000000000e+06,3.834513799999999814e+06,2.396545500000000000e+06,3.009197500000000000e+06,2.543178000000000000e+06,2.779134799999999814e+06,3.370990799999999814e+06,2.466873799999999814e+06,3.345180000000000000e+06,2.571442299999999814e+06,2.823384799999999814e+06,2.407026799999999814e+06,2.463894000000000000e+06,2.769374299999999814e+06,3.328961299999999814e+06,3.360739799999999814e+06,3.273278299999999814e+06,2.453643000000000000e+06,2.691504500000000000e+06,2.977095000000000000e+06,2.984506000000000000e+06,3.787283500000000000e+06,3.960657000000000000e+06,2.276091299999999814e+06,3.630877299999999814e+06,2.967669000000000000e+06,3.458735500000000000e+06,2.720724500000000000e+06,2.827108000000000000e+06,3.169604000000000000e+06,3.557773000000000000e+06,4.239667000000000000e+06,2.857394500000000000e+06,2.683078299999999814e+06,5.226020500000000000e+06,3.738851500000000000e+06,3.908137799999999814e+06,3.591871799999999814e+06,3.521002000000000000e+06,3.393522000000000000e+06,2.803972500000000000e+06,3.425862799999999814e+06,2.972950000000000000e+06,3.436116799999999814e+06,5.450308000000000000e+06,3.026169500000000000e+06,2.671749799999999814e+06,2.522601500000000000e+06,2.530521000000000000e+06,2.479714799999999814e+06,2.553856500000000000e+06,2.388159000000000000e+06,2.874413299999999814e+06,2.748573000000000000e+06,2.630514000000000000e+06,2.414325299999999814e+06,2.705280799999999814e+06,2.527570299999999814e+06,2.911206799999999814e+06,2.982515000000000000e+06,2.629019000000000000e+06,2.576557500000000000e+06,4.480461000000000000e+06,2.448393299999999814e+06,2.301151799999999814e+06,2.485200500000000000e+06,2.561659799999999814e+06,2.616694000000000000e+06,2.547670799999999814e+06,2.995132000000000000e+06,3.162928299999999814e+06,3.745914299999999814e+06,2.457329000000000000e+06,3.705880500000000000e+06,3.265180299999999814e+06,2.620895000000000000e+06,3.681709500000000000e+06,3.795783799999999814e+06,3.416051000000000000e+06,2.611449500000000000e+06,3.964285500000000000e+06,2.596777799999999814e+06,2.541963500000000000e+06,3.254140500000000000e+06,2.565675799999999814e+06,2.480749500000000000e+06,2.688103500000000000e+06,2.802487299999999814e+06,2.901006500000000000e+06,3.177975500000000000e+06,2.591616799999999814e+06,3.517144000000000000e+06,3.241582500000000000e+06,3.167135500000000000e+06,3.205569500000000000e+06,2.586971299999999814e+06,3.702651799999999814e+06,3.321922500000000000e+06,2.409078000000000000e+06,2.695296500000000000e+06,2.965682000000000000e+06,3.562059799999999814e+06,3.146596299999999814e+06,2.967061500000000000e+06,2.094482500000000000e+06,2.514532500000000000e+06,2.661407500000000000e+06,4.304316000000000000e+06,1.905296500000000000e+06,3.105537000000000000e+06,2.558950000000000000e+06,2.172686299999999814e+06,2.531507500000000000e+06,2.835658799999999814e+06,2.337825799999999814e+06,1.755093399999999907e+06,2.205520299999999814e+06,2.688120000000000000e+06,2.693163000000000000e+06,2.738567000000000000e+06,2.656314000000000000e+06,2.618861299999999814e+06,2.291027000000000000e+06,2.788893500000000000e+06,2.021645300000000047e+06,2.917628500000000000e+06,1.942249500000000000e+06,2.504769500000000000e+06,2.612713500000000000e+06,2.823521500000000000e+06,2.766580799999999814e+06,3.283539799999999814e+06,3.315707500000000000e+06,3.670976000000000000e+06,3.236248799999999814e+06,3.394277000000000000e+06,4.059177000000000000e+06,2.701371000000000000e+06,3.215985299999999814e+06,2.398480799999999814e+06,3.419026299999999814e+06,2.659371799999999814e+06,2.617272000000000000e+06,2.653096500000000000e+06,2.879890000000000000e+06,2.682656500000000000e+06,2.439937500000000000e+06,3.446844500000000000e+06,2.193999500000000000e+06,3.368688799999999814e+06,2.737368000000000000e+06,1.976237800000000047e+06,2.247932000000000000e+06,2.913950799999999814e+06,2.780864299999999814e+06,2.832144799999999814e+06,2.320227299999999814e+06,2.609261500000000000e+06,3.119007000000000000e+06,2.803818299999999814e+06,3.185137799999999814e+06,3.434594000000000000e+06,3.015796000000000000e+06,3.151782000000000000e+06,2.616640500000000000e+06,2.822581299999999814e+06,2.823971500000000000e+06,4.132673500000000000e+06,2.891472299999999814e+06,2.557986799999999814e+06,3.403260000000000000e+06,2.887513500000000000e+06,3.456816500000000000e+06,2.669704799999999814e+06,3.007447799999999814e+06,2.805044799999999814e+06,3.215684799999999814e+06,2.929897000000000000e+06,3.398981299999999814e+06,2.589703000000000000e+06,2.266485799999999814e+06,2.758079799999999814e+06,3.035276000000000000e+06,2.897147000000000000e+06,2.488307000000000000e+06,3.085000000000000000e+06,5.048356000000000000e+06,2.851201000000000000e+06,3.033214500000000000e+06,2.619778000000000000e+06,3.094319500000000000e+06,3.384386299999999814e+06,2.869715500000000000e+06,2.899522000000000000e+06,4.097193799999999814e+06,2.607963799999999814e+06,3.644439500000000000e+06,2.987995500000000000e+06,4.004989299999999814e+06,3.335020000000000000e+06,2.938217500000000000e+06,3.809292799999999814e+06,3.327126299999999814e+06,3.791630500000000000e+06,2.675640000000000000e+06,3.139286799999999814e+06,3.421290500000000000e+06,3.513319000000000000e+06,3.831990500000000000e+06,4.004123299999999814e+06,3.248279000000000000e+06,3.601828799999999814e+06,2.391484000000000000e+06,2.891011500000000000e+06,3.720590299999999814e+06,2.825655299999999814e+06,3.192632500000000000e+06,2.865698500000000000e+06,3.615595799999999814e+06,3.100330500000000000e+06,2.715701000000000000e+06,2.811137000000000000e+06,2.885361799999999814e+06,4.051331000000000000e+06,2.837388799999999814e+06,2.803254799999999814e+06,2.856946000000000000e+06,3.147310299999999814e+06,4.144434500000000000e+06,3.066131299999999814e+06,3.300178500000000000e+06,4.100167500000000000e+06,3.031486000000000000e+06,3.197980500000000000e+06,3.948334500000000000e+06,3.260228000000000000e+06,3.355608799999999814e+06,3.990761500000000000e+06,4.645071500000000000e+06,4.041414000000000000e+06,3.924981299999999814e+06,3.290053000000000000e+06,4.396701000000000000e+06,3.279623799999999814e+06,3.057784799999999814e+06,2.606307000000000000e+06,2.864245000000000000e+06,3.092689500000000000e+06,2.735409000000000000e+06,3.152261500000000000e+06,2.612356000000000000e+06,3.264773000000000000e+06,3.126454500000000000e+06,2.910077299999999814e+06,2.726974299999999814e+06,3.135658799999999814e+06,3.231854000000000000e+06,3.069157000000000000e+06,3.124430799999999814e+06,4.253406000000000000e+06,3.230854299999999814e+06,3.597737500000000000e+06,3.956452500000000000e+06,3.961546799999999814e+06,3.742802799999999814e+06,3.185324000000000000e+06,3.725790799999999814e+06,2.807521500000000000e+06,3.535092799999999814e+06,3.104384299999999814e+06,3.241342500000000000e+06,3.359752500000000000e+06,3.625829299999999814e+06,3.541706000000000000e+06,4.513373500000000000e+06,3.784117299999999814e+06,3.408826500000000000e+06,3.345817000000000000e+06,3.701104299999999814e+06,3.688322799999999814e+06,4.252245000000000000e+06,3.030540500000000000e+06,3.404606799999999814e+06,2.978030299999999814e+06,3.037028500000000000e+06,3.727175299999999814e+06,3.798310299999999814e+06,3.384842500000000000e+06,3.125047299999999814e+06,3.315230500000000000e+06,3.814021000000000000e+06,2.807361000000000000e+06,3.976302799999999814e+06,3.770751299999999814e+06,3.807371799999999814e+06,4.021184000000000000e+06,4.017140000000000000e+06,4.560786000000000000e+06,3.234952500000000000e+06,3.682906799999999814e+06,3.182486799999999814e+06,3.210203500000000000e+06,3.363742000000000000e+06,3.832440799999999814e+06,4.181350000000000000e+06,3.237217500000000000e+06,2.900547500000000000e+06,4.175325000000000000e+06,2.749791500000000000e+06,4.131636000000000000e+06,3.922689000000000000e+06,3.341552000000000000e+06,3.909203799999999814e+06,3.925182500000000000e+06,2.696006000000000000e+06,3.077417500000000000e+06,3.436110000000000000e+06,3.454173000000000000e+06,2.878376000000000000e+06,2.936383799999999814e+06,2.477952799999999814e+06,2.826287299999999814e+06,2.806355299999999814e+06,2.900911799999999814e+06,2.871292299999999814e+06,2.631042000000000000e+06,3.114399299999999814e+06,3.488444000000000000e+06,3.218314500000000000e+06,3.680316000000000000e+06,3.048525799999999814e+06,3.005534299999999814e+06,3.296677299999999814e+06,3.407715299999999814e+06,2.855037500000000000e+06,2.799472500000000000e+06,3.054812500000000000e+06,3.671891500000000000e+06,3.111441000000000000e+06,2.663169000000000000e+06,3.184202299999999814e+06,2.878580299999999814e+06,2.629000500000000000e+06,3.057468799999999814e+06,3.572953000000000000e+06,3.612898500000000000e+06,4.152362500000000000e+06,3.386336299999999814e+06,2.990602500000000000e+06,3.120954799999999814e+06,2.667300299999999814e+06,4.055871000000000000e+06,3.178868299999999814e+06,3.893052000000000000e+06,4.121263000000000000e+06,3.448153000000000000e+06,3.835784500000000000e+06,2.981508500000000000e+06,2.927638000000000000e+06,3.040506299999999814e+06,3.053982500000000000e+06,3.873075799999999814e+06,3.695697299999999814e+06,3.853356000000000000e+06,3.000277000000000000e+06,3.455072000000000000e+06,3.357527000000000000e+06,4.362737500000000000e+06,3.807986799999999814e+06,3.457234000000000000e+06,3.035312000000000000e+06,2.843882500000000000e+06,3.408522299999999814e+06,3.504746500000000000e+06,6.321638500000000000e+06,3.312796500000000000e+06,2.949827000000000000e+06,3.942142500000000000e+06,2.691161500000000000e+06,3.216272000000000000e+06,2.897112500000000000e+06,2.836073000000000000e+06,3.670574000000000000e+06,3.956452500000000000e+06,3.281206299999999814e+06,3.451882500000000000e+06,3.312593500000000000e+06,3.101421500000000000e+06,2.855703799999999814e+06,3.267493000000000000e+06,2.741589000000000000e+06,2.846482000000000000e+06,3.854363000000000000e+06,3.574304299999999814e+06,3.132933500000000000e+06,3.928524000000000000e+06,3.637656500000000000e+06,4.068625500000000000e+06,3.981382799999999814e+06,3.739271500000000000e+06,3.150632799999999814e+06,2.923864299999999814e+06,3.519656000000000000e+06,3.461896000000000000e+06,3.753473000000000000e+06,2.856365799999999814e+06,2.799683299999999814e+06,3.390332000000000000e+06,3.064811799999999814e+06,2.803910000000000000e+06,4.032747500000000000e+06,4.183062500000000000e+06,2.870767000000000000e+06,3.232987799999999814e+06,3.109728500000000000e+06,3.135658799999999814e+06,3.711907000000000000e+06,3.269288000000000000e+06,3.356610000000000000e+06,3.209655500000000000e+06,4.459736000000000000e+06,3.334987000000000000e+06,3.604411500000000000e+06,3.371852500000000000e+06,3.563614299999999814e+06,3.517380799999999814e+06,4.079737000000000000e+06,4.180531299999999814e+06,3.607335299999999814e+06,3.740459799999999814e+06,3.322068799999999814e+06,3.415988799999999814e+06,3.425752000000000000e+06,3.814444000000000000e+06,3.117338799999999814e+06,3.434615500000000000e+06,2.987524000000000000e+06,2.771294500000000000e+06,2.976212299999999814e+06,3.209655500000000000e+06,3.470736000000000000e+06,3.380311500000000000e+06,3.256837000000000000e+06,2.867229799999999814e+06,4.103193799999999814e+06,3.660391500000000000e+06,3.073216299999999814e+06,3.271852299999999814e+06,3.456384299999999814e+06,4.678159000000000000e+06,4.398411000000000000e+06,3.626705500000000000e+06,3.226734799999999814e+06,3.862634799999999814e+06,3.339665500000000000e+06,3.624954799999999814e+06,3.984177500000000000e+06,3.569553799999999814e+06,2.806371000000000000e+06,4.571993000000000000e+06,3.466882000000000000e+06,3.737365299999999814e+06,3.169039500000000000e+06,3.011972500000000000e+06,3.787074500000000000e+06,3.575797500000000000e+06,3.711882299999999814e+06,3.337405000000000000e+06,3.163486299999999814e+06,4.018020799999999814e+06,3.613740000000000000e+06,3.470736000000000000e+06,4.159937500000000000e+06,3.596964299999999814e+06,3.577152000000000000e+06,3.560463299999999814e+06,3.038599799999999814e+06,3.435453000000000000e+06,3.034188799999999814e+06,3.167775000000000000e+06,2.936206500000000000e+06,3.691555500000000000e+06,3.033369000000000000e+06,3.538689299999999814e+06,3.462308799999999814e+06,3.004311799999999814e+06,3.230108000000000000e+06,3.907026799999999814e+06,3.444700000000000000e+06,3.693726299999999814e+06,2.835605500000000000e+06,4.519918000000000000e+06,3.249479799999999814e+06,4.254075000000000000e+06,3.628008299999999814e+06,4.066596000000000000e+06,5.353307000000000000e+06,2.699722000000000000e+06,3.297123799999999814e+06,3.127943299999999814e+06,3.466336500000000000e+06,3.014903299999999814e+06,3.372421299999999814e+06,4.717156000000000000e+06,3.841403000000000000e+06,4.254669000000000000e+06,3.138135000000000000e+06,4.362737500000000000e+06,4.643485500000000000e+06,5.000325000000000000e+06,3.173584799999999814e+06,4.076295299999999814e+06,3.425862799999999814e+06,3.421908799999999814e+06,3.191868500000000000e+06,3.050236000000000000e+06,3.921222500000000000e+06,3.597861799999999814e+06,3.440031299999999814e+06,3.502257799999999814e+06,3.121310000000000000e+06,4.748894500000000000e+06,4.063067799999999814e+06,4.067079799999999814e+06,3.659802000000000000e+06,3.935719500000000000e+06,3.044217299999999814e+06,3.995022799999999814e+06,4.564391000000000000e+06,3.309861799999999814e+06,3.493043000000000000e+06,3.139323799999999814e+06,2.721331500000000000e+06,3.584047500000000000e+06,3.309313000000000000e+06,2.953028000000000000e+06,4.175459500000000000e+06,2.896678000000000000e+06,2.909827500000000000e+06,2.860571299999999814e+06,3.215209299999999814e+06,3.827408500000000000e+06,2.956524500000000000e+06,3.202183799999999814e+06,3.397227500000000000e+06,3.508873000000000000e+06,2.971982500000000000e+06,3.901688799999999814e+06,2.904314299999999814e+06,3.520547500000000000e+06,3.888154299999999814e+06,3.368313799999999814e+06,3.320817500000000000e+06,3.451150299999999814e+06,2.823439000000000000e+06,4.555458500000000000e+06,2.876840000000000000e+06,3.138676000000000000e+06,2.951423799999999814e+06,2.808212000000000000e+06,3.329940000000000000e+06,3.237283500000000000e+06,2.998351500000000000e+06,3.441422299999999814e+06,2.767736000000000000e+06,3.797158000000000000e+06,3.559035500000000000e+06,3.800039000000000000e+06,3.114139299999999814e+06,2.957505799999999814e+06,2.854211000000000000e+06,3.867454500000000000e+06,3.522242000000000000e+06,3.001176500000000000e+06,3.867245000000000000e+06,3.674076799999999814e+06,3.188916500000000000e+06,3.065608299999999814e+06,3.437517799999999814e+06,3.120287500000000000e+06,2.927319000000000000e+06,2.897953500000000000e+06,2.842774799999999814e+06,3.032898799999999814e+06,2.949827000000000000e+06,2.877249500000000000e+06,3.776104799999999814e+06,2.905099799999999814e+06,3.891146000000000000e+06,2.552692500000000000e+06,3.266392500000000000e+06,2.380481299999999814e+06,3.451449500000000000e+06,2.885275299999999814e+06,2.957854000000000000e+06,2.762976500000000000e+06,2.586182000000000000e+06,3.162211500000000000e+06,3.302048799999999814e+06,2.847257500000000000e+06,3.607448500000000000e+06,3.878354500000000000e+06,3.982371000000000000e+06,3.054145500000000000e+06,4.225697500000000000e+06,4.228608000000000000e+06,3.304008500000000000e+06,3.711639500000000000e+06,3.310651299999999814e+06,2.989059299999999814e+06,2.861313000000000000e+06,3.794478299999999814e+06,3.900070799999999814e+06,3.383847299999999814e+06,3.341552000000000000e+06,2.750008000000000000e+06,3.682711000000000000e+06,2.872941000000000000e+06,3.256032500000000000e+06,4.401622500000000000e+06,2.680888799999999814e+06,3.088552500000000000e+06,3.164742500000000000e+06,3.020041299999999814e+06,2.671515000000000000e+06,3.131755500000000000e+06,2.628231299999999814e+06,2.917051000000000000e+06,2.836846799999999814e+06,3.523157000000000000e+06,3.294094000000000000e+06,3.068949299999999814e+06,3.173863000000000000e+06,3.236431500000000000e+06,3.151734000000000000e+06,2.737390500000000000e+06,3.559373299999999814e+06,2.909952500000000000e+06,2.775281299999999814e+06,2.653462500000000000e+06,2.723222000000000000e+06,2.963024000000000000e+06,3.317649500000000000e+06,2.667390000000000000e+06,2.936117799999999814e+06,2.444851299999999814e+06,2.280591000000000000e+06,2.903283799999999814e+06,2.721964000000000000e+06,3.863766500000000000e+06,2.723158000000000000e+06,2.273599500000000000e+06,3.126861500000000000e+06,3.416195500000000000e+06,3.012352000000000000e+06,2.389765000000000000e+06,2.847893299999999814e+06,2.348252299999999814e+06,3.138676000000000000e+06,2.810565799999999814e+06,3.731412299999999814e+06,2.402228500000000000e+06,3.417848000000000000e+06,2.941631799999999814e+06,3.243438000000000000e+06,3.701222000000000000e+06,2.823971500000000000e+06,2.792613000000000000e+06,3.478032000000000000e+06,2.761274299999999814e+06,3.553557500000000000e+06,3.214428500000000000e+06,3.968752000000000000e+06,3.031346299999999814e+06,2.295276799999999814e+06,3.706703500000000000e+06,3.473721000000000000e+06,3.214736000000000000e+06,4.148683000000000000e+06,3.444507799999999814e+06,3.655314500000000000e+06,3.699453000000000000e+06,3.072426299999999814e+06,3.235632799999999814e+06,3.843207000000000000e+06,3.455058799999999814e+06,2.742676000000000000e+06,3.412959299999999814e+06,3.535909299999999814e+06,2.733175000000000000e+06,2.593321000000000000e+06,2.195212799999999814e+06,3.655660500000000000e+06,2.832267000000000000e+06,2.519464000000000000e+06,2.619443299999999814e+06,2.919020500000000000e+06,2.734110799999999814e+06,2.307846799999999814e+06,3.096526000000000000e+06,2.618810299999999814e+06,2.365395000000000000e+06,2.073824300000000047e+06,2.342784000000000000e+06,1.896491500000000000e+06,2.130862500000000000e+06,2.645299000000000000e+06,2.152002500000000000e+06,2.072096000000000000e+06,2.289024000000000000e+06,2.123456000000000000e+06,2.126764799999999814e+06,1.860940300000000047e+06,3.010925299999999814e+06,2.179136000000000000e+06,2.210304000000000000e+06,2.225920000000000000e+06,1.984256000000000000e+06,1.804608000000000000e+06,1.750336000000000000e+06,1.366752000000000000e+06,1.798593100000000093e+06,9.015520000000000000e+05,8.349760000000000000e+05,5.524640000000000000e+05,5.685120000000000000e+05,3.397920000000000000e+05,2.378400000000000000e+05,1.953400000000000000e+05,1.404280000000000000e+05,1.158500000000000000e+05,4.973520000000000000e+05,7.843000000000000000e+04,5.352400000000000000e+04,3.917700000000000000e+04,3.486500000000000000e+04,3.165600000000000000e+04,1.682300000000000000e+04,1.381800000000000000e+04,1.421900000000000000e+04,1.461900000000000000e+04,9.211000000000000000e+03,8.109000000000000000e+03,7.909000000000000000e+03,3.245800000000000000e+04,5.406000000000000000e+03,4.304000000000000000e+03,5.506000000000000000e+03,1.231600000000000000e+04,1.031200000000000000e+04,9.812000000000000000e+03,6.407000000000000000e+03,6.707000000000000000e+03,5.806000000000000000e+03,6.307000000000000000e+03,3.704000000000000000e+03,7.609000000000000000e+03,4.304000000000000000e+03,4.204000000000000000e+03,6.507000000000000000e+03,5.606000000000000000e+03,1.722400000000000000e+04,6.307000000000000000e+03,8.310000000000000000e+03,1.361800000000000000e+04,5.205000000000000000e+03,2.043000000000000000e+04,1.892700000000000000e+04,7.008000000000000000e+03,7.609000000000000000e+03,2.273500000000000000e+04,2.864900000000000000e+04,1.451900000000000000e+04,1.492000000000000000e+04,4.104000000000000000e+03,5.606000000000000000e+03,4.304000000000000000e+03,3.804000000000000000e+03,2.302000000000000000e+03,4.304000000000000000e+03,6.607000000000000000e+03,2.602000000000000000e+03,2.202000000000000000e+03,3.303000000000000000e+03,2.134440000000000000e+05,4.505000000000000000e+03,3.103000000000000000e+03,2.702000000000000000e+03,2.202000000000000000e+03,3.003000000000000000e+03,2.702000000000000000e+03,3.303000000000000000e+03,2.402000000000000000e+03,3.203000000000000000e+03,3.303000000000000000e+03,3.904000000000000000e+03,3.203000000000000000e+03,2.802000000000000000e+03,3.403000000000000000e+03,3.103000000000000000e+03,2.402000000000000000e+03,4.204000000000000000e+03,2.802000000000000000e+03,2.602000000000000000e+03,3.503000000000000000e+03,2.202000000000000000e+03,4.004000000000000000e+03,3.503000000000000000e+03,4.905000000000000000e+03,3.403000000000000000e+03,4.204000000000000000e+03,3.203000000000000000e+03,2.402000000000000000e+03,2.602000000000000000e+03,2.402000000000000000e+03,3.203000000000000000e+03,2.302000000000000000e+03,3.503000000000000000e+03,2.402000000000000000e+03,3.603000000000000000e+03,2.602000000000000000e+03,2.502000000000000000e+03,2.702000000000000000e+03,3.403000000000000000e+03,3.804000000000000000e+03,2.402000000000000000e+03,3.203000000000000000e+03,3.003000000000000000e+03,2.102000000000000000e+03,2.202000000000000000e+03,3.303000000000000000e+03,3.303000000000000000e+03,2.502000000000000000e+03,3.403000000000000000e+03,2.302000000000000000e+03,3.804000000000000000e+03,3.303000000000000000e+03,2.903000000000000000e+03,3.303000000000000000e+03,3.303000000000000000e+03,3.403000000000000000e+03,3.103000000000000000e+03,3.704000000000000000e+03,4.004000000000000000e+03,2.903000000000000000e+03,3.904000000000000000e+03,3.303000000000000000e+03,2.602000000000000000e+03,2.702000000000000000e+03,2.502000000000000000e+03,2.903000000000000000e+03,2.602000000000000000e+03,3.303000000000000000e+03,2.202000000000000000e+03,2.702000000000000000e+03,3.403000000000000000e+03,3.503000000000000000e+03,2.702000000000000000e+03,2.702000000000000000e+03,2.402000000000000000e+03,3.003000000000000000e+03,2.903000000000000000e+03,2.502000000000000000e+03,2.502000000000000000e+03,2.502000000000000000e+03,4.805000000000000000e+03,3.103000000000000000e+03,1.601000000000000000e+03,2.702000000000000000e+03,4.204000000000000000e+03,2.302000000000000000e+03,2.002000000000000000e+03,2.702000000000000000e+03,3.003000000000000000e+03,3.704000000000000000e+03,2.502000000000000000e+03,3.203000000000000000e+03,3.503000000000000000e+03,1.601000000000000000e+03,3.603000000000000000e+03,3.003000000000000000e+03,2.002000000000000000e+03,2.402000000000000000e+03,2.502000000000000000e+03,2.702000000000000000e+03,2.402000000000000000e+03,3.103000000000000000e+03,2.002000000000000000e+03,3.303000000000000000e+03,4.605000000000000000e+03,3.704000000000000000e+03,4.004000000000000000e+03,3.203000000000000000e+03,3.904000000000000000e+03,4.705000000000000000e+03,2.602000000000000000e+03,2.302000000000000000e+03,2.402000000000000000e+03,3.904000000000000000e+03,2.402000000000000000e+03,3.003000000000000000e+03,2.102000000000000000e+03,2.802000000000000000e+03,2.002000000000000000e+03,3.403000000000000000e+03,2.102000000000000000e+03,2.802000000000000000e+03,2.802000000000000000e+03,2.903000000000000000e+03,4.204000000000000000e+03,1.901000000000000000e+03,2.602000000000000000e+03,2.802000000000000000e+03,2.302000000000000000e+03,2.702000000000000000e+03,4.404000000000000000e+03,3.303000000000000000e+03,3.704000000000000000e+03,3.103000000000000000e+03,3.103000000000000000e+03,3.403000000000000000e+03,3.203000000000000000e+03,2.602000000000000000e+03,2.702000000000000000e+03,2.903000000000000000e+03,3.203000000000000000e+03,2.202000000000000000e+03,3.203000000000000000e+03,1.801000000000000000e+03,3.303000000000000000e+03,2.502000000000000000e+03,3.303000000000000000e+03,3.904000000000000000e+03,3.804000000000000000e+03,3.503000000000000000e+03,3.303000000000000000e+03,3.503000000000000000e+03,3.603000000000000000e+03,3.303000000000000000e+03,4.605000000000000000e+03,4.104000000000000000e+03,4.204000000000000000e+03,3.503000000000000000e+03,3.203000000000000000e+03,2.302000000000000000e+03,3.403000000000000000e+03,2.702000000000000000e+03,4.204000000000000000e+03,2.702000000000000000e+03,4.304000000000000000e+03,2.102000000000000000e+03,1.401000000000000000e+03,1.701000000000000000e+03,2.802000000000000000e+03,3.503000000000000000e+03,2.903000000000000000e+03,4.605000000000000000e+03,1.901000000000000000e+03,1.701000000000000000e+03,2.802000000000000000e+03,3.603000000000000000e+03,2.402000000000000000e+03,2.602000000000000000e+03,3.403000000000000000e+03,2.903000000000000000e+03,2.602000000000000000e+03,4.505000000000000000e+03,3.003000000000000000e+03,2.903000000000000000e+03,2.302000000000000000e+03,2.602000000000000000e+03,1.901000000000000000e+03,3.403000000000000000e+03,2.702000000000000000e+03,3.403000000000000000e+03,2.702000000000000000e+03,4.505000000000000000e+03,3.704000000000000000e+03,3.203000000000000000e+03,2.302000000000000000e+03,2.903000000000000000e+03,3.103000000000000000e+03,3.103000000000000000e+03,1.801000000000000000e+03,3.203000000000000000e+03,2.202000000000000000e+03,3.403000000000000000e+03,4.004000000000000000e+03,2.102000000000000000e+03,2.602000000000000000e+03,3.403000000000000000e+03,2.702000000000000000e+03,3.303000000000000000e+03,2.802000000000000000e+03,2.802000000000000000e+03,2.702000000000000000e+03,2.202000000000000000e+03,3.303000000000000000e+03,2.802000000000000000e+03,3.103000000000000000e+03,3.103000000000000000e+03,2.502000000000000000e+03,2.802000000000000000e+03,2.302000000000000000e+03,3.003000000000000000e+03,2.002000000000000000e+03,2.502000000000000000e+03,2.802000000000000000e+03,3.403000000000000000e+03,3.303000000000000000e+03,3.804000000000000000e+03,3.403000000000000000e+03,3.203000000000000000e+03,2.402000000000000000e+03,2.903000000000000000e+03,3.303000000000000000e+03,3.403000000000000000e+03,2.802000000000000000e+03,2.903000000000000000e+03,3.303000000000000000e+03,3.603000000000000000e+03,2.102000000000000000e+03,2.402000000000000000e+03,3.704000000000000000e+03,2.302000000000000000e+03,3.203000000000000000e+03,nan
4.795250000000000057e+01,4.204000000000000000e+03,3.303000000000000000e+03,5.005000000000000000e+03,5.706000000000000000e+03,5.005000000000000000e+03,4.505000000000000000e+03,3.103000000000000000e+03,3.503000000000000000e+03,4.304000000000000000e+03,4.505000000000000000e+03,3.704000000000000000e+03,3.503000000000000000e+03,5.105000000000000000e+03,3.403000000000000000e+03,1.271600000000000000e+04,3.904000000000000000e+03,5.005000000000000000e+03,4.104000000000000000e+03,8.009000000000000000e+03,4.605000000000000000e+03,3.203000000000000000e+03,3.403000000000000000e+03,3.303000000000000000e+03,3.804000000000000000e+03,3.303000000000000000e+03,4.304000000000000000e+03,5.506000000000000000e+03,6.207000000000000000e+03,5.706000000000000000e+03,9.011000000000000000e+03,1.301700000000000000e+04,1.902800000000000000e+04,4.760400000000000000e+04,2.915000000000000000e+04,4.048100000000000000e+04,4.961100000000000000e+04,5.834300000000000000e+04,7.652200000000000000e+04,9.119800000000000000e+04,1.187700000000000000e+05,2.148600000000000000e+05,1.828120000000000000e+05,2.326760000000000000e+05,2.830640000000000000e+05,3.087680000000000000e+05,3.516080000000000000e+05,3.770880000000000000e+05,3.974000000000000000e+05,4.326560000000000000e+05,4.860080000000000000e+05,5.026320000000000000e+05,5.237840000000000000e+05,5.670720000000000000e+05,6.833440000000000000e+05,7.972480000000000000e+05,8.299840000000000000e+05,9.583520000000000000e+05,1.023008000000000000e+06,1.125376000000000000e+06,1.182816000000000000e+06,1.400192000000000000e+06,1.505024000000000000e+06,1.616736000000000000e+06,1.681984000000000000e+06,1.703072000000000000e+06,1.820576000000000000e+06,1.959680000000000000e+06,1.876672000000000000e+06,1.950528000000000000e+06,1.789312000000000000e+06,1.859904000000000000e+06,1.775104000000000000e+06,1.677856000000000000e+06,1.679904000000000000e+06,1.559712000000000000e+06,1.448928000000000000e+06,1.493056000000000000e+06,1.439680000000000000e+06,1.405760000000000000e+06,1.415648000000000000e+06,1.404384000000000000e+06,1.425632000000000000e+06,1.485728000000000000e+06,1.455392000000000000e+06,1.485728000000000000e+06,1.361728000000000000e+06,1.526048000000000000e+06,1.419712000000000000e+06,1.446688000000000000e+06,1.431840000000000000e+06,1.450560000000000000e+06,1.382080000000000000e+06,1.380352000000000000e+06,1.372224000000000000e+06,1.336064000000000000e+06,1.199456000000000000e+06,1.201184000000000000e+06,1.486950899999999907e+06,1.092480000000000000e+06,1.043968000000000000e+06,1.019952000000000000e+06,1.112032000000000000e+06,1.188864000000000000e+06,1.325077500000000000e+06,1.077088000000000000e+06,1.300674399999999907e+06,1.148864000000000000e+06,1.378414100000000093e+06,1.578600100000000093e+06,1.247840000000000000e+06,1.516244000000000000e+06,8.827200000000000000e+05,1.626576300000000047e+06,1.103168000000000000e+06,1.867705600000000093e+06,1.316736000000000000e+06,1.477252300000000047e+06,1.644846399999999907e+06,8.729659000000000233e+05,1.108768000000000000e+06,1.368255300000000047e+06,1.152576000000000000e+06,1.657985000000000000e+06,1.623710800000000047e+06,1.651812399999999907e+06,1.107296000000000000e+06,1.111616000000000000e+06,1.607744000000000000e+06,1.514383399999999907e+06,1.113536000000000000e+06,1.950789000000000000e+06,1.523136000000000000e+06,1.679383800000000047e+06,1.321952000000000000e+06,1.745229800000000047e+06,1.357984000000000000e+06,1.512448000000000000e+06,1.404576000000000000e+06,2.181890299999999814e+06,1.240718600000000093e+06,1.630624000000000000e+06,1.445221500000000000e+06,1.910012399999999907e+06,1.487700300000000047e+06,1.197392500000000000e+06,1.801248000000000000e+06,2.027520000000000000e+06,1.852730399999999907e+06,2.184717299999999814e+06,1.957321899999999907e+06,1.486678000000000000e+06,1.819395800000000047e+06,1.459859399999999907e+06,1.907896899999999907e+06,1.579392000000000000e+06,1.505536000000000000e+06,1.612339399999999907e+06,2.031984399999999907e+06,2.015496100000000093e+06,2.213576500000000000e+06,1.930071500000000000e+06,1.571616000000000000e+06,2.176256000000000000e+06,1.584289899999999907e+06,5.506594500000000000e+06,2.101523299999999814e+06,1.661199800000000047e+06,2.091027800000000047e+06,3.238802500000000000e+06,2.306559799999999814e+06,1.787734100000000093e+06,1.934443300000000047e+06,2.191488000000000000e+06,1.825725600000000093e+06,2.069950300000000047e+06,1.965439300000000047e+06,1.857376000000000000e+06,2.115999799999999814e+06,1.890176000000000000e+06,1.838112000000000000e+06,2.277793500000000000e+06,1.642425899999999907e+06,2.052996100000000093e+06,2.358415000000000000e+06,2.204488500000000000e+06,1.960243800000000047e+06,2.125760000000000000e+06,2.259486299999999814e+06,2.011168000000000000e+06,1.773642000000000000e+06,2.123200000000000000e+06,2.431772000000000000e+06,2.138880000000000000e+06,1.859360000000000000e+06,2.498425500000000000e+06,1.781121899999999907e+06,2.667669299999999814e+06,2.212364500000000000e+06,1.782314000000000000e+06,2.817677000000000000e+06,1.852544000000000000e+06,2.727977299999999814e+06,2.825113000000000000e+06,1.923799000000000000e+06,2.350656000000000000e+06,2.047275000000000000e+06,2.173945000000000000e+06,3.077788000000000000e+06,2.319665000000000000e+06,2.704243799999999814e+06,2.210885799999999814e+06,2.301222000000000000e+06,2.701123500000000000e+06,2.338513500000000000e+06,2.406355799999999814e+06,2.155308000000000000e+06,2.397760000000000000e+06,2.711206299999999814e+06,2.250047299999999814e+06,2.546724799999999814e+06,2.416984500000000000e+06,2.515344000000000000e+06,2.641219000000000000e+06,2.789001299999999814e+06,2.359513500000000000e+06,2.502575500000000000e+06,2.507759000000000000e+06,2.313664000000000000e+06,2.741783500000000000e+06,2.735677000000000000e+06,2.959113000000000000e+06,2.730264799999999814e+06,2.492407299999999814e+06,2.506865500000000000e+06,2.756661299999999814e+06,2.761118799999999814e+06,2.515462299999999814e+06,2.693202000000000000e+06,2.583200500000000000e+06,2.520435299999999814e+06,2.378048299999999814e+06,2.482575799999999814e+06,2.220702299999999814e+06,2.495040000000000000e+06,2.579136000000000000e+06,2.852864000000000000e+06,2.909089799999999814e+06,2.828874500000000000e+06,2.734370500000000000e+06,3.098314799999999814e+06,2.785302000000000000e+06,2.820062799999999814e+06,2.562750299999999814e+06,2.606016000000000000e+06,2.797066500000000000e+06,2.407397000000000000e+06,2.193526799999999814e+06,2.649365500000000000e+06,2.856388000000000000e+06,2.291523500000000000e+06,2.645017000000000000e+06,2.549840000000000000e+06,2.157022299999999814e+06,2.373103299999999814e+06,2.578377000000000000e+06,2.886845299999999814e+06,2.537187000000000000e+06,2.585950299999999814e+06,2.723744799999999814e+06,2.432244799999999814e+06,2.670766299999999814e+06,2.309091000000000000e+06,2.537958000000000000e+06,2.449906000000000000e+06,2.518917500000000000e+06,2.863221799999999814e+06,2.509504000000000000e+06,2.594165000000000000e+06,2.726014500000000000e+06,2.673756000000000000e+06,2.750418000000000000e+06,2.653430299999999814e+06,3.022524500000000000e+06,2.109307799999999814e+06,2.660520000000000000e+06,3.438681500000000000e+06,2.847033000000000000e+06,2.917768500000000000e+06,2.762277000000000000e+06,2.842679000000000000e+06,3.177121500000000000e+06,2.855569000000000000e+06,2.689022000000000000e+06,2.776966500000000000e+06,2.687040000000000000e+06,2.637078799999999814e+06,2.792937299999999814e+06,3.137974799999999814e+06,2.847020500000000000e+06,2.398814000000000000e+06,3.007939500000000000e+06,2.879168000000000000e+06,2.377614799999999814e+06,2.943505000000000000e+06,2.618810299999999814e+06,2.720952000000000000e+06,2.672303000000000000e+06,3.035194500000000000e+06,2.776945500000000000e+06,2.974749299999999814e+06,2.727935299999999814e+06,2.732354500000000000e+06,3.129093500000000000e+06,2.648512000000000000e+06,2.748558799999999814e+06,2.666524799999999814e+06,2.549504000000000000e+06,2.368992500000000000e+06,2.984704000000000000e+06,2.979472500000000000e+06,2.643088799999999814e+06,2.746591000000000000e+06,2.613393799999999814e+06,2.881159000000000000e+06,3.288671299999999814e+06,2.809368500000000000e+06,2.590501500000000000e+06,2.896381500000000000e+06,2.896874000000000000e+06,2.526263000000000000e+06,2.489404000000000000e+06,2.915696299999999814e+06,2.575808000000000000e+06,2.656035000000000000e+06,3.309364299999999814e+06,2.472873799999999814e+06,3.457938000000000000e+06,2.855055000000000000e+06,3.043441799999999814e+06,3.309041299999999814e+06,2.613167299999999814e+06,2.742699799999999814e+06,3.126191799999999814e+06,2.482215000000000000e+06,3.330437500000000000e+06,2.669318000000000000e+06,4.193758000000000000e+06,2.933270799999999814e+06,2.932861000000000000e+06,2.663598500000000000e+06,2.879748500000000000e+06,2.770426799999999814e+06,3.246210500000000000e+06,2.350350500000000000e+06,2.841418000000000000e+06,2.914636000000000000e+06,3.097196500000000000e+06,2.764300799999999814e+06,2.697937000000000000e+06,3.059816799999999814e+06,2.533456299999999814e+06,2.662568299999999814e+06,2.590469799999999814e+06,2.815330000000000000e+06,2.267560799999999814e+06,3.035398799999999814e+06,2.714312299999999814e+06,3.391301299999999814e+06,3.049186500000000000e+06,2.925361500000000000e+06,3.240023500000000000e+06,3.256914500000000000e+06,3.134099799999999814e+06,2.960044799999999814e+06,3.256391500000000000e+06,3.134449299999999814e+06,3.034131799999999814e+06,3.544496000000000000e+06,2.871746299999999814e+06,2.890763000000000000e+06,2.720223000000000000e+06,2.721603000000000000e+06,2.680177500000000000e+06,2.749882000000000000e+06,2.824822500000000000e+06,3.021855500000000000e+06,3.115525500000000000e+06,2.754720000000000000e+06,2.622405500000000000e+06,1.984598000000000000e+06,2.789257500000000000e+06,2.566419000000000000e+06,2.848882500000000000e+06,2.423360000000000000e+06,2.300096000000000000e+06,3.541248000000000000e+06,2.439099799999999814e+06,2.466964500000000000e+06,2.486839500000000000e+06,2.065052300000000047e+06,2.606169000000000000e+06,2.468928000000000000e+06,2.367470299999999814e+06,2.252076000000000000e+06,2.490814500000000000e+06,2.510729299999999814e+06,2.872812000000000000e+06,3.063771000000000000e+06,2.765328000000000000e+06,3.234855000000000000e+06,2.673823500000000000e+06,3.226905000000000000e+06,2.530604299999999814e+06,3.012016500000000000e+06,2.713653000000000000e+06,2.681773500000000000e+06,3.660657000000000000e+06,3.413889000000000000e+06,2.836957500000000000e+06,2.848882500000000000e+06,2.669848500000000000e+06,3.103600500000000000e+06,2.753403000000000000e+06,2.490814500000000000e+06,2.626123500000000000e+06,2.916537000000000000e+06,2.343580500000000000e+06,3.047871000000000000e+06,3.127450500000000000e+06,2.335630500000000000e+06,2.435124799999999814e+06,2.208311299999999814e+06,2.096892000000000000e+06,2.164546500000000000e+06,2.534579299999999814e+06,2.832982500000000000e+06,3.346314000000000000e+06,2.283915799999999814e+06,2.956366500000000000e+06,2.944441500000000000e+06,2.737503000000000000e+06,2.264001000000000000e+06,2.701648500000000000e+06,2.832982500000000000e+06,2.781228000000000000e+06,3.027996000000000000e+06,2.872812000000000000e+06,3.214980000000000000e+06,3.274684500000000000e+06,3.111550500000000000e+06,3.640702500000000000e+06,3.481543500000000000e+06,3.581077500000000000e+06,3.652627500000000000e+06,2.749428000000000000e+06,3.103600500000000000e+06,2.717628000000000000e+06,3.139375500000000000e+06,2.840932500000000000e+06,3.095571000000000000e+06,2.976241500000000000e+06,2.880762000000000000e+06,3.334309500000000000e+06,2.685748500000000000e+06,3.978975000000000000e+06,2.908587000000000000e+06,3.955045500000000000e+06,3.354264000000000000e+06,3.135400500000000000e+06,3.012016500000000000e+06,3.175150500000000000e+06,3.199080000000000000e+06,2.797207500000000000e+06,2.956366500000000000e+06,2.594283799999999814e+06,2.976241500000000000e+06,2.765328000000000000e+06,2.864862000000000000e+06,2.737503000000000000e+06,2.932437000000000000e+06,2.944441500000000000e+06,2.793232500000000000e+06,2.598258799999999814e+06,3.581077500000000000e+06,2.673823500000000000e+06,2.825032500000000000e+06,2.574369000000000000e+06,2.518679299999999814e+06,2.872812000000000000e+06,2.709678000000000000e+06,2.598258799999999814e+06,2.856832500000000000e+06,2.880762000000000000e+06,2.431149799999999814e+06,2.590308799999999814e+06,2.757378000000000000e+06,2.534579299999999814e+06,3.131425500000000000e+06,2.884737000000000000e+06,2.832982500000000000e+06,3.258705000000000000e+06,3.027996000000000000e+06,2.598258799999999814e+06,2.745453000000000000e+06,2.689723500000000000e+06,3.143350500000000000e+06,3.012016500000000000e+06,2.805157500000000000e+06,2.924487000000000000e+06,3.270709500000000000e+06,3.203055000000000000e+06,3.465643500000000000e+06,3.111550500000000000e+06,3.961837000000000000e+06,2.980536299999999814e+06,3.640702500000000000e+06,3.785930000000000000e+06,2.639008000000000000e+06,3.586038799999999814e+06,3.350289000000000000e+06,3.019671000000000000e+06,3.746809299999999814e+06,3.168682500000000000e+06,3.567725000000000000e+06,3.869365500000000000e+06,3.848055799999999814e+06,4.089400000000000000e+06,5.334460000000000000e+06,3.254595799999999814e+06,3.463224000000000000e+06,3.523576000000000000e+06,2.813378500000000000e+06,3.575023799999999814e+06,4.713984000000000000e+06,3.290051299999999814e+06,3.715541000000000000e+06,3.753104000000000000e+06,3.425975500000000000e+06,2.741929500000000000e+06,2.723123299999999814e+06,2.374605000000000000e+06,2.605675000000000000e+06,2.234752000000000000e+06,2.234304000000000000e+06,1.926432000000000000e+06,1.921600000000000000e+06,1.847200000000000000e+06,1.624448000000000000e+06,1.558304000000000000e+06,1.569248000000000000e+06,1.296448000000000000e+06,1.265312000000000000e+06,1.089536000000000000e+06,8.765440000000000000e+05,8.185120000000000000e+05,7.374720000000000000e+05,5.765600000000000000e+05,5.859360000000000000e+05,5.039680000000000000e+05,4.735040000000000000e+05,3.743360000000000000e+05,3.278880000000000000e+05,2.212360000000000000e+05,6.008213000000000466e+05,1.500080000000000000e+05,1.193740000000000000e+05,8.737600000000000000e+04,7.290400000000000000e+04,6.326300000000000000e+04,4.449300000000000000e+04,3.105500000000000000e+04,2.353700000000000000e+04,2.714500000000000000e+04,1.692400000000000000e+04,1.522100000000000000e+04,1.131400000000000000e+04,7.408000000000000000e+03,1.061300000000000000e+04,6.707000000000000000e+03,6.407000000000000000e+03,7.208000000000000000e+03,4.605000000000000000e+03,4.805000000000000000e+03,1.732400000000000000e+04,7.508000000000000000e+03,4.404000000000000000e+03,4.004000000000000000e+03,3.003000000000000000e+03,3.503000000000000000e+03,4.004000000000000000e+03,2.302000000000000000e+03,2.602000000000000000e+03,3.904000000000000000e+03,3.904000000000000000e+03,3.503000000000000000e+03,3.203000000000000000e+03,4.705000000000000000e+03,4.104000000000000000e+03,5.406000000000000000e+03,3.603000000000000000e+03,4.605000000000000000e+03,4.705000000000000000e+03,3.904000000000000000e+03,5.205000000000000000e+03,2.602000000000000000e+03,3.603000000000000000e+03,3.103000000000000000e+03,4.004000000000000000e+03,3.804000000000000000e+03,2.302000000000000000e+03,4.304000000000000000e+03,3.804000000000000000e+03,3.603000000000000000e+03,4.905000000000000000e+03,2.903000000000000000e+03,4.404000000000000000e+03,8.810000000000000000e+03,7.059400000000000000e+04,2.609480000000000000e+05,5.744960000000000000e+05,7.755040000000000000e+05,1.207552000000000000e+06,1.473638500000000000e+06,1.543840000000000000e+06,1.792384000000000000e+06,1.990289500000000000e+06,2.254272000000000000e+06,2.592603799999999814e+06,2.729206000000000000e+06,2.489920000000000000e+06,2.666569299999999814e+06,3.226821000000000000e+06,2.710626000000000000e+06,2.936963000000000000e+06,2.419462500000000000e+06,2.658448799999999814e+06,2.964687500000000000e+06,2.233288299999999814e+06,2.563321500000000000e+06,2.870844799999999814e+06,2.232226000000000000e+06,3.039167500000000000e+06,2.972219299999999814e+06,3.909366500000000000e+06,2.493359500000000000e+06,4.298951000000000000e+06,3.328483000000000000e+06,4.902572500000000000e+06,2.529851000000000000e+06,2.389480000000000000e+06,2.953963000000000000e+06,2.702482299999999814e+06,2.952870299999999814e+06,2.753976799999999814e+06,2.592138799999999814e+06,3.025637500000000000e+06,3.099482000000000000e+06,2.676621500000000000e+06,3.408975299999999814e+06,3.563914299999999814e+06,3.163232500000000000e+06,3.279082000000000000e+06,2.779977799999999814e+06,2.772188000000000000e+06,2.898252799999999814e+06,2.303115500000000000e+06,3.341361000000000000e+06,3.765196500000000000e+06,3.316596799999999814e+06,2.683052799999999814e+06,3.042603000000000000e+06,2.798221000000000000e+06,2.754097500000000000e+06,3.388119500000000000e+06,2.445761500000000000e+06,2.572432500000000000e+06,3.070765799999999814e+06,3.617049500000000000e+06,2.378953799999999814e+06,3.058902799999999814e+06,2.714737500000000000e+06,3.190081299999999814e+06,4.321859500000000000e+06,3.540604500000000000e+06,2.731399799999999814e+06,2.688095500000000000e+06,2.290927799999999814e+06,2.438356500000000000e+06,3.267509500000000000e+06,2.546583299999999814e+06,3.162788299999999814e+06,2.394388500000000000e+06,2.534015799999999814e+06,2.922742500000000000e+06,8.339512500000000000e+06,3.509887299999999814e+06,2.628088299999999814e+06,3.270237799999999814e+06,2.928543500000000000e+06,2.499856799999999814e+06,3.187600799999999814e+06,2.665813799999999814e+06,3.741615299999999814e+06,2.201917000000000000e+06,2.741212500000000000e+06,2.562831299999999814e+06,2.743515500000000000e+06,4.318001500000000000e+06,2.518401500000000000e+06,2.919554500000000000e+06,2.414234299999999814e+06,3.180071000000000000e+06,2.908260299999999814e+06,3.431303000000000000e+06,2.343533299999999814e+06,2.550496000000000000e+06,3.212072500000000000e+06,3.552270799999999814e+06,2.941773799999999814e+06,2.905911000000000000e+06,2.404998799999999814e+06,3.156477000000000000e+06,3.011789500000000000e+06,2.778453000000000000e+06,3.299568299999999814e+06,2.926756500000000000e+06,3.420618500000000000e+06,3.150823500000000000e+06,2.901907299999999814e+06,2.387444500000000000e+06,2.308835000000000000e+06,2.613680500000000000e+06,2.245198000000000000e+06,2.696580500000000000e+06,3.360739799999999814e+06,3.371507000000000000e+06,3.319349799999999814e+06,2.538916000000000000e+06,2.791320500000000000e+06,3.092062299999999814e+06,2.662753799999999814e+06,2.599716000000000000e+06,2.913465000000000000e+06,3.728587500000000000e+06,2.561151500000000000e+06,2.881628799999999814e+06,3.403137500000000000e+06,3.985187000000000000e+06,2.714831799999999814e+06,3.748513500000000000e+06,3.943815799999999814e+06,3.689042000000000000e+06,3.416442299999999814e+06,2.696006000000000000e+06,3.061257000000000000e+06,3.520547500000000000e+06,2.475663000000000000e+06,3.383144500000000000e+06,3.315198500000000000e+06,3.246215500000000000e+06,3.508444799999999814e+06,3.662558000000000000e+06,3.583369000000000000e+06,3.710354799999999814e+06,2.787347500000000000e+06,3.629219000000000000e+06,2.997428000000000000e+06,2.989065799999999814e+06,2.955186000000000000e+06,3.617718500000000000e+06,2.814051500000000000e+06,2.907929799999999814e+06,2.410627500000000000e+06,2.632984000000000000e+06,2.428030799999999814e+06,2.914411500000000000e+06,2.565611799999999814e+06,2.809404000000000000e+06,3.274669500000000000e+06,2.564221500000000000e+06,2.613643500000000000e+06,2.215195000000000000e+06,3.211405799999999814e+06,2.744559799999999814e+06,2.608753500000000000e+06,2.444433799999999814e+06,2.623249799999999814e+06,2.724071500000000000e+06,3.665339000000000000e+06,3.150397799999999814e+06,4.034902000000000000e+06,2.695200299999999814e+06,2.674845299999999814e+06,2.333180299999999814e+06,3.162928299999999814e+06,3.125059500000000000e+06,2.726168500000000000e+06,2.762397000000000000e+06,2.865332000000000000e+06,3.498613000000000000e+06,2.677667000000000000e+06,3.254159299999999814e+06,3.085513299999999814e+06,3.081462000000000000e+06,2.399972799999999814e+06,3.259439799999999814e+06,3.128492500000000000e+06,2.647837500000000000e+06,3.198679000000000000e+06,2.907884799999999814e+06,2.990905500000000000e+06,2.827108000000000000e+06,2.818705500000000000e+06,2.753976799999999814e+06,2.451986500000000000e+06,3.402262000000000000e+06,3.634827299999999814e+06,3.502394500000000000e+06,3.172469500000000000e+06,3.523461299999999814e+06,3.165391500000000000e+06,2.571766799999999814e+06,3.570526000000000000e+06,2.929071299999999814e+06,3.164830500000000000e+06,2.613842000000000000e+06,3.207286500000000000e+06,3.195944000000000000e+06,3.168546299999999814e+06,2.609022500000000000e+06,3.819547000000000000e+06,3.765207799999999814e+06,3.145892000000000000e+06,2.241828500000000000e+06,2.841920299999999814e+06,4.361671500000000000e+06,1.978864100000000093e+06,2.393124500000000000e+06,1.791368800000000047e+06,2.774429000000000000e+06,1.563392000000000000e+06,2.442250500000000000e+06,2.587212799999999814e+06,2.523536799999999814e+06,3.603888000000000000e+06,2.965871299999999814e+06,2.355808000000000000e+06,2.465070000000000000e+06,2.624893500000000000e+06,2.300986500000000000e+06,2.608716799999999814e+06,2.772532000000000000e+06,2.949789500000000000e+06,1.920025300000000047e+06,2.994391500000000000e+06,2.275111000000000000e+06,2.036967800000000047e+06,1.865418600000000093e+06,3.264292500000000000e+06,2.926838000000000000e+06,2.187314000000000000e+06,2.713757799999999814e+06,3.353752500000000000e+06,2.427440000000000000e+06,3.378120000000000000e+06,3.382811000000000000e+06,3.003482000000000000e+06,3.493424799999999814e+06,2.256354799999999814e+06,2.476025500000000000e+06,2.602600000000000000e+06,2.230801500000000000e+06,2.517940500000000000e+06,2.114774299999999814e+06,2.562155500000000000e+06,2.829794299999999814e+06,2.812930299999999814e+06,2.550799799999999814e+06,2.541549000000000000e+06,2.490833500000000000e+06,2.166878500000000000e+06,2.474096799999999814e+06,3.352002000000000000e+06,2.696202000000000000e+06,3.061481500000000000e+06,3.049247299999999814e+06,3.032327299999999814e+06,3.541038000000000000e+06,2.514512000000000000e+06,3.837945299999999814e+06,3.519642000000000000e+06,2.441656000000000000e+06,2.924297299999999814e+06,2.699849299999999814e+06,3.399236000000000000e+06,2.784110500000000000e+06,2.599892799999999814e+06,3.584101000000000000e+06,2.602101500000000000e+06,3.141653500000000000e+06,3.095470799999999814e+06,3.437931299999999814e+06,2.666816299999999814e+06,3.028194500000000000e+06,3.146795000000000000e+06,3.599211000000000000e+06,2.722460500000000000e+06,3.060978799999999814e+06,3.596397799999999814e+06,3.159375000000000000e+06,2.410174799999999814e+06,2.912677500000000000e+06,2.283146299999999814e+06,2.414860000000000000e+06,2.482167299999999814e+06,2.907854299999999814e+06,3.215322799999999814e+06,2.941105000000000000e+06,2.899875799999999814e+06,3.192632500000000000e+06,3.565649000000000000e+06,2.743736500000000000e+06,2.980812799999999814e+06,2.558750799999999814e+06,3.393577799999999814e+06,2.911439799999999814e+06,3.558023500000000000e+06,3.032546000000000000e+06,3.253717500000000000e+06,3.772986299999999814e+06,2.998140299999999814e+06,3.923583000000000000e+06,3.220050500000000000e+06,3.240722500000000000e+06,2.971844000000000000e+06,3.271456299999999814e+06,2.740646000000000000e+06,3.318315000000000000e+06,2.911730299999999814e+06,3.173584799999999814e+06,2.798710500000000000e+06,3.494219000000000000e+06,3.135149299999999814e+06,3.092032500000000000e+06,2.848499500000000000e+06,2.827705799999999814e+06,2.668666000000000000e+06,2.478090500000000000e+06,3.602887000000000000e+06,3.021050299999999814e+06,3.056237000000000000e+06,3.866287299999999814e+06,4.057924000000000000e+06,3.834756299999999814e+06,2.983307299999999814e+06,4.265332500000000000e+06,3.981820000000000000e+06,2.878580299999999814e+06,2.904380299999999814e+06,3.541270799999999814e+06,3.857499799999999814e+06,3.810597299999999814e+06,2.931139000000000000e+06,4.300157000000000000e+06,3.767554799999999814e+06,3.778322500000000000e+06,3.900830500000000000e+06,3.756903500000000000e+06,3.103276799999999814e+06,2.781207799999999814e+06,3.243438000000000000e+06,3.178855000000000000e+06,3.662412500000000000e+06,2.449023000000000000e+06,3.034180299999999814e+06,2.257747000000000000e+06,3.629130500000000000e+06,3.562944000000000000e+06,2.935459500000000000e+06,2.761070000000000000e+06,2.936955000000000000e+06,3.225299299999999814e+06,3.832521000000000000e+06,3.368419500000000000e+06,2.605902500000000000e+06,3.705071000000000000e+06,4.397403500000000000e+06,2.721754500000000000e+06,3.556015000000000000e+06,3.193672299999999814e+06,3.535721299999999814e+06,3.165638000000000000e+06,3.197142500000000000e+06,3.104384299999999814e+06,3.897877500000000000e+06,3.442710500000000000e+06,3.223861000000000000e+06,2.994583799999999814e+06,3.488066799999999814e+06,3.141575000000000000e+06,4.174058000000000000e+06,3.771265500000000000e+06,3.601789000000000000e+06,3.819937000000000000e+06,3.019035500000000000e+06,4.215766500000000000e+06,3.818278000000000000e+06,3.048639799999999814e+06,3.343953500000000000e+06,4.346185500000000000e+06,3.781765500000000000e+06,3.107277000000000000e+06,3.357783799999999814e+06,3.232554299999999814e+06,4.369756000000000000e+06,3.670494799999999814e+06,3.107277500000000000e+06,3.132738000000000000e+06,3.704629500000000000e+06,3.755335000000000000e+06,3.402636500000000000e+06,3.166209000000000000e+06,2.972700500000000000e+06,4.098522500000000000e+06,3.503224799999999814e+06,4.037592500000000000e+06,3.589660000000000000e+06,3.674908000000000000e+06,3.146373000000000000e+06,3.010095000000000000e+06,3.231978799999999814e+06,4.556820500000000000e+06,3.555355500000000000e+06,3.013940500000000000e+06,2.924844000000000000e+06,3.507592799999999814e+06,3.274099500000000000e+06,2.971844000000000000e+06,4.453199000000000000e+06,2.718946500000000000e+06,3.210102000000000000e+06,3.240973799999999814e+06,3.201432000000000000e+06,3.143424299999999814e+06,2.846102799999999814e+06,2.467313299999999814e+06,2.599605000000000000e+06,2.900911799999999814e+06,2.746850000000000000e+06,2.793204000000000000e+06,3.279626799999999814e+06,2.917970000000000000e+06,2.585337000000000000e+06,2.573407000000000000e+06,2.459416299999999814e+06,3.545584799999999814e+06,3.147644500000000000e+06,3.077342799999999814e+06,3.489981299999999814e+06,3.625297500000000000e+06,3.013433000000000000e+06,2.590469799999999814e+06,3.177398299999999814e+06,2.973178000000000000e+06,3.084887000000000000e+06,3.197980500000000000e+06,3.182153500000000000e+06,3.143798299999999814e+06,3.423980000000000000e+06,3.116757799999999814e+06,3.523928000000000000e+06,4.181475000000000000e+06,2.788153299999999814e+06,3.639029799999999814e+06,3.779598000000000000e+06,3.623893500000000000e+06,3.451675500000000000e+06,2.982675799999999814e+06,5.001877500000000000e+06,1.627285200000000000e+07,3.461997500000000000e+06,3.783251299999999814e+06,3.799398000000000000e+06,3.829263000000000000e+06,3.884184000000000000e+06,3.852318000000000000e+06,4.034036299999999814e+06,4.064936000000000000e+06,3.498868299999999814e+06,3.788722500000000000e+06,3.147465500000000000e+06,2.933270799999999814e+06,3.713291500000000000e+06,3.135032000000000000e+06,4.304928000000000000e+06,3.278909000000000000e+06,2.947428799999999814e+06,3.110286000000000000e+06,3.110311500000000000e+06,4.008223000000000000e+06,3.223253500000000000e+06,3.003944299999999814e+06,3.289596000000000000e+06,3.000793799999999814e+06,2.656750299999999814e+06,3.594756000000000000e+06,2.913421500000000000e+06,2.687082500000000000e+06,2.855879799999999814e+06,2.873805000000000000e+06,2.617146299999999814e+06,3.010210500000000000e+06,3.608745500000000000e+06,3.004073000000000000e+06,2.916663799999999814e+06,3.276133799999999814e+06,3.527293000000000000e+06,3.814172799999999814e+06,3.746314500000000000e+06,2.901705500000000000e+06,3.865553299999999814e+06,3.366449799999999814e+06,3.447198799999999814e+06,3.043172000000000000e+06,2.970137799999999814e+06,3.273888799999999814e+06,3.170245500000000000e+06,3.977038500000000000e+06,3.191174799999999814e+06,3.244047000000000000e+06,3.591968299999999814e+06,2.628173000000000000e+06,3.752298799999999814e+06,3.135741500000000000e+06,3.374339799999999814e+06,3.255707299999999814e+06,4.163619000000000000e+06,3.232987799999999814e+06,4.434180000000000000e+06,3.588273000000000000e+06,3.072599500000000000e+06,2.891472299999999814e+06,3.571519000000000000e+06,3.633575500000000000e+06,3.932387000000000000e+06,3.630469000000000000e+06,3.596031500000000000e+06,3.603275299999999814e+06,4.122810500000000000e+06,4.413342500000000000e+06,2.815382500000000000e+06,3.248705299999999814e+06,3.492897000000000000e+06,3.600605799999999814e+06,4.393278500000000000e+06,4.409208500000000000e+06,3.223621000000000000e+06,3.296677299999999814e+06,2.757181500000000000e+06,4.154496000000000000e+06,3.400832000000000000e+06,2.977014000000000000e+06,2.752032000000000000e+06,4.003888799999999814e+06,3.123331799999999814e+06,3.479521500000000000e+06,3.838418000000000000e+06,3.966732500000000000e+06,3.755050000000000000e+06,3.521547500000000000e+06,3.729917299999999814e+06,3.242889799999999814e+06,3.419261299999999814e+06,4.193758000000000000e+06,3.309089799999999814e+06,3.749940000000000000e+06,3.896994299999999814e+06,3.100795000000000000e+06,3.058280000000000000e+06,3.574921500000000000e+06,3.724350500000000000e+06,3.864980000000000000e+06,3.446798000000000000e+06,4.281270500000000000e+06,3.396621299999999814e+06,2.904562799999999814e+06,3.362197500000000000e+06,3.661793000000000000e+06,3.692430500000000000e+06,3.608797500000000000e+06,3.983760500000000000e+06,3.686074299999999814e+06,3.618383799999999814e+06,3.571519000000000000e+06,3.051092000000000000e+06,3.884430500000000000e+06,3.562059799999999814e+06,3.509420500000000000e+06,3.502708799999999814e+06,3.332738500000000000e+06,3.021943500000000000e+06,2.509090000000000000e+06,2.753794000000000000e+06,2.655413500000000000e+06,2.936206500000000000e+06,3.766479299999999814e+06,4.052704500000000000e+06,3.843922000000000000e+06,3.705435000000000000e+06,3.569025299999999814e+06,3.635006500000000000e+06,3.919361000000000000e+06,3.823334500000000000e+06,3.167751500000000000e+06,3.008872299999999814e+06,3.982359799999999814e+06,3.725982799999999814e+06,3.666663000000000000e+06,3.280127299999999814e+06,4.183312500000000000e+06,4.064499000000000000e+06,3.794657500000000000e+06,3.798948500000000000e+06,4.219107500000000000e+06,3.026225500000000000e+06,3.486358000000000000e+06,3.255792500000000000e+06,4.258612500000000000e+06,4.049460000000000000e+06,4.312496000000000000e+06,2.981220000000000000e+06,3.314561299999999814e+06,4.214153000000000000e+06,3.914377500000000000e+06,3.235753500000000000e+06,3.474252000000000000e+06,3.226488799999999814e+06,3.865787299999999814e+06,3.142237299999999814e+06,4.068365299999999814e+06,4.085554500000000000e+06,3.923078299999999814e+06,3.394484500000000000e+06,4.309155500000000000e+06,3.225612000000000000e+06,3.709193000000000000e+06,3.844858500000000000e+06,3.801948799999999814e+06,3.260987000000000000e+06,3.037055000000000000e+06,4.200994500000000000e+06,3.446652500000000000e+06,3.069007000000000000e+06,3.741392000000000000e+06,2.955984500000000000e+06,3.337563799999999814e+06,3.119484000000000000e+06,2.642640000000000000e+06,2.959022799999999814e+06,3.039637000000000000e+06,2.970717799999999814e+06,3.036319500000000000e+06,2.930444500000000000e+06,4.013177000000000000e+06,3.021242799999999814e+06,4.155631000000000000e+06,2.839712000000000000e+06,3.111441000000000000e+06,3.830108000000000000e+06,3.425227000000000000e+06,3.349762799999999814e+06,3.464441299999999814e+06,3.262785299999999814e+06,3.107322299999999814e+06,2.674626500000000000e+06,2.749842299999999814e+06,3.495069299999999814e+06,3.219197299999999814e+06,3.245718299999999814e+06,2.662161799999999814e+06,3.260732000000000000e+06,3.556428000000000000e+06,2.963541000000000000e+06,3.207627500000000000e+06,2.554893299999999814e+06,3.319471000000000000e+06,2.717923000000000000e+06,4.898728000000000000e+06,3.111313500000000000e+06,4.209445000000000000e+06,3.298321799999999814e+06,3.011936500000000000e+06,2.688350299999999814e+06,4.440351000000000000e+06,3.252017500000000000e+06,3.388723500000000000e+06,3.697185299999999814e+06,3.623788299999999814e+06,3.194958299999999814e+06,3.294931500000000000e+06,3.111313500000000000e+06,2.802344000000000000e+06,2.857688500000000000e+06,3.888154299999999814e+06,3.064436500000000000e+06,3.179157000000000000e+06,3.977444500000000000e+06,3.374043799999999814e+06,3.571431500000000000e+06,3.423873500000000000e+06,3.060416000000000000e+06,3.442930299999999814e+06,3.300820799999999814e+06,3.007026000000000000e+06,2.736885500000000000e+06,3.742527000000000000e+06,4.155132500000000000e+06,2.477282299999999814e+06,2.693107000000000000e+06,2.467500000000000000e+06,2.512087799999999814e+06,2.902400799999999814e+06,3.413381500000000000e+06,3.369127500000000000e+06,2.956027000000000000e+06,3.932021500000000000e+06,2.840988299999999814e+06,3.079034500000000000e+06,3.005464000000000000e+06,3.350547500000000000e+06,3.283435000000000000e+06,2.782641500000000000e+06,2.688102299999999814e+06,3.665193299999999814e+06,2.828550500000000000e+06,3.526328299999999814e+06,3.182647799999999814e+06,3.091530799999999814e+06,2.756262000000000000e+06,3.006393299999999814e+06,4.713187500000000000e+06,3.679056000000000000e+06,3.005877299999999814e+06,2.849055000000000000e+06,3.273888799999999814e+06,2.576557500000000000e+06,2.821388500000000000e+06,2.503778500000000000e+06,3.427132500000000000e+06,2.549842500000000000e+06,2.430134799999999814e+06,2.227998000000000000e+06,2.828584299999999814e+06,2.856526500000000000e+06,3.628124500000000000e+06,3.102049299999999814e+06,3.145075500000000000e+06,2.766317299999999814e+06,3.915793000000000000e+06,4.188375000000000000e+06,2.775689799999999814e+06,2.839730799999999814e+06,2.960179799999999814e+06,3.041501000000000000e+06,3.294618500000000000e+06,3.199014000000000000e+06,2.587709299999999814e+06,2.617848799999999814e+06,3.060841500000000000e+06,2.752499799999999814e+06,2.837272000000000000e+06,3.135149299999999814e+06,3.061868299999999814e+06,3.317822000000000000e+06,3.346055799999999814e+06,2.939016000000000000e+06,3.362240500000000000e+06,2.685641799999999814e+06,3.020552000000000000e+06,2.652058299999999814e+06,3.029572000000000000e+06,3.102111299999999814e+06,2.886421799999999814e+06,2.493694799999999814e+06,2.780952799999999814e+06,2.615389500000000000e+06,2.700274799999999814e+06,2.668205299999999814e+06,2.538699000000000000e+06,3.013132799999999814e+06,3.437309799999999814e+06,3.826855299999999814e+06,2.759184799999999814e+06,3.641806299999999814e+06,5.233132500000000000e+06,3.036835500000000000e+06,2.694165500000000000e+06,3.969722799999999814e+06,2.299456299999999814e+06,3.313310000000000000e+06,2.315814000000000000e+06,3.210690500000000000e+06,3.768482799999999814e+06,3.164599000000000000e+06,2.375331500000000000e+06,2.920776799999999814e+06,2.724068299999999814e+06,3.334415000000000000e+06,2.918916000000000000e+06,3.065214799999999814e+06,3.189775799999999814e+06,3.247481500000000000e+06,3.263618299999999814e+06,2.518692500000000000e+06,2.674745299999999814e+06,2.981254500000000000e+06,2.960867000000000000e+06,2.911324799999999814e+06,3.225314799999999814e+06,3.605904799999999814e+06,2.597428000000000000e+06,2.717754500000000000e+06,2.801221500000000000e+06,2.884219500000000000e+06,2.785791799999999814e+06,2.381663799999999814e+06,2.583142500000000000e+06,2.225600000000000000e+06,2.784029500000000000e+06,2.399272000000000000e+06,2.043328000000000000e+06,2.156067500000000000e+06,2.168000000000000000e+06,2.220318799999999814e+06,2.144896000000000000e+06,2.358125299999999814e+06,2.719845299999999814e+06,2.525940799999999814e+06,2.093728000000000000e+06,1.991872000000000000e+06,1.974044600000000093e+06,1.838656000000000000e+06,1.651232000000000000e+06,1.552064000000000000e+06,1.461184000000000000e+06,1.191840000000000000e+06,8.789440000000000000e+05,7.818560000000000000e+05,6.385600000000000000e+05,4.682800000000000000e+05,4.106800000000000000e+05,2.355120000000000000e+05,1.992840000000000000e+05,1.357920000000000000e+05,1.180640000000000000e+05,7.260400000000000000e+04,7.973800000000000000e+04,4.941000000000000000e+04,3.376200000000000000e+04,3.727100000000000000e+04,2.383800000000000000e+04,2.443900000000000000e+04,1.582200000000000000e+04,1.361800000000000000e+04,1.261600000000000000e+04,1.512000000000000000e+04,9.011000000000000000e+03,4.505000000000000000e+03,7.508000000000000000e+03,5.906000000000000000e+03,7.308000000000000000e+03,3.804000000000000000e+03,9.111000000000000000e+03,1.181500000000000000e+04,8.209000000000000000e+03,6.908000000000000000e+03,6.607000000000000000e+03,6.807000000000000000e+03,4.505000000000000000e+03,2.263500000000000000e+04,4.204000000000000000e+03,4.705000000000000000e+03,5.506000000000000000e+03,9.912000000000000000e+03,6.006000000000000000e+03,1.391800000000000000e+04,7.609000000000000000e+03,2.267737999999999884e+05,1.321700000000000000e+04,1.381800000000000000e+04,2.263500000000000000e+04,2.263500000000000000e+04,1.962900000000000000e+04,7.709000000000000000e+03,2.654400000000000000e+04,8.710000000000000000e+03,5.806000000000000000e+03,9.311000000000000000e+03,4.204000000000000000e+03,6.107000000000000000e+03,6.207000000000000000e+03,3.503000000000000000e+03,3.203000000000000000e+03,3.603000000000000000e+03,2.702000000000000000e+03,4.805000000000000000e+03,3.003000000000000000e+03,2.202000000000000000e+03,4.304000000000000000e+03,2.602000000000000000e+03,3.804000000000000000e+03,3.003000000000000000e+03,2.302000000000000000e+03,2.602000000000000000e+03,3.804000000000000000e+03,3.503000000000000000e+03,4.805000000000000000e+03,3.203000000000000000e+03,2.502000000000000000e+03,2.602000000000000000e+03,3.303000000000000000e+03,3.804000000000000000e+03,3.603000000000000000e+03,3.203000000000000000e+03,3.403000000000000000e+03,2.903000000000000000e+03,3.003000000000000000e+03,2.602000000000000000e+03,2.302000000000000000e+03,3.203000000000000000e+03,4.404000000000000000e+03,4.304000000000000000e+03,2.402000000000000000e+03,3.203000000000000000e+03,2.602000000000000000e+03,3.003000000000000000e+03,1.401000000000000000e+03,2.602000000000000000e+03,4.304000000000000000e+03,3.203000000000000000e+03,2.202000000000000000e+03,3.704000000000000000e+03,2.702000000000000000e+03,2.502000000000000000e+03,2.502000000000000000e+03,2.202000000000000000e+03,2.102000000000000000e+03,3.804000000000000000e+03,2.302000000000000000e+03,2.802000000000000000e+03,4.204000000000000000e+03,3.804000000000000000e+03,3.403000000000000000e+03,2.602000000000000000e+03,3.804000000000000000e+03,3.403000000000000000e+03,2.602000000000000000e+03,3.603000000000000000e+03,2.802000000000000000e+03,2.002000000000000000e+03,3.704000000000000000e+03,3.203000000000000000e+03,3.003000000000000000e+03,4.505000000000000000e+03,3.003000000000000000e+03,3.003000000000000000e+03,2.903000000000000000e+03,2.903000000000000000e+03,2.903000000000000000e+03,2.903000000000000000e+03,2.302000000000000000e+03,1.201000000000000000e+03,2.102000000000000000e+03,3.503000000000000000e+03,3.003000000000000000e+03,3.403000000000000000e+03,3.103000000000000000e+03,2.702000000000000000e+03,2.802000000000000000e+03,3.603000000000000000e+03,2.702000000000000000e+03,3.503000000000000000e+03,3.103000000000000000e+03,2.302000000000000000e+03,2.702000000000000000e+03,3.603000000000000000e+03,3.103000000000000000e+03,1.901000000000000000e+03,2.702000000000000000e+03,3.003000000000000000e+03,2.002000000000000000e+03,3.303000000000000000e+03,3.203000000000000000e+03,3.403000000000000000e+03,2.302000000000000000e+03,2.802000000000000000e+03,2.402000000000000000e+03,2.802000000000000000e+03,2.702000000000000000e+03,3.203000000000000000e+03,3.003000000000000000e+03,2.903000000000000000e+03,2.302000000000000000e+03,3.704000000000000000e+03,3.403000000000000000e+03,3.704000000000000000e+03,2.302000000000000000e+03,2.202000000000000000e+03,3.103000000000000000e+03,4.404000000000000000e+03,2.502000000000000000e+03,2.202000000000000000e+03,3.804000000000000000e+03,4.505000000000000000e+03,4.805000000000000000e+03,3.403000000000000000e+03,3.603000000000000000e+03,4.605000000000000000e+03,4.004000000000000000e+03,3.103000000000000000e+03,2.802000000000000000e+03,2.903000000000000000e+03,2.602000000000000000e+03,2.903000000000000000e+03,2.602000000000000000e+03,3.403000000000000000e+03,2.302000000000000000e+03,2.702000000000000000e+03,2.602000000000000000e+03,2.702000000000000000e+03,2.402000000000000000e+03,2.002000000000000000e+03,2.903000000000000000e+03,3.603000000000000000e+03,3.003000000000000000e+03,2.402000000000000000e+03,3.403000000000000000e+03,4.104000000000000000e+03,3.003000000000000000e+03,4.805000000000000000e+03,3.503000000000000000e+03,3.704000000000000000e+03,4.004000000000000000e+03,3.403000000000000000e+03,2.502000000000000000e+03,4.104000000000000000e+03,3.603000000000000000e+03,3.003000000000000000e+03,3.603000000000000000e+03,3.503000000000000000e+03,2.402000000000000000e+03,3.003000000000000000e+03,2.302000000000000000e+03,3.804000000000000000e+03,2.702000000000000000e+03,2.602000000000000000e+03,5.406000000000000000e+03,2.802000000000000000e+03,4.004000000000000000e+03,2.102000000000000000e+03,3.804000000000000000e+03,2.402000000000000000e+03,3.603000000000000000e+03,2.702000000000000000e+03,2.903000000000000000e+03,3.403000000000000000e+03,2.802000000000000000e+03,1.601000000000000000e+03,3.103000000000000000e+03,3.003000000000000000e+03,2.202000000000000000e+03,3.003000000000000000e+03,3.103000000000000000e+03,4.104000000000000000e+03,4.004000000000000000e+03,3.303000000000000000e+03,3.403000000000000000e+03,2.402000000000000000e+03,3.203000000000000000e+03,3.003000000000000000e+03,1.901000000000000000e+03,3.503000000000000000e+03,4.304000000000000000e+03,2.402000000000000000e+03,3.303000000000000000e+03,1.901000000000000000e+03,2.502000000000000000e+03,2.402000000000000000e+03,2.903000000000000000e+03,3.804000000000000000e+03,3.704000000000000000e+03,3.203000000000000000e+03,2.302000000000000000e+03,2.202000000000000000e+03,2.402000000000000000e+03,2.602000000000000000e+03,3.704000000000000000e+03,2.802000000000000000e+03,3.103000000000000000e+03,2.903000000000000000e+03,3.203000000000000000e+03,3.403000000000000000e+03,3.704000000000000000e+03,2.802000000000000000e+03,3.603000000000000000e+03,4.805000000000000000e+03,3.203000000000000000e+03,3.904000000000000000e+03,3.503000000000000000e+03,3.804000000000000000e+03,3.704000000000000000e+03,3.303000000000000000e+03,4.304000000000000000e+03,3.203000000000000000e+03,2.903000000000000000e+03,3.103000000000000000e+03,3.103000000000000000e+03,3.303000000000000000e+03,3.403000000000000000e+03,3.403000000000000000e+03,2.102000000000000000e+03,3.003000000000000000e+03,2.302000000000000000e+03,2.502000000000000000e+03,3.804000000000000000e+03,2.903000000000000000e+03,3.003000000000000000e+03,3.203000000000000000e+03,2.002000000000000000e+03,2.102000000000000000e+03,2.802000000000000000e+03,3.503000000000000000e+03,2.202000000000000000e+03,2.302000000000000000e+03,3.203000000000000000e+03,2.502000000000000000e+03,3.203000000000000000e+03,3.503000000000000000e+03,4.004000000000000000e+03,2.903000000000000000e+03,3.203000000000000000e+03,3.303000000000000000e+03,2.502000000000000000e+03,2.903000000000000000e+03,3.303000000000000000e+03,2.802000000000000000e+03,4.304000000000000000e+03,3.403000000000000000e+03,2.802000000000000000e+03,2.702000000000000000e+03,nan
4.795329999999999870e+01,4.104000000000000000e+03,3.904000000000000000e+03,3.003000000000000000e+03,4.004000000000000000e+03,3.203000000000000000e+03,3.804000000000000000e+03,2.502000000000000000e+03,2.903000000000000000e+03,4.204000000000000000e+03,5.306000000000000000e+03,4.304000000000000000e+03,3.904000000000000000e+03,3.103000000000000000e+03,3.704000000000000000e+03,4.304000000000000000e+03,4.104000000000000000e+03,4.304000000000000000e+03,3.203000000000000000e+03,3.904000000000000000e+03,3.003000000000000000e+03,3.103000000000000000e+03,3.303000000000000000e+03,3.603000000000000000e+03,4.104000000000000000e+03,4.404000000000000000e+03,3.704000000000000000e+03,3.704000000000000000e+03,4.605000000000000000e+03,3.804000000000000000e+03,1.001200000000000000e+04,1.231600000000000000e+04,1.592200000000000000e+04,2.423800000000000000e+04,2.905000000000000000e+04,4.088200000000000000e+04,3.897600000000000000e+04,6.225800000000000000e+04,6.838400000000000000e+04,9.944400000000000000e+04,1.200780000000000000e+05,1.568680000000000000e+05,2.078800000000000000e+05,2.259920000000000000e+05,2.635840000000000000e+05,2.722080000000000000e+05,3.430560000000000000e+05,3.609840000000000000e+05,4.012800000000000000e+05,4.514800000000000000e+05,4.965760000000000000e+05,4.403820999999999767e+05,5.582240000000000000e+05,5.919040000000000000e+05,6.630560000000000000e+05,7.693600000000000000e+05,9.147360000000000000e+05,9.852320000000000000e+05,1.042800000000000000e+06,1.087520000000000000e+06,1.244960000000000000e+06,1.361312000000000000e+06,1.474528000000000000e+06,1.558208000000000000e+06,1.684800000000000000e+06,1.713312000000000000e+06,1.917984000000000000e+06,1.889088000000000000e+06,1.852224000000000000e+06,1.915680000000000000e+06,1.879328000000000000e+06,1.837888000000000000e+06,1.748704000000000000e+06,1.598016000000000000e+06,1.623264000000000000e+06,1.529152000000000000e+06,1.573664000000000000e+06,1.452256000000000000e+06,1.390432000000000000e+06,1.361088000000000000e+06,1.357568000000000000e+06,1.320768000000000000e+06,1.340672000000000000e+06,1.382176000000000000e+06,1.381024000000000000e+06,1.528096000000000000e+06,1.567840000000000000e+06,1.516544000000000000e+06,1.471840000000000000e+06,1.458272000000000000e+06,1.536928000000000000e+06,1.351136000000000000e+06,1.438080000000000000e+06,1.374912000000000000e+06,1.314048000000000000e+06,1.214464000000000000e+06,1.246880000000000000e+06,1.148448000000000000e+06,1.207232000000000000e+06,1.122080000000000000e+06,1.038912000000000000e+06,7.603516999999999534e+05,1.361632000000000000e+06,1.093984000000000000e+06,1.116064000000000000e+06,1.006688000000000000e+06,1.279808000000000000e+06,2.058976500000000000e+06,7.859448000000000466e+05,9.714720000000000000e+05,1.080032000000000000e+06,1.640868500000000000e+06,1.118080000000000000e+06,1.808636399999999907e+06,8.634294000000000233e+05,9.379040000000000000e+05,1.188320000000000000e+06,1.414413000000000000e+06,8.785135000000000000e+05,1.091187500000000000e+06,1.066432000000000000e+06,1.469822800000000047e+06,9.796314000000000233e+05,1.248576000000000000e+06,1.766882000000000000e+06,1.506720000000000000e+06,1.308512000000000000e+06,1.148172500000000000e+06,1.285984000000000000e+06,1.253600000000000000e+06,1.110048000000000000e+06,1.201280000000000000e+06,1.408544000000000000e+06,1.643171899999999907e+06,1.465376000000000000e+06,1.190455500000000000e+06,1.647424000000000000e+06,1.338891600000000093e+06,1.646379100000000093e+06,1.774248899999999907e+06,2.326920500000000000e+06,1.612512000000000000e+06,1.775416500000000000e+06,1.905886500000000000e+06,1.724073600000000093e+06,1.840906000000000000e+06,1.557248000000000000e+06,1.325095100000000093e+06,2.113377000000000000e+06,1.900288000000000000e+06,1.905984000000000000e+06,2.448199799999999814e+06,1.920413600000000093e+06,2.200006299999999814e+06,2.416121000000000000e+06,2.166731500000000000e+06,1.631004399999999907e+06,2.100437799999999814e+06,2.327461299999999814e+06,1.669056000000000000e+06,1.725690000000000000e+06,2.096668300000000047e+06,1.601056000000000000e+06,1.909812399999999907e+06,2.443691299999999814e+06,2.132725000000000000e+06,2.468587500000000000e+06,2.439432500000000000e+06,2.481855299999999814e+06,2.261372500000000000e+06,1.647571000000000000e+06,1.864547399999999907e+06,2.078862000000000000e+06,1.988487000000000000e+06,2.237816000000000000e+06,2.014058600000000093e+06,2.471774299999999814e+06,1.693376000000000000e+06,1.827904000000000000e+06,2.005120000000000000e+06,1.674464000000000000e+06,1.892833000000000000e+06,2.038012800000000047e+06,1.651008000000000000e+06,2.418971000000000000e+06,2.161664000000000000e+06,1.710912000000000000e+06,1.591392000000000000e+06,1.973216000000000000e+06,2.573571000000000000e+06,2.061808600000000093e+06,2.205760000000000000e+06,2.183552000000000000e+06,2.023983300000000047e+06,2.258176000000000000e+06,2.356718299999999814e+06,2.456187500000000000e+06,2.377856000000000000e+06,1.832182000000000000e+06,2.182430299999999814e+06,2.233752299999999814e+06,2.172929299999999814e+06,2.222912000000000000e+06,2.257856000000000000e+06,2.645253000000000000e+06,2.404480000000000000e+06,2.201337000000000000e+06,2.222247799999999814e+06,2.349752000000000000e+06,2.612709299999999814e+06,2.293525000000000000e+06,2.210885799999999814e+06,2.362582500000000000e+06,2.408677000000000000e+06,2.292908000000000000e+06,2.464084799999999814e+06,2.573297500000000000e+06,2.170800299999999814e+06,2.331926299999999814e+06,2.517444299999999814e+06,3.761186500000000000e+06,2.539302799999999814e+06,2.437629500000000000e+06,2.243567799999999814e+06,2.446466799999999814e+06,2.192683799999999814e+06,2.514830799999999814e+06,2.634048500000000000e+06,2.579200000000000000e+06,2.874792299999999814e+06,2.536533000000000000e+06,2.726690500000000000e+06,2.697889799999999814e+06,2.385847299999999814e+06,2.462142500000000000e+06,2.592892799999999814e+06,2.557831299999999814e+06,2.591572000000000000e+06,2.676679500000000000e+06,2.648306799999999814e+06,2.723371500000000000e+06,2.936524500000000000e+06,2.662601299999999814e+06,2.771738500000000000e+06,2.500672000000000000e+06,2.535040000000000000e+06,2.291289000000000000e+06,2.950371000000000000e+06,3.056180299999999814e+06,2.738484500000000000e+06,2.898323500000000000e+06,2.666647299999999814e+06,3.139336799999999814e+06,2.929404000000000000e+06,2.816434500000000000e+06,2.528017000000000000e+06,2.988862500000000000e+06,2.620864500000000000e+06,2.849009500000000000e+06,2.778406000000000000e+06,2.756320500000000000e+06,2.330134000000000000e+06,2.732533500000000000e+06,2.708562500000000000e+06,2.499502000000000000e+06,2.388159000000000000e+06,2.719589799999999814e+06,2.743717000000000000e+06,2.462217299999999814e+06,2.544310799999999814e+06,2.649252500000000000e+06,2.695278500000000000e+06,2.483049000000000000e+06,2.607366799999999814e+06,2.706324000000000000e+06,2.697937000000000000e+06,2.580656299999999814e+06,2.542925000000000000e+06,3.063876000000000000e+06,2.554110299999999814e+06,2.959113000000000000e+06,2.511532000000000000e+06,2.645299000000000000e+06,2.941162000000000000e+06,2.786775000000000000e+06,2.799072500000000000e+06,2.827564799999999814e+06,2.680675799999999814e+06,2.699310500000000000e+06,2.884630500000000000e+06,3.154094500000000000e+06,2.896376000000000000e+06,3.198720500000000000e+06,2.832165500000000000e+06,2.924305500000000000e+06,2.453696000000000000e+06,2.873854799999999814e+06,2.748294299999999814e+06,2.476919500000000000e+06,2.990629799999999814e+06,2.887592000000000000e+06,2.635011000000000000e+06,2.597632000000000000e+06,2.630937000000000000e+06,2.890550299999999814e+06,2.769516799999999814e+06,2.868408799999999814e+06,2.603705799999999814e+06,2.605696799999999814e+06,2.993240299999999814e+06,2.742059000000000000e+06,2.576675000000000000e+06,2.975884799999999814e+06,3.063805500000000000e+06,2.658880000000000000e+06,2.957505799999999814e+06,2.808601000000000000e+06,2.369898000000000000e+06,2.659532000000000000e+06,2.646016000000000000e+06,2.604493500000000000e+06,2.704577000000000000e+06,3.060251000000000000e+06,3.080353299999999814e+06,2.721766000000000000e+06,2.422589299999999814e+06,3.217119500000000000e+06,3.125628000000000000e+06,3.051714000000000000e+06,2.743736500000000000e+06,2.713412000000000000e+06,2.550539299999999814e+06,2.733480799999999814e+06,2.419584000000000000e+06,3.293171500000000000e+06,2.700405299999999814e+06,2.874777299999999814e+06,2.551764799999999814e+06,2.834797299999999814e+06,2.633855799999999814e+06,2.648881799999999814e+06,2.662464500000000000e+06,2.693107000000000000e+06,2.777999500000000000e+06,2.461816000000000000e+06,2.504938500000000000e+06,2.677546299999999814e+06,2.885561000000000000e+06,2.469283000000000000e+06,2.612002000000000000e+06,2.868408799999999814e+06,3.237241799999999814e+06,3.029761000000000000e+06,2.981884000000000000e+06,2.956376500000000000e+06,3.193082799999999814e+06,2.649273299999999814e+06,2.831930799999999814e+06,2.694294000000000000e+06,3.001821000000000000e+06,2.534258000000000000e+06,2.561934500000000000e+06,2.707525500000000000e+06,3.314101000000000000e+06,2.616871299999999814e+06,3.032757000000000000e+06,3.207437000000000000e+06,3.086210299999999814e+06,3.039474000000000000e+06,3.137679299999999814e+06,3.107435299999999814e+06,2.925557000000000000e+06,3.003295000000000000e+06,3.379198500000000000e+06,3.448179500000000000e+06,2.831825799999999814e+06,2.829416000000000000e+06,3.010169299999999814e+06,2.997682299999999814e+06,2.755303500000000000e+06,3.464888500000000000e+06,3.356721000000000000e+06,3.031971000000000000e+06,3.003367500000000000e+06,2.596223000000000000e+06,2.648040500000000000e+06,3.435522500000000000e+06,2.645998500000000000e+06,2.630560000000000000e+06,3.053690000000000000e+06,2.994716000000000000e+06,2.570394000000000000e+06,2.327680500000000000e+06,2.638048500000000000e+06,2.225664000000000000e+06,2.712704000000000000e+06,2.765328000000000000e+06,2.713653000000000000e+06,2.307805500000000000e+06,2.677798500000000000e+06,2.932437000000000000e+06,2.653948500000000000e+06,2.020896000000000000e+06,2.681773500000000000e+06,2.228226000000000000e+06,2.614119000000000000e+06,2.542529299999999814e+06,2.721603000000000000e+06,2.526629299999999814e+06,2.618094000000000000e+06,2.992141500000000000e+06,2.797207500000000000e+06,3.075696000000000000e+06,3.183180000000000000e+06,3.000091500000000000e+06,3.290584500000000000e+06,2.773278000000000000e+06,3.835716000000000000e+06,3.103600500000000000e+06,3.378114000000000000e+06,2.836957500000000000e+06,2.542529299999999814e+06,3.350289000000000000e+06,3.409914000000000000e+06,2.765328000000000000e+06,2.769303000000000000e+06,2.705703000000000000e+06,2.653948500000000000e+06,2.781228000000000000e+06,2.268015799999999814e+06,2.264001000000000000e+06,2.530604299999999814e+06,2.323705500000000000e+06,2.256051000000000000e+06,2.359520299999999814e+06,2.451024799999999814e+06,2.689723500000000000e+06,2.228226000000000000e+06,2.773278000000000000e+06,2.379395299999999814e+06,2.359520299999999814e+06,2.359520299999999814e+06,2.347595299999999814e+06,2.490814500000000000e+06,4.496202000000000000e+06,3.266734500000000000e+06,3.887391000000000000e+06,2.602233799999999814e+06,3.787936500000000000e+06,3.027996000000000000e+06,3.382089000000000000e+06,3.485518500000000000e+06,3.413889000000000000e+06,3.505473000000000000e+06,3.656602500000000000e+06,4.205709000000000000e+06,3.366189000000000000e+06,3.362214000000000000e+06,3.214980000000000000e+06,4.034625000000000000e+06,2.936412000000000000e+06,3.342339000000000000e+06,3.565098000000000000e+06,3.107575500000000000e+06,2.829007500000000000e+06,2.582319000000000000e+06,2.972266500000000000e+06,3.409914000000000000e+06,2.884737000000000000e+06,2.741478000000000000e+06,2.956366500000000000e+06,2.737503000000000000e+06,2.940387000000000000e+06,3.051846000000000000e+06,2.757378000000000000e+06,2.793232500000000000e+06,2.570394000000000000e+06,2.685748500000000000e+06,2.335630500000000000e+06,2.932437000000000000e+06,3.744211500000000000e+06,2.892687000000000000e+06,2.642023500000000000e+06,3.123475500000000000e+06,3.039921000000000000e+06,2.868837000000000000e+06,2.832982500000000000e+06,2.673823500000000000e+06,2.972266500000000000e+06,2.721603000000000000e+06,2.956366500000000000e+06,2.976241500000000000e+06,3.696432000000000000e+06,2.900637000000000000e+06,2.506754299999999814e+06,2.470939500000000000e+06,2.574369000000000000e+06,2.745453000000000000e+06,2.964316500000000000e+06,2.638048500000000000e+06,2.729553000000000000e+06,2.773278000000000000e+06,3.171175500000000000e+06,3.091596000000000000e+06,3.135400500000000000e+06,2.832982500000000000e+06,3.561123000000000000e+06,3.453718500000000000e+06,3.103600500000000000e+06,2.852857500000000000e+06,3.079671000000000000e+06,3.401964000000000000e+06,3.179125500000000000e+06,3.748186500000000000e+06,2.835582799999999814e+06,3.022473799999999814e+06,2.642023500000000000e+06,3.411294299999999814e+06,2.923119500000000000e+06,3.301989799999999814e+06,3.831741000000000000e+06,4.134450000000000000e+06,2.830802799999999814e+06,4.015486299999999814e+06,4.348440500000000000e+06,4.038642299999999814e+06,4.252079000000000000e+06,4.306991500000000000e+06,3.989923500000000000e+06,4.415018500000000000e+06,3.143654799999999814e+06,2.845007799999999814e+06,3.134449299999999814e+06,3.280762500000000000e+06,2.968052299999999814e+06,3.645894500000000000e+06,3.299769500000000000e+06,2.938075500000000000e+06,3.209865000000000000e+06,2.966432299999999814e+06,2.779378500000000000e+06,2.370611000000000000e+06,2.656639000000000000e+06,1.696695000000000000e+06,2.025239300000000047e+06,2.812398799999999814e+06,1.713312000000000000e+06,1.752320000000000000e+06,1.712640000000000000e+06,1.661664000000000000e+06,1.428416000000000000e+06,1.251776000000000000e+06,1.112800000000000000e+06,9.688480000000000000e+05,9.259520000000000000e+05,9.286720000000000000e+05,7.586560000000000000e+05,6.423840000000000000e+05,5.381600000000000000e+05,4.478000000000000000e+05,4.241680000000000000e+05,3.791280000000000000e+05,3.194400000000000000e+05,2.487840000000000000e+05,2.026200000000000000e+05,1.521240000000000000e+05,1.098100000000000000e+05,1.055820000000000000e+05,7.461200000000000000e+04,5.533100000000000000e+04,4.198500000000000000e+04,3.306000000000000000e+04,4.318900000000000000e+04,1.992900000000000000e+04,1.512000000000000000e+04,1.221500000000000000e+04,1.131400000000000000e+04,8.910000000000000000e+03,7.408000000000000000e+03,5.005000000000000000e+03,5.806000000000000000e+03,7.709000000000000000e+03,4.605000000000000000e+03,5.906000000000000000e+03,3.704000000000000000e+03,5.706000000000000000e+03,4.404000000000000000e+03,3.003000000000000000e+03,3.303000000000000000e+03,2.402000000000000000e+03,2.002000000000000000e+03,4.905000000000000000e+03,1.241600000000000000e+04,4.104000000000000000e+03,2.903000000000000000e+03,3.203000000000000000e+03,5.005000000000000000e+03,4.404000000000000000e+03,6.006000000000000000e+03,3.603000000000000000e+03,3.603000000000000000e+03,5.205000000000000000e+03,3.503000000000000000e+03,4.304000000000000000e+03,5.606000000000000000e+03,3.403000000000000000e+03,3.203000000000000000e+03,4.004000000000000000e+03,3.303000000000000000e+03,9.912000000000000000e+03,4.404000000000000000e+03,3.603000000000000000e+03,3.303000000000000000e+03,3.003000000000000000e+03,3.103000000000000000e+03,3.503000000000000000e+03,2.702000000000000000e+03,9.011000000000000000e+03,7.129800000000000000e+04,2.678400000000000000e+05,5.754240000000000000e+05,9.717920000000000000e+05,1.093440000000000000e+06,2.440620299999999814e+06,1.561589600000000093e+06,2.107776000000000000e+06,2.550166500000000000e+06,2.307712000000000000e+06,2.465235299999999814e+06,2.819488000000000000e+06,2.495680000000000000e+06,3.245822799999999814e+06,3.139077500000000000e+06,2.998611000000000000e+06,2.768937799999999814e+06,2.454474799999999814e+06,3.129459500000000000e+06,3.251895000000000000e+06,3.273840799999999814e+06,2.269664500000000000e+06,3.124858299999999814e+06,2.771388799999999814e+06,3.051280500000000000e+06,2.699048299999999814e+06,2.339233500000000000e+06,3.054615500000000000e+06,3.520159500000000000e+06,2.980181799999999814e+06,3.456814000000000000e+06,2.752499799999999814e+06,3.403261500000000000e+06,2.516699299999999814e+06,3.109102000000000000e+06,3.087021500000000000e+06,3.198538000000000000e+06,4.000477500000000000e+06,3.328234500000000000e+06,3.124419500000000000e+06,2.802026299999999814e+06,2.931003299999999814e+06,2.626366500000000000e+06,2.998611000000000000e+06,3.453797500000000000e+06,3.433540500000000000e+06,2.716559799999999814e+06,2.676861000000000000e+06,2.594125000000000000e+06,3.149504000000000000e+06,3.142682000000000000e+06,3.858304500000000000e+06,3.660088500000000000e+06,3.149855299999999814e+06,3.764974000000000000e+06,4.276864500000000000e+06,3.146989000000000000e+06,2.854681000000000000e+06,2.415517500000000000e+06,3.058280000000000000e+06,2.600702500000000000e+06,3.360836000000000000e+06,2.713555799999999814e+06,2.818188500000000000e+06,2.701448799999999814e+06,2.530792500000000000e+06,2.875727500000000000e+06,2.926268000000000000e+06,2.642857000000000000e+06,3.456961000000000000e+06,2.438356500000000000e+06,2.641031299999999814e+06,2.571008299999999814e+06,2.429240000000000000e+06,3.206128500000000000e+06,2.352166799999999814e+06,3.025289299999999814e+06,2.610713500000000000e+06,2.805539299999999814e+06,3.185921799999999814e+06,2.950429299999999814e+06,3.093473000000000000e+06,2.575175000000000000e+06,2.658410500000000000e+06,3.705482799999999814e+06,3.461535000000000000e+06,2.880056500000000000e+06,3.930080500000000000e+06,3.609358000000000000e+06,3.029358799999999814e+06,3.299568299999999814e+06,3.057468799999999814e+06,3.002262000000000000e+06,3.050790299999999814e+06,2.675562799999999814e+06,2.552426000000000000e+06,2.571381500000000000e+06,3.597737500000000000e+06,2.480250000000000000e+06,2.379155299999999814e+06,3.526469500000000000e+06,2.442609299999999814e+06,2.786665500000000000e+06,2.281413299999999814e+06,2.610368000000000000e+06,3.304862799999999814e+06,3.325241299999999814e+06,2.177613500000000000e+06,2.850396799999999814e+06,2.545789500000000000e+06,3.256925000000000000e+06,2.933577500000000000e+06,2.312477000000000000e+06,2.850114000000000000e+06,4.000034299999999814e+06,2.607783500000000000e+06,2.918546500000000000e+06,3.261462000000000000e+06,2.415374500000000000e+06,3.233795500000000000e+06,3.271319500000000000e+06,2.799583000000000000e+06,2.794311799999999814e+06,3.192710799999999814e+06,4.122810500000000000e+06,3.902088799999999814e+06,3.290842500000000000e+06,2.386776500000000000e+06,2.963961000000000000e+06,3.116107000000000000e+06,2.871652500000000000e+06,2.508533000000000000e+06,3.292391299999999814e+06,2.526094500000000000e+06,2.970007299999999814e+06,3.177398299999999814e+06,3.921501000000000000e+06,3.119199000000000000e+06,3.462671299999999814e+06,3.009398500000000000e+06,3.061323000000000000e+06,3.898257799999999814e+06,3.389396299999999814e+06,4.197371500000000000e+06,3.462958799999999814e+06,4.199307500000000000e+06,3.204326299999999814e+06,3.619512000000000000e+06,2.462430500000000000e+06,3.046384299999999814e+06,2.369276299999999814e+06,3.144402000000000000e+06,5.203329500000000000e+06,3.604449500000000000e+06,2.896340500000000000e+06,2.286701500000000000e+06,2.762004799999999814e+06,2.704058500000000000e+06,3.141023299999999814e+06,2.796163799999999814e+06,3.198609000000000000e+06,2.842408799999999814e+06,2.896348500000000000e+06,3.050670299999999814e+06,2.255766799999999814e+06,2.870046500000000000e+06,2.367094500000000000e+06,2.478892299999999814e+06,2.163645000000000000e+06,2.923864299999999814e+06,2.567733799999999814e+06,2.749004299999999814e+06,3.644018799999999814e+06,3.463779500000000000e+06,3.968464500000000000e+06,4.164012500000000000e+06,3.160609799999999814e+06,3.068582000000000000e+06,3.902175500000000000e+06,2.267013000000000000e+06,3.329988799999999814e+06,3.520872299999999814e+06,3.161279000000000000e+06,3.256182500000000000e+06,3.141605299999999814e+06,4.143068799999999814e+06,2.950730299999999814e+06,2.708657000000000000e+06,2.832863500000000000e+06,2.304848500000000000e+06,2.598392799999999814e+06,3.311107500000000000e+06,2.254791299999999814e+06,3.052299799999999814e+06,2.785853799999999814e+06,2.942198000000000000e+06,2.626366000000000000e+06,3.080298000000000000e+06,2.881070000000000000e+06,3.556244500000000000e+06,3.514802500000000000e+06,2.977758799999999814e+06,3.053237799999999814e+06,3.219567000000000000e+06,3.030188299999999814e+06,3.078034000000000000e+06,2.740461299999999814e+06,2.521886299999999814e+06,2.881807000000000000e+06,2.366109299999999814e+06,2.603323799999999814e+06,2.999751000000000000e+06,2.337825799999999814e+06,2.738698000000000000e+06,2.213863299999999814e+06,2.376831799999999814e+06,2.801278799999999814e+06,2.755804000000000000e+06,2.537456500000000000e+06,3.015060299999999814e+06,3.020041299999999814e+06,2.452920299999999814e+06,3.025156500000000000e+06,1.882948000000000000e+06,2.528341000000000000e+06,2.240870799999999814e+06,2.358018500000000000e+06,2.684631299999999814e+06,2.526062000000000000e+06,3.841320000000000000e+06,3.788670299999999814e+06,2.286464000000000000e+06,2.478930000000000000e+06,2.600598000000000000e+06,2.599552299999999814e+06,5.320648000000000000e+06,2.512993799999999814e+06,1.888561899999999907e+06,3.017016799999999814e+06,2.234663299999999814e+06,2.165073799999999814e+06,2.005128100000000093e+06,2.902348000000000000e+06,3.060559299999999814e+06,2.882168000000000000e+06,2.565321500000000000e+06,2.547329799999999814e+06,2.370763500000000000e+06,3.950048299999999814e+06,2.473484799999999814e+06,2.661327799999999814e+06,3.199896000000000000e+06,2.431452000000000000e+06,3.464662500000000000e+06,2.276882299999999814e+06,2.677882500000000000e+06,2.772760000000000000e+06,3.588626799999999814e+06,2.887658299999999814e+06,2.325171000000000000e+06,2.604446500000000000e+06,2.677735000000000000e+06,4.299040500000000000e+06,2.554321000000000000e+06,2.871488000000000000e+06,3.185648299999999814e+06,3.271852299999999814e+06,2.780864299999999814e+06,2.933270799999999814e+06,3.036460000000000000e+06,2.824588500000000000e+06,2.467333500000000000e+06,3.373781299999999814e+06,3.033873500000000000e+06,2.379769000000000000e+06,2.603966299999999814e+06,2.441096000000000000e+06,2.371606799999999814e+06,2.804692000000000000e+06,2.442603000000000000e+06,2.228858500000000000e+06,3.222602000000000000e+06,2.426920500000000000e+06,2.481302299999999814e+06,3.073342000000000000e+06,2.546119799999999814e+06,2.941322799999999814e+06,2.365233000000000000e+06,2.910638299999999814e+06,2.381148299999999814e+06,3.897004500000000000e+06,3.040294500000000000e+06,2.881718799999999814e+06,2.947490799999999814e+06,3.109648500000000000e+06,3.045566000000000000e+06,3.929526299999999814e+06,2.842052500000000000e+06,2.345919299999999814e+06,2.653098000000000000e+06,2.932805000000000000e+06,3.280179500000000000e+06,2.964480799999999814e+06,2.660801000000000000e+06,2.524490799999999814e+06,2.646354500000000000e+06,3.597866299999999814e+06,2.929949000000000000e+06,3.117389799999999814e+06,3.256942799999999814e+06,3.676218000000000000e+06,2.873805000000000000e+06,2.961208799999999814e+06,3.055037000000000000e+06,3.546431500000000000e+06,3.458278000000000000e+06,2.269724500000000000e+06,3.017201799999999814e+06,3.147494299999999814e+06,2.610764799999999814e+06,3.907224799999999814e+06,2.828855299999999814e+06,2.875324000000000000e+06,2.993641799999999814e+06,3.000276500000000000e+06,3.201432000000000000e+06,3.869313000000000000e+06,2.844274500000000000e+06,2.790343299999999814e+06,3.264850299999999814e+06,3.254301500000000000e+06,3.569553799999999814e+06,3.415661000000000000e+06,3.554547299999999814e+06,3.044611000000000000e+06,4.140318799999999814e+06,2.643226000000000000e+06,3.427782000000000000e+06,3.390007500000000000e+06,3.434615500000000000e+06,3.513237000000000000e+06,2.987244299999999814e+06,3.578506500000000000e+06,4.628900000000000000e+06,2.967514500000000000e+06,3.461035299999999814e+06,3.971661000000000000e+06,3.908418799999999814e+06,3.236223500000000000e+06,3.318187000000000000e+06,2.748819500000000000e+06,3.334699500000000000e+06,3.805412299999999814e+06,3.053882799999999814e+06,2.710688500000000000e+06,3.353411299999999814e+06,3.235083000000000000e+06,2.952286000000000000e+06,2.971844000000000000e+06,2.938400299999999814e+06,3.317162799999999814e+06,2.414166299999999814e+06,3.452365299999999814e+06,3.697152000000000000e+06,4.803059000000000000e+06,3.441422299999999814e+06,4.130593799999999814e+06,2.484061299999999814e+06,3.527665500000000000e+06,3.202183799999999814e+06,4.433292500000000000e+06,2.879665799999999814e+06,3.251614299999999814e+06,3.316931000000000000e+06,3.005086000000000000e+06,4.968839000000000000e+06,2.807669500000000000e+06,3.076177500000000000e+06,3.417848000000000000e+06,3.265772799999999814e+06,3.200217000000000000e+06,2.932010000000000000e+06,3.158220299999999814e+06,3.040510299999999814e+06,3.721746799999999814e+06,3.998884799999999814e+06,3.285264000000000000e+06,4.074906799999999814e+06,3.469315799999999814e+06,3.308534299999999814e+06,4.098086000000000000e+06,3.683836500000000000e+06,3.789026799999999814e+06,3.102111299999999814e+06,2.639190500000000000e+06,4.384133000000000000e+06,3.228424500000000000e+06,3.438077799999999814e+06,3.251164500000000000e+06,3.812326500000000000e+06,3.585524299999999814e+06,4.135950000000000000e+06,3.310787000000000000e+06,3.159208500000000000e+06,3.948588000000000000e+06,3.154278299999999814e+06,3.394894500000000000e+06,3.285264000000000000e+06,3.363200299999999814e+06,2.948916000000000000e+06,4.027142299999999814e+06,3.109149799999999814e+06,3.823545000000000000e+06,2.872376799999999814e+06,3.271334000000000000e+06,4.504885000000000000e+06,3.067707500000000000e+06,4.116737000000000000e+06,3.939282500000000000e+06,4.610054000000000000e+06,2.707614000000000000e+06,3.123871000000000000e+06,3.155614299999999814e+06,3.156720799999999814e+06,2.940933299999999814e+06,2.865963500000000000e+06,3.006804000000000000e+06,3.462553000000000000e+06,3.238887000000000000e+06,2.668440000000000000e+06,2.232729299999999814e+06,2.668089000000000000e+06,3.085128000000000000e+06,2.313186000000000000e+06,2.331096000000000000e+06,3.621219799999999814e+06,2.730298799999999814e+06,2.813770500000000000e+06,3.137499000000000000e+06,2.534674000000000000e+06,3.614208500000000000e+06,3.006612000000000000e+06,3.381675000000000000e+06,3.691362500000000000e+06,3.112571799999999814e+06,3.317629799999999814e+06,4.126953500000000000e+06,3.655660500000000000e+06,3.770315299999999814e+06,2.645017000000000000e+06,3.365953500000000000e+06,4.156037500000000000e+06,3.650148299999999814e+06,3.651289000000000000e+06,3.423459299999999814e+06,3.544057000000000000e+06,3.261818799999999814e+06,3.403406500000000000e+06,3.229064799999999814e+06,3.158137299999999814e+06,4.165012500000000000e+06,4.299170000000000000e+06,3.538779000000000000e+06,3.518828500000000000e+06,4.118625000000000000e+06,3.523846000000000000e+06,3.336290000000000000e+06,3.041581500000000000e+06,4.105729299999999814e+06,3.390900000000000000e+06,3.197980500000000000e+06,3.564908000000000000e+06,4.146975000000000000e+06,3.711882299999999814e+06,3.181945799999999814e+06,3.902846799999999814e+06,3.296133000000000000e+06,3.080838500000000000e+06,3.927103299999999814e+06,3.272645299999999814e+06,2.629627000000000000e+06,3.207286500000000000e+06,2.294459299999999814e+06,3.347673799999999814e+06,2.736486799999999814e+06,3.182221799999999814e+06,3.357218799999999814e+06,2.984231299999999814e+06,2.815279299999999814e+06,3.250847299999999814e+06,3.445262500000000000e+06,3.499899500000000000e+06,3.150510000000000000e+06,2.287902299999999814e+06,3.532623299999999814e+06,3.596412500000000000e+06,2.457475299999999814e+06,3.416663299999999814e+06,3.444673299999999814e+06,3.870824000000000000e+06,3.454204799999999814e+06,3.504999000000000000e+06,3.583565500000000000e+06,3.418037799999999814e+06,3.031868000000000000e+06,3.517060500000000000e+06,2.952662799999999814e+06,3.068582000000000000e+06,3.393278799999999814e+06,3.182486799999999814e+06,3.449379799999999814e+06,3.517833000000000000e+06,3.027744500000000000e+06,3.455058799999999814e+06,2.969578000000000000e+06,3.275989799999999814e+06,3.251849299999999814e+06,3.316704500000000000e+06,3.127909799999999814e+06,3.857923299999999814e+06,3.607043500000000000e+06,3.640331000000000000e+06,3.012084000000000000e+06,4.297651000000000000e+06,2.895493299999999814e+06,3.158137299999999814e+06,3.415367000000000000e+06,3.596031500000000000e+06,4.196809500000000000e+06,3.126760299999999814e+06,3.231413799999999814e+06,3.755627000000000000e+06,3.479921299999999814e+06,3.401775000000000000e+06,4.403191000000000000e+06,3.689042000000000000e+06,3.032638500000000000e+06,3.326217299999999814e+06,4.035152799999999814e+06,4.498917500000000000e+06,3.797811299999999814e+06,3.605958500000000000e+06,3.080880500000000000e+06,3.863594799999999814e+06,2.956392799999999814e+06,3.233567299999999814e+06,2.855703799999999814e+06,3.437673500000000000e+06,4.226606000000000000e+06,2.870472000000000000e+06,3.771737000000000000e+06,3.672237500000000000e+06,3.202883500000000000e+06,4.192587500000000000e+06,3.623870799999999814e+06,3.155614299999999814e+06,3.978606500000000000e+06,3.599045799999999814e+06,3.680025000000000000e+06,3.272195500000000000e+06,4.036426799999999814e+06,3.637671299999999814e+06,3.474938299999999814e+06,3.435599000000000000e+06,4.060490000000000000e+06,3.320310000000000000e+06,3.185004500000000000e+06,4.214815500000000000e+06,3.482934299999999814e+06,3.863735000000000000e+06,3.081462000000000000e+06,3.519656000000000000e+06,3.893752500000000000e+06,3.736576000000000000e+06,3.906107500000000000e+06,3.560989500000000000e+06,3.555000299999999814e+06,3.922213799999999814e+06,3.805989799999999814e+06,3.776482000000000000e+06,3.355010000000000000e+06,3.457234000000000000e+06,3.647317799999999814e+06,3.309430299999999814e+06,4.212250000000000000e+06,3.139773000000000000e+06,2.415522000000000000e+06,3.059710500000000000e+06,3.204592500000000000e+06,3.362197500000000000e+06,3.373712000000000000e+06,4.623419000000000000e+06,3.564908000000000000e+06,3.205348799999999814e+06,3.107277000000000000e+06,3.086930000000000000e+06,3.644470000000000000e+06,4.185206500000000000e+06,2.625946500000000000e+06,3.842168799999999814e+06,2.991588799999999814e+06,3.880644000000000000e+06,3.504159000000000000e+06,3.548183500000000000e+06,3.418490000000000000e+06,3.399037799999999814e+06,3.448668299999999814e+06,3.309993299999999814e+06,3.018782000000000000e+06,3.605512500000000000e+06,3.494538299999999814e+06,3.237855000000000000e+06,4.267107500000000000e+06,3.641880000000000000e+06,3.310339500000000000e+06,2.678750000000000000e+06,3.897877500000000000e+06,3.078303500000000000e+06,3.229420500000000000e+06,4.484793000000000000e+06,3.571332500000000000e+06,3.887450500000000000e+06,3.041933000000000000e+06,3.341666299999999814e+06,3.548511799999999814e+06,4.252422000000000000e+06,3.739850299999999814e+06,3.755627000000000000e+06,3.119187799999999814e+06,3.260307799999999814e+06,3.441655299999999814e+06,3.020038000000000000e+06,3.278367000000000000e+06,3.854478799999999814e+06,3.900126799999999814e+06,3.515171000000000000e+06,3.475860500000000000e+06,3.168445500000000000e+06,3.411924500000000000e+06,3.013899799999999814e+06,3.402382500000000000e+06,3.672037299999999814e+06,3.134569000000000000e+06,3.300797500000000000e+06,3.032214799999999814e+06,2.670462799999999814e+06,3.390900000000000000e+06,2.971844000000000000e+06,3.553073299999999814e+06,3.027529799999999814e+06,3.490716299999999814e+06,2.972584299999999814e+06,3.981502500000000000e+06,2.889045000000000000e+06,3.633621299999999814e+06,4.016685500000000000e+06,2.900833500000000000e+06,3.611554000000000000e+06,3.640480799999999814e+06,3.266825299999999814e+06,2.452726799999999814e+06,2.620613799999999814e+06,4.547199000000000000e+06,2.980090799999999814e+06,2.431530799999999814e+06,2.898835299999999814e+06,4.056333799999999814e+06,3.149431799999999814e+06,2.797169500000000000e+06,3.489245500000000000e+06,3.573186799999999814e+06,3.450643500000000000e+06,3.256942799999999814e+06,3.120378299999999814e+06,3.399805000000000000e+06,4.437379500000000000e+06,3.477622799999999814e+06,3.953320500000000000e+06,4.007733799999999814e+06,3.185083000000000000e+06,4.213225000000000000e+06,4.705344000000000000e+06,4.068762500000000000e+06,3.197085500000000000e+06,3.761096799999999814e+06,3.640420799999999814e+06,4.511370500000000000e+06,4.048185000000000000e+06,3.073207000000000000e+06,2.941782299999999814e+06,2.970472000000000000e+06,3.235753500000000000e+06,2.807361000000000000e+06,3.854265000000000000e+06,3.580427500000000000e+06,3.583565500000000000e+06,3.172336299999999814e+06,3.364124000000000000e+06,3.295349500000000000e+06,3.289067500000000000e+06,2.706256799999999814e+06,3.094319500000000000e+06,3.826429799999999814e+06,3.310997500000000000e+06,2.885925799999999814e+06,2.517812299999999814e+06,2.609022500000000000e+06,3.195161500000000000e+06,2.640638000000000000e+06,3.120304799999999814e+06,4.957860000000000000e+06,3.889939000000000000e+06,3.155919500000000000e+06,3.279221000000000000e+06,3.353985000000000000e+06,2.910638299999999814e+06,3.289892799999999814e+06,3.664813299999999814e+06,3.596456000000000000e+06,3.199400000000000000e+06,3.231520299999999814e+06,2.764555799999999814e+06,3.010524500000000000e+06,3.871629000000000000e+06,2.674510500000000000e+06,3.415974500000000000e+06,3.125677500000000000e+06,3.162726799999999814e+06,2.745847500000000000e+06,3.177141000000000000e+06,2.979103799999999814e+06,3.261967500000000000e+06,2.441005799999999814e+06,4.328051000000000000e+06,2.636475000000000000e+06,3.089101000000000000e+06,3.295349500000000000e+06,2.675704799999999814e+06,3.599045799999999814e+06,3.494967000000000000e+06,2.857094500000000000e+06,2.719798500000000000e+06,2.712753000000000000e+06,3.014832799999999814e+06,2.473035799999999814e+06,3.530789000000000000e+06,3.539333500000000000e+06,2.650270000000000000e+06,2.255467000000000000e+06,2.682019299999999814e+06,2.539391299999999814e+06,2.644998799999999814e+06,2.983155299999999814e+06,3.128021000000000000e+06,3.247027299999999814e+06,3.178915000000000000e+06,4.393345000000000000e+06,3.255374500000000000e+06,2.889459799999999814e+06,3.118525799999999814e+06,3.142170000000000000e+06,2.659424000000000000e+06,2.813532000000000000e+06,3.343200799999999814e+06,2.562470500000000000e+06,2.766533000000000000e+06,3.958668500000000000e+06,3.090809799999999814e+06,2.972050299999999814e+06,3.297513500000000000e+06,2.398876500000000000e+06,3.016663299999999814e+06,3.282604799999999814e+06,3.186200500000000000e+06,3.408072000000000000e+06,3.469696299999999814e+06,3.013433000000000000e+06,3.474951500000000000e+06,3.549685299999999814e+06,3.186611000000000000e+06,2.562116500000000000e+06,3.480206500000000000e+06,2.824588500000000000e+06,3.203700799999999814e+06,2.830572799999999814e+06,3.004036500000000000e+06,3.180811500000000000e+06,2.695296500000000000e+06,3.007369500000000000e+06,3.005985500000000000e+06,3.066855799999999814e+06,2.813454000000000000e+06,3.363896299999999814e+06,2.641192799999999814e+06,2.796509000000000000e+06,2.780864299999999814e+06,3.522820000000000000e+06,3.350630500000000000e+06,2.455897500000000000e+06,3.242122500000000000e+06,2.882198299999999814e+06,2.466732000000000000e+06,3.042200000000000000e+06,2.695162500000000000e+06,2.652329500000000000e+06,2.515795799999999814e+06,2.508337299999999814e+06,2.598386000000000000e+06,2.544474299999999814e+06,2.908971000000000000e+06,2.211994299999999814e+06,2.048192000000000000e+06,2.232506299999999814e+06,2.091392000000000000e+06,2.099129000000000000e+06,2.039680000000000000e+06,2.435834500000000000e+06,2.220478500000000000e+06,2.248527000000000000e+06,2.556244299999999814e+06,2.061184100000000093e+06,2.029856000000000000e+06,2.364352000000000000e+06,2.623944000000000000e+06,2.110016000000000000e+06,1.717216000000000000e+06,1.628576000000000000e+06,1.361504000000000000e+06,1.151936000000000000e+06,1.080864000000000000e+06,8.413440000000000000e+05,5.968480000000000000e+05,4.475920000000000000e+05,3.558880000000000000e+05,2.665280000000000000e+05,1.990840000000000000e+05,1.712000000000000000e+05,1.171580000000000000e+05,8.526600000000000000e+04,5.964800000000000000e+04,5.533100000000000000e+04,3.847500000000000000e+04,7.933600000000000000e+04,2.403800000000000000e+04,1.752500000000000000e+04,1.612200000000000000e+04,1.572100000000000000e+04,1.261600000000000000e+04,1.752500000000000000e+04,1.702400000000000000e+04,5.406000000000000000e+03,6.006000000000000000e+03,5.706000000000000000e+03,5.105000000000000000e+03,5.205000000000000000e+03,1.061300000000000000e+04,1.091300000000000000e+04,1.001200000000000000e+04,6.407000000000000000e+03,7.308000000000000000e+03,5.806000000000000000e+03,4.805000000000000000e+03,5.606000000000000000e+03,3.904000000000000000e+03,5.506000000000000000e+03,7.709000000000000000e+03,5.205000000000000000e+03,1.171500000000000000e+04,3.704000000000000000e+03,9.812000000000000000e+03,4.098225000000000000e+05,1.251600000000000000e+04,1.021200000000000000e+04,1.972900000000000000e+04,1.081300000000000000e+04,2.453900000000000000e+04,0.000000000000000000e+00,1.512000000000000000e+04,1.041300000000000000e+04,1.612200000000000000e+04,1.071300000000000000e+04,1.451900000000000000e+04,1.408320000000000000e+05,3.503000000000000000e+03,2.874900000000000000e+04,3.103000000000000000e+03,3.704000000000000000e+03,4.304000000000000000e+03,3.603000000000000000e+03,4.004000000000000000e+03,2.802000000000000000e+03,3.003000000000000000e+03,2.402000000000000000e+03,3.303000000000000000e+03,2.702000000000000000e+03,2.702000000000000000e+03,3.403000000000000000e+03,3.103000000000000000e+03,3.503000000000000000e+03,4.104000000000000000e+03,3.804000000000000000e+03,3.103000000000000000e+03,3.804000000000000000e+03,4.104000000000000000e+03,5.205000000000000000e+03,2.802000000000000000e+03,2.702000000000000000e+03,1.801000000000000000e+03,3.403000000000000000e+03,2.002000000000000000e+03,2.202000000000000000e+03,3.303000000000000000e+03,2.702000000000000000e+03,4.004000000000000000e+03,2.602000000000000000e+03,2.903000000000000000e+03,2.302000000000000000e+03,2.602000000000000000e+03,2.903000000000000000e+03,2.702000000000000000e+03,3.904000000000000000e+03,3.704000000000000000e+03,3.603000000000000000e+03,3.003000000000000000e+03,2.402000000000000000e+03,1.901000000000000000e+03,2.702000000000000000e+03,3.603000000000000000e+03,3.203000000000000000e+03,1.801000000000000000e+03,4.204000000000000000e+03,3.904000000000000000e+03,3.003000000000000000e+03,3.403000000000000000e+03,3.003000000000000000e+03,3.003000000000000000e+03,3.603000000000000000e+03,2.202000000000000000e+03,3.603000000000000000e+03,2.802000000000000000e+03,1.801000000000000000e+03,2.602000000000000000e+03,3.503000000000000000e+03,4.304000000000000000e+03,2.802000000000000000e+03,3.804000000000000000e+03,2.502000000000000000e+03,3.203000000000000000e+03,3.003000000000000000e+03,2.602000000000000000e+03,3.303000000000000000e+03,3.403000000000000000e+03,2.202000000000000000e+03,1.801000000000000000e+03,2.502000000000000000e+03,2.202000000000000000e+03,2.502000000000000000e+03,2.202000000000000000e+03,2.702000000000000000e+03,3.003000000000000000e+03,4.505000000000000000e+03,3.503000000000000000e+03,4.505000000000000000e+03,2.502000000000000000e+03,3.103000000000000000e+03,1.301000000000000000e+03,2.903000000000000000e+03,3.103000000000000000e+03,3.403000000000000000e+03,3.003000000000000000e+03,3.303000000000000000e+03,3.103000000000000000e+03,4.004000000000000000e+03,3.403000000000000000e+03,4.505000000000000000e+03,2.102000000000000000e+03,2.402000000000000000e+03,2.802000000000000000e+03,2.702000000000000000e+03,2.903000000000000000e+03,2.102000000000000000e+03,2.802000000000000000e+03,2.802000000000000000e+03,3.403000000000000000e+03,2.302000000000000000e+03,2.802000000000000000e+03,3.303000000000000000e+03,2.602000000000000000e+03,3.003000000000000000e+03,2.602000000000000000e+03,3.403000000000000000e+03,2.903000000000000000e+03,3.503000000000000000e+03,3.403000000000000000e+03,2.502000000000000000e+03,3.303000000000000000e+03,6.207000000000000000e+03,5.205000000000000000e+03,2.903000000000000000e+03,4.404000000000000000e+03,4.104000000000000000e+03,2.802000000000000000e+03,3.203000000000000000e+03,5.105000000000000000e+03,2.802000000000000000e+03,2.903000000000000000e+03,3.603000000000000000e+03,2.802000000000000000e+03,3.603000000000000000e+03,2.302000000000000000e+03,2.903000000000000000e+03,2.702000000000000000e+03,3.203000000000000000e+03,1.901000000000000000e+03,2.102000000000000000e+03,2.102000000000000000e+03,3.804000000000000000e+03,2.702000000000000000e+03,3.003000000000000000e+03,2.202000000000000000e+03,4.104000000000000000e+03,3.503000000000000000e+03,3.303000000000000000e+03,3.603000000000000000e+03,4.204000000000000000e+03,5.306000000000000000e+03,2.202000000000000000e+03,2.802000000000000000e+03,2.402000000000000000e+03,3.403000000000000000e+03,4.505000000000000000e+03,3.103000000000000000e+03,4.204000000000000000e+03,2.502000000000000000e+03,2.802000000000000000e+03,3.203000000000000000e+03,3.403000000000000000e+03,4.204000000000000000e+03,3.704000000000000000e+03,4.004000000000000000e+03,2.702000000000000000e+03,3.003000000000000000e+03,2.903000000000000000e+03,3.904000000000000000e+03,3.003000000000000000e+03,3.904000000000000000e+03,3.403000000000000000e+03,3.303000000000000000e+03,3.203000000000000000e+03,2.402000000000000000e+03,3.203000000000000000e+03,2.202000000000000000e+03,4.505000000000000000e+03,3.503000000000000000e+03,3.303000000000000000e+03,3.303000000000000000e+03,4.004000000000000000e+03,3.303000000000000000e+03,4.404000000000000000e+03,3.603000000000000000e+03,4.004000000000000000e+03,3.603000000000000000e+03,2.502000000000000000e+03,3.804000000000000000e+03,3.103000000000000000e+03,3.103000000000000000e+03,3.403000000000000000e+03,3.103000000000000000e+03,2.102000000000000000e+03,2.502000000000000000e+03,2.702000000000000000e+03,2.903000000000000000e+03,2.302000000000000000e+03,2.302000000000000000e+03,4.404000000000000000e+03,4.605000000000000000e+03,2.102000000000000000e+03,2.903000000000000000e+03,2.903000000000000000e+03,3.603000000000000000e+03,5.205000000000000000e+03,3.303000000000000000e+03,3.103000000000000000e+03,2.802000000000000000e+03,3.503000000000000000e+03,3.103000000000000000e+03,2.402000000000000000e+03,4.204000000000000000e+03,2.702000000000000000e+03,3.003000000000000000e+03,3.603000000000000000e+03,4.204000000000000000e+03,3.804000000000000000e+03,3.203000000000000000e+03,3.804000000000000000e+03,3.303000000000000000e+03,2.903000000000000000e+03,3.403000000000000000e+03,2.202000000000000000e+03,3.704000000000000000e+03,3.804000000000000000e+03,2.802000000000000000e+03,3.203000000000000000e+03,3.403000000000000000e+03,2.903000000000000000e+03,3.403000000000000000e+03,1.901000000000000000e+03,2.903000000000000000e+03,3.503000000000000000e+03,4.004000000000000000e+03,2.202000000000000000e+03,2.102000000000000000e+03,3.203000000000000000e+03,2.802000000000000000e+03,3.003000000000000000e+03,3.603000000000000000e+03,3.303000000000000000e+03,2.802000000000000000e+03,3.403000000000000000e+03,2.502000000000000000e+03,4.304000000000000000e+03,2.302000000000000000e+03,3.503000000000000000e+03,2.502000000000000000e+03,3.704000000000000000e+03,3.403000000000000000e+03,2.802000000000000000e+03,3.003000000000000000e+03,3.003000000000000000e+03,3.403000000000000000e+03,3.203000000000000000e+03,3.203000000000000000e+03,3.603000000000000000e+03,nan
4.795409999999999684e+01,2.802000000000000000e+03,3.503000000000000000e+03,4.705000000000000000e+03,4.304000000000000000e+03,3.503000000000000000e+03,4.605000000000000000e+03,2.802000000000000000e+03,4.805000000000000000e+03,4.004000000000000000e+03,4.404000000000000000e+03,3.603000000000000000e+03,3.103000000000000000e+03,3.103000000000000000e+03,4.605000000000000000e+03,3.203000000000000000e+03,3.303000000000000000e+03,4.505000000000000000e+03,3.303000000000000000e+03,3.003000000000000000e+03,3.503000000000000000e+03,3.103000000000000000e+03,4.204000000000000000e+03,3.603000000000000000e+03,2.802000000000000000e+03,4.204000000000000000e+03,4.404000000000000000e+03,4.078200000000000000e+04,4.104000000000000000e+03,5.506000000000000000e+03,8.510000000000000000e+03,1.261600000000000000e+04,1.842600000000000000e+04,2.463900000000000000e+04,3.215700000000000000e+04,3.436300000000000000e+04,5.021300000000000000e+04,6.527100000000000000e+04,7.652200000000000000e+04,1.011560000000000000e+05,1.222940000000000000e+05,1.576760000000000000e+05,1.965560000000000000e+05,2.354080000000000000e+05,2.589200000000000000e+05,3.208640000000000000e+05,3.495680000000000000e+05,3.874960000000000000e+05,4.059760000000000000e+05,4.281520000000000000e+05,4.576240000000000000e+05,9.004048000000000466e+05,5.887040000000000000e+05,5.841760000000000000e+05,6.872800000000000000e+05,7.742560000000000000e+05,8.510560000000000000e+05,9.496480000000000000e+05,1.019312000000000000e+06,1.089440000000000000e+06,1.252320000000000000e+06,1.399648000000000000e+06,1.523136000000000000e+06,1.691648000000000000e+06,1.652224000000000000e+06,1.822976000000000000e+06,1.843040000000000000e+06,1.870304000000000000e+06,1.878976000000000000e+06,1.872960000000000000e+06,1.750240000000000000e+06,1.888960000000000000e+06,1.810080000000000000e+06,1.813568000000000000e+06,1.636800000000000000e+06,1.551200000000000000e+06,1.563840000000000000e+06,1.283981300000000047e+06,1.446368000000000000e+06,1.365920000000000000e+06,1.377152000000000000e+06,1.440000000000000000e+06,1.458624000000000000e+06,1.433568000000000000e+06,1.534144000000000000e+06,1.406848000000000000e+06,1.455264000000000000e+06,1.433152000000000000e+06,1.463136000000000000e+06,1.464000000000000000e+06,1.396448000000000000e+06,1.465696000000000000e+06,1.514048000000000000e+06,1.139785100000000093e+06,1.396640000000000000e+06,1.309664000000000000e+06,1.178560000000000000e+06,1.201696000000000000e+06,1.004896000000000000e+06,1.032800000000000000e+06,1.031424000000000000e+06,1.457324300000000047e+06,1.119040000000000000e+06,1.238048000000000000e+06,1.087744000000000000e+06,1.047344000000000000e+06,1.079616000000000000e+06,1.621359100000000093e+06,1.289788500000000000e+06,1.014368000000000000e+06,1.188640000000000000e+06,1.104979000000000000e+06,1.203616000000000000e+06,1.120096000000000000e+06,1.539493000000000000e+06,1.215392000000000000e+06,1.284064000000000000e+06,1.061344000000000000e+06,1.363979899999999907e+06,1.420483100000000093e+06,1.142720000000000000e+06,1.352030300000000047e+06,1.762487100000000093e+06,1.055872000000000000e+06,9.099200000000000000e+05,1.436372500000000000e+06,1.414737300000000047e+06,1.739169100000000093e+06,1.193856000000000000e+06,1.021705500000000000e+06,1.126208000000000000e+06,1.335840000000000000e+06,1.508594100000000093e+06,1.423168000000000000e+06,1.411872000000000000e+06,1.449637800000000047e+06,1.346752000000000000e+06,1.981910899999999907e+06,2.281775799999999814e+06,1.261696000000000000e+06,1.480742100000000093e+06,1.492064000000000000e+06,1.498208000000000000e+06,1.714496000000000000e+06,1.980885800000000047e+06,1.323645800000000047e+06,1.651467500000000000e+06,2.115350000000000000e+06,1.672209800000000047e+06,1.540288000000000000e+06,1.510277800000000047e+06,2.040127000000000000e+06,1.563616000000000000e+06,2.110509500000000000e+06,2.166078000000000000e+06,2.020093800000000047e+06,1.867427800000000047e+06,2.091840000000000000e+06,1.659595500000000000e+06,2.103817000000000000e+06,2.511980000000000000e+06,2.206432799999999814e+06,1.687200000000000000e+06,2.306351000000000000e+06,2.011168000000000000e+06,1.591072000000000000e+06,2.001920000000000000e+06,1.592680399999999907e+06,1.862752000000000000e+06,2.168256299999999814e+06,2.510005799999999814e+06,2.382271799999999814e+06,1.681572000000000000e+06,2.283033299999999814e+06,1.838077300000000047e+06,1.650410300000000047e+06,2.043552000000000000e+06,1.645472000000000000e+06,1.958842100000000093e+06,1.682528000000000000e+06,1.888109500000000000e+06,2.169505500000000000e+06,1.850219300000000047e+06,1.648736000000000000e+06,1.607215300000000047e+06,1.857824000000000000e+06,1.538336000000000000e+06,1.946144000000000000e+06,1.547037100000000093e+06,2.143251000000000000e+06,2.325607500000000000e+06,1.774688000000000000e+06,2.012512000000000000e+06,2.399688799999999814e+06,2.218432000000000000e+06,1.850528300000000047e+06,1.844992000000000000e+06,1.912032000000000000e+06,2.281175299999999814e+06,2.667414799999999814e+06,1.952008100000000093e+06,2.229144500000000000e+06,1.956928000000000000e+06,2.216896000000000000e+06,2.049984000000000000e+06,2.003232000000000000e+06,2.399989500000000000e+06,2.685164500000000000e+06,2.577264299999999814e+06,2.219350500000000000e+06,2.537518799999999814e+06,2.680586000000000000e+06,2.563267500000000000e+06,2.770187500000000000e+06,2.388220500000000000e+06,2.711737500000000000e+06,2.772752299999999814e+06,2.305191000000000000e+06,2.120306500000000000e+06,2.533881799999999814e+06,2.416753000000000000e+06,2.339577299999999814e+06,2.470318000000000000e+06,2.446466299999999814e+06,3.237486799999999814e+06,2.302535299999999814e+06,2.249874799999999814e+06,2.539361000000000000e+06,2.517999500000000000e+06,2.471658500000000000e+06,2.229977799999999814e+06,2.624893500000000000e+06,2.819377000000000000e+06,2.508829500000000000e+06,2.824308500000000000e+06,2.609261500000000000e+06,2.553768799999999814e+06,2.747793000000000000e+06,2.779727500000000000e+06,2.632049500000000000e+06,2.621883500000000000e+06,2.534091000000000000e+06,2.539900500000000000e+06,2.465634500000000000e+06,2.247334000000000000e+06,2.691456000000000000e+06,2.536784299999999814e+06,2.768485799999999814e+06,2.650346500000000000e+06,3.006227799999999814e+06,2.865698500000000000e+06,2.744279000000000000e+06,2.664597799999999814e+06,2.701222299999999814e+06,2.824578299999999814e+06,2.948028299999999814e+06,2.492751000000000000e+06,2.494708299999999814e+06,2.694115500000000000e+06,2.573242000000000000e+06,2.643149500000000000e+06,2.766290299999999814e+06,3.106114000000000000e+06,2.295948000000000000e+06,2.772707500000000000e+06,2.489373000000000000e+06,2.809368500000000000e+06,2.429691500000000000e+06,2.746765000000000000e+06,2.764397500000000000e+06,2.469101299999999814e+06,2.711729000000000000e+06,2.961473000000000000e+06,2.554289299999999814e+06,2.995227299999999814e+06,2.435606299999999814e+06,2.756661299999999814e+06,2.777835299999999814e+06,2.675830799999999814e+06,2.893747799999999814e+06,2.795993799999999814e+06,3.268984799999999814e+06,2.771455299999999814e+06,3.022524500000000000e+06,2.863681000000000000e+06,2.994529000000000000e+06,3.613867799999999814e+06,2.822561500000000000e+06,2.855928299999999814e+06,3.332772000000000000e+06,2.511007299999999814e+06,2.648306799999999814e+06,2.635018299999999814e+06,2.877158000000000000e+06,2.703501500000000000e+06,2.589789000000000000e+06,2.690094500000000000e+06,2.768674799999999814e+06,2.644221500000000000e+06,2.970137799999999814e+06,2.793929299999999814e+06,3.090720799999999814e+06,2.963456000000000000e+06,2.961844799999999814e+06,2.939437799999999814e+06,2.692047799999999814e+06,2.528341000000000000e+06,3.051710000000000000e+06,2.707028299999999814e+06,2.826866000000000000e+06,2.729829299999999814e+06,2.707505500000000000e+06,2.757177799999999814e+06,2.615706000000000000e+06,2.569152000000000000e+06,2.932789000000000000e+06,2.735535500000000000e+06,2.738199799999999814e+06,2.626791000000000000e+06,2.500174799999999814e+06,2.971247299999999814e+06,2.843846299999999814e+06,2.746591000000000000e+06,2.842679000000000000e+06,2.779007299999999814e+06,2.933194500000000000e+06,2.703296000000000000e+06,2.541861000000000000e+06,2.720724500000000000e+06,2.822372500000000000e+06,2.632049500000000000e+06,2.693163000000000000e+06,2.530536500000000000e+06,2.741952000000000000e+06,2.544489299999999814e+06,2.872677000000000000e+06,2.485164500000000000e+06,2.909273000000000000e+06,2.644212799999999814e+06,2.957505799999999814e+06,3.589493500000000000e+06,3.352708799999999814e+06,2.556599299999999814e+06,2.537545500000000000e+06,2.559622299999999814e+06,2.529393799999999814e+06,3.136915799999999814e+06,2.951736000000000000e+06,2.916714500000000000e+06,2.657286299999999814e+06,2.905334500000000000e+06,2.761990799999999814e+06,2.782764299999999814e+06,2.835333799999999814e+06,2.943941000000000000e+06,3.168494799999999814e+06,2.967651500000000000e+06,3.134559000000000000e+06,6.352549500000000000e+06,3.151641500000000000e+06,3.438681500000000000e+06,2.553768799999999814e+06,2.523735500000000000e+06,3.120869500000000000e+06,2.742324500000000000e+06,3.016752500000000000e+06,2.927445500000000000e+06,2.654486000000000000e+06,2.547492299999999814e+06,2.904431000000000000e+06,2.921406799999999814e+06,3.303807799999999814e+06,2.987207500000000000e+06,2.925047299999999814e+06,3.198126299999999814e+06,3.288484000000000000e+06,2.620728000000000000e+06,3.342050000000000000e+06,2.705983500000000000e+06,3.602743500000000000e+06,2.906726500000000000e+06,2.574301500000000000e+06,2.793232500000000000e+06,3.030930000000000000e+06,3.033663299999999814e+06,2.502697799999999814e+06,3.002175799999999814e+06,2.964316500000000000e+06,2.902880000000000000e+06,2.622405500000000000e+06,2.176680000000000000e+06,2.451024799999999814e+06,2.375420299999999814e+06,2.275965799999999814e+06,2.579456000000000000e+06,2.631680000000000000e+06,2.478080000000000000e+06,2.184421500000000000e+06,2.566419000000000000e+06,2.518679299999999814e+06,2.689723500000000000e+06,2.367470299999999814e+06,2.116806799999999814e+06,2.033252300000000047e+06,2.530604299999999814e+06,2.554494000000000000e+06,2.375420299999999814e+06,2.793232500000000000e+06,2.626123500000000000e+06,2.980216500000000000e+06,2.645998500000000000e+06,3.095571000000000000e+06,2.944441500000000000e+06,3.075696000000000000e+06,2.960341500000000000e+06,3.000091500000000000e+06,3.067746000000000000e+06,2.769303000000000000e+06,2.856832500000000000e+06,3.314434500000000000e+06,2.825032500000000000e+06,2.642023500000000000e+06,2.685748500000000000e+06,2.936412000000000000e+06,2.916537000000000000e+06,2.319730500000000000e+06,2.451024799999999814e+06,2.514704299999999814e+06,2.184421500000000000e+06,2.526629299999999814e+06,1.981497800000000047e+06,2.411235000000000000e+06,2.665873500000000000e+06,3.302509500000000000e+06,2.466964500000000000e+06,3.517398000000000000e+06,2.522654299999999814e+06,2.673823500000000000e+06,3.067746000000000000e+06,2.892687000000000000e+06,2.256051000000000000e+06,3.163225500000000000e+06,2.415210000000000000e+06,2.737503000000000000e+06,2.741478000000000000e+06,2.705703000000000000e+06,2.904612000000000000e+06,2.319730500000000000e+06,3.449743500000000000e+06,3.266734500000000000e+06,2.932437000000000000e+06,3.079671000000000000e+06,2.928462000000000000e+06,2.920512000000000000e+06,3.927220500000000000e+06,3.115525500000000000e+06,4.158009000000000000e+06,3.545223000000000000e+06,3.990900000000000000e+06,3.087621000000000000e+06,2.630098500000000000e+06,3.493468500000000000e+06,2.805157500000000000e+06,2.526629299999999814e+06,3.079671000000000000e+06,2.904612000000000000e+06,2.852857500000000000e+06,2.673823500000000000e+06,3.071721000000000000e+06,2.888712000000000000e+06,2.769303000000000000e+06,3.282634500000000000e+06,3.565098000000000000e+06,3.059796000000000000e+06,3.286609500000000000e+06,3.139375500000000000e+06,2.657923500000000000e+06,2.721603000000000000e+06,3.242805000000000000e+06,2.777253000000000000e+06,2.634073500000000000e+06,3.557148000000000000e+06,2.693698500000000000e+06,2.932437000000000000e+06,2.856832500000000000e+06,3.087621000000000000e+06,2.598258799999999814e+06,3.067746000000000000e+06,3.059796000000000000e+06,3.959020500000000000e+06,2.359520299999999814e+06,2.840932500000000000e+06,2.733528000000000000e+06,2.928462000000000000e+06,2.638048500000000000e+06,2.745453000000000000e+06,3.593002500000000000e+06,2.773278000000000000e+06,2.924487000000000000e+06,4.285288500000000000e+06,2.642023500000000000e+06,3.127450500000000000e+06,2.689723500000000000e+06,2.896662000000000000e+06,3.362214000000000000e+06,2.868837000000000000e+06,3.115525500000000000e+06,3.063771000000000000e+06,3.004066500000000000e+06,3.346314000000000000e+06,3.191130000000000000e+06,3.549198000000000000e+06,3.147325500000000000e+06,3.636727500000000000e+06,2.914349000000000000e+06,3.495681299999999814e+06,3.593002500000000000e+06,4.152603000000000000e+06,3.192218500000000000e+06,3.846337000000000000e+06,3.338284500000000000e+06,3.958095000000000000e+06,2.882453500000000000e+06,4.667509000000000000e+06,3.465573000000000000e+06,4.103067299999999814e+06,3.981450000000000000e+06,3.734878000000000000e+06,3.479165500000000000e+06,4.511956000000000000e+06,4.701595000000000000e+06,4.158380799999999814e+06,3.242782500000000000e+06,3.264737000000000000e+06,3.170378000000000000e+06,3.885759000000000000e+06,3.070450500000000000e+06,3.439087799999999814e+06,2.762022500000000000e+06,3.459409299999999814e+06,3.482288299999999814e+06,2.862240799999999814e+06,2.346621799999999814e+06,2.350209500000000000e+06,1.853590100000000093e+06,2.167419299999999814e+06,1.749744000000000000e+06,1.704032000000000000e+06,1.639840000000000000e+06,1.651008000000000000e+06,1.496928000000000000e+06,1.335520000000000000e+06,1.148672000000000000e+06,1.049632000000000000e+06,1.040176000000000000e+06,8.008000000000000000e+05,6.618080000000000000e+05,6.677120000000000000e+05,5.601760000000000000e+05,5.085840000000000000e+05,4.638720000000000000e+05,3.556800000000000000e+05,2.942400000000000000e+05,2.457440000000000000e+05,1.938240000000000000e+05,1.519240000000000000e+05,1.152460000000000000e+05,1.041740000000000000e+05,6.768000000000000000e+04,5.503000000000000000e+04,3.727100000000000000e+04,3.376200000000000000e+04,2.113200000000000000e+04,1.782500000000000000e+04,1.862700000000000000e+04,1.812600000000000000e+04,1.041300000000000000e+04,1.351800000000000000e+04,8.610000000000000000e+03,7.408000000000000000e+03,5.506000000000000000e+03,7.408000000000000000e+03,4.505000000000000000e+03,6.107000000000000000e+03,8.610000000000000000e+03,3.603000000000000000e+03,3.603000000000000000e+03,5.005000000000000000e+03,3.704000000000000000e+03,3.103000000000000000e+03,4.304000000000000000e+03,4.304000000000000000e+03,4.404000000000000000e+03,0.000000000000000000e+00,3.003000000000000000e+03,3.603000000000000000e+03,4.605000000000000000e+03,2.102000000000000000e+03,5.306000000000000000e+03,4.905000000000000000e+03,5.105000000000000000e+03,4.004000000000000000e+03,4.705000000000000000e+03,3.904000000000000000e+03,3.203000000000000000e+03,4.505000000000000000e+03,5.005000000000000000e+03,3.403000000000000000e+03,3.203000000000000000e+03,3.203000000000000000e+03,3.103000000000000000e+03,2.702000000000000000e+03,2.702000000000000000e+03,3.603000000000000000e+03,4.004000000000000000e+03,2.602000000000000000e+03,4.605000000000000000e+03,1.031200000000000000e+04,6.406600000000000000e+04,2.596320000000000000e+05,5.505120000000000000e+05,9.644480000000000000e+05,1.276192000000000000e+06,1.953283600000000093e+06,2.202917299999999814e+06,1.602970000000000000e+06,2.076070399999999907e+06,3.505346299999999814e+06,2.383099500000000000e+06,2.745606000000000000e+06,2.291184000000000000e+06,2.720012299999999814e+06,3.001374000000000000e+06,2.632630000000000000e+06,3.137725799999999814e+06,2.582827299999999814e+06,2.994335500000000000e+06,2.604748500000000000e+06,3.217942500000000000e+06,2.801403000000000000e+06,2.858679799999999814e+06,2.814959000000000000e+06,3.155725500000000000e+06,2.948064000000000000e+06,2.952032799999999814e+06,3.210958500000000000e+06,3.333706799999999814e+06,2.514647299999999814e+06,3.513295000000000000e+06,2.679631500000000000e+06,3.506689000000000000e+06,3.844536799999999814e+06,2.747698799999999814e+06,3.428121299999999814e+06,3.297402500000000000e+06,3.016589000000000000e+06,2.934461000000000000e+06,2.862326299999999814e+06,3.417561000000000000e+06,3.182514500000000000e+06,3.449081799999999814e+06,2.505075000000000000e+06,2.531507500000000000e+06,3.007447799999999814e+06,2.772188000000000000e+06,2.471890799999999814e+06,3.101221500000000000e+06,3.004653000000000000e+06,2.451499500000000000e+06,2.704126500000000000e+06,3.567048500000000000e+06,3.388990000000000000e+06,3.662936000000000000e+06,3.407293799999999814e+06,3.687393500000000000e+06,3.357905299999999814e+06,2.316435000000000000e+06,2.561659799999999814e+06,3.172575000000000000e+06,2.498072799999999814e+06,3.221223799999999814e+06,8.041092000000000000e+06,3.098641299999999814e+06,4.039304299999999814e+06,3.919987000000000000e+06,2.885640000000000000e+06,2.774539299999999814e+06,2.919000000000000000e+06,2.804321500000000000e+06,2.690076799999999814e+06,2.851752799999999814e+06,2.494431500000000000e+06,2.953234000000000000e+06,2.780545500000000000e+06,3.025289299999999814e+06,3.790275500000000000e+06,3.052723799999999814e+06,3.239670000000000000e+06,3.211288000000000000e+06,2.667003299999999814e+06,2.733855299999999814e+06,2.863414299999999814e+06,2.990045500000000000e+06,2.876231500000000000e+06,2.724887500000000000e+06,3.304996299999999814e+06,2.908856500000000000e+06,2.833113299999999814e+06,2.554356000000000000e+06,3.958668500000000000e+06,2.543198500000000000e+06,2.849988299999999814e+06,2.857503000000000000e+06,2.457329000000000000e+06,2.380315500000000000e+06,2.417809500000000000e+06,2.835691299999999814e+06,2.765694799999999814e+06,2.595563799999999814e+06,2.827242000000000000e+06,2.893674500000000000e+06,3.072052799999999814e+06,2.477952799999999814e+06,3.041410799999999814e+06,2.959456500000000000e+06,2.326713000000000000e+06,2.523771299999999814e+06,3.590696799999999814e+06,3.496871799999999814e+06,4.274198000000000000e+06,2.458331000000000000e+06,3.584110000000000000e+06,2.409805000000000000e+06,2.442953799999999814e+06,3.318198000000000000e+06,4.588496000000000000e+06,2.806100500000000000e+06,2.814657000000000000e+06,3.419477799999999814e+06,2.807845500000000000e+06,2.637302000000000000e+06,2.654323299999999814e+06,2.970984799999999814e+06,3.010215000000000000e+06,2.271018799999999814e+06,3.374727000000000000e+06,2.679870500000000000e+06,2.504556299999999814e+06,2.941009000000000000e+06,2.859262299999999814e+06,2.527808500000000000e+06,3.053039500000000000e+06,2.961844799999999814e+06,2.592223500000000000e+06,3.036638000000000000e+06,3.714902500000000000e+06,3.495861500000000000e+06,3.095531299999999814e+06,3.881951799999999814e+06,3.689676000000000000e+06,3.856626500000000000e+06,5.018169500000000000e+06,4.252800000000000000e+06,4.095362299999999814e+06,3.397713500000000000e+06,3.369887500000000000e+06,2.877605299999999814e+06,2.964790500000000000e+06,2.687008500000000000e+06,3.526611799999999814e+06,3.561514500000000000e+06,4.165759500000000000e+06,3.231111000000000000e+06,3.110172799999999814e+06,3.080549000000000000e+06,3.085832799999999814e+06,3.363591299999999814e+06,3.035026299999999814e+06,2.513511000000000000e+06,3.179100500000000000e+06,2.588502799999999814e+06,2.164184000000000000e+06,2.409908000000000000e+06,2.586361000000000000e+06,2.732182500000000000e+06,2.604700299999999814e+06,3.212385000000000000e+06,2.969201299999999814e+06,2.584177500000000000e+06,2.960421500000000000e+06,2.246707500000000000e+06,2.437504500000000000e+06,2.480250000000000000e+06,2.350700799999999814e+06,2.291851299999999814e+06,2.457382299999999814e+06,3.145598500000000000e+06,3.884430500000000000e+06,3.002181799999999814e+06,3.207517799999999814e+06,3.892616000000000000e+06,3.971008500000000000e+06,2.837493000000000000e+06,3.205348799999999814e+06,2.840331000000000000e+06,4.215395000000000000e+06,2.679610500000000000e+06,4.825988000000000000e+06,3.258260799999999814e+06,2.474011299999999814e+06,3.458278000000000000e+06,3.035949799999999814e+06,2.724096000000000000e+06,3.547081299999999814e+06,2.786876799999999814e+06,2.875059799999999814e+06,3.073934000000000000e+06,3.759071000000000000e+06,2.794404799999999814e+06,3.213844500000000000e+06,3.214073299999999814e+06,2.832267000000000000e+06,3.096896500000000000e+06,2.581442000000000000e+06,2.994810299999999814e+06,2.949107000000000000e+06,2.688102299999999814e+06,4.351915000000000000e+06,2.668730500000000000e+06,2.991611500000000000e+06,3.056925000000000000e+06,2.844323000000000000e+06,2.765263299999999814e+06,3.022264799999999814e+06,2.990474500000000000e+06,2.218621799999999814e+06,2.590777500000000000e+06,2.271383799999999814e+06,2.556998299999999814e+06,2.017412899999999907e+06,2.548421000000000000e+06,2.592662500000000000e+06,2.220983299999999814e+06,2.562750299999999814e+06,2.279452799999999814e+06,3.182771000000000000e+06,2.606767500000000000e+06,2.610806799999999814e+06,3.084410799999999814e+06,2.160212000000000000e+06,2.851395799999999814e+06,1.986982899999999907e+06,3.633603000000000000e+06,2.620794000000000000e+06,3.315707500000000000e+06,2.348279500000000000e+06,2.225966299999999814e+06,2.730677500000000000e+06,1.925120000000000000e+06,2.622652500000000000e+06,2.656383500000000000e+06,2.401586299999999814e+06,2.504415000000000000e+06,2.840688500000000000e+06,3.564690500000000000e+06,3.427207500000000000e+06,2.351075500000000000e+06,2.387204299999999814e+06,2.756069500000000000e+06,2.178442500000000000e+06,2.804271799999999814e+06,3.297937500000000000e+06,2.725572500000000000e+06,2.206250000000000000e+06,2.793349000000000000e+06,2.207436500000000000e+06,3.132194299999999814e+06,2.548686000000000000e+06,2.154538299999999814e+06,3.082008500000000000e+06,3.266985000000000000e+06,2.925558799999999814e+06,2.768937799999999814e+06,2.723896299999999814e+06,2.642291299999999814e+06,2.533305500000000000e+06,2.514894500000000000e+06,2.788160500000000000e+06,3.118599299999999814e+06,2.954504500000000000e+06,2.105467500000000000e+06,2.655194500000000000e+06,2.928223799999999814e+06,2.579306500000000000e+06,2.549649299999999814e+06,2.400391500000000000e+06,2.829571500000000000e+06,2.968279500000000000e+06,3.428969000000000000e+06,3.292859799999999814e+06,2.676263299999999814e+06,2.800739000000000000e+06,2.872584500000000000e+06,3.095242500000000000e+06,2.866849500000000000e+06,2.735364500000000000e+06,3.764043299999999814e+06,3.083988500000000000e+06,3.044603799999999814e+06,3.864160299999999814e+06,2.889531299999999814e+06,3.175578799999999814e+06,3.282028799999999814e+06,3.507185000000000000e+06,2.523320000000000000e+06,3.243266000000000000e+06,2.883441799999999814e+06,2.698950500000000000e+06,2.608773000000000000e+06,2.980850000000000000e+06,2.392403299999999814e+06,4.001568500000000000e+06,2.871985000000000000e+06,2.780087000000000000e+06,3.174834000000000000e+06,3.712090000000000000e+06,3.714504799999999814e+06,3.042603000000000000e+06,2.723158000000000000e+06,3.356925000000000000e+06,3.545175500000000000e+06,3.657087299999999814e+06,2.742791299999999814e+06,3.207659000000000000e+06,2.838129799999999814e+06,3.289596000000000000e+06,2.841798500000000000e+06,3.045108000000000000e+06,2.600700500000000000e+06,3.318315000000000000e+06,2.701359299999999814e+06,3.847678000000000000e+06,2.632960799999999814e+06,2.750030799999999814e+06,3.346963500000000000e+06,2.985357500000000000e+06,2.674362000000000000e+06,2.922935799999999814e+06,3.038498299999999814e+06,3.727657500000000000e+06,3.349878799999999814e+06,4.011290299999999814e+06,3.903229500000000000e+06,4.057924000000000000e+06,3.704593799999999814e+06,3.452365299999999814e+06,3.311550000000000000e+06,3.570389500000000000e+06,3.247788500000000000e+06,3.032774000000000000e+06,3.875896500000000000e+06,3.654290299999999814e+06,3.405371299999999814e+06,3.804649000000000000e+06,4.250837500000000000e+06,3.958106299999999814e+06,3.393577799999999814e+06,3.888363500000000000e+06,3.909255000000000000e+06,3.661151500000000000e+06,2.639664299999999814e+06,3.375188000000000000e+06,3.068070799999999814e+06,3.600595799999999814e+06,2.775762299999999814e+06,2.313494000000000000e+06,3.454698500000000000e+06,3.187696799999999814e+06,3.365481500000000000e+06,2.771043000000000000e+06,2.802344000000000000e+06,4.108417000000000000e+06,3.278660299999999814e+06,3.177975500000000000e+06,3.364243799999999814e+06,2.971387000000000000e+06,4.006215299999999814e+06,3.193949500000000000e+06,3.944865500000000000e+06,3.053851799999999814e+06,4.294075000000000000e+06,3.767139000000000000e+06,3.289095299999999814e+06,3.535092799999999814e+06,3.331245000000000000e+06,3.096802500000000000e+06,4.222398500000000000e+06,3.127656299999999814e+06,3.331881299999999814e+06,3.072052799999999814e+06,3.800679799999999814e+06,3.379731500000000000e+06,2.986393299999999814e+06,2.787106500000000000e+06,3.384016000000000000e+06,2.932426500000000000e+06,3.981916799999999814e+06,2.924327799999999814e+06,3.052783500000000000e+06,3.307233799999999814e+06,3.256608500000000000e+06,4.132087500000000000e+06,3.608600299999999814e+06,4.097509299999999814e+06,3.662537299999999814e+06,3.346262299999999814e+06,3.506080500000000000e+06,3.623778299999999814e+06,2.984523500000000000e+06,3.610093500000000000e+06,2.658656000000000000e+06,3.559373299999999814e+06,3.441852000000000000e+06,3.525412500000000000e+06,3.308482500000000000e+06,2.931663500000000000e+06,3.619765299999999814e+06,3.285782500000000000e+06,3.621100299999999814e+06,2.868934500000000000e+06,3.873045000000000000e+06,3.211637500000000000e+06,3.632035799999999814e+06,2.840211000000000000e+06,2.922784299999999814e+06,3.870222000000000000e+06,3.113225000000000000e+06,3.208599500000000000e+06,3.396887799999999814e+06,3.676402000000000000e+06,3.394567500000000000e+06,3.275802000000000000e+06,3.150109799999999814e+06,3.077224299999999814e+06,3.234614799999999814e+06,3.218386500000000000e+06,2.636475000000000000e+06,2.956506299999999814e+06,2.456801000000000000e+06,2.468906799999999814e+06,2.760804000000000000e+06,2.412306000000000000e+06,2.277755000000000000e+06,3.349878799999999814e+06,3.044247799999999814e+06,2.727177799999999814e+06,3.269381500000000000e+06,3.607320799999999814e+06,2.994729000000000000e+06,3.621095000000000000e+06,2.931637500000000000e+06,3.096192000000000000e+06,3.141490799999999814e+06,2.513955799999999814e+06,2.510147500000000000e+06,2.969129500000000000e+06,3.210411799999999814e+06,4.381654000000000000e+06,3.119132799999999814e+06,2.828584299999999814e+06,3.555000299999999814e+06,3.815578000000000000e+06,2.999138299999999814e+06,3.333437299999999814e+06,3.867012500000000000e+06,3.324830000000000000e+06,3.636303799999999814e+06,3.497102000000000000e+06,3.769501000000000000e+06,3.530139500000000000e+06,3.291512299999999814e+06,3.640772299999999814e+06,4.286312000000000000e+06,3.762345500000000000e+06,3.364940799999999814e+06,4.060917000000000000e+06,4.409208500000000000e+06,3.098618500000000000e+06,4.019271799999999814e+06,2.975573799999999814e+06,3.751531299999999814e+06,3.571704000000000000e+06,2.767542799999999814e+06,3.482482000000000000e+06,3.378829500000000000e+06,3.155283500000000000e+06,2.877307500000000000e+06,3.132738000000000000e+06,2.896678000000000000e+06,2.689682500000000000e+06,2.539900500000000000e+06,2.697179799999999814e+06,4.160268799999999814e+06,3.776656500000000000e+06,3.688800000000000000e+06,2.710660299999999814e+06,3.806173299999999814e+06,2.485432799999999814e+06,3.420641799999999814e+06,2.924757500000000000e+06,2.262727500000000000e+06,2.921561000000000000e+06,3.681824799999999814e+06,3.415367000000000000e+06,3.495560000000000000e+06,2.933313799999999814e+06,3.219900500000000000e+06,3.589414799999999814e+06,3.048858500000000000e+06,4.437655000000000000e+06,3.163684500000000000e+06,3.239892500000000000e+06,3.742297000000000000e+06,3.554084799999999814e+06,2.800277799999999814e+06,3.597772500000000000e+06,3.249122000000000000e+06,3.384016000000000000e+06,3.243438000000000000e+06,3.029951799999999814e+06,2.950208299999999814e+06,2.654652000000000000e+06,3.648559799999999814e+06,2.899146299999999814e+06,3.210411799999999814e+06,3.415367000000000000e+06,3.268058799999999814e+06,2.841798500000000000e+06,3.295344299999999814e+06,3.817198500000000000e+06,3.542970500000000000e+06,4.404861500000000000e+06,3.400670000000000000e+06,3.203646500000000000e+06,3.238432000000000000e+06,3.679166299999999814e+06,3.501528299999999814e+06,2.969036799999999814e+06,4.210687500000000000e+06,4.485742000000000000e+06,4.048278000000000000e+06,4.246090500000000000e+06,3.199280299999999814e+06,3.431678299999999814e+06,3.658158799999999814e+06,3.803619500000000000e+06,4.051759000000000000e+06,3.595060299999999814e+06,3.603183299999999814e+06,3.833683299999999814e+06,3.512776000000000000e+06,3.392575799999999814e+06,3.170245500000000000e+06,3.769094799999999814e+06,3.407227299999999814e+06,3.772762000000000000e+06,3.570237000000000000e+06,3.377270000000000000e+06,3.755155799999999814e+06,3.303225000000000000e+06,3.881024000000000000e+06,3.192969000000000000e+06,3.748161299999999814e+06,3.003254000000000000e+06,3.361690000000000000e+06,4.000797000000000000e+06,3.466336500000000000e+06,3.810122500000000000e+06,3.916484799999999814e+06,3.534146500000000000e+06,3.666663000000000000e+06,3.480922500000000000e+06,4.268552000000000000e+06,2.545326500000000000e+06,4.090276500000000000e+06,3.210690500000000000e+06,3.958926799999999814e+06,4.077342000000000000e+06,3.968330500000000000e+06,3.264807299999999814e+06,3.212385000000000000e+06,3.921943799999999814e+06,3.781452500000000000e+06,3.778203799999999814e+06,3.282110500000000000e+06,3.397042299999999814e+06,3.963119299999999814e+06,3.046721799999999814e+06,4.039352000000000000e+06,3.341607799999999814e+06,3.605958500000000000e+06,3.955526299999999814e+06,3.348220000000000000e+06,3.200640299999999814e+06,2.972612500000000000e+06,3.026715799999999814e+06,3.267126000000000000e+06,3.062195000000000000e+06,3.621095500000000000e+06,3.336516299999999814e+06,3.313512500000000000e+06,3.337563799999999814e+06,2.871185000000000000e+06,2.932982500000000000e+06,3.196566500000000000e+06,2.695285000000000000e+06,4.747302000000000000e+06,3.800679799999999814e+06,3.608304799999999814e+06,3.686016000000000000e+06,3.320759299999999814e+06,3.300342299999999814e+06,2.975522500000000000e+06,2.897213000000000000e+06,3.577740500000000000e+06,3.651352500000000000e+06,3.561477299999999814e+06,3.593117799999999814e+06,2.507299500000000000e+06,3.267126000000000000e+06,3.425976299999999814e+06,4.471830000000000000e+06,3.347673799999999814e+06,3.694105299999999814e+06,3.769837500000000000e+06,3.119777000000000000e+06,3.370580000000000000e+06,4.144123000000000000e+06,4.620613000000000000e+06,3.208495000000000000e+06,3.744294299999999814e+06,3.140295799999999814e+06,3.725513799999999814e+06,3.129236000000000000e+06,2.904225500000000000e+06,4.560946000000000000e+06,4.270345000000000000e+06,4.330627000000000000e+06,3.437517799999999814e+06,3.672252000000000000e+06,4.264312500000000000e+06,3.975463000000000000e+06,3.949551799999999814e+06,2.664233500000000000e+06,2.969742799999999814e+06,3.334987000000000000e+06,4.047992799999999814e+06,3.285935500000000000e+06,3.059677500000000000e+06,3.787318500000000000e+06,3.382035000000000000e+06,3.577210500000000000e+06,3.681330000000000000e+06,3.524796799999999814e+06,2.852227500000000000e+06,3.504179799999999814e+06,3.237222500000000000e+06,3.553770000000000000e+06,3.259906799999999814e+06,3.995022799999999814e+06,3.433666799999999814e+06,3.329111299999999814e+06,3.678862299999999814e+06,2.793027799999999814e+06,2.570253299999999814e+06,2.885086799999999814e+06,3.887853000000000000e+06,3.117289000000000000e+06,4.155618799999999814e+06,3.312058799999999814e+06,2.649772799999999814e+06,2.447591000000000000e+06,4.296582500000000000e+06,3.796314799999999814e+06,3.665313799999999814e+06,3.231451000000000000e+06,3.220846000000000000e+06,3.637741500000000000e+06,3.338527500000000000e+06,3.949427299999999814e+06,3.298295000000000000e+06,3.219686000000000000e+06,3.969200799999999814e+06,3.064012000000000000e+06,2.859047799999999814e+06,3.428347000000000000e+06,3.656994299999999814e+06,3.226676799999999814e+06,2.909862299999999814e+06,2.651466299999999814e+06,2.657842799999999814e+06,2.690132799999999814e+06,3.423671000000000000e+06,4.311440500000000000e+06,4.309074500000000000e+06,4.177246299999999814e+06,3.256604299999999814e+06,2.991244799999999814e+06,2.683441299999999814e+06,3.778550299999999814e+06,3.107281500000000000e+06,2.718927000000000000e+06,3.376222000000000000e+06,3.309127000000000000e+06,3.044247799999999814e+06,2.969048299999999814e+06,3.249937000000000000e+06,3.039338500000000000e+06,2.373174000000000000e+06,3.061257000000000000e+06,2.882168000000000000e+06,4.130518799999999814e+06,2.708654799999999814e+06,2.406355799999999814e+06,3.923835000000000000e+06,2.634436000000000000e+06,2.442582000000000000e+06,4.668070500000000000e+06,3.567304000000000000e+06,3.910310299999999814e+06,3.106186799999999814e+06,3.093149500000000000e+06,3.082644000000000000e+06,3.087909299999999814e+06,3.075635500000000000e+06,2.726085799999999814e+06,3.010794799999999814e+06,2.644622299999999814e+06,3.515529500000000000e+06,3.594677000000000000e+06,2.931865500000000000e+06,2.828683500000000000e+06,2.881200500000000000e+06,2.641009500000000000e+06,2.939887500000000000e+06,2.989771500000000000e+06,3.423007500000000000e+06,3.867982000000000000e+06,2.692213799999999814e+06,3.076177500000000000e+06,3.910511500000000000e+06,2.760172500000000000e+06,3.288349500000000000e+06,2.725137799999999814e+06,3.080115500000000000e+06,3.364195000000000000e+06,3.483113000000000000e+06,2.984523500000000000e+06,2.552018799999999814e+06,3.010521000000000000e+06,2.556633500000000000e+06,3.204614299999999814e+06,2.609503500000000000e+06,2.590670000000000000e+06,3.300245500000000000e+06,2.998758500000000000e+06,2.809886500000000000e+06,2.878792000000000000e+06,2.745847500000000000e+06,2.998438000000000000e+06,2.691681799999999814e+06,3.418853000000000000e+06,2.878376000000000000e+06,2.101108500000000000e+06,2.465554299999999814e+06,2.409565799999999814e+06,3.145830799999999814e+06,2.994729000000000000e+06,3.495069299999999814e+06,2.023309000000000000e+06,2.486633299999999814e+06,2.839729000000000000e+06,2.731375799999999814e+06,2.977474500000000000e+06,2.176783500000000000e+06,4.074294299999999814e+06,2.205448799999999814e+06,2.779047500000000000e+06,2.647428299999999814e+06,3.008511299999999814e+06,3.236975000000000000e+06,2.642857000000000000e+06,2.876436500000000000e+06,2.982349299999999814e+06,3.302841500000000000e+06,2.552426000000000000e+06,2.802519000000000000e+06,3.128647000000000000e+06,3.537953500000000000e+06,2.750986500000000000e+06,3.333997500000000000e+06,4.054718299999999814e+06,3.008247299999999814e+06,3.128045500000000000e+06,2.783200000000000000e+06,2.522999000000000000e+06,3.884820799999999814e+06,3.205059000000000000e+06,2.655194500000000000e+06,2.866185000000000000e+06,2.787335000000000000e+06,3.583941000000000000e+06,3.131514799999999814e+06,2.607581500000000000e+06,2.810197799999999814e+06,3.313944500000000000e+06,2.492557000000000000e+06,2.787106500000000000e+06,2.748965000000000000e+06,2.726294000000000000e+06,3.518868799999999814e+06,3.537883799999999814e+06,2.926460299999999814e+06,2.401577500000000000e+06,2.536946799999999814e+06,2.692047799999999814e+06,2.361327799999999814e+06,2.187875500000000000e+06,2.731399799999999814e+06,2.208545000000000000e+06,2.594434500000000000e+06,2.336320000000000000e+06,1.936403899999999907e+06,2.252800000000000000e+06,2.171488500000000000e+06,2.134920500000000000e+06,2.386508000000000000e+06,2.167712500000000000e+06,2.097482299999999814e+06,2.290368000000000000e+06,2.226240000000000000e+06,2.194944000000000000e+06,1.865920000000000000e+06,1.501248000000000000e+06,1.687840000000000000e+06,1.305408000000000000e+06,1.126528000000000000e+06,9.034240000000000000e+05,8.087040000000000000e+05,5.868640000000000000e+05,4.779120000000000000e+05,3.508960000000000000e+05,2.551680000000000000e+05,2.059560000000000000e+05,1.514200000000000000e+05,1.081980000000000000e+05,9.391200000000000000e+04,6.396500000000000000e+04,6.426700000000000000e+04,2.754600000000000000e+04,3.516600000000000000e+04,2.243400000000000000e+04,2.894900000000000000e+04,1.421900000000000000e+04,1.161400000000000000e+04,1.341700000000000000e+04,6.707000000000000000e+03,9.712000000000000000e+03,1.341700000000000000e+04,5.906000000000000000e+03,8.710000000000000000e+03,6.707000000000000000e+03,6.407000000000000000e+03,1.411900000000000000e+04,1.111400000000000000e+04,1.071300000000000000e+04,8.209000000000000000e+03,8.610000000000000000e+03,5.005000000000000000e+03,5.205000000000000000e+03,5.806000000000000000e+03,9.812000000000000000e+03,6.207000000000000000e+03,6.807000000000000000e+03,1.171500000000000000e+04,7.108000000000000000e+03,8.910000000000000000e+03,4.004000000000000000e+03,9.111000000000000000e+03,1.602200000000000000e+04,8.510000000000000000e+03,1.832600000000000000e+04,8.209000000000000000e+03,2.333600000000000000e+04,4.137975000000000000e+05,1.141400000000000000e+04,5.603400000000000000e+04,3.899077999999999884e+05,7.008000000000000000e+03,1.131400000000000000e+04,1.061300000000000000e+04,3.704000000000000000e+03,6.407000000000000000e+03,3.503000000000000000e+03,3.603000000000000000e+03,2.802000000000000000e+03,1.801000000000000000e+03,2.202000000000000000e+03,2.502000000000000000e+03,2.702000000000000000e+03,2.302000000000000000e+03,2.802000000000000000e+03,2.402000000000000000e+03,2.602000000000000000e+03,3.503000000000000000e+03,4.004000000000000000e+03,3.704000000000000000e+03,2.502000000000000000e+03,2.802000000000000000e+03,1.901000000000000000e+03,2.302000000000000000e+03,4.505000000000000000e+03,3.203000000000000000e+03,2.802000000000000000e+03,3.403000000000000000e+03,4.004000000000000000e+03,2.802000000000000000e+03,4.204000000000000000e+03,2.502000000000000000e+03,4.204000000000000000e+03,4.505000000000000000e+03,3.203000000000000000e+03,3.203000000000000000e+03,1.901000000000000000e+03,3.403000000000000000e+03,2.802000000000000000e+03,2.903000000000000000e+03,2.802000000000000000e+03,2.402000000000000000e+03,2.002000000000000000e+03,3.904000000000000000e+03,2.002000000000000000e+03,2.202000000000000000e+03,4.605000000000000000e+03,1.801000000000000000e+03,3.603000000000000000e+03,2.702000000000000000e+03,2.502000000000000000e+03,4.404000000000000000e+03,2.802000000000000000e+03,3.203000000000000000e+03,3.603000000000000000e+03,4.505000000000000000e+03,2.202000000000000000e+03,3.103000000000000000e+03,3.103000000000000000e+03,2.402000000000000000e+03,2.702000000000000000e+03,3.403000000000000000e+03,3.403000000000000000e+03,4.104000000000000000e+03,3.003000000000000000e+03,3.003000000000000000e+03,3.203000000000000000e+03,2.702000000000000000e+03,2.102000000000000000e+03,3.704000000000000000e+03,2.202000000000000000e+03,3.704000000000000000e+03,3.403000000000000000e+03,2.202000000000000000e+03,3.704000000000000000e+03,3.704000000000000000e+03,2.903000000000000000e+03,3.103000000000000000e+03,3.704000000000000000e+03,4.304000000000000000e+03,2.602000000000000000e+03,3.003000000000000000e+03,3.704000000000000000e+03,2.402000000000000000e+03,3.303000000000000000e+03,3.603000000000000000e+03,3.904000000000000000e+03,2.002000000000000000e+03,3.704000000000000000e+03,3.503000000000000000e+03,4.004000000000000000e+03,2.903000000000000000e+03,5.706000000000000000e+03,3.704000000000000000e+03,2.702000000000000000e+03,2.802000000000000000e+03,3.704000000000000000e+03,3.203000000000000000e+03,3.203000000000000000e+03,3.203000000000000000e+03,2.402000000000000000e+03,3.704000000000000000e+03,3.603000000000000000e+03,2.702000000000000000e+03,2.802000000000000000e+03,2.302000000000000000e+03,3.503000000000000000e+03,4.304000000000000000e+03,3.704000000000000000e+03,4.204000000000000000e+03,3.203000000000000000e+03,3.303000000000000000e+03,2.402000000000000000e+03,3.303000000000000000e+03,2.402000000000000000e+03,2.802000000000000000e+03,2.702000000000000000e+03,5.606000000000000000e+03,4.004000000000000000e+03,4.004000000000000000e+03,3.303000000000000000e+03,3.003000000000000000e+03,3.203000000000000000e+03,2.702000000000000000e+03,3.904000000000000000e+03,3.003000000000000000e+03,3.303000000000000000e+03,2.302000000000000000e+03,3.603000000000000000e+03,3.804000000000000000e+03,1.801000000000000000e+03,2.602000000000000000e+03,2.602000000000000000e+03,2.903000000000000000e+03,2.202000000000000000e+03,2.602000000000000000e+03,3.303000000000000000e+03,2.602000000000000000e+03,2.602000000000000000e+03,3.003000000000000000e+03,3.203000000000000000e+03,3.603000000000000000e+03,4.204000000000000000e+03,4.004000000000000000e+03,4.004000000000000000e+03,3.503000000000000000e+03,2.602000000000000000e+03,1.901000000000000000e+03,2.702000000000000000e+03,2.202000000000000000e+03,1.601000000000000000e+03,3.203000000000000000e+03,2.602000000000000000e+03,2.903000000000000000e+03,3.103000000000000000e+03,1.701000000000000000e+03,2.702000000000000000e+03,3.503000000000000000e+03,4.104000000000000000e+03,4.004000000000000000e+03,3.503000000000000000e+03,4.905000000000000000e+03,3.003000000000000000e+03,3.003000000000000000e+03,2.702000000000000000e+03,2.802000000000000000e+03,3.704000000000000000e+03,3.603000000000000000e+03,3.303000000000000000e+03,3.103000000000000000e+03,4.004000000000000000e+03,3.904000000000000000e+03,3.203000000000000000e+03,2.702000000000000000e+03,2.903000000000000000e+03,3.503000000000000000e+03,2.802000000000000000e+03,2.802000000000000000e+03,3.203000000000000000e+03,2.402000000000000000e+03,3.403000000000000000e+03,2.602000000000000000e+03,2.702000000000000000e+03,2.102000000000000000e+03,2.002000000000000000e+03,2.502000000000000000e+03,3.203000000000000000e+03,2.602000000000000000e+03,3.403000000000000000e+03,2.802000000000000000e+03,3.003000000000000000e+03,3.503000000000000000e+03,2.302000000000000000e+03,2.602000000000000000e+03,3.003000000000000000e+03,3.303000000000000000e+03,3.103000000000000000e+03,3.403000000000000000e+03,3.403000000000000000e+03,2.002000000000000000e+03,2.802000000000000000e+03,2.702000000000000000e+03,4.404000000000000000e+03,3.203000000000000000e+03,2.602000000000000000e+03,3.603000000000000000e+03,4.004000000000000000e+03,3.403000000000000000e+03,2.602000000000000000e+03,3.904000000000000000e+03,2.602000000000000000e+03,1.001000000000000000e+03,3.203000000000000000e+03,3.804000000000000000e+03,3.003000000000000000e+03,4.204000000000000000e+03,3.003000000000000000e+03,4.505000000000000000e+03,3.704000000000000000e+03,2.702000000000000000e+03,2.502000000000000000e+03,2.702000000000000000e+03,4.505000000000000000e+03,1.901000000000000000e+03,3.303000000000000000e+03,5.306000000000000000e+03,2.502000000000000000e+03,4.905000000000000000e+03,1.601000000000000000e+03,3.003000000000000000e+03,4.204000000000000000e+03,3.804000000000000000e+03,4.104000000000000000e+03,2.502000000000000000e+03,3.303000000000000000e+03,2.903000000000000000e+03,4.004000000000000000e+03,3.203000000000000000e+03,2.602000000000000000e+03,2.802000000000000000e+03,2.903000000000000000e+03,2.903000000000000000e+03,1.801000000000000000e+03,4.605000000000000000e+03,3.203000000000000000e+03,2.903000000000000000e+03,3.203000000000000000e+03,2.502000000000000000e+03,4.605000000000000000e+03,3.904000000000000000e+03,1.601000000000000000e+03,2.102000000000000000e+03,3.303000000000000000e+03,2.602000000000000000e+03,nan
4.795490000000000208e+01,4.004000000000000000e+03,3.603000000000000000e+03,3.603000000000000000e+03,2.903000000000000000e+03,3.603000000000000000e+03,4.705000000000000000e+03,2.602000000000000000e+03,5.005000000000000000e+03,4.004000000000000000e+03,3.704000000000000000e+03,3.203000000000000000e+03,3.704000000000000000e+03,4.204000000000000000e+03,3.603000000000000000e+03,2.502000000000000000e+03,3.904000000000000000e+03,3.804000000000000000e+03,4.304000000000000000e+03,4.304000000000000000e+03,3.904000000000000000e+03,5.205000000000000000e+03,2.802000000000000000e+03,3.904000000000000000e+03,4.104000000000000000e+03,4.404000000000000000e+03,4.605000000000000000e+03,4.004000000000000000e+03,4.304000000000000000e+03,4.805000000000000000e+03,9.011000000000000000e+03,1.241600000000000000e+04,1.532100000000000000e+04,2.534100000000000000e+04,2.864900000000000000e+04,3.837500000000000000e+04,4.920900000000000000e+04,5.874400000000000000e+04,6.858400000000000000e+04,9.894200000000000000e+04,2.998240000000000000e+05,1.600960000000000000e+05,1.926120000000000000e+05,2.368280000000000000e+05,2.606440000000000000e+05,3.056160000000000000e+05,3.464160000000000000e+05,3.725040000000000000e+05,3.939280000000000000e+05,4.546560000000000000e+05,4.956560000000000000e+05,5.095040000000000000e+05,5.486560000000000000e+05,6.230560000000000000e+05,6.906880000000000000e+05,7.579360000000000000e+05,8.920160000000000000e+05,9.650720000000000000e+05,1.009216000000000000e+06,1.149504000000000000e+06,1.272352000000000000e+06,1.328896000000000000e+06,1.407392000000000000e+06,1.553120000000000000e+06,1.639840000000000000e+06,1.717760000000000000e+06,1.817728000000000000e+06,1.938528000000000000e+06,1.902816000000000000e+06,1.847200000000000000e+06,1.891840000000000000e+06,1.796320000000000000e+06,1.692416000000000000e+06,1.692096000000000000e+06,1.577760000000000000e+06,1.437344000000000000e+06,1.458400000000000000e+06,1.889476800000000047e+06,1.387104000000000000e+06,1.360992000000000000e+06,1.311168000000000000e+06,1.389696000000000000e+06,1.379392000000000000e+06,1.507904000000000000e+06,1.483680000000000000e+06,1.513216000000000000e+06,1.421120000000000000e+06,1.447328000000000000e+06,1.434656000000000000e+06,1.545248000000000000e+06,1.484768000000000000e+06,1.413600000000000000e+06,1.416064000000000000e+06,1.822060500000000000e+06,1.213824000000000000e+06,1.278208000000000000e+06,1.267232000000000000e+06,1.327936000000000000e+06,1.130144000000000000e+06,1.151104000000000000e+06,1.061152000000000000e+06,1.289280000000000000e+06,1.050272000000000000e+06,1.033104000000000000e+06,1.161280000000000000e+06,9.893440000000000000e+05,1.107616000000000000e+06,1.097888000000000000e+06,1.025104000000000000e+06,1.125214899999999907e+06,1.319712000000000000e+06,1.636718500000000000e+06,1.001216000000000000e+06,1.328992000000000000e+06,1.052480000000000000e+06,1.181728000000000000e+06,1.055762399999999907e+06,1.271904000000000000e+06,1.062304000000000000e+06,1.015744000000000000e+06,1.540928000000000000e+06,1.936737800000000047e+06,1.233472000000000000e+06,1.600828600000000093e+06,1.202560000000000000e+06,1.643840500000000000e+06,1.805259000000000000e+06,1.401456800000000047e+06,1.207744000000000000e+06,1.429541500000000000e+06,1.017520000000000000e+06,1.096272899999999907e+06,1.496465800000000047e+06,1.075264600000000093e+06,1.658080000000000000e+06,1.907243500000000000e+06,1.256352000000000000e+06,1.762163899999999907e+06,2.050028300000000047e+06,1.458944000000000000e+06,1.956725100000000093e+06,1.964864000000000000e+06,1.924307300000000047e+06,1.353824000000000000e+06,1.558848000000000000e+06,2.248148000000000000e+06,2.003637800000000047e+06,2.086970500000000000e+06,2.153440500000000000e+06,2.657751000000000000e+06,2.714372000000000000e+06,1.458426399999999907e+06,1.241164500000000000e+06,1.927534399999999907e+06,1.548256000000000000e+06,1.868768000000000000e+06,1.770304000000000000e+06,1.484319500000000000e+06,2.048159399999999907e+06,2.079711300000000047e+06,1.653280000000000000e+06,2.153620299999999814e+06,1.750622500000000000e+06,1.654368000000000000e+06,1.750112000000000000e+06,1.598539899999999907e+06,1.485088000000000000e+06,2.056398100000000093e+06,1.922688000000000000e+06,2.179920000000000000e+06,2.082833000000000000e+06,2.285216000000000000e+06,2.279570299999999814e+06,2.340380000000000000e+06,2.217229000000000000e+06,2.018011899999999907e+06,1.602683800000000047e+06,1.684100300000000047e+06,2.245010000000000000e+06,1.614010800000000047e+06,2.290660000000000000e+06,1.964986500000000000e+06,2.409684500000000000e+06,1.892032000000000000e+06,2.277646799999999814e+06,1.691968000000000000e+06,2.225628000000000000e+06,1.695625800000000047e+06,2.292104299999999814e+06,2.030649100000000093e+06,5.799825000000000000e+06,1.957248000000000000e+06,1.905440000000000000e+06,1.783968000000000000e+06,2.001120000000000000e+06,2.453847000000000000e+06,1.911284399999999907e+06,1.957696000000000000e+06,2.293257799999999814e+06,2.064800000000000000e+06,2.082681500000000000e+06,2.229184000000000000e+06,1.697445800000000047e+06,2.043232000000000000e+06,2.364049299999999814e+06,2.287488000000000000e+06,1.974294000000000000e+06,2.379261799999999814e+06,2.345578799999999814e+06,2.251465500000000000e+06,2.504938500000000000e+06,2.360763500000000000e+06,2.403569500000000000e+06,2.481798799999999814e+06,2.462862799999999814e+06,2.451754799999999814e+06,2.450582500000000000e+06,3.315217500000000000e+06,2.555553000000000000e+06,2.340495500000000000e+06,2.168983000000000000e+06,2.453712000000000000e+06,2.241300299999999814e+06,2.344977000000000000e+06,2.364916500000000000e+06,2.518094000000000000e+06,2.306961500000000000e+06,2.326039000000000000e+06,2.667317000000000000e+06,2.560357799999999814e+06,2.333449799999999814e+06,2.221370799999999814e+06,2.450787500000000000e+06,2.533361299999999814e+06,2.543496799999999814e+06,2.711729000000000000e+06,2.712368799999999814e+06,2.707617299999999814e+06,2.664359000000000000e+06,2.741860500000000000e+06,2.386508000000000000e+06,2.530028000000000000e+06,2.515344000000000000e+06,2.216584299999999814e+06,2.883094299999999814e+06,2.416465000000000000e+06,2.925423799999999814e+06,2.623919799999999814e+06,2.841038500000000000e+06,2.437912299999999814e+06,2.530966000000000000e+06,2.821993500000000000e+06,3.098446299999999814e+06,2.399735299999999814e+06,2.795993799999999814e+06,2.691157299999999814e+06,2.789637500000000000e+06,2.913833500000000000e+06,2.359897000000000000e+06,2.593783000000000000e+06,2.404655299999999814e+06,2.580468000000000000e+06,2.931533000000000000e+06,2.643180799999999814e+06,2.752177299999999814e+06,2.533855299999999814e+06,2.438319000000000000e+06,2.280995500000000000e+06,2.932426500000000000e+06,2.678855500000000000e+06,2.505918000000000000e+06,2.576483299999999814e+06,2.902144000000000000e+06,2.668730500000000000e+06,2.759095799999999814e+06,2.964303500000000000e+06,3.321956000000000000e+06,2.712948500000000000e+06,2.524662299999999814e+06,2.742370799999999814e+06,2.734834000000000000e+06,2.730264799999999814e+06,2.787717799999999814e+06,2.758116799999999814e+06,2.628963299999999814e+06,2.676719000000000000e+06,2.929404000000000000e+06,2.952373500000000000e+06,2.954905500000000000e+06,2.852068000000000000e+06,2.887856799999999814e+06,2.965627799999999814e+06,2.794350299999999814e+06,2.644192799999999814e+06,2.752532799999999814e+06,3.093728799999999814e+06,2.955498799999999814e+06,2.566245500000000000e+06,2.689063799999999814e+06,2.760953500000000000e+06,2.960910799999999814e+06,2.514894500000000000e+06,2.892160000000000000e+06,2.679912000000000000e+06,2.581159299999999814e+06,3.160442299999999814e+06,2.659463799999999814e+06,2.732875799999999814e+06,2.723222000000000000e+06,2.893316000000000000e+06,2.391190299999999814e+06,3.055219000000000000e+06,2.913950799999999814e+06,2.904900500000000000e+06,2.674048000000000000e+06,2.613393799999999814e+06,2.796437000000000000e+06,2.795610299999999814e+06,2.634966000000000000e+06,2.545109299999999814e+06,2.633037299999999814e+06,2.614351500000000000e+06,2.846995500000000000e+06,2.650224500000000000e+06,2.717765000000000000e+06,2.916869500000000000e+06,2.882771799999999814e+06,2.849985000000000000e+06,2.949601000000000000e+06,2.797566299999999814e+06,2.615793299999999814e+06,2.477192299999999814e+06,2.812093299999999814e+06,2.717696000000000000e+06,2.528576799999999814e+06,2.428414000000000000e+06,2.370329000000000000e+06,2.937851000000000000e+06,2.924093799999999814e+06,2.945065500000000000e+06,3.086212799999999814e+06,3.817031000000000000e+06,3.077788000000000000e+06,2.703398799999999814e+06,2.959113000000000000e+06,3.346768799999999814e+06,2.838910000000000000e+06,2.773725000000000000e+06,2.668205299999999814e+06,2.838181000000000000e+06,2.761889500000000000e+06,2.900037500000000000e+06,3.042098500000000000e+06,3.108032500000000000e+06,2.743336799999999814e+06,2.624782799999999814e+06,3.155490000000000000e+06,2.943852799999999814e+06,2.850728799999999814e+06,2.506439500000000000e+06,2.758288000000000000e+06,2.875031299999999814e+06,3.124061500000000000e+06,2.676816000000000000e+06,2.766767500000000000e+06,2.921122799999999814e+06,3.151342799999999814e+06,2.802414500000000000e+06,3.195291000000000000e+06,3.262421299999999814e+06,2.842234000000000000e+06,4.179526299999999814e+06,3.385775299999999814e+06,3.017451000000000000e+06,3.106953000000000000e+06,3.060235000000000000e+06,3.355125299999999814e+06,2.966318000000000000e+06,3.155591299999999814e+06,3.309590299999999814e+06,3.846248500000000000e+06,2.951316000000000000e+06,2.701648500000000000e+06,2.664348799999999814e+06,3.037520500000000000e+06,2.659815500000000000e+06,3.049407000000000000e+06,3.230880000000000000e+06,2.878800000000000000e+06,2.746683000000000000e+06,2.880873799999999814e+06,2.435124799999999814e+06,2.753403000000000000e+06,2.546544000000000000e+06,2.065052300000000047e+06,2.504064000000000000e+06,2.108856799999999814e+06,2.037227300000000047e+06,2.275965799999999814e+06,2.630098500000000000e+06,3.019966500000000000e+06,2.510729299999999814e+06,2.403285000000000000e+06,2.944441500000000000e+06,2.586333799999999814e+06,2.526629299999999814e+06,2.813107500000000000e+06,2.518679299999999814e+06,4.046550000000000000e+06,3.004066500000000000e+06,2.976241500000000000e+06,2.813107500000000000e+06,3.262759500000000000e+06,3.230880000000000000e+06,3.652627500000000000e+06,3.183180000000000000e+06,3.700407000000000000e+06,3.290584500000000000e+06,3.203055000000000000e+06,2.984191500000000000e+06,4.464402000000000000e+06,2.645998500000000000e+06,2.749428000000000000e+06,2.447049799999999814e+06,3.441793500000000000e+06,3.051846000000000000e+06,3.135400500000000000e+06,2.419185000000000000e+06,2.832982500000000000e+06,2.212286299999999814e+06,2.932437000000000000e+06,2.077017000000000000e+06,2.403285000000000000e+06,2.355545299999999814e+06,2.709678000000000000e+06,3.326359500000000000e+06,3.744211500000000000e+06,2.275965799999999814e+06,2.152621500000000000e+06,2.657923500000000000e+06,2.431149799999999814e+06,3.302509500000000000e+06,2.972266500000000000e+06,2.419185000000000000e+06,2.303790799999999814e+06,2.614119000000000000e+06,2.924487000000000000e+06,2.888712000000000000e+06,3.167200500000000000e+06,2.960341500000000000e+06,4.364868000000000000e+06,3.465643500000000000e+06,3.326359500000000000e+06,3.000091500000000000e+06,3.461668500000000000e+06,3.151300500000000000e+06,3.230880000000000000e+06,3.075696000000000000e+06,3.302509500000000000e+06,3.819816000000000000e+06,2.510729299999999814e+06,3.553173000000000000e+06,3.791911500000000000e+06,3.147325500000000000e+06,2.880762000000000000e+06,3.736182000000000000e+06,2.757378000000000000e+06,2.952391500000000000e+06,2.661898500000000000e+06,2.872812000000000000e+06,2.920512000000000000e+06,2.912562000000000000e+06,2.781228000000000000e+06,3.075696000000000000e+06,3.473593500000000000e+06,2.733528000000000000e+06,2.821057500000000000e+06,3.012016500000000000e+06,2.956366500000000000e+06,2.681773500000000000e+06,2.594283799999999814e+06,3.314434500000000000e+06,2.622069000000000000e+06,3.585052500000000000e+06,2.466964500000000000e+06,2.737503000000000000e+06,2.630098500000000000e+06,2.821057500000000000e+06,2.458974799999999814e+06,2.761353000000000000e+06,3.047871000000000000e+06,2.526629299999999814e+06,2.801182500000000000e+06,2.574369000000000000e+06,3.346314000000000000e+06,2.872812000000000000e+06,2.542529299999999814e+06,2.817082500000000000e+06,2.844907500000000000e+06,3.338284500000000000e+06,3.159250500000000000e+06,3.397989000000000000e+06,3.091596000000000000e+06,2.876787000000000000e+06,2.940387000000000000e+06,2.896662000000000000e+06,3.131425500000000000e+06,3.286609500000000000e+06,2.988166500000000000e+06,3.803836500000000000e+06,3.736182000000000000e+06,3.569073000000000000e+06,3.421918500000000000e+06,2.777253000000000000e+06,3.319983000000000000e+06,2.675231299999999814e+06,2.904612000000000000e+06,4.180471799999999814e+06,3.465201299999999814e+06,3.866249299999999814e+06,2.685748500000000000e+06,4.463283000000000000e+06,4.095609500000000000e+06,3.510661000000000000e+06,4.005157500000000000e+06,5.098594500000000000e+06,3.259616299999999814e+06,3.440731000000000000e+06,2.980445000000000000e+06,3.747927000000000000e+06,4.122395500000000000e+06,3.253702500000000000e+06,4.089642799999999814e+06,2.901943500000000000e+06,2.896619799999999814e+06,3.182060299999999814e+06,3.023701500000000000e+06,2.973901799999999814e+06,3.280593500000000000e+06,3.687916799999999814e+06,2.494250299999999814e+06,2.718465799999999814e+06,2.177891500000000000e+06,2.692639500000000000e+06,2.466230500000000000e+06,1.938336000000000000e+06,2.253054799999999814e+06,1.764960000000000000e+06,1.698080000000000000e+06,1.298945399999999907e+06,1.635392000000000000e+06,1.318432000000000000e+06,1.105280000000000000e+06,9.780960000000000000e+05,9.400960000000000000e+05,7.745600000000000000e+05,6.363840000000000000e+05,6.216160000000000000e+05,5.621440000000000000e+05,4.620320000000000000e+05,4.707360000000000000e+05,3.646480000000000000e+05,3.259520000000000000e+05,2.553720000000000000e+05,1.896840000000000000e+05,1.598920000000000000e+05,1.387160000000000000e+05,9.160000000000000000e+04,6.959000000000000000e+04,5.573300000000000000e+04,4.349000000000000000e+04,3.717100000000000000e+04,2.854800000000000000e+04,2.243400000000000000e+04,2.293600000000000000e+04,1.502000000000000000e+04,1.281600000000000000e+04,8.410000000000000000e+03,9.611000000000000000e+03,8.009000000000000000e+03,6.908000000000000000e+03,6.107000000000000000e+03,4.905000000000000000e+03,4.805000000000000000e+03,5.205000000000000000e+03,4.705000000000000000e+03,4.204000000000000000e+03,3.704000000000000000e+03,3.203000000000000000e+03,5.005000000000000000e+03,2.702000000000000000e+03,4.705000000000000000e+03,3.804000000000000000e+03,4.058475000000000000e+05,3.503000000000000000e+03,7.308000000000000000e+03,3.904000000000000000e+03,3.704000000000000000e+03,6.107000000000000000e+03,4.805000000000000000e+03,5.606000000000000000e+03,4.605000000000000000e+03,4.204000000000000000e+03,3.303000000000000000e+03,3.904000000000000000e+03,4.304000000000000000e+03,2.903000000000000000e+03,2.402000000000000000e+03,3.103000000000000000e+03,3.303000000000000000e+03,4.104000000000000000e+03,4.104000000000000000e+03,5.306000000000000000e+03,4.805000000000000000e+03,5.105000000000000000e+03,3.804000000000000000e+03,3.403000000000000000e+03,9.311000000000000000e+03,7.310600000000000000e+04,2.660160000000000000e+05,6.312160000000000000e+05,1.056384000000000000e+06,1.235392000000000000e+06,1.514592000000000000e+06,1.485857100000000093e+06,2.027301800000000047e+06,1.896303100000000093e+06,2.422376299999999814e+06,2.415937000000000000e+06,2.971352000000000000e+06,2.706324000000000000e+06,2.896678000000000000e+06,3.239332000000000000e+06,2.554469799999999814e+06,4.096279799999999814e+06,2.711141000000000000e+06,3.203200799999999814e+06,2.358028000000000000e+06,2.701504299999999814e+06,2.087158300000000047e+06,2.467669799999999814e+06,2.164772299999999814e+06,2.886671799999999814e+06,2.674973299999999814e+06,2.771722299999999814e+06,2.894267799999999814e+06,3.211997799999999814e+06,3.097738500000000000e+06,2.750152799999999814e+06,2.635109799999999814e+06,3.379350799999999814e+06,2.461013500000000000e+06,2.608029299999999814e+06,3.005703000000000000e+06,2.869209000000000000e+06,3.155490000000000000e+06,3.183147000000000000e+06,3.619512000000000000e+06,3.162544500000000000e+06,3.476084000000000000e+06,3.413517799999999814e+06,3.323662500000000000e+06,3.340135000000000000e+06,3.801774299999999814e+06,2.951231000000000000e+06,3.615669500000000000e+06,3.159531500000000000e+06,3.729247799999999814e+06,3.494642299999999814e+06,2.579086000000000000e+06,2.481479000000000000e+06,3.240467799999999814e+06,2.565701500000000000e+06,2.645993500000000000e+06,3.130376500000000000e+06,3.431370299999999814e+06,2.427892500000000000e+06,3.012801799999999814e+06,2.637742000000000000e+06,2.555620500000000000e+06,2.501340000000000000e+06,3.239670000000000000e+06,2.963624500000000000e+06,2.854946500000000000e+06,2.887952500000000000e+06,3.579802500000000000e+06,2.642857000000000000e+06,1.983023500000000000e+06,2.816645000000000000e+06,2.849774799999999814e+06,3.164848000000000000e+06,3.036478500000000000e+06,2.561626500000000000e+06,2.772470500000000000e+06,2.726085799999999814e+06,2.486980500000000000e+06,4.037263500000000000e+06,3.185921799999999814e+06,3.059835299999999814e+06,3.250365000000000000e+06,2.761603799999999814e+06,3.610149799999999814e+06,2.936117799999999814e+06,2.683985299999999814e+06,2.908707000000000000e+06,2.806594000000000000e+06,3.387122799999999814e+06,2.939761000000000000e+06,2.537812299999999814e+06,2.407242799999999814e+06,2.191711799999999814e+06,3.003919500000000000e+06,2.704482500000000000e+06,2.221510799999999814e+06,2.176758000000000000e+06,2.516818000000000000e+06,2.637302000000000000e+06,2.522639500000000000e+06,2.960125500000000000e+06,2.274858299999999814e+06,2.716941500000000000e+06,2.825044500000000000e+06,2.990916500000000000e+06,3.432345000000000000e+06,3.547143000000000000e+06,2.910459299999999814e+06,3.516362299999999814e+06,3.466182500000000000e+06,2.741664500000000000e+06,2.547155500000000000e+06,2.770809799999999814e+06,3.297165000000000000e+06,2.181448000000000000e+06,3.390534299999999814e+06,3.193019500000000000e+06,2.806783500000000000e+06,3.442110000000000000e+06,2.690641799999999814e+06,3.863952500000000000e+06,2.659037799999999814e+06,3.290452500000000000e+06,7.606557500000000000e+06,4.118558299999999814e+06,2.074118500000000000e+06,2.279268799999999814e+06,2.781143299999999814e+06,3.107980799999999814e+06,3.161908799999999814e+06,2.765539500000000000e+06,3.552479299999999814e+06,3.691026000000000000e+06,3.529763500000000000e+06,2.716725000000000000e+06,2.802487299999999814e+06,3.061538000000000000e+06,2.928924299999999814e+06,2.272739299999999814e+06,2.955996000000000000e+06,2.715228299999999814e+06,4.149355000000000000e+06,4.361965500000000000e+06,3.295768000000000000e+06,3.171990799999999814e+06,4.557212000000000000e+06,3.290787500000000000e+06,3.128492500000000000e+06,3.263907799999999814e+06,2.968870299999999814e+06,2.922290299999999814e+06,3.255353000000000000e+06,3.480947500000000000e+06,2.798257799999999814e+06,2.927453000000000000e+06,2.598533500000000000e+06,2.612803000000000000e+06,2.675664799999999814e+06,2.513676000000000000e+06,3.207981500000000000e+06,2.456730000000000000e+06,3.311950500000000000e+06,2.244155000000000000e+06,2.617842000000000000e+06,2.519464000000000000e+06,2.360185799999999814e+06,2.334266000000000000e+06,2.612806500000000000e+06,2.283393799999999814e+06,2.722028299999999814e+06,2.390799000000000000e+06,2.624573799999999814e+06,3.673360299999999814e+06,3.029339299999999814e+06,2.426481500000000000e+06,3.819416000000000000e+06,2.680707500000000000e+06,2.383529299999999814e+06,2.775402500000000000e+06,3.429490500000000000e+06,2.534514500000000000e+06,2.857094500000000000e+06,2.547745000000000000e+06,3.061995500000000000e+06,3.429150799999999814e+06,2.734508000000000000e+06,3.367585500000000000e+06,2.638744500000000000e+06,2.899146299999999814e+06,3.095242500000000000e+06,2.482860000000000000e+06,3.002948500000000000e+06,2.821637000000000000e+06,3.076824799999999814e+06,3.231086500000000000e+06,2.975167799999999814e+06,2.943316299999999814e+06,3.869000799999999814e+06,3.184716000000000000e+06,3.866770799999999814e+06,2.475690500000000000e+06,3.520350500000000000e+06,3.065521000000000000e+06,2.723957799999999814e+06,3.447094299999999814e+06,2.704524000000000000e+06,2.494269000000000000e+06,2.725095799999999814e+06,3.714618299999999814e+06,4.501660500000000000e+06,2.738097500000000000e+06,3.069801500000000000e+06,2.830921000000000000e+06,2.251126500000000000e+06,3.082052000000000000e+06,2.430923500000000000e+06,3.056224500000000000e+06,2.333376299999999814e+06,2.779243000000000000e+06,2.490833500000000000e+06,1.856311000000000000e+06,3.492350299999999814e+06,1.985289800000000047e+06,2.346665799999999814e+06,2.093954100000000093e+06,3.296057799999999814e+06,2.345578799999999814e+06,2.591589000000000000e+06,2.199168799999999814e+06,3.306978799999999814e+06,2.590588000000000000e+06,2.351753000000000000e+06,3.145184500000000000e+06,2.535527299999999814e+06,2.735409000000000000e+06,3.829989000000000000e+06,2.166078000000000000e+06,2.567815299999999814e+06,3.894396500000000000e+06,2.299179500000000000e+06,2.812193500000000000e+06,2.454229799999999814e+06,2.447277799999999814e+06,3.363731299999999814e+06,2.853375000000000000e+06,2.469433799999999814e+06,2.539067299999999814e+06,2.436295500000000000e+06,3.456805500000000000e+06,2.477589500000000000e+06,2.735409000000000000e+06,2.937350299999999814e+06,2.427402799999999814e+06,2.797762500000000000e+06,2.679409299999999814e+06,3.129029299999999814e+06,2.942434799999999814e+06,3.033682799999999814e+06,3.355952000000000000e+06,2.617842799999999814e+06,2.492990000000000000e+06,3.135675299999999814e+06,2.872819799999999814e+06,2.957808799999999814e+06,2.850945299999999814e+06,3.035913299999999814e+06,2.460075799999999814e+06,2.904603000000000000e+06,3.297922299999999814e+06,2.432450500000000000e+06,2.534674000000000000e+06,2.431969299999999814e+06,2.805936000000000000e+06,3.696644000000000000e+06,3.216975299999999814e+06,2.813430799999999814e+06,3.100382799999999814e+06,2.671691500000000000e+06,3.048858500000000000e+06,2.744773500000000000e+06,3.808642500000000000e+06,2.850235500000000000e+06,3.258063299999999814e+06,2.925264000000000000e+06,3.491313799999999814e+06,2.941295000000000000e+06,2.618674000000000000e+06,2.883548500000000000e+06,2.539662500000000000e+06,3.722041000000000000e+06,2.847940000000000000e+06,2.372946000000000000e+06,2.744922000000000000e+06,2.695162500000000000e+06,2.867594799999999814e+06,3.222769799999999814e+06,2.864836500000000000e+06,2.995132000000000000e+06,2.899716799999999814e+06,3.573496299999999814e+06,3.506086000000000000e+06,2.883713299999999814e+06,2.612187799999999814e+06,2.685641799999999814e+06,2.632067299999999814e+06,3.938164299999999814e+06,3.942939000000000000e+06,2.615529799999999814e+06,2.734370500000000000e+06,3.199280299999999814e+06,2.318802000000000000e+06,3.100927500000000000e+06,3.379510000000000000e+06,2.924824500000000000e+06,3.426398799999999814e+06,3.125596500000000000e+06,2.962572000000000000e+06,3.731216000000000000e+06,2.829501500000000000e+06,2.813739500000000000e+06,3.098364799999999814e+06,3.438483799999999814e+06,3.227475500000000000e+06,2.607963799999999814e+06,3.171802500000000000e+06,3.052316500000000000e+06,3.309993299999999814e+06,2.504326299999999814e+06,2.529220799999999814e+06,2.193285000000000000e+06,3.233567299999999814e+06,2.708379799999999814e+06,3.514293000000000000e+06,3.525425299999999814e+06,3.541770799999999814e+06,2.867191299999999814e+06,4.363369000000000000e+06,3.542970500000000000e+06,3.026595000000000000e+06,3.360647000000000000e+06,3.579620000000000000e+06,2.908519299999999814e+06,3.491733299999999814e+06,3.467573000000000000e+06,3.454521799999999814e+06,3.862634799999999814e+06,5.552677000000000000e+06,4.057647000000000000e+06,3.463779500000000000e+06,3.264438799999999814e+06,3.028610000000000000e+06,2.962672799999999814e+06,3.418174500000000000e+06,2.765350299999999814e+06,3.096710500000000000e+06,2.595396500000000000e+06,2.660043500000000000e+06,2.767880500000000000e+06,2.389820799999999814e+06,2.627861500000000000e+06,2.265183000000000000e+06,2.851168000000000000e+06,3.810510299999999814e+06,3.501936000000000000e+06,3.648492500000000000e+06,3.136850500000000000e+06,3.097904500000000000e+06,3.769264500000000000e+06,2.908807299999999814e+06,4.121304799999999814e+06,4.328868000000000000e+06,3.427344500000000000e+06,4.306556000000000000e+06,4.556055000000000000e+06,3.663744000000000000e+06,3.111617299999999814e+06,4.506242000000000000e+06,3.059677500000000000e+06,3.027921000000000000e+06,4.835917000000000000e+06,2.920450500000000000e+06,4.142861000000000000e+06,2.847425000000000000e+06,3.321954799999999814e+06,3.804360500000000000e+06,3.308305000000000000e+06,3.190784500000000000e+06,3.831561000000000000e+06,3.186385500000000000e+06,3.885136500000000000e+06,3.256076000000000000e+06,3.241727000000000000e+06,5.130546000000000000e+06,3.361642500000000000e+06,3.380786299999999814e+06,3.569679500000000000e+06,4.290828000000000000e+06,4.223519000000000000e+06,3.082644000000000000e+06,4.308350500000000000e+06,4.063067799999999814e+06,3.848403000000000000e+06,4.062684000000000000e+06,3.885207500000000000e+06,3.470202000000000000e+06,3.412420000000000000e+06,3.077941000000000000e+06,2.800131500000000000e+06,3.718952799999999814e+06,3.774464799999999814e+06,3.538236299999999814e+06,3.076062299999999814e+06,3.538590000000000000e+06,3.094595500000000000e+06,3.495343500000000000e+06,3.271778000000000000e+06,2.951736000000000000e+06,3.102586500000000000e+06,2.922220000000000000e+06,3.073342000000000000e+06,2.728313799999999814e+06,3.954701000000000000e+06,3.349213299999999814e+06,2.942949500000000000e+06,3.311961299999999814e+06,3.230477299999999814e+06,2.783130799999999814e+06,3.110850500000000000e+06,2.739645500000000000e+06,2.291401799999999814e+06,2.689092799999999814e+06,3.551786799999999814e+06,2.436480000000000000e+06,2.478413500000000000e+06,3.073934000000000000e+06,2.766216500000000000e+06,2.821248299999999814e+06,3.781765500000000000e+06,2.844738299999999814e+06,2.952933799999999814e+06,4.076961299999999814e+06,3.145828299999999814e+06,2.704515000000000000e+06,2.934969000000000000e+06,3.244268299999999814e+06,4.047113000000000000e+06,3.221383500000000000e+06,3.047705799999999814e+06,3.297513500000000000e+06,3.081294299999999814e+06,3.530555299999999814e+06,4.242876500000000000e+06,3.319360299999999814e+06,3.647185799999999814e+06,3.200968500000000000e+06,3.498664799999999814e+06,3.668097000000000000e+06,3.866519500000000000e+06,3.208435500000000000e+06,3.286322799999999814e+06,3.588166500000000000e+06,2.777793000000000000e+06,3.814772799999999814e+06,3.669188000000000000e+06,3.181964799999999814e+06,3.421068500000000000e+06,3.858078000000000000e+06,4.266476000000000000e+06,3.070910799999999814e+06,3.470165500000000000e+06,4.674564500000000000e+06,3.441227799999999814e+06,3.603260500000000000e+06,2.583008500000000000e+06,3.587987799999999814e+06,3.395856299999999814e+06,3.618335000000000000e+06,2.820321799999999814e+06,4.031723500000000000e+06,3.091530799999999814e+06,3.019900799999999814e+06,2.940362799999999814e+06,2.650302500000000000e+06,3.003800500000000000e+06,3.522415799999999814e+06,2.794288799999999814e+06,3.974668799999999814e+06,3.282604799999999814e+06,3.366770000000000000e+06,2.847564299999999814e+06,4.092319799999999814e+06,3.034023000000000000e+06,3.489090000000000000e+06,2.333203799999999814e+06,3.001843299999999814e+06,2.789846500000000000e+06,2.921503799999999814e+06,3.337492500000000000e+06,2.962959799999999814e+06,2.906240500000000000e+06,5.063522000000000000e+06,3.529678000000000000e+06,3.812153500000000000e+06,3.372425299999999814e+06,3.762929799999999814e+06,3.130891500000000000e+06,3.611571000000000000e+06,3.720971500000000000e+06,3.154416299999999814e+06,3.643136799999999814e+06,4.170711000000000000e+06,3.864974500000000000e+06,3.378655000000000000e+06,4.537738000000000000e+06,3.781793000000000000e+06,3.002666500000000000e+06,3.417848000000000000e+06,2.543027000000000000e+06,3.519454299999999814e+06,3.498664799999999814e+06,3.877227299999999814e+06,4.059898000000000000e+06,3.374339799999999814e+06,2.986073000000000000e+06,3.938671799999999814e+06,3.356610000000000000e+06,3.193129500000000000e+06,3.471495500000000000e+06,4.176012500000000000e+06,3.728947500000000000e+06,3.942111799999999814e+06,4.031014500000000000e+06,4.587463000000000000e+06,4.208698500000000000e+06,3.050923000000000000e+06,3.063876000000000000e+06,3.435921500000000000e+06,4.193987299999999814e+06,3.395064799999999814e+06,2.922280299999999814e+06,3.710841000000000000e+06,4.057272000000000000e+06,3.562170500000000000e+06,3.144640500000000000e+06,3.137383000000000000e+06,3.515886500000000000e+06,3.353620500000000000e+06,3.723168000000000000e+06,3.202838799999999814e+06,3.427153000000000000e+06,3.842290299999999814e+06,3.991397000000000000e+06,3.452084500000000000e+06,3.924030799999999814e+06,3.251164799999999814e+06,3.810739500000000000e+06,3.663861500000000000e+06,4.054584500000000000e+06,4.025492000000000000e+06,4.476084000000000000e+06,2.757181500000000000e+06,3.844638000000000000e+06,3.854142000000000000e+06,3.320065500000000000e+06,4.151927500000000000e+06,3.536529500000000000e+06,2.670059799999999814e+06,4.045397500000000000e+06,3.618428500000000000e+06,3.181358299999999814e+06,3.302178799999999814e+06,3.581437500000000000e+06,4.100167500000000000e+06,3.563472799999999814e+06,3.349762799999999814e+06,4.458339500000000000e+06,3.728612299999999814e+06,3.230229799999999814e+06,3.276328500000000000e+06,4.654682000000000000e+06,3.759712299999999814e+06,3.411924500000000000e+06,3.030401500000000000e+06,4.605786000000000000e+06,2.995138000000000000e+06,3.342826000000000000e+06,3.769675000000000000e+06,3.389247000000000000e+06,3.083932799999999814e+06,3.066219000000000000e+06,3.621095500000000000e+06,3.378475000000000000e+06,3.783201299999999814e+06,3.762929799999999814e+06,3.314561299999999814e+06,3.128492500000000000e+06,3.582735500000000000e+06,4.436983500000000000e+06,4.594280500000000000e+06,3.125012500000000000e+06,3.504159000000000000e+06,4.013209500000000000e+06,3.679150500000000000e+06,3.234317299999999814e+06,2.586871799999999814e+06,3.211434500000000000e+06,3.386171000000000000e+06,3.688322799999999814e+06,3.715990299999999814e+06,3.210039299999999814e+06,3.552310000000000000e+06,3.583369000000000000e+06,3.397227500000000000e+06,3.918502500000000000e+06,3.343534799999999814e+06,3.945799799999999814e+06,3.534465000000000000e+06,4.636164000000000000e+06,3.117289000000000000e+06,3.704057000000000000e+06,3.890649799999999814e+06,3.539700799999999814e+06,4.151562500000000000e+06,3.460911799999999814e+06,3.462067000000000000e+06,4.364384500000000000e+06,3.051708000000000000e+06,3.638651799999999814e+06,2.896359000000000000e+06,4.223620000000000000e+06,3.350547500000000000e+06,4.320316000000000000e+06,4.472374500000000000e+06,3.123649799999999814e+06,4.172293799999999814e+06,3.762929799999999814e+06,4.458841000000000000e+06,3.501528299999999814e+06,3.031868000000000000e+06,3.216871500000000000e+06,3.228967500000000000e+06,3.165046799999999814e+06,2.866419000000000000e+06,3.049033500000000000e+06,3.377419000000000000e+06,3.124411000000000000e+06,3.165368500000000000e+06,4.028433500000000000e+06,2.996265799999999814e+06,3.294863500000000000e+06,2.971374299999999814e+06,3.339482500000000000e+06,3.211975500000000000e+06,3.362286299999999814e+06,3.612937299999999814e+06,3.443955000000000000e+06,2.694180500000000000e+06,2.625063799999999814e+06,3.034365500000000000e+06,2.909862299999999814e+06,2.933270799999999814e+06,3.382369799999999814e+06,3.054812500000000000e+06,3.207044799999999814e+06,3.283435000000000000e+06,4.649526500000000000e+06,3.989667500000000000e+06,3.350424500000000000e+06,3.562170500000000000e+06,2.738607000000000000e+06,3.177975500000000000e+06,3.585509500000000000e+06,3.256942799999999814e+06,3.815697500000000000e+06,3.391561299999999814e+06,3.982398299999999814e+06,3.637381799999999814e+06,3.087896500000000000e+06,2.554883000000000000e+06,4.125933500000000000e+06,2.930513500000000000e+06,3.672249500000000000e+06,3.572320500000000000e+06,4.096546500000000000e+06,3.575858000000000000e+06,2.787268299999999814e+06,3.000708000000000000e+06,3.725693500000000000e+06,3.851749500000000000e+06,3.449267500000000000e+06,2.770722500000000000e+06,3.347673799999999814e+06,2.556633500000000000e+06,3.097318000000000000e+06,2.809326500000000000e+06,2.810170500000000000e+06,2.895609000000000000e+06,3.828368299999999814e+06,2.748992299999999814e+06,3.234995500000000000e+06,3.081015500000000000e+06,3.123331799999999814e+06,2.968300799999999814e+06,3.055596500000000000e+06,2.815907000000000000e+06,3.066765500000000000e+06,2.580288799999999814e+06,2.749842299999999814e+06,3.156367000000000000e+06,2.389448299999999814e+06,2.574104299999999814e+06,2.853947299999999814e+06,3.131011799999999814e+06,3.597740500000000000e+06,3.970579500000000000e+06,3.607448500000000000e+06,3.298295000000000000e+06,2.795788000000000000e+06,3.456118000000000000e+06,3.199400000000000000e+06,2.807521500000000000e+06,3.192098500000000000e+06,3.089101000000000000e+06,3.095531299999999814e+06,3.753473000000000000e+06,2.727044000000000000e+06,3.732712500000000000e+06,3.207981500000000000e+06,2.531141299999999814e+06,2.767579299999999814e+06,2.679973500000000000e+06,2.882055000000000000e+06,3.617547299999999814e+06,3.106739500000000000e+06,3.890802799999999814e+06,4.023672299999999814e+06,3.353335500000000000e+06,2.531425000000000000e+06,3.068949299999999814e+06,3.046293299999999814e+06,2.824144500000000000e+06,3.488172299999999814e+06,3.621219799999999814e+06,3.093283500000000000e+06,2.574509500000000000e+06,2.709656299999999814e+06,2.927869500000000000e+06,2.885321500000000000e+06,2.801618000000000000e+06,2.981378000000000000e+06,2.964637500000000000e+06,2.578482299999999814e+06,2.116984000000000000e+06,2.920355000000000000e+06,2.981979000000000000e+06,2.300283299999999814e+06,2.961986799999999814e+06,2.760172500000000000e+06,2.777793000000000000e+06,2.569240000000000000e+06,2.465690500000000000e+06,3.324280000000000000e+06,3.378771000000000000e+06,2.492990000000000000e+06,2.941437299999999814e+06,2.766533000000000000e+06,2.604773299999999814e+06,2.685924299999999814e+06,3.205728799999999814e+06,3.509093299999999814e+06,3.753633000000000000e+06,2.979691000000000000e+06,2.515843799999999814e+06,2.828084000000000000e+06,2.792613000000000000e+06,3.717620299999999814e+06,2.674510500000000000e+06,3.404611000000000000e+06,3.594144000000000000e+06,2.963024000000000000e+06,3.521359799999999814e+06,2.668205299999999814e+06,3.859956500000000000e+06,2.630878500000000000e+06,2.937904000000000000e+06,3.132091000000000000e+06,2.856237299999999814e+06,3.076861000000000000e+06,3.353411299999999814e+06,2.836073000000000000e+06,2.906303799999999814e+06,2.821554000000000000e+06,3.052783500000000000e+06,2.568082500000000000e+06,3.110850500000000000e+06,3.486446799999999814e+06,3.316347299999999814e+06,2.365395000000000000e+06,3.205280000000000000e+06,2.812059299999999814e+06,3.973445799999999814e+06,2.787253000000000000e+06,2.316886799999999814e+06,2.650382799999999814e+06,2.734110799999999814e+06,2.377176799999999814e+06,2.814756500000000000e+06,2.578042500000000000e+06,2.479357500000000000e+06,2.795002299999999814e+06,2.341826299999999814e+06,2.115350000000000000e+06,1.899056300000000047e+06,2.129088000000000000e+06,2.477452500000000000e+06,2.062404800000000047e+06,2.671662500000000000e+06,2.485333799999999814e+06,2.370289299999999814e+06,2.143156000000000000e+06,2.186467799999999814e+06,2.098048000000000000e+06,2.383936000000000000e+06,1.963104000000000000e+06,1.916000000000000000e+06,1.845760000000000000e+06,1.501344000000000000e+06,1.416384000000000000e+06,1.154400000000000000e+06,1.038160000000000000e+06,8.913920000000000000e+05,5.331360000000000000e+05,5.044800000000000000e+05,3.426480000000000000e+05,2.892640000000000000e+05,1.985760000000000000e+05,1.285380000000000000e+05,1.151440000000000000e+05,1.410360000000000000e+05,6.547200000000000000e+04,4.118300000000000000e+04,4.579800000000000000e+04,6.155600000000000000e+04,2.915000000000000000e+04,2.073100000000000000e+04,1.712400000000000000e+04,1.562100000000000000e+04,1.441900000000000000e+04,1.221500000000000000e+04,7.909000000000000000e+03,7.108000000000000000e+03,8.109000000000000000e+03,5.806000000000000000e+03,7.609000000000000000e+03,6.006000000000000000e+03,1.311700000000000000e+04,9.712000000000000000e+03,9.712000000000000000e+03,7.909000000000000000e+03,6.407000000000000000e+03,4.605000000000000000e+03,4.805000000000000000e+03,4.705000000000000000e+03,5.906000000000000000e+03,6.807000000000000000e+03,9.011000000000000000e+03,1.261600000000000000e+04,9.511000000000000000e+03,1.261600000000000000e+04,1.111400000000000000e+04,1.592200000000000000e+04,8.610000000000000000e+03,4.605000000000000000e+03,2.203400000000000000e+04,2.802000000000000000e+03,1.632200000000000000e+04,1.131400000000000000e+04,1.221500000000000000e+04,1.241600000000000000e+04,4.217475000000000000e+05,4.004000000000000000e+03,1.011200000000000000e+04,2.283500000000000000e+04,4.705000000000000000e+03,6.807000000000000000e+03,5.906000000000000000e+03,1.532100000000000000e+04,4.204000000000000000e+03,3.603000000000000000e+03,3.904000000000000000e+03,3.203000000000000000e+03,3.603000000000000000e+03,3.303000000000000000e+03,3.503000000000000000e+03,3.303000000000000000e+03,4.805000000000000000e+03,3.804000000000000000e+03,2.802000000000000000e+03,4.404000000000000000e+03,2.502000000000000000e+03,3.503000000000000000e+03,2.002000000000000000e+03,2.903000000000000000e+03,3.503000000000000000e+03,2.802000000000000000e+03,3.804000000000000000e+03,3.804000000000000000e+03,3.003000000000000000e+03,3.503000000000000000e+03,3.403000000000000000e+03,4.104000000000000000e+03,3.804000000000000000e+03,4.204000000000000000e+03,4.104000000000000000e+03,2.002000000000000000e+03,4.304000000000000000e+03,2.402000000000000000e+03,3.804000000000000000e+03,2.802000000000000000e+03,4.204000000000000000e+03,3.603000000000000000e+03,3.704000000000000000e+03,2.402000000000000000e+03,2.202000000000000000e+03,3.904000000000000000e+03,4.004000000000000000e+03,2.302000000000000000e+03,2.903000000000000000e+03,2.802000000000000000e+03,2.202000000000000000e+03,2.802000000000000000e+03,2.903000000000000000e+03,2.802000000000000000e+03,3.303000000000000000e+03,2.802000000000000000e+03,4.304000000000000000e+03,2.502000000000000000e+03,3.804000000000000000e+03,4.304000000000000000e+03,4.004000000000000000e+03,3.203000000000000000e+03,5.005000000000000000e+03,2.302000000000000000e+03,3.103000000000000000e+03,3.103000000000000000e+03,3.804000000000000000e+03,2.903000000000000000e+03,2.903000000000000000e+03,2.702000000000000000e+03,4.505000000000000000e+03,2.102000000000000000e+03,3.203000000000000000e+03,3.804000000000000000e+03,2.602000000000000000e+03,4.705000000000000000e+03,2.202000000000000000e+03,2.702000000000000000e+03,3.203000000000000000e+03,3.103000000000000000e+03,3.103000000000000000e+03,2.002000000000000000e+03,3.103000000000000000e+03,4.605000000000000000e+03,1.801000000000000000e+03,4.805000000000000000e+03,3.303000000000000000e+03,3.103000000000000000e+03,3.603000000000000000e+03,3.603000000000000000e+03,3.603000000000000000e+03,3.103000000000000000e+03,3.603000000000000000e+03,3.603000000000000000e+03,2.802000000000000000e+03,2.802000000000000000e+03,2.402000000000000000e+03,2.903000000000000000e+03,3.503000000000000000e+03,2.802000000000000000e+03,2.202000000000000000e+03,3.704000000000000000e+03,3.704000000000000000e+03,3.103000000000000000e+03,2.903000000000000000e+03,4.705000000000000000e+03,2.702000000000000000e+03,3.603000000000000000e+03,2.903000000000000000e+03,2.502000000000000000e+03,3.003000000000000000e+03,2.502000000000000000e+03,2.702000000000000000e+03,1.901000000000000000e+03,1.701000000000000000e+03,2.702000000000000000e+03,2.702000000000000000e+03,4.404000000000000000e+03,5.406000000000000000e+03,4.204000000000000000e+03,2.903000000000000000e+03,4.404000000000000000e+03,3.103000000000000000e+03,2.903000000000000000e+03,2.903000000000000000e+03,2.402000000000000000e+03,3.103000000000000000e+03,2.602000000000000000e+03,3.203000000000000000e+03,3.704000000000000000e+03,3.103000000000000000e+03,2.302000000000000000e+03,2.903000000000000000e+03,3.103000000000000000e+03,4.004000000000000000e+03,3.704000000000000000e+03,2.602000000000000000e+03,2.502000000000000000e+03,3.904000000000000000e+03,2.202000000000000000e+03,2.502000000000000000e+03,3.603000000000000000e+03,5.105000000000000000e+03,3.804000000000000000e+03,2.802000000000000000e+03,2.802000000000000000e+03,2.702000000000000000e+03,2.202000000000000000e+03,3.804000000000000000e+03,2.802000000000000000e+03,2.903000000000000000e+03,3.904000000000000000e+03,4.905000000000000000e+03,2.802000000000000000e+03,2.702000000000000000e+03,3.003000000000000000e+03,2.702000000000000000e+03,3.603000000000000000e+03,3.203000000000000000e+03,3.603000000000000000e+03,5.105000000000000000e+03,2.802000000000000000e+03,4.104000000000000000e+03,3.603000000000000000e+03,2.802000000000000000e+03,3.603000000000000000e+03,2.702000000000000000e+03,2.903000000000000000e+03,3.103000000000000000e+03,3.503000000000000000e+03,2.903000000000000000e+03,2.102000000000000000e+03,3.103000000000000000e+03,2.502000000000000000e+03,3.503000000000000000e+03,3.503000000000000000e+03,3.403000000000000000e+03,3.103000000000000000e+03,3.704000000000000000e+03,4.104000000000000000e+03,3.804000000000000000e+03,3.303000000000000000e+03,2.002000000000000000e+03,2.602000000000000000e+03,2.302000000000000000e+03,3.103000000000000000e+03,2.002000000000000000e+03,2.602000000000000000e+03,3.303000000000000000e+03,2.402000000000000000e+03,2.802000000000000000e+03,1.801000000000000000e+03,2.102000000000000000e+03,3.403000000000000000e+03,2.802000000000000000e+03,4.004000000000000000e+03,4.004000000000000000e+03,3.003000000000000000e+03,2.402000000000000000e+03,4.004000000000000000e+03,3.103000000000000000e+03,3.403000000000000000e+03,4.304000000000000000e+03,3.203000000000000000e+03,4.605000000000000000e+03,2.802000000000000000e+03,4.505000000000000000e+03,3.804000000000000000e+03,3.804000000000000000e+03,3.303000000000000000e+03,4.505000000000000000e+03,3.503000000000000000e+03,4.104000000000000000e+03,3.203000000000000000e+03,3.403000000000000000e+03,2.802000000000000000e+03,2.602000000000000000e+03,4.505000000000000000e+03,2.903000000000000000e+03,2.702000000000000000e+03,3.003000000000000000e+03,3.603000000000000000e+03,3.503000000000000000e+03,4.304000000000000000e+03,3.804000000000000000e+03,2.502000000000000000e+03,3.003000000000000000e+03,3.804000000000000000e+03,3.904000000000000000e+03,2.402000000000000000e+03,3.203000000000000000e+03,3.003000000000000000e+03,3.003000000000000000e+03,3.003000000000000000e+03,2.402000000000000000e+03,2.402000000000000000e+03,3.303000000000000000e+03,4.204000000000000000e+03,3.003000000000000000e+03,4.705000000000000000e+03,3.503000000000000000e+03,3.503000000000000000e+03,3.503000000000000000e+03,3.904000000000000000e+03,2.202000000000000000e+03,3.503000000000000000e+03,3.103000000000000000e+03,3.203000000000000000e+03,3.003000000000000000e+03,2.402000000000000000e+03,3.003000000000000000e+03,3.403000000000000000e+03,2.502000000000000000e+03,2.702000000000000000e+03,nan
[truncated: 481,570 more chars]
