# Supplementary material for: Otolith microchemistry and diadromy in Patagonian river fishes
Source: PeerJ. 2019 Jan 3;7:e6149. doi: 10.7717/peerj.6149 (PMC6321752; doi:10.7717/peerj.6149)
Supplement: Supplemental Information 3 — Raw data. This archive contains the raw data used to generate the analyses reported in the paper cited above. The python script provided allows to convert from the isotopic intensities measured by LA-ICP-MS to molar concentrations of Sr:Ca. [file peerj-07-6149-s003.zip › Dataset S1/Alo_etAl_scripts/samples/047.txt]

4.794870000000000232e+01	1.321700000000000000e+04	1.441900000000000000e+04	1.441900000000000000e+04	1.612200000000000000e+04	1.512000000000000000e+04	1.261600000000000000e+04	1.281600000000000000e+04	1.281600000000000000e+04	1.228980000000000000e+05	1.043648000000000000e+06	2.091509500000000000e+06	5.083914500000000000e+06	8.827924000000000000e+06	6.487020000000000000e+06	9.862010000000000000e+06	7.916926500000000000e+06	1.194910200000000000e+07	5.358417500000000000e+06	7.413711500000000000e+06	9.499458000000000000e+06	6.213036000000000000e+06	1.049688400000000000e+07	5.898700000000000000e+06	7.658595000000000000e+06	8.113096500000000000e+06	7.573560500000000000e+06	7.435057000000000000e+06	8.054803500000000000e+06	7.087846000000000000e+06	6.233102000000000000e+06	6.560207000000000000e+06	6.018092500000000000e+06	5.462445000000000000e+06	5.279502000000000000e+06	4.447362500000000000e+06	4.991834500000000000e+06	6.006577000000000000e+06	5.536065000000000000e+06	5.530721500000000000e+06	4.867999500000000000e+06	4.657469000000000000e+06	4.669965500000000000e+06	3.912873000000000000e+06	4.937761500000000000e+06	4.210668500000000000e+06	3.293900500000000000e+06	3.577968000000000000e+06	3.721682500000000000e+06	3.991841000000000000e+06
4.794950000000000045e+01	1.502000000000000000e+04	1.181500000000000000e+04	1.331700000000000000e+04	1.411900000000000000e+04	1.311700000000000000e+04	1.271600000000000000e+04	1.552100000000000000e+04	1.492000000000000000e+04	1.328720000000000000e+05	1.229024000000000000e+06	3.312608000000000000e+06	5.011304500000000000e+06	5.941181000000000000e+06	7.317962000000000000e+06	7.192292500000000000e+06	7.713380000000000000e+06	1.175121100000000000e+07	8.763596000000000000e+06	6.381102500000000000e+06	6.109804000000000000e+06	8.421385000000000000e+06	1.047371000000000000e+07	9.106087000000000000e+06	6.735172500000000000e+06	6.960963000000000000e+06	7.321592000000000000e+06	8.203748000000000000e+06	8.706071000000000000e+06	8.083275500000000000e+06	8.010529000000000000e+06	7.086789500000000000e+06	7.941869500000000000e+06	6.765419000000000000e+06	5.542853000000000000e+06	6.286654500000000000e+06	6.410940000000000000e+06	5.196417000000000000e+06	5.827580500000000000e+06	4.431516000000000000e+06	6.196034000000000000e+06	6.056608000000000000e+06	5.271973000000000000e+06	4.087737799999999814e+06	4.690579500000000000e+06	3.819416299999999814e+06	4.609091000000000000e+06	3.636490000000000000e+06	3.874938299999999814e+06	3.596816500000000000e+06
4.795029999999999859e+01	1.349187999999999884e+05	1.341700000000000000e+04	1.552100000000000000e+04	1.431900000000000000e+04	1.241600000000000000e+04	1.492000000000000000e+04	1.321700000000000000e+04	1.562100000000000000e+04	1.436560000000000000e+05	1.104128000000000000e+06	4.062115000000000000e+06	6.267009500000000000e+06	5.697743500000000000e+06	8.431881000000000000e+06	1.039146500000000000e+07	8.516634000000000000e+06	9.676852000000000000e+06	9.410870000000000000e+06	1.076073600000000000e+07	1.245864200000000000e+07	7.218446000000000000e+06	1.133211200000000000e+07	1.128730200000000000e+07	9.176108000000000000e+06	8.989414000000000000e+06	7.866372500000000000e+06	5.574886000000000000e+06	7.527085000000000000e+06	1.078162500000000000e+07	8.731924000000000000e+06	6.869362500000000000e+06	8.261247500000000000e+06	8.533069000000000000e+06	6.124869000000000000e+06	7.701551500000000000e+06	6.859818500000000000e+06	5.531387000000000000e+06	6.208775500000000000e+06	6.121092000000000000e+06	6.433327000000000000e+06	4.896462500000000000e+06	4.365984000000000000e+06	4.227466500000000000e+06	4.531828000000000000e+06	4.531792500000000000e+06	5.478024500000000000e+06	3.952000500000000000e+06	4.140440299999999814e+06	4.292498500000000000e+06
4.795109999999999673e+01	7.157376999999999534e+05	1.512000000000000000e+04	1.391800000000000000e+04	1.331700000000000000e+04	1.221500000000000000e+04	1.461900000000000000e+04	1.441900000000000000e+04	1.391800000000000000e+04	1.596920000000000000e+05	8.872160000000000000e+05	3.264295500000000000e+06	5.005243500000000000e+06	7.807615500000000000e+06	6.250399000000000000e+06	8.915195000000000000e+06	1.120601200000000000e+07	1.162875200000000000e+07	8.839321000000000000e+06	9.948465000000000000e+06	8.055245000000000000e+06	1.270500400000000000e+07	7.371156500000000000e+06	8.507887000000000000e+06	1.016917900000000000e+07	5.791092000000000000e+06	7.807857000000000000e+06	7.341257000000000000e+06	6.946266000000000000e+06	6.398485000000000000e+06	7.237128000000000000e+06	7.911090000000000000e+06	8.822232000000000000e+06	5.792680000000000000e+06	6.504598500000000000e+06	5.296276000000000000e+06	7.157091500000000000e+06	6.938821000000000000e+06	5.649174500000000000e+06	6.331705000000000000e+06	4.921310500000000000e+06	5.537623000000000000e+06	7.598255000000000000e+06	4.984399000000000000e+06	4.614143500000000000e+06	5.571361500000000000e+06	4.268415500000000000e+06	3.858550500000000000e+06	5.744529500000000000e+06	5.000080500000000000e+06
4.795190000000000197e+01	1.231600000000000000e+04	1.431900000000000000e+04	1.522100000000000000e+04	1.291700000000000000e+04	1.401800000000000000e+04	1.712400000000000000e+04	1.321700000000000000e+04	1.502000000000000000e+04	1.449640000000000000e+05	1.000800000000000000e+06	3.131255000000000000e+06	5.775710000000000000e+06	8.937946000000000000e+06	9.580162000000000000e+06	8.191865000000000000e+06	1.143910200000000000e+07	9.711773000000000000e+06	1.145171700000000000e+07	1.095221300000000000e+07	7.012757500000000000e+06	1.086837100000000000e+07	1.025354700000000000e+07	9.962265000000000000e+06	6.937200000000000000e+06	7.454919500000000000e+06	8.820879000000000000e+06	6.942138000000000000e+06	7.538689500000000000e+06	6.692899500000000000e+06	6.348414500000000000e+06	9.880399000000000000e+06	7.734105500000000000e+06	6.636967000000000000e+06	4.869179000000000000e+06	6.624892500000000000e+06	6.065434500000000000e+06	5.275656000000000000e+06	6.035959000000000000e+06	5.098048000000000000e+06	4.862076000000000000e+06	4.605058000000000000e+06	5.517447000000000000e+06	5.572400000000000000e+06	4.455274500000000000e+06	4.391767500000000000e+06	4.673495500000000000e+06	5.799624000000000000e+06	3.951654500000000000e+06	5.035542000000000000e+06
4.795270000000000010e+01	1.532100000000000000e+04	1.431900000000000000e+04	2.243400000000000000e+04	1.431900000000000000e+04	1.812600000000000000e+04	1.331700000000000000e+04	1.862700000000000000e+04	2.303600000000000000e+04	1.324680000000000000e+05	9.688480000000000000e+05	3.409353799999999814e+06	5.296411000000000000e+06	7.407715000000000000e+06	8.010529000000000000e+06	9.050555000000000000e+06	8.475692000000000000e+06	8.570061000000000000e+06	8.588613000000000000e+06	7.280303500000000000e+06	8.031970000000000000e+06	7.782233000000000000e+06	7.046359000000000000e+06	8.291148000000000000e+06	8.420119000000000000e+06	1.088817800000000000e+07	6.642108500000000000e+06	8.538380000000000000e+06	8.788359000000000000e+06	5.496995000000000000e+06	8.778049000000000000e+06	1.000026400000000000e+07	6.674330500000000000e+06	7.126331000000000000e+06	5.849158000000000000e+06	6.114340000000000000e+06	6.241277500000000000e+06	5.415632500000000000e+06	5.833765500000000000e+06	7.056526500000000000e+06	4.909463500000000000e+06	5.671678500000000000e+06	6.353250500000000000e+06	6.265460000000000000e+06	4.802529000000000000e+06	5.355373000000000000e+06	5.284224000000000000e+06	3.981437299999999814e+06	3.491651500000000000e+06	4.451781000000000000e+06
4.795349999999999824e+01	1.461900000000000000e+04	1.602200000000000000e+04	1.582200000000000000e+04	1.421900000000000000e+04	1.381800000000000000e+04	4.008000000000000000e+04	1.552100000000000000e+04	1.672300000000000000e+04	1.617120000000000000e+05	1.037120000000000000e+06	2.980217000000000000e+06	4.859538500000000000e+06	6.996117500000000000e+06	8.241384500000000000e+06	1.050896500000000000e+07	8.143968500000000000e+06	8.436194000000000000e+06	8.151272000000000000e+06	8.231662000000000000e+06	1.148598000000000000e+07	9.862961000000000000e+06	8.687380000000000000e+06	6.402940500000000000e+06	8.385525000000000000e+06	9.394916000000000000e+06	6.466444500000000000e+06	8.714489000000000000e+06	7.286552000000000000e+06	9.179002000000000000e+06	8.599084000000000000e+06	8.094319000000000000e+06	7.296837500000000000e+06	8.349496000000000000e+06	5.579566000000000000e+06	6.975544000000000000e+06	5.410295000000000000e+06	5.909202000000000000e+06	6.369460000000000000e+06	4.846667500000000000e+06	6.385702500000000000e+06	6.324719000000000000e+06	5.447261500000000000e+06	5.980069000000000000e+06	5.661904000000000000e+06	5.069138500000000000e+06	3.693057299999999814e+06	3.537082500000000000e+06	4.394040000000000000e+06	4.493015500000000000e+06
4.795430000000000348e+01	1.642300000000000000e+04	1.512000000000000000e+04	1.622200000000000000e+04	1.421900000000000000e+04	1.341700000000000000e+04	5.031300000000000000e+04	1.361800000000000000e+04	2.383800000000000000e+04	1.674640000000000000e+05	1.223808000000000000e+06	3.179687299999999814e+06	4.780746500000000000e+06	6.584635500000000000e+06	7.837329500000000000e+06	7.456902500000000000e+06	1.168917400000000000e+07	8.977716000000000000e+06	1.156821700000000000e+07	8.365186000000000000e+06	1.131677000000000000e+07	9.775867000000000000e+06	9.128401000000000000e+06	7.300123000000000000e+06	9.747827000000000000e+06	7.942767000000000000e+06	7.585263500000000000e+06	7.593579000000000000e+06	6.946266000000000000e+06	8.177450500000000000e+06	7.554698500000000000e+06	9.347869000000000000e+06	7.296837500000000000e+06	5.621451500000000000e+06	5.769492000000000000e+06	5.714649000000000000e+06	5.191915000000000000e+06	6.926405500000000000e+06	5.172830000000000000e+06	5.559808000000000000e+06	6.030059500000000000e+06	5.176220500000000000e+06	5.196065000000000000e+06	5.275607500000000000e+06	4.384600500000000000e+06	4.999126000000000000e+06	4.327189000000000000e+06	4.361428500000000000e+06	4.848092000000000000e+06	4.734884500000000000e+06
4.795510000000000161e+01	1.532100000000000000e+04	1.361800000000000000e+04	1.582200000000000000e+04	1.361800000000000000e+04	1.854400000000000000e+05	1.892700000000000000e+04	1.592200000000000000e+04	2.073100000000000000e+04	1.712000000000000000e+05	1.023424000000000000e+06	2.653745299999999814e+06	6.024329500000000000e+06	5.761440000000000000e+06	7.352671000000000000e+06	8.527210000000000000e+06	7.119604500000000000e+06	7.690495500000000000e+06	6.285524500000000000e+06	6.740760000000000000e+06	7.036032500000000000e+06	7.392866000000000000e+06	8.426662000000000000e+06	8.707287000000000000e+06	8.558955000000000000e+06	9.101009000000000000e+06	9.055410000000000000e+06	7.141697500000000000e+06	6.400495500000000000e+06	8.130363000000000000e+06	7.848860500000000000e+06	8.271829000000000000e+06	5.889108500000000000e+06	6.973313000000000000e+06	5.242790000000000000e+06	4.859467500000000000e+06	6.726391000000000000e+06	4.641988000000000000e+06	4.976464000000000000e+06	5.524881000000000000e+06	6.308816500000000000e+06	6.913352000000000000e+06	6.253986500000000000e+06	5.025119000000000000e+06	5.161542500000000000e+06	4.356644500000000000e+06	4.708924000000000000e+06	4.484081500000000000e+06	3.815958500000000000e+06	4.569593500000000000e+06
4.795589999999999975e+01	1.391800000000000000e+04	1.572100000000000000e+04	1.612200000000000000e+04	1.451900000000000000e+04	4.688750000000000000e+04	1.992900000000000000e+04	1.772500000000000000e+04	1.812600000000000000e+04	1.704920000000000000e+05	1.206368000000000000e+06	3.669334500000000000e+06	5.490603500000000000e+06	6.538310500000000000e+06	8.524131000000000000e+06	7.309910000000000000e+06	7.637544000000000000e+06	6.793236000000000000e+06	8.308780000000000000e+06	9.809610000000000000e+06	1.082194400000000000e+07	8.003103000000000000e+06	8.936744000000000000e+06	7.112556000000000000e+06	1.019800700000000000e+07	7.490160000000000000e+06	7.503224500000000000e+06	7.018468000000000000e+06	6.377169000000000000e+06	7.836066500000000000e+06	9.204936000000000000e+06	8.574922000000000000e+06	9.192711000000000000e+06	5.786569000000000000e+06	6.645452000000000000e+06	6.391371000000000000e+06	5.974301500000000000e+06	6.963043000000000000e+06	5.553905500000000000e+06	5.998322000000000000e+06	6.006247000000000000e+06	5.951553000000000000e+06	6.136971500000000000e+06	4.733911000000000000e+06	5.332171000000000000e+06	3.889544500000000000e+06	5.525067000000000000e+06	3.636490000000000000e+06	5.756431500000000000e+06	4.728994000000000000e+06
8.789879999999999427e+01	1.461900000000000000e+04	1.181500000000000000e+04	1.291700000000000000e+04	1.351800000000000000e+04	1.181500000000000000e+04	2.844800000000000000e+04	1.021200000000000000e+04	1.562100000000000000e+04	4.295840000000000000e+05	1.886579300000000047e+06	5.809216000000000000e+06	1.270421000000000000e+07	1.422432300000000000e+07	2.181574200000000000e+07	1.909516000000000000e+07	1.969961600000000000e+07	1.601563800000000000e+07	1.975467200000000000e+07	2.372601000000000000e+07	2.046151800000000000e+07	2.552056000000000000e+07	2.044869200000000000e+07	2.109140600000000000e+07	1.531119400000000000e+07	2.255212000000000000e+07	1.936960800000000000e+07	1.651349000000000000e+07	1.491327300000000000e+07	1.696845200000000000e+07	1.834714200000000000e+07	1.046988800000000000e+07	1.202497900000000000e+07	9.138785000000000000e+06	1.020999100000000000e+07	8.224149000000000000e+06	9.862239000000000000e+06	9.558330000000000000e+06	1.122104000000000000e+07	1.480902200000000000e+07	1.108749000000000000e+07	1.292314000000000000e+07	9.298824000000000000e+06	9.922028000000000000e+06	9.028378000000000000e+06	1.075765400000000000e+07	8.930297000000000000e+06	9.336590000000000000e+06	9.377770000000000000e+06	9.711520000000000000e+06
8.790019999999999811e+01	1.461900000000000000e+04	1.301700000000000000e+04	1.391800000000000000e+04	1.441900000000000000e+04	2.153300000000000000e+04	1.291700000000000000e+04	1.271600000000000000e+04	1.532100000000000000e+04	3.980080000000000000e+05	2.279032299999999814e+06	6.740077000000000000e+06	1.188525600000000000e+07	1.191733800000000000e+07	1.790803200000000000e+07	1.509616500000000000e+07	1.725426200000000000e+07	1.985518200000000000e+07	1.700853400000000000e+07	1.884774800000000000e+07	2.481766800000000000e+07	2.280648600000000000e+07	2.000836800000000000e+07	2.117903800000000000e+07	2.309709400000000000e+07	2.175897200000000000e+07	2.238058800000000000e+07	1.735862800000000000e+07	1.423270100000000000e+07	1.479983700000000000e+07	1.535178400000000000e+07	1.122567800000000000e+07	1.485141900000000000e+07	1.041108200000000000e+07	1.286210200000000000e+07	9.356115000000000000e+06	9.449474000000000000e+06	9.631118000000000000e+06	1.263782300000000000e+07	8.652536000000000000e+06	1.239822900000000000e+07	1.189145900000000000e+07	1.046803800000000000e+07	9.898992000000000000e+06	1.167070900000000000e+07	1.218264200000000000e+07	8.026052000000000000e+06	1.033066400000000000e+07	9.254034000000000000e+06	1.238845600000000000e+07
8.790170000000000528e+01	1.241600000000000000e+04	3.155600000000000000e+04	1.261600000000000000e+04	1.121400000000000000e+04	1.331700000000000000e+04	1.461900000000000000e+04	1.281600000000000000e+04	2.083100000000000000e+04	4.265200000000000000e+05	2.331826500000000000e+06	8.184620500000000000e+06	1.225521600000000000e+07	1.243316700000000000e+07	1.772952800000000000e+07	1.891280000000000000e+07	1.907059800000000000e+07	2.243567600000000000e+07	1.426216300000000000e+07	2.148113800000000000e+07	1.650663000000000000e+07	2.180595200000000000e+07	1.850570000000000000e+07	2.000091600000000000e+07	1.603858500000000000e+07	1.737832600000000000e+07	1.582637000000000000e+07	1.631979300000000000e+07	1.636748800000000000e+07	1.715680200000000000e+07	1.886005200000000000e+07	1.519815000000000000e+07	1.028061400000000000e+07	9.872831000000000000e+06	1.002618400000000000e+07	9.552765000000000000e+06	8.485549000000000000e+06	1.287224500000000000e+07	9.845646000000000000e+06	1.129530200000000000e+07	1.172793200000000000e+07	1.050431700000000000e+07	1.189393700000000000e+07	8.652717000000000000e+06	9.516627000000000000e+06	8.415736000000000000e+06	7.480197000000000000e+06	1.349932000000000000e+07	8.192262000000000000e+06	1.070208800000000000e+07
8.790319999999999823e+01	1.101400000000000000e+04	1.812600000000000000e+04	1.381800000000000000e+04	1.291700000000000000e+04	1.201500000000000000e+04	1.341700000000000000e+04	1.341700000000000000e+04	2.043000000000000000e+04	7.093090000000000000e+05	2.337622000000000000e+06	6.673768000000000000e+06	1.129055700000000000e+07	1.297239000000000000e+07	1.363178200000000000e+07	1.484330500000000000e+07	2.042075200000000000e+07	1.344655200000000000e+07	1.772570800000000000e+07	1.566218000000000000e+07	1.977350800000000000e+07	1.314070500000000000e+07	1.913189000000000000e+07	1.878061600000000000e+07	1.515483000000000000e+07	1.694369200000000000e+07	1.761835200000000000e+07	1.343262900000000000e+07	1.820407200000000000e+07	1.383972300000000000e+07	1.686376200000000000e+07	1.464297400000000000e+07	1.286634400000000000e+07	9.523774000000000000e+06	8.366534000000000000e+06	1.236436900000000000e+07	1.002002500000000000e+07	1.159906700000000000e+07	9.828044000000000000e+06	1.348740500000000000e+07	1.085623900000000000e+07	1.126788600000000000e+07	9.304663000000000000e+06	8.495421000000000000e+06	9.004859000000000000e+06	9.040481000000000000e+06	1.159610600000000000e+07	9.237299000000000000e+06	9.082925000000000000e+06	1.048955400000000000e+07
8.790460000000000207e+01	1.151400000000000000e+04	1.331700000000000000e+04	1.291700000000000000e+04	1.231600000000000000e+04	1.221500000000000000e+04	1.211500000000000000e+04	1.331700000000000000e+04	2.293600000000000000e+04	1.131369000000000000e+06	2.466624000000000000e+06	7.127181000000000000e+06	1.166682000000000000e+07	1.768410600000000000e+07	1.691542200000000000e+07	1.653084000000000000e+07	2.348861200000000000e+07	1.585872200000000000e+07	2.560856400000000000e+07	3.433050400000000000e+07	1.675706900000000000e+07	2.157927600000000000e+07	2.590640600000000000e+07	2.007636400000000000e+07	1.803487600000000000e+07	2.648591400000000000e+07	1.643586900000000000e+07	1.767520400000000000e+07	1.402123800000000000e+07	1.961947800000000000e+07	1.963956400000000000e+07	1.463130800000000000e+07	1.321956500000000000e+07	1.569631000000000000e+07	1.051592800000000000e+07	9.411669000000000000e+06	9.267693000000000000e+06	8.004712000000000000e+06	1.384004300000000000e+07	1.068133500000000000e+07	1.028142900000000000e+07	9.863040000000000000e+06	9.544532000000000000e+06	1.122647400000000000e+07	1.323070800000000000e+07	9.204077000000000000e+06	1.006353600000000000e+07	9.804307000000000000e+06	1.094674200000000000e+07	1.508895400000000000e+07
8.790609999999999502e+01	1.391800000000000000e+04	1.271600000000000000e+04	1.261600000000000000e+04	1.231600000000000000e+04	1.301700000000000000e+04	1.081300000000000000e+04	1.301700000000000000e+04	1.942800000000000000e+04	4.770880000000000000e+05	2.665748299999999814e+06	6.613136000000000000e+06	1.341406700000000000e+07	1.770773200000000000e+07	1.360895100000000000e+07	1.454908500000000000e+07	2.548593000000000000e+07	1.493794800000000000e+07	1.770194200000000000e+07	1.489117100000000000e+07	1.973347600000000000e+07	1.849360400000000000e+07	2.427071400000000000e+07	2.375366400000000000e+07	2.612058800000000000e+07	1.971830400000000000e+07	2.382147600000000000e+07	1.646659000000000000e+07	1.551694900000000000e+07	1.424608800000000000e+07	2.003808400000000000e+07	1.440255800000000000e+07	1.103232900000000000e+07	9.817588000000000000e+06	1.199201600000000000e+07	9.657482000000000000e+06	8.782458000000000000e+06	1.132495600000000000e+07	1.265566400000000000e+07	1.216041500000000000e+07	1.113511500000000000e+07	1.125623900000000000e+07	9.696581000000000000e+06	9.176730000000000000e+06	9.181485000000000000e+06	1.175626600000000000e+07	9.646842000000000000e+06	1.060540700000000000e+07	9.537095000000000000e+06	9.452097000000000000e+06
8.790760000000000218e+01	1.482000000000000000e+04	1.091300000000000000e+04	1.081300000000000000e+04	1.221500000000000000e+04	1.291700000000000000e+04	1.341700000000000000e+04	1.301700000000000000e+04	2.183300000000000000e+04	6.023200000000000000e+05	2.460713299999999814e+06	7.266200000000000000e+06	1.311659600000000000e+07	1.519228400000000000e+07	1.749244400000000000e+07	1.641898000000000000e+07	1.613114800000000000e+07	1.838054600000000000e+07	2.029709600000000000e+07	1.635298100000000000e+07	2.011192800000000000e+07	1.738902200000000000e+07	1.619747100000000000e+07	2.144849800000000000e+07	2.243889000000000000e+07	1.890777000000000000e+07	1.761320400000000000e+07	1.595584900000000000e+07	1.537019100000000000e+07	1.389269600000000000e+07	1.228723900000000000e+07	1.606831500000000000e+07	1.239500900000000000e+07	1.335924300000000000e+07	1.164936600000000000e+07	1.065400500000000000e+07	1.169992600000000000e+07	1.178164500000000000e+07	1.025645600000000000e+07	9.786785000000000000e+06	8.834689000000000000e+06	1.747590400000000000e+07	9.433356000000000000e+06	1.008514200000000000e+07	1.078805100000000000e+07	7.644665000000000000e+06	1.022214200000000000e+07	1.314280800000000000e+07	9.365986000000000000e+06	9.764536000000000000e+06
8.790900000000000603e+01	1.381800000000000000e+04	1.672300000000000000e+04	3.586700000000000000e+04	1.542100000000000000e+04	1.111400000000000000e+04	1.041300000000000000e+04	1.622200000000000000e+04	2.373700000000000000e+04	4.911360000000000000e+05	2.566128000000000000e+06	7.350747000000000000e+06	1.034408100000000000e+07	2.587436600000000000e+07	1.570971400000000000e+07	2.038860000000000000e+07	1.476284800000000000e+07	2.142806200000000000e+07	1.666416000000000000e+07	2.386509600000000000e+07	2.625652800000000000e+07	2.350927400000000000e+07	2.827813600000000000e+07	2.041705400000000000e+07	2.131897600000000000e+07	2.035404600000000000e+07	1.924742800000000000e+07	1.748150600000000000e+07	1.455528700000000000e+07	1.667368400000000000e+07	1.763128200000000000e+07	1.621105500000000000e+07	8.687533000000000000e+06	1.290067800000000000e+07	1.075480400000000000e+07	1.204432100000000000e+07	9.734992000000000000e+06	7.840270000000000000e+06	9.952928000000000000e+06	1.030706800000000000e+07	1.410560000000000000e+07	9.559988000000000000e+06	9.679064000000000000e+06	1.128464600000000000e+07	9.463945000000000000e+06	9.560207000000000000e+06	1.218876900000000000e+07	7.898394000000000000e+06	9.242250000000000000e+06	9.687958000000000000e+06
8.791049999999999898e+01	1.361800000000000000e+04	1.421900000000000000e+04	1.401800000000000000e+04	1.502000000000000000e+04	1.276320000000000000e+05	1.121400000000000000e+04	1.081300000000000000e+04	2.484000000000000000e+04	4.812960000000000000e+05	2.718542500000000000e+06	7.048431500000000000e+06	1.168500300000000000e+07	1.193471000000000000e+07	1.569172500000000000e+07	1.607212000000000000e+07	1.858766800000000000e+07	2.031521800000000000e+07	2.234330200000000000e+07	1.720002400000000000e+07	2.907001000000000000e+07	2.112592400000000000e+07	2.176503200000000000e+07	2.296168800000000000e+07	1.622308500000000000e+07	1.857838800000000000e+07	1.982088000000000000e+07	1.769255600000000000e+07	1.431475400000000000e+07	1.705038400000000000e+07	1.424916600000000000e+07	1.129979200000000000e+07	1.114999500000000000e+07	1.168313500000000000e+07	1.181481700000000000e+07	8.956178000000000000e+06	8.424713000000000000e+06	9.996761000000000000e+06	8.702895000000000000e+06	1.224218400000000000e+07	1.004401800000000000e+07	9.583282000000000000e+06	1.242038700000000000e+07	9.770781000000000000e+06	9.993352000000000000e+06	1.068157400000000000e+07	1.195414400000000000e+07	8.284342500000000000e+06	9.537095000000000000e+06	1.038352200000000000e+07
8.791200000000000614e+01	1.071300000000000000e+04	1.131400000000000000e+04	1.191500000000000000e+04	1.321700000000000000e+04	1.111400000000000000e+04	2.884900000000000000e+04	1.361800000000000000e+04	2.614300000000000000e+04	4.799600000000000000e+05	2.577950500000000000e+06	8.094034500000000000e+06	1.654442000000000000e+07	1.321003700000000000e+07	1.705933200000000000e+07	1.749528000000000000e+07	1.767950000000000000e+07	1.758293200000000000e+07	1.748059200000000000e+07	2.333749200000000000e+07	2.807384000000000000e+07	2.603801200000000000e+07	2.015298000000000000e+07	1.824685200000000000e+07	1.830055600000000000e+07	1.774342000000000000e+07	1.525268300000000000e+07	1.919523200000000000e+07	1.487787300000000000e+07	1.705650600000000000e+07	1.445695900000000000e+07	1.468323400000000000e+07	1.174437400000000000e+07	1.226465200000000000e+07	1.055288600000000000e+07	9.485413000000000000e+06	9.552726000000000000e+06	9.558330000000000000e+06	1.013751900000000000e+07	1.575567000000000000e+07	1.169262900000000000e+07	1.388493800000000000e+07	1.254884600000000000e+07	1.230381700000000000e+07	9.205004000000000000e+06	9.986583000000000000e+06	1.056281800000000000e+07	1.096191900000000000e+07	1.114731200000000000e+07	1.136843500000000000e+07
[truncated: 92 more columns]
