# Supplementary material for: Otolith microchemistry and diadromy in Patagonian river fishes
Source: PeerJ. 2019 Jan 3;7:e6149. doi: 10.7717/peerj.6149 (PMC6321752; doi:10.7717/peerj.6149)
Supplement: Supplemental Information 3 — Raw data. This archive contains the raw data used to generate the analyses reported in the paper cited above. The python script provided allows to convert from the isotopic intensities measured by LA-ICP-MS to molar concentrations of Sr:Ca. [file peerj-07-6149-s003.zip › Dataset S1/Alo_etAl_scripts/samples/3059.txt]

4.794870000000000232e+01	6.921440000000000000e+05	1.424992000000000000e+06	1.683474500000000000e+06	3.527575000000000000e+06	3.924500299999999814e+06	5.846553500000000000e+06	7.438340500000000000e+06	6.725059000000000000e+06	8.410234000000000000e+06	1.118120100000000000e+07	7.495579500000000000e+06	8.940733000000000000e+06	9.382867000000000000e+06	9.813690000000000000e+06	9.267908000000000000e+06	9.152897000000000000e+06	9.035653000000000000e+06	7.031536000000000000e+06	6.445697500000000000e+06	5.551421000000000000e+06	5.929193500000000000e+06	6.221721000000000000e+06	5.596224000000000000e+06	5.833280000000000000e+06	4.959405000000000000e+06	4.466283500000000000e+06	4.866615000000000000e+06	4.981598000000000000e+06	5.053986000000000000e+06	4.510312500000000000e+06	5.084486500000000000e+06	4.749286000000000000e+06	4.428039000000000000e+06	4.570437500000000000e+06	5.162722000000000000e+06	5.327932500000000000e+06	4.569940000000000000e+06	4.084286500000000000e+06	5.081516000000000000e+06	5.882015500000000000e+06	4.851157000000000000e+06	5.654790000000000000e+06	5.172515500000000000e+06	5.451344000000000000e+06	4.247633500000000000e+06	6.144673000000000000e+06	4.318681500000000000e+06	4.880602500000000000e+06	4.874447500000000000e+06
4.794950000000000045e+01	6.916320000000000000e+05	1.388832000000000000e+06	3.312636500000000000e+06	4.179891000000000000e+06	4.110303799999999814e+06	8.190796000000000000e+06	7.372100000000000000e+06	7.818716500000000000e+06	1.064570400000000000e+07	8.742926000000000000e+06	9.133739000000000000e+06	7.326022500000000000e+06	9.533180000000000000e+06	1.087301400000000000e+07	1.012282600000000000e+07	8.239807000000000000e+06	7.647433500000000000e+06	8.402399000000000000e+06	7.342669000000000000e+06	5.720329000000000000e+06	7.800260500000000000e+06	6.825951500000000000e+06	5.242205500000000000e+06	7.157817000000000000e+06	5.361928000000000000e+06	4.843954000000000000e+06	5.630812500000000000e+06	4.294100500000000000e+06	5.608513000000000000e+06	4.563047000000000000e+06	5.646221000000000000e+06	5.350854500000000000e+06	5.237347500000000000e+06	5.535369500000000000e+06	5.051752000000000000e+06	6.479776500000000000e+06	5.725469000000000000e+06	5.164159000000000000e+06	5.774615000000000000e+06	5.378856500000000000e+06	6.140717000000000000e+06	5.298331000000000000e+06	5.045659500000000000e+06	6.076226500000000000e+06	5.351399000000000000e+06	5.417792500000000000e+06	5.931670000000000000e+06	4.928877500000000000e+06	5.544866500000000000e+06
4.795029999999999859e+01	7.097600000000000000e+05	1.345568000000000000e+06	2.238272000000000000e+06	3.672461299999999814e+06	4.913257500000000000e+06	6.297684000000000000e+06	7.878298500000000000e+06	7.035045500000000000e+06	7.498083000000000000e+06	6.938458500000000000e+06	9.374031000000000000e+06	8.048995000000000000e+06	1.047810400000000000e+07	9.047773000000000000e+06	7.880397500000000000e+06	1.184502500000000000e+07	1.191550000000000000e+07	6.406653500000000000e+06	6.876263000000000000e+06	5.454850500000000000e+06	5.291614000000000000e+06	5.138887500000000000e+06	6.249971500000000000e+06	5.760991000000000000e+06	6.101700000000000000e+06	5.317569000000000000e+06	4.684084000000000000e+06	4.423696000000000000e+06	4.857680000000000000e+06	6.005859500000000000e+06	6.541372500000000000e+06	5.520330000000000000e+06	5.861625000000000000e+06	5.788179000000000000e+06	5.407999000000000000e+06	6.683275500000000000e+06	5.748556500000000000e+06	5.310839000000000000e+06	5.956664000000000000e+06	6.217493500000000000e+06	5.666692500000000000e+06	5.777461500000000000e+06	5.397422500000000000e+06	5.932833500000000000e+06	6.264526000000000000e+06	5.599569500000000000e+06	7.858446000000000000e+06	6.251612500000000000e+06	6.155062500000000000e+06
4.795109999999999673e+01	7.351840000000000000e+05	1.503296000000000000e+06	2.296448000000000000e+06	3.533550000000000000e+06	4.835440500000000000e+06	6.339073000000000000e+06	6.522172500000000000e+06	8.193084000000000000e+06	7.836337000000000000e+06	9.705340000000000000e+06	8.665625000000000000e+06	1.420641700000000000e+07	1.200672200000000000e+07	9.245290000000000000e+06	8.119574000000000000e+06	9.262168000000000000e+06	8.895505000000000000e+06	7.292520000000000000e+06	6.439604500000000000e+06	6.908954500000000000e+06	7.323653500000000000e+06	5.575535000000000000e+06	7.455719500000000000e+06	6.302858000000000000e+06	5.870876000000000000e+06	4.969844000000000000e+06	5.209995000000000000e+06	5.302828000000000000e+06	5.007823500000000000e+06	5.536758000000000000e+06	4.920818000000000000e+06	5.736610000000000000e+06	7.416717000000000000e+06	5.146928500000000000e+06	5.133316500000000000e+06	5.775839500000000000e+06	4.552624000000000000e+06	6.724991000000000000e+06	6.338719500000000000e+06	5.216953500000000000e+06	5.018908500000000000e+06	6.092835500000000000e+06	5.783866000000000000e+06	6.460135000000000000e+06	5.524833500000000000e+06	6.104845500000000000e+06	4.946860000000000000e+06	6.493229000000000000e+06	5.490678000000000000e+06
4.795190000000000197e+01	7.107040000000000000e+05	1.466144000000000000e+06	2.528256000000000000e+06	3.400732500000000000e+06	4.254206000000000000e+06	6.244079500000000000e+06	8.909003000000000000e+06	6.590571500000000000e+06	7.794085500000000000e+06	8.557846000000000000e+06	1.245825900000000000e+07	1.260374400000000000e+07	8.696480000000000000e+06	1.071710400000000000e+07	1.213205200000000000e+07	8.064296500000000000e+06	8.043181500000000000e+06	7.862733000000000000e+06	7.145306500000000000e+06	7.222779000000000000e+06	6.596658000000000000e+06	6.473095500000000000e+06	6.783875500000000000e+06	5.815358000000000000e+06	5.166579000000000000e+06	5.875031000000000000e+06	5.769315000000000000e+06	5.336606000000000000e+06	4.857680000000000000e+06	4.416445500000000000e+06	5.663874000000000000e+06	5.648837500000000000e+06	4.774885500000000000e+06	5.605770500000000000e+06	5.717337500000000000e+06	5.345481500000000000e+06	4.310090000000000000e+06	4.706415000000000000e+06	6.726292000000000000e+06	5.396306500000000000e+06	5.498941000000000000e+06	4.807645500000000000e+06	6.020295000000000000e+06	5.434049500000000000e+06	5.334194500000000000e+06	6.008284000000000000e+06	4.959049500000000000e+06	5.877240000000000000e+06	6.088684500000000000e+06
4.795270000000000010e+01	7.207520000000000000e+05	1.488000000000000000e+06	2.381888000000000000e+06	3.521481299999999814e+06	4.823468500000000000e+06	6.523130500000000000e+06	7.323804500000000000e+06	6.140373000000000000e+06	7.443639000000000000e+06	9.591665000000000000e+06	9.601853000000000000e+06	1.104898000000000000e+07	7.878179000000000000e+06	1.019055100000000000e+07	1.028458700000000000e+07	7.767911000000000000e+06	8.755357000000000000e+06	8.062986500000000000e+06	7.342669000000000000e+06	6.709906000000000000e+06	6.167437500000000000e+06	7.472137500000000000e+06	5.344192500000000000e+06	6.218661000000000000e+06	5.462677000000000000e+06	6.108844000000000000e+06	4.872367500000000000e+06	5.359012000000000000e+06	5.660446000000000000e+06	5.906250000000000000e+06	4.634047000000000000e+06	5.894297000000000000e+06	5.861625000000000000e+06	6.994049500000000000e+06	5.127599000000000000e+06	4.961611000000000000e+06	5.199767000000000000e+06	6.097234500000000000e+06	6.232847000000000000e+06	7.073580500000000000e+06	4.666191500000000000e+06	4.795973500000000000e+06	5.599401000000000000e+06	5.199031500000000000e+06	5.264682000000000000e+06	5.417792500000000000e+06	5.834878500000000000e+06	5.085892000000000000e+06	6.052357500000000000e+06
4.795349999999999824e+01	7.209600000000000000e+05	1.342272000000000000e+06	2.389056000000000000e+06	3.279924299999999814e+06	4.098451799999999814e+06	6.629865000000000000e+06	7.366078000000000000e+06	6.947295500000000000e+06	8.482907000000000000e+06	8.725254000000000000e+06	1.093425100000000000e+07	1.027184000000000000e+07	9.015624000000000000e+06	1.179460200000000000e+07	1.020645400000000000e+07	9.909091000000000000e+06	6.679415000000000000e+06	7.674601500000000000e+06	6.666834000000000000e+06	5.846919500000000000e+06	6.149578000000000000e+06	6.131953000000000000e+06	5.524317500000000000e+06	4.930328500000000000e+06	5.066066500000000000e+06	7.031998000000000000e+06	5.414872500000000000e+06	6.181734500000000000e+06	5.250407500000000000e+06	4.293164000000000000e+06	5.745825500000000000e+06	5.526166000000000000e+06	5.647719000000000000e+06	5.823556000000000000e+06	5.559809500000000000e+06	6.532075000000000000e+06	5.800734500000000000e+06	5.598336000000000000e+06	6.303272000000000000e+06	5.049272500000000000e+06	5.568259500000000000e+06	5.619774500000000000e+06	4.065378500000000000e+06	5.548810000000000000e+06	5.189627500000000000e+06	7.098832000000000000e+06	7.640967000000000000e+06	5.448316500000000000e+06	5.098081500000000000e+06
4.795430000000000348e+01	7.250080000000000000e+05	1.402336000000000000e+06	2.280861799999999814e+06	4.572487500000000000e+06	4.811377000000000000e+06	7.389814000000000000e+06	6.564325500000000000e+06	6.771796500000000000e+06	8.887556000000000000e+06	1.025484800000000000e+07	6.655396500000000000e+06	1.068785600000000000e+07	1.456468000000000000e+07	1.024435400000000000e+07	1.021266700000000000e+07	9.794260000000000000e+06	8.786258000000000000e+06	7.407678000000000000e+06	6.015132000000000000e+06	5.816899500000000000e+06	7.115056000000000000e+06	5.832886000000000000e+06	6.100047000000000000e+06	4.918300500000000000e+06	6.522079000000000000e+06	4.664042500000000000e+06	4.783757000000000000e+06	5.263307500000000000e+06	5.013478500000000000e+06	4.950234500000000000e+06	4.756915500000000000e+06	6.303279500000000000e+06	5.179482000000000000e+06	5.799932000000000000e+06	6.003572000000000000e+06	5.409518000000000000e+06	5.575400500000000000e+06	6.255522000000000000e+06	5.774615000000000000e+06	5.136060000000000000e+06	4.799168000000000000e+06	4.901020500000000000e+06	4.970767500000000000e+06	4.878115000000000000e+06	5.050834000000000000e+06	4.634064000000000000e+06	5.369749000000000000e+06	5.436368500000000000e+06	5.557056000000000000e+06
4.795510000000000161e+01	7.258400000000000000e+05	1.357760000000000000e+06	2.485999799999999814e+06	3.775225799999999814e+06	4.727454000000000000e+06	5.882131500000000000e+06	8.469165000000000000e+06	9.379983000000000000e+06	9.588449000000000000e+06	9.209088000000000000e+06	8.659629000000000000e+06	1.551344800000000000e+07	8.816730000000000000e+06	6.803704000000000000e+06	7.474204000000000000e+06	7.320190000000000000e+06	6.734160000000000000e+06	6.873830500000000000e+06	6.965984000000000000e+06	6.685793500000000000e+06	6.167437500000000000e+06	5.994372500000000000e+06	5.440187000000000000e+06	6.393309500000000000e+06	6.610648000000000000e+06	5.833107500000000000e+06	5.099370000000000000e+06	4.975855500000000000e+06	6.001356000000000000e+06	6.234609500000000000e+06	6.272254000000000000e+06	5.152432500000000000e+06	5.809650000000000000e+06	6.276521500000000000e+06	6.488408500000000000e+06	6.392612500000000000e+06	9.197598000000000000e+06	6.220347000000000000e+06	4.811084000000000000e+06	5.934250000000000000e+06	5.504717500000000000e+06	4.620662000000000000e+06	4.924680000000000000e+06	7.297015000000000000e+06	4.767704500000000000e+06	5.520028000000000000e+06	6.366507000000000000e+06	6.662553500000000000e+06	6.680536000000000000e+06
4.795589999999999975e+01	7.422400000000000000e+05	1.515264000000000000e+06	2.437773799999999814e+06	3.630280000000000000e+06	4.505735000000000000e+06	7.448992000000000000e+06	8.143502000000000000e+06	8.216452500000000000e+06	8.385848500000000000e+06	8.808838000000000000e+06	1.055606700000000000e+07	1.318202600000000000e+07	1.018926400000000000e+07	1.054995600000000000e+07	9.166120000000000000e+06	8.838622000000000000e+06	8.341726000000000000e+06	6.813100000000000000e+06	6.678900500000000000e+06	6.776336000000000000e+06	6.215181500000000000e+06	6.491025000000000000e+06	5.542174000000000000e+06	6.290950000000000000e+06	6.267605000000000000e+06	4.777954500000000000e+06	6.738169000000000000e+06	4.897040000000000000e+06	5.186818500000000000e+06	4.645195500000000000e+06	5.739980000000000000e+06	6.104507500000000000e+06	4.792210500000000000e+06	5.935210500000000000e+06	5.337753000000000000e+06	7.044018500000000000e+06	7.066045000000000000e+06	4.571343000000000000e+06	4.764134000000000000e+06	5.569881500000000000e+06	5.545153500000000000e+06	5.888461000000000000e+06	5.126428000000000000e+06	6.379963500000000000e+06	5.490077000000000000e+06	5.701691000000000000e+06	6.282026000000000000e+06	5.768500500000000000e+06	5.756311000000000000e+06
8.789879999999999427e+01	8.993440000000000000e+05	1.907744000000000000e+06	2.166206799999999814e+06	2.971810000000000000e+06	4.673700500000000000e+06	5.484368000000000000e+06	7.564800000000000000e+06	8.766086000000000000e+06	1.056699500000000000e+07	1.335654400000000000e+07	1.514128200000000000e+07	1.256161300000000000e+07	9.093786000000000000e+06	8.975796000000000000e+06	8.963024000000000000e+06	1.689010600000000000e+07	7.489280500000000000e+06	7.965769000000000000e+06	6.702794000000000000e+06	6.951151500000000000e+06	7.311628000000000000e+06	6.389304000000000000e+06	6.753914500000000000e+06	6.495548500000000000e+06	5.539539500000000000e+06	5.599294500000000000e+06	4.185607500000000000e+06	4.778704000000000000e+06	6.671173500000000000e+06	4.926797000000000000e+06	5.149019000000000000e+06	5.806524500000000000e+06	5.798100000000000000e+06	6.799888000000000000e+06	5.618270000000000000e+06	8.480715000000000000e+06	5.517451000000000000e+06	7.746238500000000000e+06	5.968519000000000000e+06	5.899465500000000000e+06	4.348134000000000000e+06	4.953660500000000000e+06	3.863515000000000000e+06	4.505545000000000000e+06	4.704197000000000000e+06	4.242142500000000000e+06	5.496591500000000000e+06	4.433576000000000000e+06	3.908043299999999814e+06
8.790019999999999811e+01	8.969440000000000000e+05	1.955040000000000000e+06	3.493720500000000000e+06	4.101202500000000000e+06	5.854007500000000000e+06	7.484807500000000000e+06	7.613095000000000000e+06	8.145879000000000000e+06	8.700442000000000000e+06	9.131474000000000000e+06	1.221245200000000000e+07	1.135040000000000000e+07	1.042399200000000000e+07	9.837842000000000000e+06	1.949252200000000000e+07	1.278881700000000000e+07	1.007094800000000000e+07	8.329667500000000000e+06	6.954037000000000000e+06	6.390053500000000000e+06	6.614398000000000000e+06	6.514811500000000000e+06	6.927688000000000000e+06	6.748500000000000000e+06	5.498152000000000000e+06	5.940910500000000000e+06	5.182339000000000000e+06	5.116823000000000000e+06	6.191776000000000000e+06	5.524922000000000000e+06	6.997774500000000000e+06	5.386103500000000000e+06	6.353077500000000000e+06	7.123451500000000000e+06	5.939394000000000000e+06	6.101717000000000000e+06	6.193453000000000000e+06	5.175884000000000000e+06	5.633648000000000000e+06	7.611408500000000000e+06	6.123503000000000000e+06	6.034359500000000000e+06	5.731902500000000000e+06	4.734836500000000000e+06	4.553856500000000000e+06	4.884035500000000000e+06	5.768500500000000000e+06	5.526763500000000000e+06	4.626917500000000000e+06
8.790170000000000528e+01	9.051040000000000000e+05	1.835904000000000000e+06	2.717248000000000000e+06	3.811433000000000000e+06	4.979103000000000000e+06	6.879267500000000000e+06	7.576964000000000000e+06	9.286508000000000000e+06	9.274339000000000000e+06	1.188641500000000000e+07	1.387483200000000000e+07	1.038643600000000000e+07	2.054639600000000000e+07	9.454524000000000000e+06	1.485283300000000000e+07	9.431393000000000000e+06	1.105733700000000000e+07	8.026621000000000000e+06	7.193213500000000000e+06	7.801961000000000000e+06	7.210425000000000000e+06	6.437116500000000000e+06	5.866112000000000000e+06	6.724323500000000000e+06	6.243836500000000000e+06	6.318700500000000000e+06	5.248824500000000000e+06	5.359012000000000000e+06	5.429518000000000000e+06	6.498633000000000000e+06	5.704674500000000000e+06	6.641880500000000000e+06	5.335638000000000000e+06	6.270645000000000000e+06	6.272186500000000000e+06	6.316954000000000000e+06	4.939801500000000000e+06	5.698115500000000000e+06	6.326747000000000000e+06	5.650659500000000000e+06	5.192436500000000000e+06	5.228183000000000000e+06	5.628205500000000000e+06	5.216326000000000000e+06	5.426569500000000000e+06	5.451946500000000000e+06	4.469903000000000000e+06	4.741570500000000000e+06	4.620883000000000000e+06
8.790319999999999823e+01	9.037440000000000000e+05	1.924896000000000000e+06	2.810496000000000000e+06	4.934912000000000000e+06	5.236857500000000000e+06	6.493363500000000000e+06	8.216005500000000000e+06	9.578851000000000000e+06	9.256231000000000000e+06	1.156998800000000000e+07	8.395836000000000000e+06	1.342903500000000000e+07	1.390258400000000000e+07	9.383026000000000000e+06	1.147449600000000000e+07	9.376999000000000000e+06	8.134667000000000000e+06	8.135475000000000000e+06	7.779088000000000000e+06	6.269370500000000000e+06	7.299841000000000000e+06	6.437116500000000000e+06	6.189929500000000000e+06	7.320317000000000000e+06	5.782188500000000000e+06	6.942162000000000000e+06	6.887734000000000000e+06	5.139229000000000000e+06	7.861243000000000000e+06	4.803398500000000000e+06	7.705525000000000000e+06	6.081280500000000000e+06	6.387727500000000000e+06	5.658777000000000000e+06	7.306038000000000000e+06	7.457060000000000000e+06	5.101645000000000000e+06	6.543019000000000000e+06	6.297521000000000000e+06	5.575659500000000000e+06	6.834597500000000000e+06	5.783297500000000000e+06	4.918919000000000000e+06	4.425258500000000000e+06	5.524833500000000000e+06	4.281857000000000000e+06	4.385301000000000000e+06	4.415473000000000000e+06	4.596745500000000000e+06
8.790460000000000207e+01	9.297120000000000000e+05	1.845888000000000000e+06	2.771776000000000000e+06	4.566453000000000000e+06	5.206808000000000000e+06	7.104833000000000000e+06	9.566110000000000000e+06	1.061385300000000000e+07	1.067612500000000000e+07	1.165954300000000000e+07	1.221844700000000000e+07	1.050681200000000000e+07	8.907158000000000000e+06	1.205763900000000000e+07	9.907543000000000000e+06	1.181504800000000000e+07	1.152011700000000000e+07	6.970805500000000000e+06	8.634246000000000000e+06	6.745954000000000000e+06	7.550110500000000000e+06	8.506800000000000000e+06	5.926034000000000000e+06	6.098259500000000000e+06	6.403710500000000000e+06	6.132920000000000000e+06	5.929832000000000000e+06	5.161860500000000000e+06	5.677756500000000000e+06	6.011836000000000000e+06	6.436156500000000000e+06	7.080159500000000000e+06	6.503343000000000000e+06	6.988173000000000000e+06	6.441733500000000000e+06	5.810937500000000000e+06	5.887428000000000000e+06	7.229635000000000000e+06	5.627662000000000000e+06	5.436869000000000000e+06	6.077175000000000000e+06	5.438627000000000000e+06	5.328406500000000000e+06	4.889453500000000000e+06	5.362946000000000000e+06	3.816294500000000000e+06	5.732173500000000000e+06	6.275991500000000000e+06	4.813983000000000000e+06
8.790609999999999502e+01	8.723680000000000000e+05	1.958912000000000000e+06	2.783680000000000000e+06	5.043651500000000000e+06	4.793539000000000000e+06	8.576700000000000000e+06	1.041615800000000000e+07	1.246208700000000000e+07	9.775563000000000000e+06	9.681459000000000000e+06	7.603495000000000000e+06	1.895954400000000000e+07	1.271090600000000000e+07	1.081299300000000000e+07	1.326222600000000000e+07	9.709889000000000000e+06	1.314568800000000000e+07	7.116510500000000000e+06	8.496618000000000000e+06	9.413279000000000000e+06	6.626423500000000000e+06	8.835750000000000000e+06	8.097363000000000000e+06	5.718892500000000000e+06	6.161061500000000000e+06	7.367864500000000000e+06	4.528987500000000000e+06	6.632560000000000000e+06	6.255480500000000000e+06	5.483789000000000000e+06	7.384149500000000000e+06	5.713149500000000000e+06	5.699809500000000000e+06	7.946993000000000000e+06	6.009523000000000000e+06	5.828370500000000000e+06	5.794962500000000000e+06	6.543019000000000000e+06	5.504418000000000000e+06	5.332631500000000000e+06	5.458505000000000000e+06	5.888461000000000000e+06	3.955805299999999814e+06	5.416870000000000000e+06	4.426841000000000000e+06	4.571656000000000000e+06	5.472454000000000000e+06	4.330871000000000000e+06	5.587348500000000000e+06
8.790760000000000218e+01	9.712640000000000000e+05	1.938976000000000000e+06	2.836544000000000000e+06	3.744994500000000000e+06	5.200822000000000000e+06	6.748696000000000000e+06	6.968152500000000000e+06	9.239536000000000000e+06	1.791997400000000000e+07	1.146228400000000000e+07	1.004574600000000000e+07	9.043052000000000000e+06	8.335489500000000000e+06	1.034024300000000000e+07	1.604274200000000000e+07	1.080453300000000000e+07	8.682607000000000000e+06	8.979158000000000000e+06	6.774595000000000000e+06	6.456363000000000000e+06	6.757392000000000000e+06	6.377351000000000000e+06	6.963761000000000000e+06	6.092245500000000000e+06	5.983450000000000000e+06	5.419383000000000000e+06	6.538822500000000000e+06	6.170588000000000000e+06	5.799048500000000000e+06	5.378320500000000000e+06	5.985717000000000000e+06	5.485314500000000000e+06	6.035106000000000000e+06	7.852968000000000000e+06	6.412445000000000000e+06	6.625282500000000000e+06	5.240285500000000000e+06	6.795341000000000000e+06	6.038944000000000000e+06	6.587871500000000000e+06	5.868987500000000000e+06	5.222464000000000000e+06	7.173750000000000000e+06	5.136039500000000000e+06	4.987326000000000000e+06	4.798820500000000000e+06	4.089134000000000000e+06	4.312768000000000000e+06	5.098081500000000000e+06
8.790900000000000603e+01	9.395680000000000000e+05	1.936672000000000000e+06	2.666752000000000000e+06	4.494040500000000000e+06	6.273502000000000000e+06	7.122622000000000000e+06	8.264180500000000000e+06	8.982246000000000000e+06	1.002327800000000000e+07	9.143653000000000000e+06	1.633554800000000000e+07	9.307876000000000000e+06	1.668925700000000000e+07	1.108224800000000000e+07	1.180924700000000000e+07	1.136128300000000000e+07	8.901588000000000000e+06	7.092145500000000000e+06	6.690967000000000000e+06	7.391807500000000000e+06	7.466647500000000000e+06	5.354283000000000000e+06	5.632177000000000000e+06	5.478089000000000000e+06	6.084081000000000000e+06	6.756261500000000000e+06	6.118005000000000000e+06	6.582005500000000000e+06	6.347921000000000000e+06	5.618672000000000000e+06	6.910094500000000000e+06	5.882625000000000000e+06	6.139171500000000000e+06	6.376540500000000000e+06	7.627278500000000000e+06	5.694486500000000000e+06	5.869997000000000000e+06	7.347119500000000000e+06	6.197635000000000000e+06	5.488756500000000000e+06	5.151885000000000000e+06	5.999460500000000000e+06	6.106939500000000000e+06	5.714995000000000000e+06	4.889178000000000000e+06	4.514694500000000000e+06	5.931670000000000000e+06	4.989342000000000000e+06	6.330301000000000000e+06
8.791049999999999898e+01	9.170400000000000000e+05	1.825056000000000000e+06	2.840128000000000000e+06	4.566453000000000000e+06	6.387354500000000000e+06	7.538056000000000000e+06	8.282246000000000000e+06	9.479300000000000000e+06	9.237882000000000000e+06	1.118717200000000000e+07	9.985792000000000000e+06	1.215787500000000000e+07	1.153125400000000000e+07	1.141726200000000000e+07	1.005138400000000000e+07	1.141567700000000000e+07	7.970187500000000000e+06	8.930428000000000000e+06	6.876263000000000000e+06	7.801961000000000000e+06	7.502485500000000000e+06	7.148925000000000000e+06	6.687880500000000000e+06	6.525739000000000000e+06	5.551364500000000000e+06	6.246832000000000000e+06	5.359560000000000000e+06	6.226997500000000000e+06	6.318954000000000000e+06	7.437070500000000000e+06	7.249590500000000000e+06	5.870836500000000000e+06	5.688259500000000000e+06	9.594076000000000000e+06	6.132161500000000000e+06	6.392612500000000000e+06	5.373154000000000000e+06	6.056080000000000000e+06	5.921569000000000000e+06	5.494534500000000000e+06	5.076674000000000000e+06	5.829985000000000000e+06	4.515192500000000000e+06	5.439891000000000000e+06	5.888906000000000000e+06	4.480767500000000000e+06	5.840913000000000000e+06	6.390644500000000000e+06	5.677985000000000000e+06
8.791200000000000614e+01	1.103680000000000000e+06	1.990656000000000000e+06	2.924544000000000000e+06	4.898585000000000000e+06	5.164906500000000000e+06	7.027628500000000000e+06	8.318136500000000000e+06	8.590352000000000000e+06	1.044651800000000000e+07	9.508081000000000000e+06	9.680032000000000000e+06	1.069989300000000000e+07	1.051417900000000000e+07	9.239312000000000000e+06	1.226346700000000000e+07	8.693330000000000000e+06	9.230303000000000000e+06	7.134572000000000000e+06	7.528084500000000000e+06	8.055504000000000000e+06	7.657266500000000000e+06	7.442135000000000000e+06	6.567917000000000000e+06	7.001331000000000000e+06	5.865082000000000000e+06	6.420634500000000000e+06	5.182339000000000000e+06	5.251935500000000000e+06	5.672102000000000000e+06	5.871094000000000000e+06	6.430428500000000000e+06	6.560177500000000000e+06	6.399277500000000000e+06	6.941160500000000000e+06	7.130890000000000000e+06	6.851909000000000000e+06	5.193995000000000000e+06	7.088935000000000000e+06	4.799464000000000000e+06	5.517647000000000000e+06	4.226826500000000000e+06	5.917524000000000000e+06	4.999572000000000000e+06	4.746175000000000000e+06	5.548042500000000000e+06	4.861114500000000000e+06	4.711519500000000000e+06	6.402834000000000000e+06	6.287939500000000000e+06
[truncated: 130 more columns]
