# Supplementary material for: Otolith microchemistry and diadromy in Patagonian river fishes
Source: PeerJ. 2019 Jan 3;7:e6149. doi: 10.7717/peerj.6149 (PMC6321752; doi:10.7717/peerj.6149)
Supplement: Supplemental Information 3 — Raw data. This archive contains the raw data used to generate the analyses reported in the paper cited above. The python script provided allows to convert from the isotopic intensities measured by LA-ICP-MS to molar concentrations of Sr:Ca. [file peerj-07-6149-s003.zip › Dataset S1/Alo_etAl_scripts/samples/319.txt]

4.794870000000000232e+01	7.322720000000000000e+05	1.149184000000000000e+06	2.168576000000000000e+06	2.867753500000000000e+06	4.271834500000000000e+06	5.589763500000000000e+06	8.064686500000000000e+06	8.813248000000000000e+06	8.981805000000000000e+06	6.741930000000000000e+06	8.876545000000000000e+06	1.071048800000000000e+07	6.389449000000000000e+06	8.562675000000000000e+06	9.987774000000000000e+06	1.686350800000000000e+07	1.074192100000000000e+07	7.558604000000000000e+06	4.750035000000000000e+06	6.530125000000000000e+06	5.947748500000000000e+06	9.218681000000000000e+06	6.540018500000000000e+06	1.248563200000000000e+07	4.945768000000000000e+06	5.870967000000000000e+06	1.113082700000000000e+07	7.591386500000000000e+06	9.980405000000000000e+06	1.304551100000000000e+07	1.249630300000000000e+07	6.098875000000000000e+06	1.178501500000000000e+07	1.010437600000000000e+07	2.072537200000000000e+07	1.126676400000000000e+07	9.165331000000000000e+06	5.816492000000000000e+06	7.912863000000000000e+06	1.289175200000000000e+07	7.924762000000000000e+06	1.829245600000000000e+07	1.067553900000000000e+07	7.432527500000000000e+06	1.702383400000000000e+07	1.401618300000000000e+07	8.513751000000000000e+06	7.945486000000000000e+06	9.105802000000000000e+06
4.794950000000000045e+01	6.939040000000000000e+05	1.202336000000000000e+06	2.123904000000000000e+06	3.497861500000000000e+06	4.833494000000000000e+06	7.711580000000000000e+06	7.053624500000000000e+06	6.766542000000000000e+06	1.135597000000000000e+07	8.337290000000000000e+06	9.900249000000000000e+06	9.682191000000000000e+06	7.622746000000000000e+06	2.205295000000000000e+07	1.350176800000000000e+07	1.001815800000000000e+07	8.101346000000000000e+06	1.317321500000000000e+07	2.099200000000000000e+07	7.712445000000000000e+06	7.340629000000000000e+06	1.414360700000000000e+07	1.228139600000000000e+07	1.064044500000000000e+07	1.029328200000000000e+07	1.056068300000000000e+07	7.025267000000000000e+06	7.889164000000000000e+06	9.364813000000000000e+06	9.542087000000000000e+06	9.316588000000000000e+06	1.213712500000000000e+07	7.834447500000000000e+06	6.569314500000000000e+06	8.630622000000000000e+06	1.097221800000000000e+07	9.952198000000000000e+06	1.510366800000000000e+07	1.212643800000000000e+07	1.028398500000000000e+07	1.327764500000000000e+07	7.410153500000000000e+06	7.613577000000000000e+06	7.915410000000000000e+06	9.338038000000000000e+06	7.618678000000000000e+06	1.668704000000000000e+07	9.576374000000000000e+06	1.402197200000000000e+07
4.795029999999999859e+01	7.127680000000000000e+05	1.247520000000000000e+06	2.256704000000000000e+06	3.226958000000000000e+06	4.737874500000000000e+06	6.269134000000000000e+06	7.390565000000000000e+06	1.086596800000000000e+07	7.079287500000000000e+06	1.026869200000000000e+07	7.131550000000000000e+06	7.042117500000000000e+06	8.166745000000000000e+06	8.071127500000000000e+06	6.931452500000000000e+06	5.770040000000000000e+06	9.259640000000000000e+06	6.574545000000000000e+06	8.592453000000000000e+06	6.880464000000000000e+06	8.613832000000000000e+06	6.139777000000000000e+06	1.181205100000000000e+07	1.006351200000000000e+07	1.112672000000000000e+07	6.769189500000000000e+06	8.686712000000000000e+06	1.130826700000000000e+07	6.951151500000000000e+06	5.810785000000000000e+06	1.352229000000000000e+07	6.414367500000000000e+06	1.386033000000000000e+07	6.370197000000000000e+06	9.774953000000000000e+06	9.481226000000000000e+06	1.211078100000000000e+07	8.995118000000000000e+06	8.589721000000000000e+06	1.180619200000000000e+07	7.894887000000000000e+06	1.102746800000000000e+07	1.553331400000000000e+07	1.542756300000000000e+07	1.397728600000000000e+07	1.257102400000000000e+07	9.116370000000000000e+06	8.065058500000000000e+06	1.027436000000000000e+07
4.795109999999999673e+01	7.155680000000000000e+05	1.185792000000000000e+06	2.149888000000000000e+06	3.433091799999999814e+06	4.492917000000000000e+06	6.581618000000000000e+06	7.234240000000000000e+06	6.754514000000000000e+06	9.495210000000000000e+06	6.567917000000000000e+06	1.027602700000000000e+07	7.992073000000000000e+06	1.393356700000000000e+07	1.398788500000000000e+07	2.094499200000000000e+07	9.382131000000000000e+06	6.421339500000000000e+06	8.729631000000000000e+06	9.859443000000000000e+06	7.219168500000000000e+06	9.946994000000000000e+06	5.679715000000000000e+06	5.723110000000000000e+06	8.188598000000000000e+06	5.623131000000000000e+06	5.696332500000000000e+06	8.951812000000000000e+06	9.146164000000000000e+06	2.105841000000000000e+07	1.829704400000000000e+07	9.292234000000000000e+06	1.063192800000000000e+07	6.736044000000000000e+06	1.067159600000000000e+07	8.342743000000000000e+06	1.573373200000000000e+07	1.123301900000000000e+07	6.807300500000000000e+06	1.063334000000000000e+07	9.241072000000000000e+06	1.172868600000000000e+07	8.223919500000000000e+06	1.120412200000000000e+07	1.190059300000000000e+07	8.626422000000000000e+06	8.422806000000000000e+06	7.814101000000000000e+06	1.170520200000000000e+07	9.226770000000000000e+06
4.795190000000000197e+01	8.080800000000000000e+05	1.199360000000000000e+06	2.195392000000000000e+06	3.279904299999999814e+06	6.010412000000000000e+06	6.202962500000000000e+06	9.322502000000000000e+06	7.639303000000000000e+06	7.852411500000000000e+06	8.631387000000000000e+06	7.283120000000000000e+06	8.292704000000000000e+06	8.874040000000000000e+06	1.421244000000000000e+07	1.515645900000000000e+07	8.654999000000000000e+06	1.465518200000000000e+07	6.791790500000000000e+06	8.945703000000000000e+06	1.051112100000000000e+07	7.980336000000000000e+06	1.355344500000000000e+07	9.520615000000000000e+06	1.164639200000000000e+07	1.247545700000000000e+07	5.919262000000000000e+06	6.296964000000000000e+06	7.937701500000000000e+06	9.733011000000000000e+06	9.398012000000000000e+06	1.779406000000000000e+07	9.940075000000000000e+06	8.677620000000000000e+06	1.003808400000000000e+07	1.045225900000000000e+07	8.958202000000000000e+06	9.610548000000000000e+06	1.081862400000000000e+07	9.750429000000000000e+06	9.659546000000000000e+06	9.258382000000000000e+06	8.302465500000000000e+06	9.588622000000000000e+06	6.491188000000000000e+06	7.456063000000000000e+06	1.104709500000000000e+07	1.193394000000000000e+07	6.692007500000000000e+06	8.530474000000000000e+06
4.795270000000000010e+01	7.003360000000000000e+05	1.232096000000000000e+06	2.340672000000000000e+06	3.733351500000000000e+06	5.144227000000000000e+06	5.403378000000000000e+06	7.980511500000000000e+06	8.301571500000000000e+06	9.000150000000000000e+06	9.027111000000000000e+06	7.719187000000000000e+06	9.730013000000000000e+06	9.508625000000000000e+06	1.020124800000000000e+07	8.706242000000000000e+06	1.142381700000000000e+07	7.513565500000000000e+06	7.649072500000000000e+06	5.062308000000000000e+06	8.758120000000000000e+06	5.792480000000000000e+06	9.359858000000000000e+06	6.722934000000000000e+06	8.533902000000000000e+06	7.319952000000000000e+06	9.210337000000000000e+06	8.861120000000000000e+06	8.301854000000000000e+06	8.881839000000000000e+06	5.612321500000000000e+06	1.072861600000000000e+07	1.171226500000000000e+07	1.247080500000000000e+07	5.996188500000000000e+06	9.289726000000000000e+06	1.017266600000000000e+07	1.070226800000000000e+07	1.258724000000000000e+07	9.920006000000000000e+06	1.435313900000000000e+07	1.392366200000000000e+07	1.434999700000000000e+07	8.279763000000000000e+06	8.068066000000000000e+06	1.172118200000000000e+07	1.349572300000000000e+07	7.564590500000000000e+06	1.372596000000000000e+07	1.188493800000000000e+07
4.795349999999999824e+01	7.525280000000000000e+05	1.099680000000000000e+06	2.093056000000000000e+06	3.268196500000000000e+06	4.881244000000000000e+06	5.734116500000000000e+06	7.655476000000000000e+06	8.524092000000000000e+06	8.220750000000000000e+06	7.887157000000000000e+06	7.161936500000000000e+06	1.141412300000000000e+07	1.322023200000000000e+07	1.119040500000000000e+07	8.730286000000000000e+06	7.426299000000000000e+06	6.205268500000000000e+06	7.214340000000000000e+06	8.580678000000000000e+06	5.769494000000000000e+06	5.206639000000000000e+06	1.075206400000000000e+07	9.301165000000000000e+06	1.006945700000000000e+07	7.373734000000000000e+06	6.479899000000000000e+06	1.272599700000000000e+07	9.668185000000000000e+06	7.771941000000000000e+06	1.296747000000000000e+07	7.566623000000000000e+06	8.392440000000000000e+06	1.142078000000000000e+07	6.515075500000000000e+06	9.122076000000000000e+06	8.934177000000000000e+06	1.339160300000000000e+07	8.131941000000000000e+06	1.213247700000000000e+07	1.471685000000000000e+07	1.161492200000000000e+07	1.163655800000000000e+07	8.069818000000000000e+06	8.507960000000000000e+06	9.555235000000000000e+06	1.151874700000000000e+07	1.131916200000000000e+07	8.550778000000000000e+06	1.146711200000000000e+07
4.795430000000000348e+01	8.387360000000000000e+05	1.202240000000000000e+06	2.274304000000000000e+06	3.521392799999999814e+06	4.875275000000000000e+06	6.918120500000000000e+06	1.023135100000000000e+07	7.964302500000000000e+06	1.274508300000000000e+07	1.258383300000000000e+07	7.295105000000000000e+06	6.554884000000000000e+06	1.089326100000000000e+07	7.816260000000000000e+06	6.311725000000000000e+06	1.219393700000000000e+07	1.107813800000000000e+07	5.505807500000000000e+06	7.602411000000000000e+06	6.030912500000000000e+06	7.956448500000000000e+06	1.431424500000000000e+07	7.588311500000000000e+06	6.385622500000000000e+06	8.860459000000000000e+06	9.059550000000000000e+06	1.338249200000000000e+07	1.064597300000000000e+07	9.594123000000000000e+06	1.071990000000000000e+07	1.818034200000000000e+07	8.762980000000000000e+06	1.215507000000000000e+07	1.397101800000000000e+07	7.683639000000000000e+06	1.591992600000000000e+07	9.817926000000000000e+06	7.889066000000000000e+06	9.290977000000000000e+06	1.080568400000000000e+07	8.738079000000000000e+06	9.351266000000000000e+06	1.239301200000000000e+07	7.689112000000000000e+06	9.368412000000000000e+06	1.290350000000000000e+07	9.037334000000000000e+06	1.770732800000000000e+07	1.509375500000000000e+07
4.795510000000000161e+01	7.358080000000000000e+05	1.137024000000000000e+06	2.096608000000000000e+06	3.385970500000000000e+06	4.695974000000000000e+06	6.347195000000000000e+06	8.172911500000000000e+06	8.524092000000000000e+06	7.230267500000000000e+06	7.269722000000000000e+06	1.320259200000000000e+07	7.907963500000000000e+06	9.218750000000000000e+06	7.973885000000000000e+06	1.378476300000000000e+07	9.681826000000000000e+06	7.525436000000000000e+06	7.757755500000000000e+06	1.414413000000000000e+07	1.303033300000000000e+07	1.278650100000000000e+07	1.498689700000000000e+07	6.570464000000000000e+06	6.195253500000000000e+06	1.095878700000000000e+07	1.063920800000000000e+07	7.236120000000000000e+06	8.629968000000000000e+06	1.041467100000000000e+07	7.066518500000000000e+06	7.548538500000000000e+06	1.487398000000000000e+07	6.147375000000000000e+06	8.825298000000000000e+06	1.236442700000000000e+07	9.192686000000000000e+06	9.415598000000000000e+06	9.803406000000000000e+06	1.583780400000000000e+07	8.131523000000000000e+06	8.140101000000000000e+06	8.965525000000000000e+06	1.245275600000000000e+07	7.585428000000000000e+06	7.058069000000000000e+06	1.330242300000000000e+07	9.834259000000000000e+06	9.186504000000000000e+06	1.247792700000000000e+07
4.795589999999999975e+01	7.481600000000000000e+05	1.137024000000000000e+06	2.155200000000000000e+06	3.592104299999999814e+06	4.421292000000000000e+06	7.200581000000000000e+06	6.806871500000000000e+06	1.084215200000000000e+07	1.078198000000000000e+07	1.015460100000000000e+07	6.713521000000000000e+06	1.336257700000000000e+07	8.094034500000000000e+06	7.227470000000000000e+06	1.043306400000000000e+07	1.127726700000000000e+07	7.057322000000000000e+06	7.244737500000000000e+06	8.339055000000000000e+06	1.238853900000000000e+07	7.974125000000000000e+06	1.086425100000000000e+07	5.436680500000000000e+06	9.444486000000000000e+06	1.104862200000000000e+07	8.294290000000000000e+06	7.199915500000000000e+06	7.075311500000000000e+06	6.927039000000000000e+06	7.222960000000000000e+06	8.502068000000000000e+06	8.465190000000000000e+06	7.555330000000000000e+06	9.772674000000000000e+06	1.107591700000000000e+07	1.255930900000000000e+07	1.201939900000000000e+07	1.157202200000000000e+07	8.408308000000000000e+06	9.617141000000000000e+06	1.199780000000000000e+07	7.645308500000000000e+06	7.523360500000000000e+06	8.471567000000000000e+06	1.305449900000000000e+07	1.710511600000000000e+07	7.941896000000000000e+06	1.201719400000000000e+07	1.217550500000000000e+07
8.789879999999999427e+01	1.141344000000000000e+06	1.904896000000000000e+06	3.068288000000000000e+06	4.704956000000000000e+06	9.816445000000000000e+06	1.043446600000000000e+07	1.198844400000000000e+07	1.025181200000000000e+07	1.343372600000000000e+07	1.152225800000000000e+07	9.216004000000000000e+06	1.355506700000000000e+07	9.127681000000000000e+06	1.304116500000000000e+07	1.216613800000000000e+07	1.902072400000000000e+07	1.185824800000000000e+07	9.677744000000000000e+06	1.300077800000000000e+07	9.548312000000000000e+06	1.086140700000000000e+07	9.307064000000000000e+06	1.295825600000000000e+07	8.676827000000000000e+06	1.312874400000000000e+07	1.705202400000000000e+07	1.738545200000000000e+07	3.660892400000000000e+07	1.615923300000000000e+07	1.333990400000000000e+07	1.235765600000000000e+07	1.646963000000000000e+07	1.177289000000000000e+07	9.060575000000000000e+06	9.769205000000000000e+06	2.011613200000000000e+07	1.334262200000000000e+07	1.339577100000000000e+07	1.435098700000000000e+07	1.112699000000000000e+07	1.281111700000000000e+07	1.509136100000000000e+07	1.734076400000000000e+07	1.581250100000000000e+07	1.445989300000000000e+07	1.701475000000000000e+07	1.943165400000000000e+07	2.529337800000000000e+07	1.184816300000000000e+07
8.790019999999999811e+01	1.130240000000000000e+06	1.848928000000000000e+06	3.276928000000000000e+06	4.846261000000000000e+06	6.930674000000000000e+06	8.264371500000000000e+06	8.925436000000000000e+06	1.095617800000000000e+07	1.221357500000000000e+07	1.221183800000000000e+07	9.512607000000000000e+06	1.045767900000000000e+07	1.238635900000000000e+07	1.098403800000000000e+07	1.238878300000000000e+07	1.093458400000000000e+07	1.429474400000000000e+07	1.003986000000000000e+07	1.653068700000000000e+07	1.713634000000000000e+07	1.056281400000000000e+07	1.086990800000000000e+07	1.231184100000000000e+07	1.484806100000000000e+07	6.510470500000000000e+06	1.781800600000000000e+07	1.553143700000000000e+07	1.189751200000000000e+07	1.398717900000000000e+07	1.486637900000000000e+07	1.345598100000000000e+07	1.890336000000000000e+07	1.660349000000000000e+07	1.327169600000000000e+07	1.578065500000000000e+07	1.033483400000000000e+07	1.294663000000000000e+07	2.084644800000000000e+07	1.383090200000000000e+07	1.340715100000000000e+07	1.067589100000000000e+07	1.132912200000000000e+07	1.562952900000000000e+07	2.117891800000000000e+07	2.123471400000000000e+07	1.278824500000000000e+07	1.449616400000000000e+07	1.069757900000000000e+07	1.378584100000000000e+07
8.790170000000000528e+01	1.165312000000000000e+06	1.828800000000000000e+06	3.274112000000000000e+06	5.052277000000000000e+06	6.846992000000000000e+06	8.757236000000000000e+06	1.056829200000000000e+07	1.055299600000000000e+07	1.228598800000000000e+07	1.628436900000000000e+07	1.701412400000000000e+07	1.045767900000000000e+07	1.103795700000000000e+07	1.166982800000000000e+07	9.524451000000000000e+06	1.212652400000000000e+07	1.806987200000000000e+07	8.415765000000000000e+06	1.224647100000000000e+07	2.064709000000000000e+07	2.102338800000000000e+07	8.245291500000000000e+06	9.502104000000000000e+06	8.253996000000000000e+06	2.144994800000000000e+07	1.245323800000000000e+07	1.234711100000000000e+07	1.201885600000000000e+07	1.244807800000000000e+07	1.293745500000000000e+07	1.346200900000000000e+07	1.024368500000000000e+07	1.539584000000000000e+07	1.157027700000000000e+07	1.365916400000000000e+07	1.528903000000000000e+07	1.487346700000000000e+07	1.204611400000000000e+07	1.349827100000000000e+07	9.726424000000000000e+06	1.116631900000000000e+07	1.492848800000000000e+07	1.211060500000000000e+07	1.454728600000000000e+07	1.633535900000000000e+07	2.145291800000000000e+07	1.232352700000000000e+07	1.446376500000000000e+07	1.530545000000000000e+07
8.790319999999999823e+01	1.110048000000000000e+06	1.913152000000000000e+06	3.289024000000000000e+06	4.675424000000000000e+06	7.091949500000000000e+06	1.028386800000000000e+07	9.996623000000000000e+06	1.354487200000000000e+07	1.221357500000000000e+07	2.197646800000000000e+07	1.312414400000000000e+07	1.001862800000000000e+07	1.221074300000000000e+07	2.329115600000000000e+07	9.921894000000000000e+06	1.565960000000000000e+07	1.382663000000000000e+07	6.302897500000000000e+06	1.011849300000000000e+07	1.240041100000000000e+07	7.621546000000000000e+06	1.180205200000000000e+07	1.081880300000000000e+07	7.236634500000000000e+06	1.436991700000000000e+07	1.186887500000000000e+07	9.107937000000000000e+06	9.455590000000000000e+06	1.565214700000000000e+07	1.779230200000000000e+07	1.608689600000000000e+07	1.168801500000000000e+07	1.328997000000000000e+07	1.290359400000000000e+07	1.497162400000000000e+07	1.402051000000000000e+07	1.665360400000000000e+07	1.115889200000000000e+07	1.454423700000000000e+07	1.424385600000000000e+07	1.075978000000000000e+07	1.832956200000000000e+07	1.351567900000000000e+07	1.647222000000000000e+07	1.156400900000000000e+07	1.080498700000000000e+07	1.242688100000000000e+07	1.107546800000000000e+07	1.832676600000000000e+07
8.790460000000000207e+01	1.112032000000000000e+06	1.952640000000000000e+06	3.269568000000000000e+06	5.046512000000000000e+06	7.534114500000000000e+06	1.155830300000000000e+07	1.198844400000000000e+07	1.196173000000000000e+07	1.410402400000000000e+07	9.459028000000000000e+06	1.191230800000000000e+07	1.039760100000000000e+07	8.922111000000000000e+06	7.979947500000000000e+06	9.699249000000000000e+06	1.049469000000000000e+07	7.099409000000000000e+06	1.707278000000000000e+07	8.433255000000000000e+06	1.120040200000000000e+07	1.392832400000000000e+07	1.887385600000000000e+07	1.100147500000000000e+07	9.700372000000000000e+06	1.833276000000000000e+07	7.118820000000000000e+06	1.308732200000000000e+07	2.429884400000000000e+07	1.869297400000000000e+07	1.233065900000000000e+07	1.218284100000000000e+07	2.574865000000000000e+07	1.219168800000000000e+07	1.625725500000000000e+07	8.306818000000000000e+06	1.680404600000000000e+07	1.390407800000000000e+07	1.426453400000000000e+07	1.263420200000000000e+07	1.148488600000000000e+07	1.218923900000000000e+07	2.009611600000000000e+07	1.517316800000000000e+07	1.349603400000000000e+07	1.365136900000000000e+07	1.439070200000000000e+07	1.134348100000000000e+07	1.595087800000000000e+07	1.675223600000000000e+07
8.790609999999999502e+01	1.127264000000000000e+06	1.975552000000000000e+06	3.298048000000000000e+06	5.017098000000000000e+06	6.613972000000000000e+06	9.454741000000000000e+06	1.055602600000000000e+07	1.469500100000000000e+07	9.156802000000000000e+06	1.218787000000000000e+07	1.001574300000000000e+07	1.126969500000000000e+07	1.119545600000000000e+07	1.993495600000000000e+07	2.395334600000000000e+07	9.791738000000000000e+06	1.025582100000000000e+07	1.034769500000000000e+07	1.008929100000000000e+07	1.191342700000000000e+07	1.118412800000000000e+07	1.487471000000000000e+07	1.120241400000000000e+07	9.819516000000000000e+06	9.244238000000000000e+06	9.258512000000000000e+06	1.364109700000000000e+07	1.408388400000000000e+07	1.078286900000000000e+07	1.368256300000000000e+07	1.509707700000000000e+07	1.708897600000000000e+07	1.171832800000000000e+07	1.324734900000000000e+07	1.501952400000000000e+07	1.071971500000000000e+07	1.187294200000000000e+07	1.712074400000000000e+07	1.792973600000000000e+07	9.774644000000000000e+06	1.195000000000000000e+07	2.266402600000000000e+07	1.484853200000000000e+07	1.138693500000000000e+07	1.461055700000000000e+07	2.168874400000000000e+07	9.481151000000000000e+06	1.359991700000000000e+07	2.022742600000000000e+07
8.790760000000000218e+01	1.109600000000000000e+06	1.930720000000000000e+06	3.314688000000000000e+06	5.105340000000000000e+06	9.039314000000000000e+06	8.258607000000000000e+06	9.533180000000000000e+06	1.486339500000000000e+07	9.416763000000000000e+06	9.776613000000000000e+06	1.183918600000000000e+07	1.961094200000000000e+07	1.232572700000000000e+07	1.807207000000000000e+07	9.025062000000000000e+06	1.361180800000000000e+07	8.479770000000000000e+06	1.284704500000000000e+07	1.171000200000000000e+07	6.613228000000000000e+06	9.181638000000000000e+06	1.909728600000000000e+07	9.751999000000000000e+06	1.265828400000000000e+07	1.788286200000000000e+07	7.733653000000000000e+06	1.403249200000000000e+07	1.039115100000000000e+07	1.112068500000000000e+07	1.308777300000000000e+07	1.431293900000000000e+07	1.831457000000000000e+07	1.046824000000000000e+07	1.003205700000000000e+07	1.507341200000000000e+07	2.192041000000000000e+07	1.633096200000000000e+07	1.581480600000000000e+07	1.022799800000000000e+07	1.234582200000000000e+07	1.403718700000000000e+07	1.627340100000000000e+07	2.590221200000000000e+07	1.650299600000000000e+07	1.193235300000000000e+07	1.348364200000000000e+07	1.557956400000000000e+07	1.071555100000000000e+07	1.185445400000000000e+07
8.790900000000000603e+01	1.156416000000000000e+06	1.929184000000000000e+06	3.303680000000000000e+06	4.946386500000000000e+06	7.056137000000000000e+06	8.745227000000000000e+06	9.942270000000000000e+06	9.228459000000000000e+06	9.138699000000000000e+06	1.649433500000000000e+07	1.040338500000000000e+07	1.206368800000000000e+07	1.251897700000000000e+07	9.909520000000000000e+06	1.429593300000000000e+07	1.235905000000000000e+07	1.160620600000000000e+07	6.363210000000000000e+06	7.649511000000000000e+06	1.093281000000000000e+07	1.334833500000000000e+07	8.604951000000000000e+06	8.532969000000000000e+06	1.809182400000000000e+07	7.739426000000000000e+06	2.098310400000000000e+07	1.814996000000000000e+07	1.515243700000000000e+07	9.986433000000000000e+06	1.548518100000000000e+07	1.867561400000000000e+07	9.042098000000000000e+06	1.091104500000000000e+07	1.804931400000000000e+07	1.115351500000000000e+07	1.314263600000000000e+07	1.891063800000000000e+07	1.405809100000000000e+07	1.491914200000000000e+07	1.628727700000000000e+07	2.245835200000000000e+07	1.338528300000000000e+07	1.570151000000000000e+07	1.690600800000000000e+07	1.668538200000000000e+07	1.555195200000000000e+07	1.344948500000000000e+07	1.666448100000000000e+07	1.092831700000000000e+07
8.791049999999999898e+01	1.107296000000000000e+06	2.011616000000000000e+06	3.407616000000000000e+06	5.052277000000000000e+06	6.709472000000000000e+06	8.685180000000000000e+06	8.533902000000000000e+06	9.956882000000000000e+06	1.182085800000000000e+07	1.070660100000000000e+07	9.997341000000000000e+06	9.561554000000000000e+06	1.661756800000000000e+07	1.422456500000000000e+07	7.906066000000000000e+06	9.944639000000000000e+06	1.052585000000000000e+07	7.455952000000000000e+06	1.293578000000000000e+07	1.129537700000000000e+07	9.193821000000000000e+06	1.398993900000000000e+07	1.454871900000000000e+07	9.135092000000000000e+06	1.429780900000000000e+07	8.234071000000000000e+06	1.715114400000000000e+07	1.224334200000000000e+07	7.988953500000000000e+06	1.075591900000000000e+07	1.076454300000000000e+07	1.395151000000000000e+07	1.858132000000000000e+07	1.622688100000000000e+07	1.186099800000000000e+07	1.393017600000000000e+07	1.550754100000000000e+07	1.101316700000000000e+07	1.674414600000000000e+07	1.456516200000000000e+07	1.221313900000000000e+07	1.273402900000000000e+07	1.215883300000000000e+07	1.282972000000000000e+07	1.824843200000000000e+07	8.555700000000000000e+06	1.523837200000000000e+07	1.462575200000000000e+07	9.765565000000000000e+06
8.791200000000000614e+01	1.145504000000000000e+06	2.019456000000000000e+06	3.268992000000000000e+06	4.787433000000000000e+06	6.852841000000000000e+06	9.075725000000000000e+06	1.173591900000000000e+07	1.684370600000000000e+07	1.264225700000000000e+07	1.111430900000000000e+07	1.025811000000000000e+07	1.036155400000000000e+07	9.430117000000000000e+06	1.338697000000000000e+07	1.167877100000000000e+07	1.353877800000000000e+07	1.223667300000000000e+07	1.558812800000000000e+07	1.334837600000000000e+07	8.217474500000000000e+06	1.345606800000000000e+07	8.162801000000000000e+06	1.209263500000000000e+07	1.017623500000000000e+07	2.362038400000000000e+07	1.807140600000000000e+07	7.452626000000000000e+06	1.241977600000000000e+07	1.334120500000000000e+07	1.649418600000000000e+07	1.417405100000000000e+07	1.370876800000000000e+07	1.639688000000000000e+07	1.251717000000000000e+07	1.039861100000000000e+07	1.459759000000000000e+07	1.694700400000000000e+07	1.114650500000000000e+07	1.908440400000000000e+07	1.506844500000000000e+07	1.063406600000000000e+07	1.861290400000000000e+07	1.096370400000000000e+07	1.982186400000000000e+07	1.294553800000000000e+07	8.295953000000000000e+06	1.944965000000000000e+07	1.093145300000000000e+07	1.592287500000000000e+07
[truncated: 280 more columns]
