# Supplementary material for: Otolith microchemistry and diadromy in Patagonian river fishes
Source: PeerJ. 2019 Jan 3;7:e6149. doi: 10.7717/peerj.6149 (PMC6321752; doi:10.7717/peerj.6149)
Supplement: Supplemental Information 3 — Raw data. This archive contains the raw data used to generate the analyses reported in the paper cited above. The python script provided allows to convert from the isotopic intensities measured by LA-ICP-MS to molar concentrations of Sr:Ca. [file peerj-07-6149-s003.zip › Dataset S1/Alo_etAl_scripts/samples/318.txt]

4.794870000000000232e+01	6.620287000000000000e+06	6.452779500000000000e+06	7.085817500000000000e+06	7.312682000000000000e+06	6.665958000000000000e+06	6.485934000000000000e+06	5.712591000000000000e+06	6.628505500000000000e+06	7.135042000000000000e+06	1.216424900000000000e+07	6.541311000000000000e+06	8.200362000000000000e+06	1.131031700000000000e+07	7.198502500000000000e+06	5.440228000000000000e+06	7.627238500000000000e+06	8.793222000000000000e+06	8.229162000000000000e+06	6.175292000000000000e+06	9.354177000000000000e+06	7.050376000000000000e+06	7.208911000000000000e+06	6.141575000000000000e+06	6.415962000000000000e+06	9.041036000000000000e+06	5.538159000000000000e+06	7.005487500000000000e+06	6.499364000000000000e+06	9.945017000000000000e+06	8.788760000000000000e+06	7.169294000000000000e+06	6.105085500000000000e+06	7.887011000000000000e+06	7.043949000000000000e+06	5.440228000000000000e+06	6.509481500000000000e+06	5.977134000000000000e+06	7.036394500000000000e+06	6.156314000000000000e+06	6.046951000000000000e+06	8.238344000000000000e+06	5.100151000000000000e+06	7.725534000000000000e+06	6.663047000000000000e+06	6.458480000000000000e+06	5.462553500000000000e+06	9.539413000000000000e+06	6.246166500000000000e+06	5.438625000000000000e+06
4.794950000000000045e+01	1.025022500000000000e+07	7.044905000000000000e+06	9.429192000000000000e+06	8.000344500000000000e+06	7.484124500000000000e+06	9.110215000000000000e+06	6.147645000000000000e+06	8.570946000000000000e+06	6.945474000000000000e+06	6.727340000000000000e+06	8.733904000000000000e+06	8.366341000000000000e+06	7.784017500000000000e+06	7.901721000000000000e+06	7.429482000000000000e+06	7.276912500000000000e+06	6.797881500000000000e+06	7.236120000000000000e+06	8.491761000000000000e+06	6.395989000000000000e+06	7.352649000000000000e+06	7.882975500000000000e+06	6.913034500000000000e+06	6.452449500000000000e+06	9.730035000000000000e+06	9.058484000000000000e+06	8.064295500000000000e+06	7.895194000000000000e+06	7.799620000000000000e+06	6.028957000000000000e+06	7.560994500000000000e+06	7.965243000000000000e+06	8.002258000000000000e+06	7.477105000000000000e+06	5.988536000000000000e+06	8.270026000000000000e+06	1.049875000000000000e+07	9.557688000000000000e+06	7.054573500000000000e+06	5.822743000000000000e+06	6.947668500000000000e+06	7.665180000000000000e+06	8.415774000000000000e+06	6.541335000000000000e+06	7.675351000000000000e+06	7.845591500000000000e+06	7.019520500000000000e+06	6.222367000000000000e+06	7.846034000000000000e+06
4.795029999999999859e+01	7.180536000000000000e+06	8.984131000000000000e+06	8.695301000000000000e+06	6.888090000000000000e+06	8.893961000000000000e+06	8.273197000000000000e+06	8.257572500000000000e+06	6.804606000000000000e+06	6.850630500000000000e+06	8.599436000000000000e+06	7.968326000000000000e+06	7.792034000000000000e+06	7.246614500000000000e+06	6.917285500000000000e+06	7.903080000000000000e+06	6.511152500000000000e+06	6.560901500000000000e+06	1.232305500000000000e+07	9.985792000000000000e+06	8.478649000000000000e+06	8.428605000000000000e+06	6.929456000000000000e+06	6.469530000000000000e+06	7.389935000000000000e+06	6.847249500000000000e+06	7.867018500000000000e+06	7.477994500000000000e+06	9.133035000000000000e+06	8.172174000000000000e+06	8.654969000000000000e+06	6.078937500000000000e+06	7.482135500000000000e+06	7.796026500000000000e+06	7.446817500000000000e+06	7.627201000000000000e+06	6.225183500000000000e+06	7.003100000000000000e+06	6.345433500000000000e+06	6.641400500000000000e+06	7.083125000000000000e+06	1.049988800000000000e+07	5.794288500000000000e+06	6.470988000000000000e+06	7.477616000000000000e+06	6.235545500000000000e+06	5.342496000000000000e+06	6.737574500000000000e+06	5.635782500000000000e+06	7.712095000000000000e+06
4.795109999999999673e+01	9.263583000000000000e+06	7.818108500000000000e+06	8.818766000000000000e+06	9.842075000000000000e+06	7.660979000000000000e+06	7.083599000000000000e+06	7.290235500000000000e+06	8.728612000000000000e+06	7.490616000000000000e+06	1.196640400000000000e+07	7.637668500000000000e+06	6.999614000000000000e+06	8.834692000000000000e+06	6.553729500000000000e+06	6.997400500000000000e+06	6.641843000000000000e+06	7.218364000000000000e+06	6.754514000000000000e+06	7.765608500000000000e+06	6.691772500000000000e+06	7.219513500000000000e+06	6.486187500000000000e+06	1.030279600000000000e+07	7.499397500000000000e+06	6.950008000000000000e+06	6.268469500000000000e+06	1.329283100000000000e+07	9.582145000000000000e+06	6.682078500000000000e+06	7.769815500000000000e+06	6.548881500000000000e+06	8.146227500000000000e+06	8.633811000000000000e+06	8.403270000000000000e+06	7.946676000000000000e+06	8.294201000000000000e+06	6.740649000000000000e+06	7.357535000000000000e+06	7.330142000000000000e+06	5.459313500000000000e+06	6.923568500000000000e+06	6.246877000000000000e+06	5.846593500000000000e+06	1.066325600000000000e+07	8.060791500000000000e+06	7.005309500000000000e+06	5.891736500000000000e+06	6.263927500000000000e+06	6.703592000000000000e+06
4.795190000000000197e+01	5.700451000000000000e+06	7.026797000000000000e+06	8.701462000000000000e+06	5.686234500000000000e+06	7.618290000000000000e+06	1.013236100000000000e+07	6.449960500000000000e+06	7.441939000000000000e+06	6.186963500000000000e+06	7.663448000000000000e+06	7.802875000000000000e+06	7.904815000000000000e+06	6.582160500000000000e+06	6.712082500000000000e+06	9.229013000000000000e+06	7.253312500000000000e+06	1.028561600000000000e+07	1.014379900000000000e+07	8.167774000000000000e+06	9.869138000000000000e+06	1.110726000000000000e+07	7.336322000000000000e+06	9.184932000000000000e+06	6.592561500000000000e+06	8.104257000000000000e+06	6.867312500000000000e+06	6.389304000000000000e+06	7.719139000000000000e+06	6.682078500000000000e+06	1.014097000000000000e+07	9.464846000000000000e+06	7.029192000000000000e+06	7.115827500000000000e+06	1.048467700000000000e+07	8.585145000000000000e+06	6.799944000000000000e+06	8.237763000000000000e+06	6.393871000000000000e+06	6.851158000000000000e+06	6.155907000000000000e+06	9.251508000000000000e+06	8.093529000000000000e+06	6.014745500000000000e+06	6.492747500000000000e+06	7.530901000000000000e+06	6.675001500000000000e+06	5.981523000000000000e+06	5.754307000000000000e+06	9.075944000000000000e+06
4.795270000000000010e+01	7.996572500000000000e+06	7.504119000000000000e+06	8.973036000000000000e+06	8.508325000000000000e+06	8.729060000000000000e+06	8.255042000000000000e+06	7.967214500000000000e+06	1.003966200000000000e+07	7.360369500000000000e+06	7.291379000000000000e+06	6.651571000000000000e+06	9.147294000000000000e+06	1.240973700000000000e+07	7.263155500000000000e+06	7.879424000000000000e+06	7.288890500000000000e+06	8.733829000000000000e+06	7.675507500000000000e+06	7.927482000000000000e+06	8.034619000000000000e+06	6.627049000000000000e+06	9.686629000000000000e+06	6.888759500000000000e+06	6.093412500000000000e+06	7.415257500000000000e+06	6.082811500000000000e+06	6.161955500000000000e+06	6.790727500000000000e+06	1.114084000000000000e+07	8.624672000000000000e+06	7.868312000000000000e+06	7.041257500000000000e+06	7.662461500000000000e+06	6.935540000000000000e+06	7.464694500000000000e+06	6.860381500000000000e+06	1.197214600000000000e+07	9.969891000000000000e+06	1.005495400000000000e+07	8.615776000000000000e+06	5.825934000000000000e+06	7.520467500000000000e+06	5.780627500000000000e+06	7.532398500000000000e+06	8.886082000000000000e+06	5.642579500000000000e+06	6.227506000000000000e+06	5.902315000000000000e+06	7.339045500000000000e+06
4.795349999999999824e+01	7.052642500000000000e+06	8.875484000000000000e+06	8.559514000000000000e+06	8.807236000000000000e+06	9.553324000000000000e+06	7.250931000000000000e+06	6.637413000000000000e+06	8.734676000000000000e+06	9.576698000000000000e+06	8.191515500000000000e+06	7.894901000000000000e+06	8.667799000000000000e+06	9.891158000000000000e+06	8.394349000000000000e+06	6.796086000000000000e+06	1.140231500000000000e+07	7.739294000000000000e+06	6.898851500000000000e+06	6.775302500000000000e+06	6.697801500000000000e+06	8.029682000000000000e+06	8.089502500000000000e+06	7.654150000000000000e+06	6.428124500000000000e+06	7.064841000000000000e+06	6.172650000000000000e+06	6.796069000000000000e+06	6.638922500000000000e+06	6.141317000000000000e+06	6.392883000000000000e+06	7.006788000000000000e+06	7.349051500000000000e+06	1.163896400000000000e+07	8.348945000000000000e+06	9.549108000000000000e+06	6.358267000000000000e+06	6.860075000000000000e+06	1.015758600000000000e+07	6.635537500000000000e+06	6.343796000000000000e+06	7.170834500000000000e+06	5.673453500000000000e+06	5.696671500000000000e+06	7.593254500000000000e+06	6.591013000000000000e+06	5.882814500000000000e+06	7.757591000000000000e+06	1.123604300000000000e+07	7.082348000000000000e+06
4.795430000000000348e+01	7.448492000000000000e+06	8.549302000000000000e+06	8.288432500000000000e+06	8.705927000000000000e+06	8.753453000000000000e+06	7.257022500000000000e+06	1.134619100000000000e+07	7.095923500000000000e+06	6.572139000000000000e+06	5.821088500000000000e+06	7.453739000000000000e+06	1.201102500000000000e+07	7.216209000000000000e+06	6.530304500000000000e+06	7.607140500000000000e+06	8.879351000000000000e+06	8.094468000000000000e+06	7.350507500000000000e+06	7.111520000000000000e+06	7.863438500000000000e+06	9.196731000000000000e+06	6.698660500000000000e+06	6.591148000000000000e+06	6.902948500000000000e+06	7.318657500000000000e+06	7.052851000000000000e+06	6.000469000000000000e+06	6.905915000000000000e+06	8.364274000000000000e+06	9.492132000000000000e+06	9.862324000000000000e+06	7.457883500000000000e+06	6.933737000000000000e+06	7.862065500000000000e+06	6.584994000000000000e+06	7.410846000000000000e+06	7.438611000000000000e+06	7.927402500000000000e+06	6.803176000000000000e+06	5.810637000000000000e+06	7.273380000000000000e+06	8.787908000000000000e+06	6.747204000000000000e+06	7.647915500000000000e+06	7.205407000000000000e+06	7.743645000000000000e+06	6.899645500000000000e+06	6.530578500000000000e+06	5.275335500000000000e+06
4.795510000000000161e+01	7.941813000000000000e+06	7.806036500000000000e+06	6.796007000000000000e+06	7.187240000000000000e+06	7.984562000000000000e+06	7.287001500000000000e+06	6.546827000000000000e+06	5.942417500000000000e+06	8.071280500000000000e+06	7.333466000000000000e+06	7.999042000000000000e+06	8.117608500000000000e+06	6.461383500000000000e+06	1.078018500000000000e+07	7.476794500000000000e+06	9.443146000000000000e+06	1.064079000000000000e+07	6.778450000000000000e+06	6.349276000000000000e+06	6.810109500000000000e+06	6.548521000000000000e+06	7.123849000000000000e+06	8.030655500000000000e+06	7.359529000000000000e+06	1.214745000000000000e+07	6.705699000000000000e+06	6.730207000000000000e+06	8.095377500000000000e+06	6.736106500000000000e+06	8.364119000000000000e+06	7.928379000000000000e+06	7.784017500000000000e+06	6.605951000000000000e+06	1.080918300000000000e+07	6.874135000000000000e+06	5.583941500000000000e+06	6.311216500000000000e+06	8.757500000000000000e+06	5.497606500000000000e+06	7.773907500000000000e+06	6.851148000000000000e+06	7.049669500000000000e+06	6.122929500000000000e+06	7.739138500000000000e+06	8.470789000000000000e+06	7.689673000000000000e+06	9.671515000000000000e+06	7.052158000000000000e+06	6.586890000000000000e+06
4.795589999999999975e+01	8.617909000000000000e+06	7.794085500000000000e+06	8.935824000000000000e+06	1.528913300000000000e+07	7.221526000000000000e+06	6.234876500000000000e+06	7.773964500000000000e+06	6.646576500000000000e+06	6.821029000000000000e+06	5.953225500000000000e+06	8.776735000000000000e+06	7.484665500000000000e+06	8.816594000000000000e+06	7.825824000000000000e+06	1.037752400000000000e+07	7.704324500000000000e+06	7.455107000000000000e+06	6.658048500000000000e+06	6.529375000000000000e+06	7.490576500000000000e+06	9.450679000000000000e+06	1.034237000000000000e+07	7.836455500000000000e+06	1.300852400000000000e+07	6.055612500000000000e+06	6.100875000000000000e+06	5.856672500000000000e+06	6.214184000000000000e+06	8.989560000000000000e+06	7.290640000000000000e+06	7.657415000000000000e+06	1.360519900000000000e+07	8.202666000000000000e+06	8.505429000000000000e+06	7.494668000000000000e+06	1.062926400000000000e+07	6.394767000000000000e+06	8.381625000000000000e+06	7.066778500000000000e+06	6.701293500000000000e+06	7.810087000000000000e+06	7.055578500000000000e+06	6.530956500000000000e+06	7.210142000000000000e+06	5.910172000000000000e+06	6.212882500000000000e+06	5.717678000000000000e+06	5.197087000000000000e+06	7.105875000000000000e+06
8.789879999999999427e+01	8.337541000000000000e+06	9.539920000000000000e+06	7.813547500000000000e+06	9.800022000000000000e+06	7.996515000000000000e+06	8.482212000000000000e+06	9.750429000000000000e+06	1.119304700000000000e+07	9.790066000000000000e+06	9.751736000000000000e+06	1.003866600000000000e+07	1.096951800000000000e+07	1.012088800000000000e+07	7.450555500000000000e+06	9.305896000000000000e+06	1.652437900000000000e+07	9.320186000000000000e+06	8.614303000000000000e+06	8.641643000000000000e+06	1.006419900000000000e+07	8.646551000000000000e+06	1.080420500000000000e+07	1.533257600000000000e+07	8.333502000000000000e+06	8.998773000000000000e+06	7.603724000000000000e+06	9.512058000000000000e+06	9.224215000000000000e+06	7.691684000000000000e+06	9.625681000000000000e+06	7.500807000000000000e+06	8.200281500000000000e+06	1.117773400000000000e+07	7.326630000000000000e+06	9.091202000000000000e+06	8.227719500000000000e+06	7.999150000000000000e+06	8.103109500000000000e+06	8.024627000000000000e+06	1.049442400000000000e+07	6.869343500000000000e+06	7.538556500000000000e+06	9.178097000000000000e+06	8.547756000000000000e+06	7.458555500000000000e+06	9.081907000000000000e+06	1.153149600000000000e+07	8.012077500000000000e+06	8.551369000000000000e+06
8.790019999999999811e+01	1.017088500000000000e+07	7.818108500000000000e+06	8.017228000000000000e+06	1.024253400000000000e+07	1.045052600000000000e+07	1.048470200000000000e+07	1.030650600000000000e+07	8.874392000000000000e+06	8.444734000000000000e+06	8.353389000000000000e+06	8.611529000000000000e+06	9.022928000000000000e+06	9.746612000000000000e+06	1.292005900000000000e+07	6.665740000000000000e+06	8.267882000000000000e+06	1.065285800000000000e+07	8.054513500000000000e+06	8.029642000000000000e+06	8.111698000000000000e+06	8.519698000000000000e+06	1.244986900000000000e+07	1.187581600000000000e+07	9.441019000000000000e+06	9.089336000000000000e+06	8.034733000000000000e+06	9.619875000000000000e+06	9.369715000000000000e+06	1.117661800000000000e+07	1.031087500000000000e+07	7.566893000000000000e+06	1.016915000000000000e+07	9.853972000000000000e+06	1.106806700000000000e+07	7.832199500000000000e+06	8.681001000000000000e+06	8.303555000000000000e+06	9.866719000000000000e+06	8.779179000000000000e+06	7.913250500000000000e+06	1.297857300000000000e+07	7.924456500000000000e+06	8.601918000000000000e+06	1.014652800000000000e+07	8.796042000000000000e+06	9.376474000000000000e+06	8.021555500000000000e+06	7.857912500000000000e+06	9.163295000000000000e+06
8.790170000000000528e+01	8.623750000000000000e+06	1.314120200000000000e+07	7.480610500000000000e+06	1.179132700000000000e+07	9.626750000000000000e+06	1.017416400000000000e+07	7.604508500000000000e+06	9.238478000000000000e+06	1.036481000000000000e+07	7.735632000000000000e+06	8.905474000000000000e+06	1.019447600000000000e+07	8.478515000000000000e+06	8.013224000000000000e+06	1.056677400000000000e+07	8.196963000000000000e+06	8.130198500000000000e+06	7.952274500000000000e+06	8.599436000000000000e+06	1.222381900000000000e+07	1.007938700000000000e+07	8.320055500000000000e+06	1.145707200000000000e+07	1.166918900000000000e+07	1.176056700000000000e+07	8.705111000000000000e+06	8.087962500000000000e+06	8.065065000000000000e+06	1.287742400000000000e+07	1.169410900000000000e+07	8.777986000000000000e+06	1.066456500000000000e+07	8.682336000000000000e+06	9.395778000000000000e+06	8.916658000000000000e+06	8.402746000000000000e+06	6.209788000000000000e+06	8.127086000000000000e+06	8.929228000000000000e+06	9.016009000000000000e+06	9.034367000000000000e+06	1.425635200000000000e+07	9.994632000000000000e+06	1.078472400000000000e+07	9.760005000000000000e+06	9.322022000000000000e+06	9.545167000000000000e+06	8.788586000000000000e+06	1.068461000000000000e+07
8.790319999999999823e+01	9.568045000000000000e+06	9.262267000000000000e+06	1.020645600000000000e+07	1.036224200000000000e+07	8.625630000000000000e+06	8.464536000000000000e+06	9.085649000000000000e+06	8.291756500000000000e+06	8.877153000000000000e+06	8.257464000000000000e+06	8.813448000000000000e+06	1.027131800000000000e+07	7.922772000000000000e+06	9.871764000000000000e+06	1.077991700000000000e+07	7.460970000000000000e+06	1.067036800000000000e+07	1.201561600000000000e+07	1.347866200000000000e+07	1.121801400000000000e+07	1.205684600000000000e+07	1.084060800000000000e+07	1.121407900000000000e+07	1.120069000000000000e+07	8.980419000000000000e+06	7.645473000000000000e+06	1.091200800000000000e+07	7.263845000000000000e+06	8.532842000000000000e+06	1.149366500000000000e+07	1.007924000000000000e+07	9.420599000000000000e+06	8.062914000000000000e+06	1.290260900000000000e+07	8.127238500000000000e+06	7.900994500000000000e+06	1.004536100000000000e+07	1.131500000000000000e+07	1.200750500000000000e+07	8.088912000000000000e+06	7.816112000000000000e+06	1.094267700000000000e+07	8.697868000000000000e+06	1.003720600000000000e+07	1.371215700000000000e+07	8.860023000000000000e+06	1.072114000000000000e+07	8.628263000000000000e+06	8.049854000000000000e+06
8.790460000000000207e+01	1.010371300000000000e+07	8.422306000000000000e+06	1.362306500000000000e+07	1.282544800000000000e+07	8.942993000000000000e+06	7.747194000000000000e+06	1.354706700000000000e+07	8.206374500000000000e+06	1.042401300000000000e+07	8.125567000000000000e+06	8.905474000000000000e+06	1.313504900000000000e+07	1.050722900000000000e+07	8.476336000000000000e+06	1.025309200000000000e+07	8.102088000000000000e+06	1.339439500000000000e+07	8.355698000000000000e+06	9.463721000000000000e+06	1.109388400000000000e+07	9.638180000000000000e+06	1.295393100000000000e+07	9.421856000000000000e+06	1.202238800000000000e+07	1.040696000000000000e+07	1.110598500000000000e+07	8.835750000000000000e+06	7.937510000000000000e+06	1.004683000000000000e+07	8.995021000000000000e+06	7.313985000000000000e+06	1.564018700000000000e+07	1.086207900000000000e+07	1.301726800000000000e+07	8.530736000000000000e+06	8.838622000000000000e+06	8.005109000000000000e+06	7.848570500000000000e+06	7.575676500000000000e+06	7.628511500000000000e+06	7.448225500000000000e+06	1.264449600000000000e+07	7.641578000000000000e+06	8.200841000000000000e+06	8.837932000000000000e+06	7.779626000000000000e+06	9.023471000000000000e+06	9.582618000000000000e+06	8.382256000000000000e+06
8.790609999999999502e+01	7.144030000000000000e+06	7.733726000000000000e+06	9.935128000000000000e+06	7.611712500000000000e+06	1.285575000000000000e+07	8.613832000000000000e+06	9.013180000000000000e+06	1.126605800000000000e+07	1.073826300000000000e+07	7.663448000000000000e+06	7.668140000000000000e+06	1.545450100000000000e+07	8.448351000000000000e+06	7.989799000000000000e+06	1.310650900000000000e+07	1.029820700000000000e+07	7.762956500000000000e+06	9.270798000000000000e+06	9.595857000000000000e+06	9.484454000000000000e+06	1.284309400000000000e+07	1.141165200000000000e+07	1.078247000000000000e+07	8.485533000000000000e+06	1.078756400000000000e+07	1.301017600000000000e+07	1.381327000000000000e+07	9.400028000000000000e+06	1.034770700000000000e+07	8.806938000000000000e+06	1.252526000000000000e+07	9.903465000000000000e+06	8.275453500000000000e+06	1.030992400000000000e+07	8.416138000000000000e+06	7.501623500000000000e+06	9.317602000000000000e+06	8.218148500000000000e+06	9.869487000000000000e+06	8.113124500000000000e+06	9.040392000000000000e+06	8.576628000000000000e+06	7.647575000000000000e+06	8.109739500000000000e+06	8.398323000000000000e+06	8.782064000000000000e+06	7.439562500000000000e+06	8.071280500000000000e+06	1.283019800000000000e+07
8.790760000000000218e+01	8.776346000000000000e+06	1.233769800000000000e+07	1.361049700000000000e+07	1.030226800000000000e+07	8.778091000000000000e+06	1.008458600000000000e+07	8.317721500000000000e+06	8.388782000000000000e+06	1.173974300000000000e+07	8.425572000000000000e+06	8.066226000000000000e+06	1.605741600000000000e+07	8.792221000000000000e+06	8.699108000000000000e+06	9.051591000000000000e+06	9.288974000000000000e+06	1.136935800000000000e+07	1.086596800000000000e+07	7.645462500000000000e+06	8.514351000000000000e+06	7.522028000000000000e+06	8.277828000000000000e+06	9.427682000000000000e+06	1.025104200000000000e+07	8.497178000000000000e+06	8.388105000000000000e+06	1.043340500000000000e+07	9.084535000000000000e+06	9.939014000000000000e+06	8.321461000000000000e+06	1.331467900000000000e+07	8.399847000000000000e+06	7.984061000000000000e+06	7.585273500000000000e+06	7.320004000000000000e+06	9.504160000000000000e+06	1.038552200000000000e+07	7.715125000000000000e+06	7.971021000000000000e+06	8.264695000000000000e+06	7.936612000000000000e+06	7.327155500000000000e+06	9.039929000000000000e+06	8.480462000000000000e+06	7.844237000000000000e+06	1.006635400000000000e+07	9.041452000000000000e+06	8.000000000000000000e+06	8.364552500000000000e+06
8.790900000000000603e+01	8.283025000000000000e+06	9.256231000000000000e+06	1.028654800000000000e+07	1.156385800000000000e+07	1.477871000000000000e+07	8.237365500000000000e+06	1.164862700000000000e+07	8.758932000000000000e+06	7.946954000000000000e+06	9.655810000000000000e+06	9.879334000000000000e+06	8.046914000000000000e+06	1.046499900000000000e+07	1.012358200000000000e+07	9.424177000000000000e+06	8.362994000000000000e+06	7.798213500000000000e+06	8.632345000000000000e+06	8.965870000000000000e+06	1.061438900000000000e+07	1.021276400000000000e+07	8.909301000000000000e+06	8.474160000000000000e+06	8.655808000000000000e+06	1.072115100000000000e+07	8.944840000000000000e+06	7.878783000000000000e+06	9.266410000000000000e+06	1.073815000000000000e+07	1.046866100000000000e+07	1.156755600000000000e+07	8.804528000000000000e+06	8.318155500000000000e+06	9.660431000000000000e+06	7.585190000000000000e+06	1.327304200000000000e+07	8.196286000000000000e+06	1.006676600000000000e+07	9.982921000000000000e+06	9.894196000000000000e+06	8.937967000000000000e+06	7.357545500000000000e+06	8.728092000000000000e+06	7.593254500000000000e+06	9.549108000000000000e+06	8.469746000000000000e+06	1.038525100000000000e+07	1.079154600000000000e+07	8.312142000000000000e+06
8.791049999999999898e+01	9.957445000000000000e+06	8.766596000000000000e+06	9.009755000000000000e+06	9.883889000000000000e+06	1.325897900000000000e+07	9.420752000000000000e+06	9.684241000000000000e+06	8.916598000000000000e+06	9.600379000000000000e+06	9.325589000000000000e+06	1.442385200000000000e+07	1.049617000000000000e+07	7.796083000000000000e+06	8.657880000000000000e+06	8.275902500000000000e+06	1.028041800000000000e+07	8.621432000000000000e+06	9.403348000000000000e+06	7.603495000000000000e+06	8.827867000000000000e+06	9.988778000000000000e+06	1.129589000000000000e+07	8.176305500000000000e+06	8.515939000000000000e+06	7.947040500000000000e+06	1.287834900000000000e+07	9.176892000000000000e+06	1.288354000000000000e+07	8.232445500000000000e+06	7.848466000000000000e+06	1.206759400000000000e+07	1.042301100000000000e+07	6.709188000000000000e+06	9.816915000000000000e+06	9.079164000000000000e+06	8.535951000000000000e+06	7.259591500000000000e+06	8.151547000000000000e+06	9.228608000000000000e+06	8.724974000000000000e+06	1.062665400000000000e+07	8.697221000000000000e+06	8.097460500000000000e+06	1.085153200000000000e+07	9.940568000000000000e+06	8.523718000000000000e+06	1.003138000000000000e+07	9.481736000000000000e+06	9.344288000000000000e+06
8.791200000000000614e+01	6.949086500000000000e+06	8.954193000000000000e+06	1.380814000000000000e+07	8.263414500000000000e+06	1.648822400000000000e+07	9.372977000000000000e+06	8.989024000000000000e+06	1.079864000000000000e+07	8.883074000000000000e+06	7.927482000000000000e+06	9.640458000000000000e+06	7.721339500000000000e+06	1.034434300000000000e+07	1.048128200000000000e+07	1.190500800000000000e+07	7.627238500000000000e+06	1.098413200000000000e+07	8.138710500000000000e+06	9.337579000000000000e+06	1.066191300000000000e+07	9.232974000000000000e+06	1.200647900000000000e+07	1.025424600000000000e+07	1.360472900000000000e+07	1.183929600000000000e+07	9.016615000000000000e+06	9.488152000000000000e+06	9.770325000000000000e+06	8.129912000000000000e+06	7.672623000000000000e+06	1.227849100000000000e+07	9.245406000000000000e+06	8.336352500000000000e+06	7.116061500000000000e+06	8.006863500000000000e+06	1.116159800000000000e+07	8.339311000000000000e+06	1.160005500000000000e+07	1.232459400000000000e+07	1.008208500000000000e+07	1.501719200000000000e+07	9.252435000000000000e+06	9.886688000000000000e+06	8.200841000000000000e+06	9.627352000000000000e+06	1.239554100000000000e+07	9.059194000000000000e+06	8.616660000000000000e+06	8.178202500000000000e+06
[truncated: 305 more columns]
