# Supplementary material for: Otolith microchemistry and diadromy in Patagonian river fishes
Source: PeerJ. 2019 Jan 3;7:e6149. doi: 10.7717/peerj.6149 (PMC6321752; doi:10.7717/peerj.6149)
Supplement: Supplemental Information 3 — Raw data. This archive contains the raw data used to generate the analyses reported in the paper cited above. The python script provided allows to convert from the isotopic intensities measured by LA-ICP-MS to molar concentrations of Sr:Ca. [file peerj-07-6149-s003.zip › Dataset S1/Alo_etAl_scripts/samples/3058.txt]

4.794870000000000232e+01	4.694676500000000000e+06	7.313345000000000000e+06	5.309088000000000000e+06	6.024809000000000000e+06	6.895712000000000000e+06	5.231497000000000000e+06	4.950103000000000000e+06	8.566265000000000000e+06	1.072159800000000000e+07	9.003283000000000000e+06	9.028361000000000000e+06	1.321123200000000000e+07	1.193769400000000000e+07	1.087937200000000000e+07	8.390536000000000000e+06	8.368756000000000000e+06	1.063867300000000000e+07	7.969551000000000000e+06	8.111021000000000000e+06	9.945144000000000000e+06	8.506834000000000000e+06	8.640042000000000000e+06	1.007298900000000000e+07	1.163481400000000000e+07	1.114731200000000000e+07	1.046079400000000000e+07	8.954040000000000000e+06	1.012079400000000000e+07	9.895455000000000000e+06	1.063319900000000000e+07	1.216107800000000000e+07	1.062463900000000000e+07	9.748899000000000000e+06	9.557607000000000000e+06	8.316162000000000000e+06	1.048716100000000000e+07	1.016065900000000000e+07	9.614026000000000000e+06	1.578598500000000000e+07	1.063129000000000000e+07	1.200232400000000000e+07	1.121321200000000000e+07	1.631659200000000000e+07	1.139576800000000000e+07	1.139533200000000000e+07	9.521070000000000000e+06	1.037369900000000000e+07	8.646261000000000000e+06	9.810925000000000000e+06
4.794950000000000045e+01	6.585705500000000000e+06	7.772813000000000000e+06	6.585705500000000000e+06	6.543870500000000000e+06	5.977134000000000000e+06	7.235754000000000000e+06	6.125486000000000000e+06	8.511210000000000000e+06	9.594477000000000000e+06	1.125251000000000000e+07	1.141769500000000000e+07	1.257012700000000000e+07	9.741108000000000000e+06	1.050814700000000000e+07	1.123205600000000000e+07	9.576083000000000000e+06	8.629476000000000000e+06	1.254695400000000000e+07	7.773624000000000000e+06	1.004397600000000000e+07	8.870299000000000000e+06	1.017259200000000000e+07	1.069289400000000000e+07	1.116098300000000000e+07	1.049257200000000000e+07	8.564631000000000000e+06	9.169568000000000000e+06	1.073187200000000000e+07	1.500279400000000000e+07	1.499870300000000000e+07	9.903052000000000000e+06	1.051461700000000000e+07	1.009971000000000000e+07	1.152208300000000000e+07	1.021322000000000000e+07	1.116682600000000000e+07	1.015489500000000000e+07	1.087359100000000000e+07	9.885616000000000000e+06	1.176120800000000000e+07	1.004721700000000000e+07	1.135199200000000000e+07	1.331403700000000000e+07	1.069066700000000000e+07	1.313558300000000000e+07	9.710614000000000000e+06	1.002209100000000000e+07	1.151903000000000000e+07	8.672204000000000000e+06
4.795029999999999859e+01	5.171784000000000000e+06	7.319304500000000000e+06	6.663058000000000000e+06	5.171784000000000000e+06	4.462022500000000000e+06	5.535663500000000000e+06	8.742731000000000000e+06	1.340985400000000000e+07	9.039604000000000000e+06	1.132669600000000000e+07	9.098287000000000000e+06	8.263569500000000000e+06	1.268315900000000000e+07	1.255105800000000000e+07	1.061882200000000000e+07	9.491746000000000000e+06	1.531983800000000000e+07	1.246840100000000000e+07	8.315088000000000000e+06	1.207606400000000000e+07	9.920796000000000000e+06	9.063224000000000000e+06	1.117815900000000000e+07	1.319171900000000000e+07	9.979244000000000000e+06	1.171139100000000000e+07	1.122324000000000000e+07	1.440787100000000000e+07	1.163714500000000000e+07	9.664399000000000000e+06	1.267018500000000000e+07	1.333743100000000000e+07	1.365943600000000000e+07	1.277659200000000000e+07	1.253612400000000000e+07	1.055201400000000000e+07	1.089315600000000000e+07	1.141461300000000000e+07	9.797280000000000000e+06	1.018025800000000000e+07	1.311038800000000000e+07	1.008836900000000000e+07	1.095516800000000000e+07	1.132588700000000000e+07	1.029962700000000000e+07	9.423426000000000000e+06	1.328777800000000000e+07	9.007591000000000000e+06	1.079452300000000000e+07
4.795109999999999673e+01	6.812400000000000000e+06	5.553661000000000000e+06	5.851868000000000000e+06	5.601336000000000000e+06	4.283003000000000000e+06	6.537792000000000000e+06	6.125486000000000000e+06	9.668582000000000000e+06	9.599964000000000000e+06	8.376575500000000000e+06	1.307478000000000000e+07	9.061865000000000000e+06	1.024188800000000000e+07	1.054955100000000000e+07	1.297686200000000000e+07	1.149463700000000000e+07	1.000607100000000000e+07	8.492042000000000000e+06	8.600363000000000000e+06	1.114713600000000000e+07	1.306029400000000000e+07	9.789397000000000000e+06	9.429475000000000000e+06	9.750483000000000000e+06	1.116475300000000000e+07	1.201125800000000000e+07	9.355800000000000000e+06	1.225550000000000000e+07	1.200308400000000000e+07	8.996814000000000000e+06	1.248879500000000000e+07	1.043933900000000000e+07	9.129725000000000000e+06	1.019657700000000000e+07	1.520787700000000000e+07	1.233885600000000000e+07	1.341481800000000000e+07	1.055570200000000000e+07	9.950396000000000000e+06	9.846663000000000000e+06	1.401538400000000000e+07	1.006496800000000000e+07	9.546656000000000000e+06	1.207780900000000000e+07	1.534408400000000000e+07	1.107900400000000000e+07	1.224333000000000000e+07	8.503287000000000000e+06	1.002970700000000000e+07
4.795190000000000197e+01	6.102400000000000000e+06	5.607414500000000000e+06	7.295467000000000000e+06	7.462568000000000000e+06	1.598685800000000000e+07	5.541742000000000000e+06	8.001046000000000000e+06	7.886767500000000000e+06	1.029818400000000000e+07	8.673090000000000000e+06	1.231302700000000000e+07	1.036130700000000000e+07	1.106371600000000000e+07	1.419380900000000000e+07	1.342144000000000000e+07	9.130495000000000000e+06	9.773544000000000000e+06	7.267623000000000000e+06	7.494166500000000000e+06	9.683912000000000000e+06	1.151349200000000000e+07	1.029849500000000000e+07	1.227210900000000000e+07	8.650101000000000000e+06	1.043365000000000000e+07	1.172843400000000000e+07	1.210209000000000000e+07	1.067934100000000000e+07	8.389938000000000000e+06	1.040894000000000000e+07	1.113725200000000000e+07	8.485814000000000000e+06	1.220994700000000000e+07	1.249541700000000000e+07	1.065063900000000000e+07	1.106170400000000000e+07	8.204336000000000000e+06	1.134995400000000000e+07	1.021563900000000000e+07	1.067784300000000000e+07	1.466492200000000000e+07	1.401338700000000000e+07	1.181866600000000000e+07	1.247450200000000000e+07	1.096196700000000000e+07	1.148750000000000000e+07	9.612151000000000000e+06	1.080805500000000000e+07	9.696249000000000000e+06
4.795270000000000010e+01	5.720642500000000000e+06	5.595376500000000000e+06	6.949585000000000000e+06	5.547701500000000000e+06	4.980965000000000000e+06	5.046518000000000000e+06	1.009043100000000000e+07	1.048290200000000000e+07	1.048108400000000000e+07	8.843534000000000000e+06	9.075056000000000000e+06	8.479212000000000000e+06	8.610570000000000000e+06	1.268656200000000000e+07	9.594742000000000000e+06	9.553533000000000000e+06	1.289200000000000000e+07	9.530963000000000000e+06	8.728574000000000000e+06	9.533112000000000000e+06	1.000174500000000000e+07	1.104180600000000000e+07	9.797865000000000000e+06	1.092102700000000000e+07	1.107047800000000000e+07	9.037002000000000000e+06	1.045506000000000000e+07	1.016751400000000000e+07	1.081655500000000000e+07	1.023732200000000000e+07	1.202643800000000000e+07	1.232314500000000000e+07	1.120422700000000000e+07	9.915168000000000000e+06	9.763991000000000000e+06	9.297806000000000000e+06	1.346646400000000000e+07	1.062036100000000000e+07	1.107026000000000000e+07	1.146855200000000000e+07	1.388186000000000000e+07	1.589190900000000000e+07	9.013224000000000000e+06	1.375705600000000000e+07	9.731640000000000000e+06	9.980800000000000000e+06	1.084151000000000000e+07	8.239335000000000000e+06	1.439476600000000000e+07
4.795349999999999824e+01	5.153906000000000000e+06	5.171784000000000000e+06	5.285250500000000000e+06	5.070355500000000000e+06	4.968927000000000000e+06	6.227666000000000000e+06	7.988949500000000000e+06	9.778447000000000000e+06	1.059013900000000000e+07	9.384678000000000000e+06	1.030724100000000000e+07	8.974537000000000000e+06	9.636109000000000000e+06	9.778402000000000000e+06	9.442501000000000000e+06	1.080077400000000000e+07	1.141724300000000000e+07	9.991509000000000000e+06	9.398015000000000000e+06	7.977088000000000000e+06	9.626288000000000000e+06	9.257678000000000000e+06	1.092687800000000000e+07	1.062236900000000000e+07	9.401339000000000000e+06	1.300229200000000000e+07	1.368448500000000000e+07	1.045829300000000000e+07	1.071038300000000000e+07	9.049928000000000000e+06	9.242008000000000000e+06	9.215896000000000000e+06	1.060840900000000000e+07	1.285297800000000000e+07	1.198651600000000000e+07	9.368512000000000000e+06	1.207040800000000000e+07	1.058532800000000000e+07	1.064601200000000000e+07	1.444821400000000000e+07	1.294209200000000000e+07	1.287116700000000000e+07	1.119860600000000000e+07	1.329071500000000000e+07	1.035253900000000000e+07	9.405965000000000000e+06	8.793193000000000000e+06	1.049850800000000000e+07	9.017613000000000000e+06
4.795430000000000348e+01	5.237456500000000000e+06	6.257463000000000000e+06	5.995012000000000000e+06	6.585705500000000000e+06	4.891455000000000000e+06	5.249375000000000000e+06	8.149525500000000000e+06	9.374468000000000000e+06	1.010362500000000000e+07	7.909845000000000000e+06	9.243250000000000000e+06	9.889503000000000000e+06	1.089469400000000000e+07	1.233933300000000000e+07	9.223473000000000000e+06	1.028731000000000000e+07	8.983836000000000000e+06	7.891222500000000000e+06	9.147644000000000000e+06	1.204683200000000000e+07	1.237349200000000000e+07	1.109321800000000000e+07	1.158207900000000000e+07	9.896654000000000000e+06	1.024462900000000000e+07	1.191867200000000000e+07	1.028673000000000000e+07	1.357039900000000000e+07	1.329649400000000000e+07	1.229909200000000000e+07	1.104375200000000000e+07	1.030592300000000000e+07	1.029286600000000000e+07	1.256571100000000000e+07	1.200423000000000000e+07	9.889674000000000000e+06	1.513366100000000000e+07	1.104969900000000000e+07	1.140664300000000000e+07	1.447722200000000000e+07	9.896307000000000000e+06	1.079571100000000000e+07	1.280423000000000000e+07	1.171093300000000000e+07	1.332873600000000000e+07	9.486378000000000000e+06	1.167222700000000000e+07	1.042404200000000000e+07	1.049553700000000000e+07
4.795510000000000161e+01	6.705012000000000000e+06	9.204374000000000000e+06	6.007050000000000000e+06	1.100577400000000000e+07	4.396231000000000000e+06	5.040678000000000000e+06	6.440115000000000000e+06	8.572627000000000000e+06	1.084734200000000000e+07	9.999779000000000000e+06	1.145858200000000000e+07	9.790531000000000000e+06	9.898256000000000000e+06	1.097347200000000000e+07	9.875835000000000000e+06	1.243722700000000000e+07	9.553085000000000000e+06	9.486300000000000000e+06	8.385127000000000000e+06	1.049104000000000000e+07	9.747827000000000000e+06	8.931608000000000000e+06	1.030673900000000000e+07	1.109643300000000000e+07	8.746599000000000000e+06	1.188412500000000000e+07	1.072290000000000000e+07	1.262228600000000000e+07	1.171972300000000000e+07	1.176157800000000000e+07	1.021884900000000000e+07	1.068277700000000000e+07	1.204622000000000000e+07	1.265357800000000000e+07	1.137762400000000000e+07	1.189916900000000000e+07	1.215686900000000000e+07	1.194435000000000000e+07	1.464869000000000000e+07	1.105869400000000000e+07	1.249515700000000000e+07	9.902555000000000000e+06	8.410304000000000000e+06	1.556907700000000000e+07	1.111438200000000000e+07	1.261419400000000000e+07	9.364296000000000000e+06	1.053264700000000000e+07	1.039786700000000000e+07
4.795589999999999975e+01	5.422435500000000000e+06	5.786315000000000000e+06	5.696805000000000000e+06	4.664760500000000000e+06	5.028759000000000000e+06	6.520033000000000000e+06	6.956353500000000000e+06	9.454236000000000000e+06	1.143696600000000000e+07	9.828880000000000000e+06	8.418076000000000000e+06	1.015172000000000000e+07	1.009055900000000000e+07	9.460579000000000000e+06	9.988723000000000000e+06	9.649596000000000000e+06	1.407111000000000000e+07	7.694391000000000000e+06	7.517318500000000000e+06	8.482152000000000000e+06	8.968545000000000000e+06	1.098445200000000000e+07	1.013727000000000000e+07	9.937583000000000000e+06	1.300500100000000000e+07	8.979424000000000000e+06	1.196817000000000000e+07	1.073187200000000000e+07	1.281235000000000000e+07	1.331510500000000000e+07	9.710209000000000000e+06	1.073466100000000000e+07	9.708259000000000000e+06	9.821443000000000000e+06	1.187432700000000000e+07	1.293657700000000000e+07	1.070870600000000000e+07	9.990932000000000000e+06	1.467224600000000000e+07	1.074802400000000000e+07	1.103937500000000000e+07	8.105355500000000000e+06	1.073466100000000000e+07	1.108689300000000000e+07	1.057519200000000000e+07	9.848464000000000000e+06	1.261822400000000000e+07	1.024051300000000000e+07	7.827184000000000000e+06
8.789879999999999427e+01	4.193612299999999814e+06	5.261413000000000000e+06	6.853996500000000000e+06	4.080265000000000000e+06	4.718514000000000000e+06	6.185950500000000000e+06	8.571008000000000000e+06	9.019426000000000000e+06	8.570237000000000000e+06	7.835659500000000000e+06	1.109803300000000000e+07	8.922140000000000000e+06	9.478961000000000000e+06	8.159411000000000000e+06	8.379067500000000000e+06	1.063728600000000000e+07	8.704896000000000000e+06	7.644117000000000000e+06	8.507288000000000000e+06	6.647612000000000000e+06	8.385525000000000000e+06	8.537217000000000000e+06	8.242025000000000000e+06	1.423339900000000000e+07	1.365950500000000000e+07	8.495307000000000000e+06	9.989828000000000000e+06	9.248456000000000000e+06	8.466381000000000000e+06	7.360665000000000000e+06	1.183359400000000000e+07	9.882744000000000000e+06	1.015249500000000000e+07	7.821820000000000000e+06	9.190528000000000000e+06	1.129606300000000000e+07	9.398650000000000000e+06	8.720081000000000000e+06	8.871755000000000000e+06	1.005159300000000000e+07	9.229383000000000000e+06	9.780920000000000000e+06	8.225004000000000000e+06	8.358729000000000000e+06	7.311958000000000000e+06	5.979473500000000000e+06	7.696868000000000000e+06	5.630632500000000000e+06	8.499615000000000000e+06
8.790019999999999811e+01	5.291210000000000000e+06	6.179872000000000000e+06	5.631252000000000000e+06	4.139739500000000000e+06	6.084522000000000000e+06	4.778227000000000000e+06	6.475574500000000000e+06	7.941700000000000000e+06	1.084185500000000000e+07	9.111375000000000000e+06	1.254557200000000000e+07	9.790531000000000000e+06	8.232250000000000000e+06	9.642898000000000000e+06	7.861180000000000000e+06	7.477129000000000000e+06	7.665488500000000000e+06	7.379954000000000000e+06	9.322625000000000000e+06	8.441552000000000000e+06	1.046322600000000000e+07	8.022635000000000000e+06	9.008258000000000000e+06	9.885195000000000000e+06	8.699226000000000000e+06	9.446498000000000000e+06	9.460425000000000000e+06	8.829371000000000000e+06	9.552873000000000000e+06	8.518315000000000000e+06	8.750899000000000000e+06	1.037517900000000000e+07	1.118671000000000000e+07	9.457790000000000000e+06	1.004788900000000000e+07	1.077466700000000000e+07	9.421937000000000000e+06	8.137206000000000000e+06	1.018619400000000000e+07	7.247384000000000000e+06	1.165414200000000000e+07	9.189653000000000000e+06	9.192965000000000000e+06	9.029123000000000000e+06	9.608490000000000000e+06	7.290197000000000000e+06	8.873890000000000000e+06	8.537656000000000000e+06	7.809488500000000000e+06
8.790170000000000528e+01	5.136147000000000000e+06	6.042687000000000000e+06	9.824864000000000000e+06	6.597505000000000000e+06	6.191910000000000000e+06	6.824199500000000000e+06	6.279657500000000000e+06	8.976606000000000000e+06	9.193926000000000000e+06	8.792560000000000000e+06	1.013858200000000000e+07	9.149426000000000000e+06	8.954434000000000000e+06	1.202127500000000000e+07	9.735288000000000000e+06	9.863821000000000000e+06	1.222412400000000000e+07	7.689004500000000000e+06	8.279952000000000000e+06	7.193392000000000000e+06	8.293275000000000000e+06	9.423340000000000000e+06	9.353272000000000000e+06	8.152415000000000000e+06	9.059120000000000000e+06	7.757616000000000000e+06	8.837790000000000000e+06	8.026764000000000000e+06	1.049190500000000000e+07	8.896251000000000000e+06	9.259539000000000000e+06	9.158221000000000000e+06	1.281160400000000000e+07	1.007942100000000000e+07	8.487398000000000000e+06	6.948713000000000000e+06	8.833310000000000000e+06	1.008498200000000000e+07	9.331573000000000000e+06	8.921674000000000000e+06	7.959050500000000000e+06	6.429907500000000000e+06	9.233499000000000000e+06	7.612980000000000000e+06	7.112717500000000000e+06	6.996921500000000000e+06	7.910369000000000000e+06	9.317139000000000000e+06	6.653761500000000000e+06
8.790319999999999823e+01	5.744480000000000000e+06	6.687134000000000000e+06	6.203948000000000000e+06	4.617085500000000000e+06	4.617085500000000000e+06	5.362722500000000000e+06	9.876725000000000000e+06	8.560148000000000000e+06	7.174367000000000000e+06	8.576148000000000000e+06	9.551761000000000000e+06	8.805470000000000000e+06	1.007309800000000000e+07	1.142091700000000000e+07	1.032041300000000000e+07	9.756934000000000000e+06	9.320558000000000000e+06	7.969551000000000000e+06	7.418310000000000000e+06	8.528552000000000000e+06	7.375733500000000000e+06	1.088734000000000000e+07	9.013868000000000000e+06	7.280645500000000000e+06	9.696184000000000000e+06	8.253248500000000000e+06	9.774765000000000000e+06	7.741796000000000000e+06	8.803300000000000000e+06	7.892041500000000000e+06	1.320827800000000000e+07	1.217235700000000000e+07	8.486727000000000000e+06	1.021438500000000000e+07	9.545518000000000000e+06	9.456309000000000000e+06	8.239151000000000000e+06	1.023217000000000000e+07	6.384215000000000000e+06	1.118712500000000000e+07	9.351084000000000000e+06	7.461959500000000000e+06	7.761290500000000000e+06	7.875151000000000000e+06	8.858588000000000000e+06	8.411148000000000000e+06	8.694973000000000000e+06	7.562958000000000000e+06	7.407316500000000000e+06
8.790460000000000207e+01	5.082393500000000000e+06	5.619214000000000000e+06	4.402309500000000000e+06	5.130068500000000000e+06	5.022680500000000000e+06	5.380600500000000000e+06	6.849500500000000000e+06	1.158497400000000000e+07	8.627622000000000000e+06	1.144070500000000000e+07	8.824855000000000000e+06	8.519965000000000000e+06	1.112191900000000000e+07	1.003129500000000000e+07	1.100156000000000000e+07	9.130495000000000000e+06	8.484205000000000000e+06	6.060261500000000000e+06	9.467822000000000000e+06	8.342720000000000000e+06	9.799718000000000000e+06	8.417026000000000000e+06	8.979039000000000000e+06	9.686167000000000000e+06	1.061630800000000000e+07	8.207186000000000000e+06	1.004214000000000000e+07	9.120383000000000000e+06	8.702791000000000000e+06	9.310069000000000000e+06	9.043320000000000000e+06	9.204546000000000000e+06	1.071935100000000000e+07	9.586896000000000000e+06	8.682489000000000000e+06	1.144215700000000000e+07	1.035087300000000000e+07	6.595844000000000000e+06	1.015109500000000000e+07	9.156080000000000000e+06	1.277402800000000000e+07	9.189653000000000000e+06	9.645097000000000000e+06	8.784539000000000000e+06	9.936499000000000000e+06	6.830238000000000000e+06	8.342904000000000000e+06	7.402341500000000000e+06	7.401456500000000000e+06
8.790609999999999502e+01	5.494067000000000000e+06	7.361020000000000000e+06	5.828030500000000000e+06	4.533535000000000000e+06	9.389353000000000000e+06	5.374760500000000000e+06	7.846637000000000000e+06	8.327694500000000000e+06	1.006956000000000000e+07	7.630853500000000000e+06	1.177824400000000000e+07	8.991770000000000000e+06	8.121198500000000000e+06	1.050250100000000000e+07	9.746532000000000000e+06	9.107945000000000000e+06	1.122532700000000000e+07	9.149195000000000000e+06	9.427101000000000000e+06	9.805944000000000000e+06	9.851378000000000000e+06	1.099039300000000000e+07	9.201335000000000000e+06	8.620632000000000000e+06	8.546029000000000000e+06	8.812217000000000000e+06	9.297210000000000000e+06	1.122603400000000000e+07	9.293106000000000000e+06	9.711611000000000000e+06	8.306072500000000000e+06	1.183603800000000000e+07	9.982695000000000000e+06	1.037863800000000000e+07	1.175009200000000000e+07	9.585078000000000000e+06	9.266307000000000000e+06	8.525868000000000000e+06	9.803169000000000000e+06	1.022119700000000000e+07	1.059846800000000000e+07	7.763385000000000000e+06	7.181765000000000000e+06	7.828563500000000000e+06	9.333159000000000000e+06	8.974954000000000000e+06	7.281394500000000000e+06	9.288728000000000000e+06	8.039760500000000000e+06
8.790760000000000218e+01	5.893583500000000000e+06	5.535663500000000000e+06	5.076434000000000000e+06	5.505986000000000000e+06	4.975005500000000000e+06	5.481910000000000000e+06	7.253312500000000000e+06	1.372843700000000000e+07	9.971937000000000000e+06	9.714871000000000000e+06	1.066779000000000000e+07	9.015290000000000000e+06	8.878770000000000000e+06	8.489232000000000000e+06	6.713418000000000000e+06	8.662132000000000000e+06	7.415905500000000000e+06	8.070772500000000000e+06	6.300479500000000000e+06	9.190448000000000000e+06	7.029450000000000000e+06	9.497831000000000000e+06	8.943742000000000000e+06	8.269820000000000000e+06	9.077033000000000000e+06	8.823963000000000000e+06	1.114186500000000000e+07	1.091782200000000000e+07	7.150086000000000000e+06	1.082818700000000000e+07	8.727524000000000000e+06	8.456629000000000000e+06	9.012710000000000000e+06	7.446685500000000000e+06	8.900962000000000000e+06	8.969797000000000000e+06	6.802631500000000000e+06	1.082656600000000000e+07	9.514134000000000000e+06	8.412159000000000000e+06	8.034389500000000000e+06	9.537648000000000000e+06	8.961108000000000000e+06	8.370376000000000000e+06	6.427199500000000000e+06	8.255836500000000000e+06	7.454547000000000000e+06	7.459622500000000000e+06	8.574764000000000000e+06
8.790900000000000603e+01	5.350684500000000000e+06	5.410397500000000000e+06	5.631252000000000000e+06	5.714564000000000000e+06	4.867617500000000000e+06	5.869746000000000000e+06	7.852804000000000000e+06	1.331197900000000000e+07	9.680440000000000000e+06	8.963232000000000000e+06	1.190020800000000000e+07	1.141017600000000000e+07	1.296300000000000000e+07	9.484104000000000000e+06	8.829492000000000000e+06	8.267055500000000000e+06	9.413383000000000000e+06	6.992575000000000000e+06	8.297403500000000000e+06	9.295080000000000000e+06	9.372600000000000000e+06	9.314574000000000000e+06	8.300462500000000000e+06	7.994783000000000000e+06	8.864443000000000000e+06	9.469529000000000000e+06	8.471370000000000000e+06	1.047572600000000000e+07	9.629553000000000000e+06	9.215644000000000000e+06	9.710209000000000000e+06	8.653742000000000000e+06	7.335264000000000000e+06	9.428735000000000000e+06	9.444902000000000000e+06	8.214041500000000000e+06	9.866000000000000000e+06	7.649086500000000000e+06	8.052468500000000000e+06	9.056188000000000000e+06	9.606542000000000000e+06	7.931590000000000000e+06	8.085565500000000000e+06	1.040485200000000000e+07	8.389635000000000000e+06	9.250884000000000000e+06	1.072576800000000000e+07	6.668454000000000000e+06	5.900551000000000000e+06
8.791049999999999898e+01	5.171784000000000000e+06	4.903493000000000000e+06	4.754151000000000000e+06	5.822071000000000000e+06	4.813864000000000000e+06	5.583338500000000000e+06	6.790322500000000000e+06	9.343882000000000000e+06	8.370190000000000000e+06	9.925594000000000000e+06	1.008631200000000000e+07	1.050126500000000000e+07	8.465062000000000000e+06	1.053167200000000000e+07	9.274070000000000000e+06	7.465854000000000000e+06	8.019848000000000000e+06	6.217480000000000000e+06	8.286002000000000000e+06	6.845044000000000000e+06	8.229622500000000000e+06	9.080362000000000000e+06	7.721464000000000000e+06	7.380276500000000000e+06	7.626140500000000000e+06	7.607913000000000000e+06	1.216021500000000000e+07	9.527381000000000000e+06	9.600297000000000000e+06	1.189141200000000000e+07	1.043553500000000000e+07	9.152199000000000000e+06	8.457532000000000000e+06	9.217385000000000000e+06	9.533472000000000000e+06	7.909445000000000000e+06	9.958456000000000000e+06	7.713746000000000000e+06	8.040690500000000000e+06	7.434767500000000000e+06	1.149187300000000000e+07	8.087979000000000000e+06	9.453543000000000000e+06	8.224790000000000000e+06	7.358783000000000000e+06	7.560153500000000000e+06	6.796752000000000000e+06	6.410230000000000000e+06	8.499615000000000000e+06
8.791200000000000614e+01	5.136147000000000000e+06	4.873577000000000000e+06	5.273332000000000000e+06	4.986805000000000000e+06	4.730313500000000000e+06	6.842197000000000000e+06	5.775278500000000000e+06	8.021101000000000000e+06	8.455696000000000000e+06	8.485123000000000000e+06	1.047009200000000000e+07	8.531376000000000000e+06	1.030637700000000000e+07	9.325075000000000000e+06	9.892926000000000000e+06	8.300880500000000000e+06	8.309926000000000000e+06	6.975742000000000000e+06	8.472385000000000000e+06	8.853816000000000000e+06	9.124448000000000000e+06	7.696565500000000000e+06	1.186257900000000000e+07	9.504680000000000000e+06	8.952825000000000000e+06	9.463771000000000000e+06	9.640845000000000000e+06	1.061542100000000000e+07	8.968456000000000000e+06	6.793406500000000000e+06	8.212572500000000000e+06	9.384287000000000000e+06	1.156087700000000000e+07	7.863059000000000000e+06	8.788773000000000000e+06	7.792382500000000000e+06	8.100813500000000000e+06	9.496699000000000000e+06	7.439299500000000000e+06	9.384403000000000000e+06	1.148607800000000000e+07	8.748752000000000000e+06	1.014355400000000000e+07	6.791060000000000000e+06	9.034416000000000000e+06	7.537178500000000000e+06	7.223638500000000000e+06	6.140779000000000000e+06	7.499356500000000000e+06
[truncated: 42 more columns]
