# Supplementary material for: Otolith microchemistry and diadromy in Patagonian river fishes
Source: PeerJ. 2019 Jan 3;7:e6149. doi: 10.7717/peerj.6149 (PMC6321752; doi:10.7717/peerj.6149)
Supplement: Supplemental Information 3 — Raw data. This archive contains the raw data used to generate the analyses reported in the paper cited above. The python script provided allows to convert from the isotopic intensities measured by LA-ICP-MS to molar concentrations of Sr:Ca. [file peerj-07-6149-s003.zip › Dataset S1/Alo_etAl_scripts/samples/PP124.txt]

4.794850000000000279e+01,5.205000000000000000e+03,5.706000000000000000e+03,1.021200000000000000e+04,9.611000000000000000e+03,2.373700000000000000e+04,1.582200000000000000e+04,1.421900000000000000e+04,1.732400000000000000e+04,1.702400000000000000e+04,2.303600000000000000e+04,2.253500000000000000e+04,1.992900000000000000e+04,2.463900000000000000e+04,2.664400000000000000e+04,3.235800000000000000e+04,3.145600000000000000e+04,4.008000000000000000e+04,2.874900000000000000e+04,3.526600000000000000e+04,4.198500000000000000e+04,4.238700000000000000e+04,4.339000000000000000e+04,4.539600000000000000e+04,4.318900000000000000e+04,4.509500000000000000e+04,4.920900000000000000e+04,5.764000000000000000e+04,5.884500000000000000e+04,6.205800000000000000e+04,6.607400000000000000e+04,6.557200000000000000e+04,7.571800000000000000e+04,8.174800000000000000e+04,7.953600000000000000e+04,7.782800000000000000e+04,7.531600000000000000e+04,8.014000000000000000e+04,8.305400000000000000e+04,1.308560000000000000e+05,7.983800000000000000e+04,7.732600000000000000e+04,9.079600000000000000e+04,9.813800000000000000e+04,9.471800000000000000e+04,1.006520000000000000e+05,1.028660000000000000e+05,9.874000000000000000e+04,1.224960000000000000e+05,1.105140000000000000e+05,1.224960000000000000e+05,1.462760000000000000e+05,1.362960000000000000e+05,1.493000000000000000e+05,1.590880000000000000e+05,1.961520000000000000e+05,2.053520000000000000e+05,2.171880000000000000e+05,2.575000000000000000e+05,2.559800000000000000e+05,2.441200000000000000e+05,2.392600000000000000e+05,2.277120000000000000e+05,3.004320000000000000e+05,2.666240000000000000e+05,3.469200000000000000e+05,2.316640000000000000e+05,2.304480000000000000e+05,3.094800000000000000e+05,3.003360000000000000e+05,3.416240000000000000e+05,2.128360000000000000e+05,2.014080000000000000e+05,2.060600000000000000e+05,2.477680000000000000e+05,3.192400000000000000e+05,2.000920000000000000e+05,3.090720000000000000e+05,2.580080000000000000e+05,4.588560000000000000e+05,2.938320000000000000e+05,3.261600000000000000e+05,3.952560000000000000e+05,3.892320000000000000e+05,4.743200000000000000e+05,3.918880000000000000e+05,5.446400000000000000e+05,5.128960000000000000e+05,4.022000000000000000e+05,5.074560000000000000e+05,6.025280000000000000e+05,5.575040000000000000e+05,3.742682999999999884e+05,5.719200000000000000e+05,6.327680000000000000e+05,5.896320000000000000e+05,5.058080000000000000e+05,6.859360000000000000e+05,7.245920000000000000e+05,5.314900999999999767e+05,8.458400000000000000e+05,8.551360000000000000e+05,1.326432000000000000e+06,7.633378000000000466e+05,7.516050000000000000e+05,8.247680000000000000e+05,8.260160000000000000e+05,9.091840000000000000e+05,1.029555300000000047e+06,1.227104000000000000e+06,1.110368000000000000e+06,1.381891600000000093e+06,1.209653000000000000e+06,1.522840899999999907e+06,1.241472000000000000e+06,1.330080000000000000e+06,1.444192000000000000e+06,1.456277800000000047e+06,1.297728000000000000e+06,1.260573399999999907e+06,1.221024000000000000e+06,2.040352000000000000e+06,1.147038899999999907e+06,1.444736000000000000e+06,1.437984000000000000e+06,1.694272000000000000e+06,1.471921500000000000e+06,2.047454000000000000e+06,1.992584500000000000e+06,1.745999000000000000e+06,1.284039000000000000e+06,2.265536000000000000e+06,2.337137299999999814e+06,1.928960000000000000e+06,2.125751000000000000e+06,2.070784000000000000e+06,1.758304000000000000e+06,1.773414600000000093e+06,2.172683299999999814e+06,2.072000000000000000e+06,2.431117000000000000e+06,1.761643800000000047e+06,2.487680000000000000e+06,2.016089300000000047e+06,1.949563300000000047e+06,2.166208000000000000e+06,2.207959000000000000e+06,1.792931300000000047e+06,2.505503000000000000e+06,1.969118899999999907e+06,2.407612299999999814e+06,2.348871000000000000e+06,2.599443799999999814e+06,3.507563500000000000e+06,3.096524000000000000e+06,2.642385799999999814e+06,2.305772500000000000e+06,2.517197799999999814e+06,2.207959000000000000e+06,2.165760000000000000e+06,1.957424300000000047e+06,1.927968000000000000e+06,2.125751000000000000e+06,2.043505000000000000e+06,1.577672300000000047e+06,2.047454000000000000e+06,2.142976000000000000e+06,2.115328000000000000e+06,1.900160000000000000e+06,1.905984000000000000e+06,2.133534799999999814e+06,2.098297299999999814e+06,2.083424000000000000e+06,1.542396500000000000e+06,1.933472000000000000e+06,2.131328000000000000e+06,1.678176000000000000e+06,1.599200000000000000e+06,1.428832000000000000e+06,1.659880100000000093e+06,1.761472000000000000e+06,1.660448000000000000e+06,1.382304000000000000e+06,1.389713500000000000e+06,1.557440000000000000e+06,1.804928000000000000e+06,1.668832000000000000e+06,1.820480000000000000e+06,1.504576000000000000e+06,1.393662600000000093e+06,1.504800000000000000e+06,1.575072000000000000e+06,1.763424000000000000e+06,1.676768000000000000e+06,1.686208000000000000e+06,1.568480000000000000e+06,1.734752000000000000e+06,1.414144000000000000e+06,1.638848000000000000e+06,1.862304000000000000e+06,1.924672000000000000e+06,1.663296000000000000e+06,2.051296000000000000e+06,1.586432000000000000e+06,1.785109300000000047e+06,1.779168000000000000e+06,1.735616000000000000e+06,2.274485000000000000e+06,1.696096000000000000e+06,1.906208000000000000e+06,1.824257800000000047e+06,2.047454000000000000e+06,1.835904000000000000e+06,1.710368000000000000e+06,1.853664000000000000e+06,1.785152000000000000e+06,1.692192000000000000e+06,1.796192000000000000e+06,1.744672000000000000e+06,1.471921500000000000e+06,1.645152000000000000e+06,1.647776000000000000e+06,1.421078300000000047e+06,1.708832000000000000e+06,1.796864000000000000e+06,1.818080000000000000e+06,1.620000000000000000e+06,1.506720000000000000e+06,1.646144000000000000e+06,1.641472000000000000e+06,1.413256399999999907e+06,1.908512000000000000e+06,1.711008000000000000e+06,1.769312000000000000e+06,1.661440000000000000e+06,1.973068000000000000e+06,1.922148500000000000e+06,1.821344000000000000e+06,1.720928000000000000e+06,1.475808000000000000e+06,1.798272000000000000e+06,1.621408000000000000e+06,1.754592000000000000e+06,1.647648000000000000e+06,1.679136000000000000e+06,1.724064000000000000e+06,1.591616000000000000e+06,1.460768000000000000e+06,1.841696000000000000e+06,1.617600000000000000e+06,1.496064000000000000e+06,1.659880100000000093e+06,1.496928000000000000e+06,1.221386800000000047e+06,1.353504000000000000e+06,1.252751500000000000e+06,1.676768000000000000e+06,1.659584000000000000e+06,1.719712000000000000e+06,1.671104000000000000e+06,1.546208000000000000e+06,1.302112000000000000e+06,1.538523800000000047e+06,1.411040000000000000e+06,1.640608000000000000e+06,1.466464000000000000e+06,1.564576000000000000e+06,1.434336000000000000e+06,1.634304000000000000e+06,1.819584000000000000e+06,1.617504000000000000e+06,1.534784000000000000e+06,1.478400000000000000e+06,1.427872000000000000e+06,1.407904000000000000e+06,1.419712000000000000e+06,1.458816000000000000e+06,1.580928000000000000e+06,1.600512000000000000e+06,1.460224000000000000e+06,1.373184000000000000e+06,1.672512000000000000e+06,1.443680000000000000e+06,1.595296000000000000e+06,1.502624000000000000e+06,1.475808000000000000e+06,1.677856000000000000e+06,1.494976000000000000e+06,1.389472000000000000e+06,1.402432000000000000e+06,1.490240000000000000e+06,1.628128000000000000e+06,1.358528000000000000e+06,1.377568000000000000e+06,1.333184000000000000e+06,1.531968000000000000e+06,1.434336000000000000e+06,1.370304000000000000e+06,1.750336000000000000e+06,1.424768000000000000e+06,1.438400000000000000e+06,1.557984000000000000e+06,1.369216000000000000e+06,1.226048000000000000e+06,1.395680000000000000e+06,1.215712000000000000e+06,1.344948500000000000e+06,1.111763300000000047e+06,1.136160000000000000e+06,1.243680000000000000e+06,1.139872000000000000e+06,1.290144000000000000e+06,1.219008000000000000e+06,1.201184000000000000e+06,1.340864000000000000e+06,1.452896000000000000e+06,1.328256000000000000e+06,1.487232000000000000e+06,1.338208000000000000e+06,1.530240000000000000e+06,1.244852399999999907e+06,1.249120000000000000e+06,1.414880000000000000e+06,1.488000000000000000e+06,1.363776000000000000e+06,1.690560000000000000e+06,1.846848000000000000e+06,1.530144000000000000e+06,1.445280000000000000e+06,1.126038000000000000e+06,1.351776000000000000e+06,1.372000000000000000e+06,1.344288000000000000e+06,1.420672000000000000e+06,1.456992000000000000e+06,1.808614000000000000e+06,1.898752000000000000e+06,1.563296000000000000e+06,1.390752000000000000e+06,1.368704000000000000e+06,1.589024000000000000e+06,1.544704000000000000e+06,1.595520000000000000e+06,1.119623300000000047e+06,1.503248000000000000e+06,1.438944000000000000e+06,1.507712000000000000e+06,1.606784000000000000e+06,1.350565000000000000e+06,1.366240000000000000e+06,1.464096000000000000e+06,1.569248000000000000e+06,1.481408000000000000e+06,1.437760000000000000e+06,1.482080000000000000e+06,1.621728000000000000e+06,1.462912000000000000e+06,1.195424000000000000e+06,1.344832000000000000e+06,1.493376000000000000e+06,2.090475300000000047e+06,1.329664000000000000e+06,1.417129300000000047e+06,1.139217000000000000e+06,1.828206899999999907e+06,1.518816000000000000e+06,4.873967000000000000e+06,1.397408000000000000e+06,1.379520000000000000e+06,1.444192000000000000e+06,1.278624000000000000e+06,1.342743100000000093e+06,1.486816000000000000e+06,1.450752000000000000e+06,1.782752000000000000e+06,1.546345600000000093e+06,1.526240000000000000e+06,1.503248000000000000e+06,1.839940600000000093e+06,2.571989000000000000e+06,1.428900100000000093e+06,2.153166799999999814e+06,1.550218399999999907e+06,2.528930500000000000e+06,2.005216000000000000e+06,1.735424000000000000e+06,1.597226899999999907e+06,1.883936000000000000e+06,1.639296000000000000e+06,1.272306300000000047e+06,1.579936000000000000e+06,1.599296000000000000e+06,1.346692300000000047e+06,1.569812300000000047e+06,1.800032000000000000e+06,1.654272000000000000e+06,1.789058399999999907e+06,1.807136000000000000e+06,1.781024000000000000e+06,1.760384000000000000e+06,2.047872000000000000e+06,1.669248000000000000e+06,1.533696000000000000e+06,1.476992000000000000e+06,1.385600000000000000e+06,1.558528000000000000e+06,1.323232000000000000e+06,1.579712000000000000e+06,1.368160000000000000e+06,1.503072000000000000e+06,1.139217000000000000e+06,1.499392000000000000e+06,1.585792000000000000e+06,1.922148500000000000e+06,1.470880000000000000e+06,1.553024000000000000e+06,1.468048600000000093e+06,1.506528000000000000e+06,1.737600000000000000e+06,1.601568000000000000e+06,1.623264000000000000e+06,1.574976000000000000e+06,1.782208000000000000e+06,1.771168000000000000e+06,1.911808000000000000e+06,1.577672300000000047e+06,1.580256000000000000e+06,1.522784000000000000e+06,1.506400000000000000e+06,1.668384000000000000e+06,1.404800000000000000e+06,1.292480000000000000e+06,1.560160000000000000e+06,1.880864000000000000e+06,1.726444300000000047e+06,1.581792000000000000e+06,1.897088000000000000e+06,2.666008000000000000e+06,1.692288000000000000e+06,1.538880000000000000e+06,1.740096000000000000e+06,1.623360000000000000e+06,1.520544000000000000e+06,1.409408000000000000e+06,1.422176000000000000e+06,1.495104000000000000e+06,1.478528000000000000e+06,1.301792000000000000e+06,1.351360000000000000e+06,1.363456000000000000e+06,1.464416000000000000e+06,1.625856000000000000e+06,1.284039000000000000e+06,1.335968000000000000e+06,1.425824000000000000e+06,1.347296000000000000e+06,1.235488000000000000e+06,1.389376000000000000e+06,1.387648000000000000e+06,1.466240000000000000e+06,1.375744000000000000e+06,1.602112000000000000e+06,1.515019000000000000e+06,1.606688000000000000e+06,1.820385000000000000e+06,1.526752800000000047e+06,1.394848000000000000e+06,2.024768000000000000e+06,1.103979500000000000e+06,1.527232000000000000e+06,1.507264000000000000e+06,1.681536000000000000e+06,1.633984000000000000e+06,1.844672000000000000e+06,1.553344000000000000e+06,1.632672000000000000e+06,1.530144000000000000e+06,1.657088000000000000e+06,1.412096000000000000e+06,1.536064000000000000e+06,1.611968000000000000e+06,1.550336000000000000e+06,1.294848000000000000e+06,1.411040000000000000e+06,1.266176000000000000e+06,1.369760000000000000e+06,1.445600000000000000e+06,1.225280000000000000e+06,1.311712000000000000e+06,1.460960000000000000e+06,1.407712000000000000e+06,1.823968000000000000e+06,1.336160000000000000e+06,1.749024000000000000e+06,1.585120000000000000e+06,1.127407000000000000e+06,1.550752000000000000e+06,1.483584000000000000e+06,1.466784000000000000e+06,1.428832000000000000e+06,1.399328000000000000e+06,1.260573399999999907e+06,1.604288000000000000e+06,1.494464000000000000e+06,1.155776000000000000e+06,1.309248000000000000e+06,2.219691799999999814e+06,1.408128000000000000e+06,1.669568000000000000e+06,1.537792000000000000e+06,1.423040000000000000e+06,1.350565000000000000e+06,1.803200000000000000e+06,2.164899500000000000e+06,1.256662500000000000e+06,1.475870500000000000e+06,1.832079600000000093e+06,1.569664000000000000e+06,1.382400000000000000e+06,1.437984000000000000e+06,1.553888000000000000e+06,1.638208000000000000e+06,1.561989399999999907e+06,1.753600000000000000e+06,1.609920000000000000e+06,1.511069899999999907e+06,1.561989399999999907e+06,2.141504000000000000e+06,1.522840899999999907e+06,1.468048600000000093e+06,1.432773000000000000e+06,1.393662600000000093e+06,1.383360000000000000e+06,1.455936000000000000e+06,1.417664000000000000e+06,1.260192000000000000e+06,1.269472000000000000e+06,1.368800000000000000e+06,8.573165999999999767e+05,1.116800000000000000e+06,1.354144000000000000e+06,1.111840000000000000e+06,1.247328000000000000e+06,1.298880000000000000e+06,1.103168000000000000e+06,1.519680000000000000e+06,1.447328000000000000e+06,1.307968000000000000e+06,1.373088000000000000e+06,1.453440000000000000e+06,1.725280000000000000e+06,1.655680000000000000e+06,1.634208000000000000e+06,1.768576000000000000e+06,1.825056000000000000e+06,1.719616000000000000e+06,1.727904000000000000e+06,1.742496000000000000e+06,1.614144000000000000e+06,1.627040000000000000e+06,1.482272000000000000e+06,1.584480000000000000e+06,1.284039000000000000e+06,1.658720000000000000e+06,1.315365600000000093e+06,1.437440000000000000e+06,1.343776000000000000e+06,1.582848000000000000e+06,1.386048000000000000e+06,2.274485000000000000e+06,1.263936000000000000e+06,1.159904000000000000e+06,1.214240000000000000e+06,1.138400000000000000e+06,1.010160000000000000e+06,1.234016000000000000e+06,1.104864000000000000e+06,1.562528000000000000e+06,1.297824000000000000e+06,1.039328000000000000e+06,1.432832000000000000e+06,1.203840000000000000e+06,1.032576000000000000e+06,1.072652899999999907e+06,1.287950000000000000e+06,1.155552000000000000e+06,1.336608000000000000e+06,1.231232000000000000e+06,1.174416399999999907e+06,1.554432000000000000e+06,1.223808000000000000e+06,1.574304000000000000e+06,1.431104000000000000e+06,1.413824000000000000e+06,2.012216500000000000e+06,1.494560000000000000e+06,1.520320000000000000e+06,1.330624000000000000e+06,1.603744000000000000e+06,1.291900000000000000e+06,1.462144000000000000e+06,1.515776000000000000e+06,1.311416500000000000e+06,1.486368000000000000e+06,1.357984000000000000e+06,1.143089800000000047e+06,1.556704000000000000e+06,1.215200000000000000e+06,1.409088000000000000e+06,1.352224000000000000e+06,1.494016000000000000e+06,1.296448000000000000e+06,1.429824000000000000e+06,1.381891600000000093e+06,1.147038899999999907e+06,1.357344000000000000e+06,1.575616000000000000e+06,1.464512000000000000e+06,1.388416000000000000e+06,1.655040000000000000e+06,1.351584000000000000e+06,1.452896000000000000e+06,1.334921300000000047e+06,1.650272000000000000e+06,1.338848000000000000e+06,1.377472000000000000e+06,1.479904000000000000e+06,1.451744000000000000e+06,1.002177800000000047e+06,1.189824000000000000e+06,1.509120000000000000e+06,1.502848000000000000e+06,1.399328000000000000e+06,1.402016000000000000e+06,1.346112000000000000e+06,1.424864000000000000e+06,1.296224000000000000e+06,1.280090000000000000e+06,1.550848000000000000e+06,1.466240000000000000e+06,1.346976000000000000e+06,1.523456000000000000e+06,1.334016000000000000e+06,1.446144000000000000e+06,1.268192000000000000e+06,1.363552000000000000e+06,1.344096000000000000e+06,1.364608000000000000e+06,1.298560000000000000e+06,1.192896000000000000e+06,1.427872000000000000e+06,1.405248000000000000e+06,1.263616000000000000e+06,1.228064000000000000e+06,1.188416000000000000e+06,1.373312000000000000e+06,1.223264000000000000e+06,1.141568000000000000e+06,1.266816000000000000e+06,1.462496000000000000e+06,1.388512000000000000e+06,1.401472000000000000e+06,1.300288000000000000e+06,1.393120000000000000e+06,1.402560000000000000e+06,1.144640000000000000e+06,1.095552000000000000e+06,1.287680000000000000e+06,1.270752000000000000e+06,1.092169399999999907e+06,1.393984000000000000e+06,1.478176000000000000e+06,1.289728000000000000e+06,1.562656000000000000e+06,1.244852399999999907e+06,1.517408000000000000e+06,1.390560000000000000e+06,1.358304000000000000e+06,1.654272000000000000e+06,1.515019000000000000e+06,1.525696000000000000e+06,1.362336000000000000e+06,1.728864000000000000e+06,1.213564899999999907e+06,1.440768000000000000e+06,1.561888000000000000e+06,1.660672000000000000e+06,1.465920000000000000e+06,1.119623300000000047e+06,1.364288000000000000e+06,1.473792000000000000e+06,1.450880000000000000e+06,9.669401999999999534e+05,1.312448000000000000e+06,1.295904000000000000e+06,1.433664000000000000e+06,1.336160000000000000e+06,1.473024000000000000e+06,1.383808000000000000e+06,1.348576000000000000e+06,1.216800000000000000e+06,1.557344000000000000e+06,1.278432000000000000e+06,1.214976000000000000e+06,1.452384000000000000e+06,1.150560000000000000e+06,1.194912000000000000e+06,1.250720000000000000e+06,1.496384000000000000e+06,1.082890899999999907e+06,1.277792000000000000e+06,1.585472000000000000e+06,1.392352000000000000e+06,1.205703899999999907e+06,1.260747399999999907e+06,1.092169399999999907e+06,1.317472000000000000e+06,1.468512000000000000e+06,1.418336000000000000e+06,1.316096000000000000e+06,1.388736000000000000e+06,1.236992000000000000e+06,1.387552000000000000e+06,1.270208000000000000e+06,1.272032000000000000e+06,1.074528000000000000e+06,1.283104000000000000e+06,1.192768000000000000e+06,1.092704000000000000e+06,1.234432000000000000e+06,1.217514000000000000e+06,1.211680000000000000e+06,1.259776000000000000e+06,1.181312000000000000e+06,1.247008000000000000e+06,1.219232000000000000e+06,1.488736000000000000e+06,1.324096000000000000e+06,1.362336000000000000e+06,1.498976000000000000e+06,1.403200000000000000e+06,1.478304000000000000e+06,1.350720000000000000e+06,1.324512000000000000e+06,1.221568000000000000e+06,1.279808000000000000e+06,1.284384000000000000e+06,1.437216000000000000e+06,1.236992000000000000e+06,1.220096000000000000e+06,1.241888000000000000e+06,1.140608000000000000e+06,1.297408000000000000e+06,1.366336000000000000e+06,1.084032000000000000e+06,1.568800000000000000e+06,1.167840000000000000e+06,1.440352000000000000e+06,1.197344000000000000e+06,1.164448000000000000e+06,1.285440000000000000e+06,1.199456000000000000e+06,1.247424000000000000e+06,1.157664000000000000e+06,1.316416000000000000e+06,1.113408000000000000e+06,1.088160000000000000e+06,1.335104000000000000e+06,9.996480000000000000e+05,1.089952000000000000e+06,1.125056000000000000e+06,1.171136000000000000e+06,1.112032000000000000e+06,1.121984000000000000e+06,1.071904000000000000e+06,1.298784000000000000e+06,1.376928000000000000e+06,1.069792000000000000e+06,1.081600000000000000e+06,9.395635999999999767e+05,1.093120000000000000e+06,1.272544000000000000e+06,1.204352000000000000e+06,9.639200000000000000e+05,1.217952000000000000e+06,1.427008000000000000e+06,1.151936000000000000e+06,1.180800000000000000e+06,1.106976000000000000e+06,1.168480000000000000e+06,1.457120000000000000e+06,1.217536000000000000e+06,1.375872000000000000e+06,1.195424000000000000e+06,1.188096000000000000e+06,1.324000000000000000e+06,1.117440000000000000e+06,1.015632000000000000e+06,1.153120000000000000e+06,1.057009100000000093e+06,1.081920000000000000e+06,1.166144000000000000e+06,1.252864000000000000e+06,1.082784000000000000e+06,1.174944000000000000e+06,1.066944000000000000e+06,1.140608000000000000e+06,1.380800000000000000e+06,1.097152000000000000e+06,1.080864000000000000e+06,1.074336000000000000e+06,1.125696000000000000e+06,1.127392000000000000e+06,1.142944000000000000e+06,1.197248000000000000e+06,1.037008000000000000e+06,1.115744000000000000e+06,1.170176000000000000e+06,1.279392000000000000e+06,1.182592000000000000e+06,1.235808000000000000e+06,1.126752000000000000e+06,1.172608000000000000e+06,1.281728000000000000e+06,1.039744000000000000e+06,1.156608000000000000e+06,1.147936000000000000e+06,1.115424000000000000e+06,1.135648000000000000e+06,1.203712000000000000e+06,1.280864000000000000e+06,1.099136000000000000e+06,1.357344000000000000e+06,1.280224000000000000e+06,1.282784000000000000e+06,1.275552000000000000e+06,1.167840000000000000e+06,1.419840000000000000e+06,1.520864000000000000e+06,1.350272000000000000e+06,1.416384000000000000e+06,1.450208000000000000e+06,1.624604500000000000e+06,1.453888000000000000e+06,1.505344000000000000e+06,1.415968000000000000e+06,1.548480000000000000e+06,1.651136000000000000e+06,1.683168000000000000e+06,1.550218399999999907e+06,1.420352000000000000e+06,1.618816000000000000e+06,1.588704000000000000e+06,1.291900000000000000e+06,1.504032000000000000e+06,1.256662500000000000e+06,1.180160000000000000e+06,1.466240000000000000e+06,1.466688000000000000e+06,1.331264000000000000e+06,1.390336000000000000e+06,1.372544000000000000e+06,1.158304000000000000e+06,1.436800000000000000e+06,1.479168000000000000e+06,1.314464000000000000e+06,1.363776000000000000e+06,1.304864000000000000e+06,9.904449000000000233e+05,1.259232000000000000e+06,1.316512000000000000e+06,1.330720000000000000e+06,9.081989000000000233e+05,1.262016000000000000e+06,1.408992000000000000e+06,1.134368000000000000e+06,1.343776000000000000e+06,1.097344000000000000e+06,1.184288000000000000e+06,9.395635999999999767e+05,1.217536000000000000e+06,1.132678100000000093e+06,1.397312000000000000e+06,1.302208000000000000e+06,1.432160000000000000e+06,1.639744000000000000e+06,1.518048000000000000e+06,1.378018899999999907e+06,1.447424000000000000e+06,1.597152000000000000e+06,1.379936000000000000e+06,1.525376000000000000e+06,1.323187500000000000e+06,1.329440000000000000e+06,1.162682600000000093e+06,1.685760000000000000e+06,1.570432000000000000e+06,1.389568000000000000e+06,1.459040000000000000e+06,1.427552000000000000e+06,1.481952000000000000e+06,1.495840000000000000e+06,1.468048600000000093e+06,1.393662600000000093e+06,1.252096000000000000e+06,1.291328000000000000e+06,1.473568000000000000e+06,1.217120000000000000e+06,1.333376000000000000e+06,1.151520000000000000e+06,1.258400000000000000e+06,1.267648000000000000e+06,1.554528000000000000e+06,1.396768000000000000e+06,1.114176000000000000e+06,1.037377199999999953e+06,1.032896000000000000e+06,9.929120000000000000e+05,1.103168000000000000e+06,1.190656000000000000e+06,1.050592000000000000e+06,1.081824000000000000e+06,1.008160000000000000e+06,1.198304000000000000e+06,1.150240000000000000e+06,1.174416399999999907e+06,9.742080000000000000e+05,1.050592000000000000e+06,9.463840000000000000e+05,1.059232000000000000e+06,1.052800000000000000e+06,9.697920000000000000e+05,9.638291999999999534e+05,1.065792000000000000e+06,1.090272000000000000e+06,1.096608000000000000e+06,9.613920000000000000e+05,1.010160000000000000e+06,1.042800000000000000e+06,1.190432000000000000e+06,1.010048000000000000e+06,9.328941999999999534e+05,8.736160000000000000e+05,8.980960000000000000e+05,1.106656000000000000e+06,1.198720000000000000e+06,9.789280000000000000e+05,1.018784000000000000e+06,1.227104000000000000e+06,1.046064000000000000e+06,1.053760000000000000e+06,9.650720000000000000e+05,1.122848000000000000e+06,9.180960000000000000e+05,1.127712000000000000e+06,1.075072000000000000e+06,9.303520000000000000e+05,1.042592000000000000e+06,1.157664000000000000e+06,9.237440000000000000e+05,1.036688000000000000e+06,1.112352000000000000e+06,1.019424000000000000e+06,1.086048000000000000e+06,1.151200000000000000e+06,1.259968000000000000e+06,1.107616000000000000e+06,1.041968000000000000e+06,1.065568000000000000e+06,1.164768000000000000e+06,1.012896000000000000e+06,9.487040000000000000e+05,1.022160000000000000e+06,9.792480000000000000e+05,1.068736000000000000e+06,9.037440000000000000e+05,8.775840000000000000e+05,1.086592000000000000e+06,9.360160000000000000e+05,1.088800000000000000e+06,1.200544000000000000e+06,1.050592000000000000e+06,1.250304000000000000e+06,1.178784000000000000e+06,1.268288000000000000e+06,1.253184000000000000e+06,1.357024000000000000e+06,1.270624000000000000e+06,1.294944000000000000e+06,1.182368000000000000e+06,1.283008000000000000e+06,1.395808000000000000e+06,1.464416000000000000e+06,1.430976000000000000e+06,1.373088000000000000e+06,1.464960000000000000e+06,1.501568000000000000e+06,1.729952000000000000e+06,1.276217100000000093e+06,1.517952000000000000e+06,1.225335899999999907e+06,1.429152000000000000e+06,1.499200000000000000e+06,1.724288000000000000e+06,1.577672300000000047e+06,1.523232000000000000e+06,1.407584000000000000e+06,1.319238500000000000e+06,1.594112000000000000e+06,1.466368000000000000e+06,1.562432000000000000e+06,1.370197000000000000e+06,1.383680000000000000e+06,1.477984000000000000e+06,1.511680000000000000e+06,9.943559000000000233e+05,9.121099000000000233e+05,1.335840000000000000e+06,1.855584399999999907e+06,1.820385000000000000e+06,1.886949100000000093e+06,1.620960000000000000e+06,1.671574800000000047e+06,1.284039000000000000e+06,1.800792100000000093e+06,1.562656000000000000e+06,1.511488000000000000e+06,1.811488000000000000e+06,1.233157800000000047e+06,1.638656000000000000e+06,1.287264000000000000e+06,1.301024000000000000e+06,1.186187399999999907e+06,1.339040000000000000e+06,1.867355399999999907e+06,1.597226899999999907e+06,1.605087899999999907e+06,1.507197100000000093e+06,1.182912000000000000e+06,2.560295299999999814e+06,1.910414800000000047e+06,1.550218399999999907e+06,1.237030500000000000e+06,1.870528000000000000e+06,1.338870399999999907e+06,1.491968000000000000e+06,1.314592000000000000e+06,2.384107500000000000e+06,1.671574800000000047e+06,1.441728000000000000e+06,1.728544000000000000e+06,1.694144000000000000e+06,1.100068500000000000e+06,1.374069800000000047e+06,1.346692300000000047e+06,1.424672000000000000e+06,1.384544000000000000e+06,1.373504000000000000e+06,1.361312000000000000e+06,1.383808000000000000e+06,1.101888000000000000e+06,1.092608000000000000e+06,1.166592000000000000e+06,1.262432000000000000e+06,1.408128000000000000e+06,1.068096000000000000e+06,1.009104000000000000e+06,9.892320000000000000e+05,1.123456000000000000e+06,1.143680000000000000e+06,1.095968000000000000e+06,1.227520000000000000e+06,9.867040000000000000e+05,1.131392000000000000e+06,1.033424000000000000e+06,1.270848000000000000e+06,1.026480000000000000e+06,9.990080000000000000e+05,1.047968000000000000e+06,1.223904000000000000e+06,1.064831000000000000e+06,1.068010100000000093e+06,9.638080000000000000e+05,1.078336000000000000e+06,8.692320000000000000e+05,7.915213000000000466e+05,1.003952000000000000e+06,7.828558000000000466e+05,1.036272000000000000e+06,9.989120000000000000e+05,1.213696000000000000e+06,1.077696000000000000e+06,1.141792000000000000e+06,1.052384000000000000e+06,1.203392000000000000e+06,1.115648000000000000e+06,9.610880000000000000e+05,9.256425999999999767e+05,1.071680000000000000e+06,1.644484899999999907e+06,1.128128000000000000e+06,1.115840000000000000e+06,9.943559000000000233e+05,1.117120000000000000e+06,1.217632000000000000e+06,1.228704000000000000e+06,1.200320000000000000e+06,1.355648000000000000e+06,1.185888000000000000e+06,1.106016000000000000e+06,1.353600000000000000e+06,1.192992000000000000e+06,1.248834100000000093e+06,1.260608000000000000e+06,1.287168000000000000e+06,1.154860800000000047e+06,1.568704000000000000e+06,1.327392000000000000e+06,1.538560000000000000e+06,1.365472000000000000e+06,1.513632000000000000e+06,1.483776000000000000e+06,1.616640000000000000e+06,1.385088000000000000e+06,1.300800000000000000e+06,1.486048000000000000e+06,1.349216000000000000e+06,1.681984000000000000e+06,1.402560000000000000e+06,1.540608000000000000e+06,1.496928000000000000e+06,1.570752000000000000e+06,1.761696000000000000e+06,1.817504000000000000e+06,1.639200000000000000e+06,1.615552000000000000e+06,1.774880000000000000e+06,2.028192000000000000e+06,1.713952000000000000e+06,1.936672000000000000e+06,1.967392000000000000e+06,1.885568000000000000e+06,2.043008000000000000e+06,1.781344000000000000e+06,1.714672399999999907e+06,2.407168000000000000e+06,1.668384000000000000e+06,1.791488000000000000e+06,2.064800000000000000e+06,1.849504000000000000e+06,1.921600000000000000e+06,1.624604500000000000e+06,1.959552000000000000e+06,2.015936000000000000e+06,1.385840800000000047e+06,1.609376000000000000e+06,1.804832000000000000e+06,1.789760000000000000e+06,1.885568000000000000e+06,1.478400000000000000e+06,2.059808000000000000e+06,1.656992000000000000e+06,1.512537000000000000e+06,1.638976000000000000e+06,1.513607500000000000e+06,1.833044800000000047e+06,1.566848000000000000e+06,1.595424000000000000e+06,1.480352000000000000e+06,1.474752000000000000e+06,1.505344000000000000e+06,1.488736000000000000e+06,1.417664000000000000e+06,1.438080000000000000e+06,1.436800000000000000e+06,1.464736000000000000e+06,1.316416000000000000e+06,1.283744000000000000e+06,1.270848000000000000e+06,1.108672000000000000e+06,1.082976000000000000e+06,1.040064000000000000e+06,8.245600000000000000e+05,8.322720000000000000e+05,8.208000000000000000e+05,7.178560000000000000e+05,6.853120000000000000e+05,5.953120000000000000e+05,5.753120000000000000e+05,5.117680000000000000e+05,4.610080000000000000e+05,4.225280000000000000e+05,4.329600000000000000e+05,3.513040000000000000e+05,3.178160000000000000e+05,3.034800000000000000e+05,2.686560000000000000e+05,2.399680000000000000e+05,2.246760000000000000e+05,1.827120000000000000e+05,1.629200000000000000e+05,1.253160000000000000e+05,1.106140000000000000e+05,9.652800000000000000e+04,8.416000000000000000e+04,6.326300000000000000e+04,5.683700000000000000e+04,4.098200000000000000e+04,3.426300000000000000e+04,2.995200000000000000e+04,2.143200000000000000e+04,1.802600000000000000e+04,1.421900000000000000e+04,1.261600000000000000e+04,1.121400000000000000e+04,6.908000000000000000e+03,6.107000000000000000e+03,4.404000000000000000e+03,7.208000000000000000e+03,4.705000000000000000e+03,4.605000000000000000e+03,3.704000000000000000e+03,3.003000000000000000e+03,2.302000000000000000e+03,3.203000000000000000e+03,2.802000000000000000e+03,3.103000000000000000e+03,2.302000000000000000e+03,2.903000000000000000e+03,8.000000000000000000e+02,2.202000000000000000e+03,2.602000000000000000e+03,1.901000000000000000e+03,1.501000000000000000e+03,3.403000000000000000e+03,2.502000000000000000e+03,1.701000000000000000e+03,1.601000000000000000e+03,3.103000000000000000e+03,1.901000000000000000e+03,1.201000000000000000e+03,1.501000000000000000e+03,3.003000000000000000e+03,2.502000000000000000e+03,1.901000000000000000e+03,2.202000000000000000e+03,2.402000000000000000e+03,2.802000000000000000e+03,1.701000000000000000e+03,1.901000000000000000e+03,1.901000000000000000e+03,3.403000000000000000e+03,3.303000000000000000e+03,2.802000000000000000e+03,2.402000000000000000e+03,3.203000000000000000e+03,2.602000000000000000e+03,2.702000000000000000e+03,2.002000000000000000e+03,2.903000000000000000e+03,2.602000000000000000e+03,3.103000000000000000e+03,3.003000000000000000e+03,1.801000000000000000e+03,1.901000000000000000e+03,2.102000000000000000e+03,1.501000000000000000e+03,1.901000000000000000e+03,2.102000000000000000e+03,3.003000000000000000e+03,1.401000000000000000e+03,1.922800000000000000e+04,2.202000000000000000e+03,3.003000000000000000e+03,2.502000000000000000e+03,1.501000000000000000e+03,2.202000000000000000e+03,1.701000000000000000e+03,2.402000000000000000e+03,2.402000000000000000e+03,2.702000000000000000e+03,2.602000000000000000e+03,2.002000000000000000e+03,2.302000000000000000e+03,1.801000000000000000e+03,2.702000000000000000e+03,3.403000000000000000e+03,1.401000000000000000e+03,2.602000000000000000e+03,1.901000000000000000e+03,1.901000000000000000e+03,2.002000000000000000e+03,1.801000000000000000e+03,2.202000000000000000e+03,1.701000000000000000e+03,1.701000000000000000e+03,2.102000000000000000e+03,1.101000000000000000e+03,1.901000000000000000e+03,2.602000000000000000e+03,2.202000000000000000e+03,nan
4.794930000000000092e+01,1.922800000000000000e+04,6.107000000000000000e+03,1.361800000000000000e+04,1.331700000000000000e+04,1.181500000000000000e+04,3.847500000000000000e+04,1.552100000000000000e+04,1.461900000000000000e+04,2.033000000000000000e+04,1.482000000000000000e+04,2.574200000000000000e+04,2.393800000000000000e+04,2.243400000000000000e+04,2.584200000000000000e+04,2.864900000000000000e+04,3.285900000000000000e+04,2.784700000000000000e+04,6.406600000000000000e+04,3.396200000000000000e+04,3.526600000000000000e+04,4.971100000000000000e+04,4.288800000000000000e+04,6.386500000000000000e+04,4.629900000000000000e+04,4.670100000000000000e+04,5.332400000000000000e+04,1.330720000000000000e+05,5.593300000000000000e+04,6.517100000000000000e+04,7.139800000000000000e+04,6.888600000000000000e+04,6.989000000000000000e+04,7.190000000000000000e+04,7.963600000000000000e+04,7.823000000000000000e+04,8.586800000000000000e+04,7.561800000000000000e+04,7.330600000000000000e+04,8.084200000000000000e+04,7.019200000000000000e+04,7.672200000000000000e+04,7.843000000000000000e+04,1.030660000000000000e+05,9.652800000000000000e+04,1.405320000000000000e+05,1.166540000000000000e+05,1.050800000000000000e+05,1.152460000000000000e+05,1.178620000000000000e+05,1.405320000000000000e+05,1.213880000000000000e+05,1.397240000000000000e+05,1.344840000000000000e+05,1.774600000000000000e+05,2.052520000000000000e+05,1.981720000000000000e+05,2.337880000000000000e+05,2.027200000000000000e+05,2.443240000000000000e+05,4.050560000000000000e+05,2.859120000000000000e+05,3.117120000000000000e+05,2.595280000000000000e+05,3.309360000000000000e+05,2.365240000000000000e+05,3.574160000000000000e+05,2.673360000000000000e+05,2.876320000000000000e+05,2.242720000000000000e+05,3.059200000000000000e+05,1.949360000000000000e+05,2.538520000000000000e+05,2.398680000000000000e+05,2.431080000000000000e+05,2.678400000000000000e+05,2.480720000000000000e+05,4.076080000000000000e+05,3.094800000000000000e+05,3.136480000000000000e+05,2.997200000000000000e+05,3.276800000000000000e+05,4.633600000000000000e+05,3.718880000000000000e+05,4.081200000000000000e+05,3.726080000000000000e+05,4.417600000000000000e+05,4.132320000000000000e+05,4.802720000000000000e+05,5.885120000000000000e+05,6.122240000000000000e+05,4.592640000000000000e+05,8.943238000000000466e+05,6.166560000000000000e+05,6.482720000000000000e+05,5.375520000000000000e+05,6.204800000000000000e+05,7.250080000000000000e+05,7.192000000000000000e+05,1.257340899999999907e+06,7.628160000000000000e+05,8.415520000000000000e+05,9.052160000000000000e+05,1.021733400000000023e+06,1.389713500000000000e+06,9.277535999999999767e+05,1.049148100000000093e+06,1.409345500000000000e+06,1.350565000000000000e+06,1.303904000000000000e+06,8.886433000000000466e+05,1.569812300000000047e+06,1.608960800000000047e+06,1.362336000000000000e+06,1.037377199999999953e+06,1.362816000000000000e+06,1.767680000000000000e+06,2.204048000000000000e+06,1.715040000000000000e+06,1.589405000000000000e+06,1.334016000000000000e+06,1.406944000000000000e+06,2.305772500000000000e+06,1.565939399999999907e+06,1.256662500000000000e+06,1.092169399999999907e+06,1.679396600000000093e+06,2.239285500000000000e+06,1.859533500000000000e+06,2.403663299999999814e+06,2.301861500000000000e+06,3.127811500000000000e+06,2.783414299999999814e+06,1.996572800000000047e+06,2.196188000000000000e+06,1.957424300000000047e+06,2.771681500000000000e+06,2.012216500000000000e+06,2.658029500000000000e+06,2.951741000000000000e+06,2.642385799999999814e+06,2.356731000000000000e+06,2.164899500000000000e+06,2.399752299999999814e+06,2.720761000000000000e+06,2.368463799999999814e+06,2.712861000000000000e+06,3.026127000000000000e+06,2.536790500000000000e+06,2.290128799999999814e+06,3.276661799999999814e+06,2.943841000000000000e+06,3.053503500000000000e+06,2.693384500000000000e+06,3.296216299999999814e+06,3.139622500000000000e+06,2.744226500000000000e+06,2.892998799999999814e+06,2.740394000000000000e+06,2.411523299999999814e+06,2.509414000000000000e+06,2.243196500000000000e+06,2.466316500000000000e+06,2.474176500000000000e+06,2.560295299999999814e+06,2.364514799999999814e+06,2.051365000000000000e+06,1.898682000000000000e+06,1.976940800000000047e+06,2.063097800000000047e+06,2.196188000000000000e+06,2.114018299999999814e+06,2.172992000000000000e+06,2.450671799999999814e+06,1.989344000000000000e+06,1.786048000000000000e+06,1.911488000000000000e+06,1.581583100000000093e+06,1.721024000000000000e+06,1.933919500000000000e+06,1.475296000000000000e+06,1.642240000000000000e+06,1.679040000000000000e+06,1.796880300000000047e+06,1.734656000000000000e+06,1.669920000000000000e+06,1.563520000000000000e+06,1.765504000000000000e+06,1.588384000000000000e+06,1.706850500000000000e+06,1.045199099999999977e+06,1.744992000000000000e+06,1.522144000000000000e+06,1.439488000000000000e+06,1.409345500000000000e+06,1.515904000000000000e+06,1.649056000000000000e+06,1.918304000000000000e+06,2.014368000000000000e+06,1.785376000000000000e+06,1.790720000000000000e+06,1.912800000000000000e+06,1.612909800000000047e+06,1.616782500000000000e+06,2.450671799999999814e+06,1.871228100000000093e+06,1.719840000000000000e+06,2.204048000000000000e+06,1.834144000000000000e+06,1.796880300000000047e+06,2.106157299999999814e+06,2.442811799999999814e+06,1.793152000000000000e+06,1.666208000000000000e+06,1.713312000000000000e+06,1.587840000000000000e+06,1.766816000000000000e+06,1.566848000000000000e+06,1.715680000000000000e+06,2.059148800000000047e+06,1.542396500000000000e+06,1.512768000000000000e+06,2.059148800000000047e+06,1.546752000000000000e+06,1.732480000000000000e+06,1.988128000000000000e+06,1.940864000000000000e+06,1.516960000000000000e+06,1.904800000000000000e+06,1.687200000000000000e+06,1.949563300000000047e+06,1.608416000000000000e+06,1.649504000000000000e+06,1.932256000000000000e+06,1.793696000000000000e+06,2.000445500000000000e+06,2.552435299999999814e+06,1.652544000000000000e+06,1.706016000000000000e+06,1.531552000000000000e+06,1.809216000000000000e+06,1.778176000000000000e+06,1.525184000000000000e+06,1.604832000000000000e+06,1.804832000000000000e+06,1.658304000000000000e+06,1.584928000000000000e+06,2.078780600000000093e+06,2.215780799999999814e+06,2.846067500000000000e+06,1.764640000000000000e+06,2.180543299999999814e+06,1.555840000000000000e+06,2.321493500000000000e+06,1.584928000000000000e+06,1.765592800000000047e+06,1.689696000000000000e+06,1.407808000000000000e+06,1.612096000000000000e+06,1.158733500000000000e+06,1.449472000000000000e+06,1.420992000000000000e+06,1.745999000000000000e+06,1.657952000000000000e+06,1.426144000000000000e+06,1.467424000000000000e+06,1.481312000000000000e+06,1.178365500000000000e+06,1.656768000000000000e+06,1.606688000000000000e+06,1.463680000000000000e+06,1.431648000000000000e+06,1.558528000000000000e+06,1.575520000000000000e+06,1.405984000000000000e+06,1.824257800000000047e+06,1.466560000000000000e+06,1.233157800000000047e+06,1.512864000000000000e+06,1.556256000000000000e+06,1.500064000000000000e+06,1.434656000000000000e+06,1.356704000000000000e+06,1.643296000000000000e+06,1.507168000000000000e+06,1.431328000000000000e+06,1.419712000000000000e+06,1.462368000000000000e+06,1.378018899999999907e+06,1.379520000000000000e+06,1.311808000000000000e+06,1.378560000000000000e+06,1.589888000000000000e+06,1.387872000000000000e+06,1.463456000000000000e+06,1.274368000000000000e+06,1.318752000000000000e+06,1.382304000000000000e+06,1.318112000000000000e+06,1.522912000000000000e+06,1.579168000000000000e+06,1.248896000000000000e+06,1.140192000000000000e+06,1.393120000000000000e+06,1.376512000000000000e+06,1.119623300000000047e+06,2.055645600000000093e+06,1.475870500000000000e+06,1.238784000000000000e+06,1.280224000000000000e+06,1.165312000000000000e+06,1.175904000000000000e+06,1.616544000000000000e+06,1.301024000000000000e+06,1.380800000000000000e+06,1.373408000000000000e+06,1.357568000000000000e+06,1.366560000000000000e+06,1.316608000000000000e+06,1.466880000000000000e+06,1.855584399999999907e+06,1.465824000000000000e+06,1.250816000000000000e+06,1.464192000000000000e+06,1.566752000000000000e+06,1.598880000000000000e+06,1.586848000000000000e+06,1.264446300000000047e+06,1.361312000000000000e+06,1.746734300000000047e+06,1.352000000000000000e+06,1.314464000000000000e+06,1.687392000000000000e+06,1.478304000000000000e+06,1.329216000000000000e+06,1.820385000000000000e+06,1.570432000000000000e+06,1.388512000000000000e+06,1.528640000000000000e+06,1.057009100000000093e+06,1.664800000000000000e+06,1.415744000000000000e+06,1.522840899999999907e+06,1.714672399999999907e+06,1.847762500000000000e+06,1.439168000000000000e+06,1.477344000000000000e+06,1.459264000000000000e+06,1.949563300000000047e+06,1.280864000000000000e+06,1.705888000000000000e+06,1.581440000000000000e+06,1.480768000000000000e+06,1.219136000000000000e+06,1.620224000000000000e+06,1.456672000000000000e+06,1.702624000000000000e+06,1.537792000000000000e+06,1.314688000000000000e+06,1.327060300000000047e+06,1.785109300000000047e+06,1.421536000000000000e+06,2.247069299999999814e+06,1.636375399999999907e+06,1.933919500000000000e+06,1.492736000000000000e+06,1.589405000000000000e+06,1.465504000000000000e+06,1.460226800000000047e+06,1.344416000000000000e+06,1.572256000000000000e+06,1.937792300000000047e+06,1.547200000000000000e+06,1.417129300000000047e+06,1.272306300000000047e+06,2.133534799999999814e+06,1.883038300000000047e+06,2.086602500000000000e+06,1.828206899999999907e+06,2.599443799999999814e+06,2.591543500000000000e+06,2.756037799999999814e+06,2.145305799999999814e+06,1.910414800000000047e+06,1.933919500000000000e+06,1.611872000000000000e+06,2.039632100000000093e+06,1.561989399999999907e+06,1.620731600000000093e+06,2.282345000000000000e+06,1.554167500000000000e+06,1.213564899999999907e+06,2.196188000000000000e+06,1.765592800000000047e+06,1.910944000000000000e+06,1.975424000000000000e+06,1.996572800000000047e+06,1.588480000000000000e+06,1.633440000000000000e+06,1.518891800000000047e+06,1.528640000000000000e+06,1.553120000000000000e+06,1.623360000000000000e+06,1.596480000000000000e+06,1.493696000000000000e+06,1.419840000000000000e+06,1.374144000000000000e+06,1.107890399999999907e+06,1.160544000000000000e+06,1.457216000000000000e+06,2.043505000000000000e+06,1.508768000000000000e+06,1.256662500000000000e+06,1.953436000000000000e+06,1.845888000000000000e+06,1.440448000000000000e+06,1.929970500000000000e+06,1.555200000000000000e+06,1.730176000000000000e+06,1.624320000000000000e+06,1.568800000000000000e+06,1.590528000000000000e+06,1.815232000000000000e+06,1.432480000000000000e+06,1.874592000000000000e+06,2.031733000000000000e+06,1.536704000000000000e+06,1.299721899999999907e+06,1.653952000000000000e+06,1.622048000000000000e+06,1.603872000000000000e+06,1.684800000000000000e+06,1.719520000000000000e+06,1.705344000000000000e+06,2.110030000000000000e+06,1.585120000000000000e+06,1.648512000000000000e+06,2.043505000000000000e+06,1.487456000000000000e+06,2.036608000000000000e+06,1.754272000000000000e+06,1.387744000000000000e+06,1.493696000000000000e+06,1.528416000000000000e+06,1.599200000000000000e+06,1.532512000000000000e+06,1.628576000000000000e+06,1.295772800000000047e+06,1.644288000000000000e+06,1.544480000000000000e+06,1.237030500000000000e+06,1.389713500000000000e+06,1.608960800000000047e+06,1.521600000000000000e+06,1.321856000000000000e+06,1.330624000000000000e+06,1.249120000000000000e+06,1.589248000000000000e+06,1.459456000000000000e+06,1.343648000000000000e+06,1.503712000000000000e+06,1.471296000000000000e+06,2.348871000000000000e+06,1.557344000000000000e+06,1.941741399999999907e+06,2.235336500000000000e+06,1.570848000000000000e+06,1.426688000000000000e+06,1.957424300000000047e+06,1.628553500000000000e+06,1.209653000000000000e+06,1.456277800000000047e+06,1.370197000000000000e+06,1.585456000000000000e+06,1.701536000000000000e+06,1.755680000000000000e+06,1.706112000000000000e+06,1.500384000000000000e+06,1.434752000000000000e+06,1.752096000000000000e+06,1.469056000000000000e+06,1.307968000000000000e+06,1.408352000000000000e+06,1.317056000000000000e+06,1.328160000000000000e+06,1.278112000000000000e+06,1.297600000000000000e+06,1.392576000000000000e+06,1.297728000000000000e+06,1.150911800000000047e+06,1.347392000000000000e+06,1.439360000000000000e+06,1.358528000000000000e+06,1.649280000000000000e+06,1.440544000000000000e+06,2.274485000000000000e+06,1.354514100000000093e+06,1.502208000000000000e+06,1.344416000000000000e+06,1.678496000000000000e+06,1.357120000000000000e+06,1.812563100000000093e+06,1.468064000000000000e+06,1.600064000000000000e+06,1.600608000000000000e+06,2.192277000000000000e+06,1.847762500000000000e+06,1.400832000000000000e+06,1.655136000000000000e+06,1.687520000000000000e+06,1.417129300000000047e+06,2.016089300000000047e+06,2.217216000000000000e+06,2.188327000000000000e+06,1.984762600000000093e+06,2.027860300000000047e+06,2.415396000000000000e+06,1.714176000000000000e+06,1.624224000000000000e+06,1.461728000000000000e+06,1.773920000000000000e+06,1.598880000000000000e+06,1.659880100000000093e+06,2.763781299999999814e+06,1.702901399999999907e+06,2.172683299999999814e+06,2.348871000000000000e+06,1.772160000000000000e+06,2.047454000000000000e+06,2.160950500000000000e+06,2.008267399999999907e+06,2.027860300000000047e+06,1.660128000000000000e+06,1.541696000000000000e+06,1.482080000000000000e+06,1.570528000000000000e+06,1.222432000000000000e+06,1.130336000000000000e+06,1.726444300000000047e+06,1.253056000000000000e+06,1.137344000000000000e+06,1.287904000000000000e+06,1.040272000000000000e+06,1.141344000000000000e+06,1.058912000000000000e+06,1.280090000000000000e+06,1.351456000000000000e+06,1.427776000000000000e+06,1.365600000000000000e+06,1.537472000000000000e+06,1.544288000000000000e+06,1.491552000000000000e+06,1.550218399999999907e+06,1.217514000000000000e+06,1.532928000000000000e+06,1.799264000000000000e+06,1.872512000000000000e+06,1.643104000000000000e+06,1.643648000000000000e+06,1.456576000000000000e+06,1.654368000000000000e+06,1.697952000000000000e+06,1.859533500000000000e+06,1.698176000000000000e+06,2.149178500000000000e+06,1.356288000000000000e+06,1.319392000000000000e+06,1.694688000000000000e+06,1.254016000000000000e+06,1.816435899999999907e+06,1.213564899999999907e+06,1.131104000000000000e+06,1.261248000000000000e+06,1.184192000000000000e+06,1.160224000000000000e+06,1.221024000000000000e+06,9.364320000000000000e+05,1.021840000000000000e+06,1.174416399999999907e+06,1.169760000000000000e+06,1.006064000000000000e+06,1.347392000000000000e+06,1.280960000000000000e+06,1.816435899999999907e+06,1.699028600000000093e+06,9.277535999999999767e+05,1.335744000000000000e+06,1.465920000000000000e+06,1.918275800000000047e+06,1.415008000000000000e+06,1.430240000000000000e+06,1.260573399999999907e+06,1.491424000000000000e+06,1.459264000000000000e+06,1.910414800000000047e+06,1.435296000000000000e+06,1.376096000000000000e+06,1.492512000000000000e+06,1.416384000000000000e+06,1.777287500000000000e+06,1.435488000000000000e+06,1.430464000000000000e+06,2.055275899999999907e+06,1.780352000000000000e+06,1.589024000000000000e+06,1.839940600000000093e+06,1.496608000000000000e+06,1.556384000000000000e+06,1.305952000000000000e+06,1.144320000000000000e+06,1.252736000000000000e+06,1.473888000000000000e+06,1.354514100000000093e+06,1.675523899999999907e+06,1.824257800000000047e+06,1.410048000000000000e+06,1.427008000000000000e+06,1.402336000000000000e+06,1.447104000000000000e+06,1.644288000000000000e+06,1.591744000000000000e+06,1.435168000000000000e+06,2.012216500000000000e+06,1.419936000000000000e+06,1.412960000000000000e+06,1.461184000000000000e+06,1.678912000000000000e+06,1.325696000000000000e+06,1.781236500000000000e+06,1.429152000000000000e+06,1.431328000000000000e+06,1.509856000000000000e+06,1.454752000000000000e+06,1.457632000000000000e+06,1.808320000000000000e+06,1.347936000000000000e+06,1.569440000000000000e+06,1.918275800000000047e+06,1.193574100000000093e+06,1.471616000000000000e+06,1.330304000000000000e+06,1.230912000000000000e+06,1.375872000000000000e+06,1.432384000000000000e+06,1.356800000000000000e+06,1.433984000000000000e+06,1.119136000000000000e+06,1.357568000000000000e+06,1.245504000000000000e+06,1.394304000000000000e+06,1.172416000000000000e+06,1.254336000000000000e+06,1.145504000000000000e+06,1.209664000000000000e+06,1.152064000000000000e+06,1.542656000000000000e+06,1.486144000000000000e+06,1.487008000000000000e+06,1.294304000000000000e+06,1.276217100000000093e+06,1.376192000000000000e+06,1.328992000000000000e+06,1.268192000000000000e+06,1.480032000000000000e+06,1.237408000000000000e+06,1.216480000000000000e+06,1.261792000000000000e+06,1.370304000000000000e+06,1.251040000000000000e+06,1.816435899999999907e+06,1.327936000000000000e+06,1.346692300000000047e+06,1.364288000000000000e+06,1.389056000000000000e+06,1.691206800000000047e+06,1.338208000000000000e+06,1.642976000000000000e+06,1.554112000000000000e+06,1.425408000000000000e+06,1.871228100000000093e+06,1.424989300000000047e+06,1.644236399999999907e+06,1.727776000000000000e+06,1.875177300000000047e+06,1.430784000000000000e+06,1.699360000000000000e+06,1.715040000000000000e+06,1.358080000000000000e+06,1.597226899999999907e+06,1.237030500000000000e+06,2.564088799999999814e+06,1.166555500000000000e+06,1.648109100000000093e+06,1.404160000000000000e+06,1.345568000000000000e+06,1.226464000000000000e+06,1.255936000000000000e+06,1.398912000000000000e+06,1.314144000000000000e+06,1.359488000000000000e+06,1.544704000000000000e+06,1.154860000000000000e+06,1.336480000000000000e+06,1.199456000000000000e+06,1.306464000000000000e+06,1.325152000000000000e+06,1.182912000000000000e+06,1.306912000000000000e+06,1.358944000000000000e+06,1.678770899999999907e+06,1.054523600000000093e+06,1.452576000000000000e+06,1.527232000000000000e+06,1.839940600000000093e+06,1.873069000000000000e+06,1.718545100000000093e+06,1.385184000000000000e+06,1.526912000000000000e+06,1.247008000000000000e+06,1.206176000000000000e+06,1.373632000000000000e+06,1.353056000000000000e+06,1.455584000000000000e+06,1.330816000000000000e+06,1.207008000000000000e+06,1.195744000000000000e+06,1.259360000000000000e+06,1.349216000000000000e+06,1.269024000000000000e+06,1.172736000000000000e+06,1.898682000000000000e+06,1.372448000000000000e+06,1.091424000000000000e+06,1.275328000000000000e+06,1.145696000000000000e+06,1.180576000000000000e+06,1.286208000000000000e+06,1.373504000000000000e+06,1.734266100000000093e+06,1.493376000000000000e+06,1.394944000000000000e+06,1.393440000000000000e+06,1.464832000000000000e+06,1.324832000000000000e+06,1.693920000000000000e+06,1.325056000000000000e+06,1.325056000000000000e+06,1.439360000000000000e+06,1.503392000000000000e+06,1.534560000000000000e+06,1.074432000000000000e+06,1.281280000000000000e+06,1.175584000000000000e+06,1.239872000000000000e+06,1.244640000000000000e+06,1.153344000000000000e+06,1.193632000000000000e+06,1.275328000000000000e+06,1.238688000000000000e+06,1.353600000000000000e+06,1.507392000000000000e+06,1.145696000000000000e+06,1.362816000000000000e+06,1.270528000000000000e+06,1.198400000000000000e+06,1.122304000000000000e+06,1.070336000000000000e+06,1.036384000000000000e+06,1.178880000000000000e+06,1.112480000000000000e+06,1.180992000000000000e+06,1.028048000000000000e+06,1.174304000000000000e+06,1.055552000000000000e+06,1.037536000000000000e+06,1.198208000000000000e+06,1.138400000000000000e+06,1.185664000000000000e+06,1.096119500000000000e+06,1.538523800000000047e+06,1.287488000000000000e+06,1.126432000000000000e+06,1.204448000000000000e+06,1.204896000000000000e+06,1.105824000000000000e+06,1.090912000000000000e+06,1.375232000000000000e+06,1.119648000000000000e+06,1.092169399999999907e+06,1.328480000000000000e+06,1.129408000000000000e+06,1.045199099999999977e+06,1.220288000000000000e+06,1.087200000000000000e+06,1.155872000000000000e+06,1.098528000000000000e+06,1.124096000000000000e+06,1.176544000000000000e+06,1.210080000000000000e+06,1.518891800000000047e+06,1.307543800000000047e+06,1.160000000000000000e+06,9.659040000000000000e+05,1.038480000000000000e+06,1.173248000000000000e+06,1.087648000000000000e+06,8.925160999999999767e+05,9.928000000000000000e+05,1.083712000000000000e+06,1.369216000000000000e+06,1.209568000000000000e+06,1.134688000000000000e+06,1.096096000000000000e+06,1.018784000000000000e+06,9.826080000000000000e+05,1.243360000000000000e+06,8.260290999999999767e+05,9.893440000000000000e+05,1.093120000000000000e+06,1.179424000000000000e+06,1.123168000000000000e+06,9.316645000000000000e+05,1.218176000000000000e+06,1.007424000000000000e+06,1.387008000000000000e+06,1.117120000000000000e+06,1.207104000000000000e+06,1.218272000000000000e+06,1.120608000000000000e+06,1.037377199999999953e+06,1.238496000000000000e+06,1.233600000000000000e+06,1.135232000000000000e+06,1.385952000000000000e+06,1.333376000000000000e+06,1.189504000000000000e+06,1.415968000000000000e+06,1.320352000000000000e+06,1.212224000000000000e+06,1.287680000000000000e+06,1.472800000000000000e+06,1.316832000000000000e+06,1.926097600000000093e+06,1.296224000000000000e+06,1.700128000000000000e+06,1.641792000000000000e+06,1.398048000000000000e+06,1.416928000000000000e+06,1.539968000000000000e+06,1.832079600000000093e+06,1.599968000000000000e+06,1.656768000000000000e+06,1.578304000000000000e+06,1.961297000000000000e+06,1.634080000000000000e+06,1.836028800000000047e+06,1.440544000000000000e+06,1.477760000000000000e+06,1.363648000000000000e+06,1.397824000000000000e+06,1.292800000000000000e+06,1.541152000000000000e+06,1.293024000000000000e+06,1.326432000000000000e+06,1.408448000000000000e+06,1.384128000000000000e+06,1.162240000000000000e+06,1.172288000000000000e+06,1.855584399999999907e+06,1.335648000000000000e+06,1.076768000000000000e+06,1.290144000000000000e+06,1.828206899999999907e+06,1.352960000000000000e+06,1.183008000000000000e+06,1.216672000000000000e+06,1.242752000000000000e+06,1.146336000000000000e+06,1.356704000000000000e+06,1.565939399999999907e+06,1.386912000000000000e+06,1.774800000000000000e+06,1.224768000000000000e+06,1.349856000000000000e+06,1.344512000000000000e+06,1.654368000000000000e+06,1.522592000000000000e+06,1.726444300000000047e+06,1.806144000000000000e+06,1.879648000000000000e+06,1.244852399999999907e+06,1.617280000000000000e+06,1.890822000000000000e+06,1.606144000000000000e+06,2.031733000000000000e+06,1.166555500000000000e+06,1.572576000000000000e+06,1.484320000000000000e+06,1.592608000000000000e+06,1.410720000000000000e+06,1.497344000000000000e+06,1.422400000000000000e+06,1.965246100000000093e+06,1.370197000000000000e+06,1.280090000000000000e+06,1.444000000000000000e+06,1.201831100000000093e+06,1.187488000000000000e+06,1.228896000000000000e+06,1.125152000000000000e+06,1.071488000000000000e+06,1.243072000000000000e+06,1.266176000000000000e+06,1.194048000000000000e+06,1.216256000000000000e+06,1.522840899999999907e+06,1.071488000000000000e+06,1.089216000000000000e+06,1.228480000000000000e+06,1.155776000000000000e+06,1.362272000000000000e+06,1.110880000000000000e+06,1.013027400000000023e+06,1.273632000000000000e+06,1.076128000000000000e+06,1.616782500000000000e+06,1.088704000000000000e+06,1.158624000000000000e+06,9.515360000000000000e+05,1.034064000000000000e+06,8.879520000000000000e+05,1.055872000000000000e+06,1.559691100000000093e+06,1.002272000000000000e+06,1.026784000000000000e+06,9.908160000000000000e+05,1.147317500000000000e+06,1.060704000000000000e+06,1.076544000000000000e+06,1.088480000000000000e+06,1.147616000000000000e+06,1.295649800000000047e+06,1.001632000000000000e+06,9.557280000000000000e+05,9.742080000000000000e+05,9.632800000000000000e+05,1.238784000000000000e+06,9.902880000000000000e+05,9.208160000000000000e+05,1.113312000000000000e+06,1.019744000000000000e+06,9.619200000000000000e+05,1.021952000000000000e+06,1.077696000000000000e+06,1.093440000000000000e+06,1.236032000000000000e+06,1.274464000000000000e+06,9.045760000000000000e+05,1.245920000000000000e+06,1.305632000000000000e+06,9.004960000000000000e+05,1.201504000000000000e+06,1.092800000000000000e+06,9.643360000000000000e+05,1.095232000000000000e+06,1.014368000000000000e+06,1.181856000000000000e+06,1.150368000000000000e+06,1.112992000000000000e+06,1.049632000000000000e+06,1.053440000000000000e+06,1.117760000000000000e+06,1.005840000000000000e+06,1.151104000000000000e+06,1.053760000000000000e+06,1.003104000000000000e+06,1.074016000000000000e+06,9.255200000000000000e+05,1.200416000000000000e+06,1.029424000000000000e+06,1.082880000000000000e+06,1.074016000000000000e+06,1.171040000000000000e+06,1.354016000000000000e+06,1.437440000000000000e+06,1.252736000000000000e+06,1.286208000000000000e+06,1.247328000000000000e+06,1.430016000000000000e+06,1.385280000000000000e+06,1.352640000000000000e+06,1.582528000000000000e+06,1.473664000000000000e+06,1.337440000000000000e+06,1.123534100000000093e+06,1.671200000000000000e+06,1.687392000000000000e+06,1.432928000000000000e+06,1.855584399999999907e+06,1.546432000000000000e+06,1.973068000000000000e+06,1.449792000000000000e+06,1.624224000000000000e+06,1.619456000000000000e+06,1.871228100000000093e+06,1.385840800000000047e+06,1.562752000000000000e+06,1.922148500000000000e+06,1.397535399999999907e+06,1.522840899999999907e+06,1.252000000000000000e+06,1.495426100000000093e+06,1.587200000000000000e+06,1.174416399999999907e+06,1.491744000000000000e+06,1.628553500000000000e+06,1.769465500000000000e+06,1.295772800000000047e+06,2.031733000000000000e+06,1.464099500000000000e+06,1.906465800000000047e+06,1.554167500000000000e+06,1.757731800000000047e+06,1.679396600000000093e+06,1.910414800000000047e+06,2.098297299999999814e+06,1.323456000000000000e+06,1.498112000000000000e+06,1.691206800000000047e+06,1.453888000000000000e+06,1.404160000000000000e+06,1.816435899999999907e+06,1.824257800000000047e+06,1.166555500000000000e+06,1.605087899999999907e+06,1.832079600000000093e+06,1.871228100000000093e+06,1.738139000000000000e+06,1.428900100000000093e+06,1.957424300000000047e+06,2.540701500000000000e+06,2.622831000000000000e+06,2.164899500000000000e+06,1.534574600000000093e+06,2.329277299999999814e+06,2.364514799999999814e+06,1.569812300000000047e+06,2.184454299999999814e+06,1.836028800000000047e+06,2.055275899999999907e+06,1.597226899999999907e+06,2.004394600000000093e+06,1.851711600000000093e+06,1.953436000000000000e+06,1.475870500000000000e+06,1.945614300000000047e+06,1.415424000000000000e+06,1.226560000000000000e+06,1.297600000000000000e+06,1.096512000000000000e+06,1.132672000000000000e+06,1.156288000000000000e+06,1.039952000000000000e+06,9.843243000000000466e+05,1.110368000000000000e+06,1.102624000000000000e+06,1.108032000000000000e+06,1.154080000000000000e+06,9.900800000000000000e+05,1.149632000000000000e+06,1.067776000000000000e+06,1.079808000000000000e+06,1.129280000000000000e+06,6.772234000000000233e+05,9.865340000000000000e+05,1.160096000000000000e+06,1.021104000000000000e+06,1.091968000000000000e+06,9.068800000000000000e+05,9.450240000000000000e+05,1.323187500000000000e+06,1.538275399999999907e+06,1.179616000000000000e+06,8.885760000000000000e+05,1.056608000000000000e+06,1.619066300000000047e+06,1.221344000000000000e+06,1.465436100000000093e+06,1.269568000000000000e+06,1.039952000000000000e+06,1.145696000000000000e+06,1.057568000000000000e+06,9.833440000000000000e+05,1.083616000000000000e+06,1.084992000000000000e+06,9.872320000000000000e+05,9.922880000000000000e+05,1.430516800000000047e+06,1.002896000000000000e+06,1.492800399999999907e+06,1.433582899999999907e+06,1.129522000000000000e+06,1.507197100000000093e+06,1.300288000000000000e+06,1.113536000000000000e+06,1.187808000000000000e+06,1.263168000000000000e+06,1.158720000000000000e+06,1.257632000000000000e+06,1.206368000000000000e+06,1.136064000000000000e+06,1.478304000000000000e+06,1.579946899999999907e+06,1.200416000000000000e+06,1.290144000000000000e+06,2.059148800000000047e+06,1.563296000000000000e+06,1.408352000000000000e+06,1.530144000000000000e+06,1.281824000000000000e+06,1.436672000000000000e+06,1.366560000000000000e+06,1.456256000000000000e+06,1.250080000000000000e+06,1.358304000000000000e+06,1.340672000000000000e+06,1.331012500000000000e+06,1.284288000000000000e+06,1.656000000000000000e+06,1.529600000000000000e+06,1.668384000000000000e+06,1.629632000000000000e+06,1.651232000000000000e+06,1.715680000000000000e+06,1.578848000000000000e+06,1.673600000000000000e+06,2.235336500000000000e+06,1.805152000000000000e+06,2.107456000000000000e+06,2.026880000000000000e+06,2.161088000000000000e+06,1.758976000000000000e+06,2.128960000000000000e+06,2.050752000000000000e+06,2.219691799999999814e+06,1.882176000000000000e+06,1.830336000000000000e+06,1.873376000000000000e+06,1.815328000000000000e+06,1.807360000000000000e+06,1.838208000000000000e+06,2.121802000000000000e+06,1.869440000000000000e+06,1.558040300000000047e+06,2.223564500000000000e+06,1.913920000000000000e+06,1.603520000000000000e+06,1.656000000000000000e+06,1.810944000000000000e+06,1.601152000000000000e+06,1.514048000000000000e+06,1.688832000000000000e+06,2.071666600000000093e+06,1.884128000000000000e+06,1.963273800000000047e+06,2.005177399999999907e+06,1.580928000000000000e+06,1.646688000000000000e+06,1.539520000000000000e+06,1.354240000000000000e+06,1.539520000000000000e+06,1.341184000000000000e+06,1.515584000000000000e+06,1.599840000000000000e+06,1.438080000000000000e+06,1.394176000000000000e+06,1.391072000000000000e+06,1.270432000000000000e+06,1.237728000000000000e+06,1.323680000000000000e+06,1.059360000000000000e+06,1.023008000000000000e+06,8.977760000000000000e+05,8.341440000000000000e+05,8.102720000000000000e+05,7.530400000000000000e+05,6.280160000000000000e+05,5.420800000000000000e+05,5.292320000000000000e+05,4.905200000000000000e+05,4.530160000000000000e+05,4.147600000000000000e+05,3.694400000000000000e+05,3.688320000000000000e+05,3.050080000000000000e+05,2.840800000000000000e+05,2.966720000000000000e+05,2.413840000000000000e+05,2.107120000000000000e+05,2.434120000000000000e+05,1.553520000000000000e+05,1.250140000000000000e+05,1.126280000000000000e+05,1.001500000000000000e+05,8.034000000000000000e+04,5.874400000000000000e+04,5.282200000000000000e+04,4.218600000000000000e+04,4.048100000000000000e+04,2.774600000000000000e+04,1.942800000000000000e+04,1.952900000000000000e+04,1.211500000000000000e+04,1.191500000000000000e+04,9.611000000000000000e+03,4.505000000000000000e+03,6.807000000000000000e+03,4.104000000000000000e+03,4.004000000000000000e+03,5.005000000000000000e+03,2.202000000000000000e+03,5.306000000000000000e+03,4.204000000000000000e+03,2.202000000000000000e+03,4.204000000000000000e+03,2.602000000000000000e+03,3.303000000000000000e+03,2.802000000000000000e+03,3.103000000000000000e+03,2.443900000000000000e+04,1.001000000000000000e+03,2.702000000000000000e+03,1.601000000000000000e+03,1.901000000000000000e+03,2.002000000000000000e+03,2.802000000000000000e+03,1.901000000000000000e+03,1.401000000000000000e+03,2.402000000000000000e+03,1.701000000000000000e+03,2.802000000000000000e+03,4.104000000000000000e+03,2.102000000000000000e+03,2.502000000000000000e+03,5.088130000000000291e+04,3.203000000000000000e+03,1.701000000000000000e+03,2.402000000000000000e+03,2.802000000000000000e+03,2.702000000000000000e+03,3.203000000000000000e+03,3.503000000000000000e+03,2.402000000000000000e+03,1.601000000000000000e+03,3.003000000000000000e+03,2.302000000000000000e+03,2.002000000000000000e+03,3.003000000000000000e+03,2.202000000000000000e+03,2.002000000000000000e+03,3.003000000000000000e+03,1.401000000000000000e+03,2.102000000000000000e+03,2.002000000000000000e+03,3.904000000000000000e+03,2.102000000000000000e+03,1.201000000000000000e+03,2.302000000000000000e+03,2.802000000000000000e+03,1.401000000000000000e+03,1.401000000000000000e+03,2.202000000000000000e+03,2.202000000000000000e+03,2.002000000000000000e+03,2.402000000000000000e+03,1.701000000000000000e+03,2.502000000000000000e+03,2.702000000000000000e+03,1.901000000000000000e+03,1.401000000000000000e+03,1.501000000000000000e+03,1.301000000000000000e+03,1.201000000000000000e+03,3.203000000000000000e+03,1.701000000000000000e+03,1.601000000000000000e+03,1.901000000000000000e+03,2.302000000000000000e+03,2.202000000000000000e+03,2.903000000000000000e+03,3.003000000000000000e+03,1.601000000000000000e+03,1.401000000000000000e+03,2.302000000000000000e+03,2.702000000000000000e+03,2.202000000000000000e+03,1.501000000000000000e+03,1.501000000000000000e+03,1.901000000000000000e+03,2.002000000000000000e+03,2.102000000000000000e+03,nan
4.795009999999999906e+01,2.363700000000000000e+04,4.605000000000000000e+03,1.341700000000000000e+04,3.977900000000000000e+04,1.702400000000000000e+04,1.341700000000000000e+04,1.281600000000000000e+04,1.532100000000000000e+04,1.822600000000000000e+04,1.892700000000000000e+04,2.043000000000000000e+04,2.574200000000000000e+04,3.767300000000000000e+04,2.534100000000000000e+04,4.088200000000000000e+04,2.985200000000000000e+04,2.844800000000000000e+04,3.536600000000000000e+04,3.356100000000000000e+04,3.707100000000000000e+04,3.556700000000000000e+04,0.000000000000000000e+00,4.640000000000000000e+04,8.707600000000000000e+04,5.402600000000000000e+04,4.660000000000000000e+04,2.410800000000000000e+05,5.462900000000000000e+04,6.888600000000000000e+04,6.717800000000000000e+04,8.044000000000000000e+04,7.380800000000000000e+04,7.511400000000000000e+04,7.260400000000000000e+04,7.833000000000000000e+04,8.476200000000000000e+04,8.546600000000000000e+04,7.059400000000000000e+04,8.285200000000000000e+04,8.094400000000000000e+04,8.586800000000000000e+04,8.044000000000000000e+04,8.617000000000000000e+04,9.180000000000000000e+04,1.121240000000000000e+05,1.257180000000000000e+05,1.092060000000000000e+05,1.121240000000000000e+05,1.148420000000000000e+05,1.412360000000000000e+05,1.394200000000000000e+05,1.411360000000000000e+05,1.659480000000000000e+05,1.633240000000000000e+05,1.951400000000000000e+05,1.742280000000000000e+05,1.996880000000000000e+05,1.951400000000000000e+05,2.391560000000000000e+05,2.378400000000000000e+05,2.081840000000000000e+05,2.224480000000000000e+05,2.611520000000000000e+05,3.317520000000000000e+05,2.586160000000000000e+05,2.592240000000000000e+05,1.431630000000000000e+05,2.329800000000000000e+05,2.453360000000000000e+05,3.417280000000000000e+05,2.065640000000000000e+05,2.291320000000000000e+05,4.188480000000000000e+05,1.908960000000000000e+05,3.427440000000000000e+05,2.076760000000000000e+05,2.637840000000000000e+05,3.564960000000000000e+05,2.695680000000000000e+05,2.700720000000000000e+05,4.320400000000000000e+05,4.336800000000000000e+05,1.464421000000000058e+05,4.022000000000000000e+05,4.116960000000000000e+05,4.096560000000000000e+05,4.405280000000000000e+05,5.045840000000000000e+05,4.814000000000000000e+05,4.449280000000000000e+05,5.171040000000000000e+05,5.121835999999999767e+05,5.621440000000000000e+05,7.509760000000000000e+05,7.502400000000000000e+05,7.982880000000000000e+05,6.012960000000000000e+05,6.912160000000000000e+05,7.439040000000000000e+05,7.934080000000000000e+05,6.725760000000000000e+05,9.395635999999999767e+05,1.460226800000000047e+06,9.787120999999999767e+05,1.139217000000000000e+06,1.601099800000000047e+06,1.060881899999999907e+06,1.150911800000000047e+06,8.965280000000000000e+05,1.714672399999999907e+06,1.558040300000000047e+06,1.718545100000000093e+06,2.239285500000000000e+06,1.389713500000000000e+06,1.219232000000000000e+06,1.464099500000000000e+06,1.619456000000000000e+06,1.064831000000000000e+06,9.160208000000000466e+05,1.949563300000000047e+06,1.242208000000000000e+06,1.468192000000000000e+06,1.479743300000000047e+06,2.106157299999999814e+06,1.777287500000000000e+06,2.016089300000000047e+06,2.012216500000000000e+06,2.611098299999999814e+06,1.667702000000000000e+06,2.235336500000000000e+06,2.031733000000000000e+06,1.765592800000000047e+06,2.583800000000000000e+06,2.904809799999999814e+06,2.560295299999999814e+06,2.626742000000000000e+06,3.088780299999999814e+06,3.037781500000000000e+06,2.658029500000000000e+06,2.239285500000000000e+06,2.771681500000000000e+06,2.063097800000000047e+06,2.994839500000000000e+06,2.693384500000000000e+06,2.885098500000000000e+06,2.654118500000000000e+06,2.740394000000000000e+06,2.587711000000000000e+06,2.959484500000000000e+06,2.669840500000000000e+06,2.403663299999999814e+06,2.673829799999999814e+06,3.249207000000000000e+06,2.517197799999999814e+06,3.139622500000000000e+06,2.043505000000000000e+06,1.858048000000000000e+06,2.775514000000000000e+06,2.282345000000000000e+06,2.196188000000000000e+06,2.012216500000000000e+06,2.180543299999999814e+06,1.969118899999999907e+06,2.125751000000000000e+06,2.067008800000000047e+06,2.051365000000000000e+06,2.548562500000000000e+06,2.571989000000000000e+06,2.474176500000000000e+06,1.624604500000000000e+06,2.243196500000000000e+06,2.048768000000000000e+06,1.785109300000000047e+06,1.846528000000000000e+06,1.588800000000000000e+06,1.662208000000000000e+06,1.902592899999999907e+06,1.614592000000000000e+06,1.543616000000000000e+06,1.693184000000000000e+06,1.506944000000000000e+06,2.026880000000000000e+06,1.670112000000000000e+06,1.725920000000000000e+06,1.479743300000000047e+06,1.645472000000000000e+06,1.668288000000000000e+06,1.425312000000000000e+06,2.039632100000000093e+06,1.996572800000000047e+06,1.436722000000000000e+06,1.662624000000000000e+06,1.609696000000000000e+06,1.957424300000000047e+06,1.389152000000000000e+06,2.028640000000000000e+06,1.481408000000000000e+06,1.605056000000000000e+06,1.812608000000000000e+06,1.951968000000000000e+06,1.534574600000000093e+06,2.102246299999999814e+06,1.749909899999999907e+06,2.286217799999999814e+06,1.886949100000000093e+06,1.746528000000000000e+06,1.641152000000000000e+06,1.816000000000000000e+06,2.239285500000000000e+06,1.726688000000000000e+06,2.056736000000000000e+06,1.585456000000000000e+06,1.727680000000000000e+06,1.827264000000000000e+06,1.776096000000000000e+06,1.663752899999999907e+06,1.588800000000000000e+06,1.688064000000000000e+06,1.775872000000000000e+06,2.204048000000000000e+06,1.977536000000000000e+06,1.772064000000000000e+06,1.564704000000000000e+06,1.525696000000000000e+06,1.566112000000000000e+06,1.681632000000000000e+06,2.086496000000000000e+06,1.864608000000000000e+06,1.791712000000000000e+06,1.884256000000000000e+06,1.685568000000000000e+06,1.471921500000000000e+06,1.917760000000000000e+06,2.646375000000000000e+06,1.668384000000000000e+06,1.988711800000000047e+06,1.894144000000000000e+06,1.808128000000000000e+06,1.490688000000000000e+06,1.553024000000000000e+06,1.896768000000000000e+06,1.602656000000000000e+06,1.721344000000000000e+06,1.642976000000000000e+06,1.684576000000000000e+06,1.837664000000000000e+06,2.008267399999999907e+06,2.137445799999999814e+06,2.121802000000000000e+06,1.522784000000000000e+06,2.016089300000000047e+06,1.682720000000000000e+06,1.735424000000000000e+06,1.619904000000000000e+06,1.401484500000000000e+06,1.513952000000000000e+06,1.256662500000000000e+06,1.539744000000000000e+06,1.883038300000000047e+06,1.386272000000000000e+06,1.190060100000000093e+06,1.448704000000000000e+06,1.517824000000000000e+06,1.559168000000000000e+06,1.434208000000000000e+06,1.599520000000000000e+06,1.918275800000000047e+06,1.381891600000000093e+06,1.773376000000000000e+06,1.554656000000000000e+06,1.431968000000000000e+06,1.569664000000000000e+06,1.562976000000000000e+06,1.314272000000000000e+06,1.816435899999999907e+06,1.280090000000000000e+06,1.804741300000000047e+06,1.417344000000000000e+06,1.301568000000000000e+06,1.617184000000000000e+06,1.550208000000000000e+06,1.539104000000000000e+06,1.420672000000000000e+06,1.493152000000000000e+06,1.488512000000000000e+06,1.640160000000000000e+06,1.088296600000000093e+06,2.243196500000000000e+06,1.216800000000000000e+06,1.518816000000000000e+06,1.398368000000000000e+06,1.487776000000000000e+06,1.488864000000000000e+06,1.515360000000000000e+06,1.432704000000000000e+06,1.389056000000000000e+06,1.481312000000000000e+06,1.384128000000000000e+06,1.469568000000000000e+06,1.329440000000000000e+06,1.467744000000000000e+06,1.088296600000000093e+06,1.393760000000000000e+06,1.646770100000000093e+06,1.757731800000000047e+06,1.154272000000000000e+06,1.172288000000000000e+06,1.629216000000000000e+06,1.130336000000000000e+06,1.174416399999999907e+06,1.249344000000000000e+06,1.188224000000000000e+06,1.506720000000000000e+06,1.442176000000000000e+06,1.423040000000000000e+06,1.512224000000000000e+06,9.943559000000000233e+05,1.604192000000000000e+06,1.476352000000000000e+06,1.711776000000000000e+06,1.570976000000000000e+06,1.383360000000000000e+06,1.448384000000000000e+06,1.384640000000000000e+06,1.260096000000000000e+06,1.405120000000000000e+06,1.789058399999999907e+06,1.393856000000000000e+06,1.352544000000000000e+06,1.314144000000000000e+06,1.555200000000000000e+06,1.600160000000000000e+06,1.237030500000000000e+06,1.425088000000000000e+06,1.515680000000000000e+06,1.389713500000000000e+06,1.302528000000000000e+06,1.695136000000000000e+06,1.781236500000000000e+06,1.350592000000000000e+06,1.489056000000000000e+06,1.789058399999999907e+06,1.127407000000000000e+06,1.354514100000000093e+06,1.477440000000000000e+06,1.528416000000000000e+06,1.507712000000000000e+06,1.792800000000000000e+06,1.201831100000000093e+06,1.586848000000000000e+06,1.567072000000000000e+06,1.585568000000000000e+06,1.618912000000000000e+06,1.209248000000000000e+06,1.390656000000000000e+06,1.580256000000000000e+06,1.595200000000000000e+06,1.255712000000000000e+06,1.855584399999999907e+06,1.486816000000000000e+06,1.484448000000000000e+06,2.258840299999999814e+06,2.000445500000000000e+06,1.676640000000000000e+06,1.197882000000000000e+06,2.125751000000000000e+06,1.689376000000000000e+06,2.223564500000000000e+06,1.521504000000000000e+06,1.549472000000000000e+06,1.440633000000000000e+06,1.520736000000000000e+06,2.348871000000000000e+06,1.929970500000000000e+06,1.785109300000000047e+06,1.933919500000000000e+06,2.012216500000000000e+06,2.560295299999999814e+06,2.110030000000000000e+06,2.309722500000000000e+06,2.301861500000000000e+06,2.000445500000000000e+06,2.168810500000000000e+06,3.632869799999999814e+06,1.729408000000000000e+06,2.102246299999999814e+06,2.039632100000000093e+06,2.012216500000000000e+06,2.235200000000000000e+06,2.004394600000000093e+06,2.133534799999999814e+06,2.090475300000000047e+06,2.106157299999999814e+06,1.714672399999999907e+06,1.495426100000000093e+06,2.023911100000000093e+06,1.417129300000000047e+06,1.782976000000000000e+06,1.851711600000000093e+06,1.583936000000000000e+06,1.408352000000000000e+06,1.617600000000000000e+06,1.328032000000000000e+06,1.588480000000000000e+06,1.607872000000000000e+06,1.719616000000000000e+06,1.922148500000000000e+06,1.634752000000000000e+06,1.523136000000000000e+06,1.714672399999999907e+06,1.679264000000000000e+06,1.730355300000000047e+06,1.585456000000000000e+06,1.260573399999999907e+06,2.048640000000000000e+06,1.511040000000000000e+06,1.600064000000000000e+06,1.413696000000000000e+06,1.507168000000000000e+06,1.182238300000000047e+06,1.743680000000000000e+06,1.459904000000000000e+06,1.415200000000000000e+06,1.686848000000000000e+06,1.549344000000000000e+06,1.612640000000000000e+06,1.926097600000000093e+06,1.338870399999999907e+06,1.804741300000000047e+06,1.491008000000000000e+06,1.443136000000000000e+06,1.391936000000000000e+06,1.646784000000000000e+06,1.554848000000000000e+06,1.523232000000000000e+06,2.509414000000000000e+06,1.748704000000000000e+06,1.684704000000000000e+06,1.616960000000000000e+06,1.591200000000000000e+06,1.394848000000000000e+06,1.518272000000000000e+06,1.630304000000000000e+06,1.706850500000000000e+06,1.455168000000000000e+06,1.388512000000000000e+06,1.926097600000000093e+06,1.615136000000000000e+06,1.654176000000000000e+06,2.055275899999999907e+06,1.812563100000000093e+06,1.432384000000000000e+06,1.366208800000000047e+06,1.200320000000000000e+06,1.234432000000000000e+06,1.423904000000000000e+06,1.349440000000000000e+06,1.370080000000000000e+06,1.450656000000000000e+06,1.522048000000000000e+06,1.419072000000000000e+06,1.616640000000000000e+06,1.560480000000000000e+06,1.233157800000000047e+06,1.941741399999999907e+06,1.839072000000000000e+06,1.997600000000000000e+06,1.342743100000000093e+06,1.992584500000000000e+06,2.074831500000000000e+06,1.839940600000000093e+06,2.380158500000000000e+06,2.055275899999999907e+06,1.568800000000000000e+06,1.680448000000000000e+06,1.518048000000000000e+06,1.802208000000000000e+06,1.649728000000000000e+06,1.268395300000000047e+06,1.652544000000000000e+06,1.387968000000000000e+06,1.529696000000000000e+06,1.458272000000000000e+06,1.555296000000000000e+06,1.614368000000000000e+06,1.258400000000000000e+06,1.355968000000000000e+06,1.135268000000000000e+06,1.953436000000000000e+06,1.614368000000000000e+06,1.611008000000000000e+06,1.103979500000000000e+06,1.271584000000000000e+06,1.711776000000000000e+06,1.655931000000000000e+06,1.765592800000000047e+06,1.255200000000000000e+06,1.617600000000000000e+06,1.374592000000000000e+06,1.433248000000000000e+06,1.398912000000000000e+06,1.342048000000000000e+06,1.303072000000000000e+06,1.576576000000000000e+06,1.847762500000000000e+06,1.641344000000000000e+06,1.531552000000000000e+06,1.335840000000000000e+06,1.492736000000000000e+06,2.067008800000000047e+06,1.464099500000000000e+06,1.886949100000000093e+06,1.601099800000000047e+06,2.043505000000000000e+06,1.420992000000000000e+06,1.878656000000000000e+06,1.726464000000000000e+06,1.585664000000000000e+06,1.435168000000000000e+06,1.686976000000000000e+06,1.427136000000000000e+06,2.168810500000000000e+06,2.153166799999999814e+06,1.945614300000000047e+06,1.620731600000000093e+06,2.184454299999999814e+06,1.546345600000000093e+06,1.818496000000000000e+06,1.628553500000000000e+06,1.742400000000000000e+06,1.628448000000000000e+06,1.625536000000000000e+06,1.641472000000000000e+06,1.497696000000000000e+06,1.399552000000000000e+06,1.198848000000000000e+06,1.128864000000000000e+06,1.162432000000000000e+06,1.094720000000000000e+06,1.436992000000000000e+06,8.064353000000000466e+05,1.336288000000000000e+06,1.187360000000000000e+06,1.151936000000000000e+06,1.601099800000000047e+06,1.396448000000000000e+06,1.218496000000000000e+06,1.393856000000000000e+06,1.495426100000000093e+06,1.473568000000000000e+06,1.529472000000000000e+06,1.957424300000000047e+06,1.953436000000000000e+06,2.125952000000000000e+06,1.776640000000000000e+06,1.711136000000000000e+06,1.633120000000000000e+06,1.648640000000000000e+06,1.784064000000000000e+06,1.456277800000000047e+06,1.763648000000000000e+06,2.121802000000000000e+06,1.423360000000000000e+06,1.505856000000000000e+06,1.555200000000000000e+06,1.456448000000000000e+06,1.485632000000000000e+06,1.282240000000000000e+06,1.288320000000000000e+06,1.702901399999999907e+06,1.402016000000000000e+06,1.214880000000000000e+06,1.163488000000000000e+06,1.114464000000000000e+06,8.573165999999999767e+05,1.117024000000000000e+06,9.943559000000000233e+05,1.565939399999999907e+06,1.005216000000000000e+06,1.205703899999999907e+06,1.184928000000000000e+06,1.336704000000000000e+06,1.423040000000000000e+06,1.324320000000000000e+06,1.706850500000000000e+06,1.257760000000000000e+06,1.252224000000000000e+06,1.315776000000000000e+06,1.364832000000000000e+06,1.484768000000000000e+06,1.726444300000000047e+06,1.501888000000000000e+06,1.616000000000000000e+06,3.374513299999999814e+06,1.399648000000000000e+06,1.728992000000000000e+06,1.582112000000000000e+06,1.395168000000000000e+06,1.652000000000000000e+06,1.519136000000000000e+06,1.464416000000000000e+06,1.517088000000000000e+06,1.756576000000000000e+06,1.380352000000000000e+06,1.352864000000000000e+06,1.457952000000000000e+06,1.601472000000000000e+06,1.337024000000000000e+06,1.368576000000000000e+06,1.346656000000000000e+06,1.430240000000000000e+06,1.914325800000000047e+06,1.299721899999999907e+06,1.377472000000000000e+06,1.517824000000000000e+06,1.420896000000000000e+06,1.309344000000000000e+06,1.703072000000000000e+06,1.604928000000000000e+06,1.325280000000000000e+06,1.526784000000000000e+06,1.547616000000000000e+06,1.425504000000000000e+06,1.511584000000000000e+06,1.286528000000000000e+06,1.571712000000000000e+06,1.328480000000000000e+06,1.773414600000000093e+06,1.496928000000000000e+06,1.276217100000000093e+06,1.399136000000000000e+06,1.410816000000000000e+06,1.420992000000000000e+06,1.450336000000000000e+06,1.548928000000000000e+06,1.710144000000000000e+06,1.589792000000000000e+06,1.952462899999999907e+06,1.498112000000000000e+06,1.500256000000000000e+06,1.357888000000000000e+06,1.448512000000000000e+06,1.371360000000000000e+06,1.303392000000000000e+06,1.301664000000000000e+06,1.253792000000000000e+06,1.068640000000000000e+06,1.454944000000000000e+06,1.236479500000000000e+06,1.266496000000000000e+06,1.067360000000000000e+06,1.227744000000000000e+06,1.312992000000000000e+06,1.270753300000000047e+06,1.103264000000000000e+06,1.272703600000000093e+06,1.372768000000000000e+06,1.428512000000000000e+06,1.710723300000000047e+06,1.309984000000000000e+06,1.226368000000000000e+06,1.421344000000000000e+06,1.347072000000000000e+06,1.261696000000000000e+06,1.513408000000000000e+06,1.408672000000000000e+06,1.276384000000000000e+06,1.250624000000000000e+06,1.144320000000000000e+06,1.276832000000000000e+06,1.695079500000000000e+06,1.180672000000000000e+06,1.475936000000000000e+06,1.495424000000000000e+06,1.579072000000000000e+06,1.321312000000000000e+06,1.389152000000000000e+06,1.197882000000000000e+06,2.399752299999999814e+06,2.204048000000000000e+06,2.090475300000000047e+06,2.002336000000000000e+06,1.547520000000000000e+06,1.759296000000000000e+06,1.382720000000000000e+06,1.519872000000000000e+06,1.649728000000000000e+06,1.554167500000000000e+06,1.663752899999999907e+06,1.832079600000000093e+06,1.640248300000000047e+06,1.378432000000000000e+06,1.423264000000000000e+06,1.357120000000000000e+06,1.394848000000000000e+06,1.366976000000000000e+06,1.298464000000000000e+06,1.476256000000000000e+06,1.420160000000000000e+06,1.527424000000000000e+06,1.854172500000000000e+06,1.358959899999999907e+06,1.373639300000000047e+06,1.356064000000000000e+06,1.267872000000000000e+06,1.369536000000000000e+06,1.574976000000000000e+06,1.327296000000000000e+06,1.118720000000000000e+06,1.697691800000000047e+06,1.383136000000000000e+06,1.413280000000000000e+06,1.298368000000000000e+06,1.490240000000000000e+06,1.551712000000000000e+06,1.554208000000000000e+06,1.317696000000000000e+06,1.780672000000000000e+06,1.412192000000000000e+06,1.396128000000000000e+06,1.304864000000000000e+06,1.513408000000000000e+06,1.429696000000000000e+06,1.529376000000000000e+06,1.130976000000000000e+06,1.420896000000000000e+06,1.176864000000000000e+06,1.161376000000000000e+06,1.211808000000000000e+06,1.398464000000000000e+06,1.335648000000000000e+06,1.306368000000000000e+06,1.232096000000000000e+06,1.276064000000000000e+06,1.345056000000000000e+06,1.261888000000000000e+06,1.347488000000000000e+06,1.534336000000000000e+06,1.424989300000000047e+06,1.630176000000000000e+06,1.571296000000000000e+06,1.319488000000000000e+06,1.504800000000000000e+06,1.441184000000000000e+06,1.390560000000000000e+06,1.352640000000000000e+06,1.554976000000000000e+06,1.076525600000000093e+06,1.187584000000000000e+06,1.309568000000000000e+06,1.151744000000000000e+06,1.227424000000000000e+06,1.137536000000000000e+06,1.397312000000000000e+06,1.044592000000000000e+06,1.169536000000000000e+06,1.288224000000000000e+06,1.269152000000000000e+06,1.106752000000000000e+06,1.423680000000000000e+06,1.172736000000000000e+06,1.158304000000000000e+06,1.143360000000000000e+06,1.311072000000000000e+06,1.581583100000000093e+06,1.254016000000000000e+06,1.153216000000000000e+06,1.207424000000000000e+06,1.038592000000000000e+06,1.440128000000000000e+06,1.223072000000000000e+06,9.830240000000000000e+05,1.241344000000000000e+06,1.148128000000000000e+06,1.275328000000000000e+06,1.156512000000000000e+06,1.138080000000000000e+06,1.515019000000000000e+06,1.136480000000000000e+06,1.343424000000000000e+06,1.072224000000000000e+06,1.187040000000000000e+06,1.182816000000000000e+06,1.050816000000000000e+06,1.234752000000000000e+06,1.129504000000000000e+06,1.160864000000000000e+06,1.922148500000000000e+06,1.152480000000000000e+06,1.135968000000000000e+06,1.706850500000000000e+06,1.390432000000000000e+06,1.218496000000000000e+06,1.217632000000000000e+06,1.093984000000000000e+06,1.025424000000000000e+06,1.055552000000000000e+06,1.154592000000000000e+06,1.066624000000000000e+06,1.311416500000000000e+06,1.146976000000000000e+06,1.211360000000000000e+06,1.216800000000000000e+06,1.034480000000000000e+06,1.448455800000000047e+06,1.421078300000000047e+06,1.218272000000000000e+06,1.159488000000000000e+06,1.325376000000000000e+06,1.075904000000000000e+06,1.187264000000000000e+06,1.157984000000000000e+06,1.123904000000000000e+06,1.280768000000000000e+06,1.091744000000000000e+06,1.428900100000000093e+06,1.154272000000000000e+06,1.060416000000000000e+06,1.034800000000000000e+06,1.287264000000000000e+06,1.503248000000000000e+06,1.315968000000000000e+06,1.153760000000000000e+06,1.147712000000000000e+06,1.108128000000000000e+06,9.968000000000000000e+05,1.271488000000000000e+06,1.241024000000000000e+06,1.687257600000000093e+06,1.128544000000000000e+06,1.257216000000000000e+06,1.301984000000000000e+06,1.461088000000000000e+06,1.340128000000000000e+06,1.362912000000000000e+06,1.270304000000000000e+06,1.547616000000000000e+06,1.563168000000000000e+06,1.491232000000000000e+06,1.519552000000000000e+06,1.072652899999999907e+06,1.596384000000000000e+06,1.541376000000000000e+06,1.634528000000000000e+06,1.344288000000000000e+06,1.507197100000000093e+06,1.599296000000000000e+06,1.492832000000000000e+06,1.497888000000000000e+06,1.542976000000000000e+06,1.244852399999999907e+06,1.678176000000000000e+06,1.328576000000000000e+06,1.194009300000000047e+06,1.455712000000000000e+06,1.565024000000000000e+06,1.448384000000000000e+06,1.451072000000000000e+06,1.435936000000000000e+06,1.209653000000000000e+06,1.378752000000000000e+06,1.335200000000000000e+06,1.318848000000000000e+06,1.531008000000000000e+06,1.373408000000000000e+06,1.082656000000000000e+06,1.232416000000000000e+06,1.504160000000000000e+06,1.335744000000000000e+06,1.185152000000000000e+06,1.340672000000000000e+06,1.436896000000000000e+06,9.473855000000000000e+05,1.366656000000000000e+06,1.172192000000000000e+06,1.043440000000000000e+06,1.387424000000000000e+06,1.298368000000000000e+06,1.113216000000000000e+06,1.237312000000000000e+06,1.137856000000000000e+06,1.388416000000000000e+06,1.316928000000000000e+06,1.439360000000000000e+06,1.568384000000000000e+06,1.527776000000000000e+06,1.405760000000000000e+06,1.654496000000000000e+06,1.653824000000000000e+06,2.016089300000000047e+06,1.508256000000000000e+06,1.937792300000000047e+06,1.681984000000000000e+06,1.295772800000000047e+06,1.941741399999999907e+06,1.617600000000000000e+06,1.566976000000000000e+06,1.507197100000000093e+06,1.517632000000000000e+06,1.174416399999999907e+06,1.557024000000000000e+06,1.440448000000000000e+06,1.851711600000000093e+06,1.918275800000000047e+06,1.119623300000000047e+06,1.828206899999999907e+06,1.345472000000000000e+06,1.267730300000000047e+06,1.340352000000000000e+06,1.291648000000000000e+06,1.428000000000000000e+06,1.064512000000000000e+06,1.101568000000000000e+06,1.144960000000000000e+06,1.174752000000000000e+06,1.121344000000000000e+06,1.223488000000000000e+06,9.190400000000000000e+05,1.018688000000000000e+06,1.095456000000000000e+06,9.886080000000000000e+05,1.599328100000000093e+06,1.201792000000000000e+06,1.325472000000000000e+06,1.303904000000000000e+06,1.068832000000000000e+06,1.063136000000000000e+06,1.095136000000000000e+06,1.159488000000000000e+06,1.057024000000000000e+06,1.031840000000000000e+06,1.016480000000000000e+06,1.058080000000000000e+06,1.126016000000000000e+06,9.797760000000000000e+05,1.713019300000000047e+06,1.077088000000000000e+06,1.045024000000000000e+06,1.037536000000000000e+06,1.076128000000000000e+06,1.107616000000000000e+06,9.822880000000000000e+05,1.178016000000000000e+06,9.984800000000000000e+05,8.537784000000000233e+05,1.078880000000000000e+06,1.042704000000000000e+06,8.416729000000000233e+05,9.668480000000000000e+05,1.243488000000000000e+06,1.147712000000000000e+06,1.113728000000000000e+06,8.973600000000000000e+05,9.982720000000000000e+05,1.192448000000000000e+06,1.020368000000000000e+06,1.015952000000000000e+06,1.196192000000000000e+06,1.221568000000000000e+06,1.178880000000000000e+06,1.051648000000000000e+06,1.197568000000000000e+06,1.094720000000000000e+06,1.119552000000000000e+06,1.108256000000000000e+06,1.118720000000000000e+06,1.193088000000000000e+06,1.231360000000000000e+06,1.085312000000000000e+06,1.028800000000000000e+06,1.104960000000000000e+06,1.036480000000000000e+06,1.036688000000000000e+06,1.143264000000000000e+06,1.081504000000000000e+06,1.058912000000000000e+06,9.103360000000000000e+05,1.085728000000000000e+06,1.236992000000000000e+06,9.684320000000000000e+05,1.233152000000000000e+06,1.135424000000000000e+06,1.190880000000000000e+06,1.281725600000000093e+06,1.245728000000000000e+06,1.415744000000000000e+06,1.277152000000000000e+06,1.237728000000000000e+06,1.459136000000000000e+06,8.846941999999999534e+05,1.484000000000000000e+06,1.341088000000000000e+06,1.322592000000000000e+06,1.855584399999999907e+06,1.510400000000000000e+06,1.374912000000000000e+06,1.452064000000000000e+06,1.361728000000000000e+06,1.328032000000000000e+06,1.530464000000000000e+06,1.777184000000000000e+06,1.551520000000000000e+06,1.402560000000000000e+06,1.684704000000000000e+06,1.804741300000000047e+06,1.593316000000000000e+06,1.606688000000000000e+06,1.608960800000000047e+06,1.984762600000000093e+06,1.538976000000000000e+06,1.976940800000000047e+06,1.412864000000000000e+06,1.961297000000000000e+06,1.512352000000000000e+06,1.240979600000000093e+06,1.378432000000000000e+06,1.730355300000000047e+06,1.483692399999999907e+06,2.098297299999999814e+06,1.397504000000000000e+06,2.137445799999999814e+06,2.149178500000000000e+06,1.418976000000000000e+06,1.400288000000000000e+06,1.973068000000000000e+06,1.315365600000000093e+06,1.272306300000000047e+06,1.652058300000000047e+06,1.667702000000000000e+06,1.334784000000000000e+06,2.313633500000000000e+06,1.295772800000000047e+06,1.984762600000000093e+06,1.648109100000000093e+06,1.792931300000000047e+06,1.287950000000000000e+06,1.619360000000000000e+06,2.023911100000000093e+06,1.832079600000000093e+06,2.078780600000000093e+06,2.317582500000000000e+06,1.726444300000000047e+06,1.777287500000000000e+06,1.745999000000000000e+06,2.110030000000000000e+06,1.683384899999999907e+06,1.745999000000000000e+06,1.988711800000000047e+06,1.421078300000000047e+06,2.055275899999999907e+06,1.875177300000000047e+06,1.961297000000000000e+06,1.462816000000000000e+06,1.761643800000000047e+06,1.597226899999999907e+06,1.329664000000000000e+06,1.284480000000000000e+06,1.217856000000000000e+06,1.241792000000000000e+06,1.079616000000000000e+06,1.193312000000000000e+06,1.093856000000000000e+06,1.538275399999999907e+06,1.083712000000000000e+06,1.370176000000000000e+06,1.284160000000000000e+06,1.244960000000000000e+06,1.460777600000000093e+06,1.348576000000000000e+06,1.147038899999999907e+06,1.119360000000000000e+06,9.009919000000000233e+05,1.477897800000000047e+06,1.421078300000000047e+06,8.464800999999999767e+05,1.319973300000000047e+06,1.109824000000000000e+06,1.135008000000000000e+06,1.168704000000000000e+06,1.222432000000000000e+06,9.973280000000000000e+05,1.106336000000000000e+06,1.071168000000000000e+06,1.115840000000000000e+06,1.180256000000000000e+06,1.105056000000000000e+06,1.100736000000000000e+06,1.005008000000000000e+06,1.029952000000000000e+06,9.767200000000000000e+05,1.154408000000000000e+06,1.121248000000000000e+06,1.101056000000000000e+06,1.124096000000000000e+06,1.057248000000000000e+06,1.018896000000000000e+06,1.069472000000000000e+06,1.007008000000000000e+06,9.972160000000000000e+05,1.655943800000000047e+06,1.554126899999999907e+06,1.168576000000000000e+06,1.215840000000000000e+06,1.133632000000000000e+06,1.191072000000000000e+06,1.303712000000000000e+06,1.397184000000000000e+06,1.219136000000000000e+06,1.324832000000000000e+06,1.333600000000000000e+06,1.293888000000000000e+06,1.331904000000000000e+06,1.352416000000000000e+06,1.397504000000000000e+06,1.258496000000000000e+06,1.458944000000000000e+06,1.487456000000000000e+06,1.315365600000000093e+06,1.476480000000000000e+06,1.364416000000000000e+06,1.444192000000000000e+06,1.312224000000000000e+06,1.307968000000000000e+06,1.385408000000000000e+06,1.311712000000000000e+06,1.885002500000000000e+06,1.454080000000000000e+06,1.196704000000000000e+06,1.344288000000000000e+06,1.559296000000000000e+06,1.382304000000000000e+06,1.658816000000000000e+06,1.861888000000000000e+06,1.629088000000000000e+06,1.626176000000000000e+06,2.297988799999999814e+06,1.997376000000000000e+06,2.036256000000000000e+06,2.171456000000000000e+06,2.114304000000000000e+06,1.953408000000000000e+06,1.992960000000000000e+06,1.855296000000000000e+06,1.991744000000000000e+06,1.985248000000000000e+06,1.581583100000000093e+06,1.910816000000000000e+06,1.959008000000000000e+06,1.749720000000000000e+06,1.884128000000000000e+06,1.842816000000000000e+06,1.597226899999999907e+06,2.294077799999999814e+06,1.976192000000000000e+06,1.858464000000000000e+06,1.736704000000000000e+06,1.754592000000000000e+06,1.741632000000000000e+06,1.588384000000000000e+06,1.736928000000000000e+06,1.708192000000000000e+06,1.423488000000000000e+06,1.582656000000000000e+06,1.548928000000000000e+06,1.377376000000000000e+06,1.508352000000000000e+06,1.492928000000000000e+06,1.621952000000000000e+06,1.666880000000000000e+06,1.594560000000000000e+06,1.563296000000000000e+06,1.652096000000000000e+06,1.405664000000000000e+06,1.608608000000000000e+06,1.411360000000000000e+06,1.451200000000000000e+06,1.203200000000000000e+06,1.190336000000000000e+06,1.118272000000000000e+06,1.097984000000000000e+06,1.061024000000000000e+06,9.387360000000000000e+05,9.548960000000000000e+05,7.381920000000000000e+05,7.200320000000000000e+05,6.391680000000000000e+05,5.583360000000000000e+05,4.977040000000000000e+05,4.588560000000000000e+05,4.630560000000000000e+05,4.000560000000000000e+05,3.994400000000000000e+05,3.786240000000000000e+05,3.246320000000000000e+05,3.117120000000000000e+05,2.463520000000000000e+05,2.421960000000000000e+05,2.390560000000000000e+05,2.408800000000000000e+05,1.646360000000000000e+05,1.432520000000000000e+05,1.079980000000000000e+05,9.562200000000000000e+04,8.024000000000000000e+04,6.858400000000000000e+04,5.171800000000000000e+04,4.830600000000000000e+04,3.306000000000000000e+04,3.055300000000000000e+04,2.213400000000000000e+04,1.682300000000000000e+04,1.081300000000000000e+04,1.151400000000000000e+04,9.712000000000000000e+03,1.061300000000000000e+04,7.208000000000000000e+03,5.606000000000000000e+03,5.105000000000000000e+03,4.304000000000000000e+03,2.202000000000000000e+03,3.603000000000000000e+03,3.704000000000000000e+03,4.304000000000000000e+03,1.801000000000000000e+03,3.603000000000000000e+03,2.102000000000000000e+03,3.303000000000000000e+03,2.302000000000000000e+03,2.802000000000000000e+03,2.002000000000000000e+03,2.602000000000000000e+03,4.605000000000000000e+03,1.501000000000000000e+03,3.003000000000000000e+03,2.602000000000000000e+03,1.801000000000000000e+03,2.702000000000000000e+03,3.103000000000000000e+03,2.502000000000000000e+03,2.402000000000000000e+03,2.702000000000000000e+03,1.401000000000000000e+03,2.102000000000000000e+03,3.993067000000000116e+05,2.802000000000000000e+03,2.002000000000000000e+03,2.202000000000000000e+03,2.002000000000000000e+03,2.802000000000000000e+03,2.702000000000000000e+03,3.603000000000000000e+03,3.203000000000000000e+03,3.503000000000000000e+03,2.802000000000000000e+03,2.502000000000000000e+03,2.302000000000000000e+03,3.103000000000000000e+03,1.801000000000000000e+03,2.702000000000000000e+03,2.002000000000000000e+03,2.202000000000000000e+03,3.003000000000000000e+03,3.003000000000000000e+03,2.302000000000000000e+03,3.503000000000000000e+03,2.202000000000000000e+03,2.302000000000000000e+03,3.203000000000000000e+03,1.701000000000000000e+03,9.311000000000000000e+03,2.602000000000000000e+03,1.701000000000000000e+03,3.195700000000000000e+04,2.402000000000000000e+03,2.302000000000000000e+03,1.701000000000000000e+03,1.001000000000000000e+03,1.601000000000000000e+03,2.502000000000000000e+03,1.901000000000000000e+03,2.102000000000000000e+03,3.003000000000000000e+03,1.901000000000000000e+03,1.901000000000000000e+03,2.502000000000000000e+03,2.202000000000000000e+03,2.602000000000000000e+03,2.002000000000000000e+03,1.401000000000000000e+03,1.301000000000000000e+03,1.401000000000000000e+03,2.402000000000000000e+03,2.402000000000000000e+03,1.642300000000000000e+04,1.701000000000000000e+03,1.901000000000000000e+03,2.602000000000000000e+03,2.302000000000000000e+03,2.102000000000000000e+03,2.002000000000000000e+03,nan
4.795089999999999719e+01,1.421900000000000000e+04,5.306000000000000000e+03,1.311700000000000000e+04,3.456400000000000000e+04,1.441900000000000000e+04,1.271600000000000000e+04,1.482000000000000000e+04,1.692400000000000000e+04,1.802600000000000000e+04,1.612200000000000000e+04,2.684400000000000000e+04,2.193300000000000000e+04,3.857500000000000000e+04,2.263500000000000000e+04,2.935000000000000000e+04,6.095300000000000000e+04,3.296000000000000000e+04,3.456400000000000000e+04,2.814700000000000000e+04,4.439300000000000000e+04,3.476400000000000000e+04,4.416052000000000116e+05,4.008000000000000000e+04,5.071400000000000000e+04,4.961100000000000000e+04,5.101500000000000000e+04,5.743900000000000000e+04,6.045100000000000000e+04,6.055100000000000000e+04,6.567200000000000000e+04,6.115400000000000000e+04,7.350800000000000000e+04,7.200000000000000000e+04,6.446800000000000000e+04,7.893400000000000000e+04,7.612000000000000000e+04,8.767800000000000000e+04,8.255200000000000000e+04,7.792800000000000000e+04,7.833000000000000000e+04,9.552200000000000000e+04,8.737600000000000000e+04,9.501800000000000000e+04,1.024640000000000000e+05,9.572400000000000000e+04,1.180640000000000000e+05,1.145400000000000000e+05,1.100100000000000000e+05,1.209840000000000000e+05,1.162520000000000000e+05,1.530320000000000000e+05,1.541440000000000000e+05,1.459760000000000000e+05,1.640320000000000000e+05,1.723080000000000000e+05,2.383480000000000000e+05,2.101040000000000000e+05,2.230560000000000000e+05,2.321680000000000000e+05,2.324720000000000000e+05,2.557760000000000000e+05,2.359160000000000000e+05,2.326760000000000000e+05,2.867200000000000000e+05,2.888560000000000000e+05,3.419360000000000000e+05,6.721466999999999534e+05,2.163760000000000000e+05,2.053520000000000000e+05,3.208640000000000000e+05,2.123320000000000000e+05,2.066640000000000000e+05,2.405760000000000000e+05,2.114200000000000000e+05,2.016080000000000000e+05,2.274080000000000000e+05,3.321600000000000000e+05,2.769760000000000000e+05,3.586400000000000000e+05,3.374560000000000000e+05,3.710720000000000000e+05,3.134480000000000000e+05,7.362838000000000466e+05,4.423760000000000000e+05,3.833120000000000000e+05,3.954560000000000000e+05,6.300800000000000000e+05,4.819120000000000000e+05,6.879040000000000000e+05,6.608800000000000000e+05,5.868640000000000000e+05,9.849684000000000233e+05,5.080720000000000000e+05,6.877920000000000000e+05,6.473440000000000000e+05,5.626560000000000000e+05,6.179040000000000000e+05,5.487680000000000000e+05,6.665760000000000000e+05,1.085728000000000000e+06,9.038560000000000000e+05,1.346692300000000047e+06,1.035744000000000000e+06,1.053020899999999907e+06,8.857440000000000000e+05,8.493920000000000000e+05,1.436722000000000000e+06,1.256662500000000000e+06,7.944480000000000000e+05,7.947025000000000000e+05,1.279072000000000000e+06,1.683384899999999907e+06,9.904449000000000233e+05,1.530701899999999907e+06,1.205703899999999907e+06,1.601099800000000047e+06,1.092169399999999907e+06,1.926097600000000093e+06,1.777287500000000000e+06,1.914325800000000047e+06,1.362336000000000000e+06,1.558040300000000047e+06,1.710723300000000047e+06,1.287950000000000000e+06,1.969118899999999907e+06,2.016089300000000047e+06,1.980889899999999907e+06,2.834256500000000000e+06,2.110030000000000000e+06,1.867355399999999907e+06,1.933919500000000000e+06,2.341010000000000000e+06,2.732415500000000000e+06,2.027860300000000047e+06,2.454544500000000000e+06,2.278434000000000000e+06,2.525057799999999814e+06,2.035721300000000047e+06,3.123978799999999814e+06,2.427168000000000000e+06,2.732415500000000000e+06,1.918275800000000047e+06,2.341010000000000000e+06,2.329277299999999814e+06,2.321493500000000000e+06,2.701128000000000000e+06,2.983106799999999814e+06,2.571989000000000000e+06,2.391968500000000000e+06,2.947751799999999814e+06,3.441077500000000000e+06,3.041770799999999814e+06,2.599443799999999814e+06,2.575900000000000000e+06,3.182721000000000000e+06,2.791158000000000000e+06,2.149178500000000000e+06,2.274485000000000000e+06,2.098297299999999814e+06,3.116078500000000000e+06,2.540701500000000000e+06,2.309722500000000000e+06,2.384107500000000000e+06,2.325366299999999814e+06,2.004394600000000093e+06,2.211831799999999814e+06,1.945614300000000047e+06,1.847762500000000000e+06,1.903904000000000000e+06,2.372374799999999814e+06,1.976940800000000047e+06,1.765592800000000047e+06,1.789058399999999907e+06,1.636480000000000000e+06,1.475870500000000000e+06,1.783520000000000000e+06,2.278434000000000000e+06,1.715584000000000000e+06,1.722495300000000047e+06,1.701536000000000000e+06,1.832192000000000000e+06,1.401376000000000000e+06,1.683168000000000000e+06,1.798496000000000000e+06,1.898682000000000000e+06,1.751232000000000000e+06,1.884896000000000000e+06,1.686208000000000000e+06,1.665568000000000000e+06,1.446144000000000000e+06,1.949563300000000047e+06,1.572800000000000000e+06,1.704800000000000000e+06,1.506944000000000000e+06,1.734752000000000000e+06,1.776000000000000000e+06,1.637984000000000000e+06,1.691206800000000047e+06,2.055275899999999907e+06,1.695136000000000000e+06,2.121802000000000000e+06,1.495104000000000000e+06,2.020038399999999907e+06,1.623264000000000000e+06,1.432773000000000000e+06,1.554167500000000000e+06,1.565939399999999907e+06,1.842464000000000000e+06,1.800032000000000000e+06,1.784384000000000000e+06,1.956608000000000000e+06,2.321493500000000000e+06,1.861440000000000000e+06,1.534976000000000000e+06,1.436672000000000000e+06,2.164899500000000000e+06,1.646016000000000000e+06,1.686656000000000000e+06,1.723424000000000000e+06,1.852672000000000000e+06,1.633344000000000000e+06,1.839072000000000000e+06,1.714944000000000000e+06,1.606784000000000000e+06,1.694592000000000000e+06,1.589888000000000000e+06,1.701216000000000000e+06,1.640064000000000000e+06,1.694144000000000000e+06,1.755360000000000000e+06,1.624604500000000000e+06,1.980889899999999907e+06,1.422720000000000000e+06,1.941741399999999907e+06,1.855296000000000000e+06,1.685440000000000000e+06,1.401484500000000000e+06,1.671008000000000000e+06,1.677408000000000000e+06,1.613728000000000000e+06,1.466016000000000000e+06,1.752416000000000000e+06,1.425632000000000000e+06,1.590336000000000000e+06,1.601792000000000000e+06,1.465184000000000000e+06,1.542240000000000000e+06,1.689152000000000000e+06,1.804741300000000047e+06,1.500160000000000000e+06,1.781236500000000000e+06,1.712864000000000000e+06,1.739872000000000000e+06,1.973068000000000000e+06,2.012216500000000000e+06,1.663296000000000000e+06,1.937792300000000047e+06,1.410816000000000000e+06,1.798816000000000000e+06,1.646560000000000000e+06,1.691206800000000047e+06,1.531552000000000000e+06,1.387648000000000000e+06,1.531872000000000000e+06,1.589568000000000000e+06,1.599424000000000000e+06,1.420992000000000000e+06,2.160950500000000000e+06,1.425728000000000000e+06,1.542752000000000000e+06,1.399872000000000000e+06,1.551072000000000000e+06,1.409856000000000000e+06,1.613824000000000000e+06,1.314464000000000000e+06,2.043505000000000000e+06,1.330720000000000000e+06,1.525056000000000000e+06,1.462048000000000000e+06,1.401484500000000000e+06,1.523136000000000000e+06,1.497344000000000000e+06,1.522912000000000000e+06,1.474848000000000000e+06,1.677088000000000000e+06,1.331040000000000000e+06,1.765592800000000047e+06,1.421760000000000000e+06,1.291648000000000000e+06,1.968928000000000000e+06,1.324192000000000000e+06,1.410272000000000000e+06,1.352000000000000000e+06,1.445600000000000000e+06,1.337440000000000000e+06,1.377056000000000000e+06,1.571520000000000000e+06,1.497888000000000000e+06,1.411232000000000000e+06,1.384000000000000000e+06,1.474432000000000000e+06,1.785109300000000047e+06,1.395680000000000000e+06,1.501440000000000000e+06,1.792931300000000047e+06,1.320882000000000000e+06,1.264032000000000000e+06,1.158208000000000000e+06,1.259872000000000000e+06,1.761643800000000047e+06,1.070112000000000000e+06,1.408448000000000000e+06,1.277024000000000000e+06,1.239744000000000000e+06,1.386688000000000000e+06,1.370176000000000000e+06,1.910414800000000047e+06,1.406624000000000000e+06,1.394848000000000000e+06,1.213564899999999907e+06,1.535744000000000000e+06,1.559616000000000000e+06,1.365376000000000000e+06,1.361408000000000000e+06,1.355200000000000000e+06,1.434208000000000000e+06,1.354514100000000093e+06,1.396320000000000000e+06,1.222624000000000000e+06,1.450432000000000000e+06,1.569440000000000000e+06,1.321088000000000000e+06,1.871228100000000093e+06,1.427776000000000000e+06,1.398368000000000000e+06,1.929970500000000000e+06,1.699808000000000000e+06,1.397952000000000000e+06,1.166555500000000000e+06,1.498752000000000000e+06,1.264446300000000047e+06,1.578752000000000000e+06,1.910414800000000047e+06,2.047454000000000000e+06,1.252751500000000000e+06,1.599744000000000000e+06,1.300480000000000000e+06,1.563392000000000000e+06,2.157039500000000000e+06,1.321088000000000000e+06,1.379200000000000000e+06,1.445600000000000000e+06,1.511904000000000000e+06,1.537568000000000000e+06,1.755360000000000000e+06,1.303594800000000047e+06,1.331680000000000000e+06,1.429056000000000000e+06,1.182238300000000047e+06,1.291900000000000000e+06,1.580704000000000000e+06,1.534464000000000000e+06,1.319238500000000000e+06,1.468048600000000093e+06,1.843889800000000047e+06,1.474752000000000000e+06,1.734432000000000000e+06,1.357440000000000000e+06,1.174416399999999907e+06,1.863406300000000047e+06,2.391968500000000000e+06,1.399456000000000000e+06,1.706432000000000000e+06,1.984762600000000093e+06,2.204048000000000000e+06,2.802969000000000000e+06,1.887968000000000000e+06,2.462404500000000000e+06,2.164899500000000000e+06,2.039632100000000093e+06,2.329277299999999814e+06,2.701128000000000000e+06,1.914325800000000047e+06,2.333226299999999814e+06,1.757731800000000047e+06,1.839940600000000093e+06,1.953436000000000000e+06,1.643648000000000000e+06,1.632256000000000000e+06,1.910414800000000047e+06,1.585456000000000000e+06,1.589405000000000000e+06,1.871228100000000093e+06,2.192277000000000000e+06,2.023911100000000093e+06,1.914325800000000047e+06,2.172683299999999814e+06,1.711456000000000000e+06,2.290128799999999814e+06,1.654272000000000000e+06,1.483692399999999907e+06,1.705696000000000000e+06,1.498016000000000000e+06,1.539520000000000000e+06,1.471520000000000000e+06,1.507197100000000093e+06,1.599648000000000000e+06,1.186187399999999907e+06,1.530336000000000000e+06,1.785109300000000047e+06,1.636375399999999907e+06,1.520000000000000000e+06,1.996572800000000047e+06,2.403663299999999814e+06,1.515019000000000000e+06,1.505760000000000000e+06,1.678720000000000000e+06,1.553568000000000000e+06,1.438624000000000000e+06,2.016089300000000047e+06,1.537152000000000000e+06,1.733760000000000000e+06,1.774880000000000000e+06,1.659880100000000093e+06,1.683936000000000000e+06,1.374069800000000047e+06,1.487776000000000000e+06,1.894771000000000000e+06,1.678048000000000000e+06,1.832064000000000000e+06,1.497344000000000000e+06,1.530240000000000000e+06,1.665344000000000000e+06,1.323187500000000000e+06,1.622592000000000000e+06,2.106157299999999814e+06,1.334921300000000047e+06,1.566208000000000000e+06,1.478848000000000000e+06,1.867232000000000000e+06,1.649504000000000000e+06,1.526912000000000000e+06,1.439360000000000000e+06,2.067008800000000047e+06,1.547744000000000000e+06,1.352544000000000000e+06,1.569248000000000000e+06,1.431840000000000000e+06,1.376096000000000000e+06,1.335968000000000000e+06,1.473888000000000000e+06,1.369440000000000000e+06,1.749909899999999907e+06,1.638976000000000000e+06,1.484224000000000000e+06,1.262208000000000000e+06,1.436800000000000000e+06,1.324736000000000000e+06,1.388096000000000000e+06,1.407808000000000000e+06,1.583616000000000000e+06,1.554304000000000000e+06,1.565344000000000000e+06,2.454544500000000000e+06,1.475870500000000000e+06,1.608960800000000047e+06,1.806912000000000000e+06,1.753782800000000047e+06,1.472704000000000000e+06,1.679396600000000093e+06,1.929970500000000000e+06,1.915104000000000000e+06,2.047454000000000000e+06,1.644832000000000000e+06,1.732576000000000000e+06,1.630624000000000000e+06,1.608512000000000000e+06,1.611968000000000000e+06,2.137445799999999814e+06,1.687200000000000000e+06,1.270528000000000000e+06,1.480896000000000000e+06,1.464640000000000000e+06,1.271808000000000000e+06,1.192576000000000000e+06,1.473440000000000000e+06,1.209653000000000000e+06,1.726444300000000047e+06,1.581024000000000000e+06,1.462688000000000000e+06,1.467648000000000000e+06,1.922148500000000000e+06,1.551840000000000000e+06,1.384128000000000000e+06,1.380256000000000000e+06,1.510080000000000000e+06,1.359168000000000000e+06,1.511360000000000000e+06,1.572480000000000000e+06,1.575616000000000000e+06,1.201831100000000093e+06,1.518272000000000000e+06,1.352320000000000000e+06,1.217312000000000000e+06,1.636384000000000000e+06,1.692288000000000000e+06,1.317568000000000000e+06,1.385840800000000047e+06,1.702624000000000000e+06,1.936992000000000000e+06,2.196188000000000000e+06,1.906465800000000047e+06,2.235336500000000000e+06,1.705024000000000000e+06,1.436722000000000000e+06,1.441728000000000000e+06,1.252751500000000000e+06,1.674784000000000000e+06,1.205703899999999907e+06,1.897632000000000000e+06,1.591200000000000000e+06,1.702080000000000000e+06,1.654272000000000000e+06,1.730355300000000047e+06,2.133534799999999814e+06,2.106157299999999814e+06,2.125751000000000000e+06,1.299721899999999907e+06,1.918275800000000047e+06,1.660576000000000000e+06,1.460226800000000047e+06,1.767136000000000000e+06,1.765952000000000000e+06,1.421536000000000000e+06,1.247936000000000000e+06,1.432773000000000000e+06,1.266368000000000000e+06,1.181440000000000000e+06,1.147038899999999907e+06,1.100512000000000000e+06,1.507197100000000093e+06,1.201280000000000000e+06,1.260096000000000000e+06,1.057009100000000093e+06,1.232000000000000000e+06,1.273824000000000000e+06,1.352960000000000000e+06,1.186304000000000000e+06,1.221386800000000047e+06,1.416288000000000000e+06,1.489920000000000000e+06,1.786592000000000000e+06,1.651008000000000000e+06,1.491553399999999907e+06,1.586112000000000000e+06,1.342743100000000093e+06,1.632426300000000047e+06,1.518891800000000047e+06,1.624604500000000000e+06,2.102246299999999814e+06,1.710048000000000000e+06,1.420992000000000000e+06,1.536928000000000000e+06,1.421984000000000000e+06,1.291900000000000000e+06,1.429920000000000000e+06,1.553664000000000000e+06,1.401472000000000000e+06,1.286304000000000000e+06,1.327840000000000000e+06,1.341824000000000000e+06,8.729995000000000000e+05,1.202560000000000000e+06,1.052384000000000000e+06,1.475870500000000000e+06,1.059552000000000000e+06,1.468048600000000093e+06,1.037952000000000000e+06,1.193728000000000000e+06,1.534574600000000093e+06,1.212320000000000000e+06,1.211264000000000000e+06,1.190016000000000000e+06,1.169856000000000000e+06,1.372768000000000000e+06,1.182238300000000047e+06,1.293024000000000000e+06,1.580384000000000000e+06,1.362368000000000000e+06,1.263488000000000000e+06,1.158733500000000000e+06,1.336800000000000000e+06,1.274688000000000000e+06,1.718545100000000093e+06,1.240979600000000093e+06,1.499072000000000000e+06,1.504032000000000000e+06,1.522368000000000000e+06,1.489280000000000000e+06,1.471840000000000000e+06,1.522840899999999907e+06,1.628032000000000000e+06,1.500064000000000000e+06,1.675136000000000000e+06,1.577120000000000000e+06,1.633536000000000000e+06,1.504352000000000000e+06,1.398688000000000000e+06,1.293344000000000000e+06,1.594336000000000000e+06,1.312352000000000000e+06,1.273184000000000000e+06,1.734266100000000093e+06,1.579840000000000000e+06,1.495426100000000093e+06,1.543744000000000000e+06,1.447008000000000000e+06,1.551712000000000000e+06,1.321952000000000000e+06,1.464736000000000000e+06,1.452576000000000000e+06,1.786912000000000000e+06,1.518496000000000000e+06,1.306144000000000000e+06,1.156096000000000000e+06,1.490880000000000000e+06,1.505856000000000000e+06,1.279168000000000000e+06,1.443456000000000000e+06,1.961297000000000000e+06,1.289920000000000000e+06,1.423264000000000000e+06,1.512352000000000000e+06,1.464192000000000000e+06,1.380160000000000000e+06,1.307543800000000047e+06,1.538656000000000000e+06,1.448928000000000000e+06,1.290464000000000000e+06,1.494240000000000000e+06,1.455488000000000000e+06,1.312768000000000000e+06,1.389568000000000000e+06,1.255072000000000000e+06,1.339392000000000000e+06,1.754496000000000000e+06,1.412736000000000000e+06,1.531424000000000000e+06,1.428416000000000000e+06,1.080849300000000047e+06,1.590695500000000000e+06,9.744735000000000000e+05,1.240192000000000000e+06,1.566494500000000000e+06,1.318336000000000000e+06,1.664989399999999907e+06,1.388928000000000000e+06,1.187904000000000000e+06,1.427456000000000000e+06,1.388512000000000000e+06,1.449888000000000000e+06,1.224128000000000000e+06,1.161613600000000093e+06,1.375104000000000000e+06,1.037377199999999953e+06,1.319488000000000000e+06,1.342688000000000000e+06,1.210848000000000000e+06,1.157568000000000000e+06,1.241248000000000000e+06,1.248160000000000000e+06,1.243680000000000000e+06,1.291648000000000000e+06,1.466880000000000000e+06,1.558656000000000000e+06,1.639744000000000000e+06,1.651872000000000000e+06,2.219691799999999814e+06,1.398272000000000000e+06,1.777184000000000000e+06,1.599648000000000000e+06,1.615872000000000000e+06,1.754816000000000000e+06,1.445920000000000000e+06,1.659880100000000093e+06,1.456277800000000047e+06,1.439264000000000000e+06,1.554167500000000000e+06,1.695079500000000000e+06,1.150911800000000047e+06,1.288864000000000000e+06,1.266176000000000000e+06,1.306272000000000000e+06,1.310076100000000093e+06,1.390314899999999907e+06,1.114025500000000000e+06,1.035517300000000047e+06,1.450976000000000000e+06,1.309472000000000000e+06,1.247200000000000000e+06,1.687744000000000000e+06,1.721612000000000000e+06,1.795353000000000000e+06,1.237632000000000000e+06,1.326240000000000000e+06,1.133536000000000000e+06,1.357568000000000000e+06,1.102490000000000000e+06,1.371168000000000000e+06,1.285024000000000000e+06,1.329536000000000000e+06,1.223392000000000000e+06,1.522784000000000000e+06,1.467424000000000000e+06,1.354016000000000000e+06,1.390432000000000000e+06,1.696864000000000000e+06,1.279488000000000000e+06,1.478624000000000000e+06,1.355200000000000000e+06,1.440544000000000000e+06,1.415744000000000000e+06,1.258272000000000000e+06,1.136064000000000000e+06,1.146432000000000000e+06,1.275744000000000000e+06,1.148128000000000000e+06,1.046704000000000000e+06,1.394080000000000000e+06,1.127712000000000000e+06,1.257120000000000000e+06,1.390880000000000000e+06,1.500704000000000000e+06,1.352640000000000000e+06,1.053020899999999907e+06,1.377888000000000000e+06,1.328160000000000000e+06,1.396768000000000000e+06,1.886949100000000093e+06,1.587616000000000000e+06,1.345376000000000000e+06,1.510720000000000000e+06,1.537472000000000000e+06,1.359392000000000000e+06,1.280224000000000000e+06,1.512224000000000000e+06,1.215712000000000000e+06,1.765592800000000047e+06,1.262976000000000000e+06,1.290240000000000000e+06,1.192352000000000000e+06,1.144640000000000000e+06,1.348800000000000000e+06,1.178560000000000000e+06,1.301344000000000000e+06,1.192768000000000000e+06,1.219968000000000000e+06,1.200224000000000000e+06,1.150784000000000000e+06,1.221386800000000047e+06,1.197120000000000000e+06,1.217856000000000000e+06,1.171136000000000000e+06,1.272768000000000000e+06,1.495426100000000093e+06,9.613920000000000000e+05,1.013104000000000000e+06,1.000064000000000000e+06,1.131712000000000000e+06,1.045440000000000000e+06,9.718880000000000000e+05,1.119360000000000000e+06,1.220192000000000000e+06,1.311808000000000000e+06,1.249344000000000000e+06,1.178144000000000000e+06,1.211168000000000000e+06,1.213504000000000000e+06,1.214336000000000000e+06,1.066848000000000000e+06,1.270304000000000000e+06,1.240288000000000000e+06,1.135008000000000000e+06,1.052064000000000000e+06,9.081989000000000233e+05,1.044592000000000000e+06,1.157024000000000000e+06,1.256352000000000000e+06,1.149088000000000000e+06,1.314688000000000000e+06,1.200960000000000000e+06,1.304992000000000000e+06,1.213564899999999907e+06,1.321536000000000000e+06,1.285984000000000000e+06,1.248480000000000000e+06,1.065376000000000000e+06,1.011216000000000000e+06,9.925920000000000000e+05,1.432773000000000000e+06,9.632800000000000000e+05,1.193408000000000000e+06,1.008048000000000000e+06,8.338510000000000000e+05,1.170720000000000000e+06,9.316645000000000000e+05,1.451296000000000000e+06,1.041744000000000000e+06,1.070528000000000000e+06,1.108128000000000000e+06,1.305312000000000000e+06,1.112480000000000000e+06,1.227520000000000000e+06,1.240704000000000000e+06,9.483840000000000000e+05,1.141248000000000000e+06,1.233696000000000000e+06,1.227936000000000000e+06,1.193632000000000000e+06,1.100192000000000000e+06,1.224224000000000000e+06,1.124224000000000000e+06,1.401376000000000000e+06,1.075808000000000000e+06,1.098080000000000000e+06,1.172000000000000000e+06,1.183872000000000000e+06,1.159264000000000000e+06,1.246688000000000000e+06,1.122400000000000000e+06,1.064512000000000000e+06,1.295360000000000000e+06,1.243488000000000000e+06,1.283840000000000000e+06,1.301664000000000000e+06,1.319392000000000000e+06,1.269888000000000000e+06,1.434848000000000000e+06,1.491328000000000000e+06,1.557888000000000000e+06,2.051365000000000000e+06,1.662848000000000000e+06,1.933824000000000000e+06,1.332864000000000000e+06,1.351136000000000000e+06,1.197882000000000000e+06,1.644928000000000000e+06,1.514592000000000000e+06,1.678400000000000000e+06,1.483584000000000000e+06,1.714672399999999907e+06,1.520544000000000000e+06,1.744448000000000000e+06,2.004394600000000093e+06,1.269472000000000000e+06,1.334880000000000000e+06,1.392352000000000000e+06,1.577672300000000047e+06,1.444640000000000000e+06,1.769465500000000000e+06,1.216576000000000000e+06,1.157984000000000000e+06,1.311808000000000000e+06,1.371488000000000000e+06,1.281088000000000000e+06,1.377376000000000000e+06,1.382496000000000000e+06,1.355840000000000000e+06,1.265632000000000000e+06,1.325472000000000000e+06,1.324960000000000000e+06,1.333920000000000000e+06,1.710723300000000047e+06,1.283200000000000000e+06,1.073600000000000000e+06,1.324192000000000000e+06,1.171872000000000000e+06,1.273728000000000000e+06,1.229760000000000000e+06,1.264992000000000000e+06,1.407392000000000000e+06,1.298880000000000000e+06,1.330176000000000000e+06,1.414144000000000000e+06,1.360544000000000000e+06,1.451200000000000000e+06,1.458400000000000000e+06,1.427456000000000000e+06,1.694592000000000000e+06,1.820352000000000000e+06,1.493056000000000000e+06,1.536704000000000000e+06,1.650368000000000000e+06,2.098297299999999814e+06,1.563392000000000000e+06,1.428320000000000000e+06,1.315365600000000093e+06,1.832079600000000093e+06,1.623360000000000000e+06,1.804741300000000047e+06,1.330176000000000000e+06,1.722432000000000000e+06,1.448512000000000000e+06,1.334921300000000047e+06,1.926097600000000093e+06,1.397535399999999907e+06,1.291968000000000000e+06,1.746184500000000000e+06,1.313088000000000000e+06,1.378976000000000000e+06,1.307232000000000000e+06,1.100736000000000000e+06,1.147808000000000000e+06,1.276064000000000000e+06,1.205088000000000000e+06,1.081920000000000000e+06,1.263936000000000000e+06,1.152896000000000000e+06,9.956480000000000000e+05,9.601440000000000000e+05,1.320128000000000000e+06,1.178880000000000000e+06,1.158624000000000000e+06,1.131936000000000000e+06,1.181312000000000000e+06,7.930251999999999534e+05,1.069280000000000000e+06,1.120096000000000000e+06,1.222432000000000000e+06,9.835520000000000000e+05,9.525760000000000000e+05,1.086784000000000000e+06,9.962720000000000000e+05,9.110720000000000000e+05,1.020160000000000000e+06,9.722080000000000000e+05,8.384320000000000000e+05,1.109184000000000000e+06,9.786609000000000233e+05,1.200000000000000000e+06,1.163072000000000000e+06,1.181632000000000000e+06,1.218912000000000000e+06,1.102528000000000000e+06,1.425608899999999907e+06,9.078240000000000000e+05,9.287840000000000000e+05,1.644236399999999907e+06,9.435520000000000000e+05,1.046912000000000000e+06,1.010576000000000000e+06,9.967040000000000000e+05,1.215712000000000000e+06,1.068000000000000000e+06,9.340160000000000000e+05,1.067456000000000000e+06,1.009536000000000000e+06,1.372320000000000000e+06,1.172096000000000000e+06,1.172512000000000000e+06,1.143040000000000000e+06,1.137024000000000000e+06,1.058400000000000000e+06,1.141984000000000000e+06,1.006088699999999953e+06,1.089536000000000000e+06,1.197664000000000000e+06,1.147712000000000000e+06,1.104224000000000000e+06,1.016896000000000000e+06,9.533120000000000000e+05,9.590880000000000000e+05,9.603520000000000000e+05,9.763040000000000000e+05,8.604480000000000000e+05,9.980640000000000000e+05,1.072320000000000000e+06,1.140928000000000000e+06,1.028688000000000000e+06,9.994240000000000000e+05,1.085312000000000000e+06,1.085632000000000000e+06,1.415520000000000000e+06,1.129504000000000000e+06,1.349856000000000000e+06,1.348160000000000000e+06,1.236448000000000000e+06,1.429280000000000000e+06,1.309984000000000000e+06,1.777287500000000000e+06,1.436032000000000000e+06,1.424992000000000000e+06,1.483264000000000000e+06,1.360128000000000000e+06,1.405888000000000000e+06,1.410912000000000000e+06,1.511360000000000000e+06,1.555200000000000000e+06,1.366240000000000000e+06,1.463680000000000000e+06,1.499375300000000047e+06,1.772384000000000000e+06,1.834368000000000000e+06,1.515904000000000000e+06,1.569812300000000047e+06,2.125751000000000000e+06,1.421120000000000000e+06,2.117891000000000000e+06,1.404384000000000000e+06,1.348032000000000000e+06,1.823104000000000000e+06,1.567392000000000000e+06,1.588704000000000000e+06,1.391520000000000000e+06,1.792931300000000047e+06,1.420480000000000000e+06,1.337024000000000000e+06,1.761643800000000047e+06,2.067008800000000047e+06,2.032960000000000000e+06,1.832079600000000093e+06,1.215072000000000000e+06,1.479168000000000000e+06,1.459680000000000000e+06,1.906465800000000047e+06,2.172683299999999814e+06,1.765592800000000047e+06,1.398464000000000000e+06,1.679396600000000093e+06,1.432480000000000000e+06,1.757731800000000047e+06,1.706850500000000000e+06,1.777287500000000000e+06,2.583800000000000000e+06,1.718545100000000093e+06,2.873444000000000000e+06,1.674144000000000000e+06,2.497604000000000000e+06,1.906465800000000047e+06,1.726444300000000047e+06,1.945614300000000047e+06,1.487008000000000000e+06,1.929970500000000000e+06,2.618998500000000000e+06,1.812563100000000093e+06,1.933919500000000000e+06,2.157039500000000000e+06,2.317582500000000000e+06,2.133534799999999814e+06,1.824257800000000047e+06,1.953436000000000000e+06,1.538523800000000047e+06,1.456277800000000047e+06,1.481632000000000000e+06,1.593316000000000000e+06,1.638530000000000000e+06,1.442052300000000047e+06,1.268384000000000000e+06,1.156608000000000000e+06,1.265088000000000000e+06,1.105056000000000000e+06,1.341088000000000000e+06,1.138400000000000000e+06,1.220608000000000000e+06,1.247840000000000000e+06,1.199040000000000000e+06,1.174624000000000000e+06,1.524307000000000000e+06,1.326976000000000000e+06,1.475870500000000000e+06,1.126976000000000000e+06,1.391355800000000047e+06,1.082048000000000000e+06,1.023104000000000000e+06,1.661046600000000093e+06,1.498866500000000000e+06,1.268512000000000000e+06,1.069888000000000000e+06,1.107936000000000000e+06,9.803040000000000000e+05,1.110688000000000000e+06,1.042704000000000000e+06,1.335520000000000000e+06,9.622400000000000000e+05,1.101568000000000000e+06,1.085088000000000000e+06,1.133312000000000000e+06,1.182048000000000000e+06,1.185152000000000000e+06,1.023424000000000000e+06,1.549879000000000000e+06,1.168704000000000000e+06,1.001216000000000000e+06,1.218688000000000000e+06,1.089120000000000000e+06,1.136608000000000000e+06,1.109088000000000000e+06,1.069696000000000000e+06,1.009216000000000000e+06,1.085312000000000000e+06,1.007744000000000000e+06,1.146016000000000000e+06,1.112256000000000000e+06,2.224063000000000000e+06,1.334784000000000000e+06,1.353504000000000000e+06,1.264896000000000000e+06,1.224224000000000000e+06,1.362048000000000000e+06,1.182176000000000000e+06,1.127488000000000000e+06,1.229216000000000000e+06,1.009999599999999977e+06,1.317792000000000000e+06,1.509440000000000000e+06,1.390208000000000000e+06,1.287904000000000000e+06,1.890822000000000000e+06,1.392800000000000000e+06,1.460860500000000000e+06,1.219116800000000047e+06,1.571616000000000000e+06,1.402336000000000000e+06,1.284704000000000000e+06,1.469696000000000000e+06,1.928836000000000000e+06,1.362912000000000000e+06,1.555392000000000000e+06,1.446688000000000000e+06,1.468192000000000000e+06,1.528416000000000000e+06,1.704160000000000000e+06,1.540832000000000000e+06,1.334921300000000047e+06,1.754272000000000000e+06,1.503248000000000000e+06,1.905760000000000000e+06,1.874816000000000000e+06,1.663752899999999907e+06,2.105792000000000000e+06,1.916864000000000000e+06,2.024448000000000000e+06,1.952192000000000000e+06,1.904992000000000000e+06,1.902592000000000000e+06,1.984762600000000093e+06,1.946240000000000000e+06,2.196352000000000000e+06,2.186160000000000000e+06,1.664032000000000000e+06,1.837888000000000000e+06,2.215780799999999814e+06,1.859533500000000000e+06,1.632032000000000000e+06,1.776544000000000000e+06,1.822784000000000000e+06,1.863072000000000000e+06,1.875808000000000000e+06,1.586208000000000000e+06,1.800800000000000000e+06,1.808320000000000000e+06,1.748832000000000000e+06,1.273708600000000093e+06,1.475392000000000000e+06,1.680672000000000000e+06,1.511584000000000000e+06,1.480896000000000000e+06,1.448608000000000000e+06,1.701664000000000000e+06,1.425728000000000000e+06,1.620096000000000000e+06,1.380256000000000000e+06,1.424320000000000000e+06,1.454848000000000000e+06,1.349216000000000000e+06,1.332544000000000000e+06,1.395040000000000000e+06,1.245920000000000000e+06,1.157792000000000000e+06,1.009312000000000000e+06,1.051552000000000000e+06,9.425120000000000000e+05,8.585760000000000000e+05,8.509440000000000000e+05,7.488960000000000000e+05,7.121440000000000000e+05,6.038720000000000000e+05,5.747040000000000000e+05,4.879600000000000000e+05,4.869360000000000000e+05,4.367440000000000000e+05,4.014800000000000000e+05,3.886240000000000000e+05,3.326720000000000000e+05,3.057200000000000000e+05,2.629760000000000000e+05,2.402720000000000000e+05,2.120280000000000000e+05,1.764480000000000000e+05,1.698840000000000000e+05,1.281360000000000000e+05,1.326680000000000000e+05,9.964600000000000000e+04,7.662200000000000000e+04,6.647600000000000000e+04,8.798000000000000000e+04,4.640000000000000000e+04,3.606800000000000000e+04,2.564200000000000000e+04,2.233400000000000000e+04,2.003000000000000000e+04,1.401800000000000000e+04,1.211500000000000000e+04,7.909000000000000000e+03,6.607000000000000000e+03,5.506000000000000000e+03,6.207000000000000000e+03,4.505000000000000000e+03,4.004000000000000000e+03,3.603000000000000000e+03,3.503000000000000000e+03,2.502000000000000000e+03,2.502000000000000000e+03,2.602000000000000000e+03,2.602000000000000000e+03,3.103000000000000000e+03,3.003000000000000000e+03,2.802000000000000000e+03,1.601000000000000000e+03,2.102000000000000000e+03,2.502000000000000000e+03,1.901000000000000000e+03,2.002000000000000000e+03,1.601000000000000000e+03,3.203000000000000000e+03,1.601000000000000000e+03,2.202000000000000000e+03,1.101000000000000000e+03,1.501000000000000000e+03,2.302000000000000000e+03,2.823520000000000000e+05,2.402000000000000000e+03,2.102000000000000000e+03,2.302000000000000000e+03,3.303000000000000000e+03,1.901000000000000000e+03,2.302000000000000000e+03,3.203000000000000000e+03,1.701000000000000000e+03,3.303000000000000000e+03,2.802000000000000000e+03,2.502000000000000000e+03,4.805000000000000000e+03,2.302000000000000000e+03,1.901000000000000000e+03,2.102000000000000000e+03,3.603000000000000000e+03,2.202000000000000000e+03,2.502000000000000000e+03,1.601000000000000000e+03,2.502000000000000000e+03,1.001000000000000000e+03,2.102000000000000000e+03,1.812600000000000000e+04,1.501000000000000000e+03,2.202000000000000000e+03,1.901000000000000000e+03,3.603000000000000000e+03,1.901000000000000000e+03,1.901000000000000000e+03,1.801000000000000000e+03,3.203000000000000000e+03,9.000000000000000000e+02,3.603000000000000000e+03,3.003000000000000000e+03,1.201000000000000000e+03,2.202000000000000000e+03,2.202000000000000000e+03,1.701000000000000000e+03,3.303000000000000000e+03,2.802000000000000000e+03,1.801000000000000000e+03,1.501000000000000000e+03,2.102000000000000000e+03,1.001000000000000000e+03,2.702000000000000000e+03,1.501000000000000000e+03,2.302000000000000000e+03,1.601000000000000000e+03,2.402000000000000000e+03,1.601000000000000000e+03,2.602000000000000000e+03,1.501000000000000000e+03,2.502000000000000000e+03,1.564379999999999927e+04,1.701000000000000000e+03,1.901000000000000000e+03,1.901000000000000000e+03,3.103000000000000000e+03,2.102000000000000000e+03,nan
4.795170000000000243e+01,4.705000000000000000e+03,8.710000000000000000e+03,1.451900000000000000e+04,9.311000000000000000e+03,1.181500000000000000e+04,1.351800000000000000e+04,1.942800000000000000e+04,1.812600000000000000e+04,3.376200000000000000e+04,1.972900000000000000e+04,2.343700000000000000e+04,2.403800000000000000e+04,2.373700000000000000e+04,2.594200000000000000e+04,2.724500000000000000e+04,2.694500000000000000e+04,3.416300000000000000e+04,3.827400000000000000e+04,3.626900000000000000e+04,4.118300000000000000e+04,4.499500000000000000e+04,4.449300000000000000e+04,4.198500000000000000e+04,4.820600000000000000e+04,4.790500000000000000e+04,4.961100000000000000e+04,5.201900000000000000e+04,5.794100000000000000e+04,6.215800000000000000e+04,6.938800000000000000e+04,6.868600000000000000e+04,6.999200000000000000e+04,7.129800000000000000e+04,6.928800000000000000e+04,7.039200000000000000e+04,7.863200000000000000e+04,7.581800000000000000e+04,7.481400000000000000e+04,7.662200000000000000e+04,7.782800000000000000e+04,8.044000000000000000e+04,8.235000000000000000e+04,1.085000000000000000e+05,1.058840000000000000e+05,1.046760000000000000e+05,1.021620000000000000e+05,1.155480000000000000e+05,1.638280000000000000e+05,1.146400000000000000e+05,1.456720000000000000e+05,1.717040000000000000e+05,1.372040000000000000e+05,1.754400000000000000e+05,1.965560000000000000e+05,1.862480000000000000e+05,2.267000000000000000e+05,2.086880000000000000e+05,2.190080000000000000e+05,2.615560000000000000e+05,2.309520000000000000e+05,2.812400000000000000e+05,2.657120000000000000e+05,2.877360000000000000e+05,2.122280000000000000e+05,2.332840000000000000e+05,2.952560000000000000e+05,2.412840000000000000e+05,2.204240000000000000e+05,2.308520000000000000e+05,3.142560000000000000e+05,2.303440000000000000e+05,2.575000000000000000e+05,2.301440000000000000e+05,3.488560000000000000e+05,1.959480000000000000e+05,3.273760000000000000e+05,3.385760000000000000e+05,2.692640000000000000e+05,2.305480000000000000e+05,3.089680000000000000e+05,4.013840000000000000e+05,3.405040000000000000e+05,4.411440000000000000e+05,3.733200000000000000e+05,3.612880000000000000e+05,5.446400000000000000e+05,4.328560000000000000e+05,6.576300999999999767e+05,5.290240000000000000e+05,5.085840000000000000e+05,5.257280000000000000e+05,6.440320000000000000e+05,5.709920000000000000e+05,5.977760000000000000e+05,8.259040000000000000e+05,6.975360000000000000e+05,1.032472800000000047e+06,5.344640000000000000e+05,6.025280000000000000e+05,6.949440000000000000e+05,8.117280000000000000e+05,8.811520000000000000e+05,9.218560000000000000e+05,6.733460999999999767e+05,1.062720000000000000e+06,9.001920000000000000e+05,9.638080000000000000e+05,1.883038300000000047e+06,1.530016000000000000e+06,1.205703899999999907e+06,1.041536000000000000e+06,1.303594800000000047e+06,1.734266100000000093e+06,1.710784000000000000e+06,2.078780600000000093e+06,1.558040300000000047e+06,1.699028600000000093e+06,1.836028800000000047e+06,1.847762500000000000e+06,1.796880300000000047e+06,1.628553500000000000e+06,2.450671799999999814e+06,1.730355300000000047e+06,1.648109100000000093e+06,1.926097600000000093e+06,1.902592899999999907e+06,2.082653500000000000e+06,2.380158500000000000e+06,2.286217799999999814e+06,2.196188000000000000e+06,2.141394799999999814e+06,1.757731800000000047e+06,1.984762600000000093e+06,2.517197799999999814e+06,1.378018899999999907e+06,2.869454799999999814e+06,2.615087500000000000e+06,2.247069299999999814e+06,3.135789799999999814e+06,2.575900000000000000e+06,2.157039500000000000e+06,3.030038000000000000e+06,2.830423799999999814e+06,2.916464299999999814e+06,2.423256000000000000e+06,2.885098500000000000e+06,2.955652000000000000e+06,1.984762600000000093e+06,2.501553000000000000e+06,2.662097000000000000e+06,2.943841000000000000e+06,2.599443799999999814e+06,2.587711000000000000e+06,3.057492799999999814e+06,2.869454799999999814e+06,2.607187500000000000e+06,2.403663299999999814e+06,2.509414000000000000e+06,2.802969000000000000e+06,2.595454500000000000e+06,2.231425500000000000e+06,2.262713000000000000e+06,2.528930500000000000e+06,2.501553000000000000e+06,2.235336500000000000e+06,2.059148800000000047e+06,2.677740799999999814e+06,2.595454500000000000e+06,2.446760799999999814e+06,2.227475500000000000e+06,1.957424300000000047e+06,1.922148500000000000e+06,1.937792300000000047e+06,2.043505000000000000e+06,2.262713000000000000e+06,1.550218399999999907e+06,1.851711600000000093e+06,1.752864000000000000e+06,2.211831799999999814e+06,1.806368000000000000e+06,1.817856000000000000e+06,1.378018899999999907e+06,1.408672000000000000e+06,1.710592000000000000e+06,1.722016000000000000e+06,1.716896000000000000e+06,1.522368000000000000e+06,1.356480000000000000e+06,1.513408000000000000e+06,1.547296000000000000e+06,1.392256000000000000e+06,1.595200000000000000e+06,1.327060300000000047e+06,1.687936000000000000e+06,1.563168000000000000e+06,1.475392000000000000e+06,1.710368000000000000e+06,3.053503500000000000e+06,2.125751000000000000e+06,1.773472000000000000e+06,1.836028800000000047e+06,2.106157299999999814e+06,2.098297299999999814e+06,1.857376000000000000e+06,1.851711600000000093e+06,2.329277299999999814e+06,1.753782800000000047e+06,1.487604300000000047e+06,1.862304000000000000e+06,1.886784000000000000e+06,1.471921500000000000e+06,1.740960000000000000e+06,1.682848000000000000e+06,1.637024000000000000e+06,1.581583100000000093e+06,1.613184000000000000e+06,1.509952000000000000e+06,2.033280000000000000e+06,1.762464000000000000e+06,1.619904000000000000e+06,1.478400000000000000e+06,1.620731600000000093e+06,1.670880000000000000e+06,1.421275800000000047e+06,1.960352000000000000e+06,1.611232000000000000e+06,1.424672000000000000e+06,1.664256000000000000e+06,1.436722000000000000e+06,1.606016000000000000e+06,2.090475300000000047e+06,1.825728000000000000e+06,1.664928000000000000e+06,1.561568000000000000e+06,1.501984000000000000e+06,1.839616000000000000e+06,2.114018299999999814e+06,1.770304000000000000e+06,1.713312000000000000e+06,1.798272000000000000e+06,1.692832000000000000e+06,1.700224000000000000e+06,1.543840000000000000e+06,1.862432000000000000e+06,1.623136000000000000e+06,1.700896000000000000e+06,1.848928000000000000e+06,1.714496000000000000e+06,1.894771000000000000e+06,1.681536000000000000e+06,2.078780600000000093e+06,1.759936000000000000e+06,1.677856000000000000e+06,2.074831500000000000e+06,1.710723300000000047e+06,1.446240000000000000e+06,1.567392000000000000e+06,1.280090000000000000e+06,1.694464000000000000e+06,1.449056000000000000e+06,1.465056000000000000e+06,1.448064000000000000e+06,1.434336000000000000e+06,1.217514000000000000e+06,1.473024000000000000e+06,1.358386899999999907e+06,1.558112000000000000e+06,5.214375000000000000e+06,1.424989300000000047e+06,1.432773000000000000e+06,1.620096000000000000e+06,1.616192000000000000e+06,1.511808000000000000e+06,1.491553399999999907e+06,1.558208000000000000e+06,1.462912000000000000e+06,1.451744000000000000e+06,1.575072000000000000e+06,1.517824000000000000e+06,2.051365000000000000e+06,1.460226800000000047e+06,1.436256000000000000e+06,1.424989300000000047e+06,1.635936000000000000e+06,1.486368000000000000e+06,1.486592000000000000e+06,1.365792000000000000e+06,1.289504000000000000e+06,1.326976000000000000e+06,1.412864000000000000e+06,1.451200000000000000e+06,1.495424000000000000e+06,1.360768000000000000e+06,1.536832000000000000e+06,1.375424000000000000e+06,1.525824000000000000e+06,1.409856000000000000e+06,1.453760000000000000e+06,1.744576000000000000e+06,1.489376000000000000e+06,1.389152000000000000e+06,1.346752000000000000e+06,1.454080000000000000e+06,1.284064000000000000e+06,1.129504000000000000e+06,1.770588300000000047e+06,1.201920000000000000e+06,1.311904000000000000e+06,1.176544000000000000e+06,1.288224000000000000e+06,1.363232000000000000e+06,1.251456000000000000e+06,1.311168000000000000e+06,1.306464000000000000e+06,1.350592000000000000e+06,1.354880000000000000e+06,1.458176000000000000e+06,1.391840000000000000e+06,1.193952000000000000e+06,1.714672399999999907e+06,1.331904000000000000e+06,1.390752000000000000e+06,1.359168000000000000e+06,1.401376000000000000e+06,1.467744000000000000e+06,1.336288000000000000e+06,1.894771000000000000e+06,1.223584000000000000e+06,1.324192000000000000e+06,1.436352000000000000e+06,1.328352000000000000e+06,1.453120000000000000e+06,1.123534100000000093e+06,1.566208000000000000e+06,1.315365600000000093e+06,1.394848000000000000e+06,1.442688000000000000e+06,1.461952000000000000e+06,1.581583100000000093e+06,1.483776000000000000e+06,1.777287500000000000e+06,1.333056000000000000e+06,1.387872000000000000e+06,1.609152000000000000e+06,2.121802000000000000e+06,1.327520000000000000e+06,1.709152000000000000e+06,1.229208600000000093e+06,1.350496000000000000e+06,1.767680000000000000e+06,1.769440000000000000e+06,1.542016000000000000e+06,1.411552000000000000e+06,1.252751500000000000e+06,1.337568000000000000e+06,2.063097800000000047e+06,1.431200000000000000e+06,1.527424000000000000e+06,1.777287500000000000e+06,1.922148500000000000e+06,1.354144000000000000e+06,1.344192000000000000e+06,1.886949100000000093e+06,2.039632100000000093e+06,1.186187399999999907e+06,1.368576000000000000e+06,1.537152000000000000e+06,1.544928000000000000e+06,1.910414800000000047e+06,2.043505000000000000e+06,1.605087899999999907e+06,1.096119500000000000e+06,1.513728000000000000e+06,1.984032000000000000e+06,1.918275800000000047e+06,2.149178500000000000e+06,1.836448000000000000e+06,1.738139000000000000e+06,2.525057799999999814e+06,2.290128799999999814e+06,2.666008000000000000e+06,2.172683299999999814e+06,1.843889800000000047e+06,1.452404899999999907e+06,2.047454000000000000e+06,2.180543299999999814e+06,1.867355399999999907e+06,1.697088000000000000e+06,1.710464000000000000e+06,1.497792000000000000e+06,2.004394600000000093e+06,1.914325800000000047e+06,1.941741399999999907e+06,2.427168000000000000e+06,1.808614000000000000e+06,2.051365000000000000e+06,1.879127300000000047e+06,1.757731800000000047e+06,1.730355300000000047e+06,1.620320000000000000e+06,2.074831500000000000e+06,1.591936000000000000e+06,1.248305800000000047e+06,1.530688000000000000e+06,1.474528000000000000e+06,1.906465800000000047e+06,1.437536000000000000e+06,1.886949100000000093e+06,1.623360000000000000e+06,1.629312000000000000e+06,1.906465800000000047e+06,1.637024000000000000e+06,2.051365000000000000e+06,1.604832000000000000e+06,2.004394600000000093e+06,1.600288000000000000e+06,1.738464000000000000e+06,1.755680000000000000e+06,1.538523800000000047e+06,1.376288000000000000e+06,1.417129300000000047e+06,1.597248000000000000e+06,1.586112000000000000e+06,2.059148800000000047e+06,2.009536000000000000e+06,2.020038399999999907e+06,1.550218399999999907e+06,1.579936000000000000e+06,1.494880000000000000e+06,1.613504000000000000e+06,2.669840500000000000e+06,1.440633000000000000e+06,1.653088000000000000e+06,1.644236399999999907e+06,1.480352000000000000e+06,1.519136000000000000e+06,2.086602500000000000e+06,1.594336000000000000e+06,1.531872000000000000e+06,1.670240000000000000e+06,1.508576000000000000e+06,1.642656000000000000e+06,1.438944000000000000e+06,1.578848000000000000e+06,1.538432000000000000e+06,1.449888000000000000e+06,1.306912000000000000e+06,1.556160000000000000e+06,1.362654399999999907e+06,1.280090000000000000e+06,1.482592000000000000e+06,1.324960000000000000e+06,1.421078300000000047e+06,1.342464000000000000e+06,1.539200000000000000e+06,1.100068500000000000e+06,1.276832000000000000e+06,1.352224000000000000e+06,1.300064000000000000e+06,1.451840000000000000e+06,1.197882000000000000e+06,1.707968000000000000e+06,1.755264000000000000e+06,1.674144000000000000e+06,2.160950500000000000e+06,2.180543299999999814e+06,1.553248000000000000e+06,2.043505000000000000e+06,1.952288000000000000e+06,2.125751000000000000e+06,2.180480000000000000e+06,1.697856000000000000e+06,1.741824000000000000e+06,1.680768000000000000e+06,1.674784000000000000e+06,1.485408000000000000e+06,1.390560000000000000e+06,1.358528000000000000e+06,1.378018899999999907e+06,1.419072000000000000e+06,1.220608000000000000e+06,1.305408000000000000e+06,1.269568000000000000e+06,1.361728000000000000e+06,1.198400000000000000e+06,1.331048500000000000e+06,1.702901399999999907e+06,1.410720000000000000e+06,1.569812300000000047e+06,1.482816000000000000e+06,1.505664000000000000e+06,1.789058399999999907e+06,1.487328000000000000e+06,1.501664000000000000e+06,1.401484500000000000e+06,1.499392000000000000e+06,1.660896000000000000e+06,1.705792000000000000e+06,1.471840000000000000e+06,1.275744000000000000e+06,1.941741399999999907e+06,1.429504000000000000e+06,1.553120000000000000e+06,1.158733500000000000e+06,1.443456000000000000e+06,1.395584000000000000e+06,1.546345600000000093e+06,1.679396600000000093e+06,1.683384899999999907e+06,2.055275899999999907e+06,2.031733000000000000e+06,2.270574000000000000e+06,2.062592000000000000e+06,1.593316000000000000e+06,2.137445799999999814e+06,1.552480000000000000e+06,2.020038399999999907e+06,1.789058399999999907e+06,1.973068000000000000e+06,1.564576000000000000e+06,1.686976000000000000e+06,1.601099800000000047e+06,1.592704000000000000e+06,2.348871000000000000e+06,2.411523299999999814e+06,1.745999000000000000e+06,2.086602500000000000e+06,2.172683299999999814e+06,2.004394600000000093e+06,1.201831100000000093e+06,2.086602500000000000e+06,1.526784000000000000e+06,1.454080000000000000e+06,1.479040000000000000e+06,1.479743300000000047e+06,1.691206800000000047e+06,1.285248000000000000e+06,1.382624000000000000e+06,1.534574600000000093e+06,1.291104000000000000e+06,1.127584000000000000e+06,1.303712000000000000e+06,1.124320000000000000e+06,1.511069899999999907e+06,1.256662500000000000e+06,1.329664000000000000e+06,1.399008000000000000e+06,1.415424000000000000e+06,1.706850500000000000e+06,1.217514000000000000e+06,1.560704000000000000e+06,1.622272000000000000e+06,2.098240000000000000e+06,2.067008800000000047e+06,1.479743300000000047e+06,2.227475500000000000e+06,2.082653500000000000e+06,2.204048000000000000e+06,2.211831799999999814e+06,1.639200000000000000e+06,1.804741300000000047e+06,1.352320000000000000e+06,1.655584000000000000e+06,1.349856000000000000e+06,2.016089300000000047e+06,1.672192000000000000e+06,1.432704000000000000e+06,1.310112000000000000e+06,1.314816000000000000e+06,1.241248000000000000e+06,1.144960000000000000e+06,1.507197100000000093e+06,1.275648000000000000e+06,1.096608000000000000e+06,1.065248000000000000e+06,1.063040000000000000e+06,1.012784000000000000e+06,9.948000000000000000e+05,1.223168000000000000e+06,1.383904000000000000e+06,1.295488000000000000e+06,1.094912000000000000e+06,1.116064000000000000e+06,1.490688000000000000e+06,1.317376000000000000e+06,1.546345600000000093e+06,1.525824000000000000e+06,1.349536000000000000e+06,1.456352000000000000e+06,1.391200000000000000e+06,1.749909899999999907e+06,1.421120000000000000e+06,1.359808000000000000e+06,1.648640000000000000e+06,1.769465500000000000e+06,1.545792000000000000e+06,1.405357300000000047e+06,1.677728000000000000e+06,1.580384000000000000e+06,1.496512000000000000e+06,1.898682000000000000e+06,1.668832000000000000e+06,1.521728000000000000e+06,1.535104000000000000e+06,1.451392000000000000e+06,1.605920000000000000e+06,1.426048000000000000e+06,1.356064000000000000e+06,1.218368000000000000e+06,1.427456000000000000e+06,1.344288000000000000e+06,1.313408000000000000e+06,1.319936000000000000e+06,1.443360000000000000e+06,1.346112000000000000e+06,1.456672000000000000e+06,1.338080000000000000e+06,1.681536000000000000e+06,1.197882000000000000e+06,1.359904000000000000e+06,1.622048000000000000e+06,1.680352000000000000e+06,1.449248000000000000e+06,1.428192000000000000e+06,1.205088000000000000e+06,1.231232000000000000e+06,1.405440000000000000e+06,1.143089800000000047e+06,1.307872000000000000e+06,1.350565000000000000e+06,1.620960000000000000e+06,1.467648000000000000e+06,1.502208000000000000e+06,1.719840000000000000e+06,1.629856000000000000e+06,3.112167500000000000e+06,1.622720000000000000e+06,1.496384000000000000e+06,1.484448000000000000e+06,1.493152000000000000e+06,1.434752000000000000e+06,1.581344000000000000e+06,1.454432000000000000e+06,1.377696000000000000e+06,1.535968000000000000e+06,1.328896000000000000e+06,1.432704000000000000e+06,1.188960000000000000e+06,1.287808000000000000e+06,1.564402000000000000e+06,1.578708300000000047e+06,1.644403800000000047e+06,1.242848000000000000e+06,1.690333100000000093e+06,1.539200000000000000e+06,1.302304000000000000e+06,1.267217899999999907e+06,1.288768000000000000e+06,1.301888000000000000e+06,1.357888000000000000e+06,1.189824000000000000e+06,1.414880000000000000e+06,1.606227300000000047e+06,1.273088000000000000e+06,1.554167500000000000e+06,1.234336000000000000e+06,1.266592000000000000e+06,1.287040000000000000e+06,1.346848000000000000e+06,1.080474800000000047e+06,1.352320000000000000e+06,1.428416000000000000e+06,1.279072000000000000e+06,1.365152000000000000e+06,1.296000000000000000e+06,1.460226800000000047e+06,1.080474800000000047e+06,1.390112000000000000e+06,1.471744000000000000e+06,1.558112000000000000e+06,1.467648000000000000e+06,1.579296000000000000e+06,1.572576000000000000e+06,1.740864000000000000e+06,1.718545100000000093e+06,1.605087899999999907e+06,1.438176000000000000e+06,1.675523899999999907e+06,1.493152000000000000e+06,1.499375300000000047e+06,1.377472000000000000e+06,1.404256000000000000e+06,1.373184000000000000e+06,1.748107500000000000e+06,1.686313600000000093e+06,1.792844300000000047e+06,1.640182000000000000e+06,1.305408000000000000e+06,1.447008000000000000e+06,1.015377599999999977e+06,1.387872000000000000e+06,1.373088000000000000e+06,1.253143899999999907e+06,1.338624000000000000e+06,1.270208000000000000e+06,1.236576000000000000e+06,1.264672000000000000e+06,1.713654300000000047e+06,1.306144000000000000e+06,1.342048000000000000e+06,1.636896000000000000e+06,1.622592000000000000e+06,1.399136000000000000e+06,1.489920000000000000e+06,1.601472000000000000e+06,1.444000000000000000e+06,1.295488000000000000e+06,1.591744000000000000e+06,1.231456000000000000e+06,1.240704000000000000e+06,1.268608000000000000e+06,1.285984000000000000e+06,1.493152000000000000e+06,1.221024000000000000e+06,1.264768000000000000e+06,1.193728000000000000e+06,1.280960000000000000e+06,1.185568000000000000e+06,1.069056000000000000e+06,1.434976000000000000e+06,1.181952000000000000e+06,1.267232000000000000e+06,1.465184000000000000e+06,1.376736000000000000e+06,1.565939399999999907e+06,1.266912000000000000e+06,1.336704000000000000e+06,1.478080000000000000e+06,1.597226899999999907e+06,1.444640000000000000e+06,1.654368000000000000e+06,1.390560000000000000e+06,1.463680000000000000e+06,1.444192000000000000e+06,1.342048000000000000e+06,1.559392000000000000e+06,1.457760000000000000e+06,1.435392000000000000e+06,1.489824000000000000e+06,1.330080000000000000e+06,1.304032000000000000e+06,1.135328000000000000e+06,1.221472000000000000e+06,1.342688000000000000e+06,1.169216000000000000e+06,1.278208000000000000e+06,1.132576000000000000e+06,1.220832000000000000e+06,1.203616000000000000e+06,1.561989399999999907e+06,1.149088000000000000e+06,1.318976000000000000e+06,8.534056999999999534e+05,1.135520000000000000e+06,1.092169399999999907e+06,1.153440000000000000e+06,9.704320000000000000e+05,9.816640000000000000e+05,1.110976000000000000e+06,1.128032000000000000e+06,1.061568000000000000e+06,1.213600000000000000e+06,1.193856000000000000e+06,1.153760000000000000e+06,1.232000000000000000e+06,1.029555300000000047e+06,1.287950000000000000e+06,1.024688000000000000e+06,1.140832000000000000e+06,1.134144000000000000e+06,1.216896000000000000e+06,1.102752000000000000e+06,1.259776000000000000e+06,1.195552000000000000e+06,1.714672399999999907e+06,1.106336000000000000e+06,1.076525600000000093e+06,1.098080000000000000e+06,1.288544000000000000e+06,1.369120000000000000e+06,1.155872000000000000e+06,1.344736000000000000e+06,1.432773000000000000e+06,1.202240000000000000e+06,1.186720000000000000e+06,1.130336000000000000e+06,1.204896000000000000e+06,1.089760000000000000e+06,1.004368000000000000e+06,1.064416000000000000e+06,1.203936000000000000e+06,8.494948000000000466e+05,1.140416000000000000e+06,1.538523800000000047e+06,1.176768000000000000e+06,1.577672300000000047e+06,1.278848000000000000e+06,1.241248000000000000e+06,1.126656000000000000e+06,1.236352000000000000e+06,1.133312000000000000e+06,1.260736000000000000e+06,9.954400000000000000e+05,1.269984000000000000e+06,1.181216000000000000e+06,1.238912000000000000e+06,1.287360000000000000e+06,1.311584000000000000e+06,1.235936000000000000e+06,1.139776000000000000e+06,1.111936000000000000e+06,1.297280000000000000e+06,1.164448000000000000e+06,1.154592000000000000e+06,1.205408000000000000e+06,1.121984000000000000e+06,1.159488000000000000e+06,1.104960000000000000e+06,1.070944000000000000e+06,1.436480000000000000e+06,1.090816000000000000e+06,1.256352000000000000e+06,1.414560000000000000e+06,1.409536000000000000e+06,1.259136000000000000e+06,1.315365600000000093e+06,1.311392000000000000e+06,1.469792000000000000e+06,1.386912000000000000e+06,1.314592000000000000e+06,1.525056000000000000e+06,1.534016000000000000e+06,1.337024000000000000e+06,1.477664000000000000e+06,1.554976000000000000e+06,1.800792100000000093e+06,1.524192000000000000e+06,1.459136000000000000e+06,1.544288000000000000e+06,1.221386800000000047e+06,1.976940800000000047e+06,1.527008000000000000e+06,1.618272000000000000e+06,1.494560000000000000e+06,1.427648000000000000e+06,1.471616000000000000e+06,1.333056000000000000e+06,1.796880300000000047e+06,1.198720000000000000e+06,1.223904000000000000e+06,1.292384000000000000e+06,1.309888000000000000e+06,1.465184000000000000e+06,1.435072000000000000e+06,1.382176000000000000e+06,1.260512000000000000e+06,1.076525600000000093e+06,1.243904000000000000e+06,1.306368000000000000e+06,1.266496000000000000e+06,1.302208000000000000e+06,1.272448000000000000e+06,1.300480000000000000e+06,1.314688000000000000e+06,1.221344000000000000e+06,1.259360000000000000e+06,1.218816000000000000e+06,1.331584000000000000e+06,1.407488000000000000e+06,1.346528000000000000e+06,1.242208000000000000e+06,1.304992000000000000e+06,1.515136000000000000e+06,1.525824000000000000e+06,1.214336000000000000e+06,1.581568000000000000e+06,1.379200000000000000e+06,1.797824000000000000e+06,1.464099500000000000e+06,1.879328000000000000e+06,1.611968000000000000e+06,1.678048000000000000e+06,1.389152000000000000e+06,1.520864000000000000e+06,1.484000000000000000e+06,1.282368000000000000e+06,2.012216500000000000e+06,1.945614300000000047e+06,1.659808000000000000e+06,1.511069899999999907e+06,1.481536000000000000e+06,1.698400000000000000e+06,1.413920000000000000e+06,1.980889899999999907e+06,1.366656000000000000e+06,1.863406300000000047e+06,1.236448000000000000e+06,1.342688000000000000e+06,1.300064000000000000e+06,1.311264000000000000e+06,1.327072000000000000e+06,1.211808000000000000e+06,1.289280000000000000e+06,1.168384000000000000e+06,1.243808000000000000e+06,1.119552000000000000e+06,1.249760000000000000e+06,1.124736000000000000e+06,1.084992000000000000e+06,1.321216000000000000e+06,1.296000000000000000e+06,1.406400000000000000e+06,1.050272000000000000e+06,1.175712000000000000e+06,1.108128000000000000e+06,1.510328000000000000e+06,1.057760000000000000e+06,1.015216000000000000e+06,1.079488000000000000e+06,1.167520000000000000e+06,1.268384000000000000e+06,1.146976000000000000e+06,1.014048000000000000e+06,9.413600000000000000e+05,1.170496000000000000e+06,9.948000000000000000e+05,1.021744000000000000e+06,1.097664000000000000e+06,1.533916500000000000e+06,8.332469000000000233e+05,9.702080000000000000e+05,9.893440000000000000e+05,1.089216000000000000e+06,9.996480000000000000e+05,1.102208000000000000e+06,1.063680000000000000e+06,9.622400000000000000e+05,9.768320000000000000e+05,1.032160000000000000e+06,1.142528000000000000e+06,9.684320000000000000e+05,1.084352000000000000e+06,1.229536000000000000e+06,1.085408000000000000e+06,1.118080000000000000e+06,9.633920000000000000e+05,1.054592000000000000e+06,1.314592000000000000e+06,1.140832000000000000e+06,1.006896000000000000e+06,1.145920000000000000e+06,1.068736000000000000e+06,1.086592000000000000e+06,9.918973000000000466e+05,1.378018899999999907e+06,1.321408000000000000e+06,1.018784000000000000e+06,1.161056000000000000e+06,1.268704000000000000e+06,1.086464000000000000e+06,1.072640000000000000e+06,1.164992000000000000e+06,1.219136000000000000e+06,9.697920000000000000e+05,8.853280000000000000e+05,1.059776000000000000e+06,8.989280000000000000e+05,1.116896000000000000e+06,1.023952000000000000e+06,1.254112000000000000e+06,1.064320000000000000e+06,1.170176000000000000e+06,1.320256000000000000e+06,1.618272000000000000e+06,1.223072000000000000e+06,1.248801500000000000e+06,1.419168000000000000e+06,1.304864000000000000e+06,1.256160000000000000e+06,1.273184000000000000e+06,1.451744000000000000e+06,1.483776000000000000e+06,1.301664000000000000e+06,1.481952000000000000e+06,1.613728000000000000e+06,1.683072000000000000e+06,1.516320000000000000e+06,1.569120000000000000e+06,1.549344000000000000e+06,1.553568000000000000e+06,1.539744000000000000e+06,1.869664000000000000e+06,1.630624000000000000e+06,1.650592000000000000e+06,1.988711800000000047e+06,1.529472000000000000e+06,1.742496000000000000e+06,1.233157800000000047e+06,1.532512000000000000e+06,1.444512000000000000e+06,1.287950000000000000e+06,1.310528000000000000e+06,1.289504000000000000e+06,1.483456000000000000e+06,1.366432000000000000e+06,1.573248000000000000e+06,1.546345600000000093e+06,1.875177300000000047e+06,1.746208000000000000e+06,1.378018899999999907e+06,1.593472000000000000e+06,1.636375399999999907e+06,1.522840899999999907e+06,1.440448000000000000e+06,1.552256000000000000e+06,1.194009300000000047e+06,1.115712300000000047e+06,1.084347500000000000e+06,1.295904000000000000e+06,1.209760000000000000e+06,1.851711600000000093e+06,1.511069899999999907e+06,1.017860599999999977e+06,1.886949100000000093e+06,2.446760799999999814e+06,2.125751000000000000e+06,1.539200000000000000e+06,2.372374799999999814e+06,1.796880300000000047e+06,1.879127300000000047e+06,1.941741399999999907e+06,1.880288000000000000e+06,1.973068000000000000e+06,1.902592899999999907e+06,2.184454299999999814e+06,1.984762600000000093e+06,2.157039500000000000e+06,2.055275899999999907e+06,1.788672000000000000e+06,1.867355399999999907e+06,1.859533500000000000e+06,1.080474800000000047e+06,1.883038300000000047e+06,1.485824000000000000e+06,1.593316000000000000e+06,1.877776600000000093e+06,1.837523300000000047e+06,1.405120000000000000e+06,1.043648000000000000e+06,1.036064000000000000e+06,1.355328000000000000e+06,1.145792000000000000e+06,1.282144000000000000e+06,1.130880000000000000e+06,9.774560000000000000e+05,1.176864000000000000e+06,1.070944000000000000e+06,1.120928000000000000e+06,1.150560000000000000e+06,1.049952000000000000e+06,1.103392000000000000e+06,1.258592000000000000e+06,1.034800000000000000e+06,1.071072000000000000e+06,1.266816000000000000e+06,1.176640000000000000e+06,1.307104000000000000e+06,1.051008000000000000e+06,1.106752000000000000e+06,9.269920000000000000e+05,1.097664000000000000e+06,1.029952000000000000e+06,1.015952000000000000e+06,1.025744000000000000e+06,1.051136000000000000e+06,1.050400000000000000e+06,1.077088000000000000e+06,9.583324000000000233e+05,1.054816000000000000e+06,8.651775999999999767e+05,1.206496000000000000e+06,1.229120000000000000e+06,9.934400000000000000e+05,1.025312000000000000e+06,1.143584000000000000e+06,1.332000000000000000e+06,9.935360000000000000e+05,1.090048000000000000e+06,1.104736000000000000e+06,1.261152000000000000e+06,1.071808000000000000e+06,1.440633000000000000e+06,1.271392000000000000e+06,1.477429100000000093e+06,1.264576000000000000e+06,1.194176000000000000e+06,1.194592000000000000e+06,1.260096000000000000e+06,1.144128000000000000e+06,1.283840000000000000e+06,1.362176000000000000e+06,1.381664000000000000e+06,1.565939399999999907e+06,1.246464000000000000e+06,1.520736000000000000e+06,1.596384000000000000e+06,1.417024000000000000e+06,1.499296000000000000e+06,1.304224000000000000e+06,1.836084300000000047e+06,1.854501500000000000e+06,1.283520000000000000e+06,1.238272000000000000e+06,1.311808000000000000e+06,1.089080000000000000e+06,1.271808000000000000e+06,1.370080000000000000e+06,1.324096000000000000e+06,1.240928000000000000e+06,1.868576000000000000e+06,1.588800000000000000e+06,1.724064000000000000e+06,1.464828600000000093e+06,2.219691799999999814e+06,1.728096000000000000e+06,1.851711600000000093e+06,2.072544000000000000e+06,1.884800000000000000e+06,2.200137000000000000e+06,2.052736000000000000e+06,1.911584000000000000e+06,1.941184000000000000e+06,1.859360000000000000e+06,1.958464000000000000e+06,2.038144000000000000e+06,1.766368000000000000e+06,1.873824000000000000e+06,1.671574800000000047e+06,1.957376000000000000e+06,1.935232000000000000e+06,1.811712000000000000e+06,1.834272000000000000e+06,1.976940800000000047e+06,1.798176000000000000e+06,2.128000000000000000e+06,1.633344000000000000e+06,1.678816000000000000e+06,1.817728000000000000e+06,1.672736000000000000e+06,1.749248000000000000e+06,1.843808000000000000e+06,1.665568000000000000e+06,2.228052000000000000e+06,1.622720000000000000e+06,1.628896000000000000e+06,1.648736000000000000e+06,1.565120000000000000e+06,1.387232000000000000e+06,1.506848000000000000e+06,1.520320000000000000e+06,1.391200000000000000e+06,1.443872000000000000e+06,1.590752000000000000e+06,1.511904000000000000e+06,1.555712000000000000e+06,1.431520000000000000e+06,1.334240000000000000e+06,1.240512000000000000e+06,1.222752000000000000e+06,1.055456000000000000e+06,1.049760000000000000e+06,9.415680000000000000e+05,8.404160000000000000e+05,8.247680000000000000e+05,7.504480000000000000e+05,6.431040000000000000e+05,5.788160000000000000e+05,5.048880000000000000e+05,5.409440000000000000e+05,4.572160000000000000e+05,4.548640000000000000e+05,3.738240000000000000e+05,3.515040000000000000e+05,3.163920000000000000e+05,2.985040000000000000e+05,2.716960000000000000e+05,2.374360000000000000e+05,3.703324000000000233e+05,1.860440000000000000e+05,1.520240000000000000e+05,1.325680000000000000e+05,1.162520000000000000e+05,1.022620000000000000e+05,1.585840000000000000e+05,5.994900000000000000e+04,6.758000000000000000e+04,4.820600000000000000e+04,3.556700000000000000e+04,3.516600000000000000e+04,2.303600000000000000e+04,2.123200000000000000e+04,1.401800000000000000e+04,1.401800000000000000e+04,9.511000000000000000e+03,6.807000000000000000e+03,6.307000000000000000e+03,4.705000000000000000e+03,5.105000000000000000e+03,4.705000000000000000e+03,5.205000000000000000e+03,3.603000000000000000e+03,2.302000000000000000e+03,3.203000000000000000e+03,2.302000000000000000e+03,2.903000000000000000e+03,2.002000000000000000e+03,3.203000000000000000e+03,1.901000000000000000e+03,1.701000000000000000e+03,4.705000000000000000e+03,1.301000000000000000e+03,1.901000000000000000e+03,2.102000000000000000e+03,2.602000000000000000e+03,1.601000000000000000e+03,2.402000000000000000e+03,2.102000000000000000e+03,3.403000000000000000e+03,1.801000000000000000e+03,2.903000000000000000e+03,2.602000000000000000e+03,2.402000000000000000e+03,1.801000000000000000e+03,1.401000000000000000e+03,2.903000000000000000e+03,2.802000000000000000e+03,1.701000000000000000e+03,2.002000000000000000e+03,2.502000000000000000e+03,3.804000000000000000e+03,2.702000000000000000e+03,3.904000000000000000e+03,3.303000000000000000e+03,4.004000000000000000e+03,3.103000000000000000e+03,2.102000000000000000e+03,1.601000000000000000e+03,2.602000000000000000e+03,2.502000000000000000e+03,1.601000000000000000e+03,2.102000000000000000e+03,2.102000000000000000e+03,2.802000000000000000e+03,1.601000000000000000e+03,1.701000000000000000e+03,2.002000000000000000e+03,1.178620000000000000e+05,1.601000000000000000e+03,2.502000000000000000e+03,2.102000000000000000e+03,2.302000000000000000e+03,2.802000000000000000e+03,1.601000000000000000e+03,4.404000000000000000e+03,2.402000000000000000e+03,1.601000000000000000e+03,3.103000000000000000e+03,2.502000000000000000e+03,2.102000000000000000e+03,1.601000000000000000e+03,2.402000000000000000e+03,1.901000000000000000e+03,1.901000000000000000e+03,1.401000000000000000e+03,2.302000000000000000e+03,1.101000000000000000e+03,2.202000000000000000e+03,1.201000000000000000e+03,1.501000000000000000e+03,2.602000000000000000e+03,5.089302999999999884e+05,2.102000000000000000e+03,2.702000000000000000e+03,2.402000000000000000e+03,3.914847999999999884e+05,1.501000000000000000e+03,2.102000000000000000e+03,2.402000000000000000e+03,3.103000000000000000e+03,1.801000000000000000e+03,nan
4.795250000000000057e+01,6.407000000000000000e+03,6.908000000000000000e+03,1.051300000000000000e+04,1.011200000000000000e+04,1.271600000000000000e+04,1.572100000000000000e+04,1.702400000000000000e+04,2.704500000000000000e+04,2.213400000000000000e+04,1.852700000000000000e+04,2.203400000000000000e+04,4.469400000000000000e+04,2.293600000000000000e+04,3.937800000000000000e+04,2.584200000000000000e+04,3.677000000000000000e+04,2.784700000000000000e+04,3.727100000000000000e+04,3.506500000000000000e+04,3.877600000000000000e+04,4.258700000000000000e+04,3.857500000000000000e+04,4.981100000000000000e+04,5.091500000000000000e+04,4.800500000000000000e+04,4.971100000000000000e+04,5.864400000000000000e+04,5.151700000000000000e+04,6.075200000000000000e+04,7.019200000000000000e+04,6.778200000000000000e+04,7.782800000000000000e+04,6.999200000000000000e+04,7.401000000000000000e+04,7.692400000000000000e+04,7.993800000000000000e+04,8.003800000000000000e+04,8.285200000000000000e+04,7.652200000000000000e+04,7.762600000000000000e+04,8.054200000000000000e+04,9.713200000000000000e+04,9.532000000000000000e+04,9.662800000000000000e+04,1.200780000000000000e+05,1.137340000000000000e+05,8.979000000000000000e+04,1.104140000000000000e+05,1.078960000000000000e+05,1.316600000000000000e+05,1.287400000000000000e+05,1.522280000000000000e+05,1.354920000000000000e+05,1.671600000000000000e+05,1.565640000000000000e+05,2.057560000000000000e+05,2.233600000000000000e+05,1.955440000000000000e+05,3.040960000000000000e+05,2.655120000000000000e+05,2.409800000000000000e+05,2.982000000000000000e+05,2.536480000000000000e+05,2.861120000000000000e+05,3.447840000000000000e+05,2.303440000000000000e+05,2.103080000000000000e+05,2.614560000000000000e+05,2.471600000000000000e+05,2.160720000000000000e+05,1.930160000000000000e+05,2.932240000000000000e+05,3.622080000000000000e+05,2.470600000000000000e+05,2.538520000000000000e+05,3.756640000000000000e+05,3.461120000000000000e+05,3.270720000000000000e+05,3.895360000000000000e+05,2.951520000000000000e+05,3.316560000000000000e+05,4.496400000000000000e+05,4.224320000000000000e+05,3.943360000000000000e+05,5.309760000000000000e+05,4.454400000000000000e+05,5.116640000000000000e+05,8.635956999999999534e+05,5.128960000000000000e+05,4.604960000000000000e+05,6.276000000000000000e+05,7.934080000000000000e+05,5.563680000000000000e+05,6.201760000000000000e+05,6.246080000000000000e+05,8.363360000000000000e+05,1.087380000000000000e+06,6.072800000000000000e+05,7.692640000000000000e+05,6.929008000000000466e+05,1.092608000000000000e+06,9.454400000000000000e+05,8.392640000000000000e+05,1.162682600000000093e+06,1.238688000000000000e+06,1.233157800000000047e+06,8.221181999999999534e+05,1.091744000000000000e+06,1.072652899999999907e+06,1.597226899999999907e+06,1.158400000000000000e+06,2.035721300000000047e+06,1.184192000000000000e+06,1.186848000000000000e+06,2.125751000000000000e+06,1.354514100000000093e+06,1.890822000000000000e+06,1.542396500000000000e+06,1.910414800000000047e+06,1.592160000000000000e+06,1.597226899999999907e+06,2.012216500000000000e+06,1.483692399999999907e+06,1.238368000000000000e+06,2.012216500000000000e+06,2.634642299999999814e+06,1.992584500000000000e+06,2.305772500000000000e+06,2.650286000000000000e+06,2.419307000000000000e+06,2.266624000000000000e+06,2.023911100000000093e+06,2.407612299999999814e+06,2.595454500000000000e+06,2.153166799999999814e+06,2.763781299999999814e+06,1.585456000000000000e+06,2.204048000000000000e+06,2.399752299999999814e+06,2.227475500000000000e+06,2.274485000000000000e+06,2.940008299999999814e+06,3.288472799999999814e+06,3.143533299999999814e+06,2.560295299999999814e+06,2.779425000000000000e+06,2.286217799999999814e+06,2.802969000000000000e+06,2.591543500000000000e+06,3.225819500000000000e+06,2.838167299999999814e+06,2.532841500000000000e+06,2.462404500000000000e+06,2.564088799999999814e+06,2.297988799999999814e+06,2.846067500000000000e+06,2.756037799999999814e+06,2.806801500000000000e+06,2.787325299999999814e+06,2.666008000000000000e+06,2.587711000000000000e+06,2.164899500000000000e+06,2.219691799999999814e+06,2.262713000000000000e+06,2.086602500000000000e+06,2.004394600000000093e+06,1.843889800000000047e+06,2.067008800000000047e+06,2.262713000000000000e+06,1.937792300000000047e+06,1.749909899999999907e+06,1.820385000000000000e+06,2.611098299999999814e+06,2.305772500000000000e+06,2.149178500000000000e+06,2.188327000000000000e+06,2.192277000000000000e+06,1.726368000000000000e+06,1.867355399999999907e+06,1.811072000000000000e+06,1.355520000000000000e+06,1.894771000000000000e+06,1.849056000000000000e+06,1.694688000000000000e+06,1.714720000000000000e+06,1.751232000000000000e+06,1.662752000000000000e+06,1.604288000000000000e+06,1.497344000000000000e+06,1.638656000000000000e+06,1.648416000000000000e+06,1.412960000000000000e+06,1.992584500000000000e+06,1.791488000000000000e+06,1.732032000000000000e+06,1.692096000000000000e+06,1.672096000000000000e+06,2.247069299999999814e+06,1.764192000000000000e+06,1.558112000000000000e+06,2.325366299999999814e+06,1.973068000000000000e+06,1.653728000000000000e+06,1.762464000000000000e+06,2.247069299999999814e+06,2.192277000000000000e+06,2.294077799999999814e+06,2.125751000000000000e+06,1.530701899999999907e+06,1.808000000000000000e+06,2.294077799999999814e+06,1.611776000000000000e+06,1.700992000000000000e+06,1.768128000000000000e+06,1.890822000000000000e+06,1.492064000000000000e+06,1.795648000000000000e+06,1.633216000000000000e+06,1.685248000000000000e+06,1.753280000000000000e+06,1.681536000000000000e+06,1.976940800000000047e+06,1.760480000000000000e+06,2.003384000000000000e+06,1.714816000000000000e+06,1.592384000000000000e+06,1.658720000000000000e+06,1.432773000000000000e+06,2.055275899999999907e+06,4.580255500000000000e+06,1.428900100000000093e+06,1.588704000000000000e+06,1.658624000000000000e+06,1.581583100000000093e+06,1.914016000000000000e+06,1.680768000000000000e+06,1.650144000000000000e+06,1.467328000000000000e+06,1.650912000000000000e+06,1.577672300000000047e+06,1.793792000000000000e+06,1.523552000000000000e+06,1.568896000000000000e+06,1.736832000000000000e+06,1.751424000000000000e+06,1.424989300000000047e+06,1.975872000000000000e+06,1.452404899999999907e+06,1.679136000000000000e+06,1.816768000000000000e+06,1.660992000000000000e+06,1.678400000000000000e+06,1.840512000000000000e+06,1.692640000000000000e+06,1.785109300000000047e+06,1.620416000000000000e+06,1.315365600000000093e+06,1.836028800000000047e+06,1.517632000000000000e+06,1.414464000000000000e+06,1.485504000000000000e+06,1.521280000000000000e+06,1.703840000000000000e+06,1.761643800000000047e+06,1.405440000000000000e+06,2.063097800000000047e+06,1.996572800000000047e+06,1.507197100000000093e+06,2.098297299999999814e+06,1.843889800000000047e+06,1.564032000000000000e+06,1.749024000000000000e+06,1.565939399999999907e+06,1.847762500000000000e+06,1.717760000000000000e+06,1.326976000000000000e+06,1.463232000000000000e+06,1.393984000000000000e+06,1.350080000000000000e+06,1.549792000000000000e+06,1.816435899999999907e+06,1.471936000000000000e+06,1.792931300000000047e+06,1.666656000000000000e+06,1.225335899999999907e+06,1.653408000000000000e+06,1.502304000000000000e+06,1.421120000000000000e+06,1.375232000000000000e+06,1.617600000000000000e+06,1.545568000000000000e+06,1.511808000000000000e+06,1.553120000000000000e+06,1.530880000000000000e+06,1.467104000000000000e+06,1.716128000000000000e+06,1.324512000000000000e+06,1.706850500000000000e+06,1.334688000000000000e+06,1.451840000000000000e+06,1.327060300000000047e+06,1.347072000000000000e+06,1.357568000000000000e+06,1.289600000000000000e+06,1.413824000000000000e+06,1.418112000000000000e+06,1.291840000000000000e+06,1.471921500000000000e+06,1.077280000000000000e+06,1.266368000000000000e+06,1.228256000000000000e+06,1.434528000000000000e+06,1.341632000000000000e+06,2.360642000000000000e+06,1.579072000000000000e+06,1.430336000000000000e+06,1.695552000000000000e+06,1.649376000000000000e+06,1.607872000000000000e+06,1.326560000000000000e+06,1.328352000000000000e+06,1.525376000000000000e+06,1.235712000000000000e+06,2.098297299999999814e+06,1.391200000000000000e+06,1.535968000000000000e+06,1.403296000000000000e+06,1.420672000000000000e+06,1.442592000000000000e+06,1.389568000000000000e+06,1.442688000000000000e+06,1.526240000000000000e+06,1.745999000000000000e+06,1.630720000000000000e+06,1.812563100000000093e+06,1.679396600000000093e+06,1.280090000000000000e+06,1.341824000000000000e+06,1.914325800000000047e+06,1.574976000000000000e+06,1.389152000000000000e+06,1.450336000000000000e+06,1.530560000000000000e+06,1.600928000000000000e+06,3.065236500000000000e+06,1.542976000000000000e+06,1.678592000000000000e+06,1.969118899999999907e+06,1.492064000000000000e+06,1.700448000000000000e+06,1.299424000000000000e+06,1.680224000000000000e+06,1.676864000000000000e+06,1.753782800000000047e+06,1.598016000000000000e+06,1.587616000000000000e+06,1.291900000000000000e+06,1.252416000000000000e+06,1.691206800000000047e+06,1.481856000000000000e+06,1.643968000000000000e+06,1.698272000000000000e+06,1.358386899999999907e+06,1.229208600000000093e+06,1.914325800000000047e+06,1.568480000000000000e+06,1.618368000000000000e+06,1.370197000000000000e+06,2.145305799999999814e+06,1.830976000000000000e+06,1.601099800000000047e+06,1.898682000000000000e+06,1.851711600000000093e+06,1.331048500000000000e+06,1.949563300000000047e+06,1.585456000000000000e+06,2.133534799999999814e+06,2.407612299999999814e+06,2.415396000000000000e+06,2.145305799999999814e+06,2.313633500000000000e+06,2.317582500000000000e+06,2.180543299999999814e+06,2.262713000000000000e+06,1.733888000000000000e+06,1.922368000000000000e+06,1.714672399999999907e+06,1.651328000000000000e+06,1.799488000000000000e+06,1.600608000000000000e+06,1.432773000000000000e+06,1.888768000000000000e+06,1.914325800000000047e+06,3.468532299999999814e+06,2.000445500000000000e+06,2.262713000000000000e+06,2.094424399999999907e+06,2.411523299999999814e+06,2.419307000000000000e+06,1.591392000000000000e+06,2.035721300000000047e+06,1.501760000000000000e+06,2.026054800000000047e+06,1.593792000000000000e+06,1.786784000000000000e+06,1.484960000000000000e+06,1.481632000000000000e+06,1.392032000000000000e+06,1.150911800000000047e+06,1.565984000000000000e+06,1.879127300000000047e+06,1.107890399999999907e+06,1.661120000000000000e+06,1.491553399999999907e+06,1.529472000000000000e+06,1.491328000000000000e+06,1.843456000000000000e+06,1.517088000000000000e+06,1.926097600000000093e+06,1.346692300000000047e+06,2.211831799999999814e+06,1.792931300000000047e+06,1.580800000000000000e+06,1.595072000000000000e+06,1.512768000000000000e+06,1.641024000000000000e+06,1.879127300000000047e+06,1.595744000000000000e+06,1.772160000000000000e+06,1.730272000000000000e+06,2.059148800000000047e+06,1.718545100000000093e+06,1.558432000000000000e+06,1.953436000000000000e+06,1.553024000000000000e+06,1.421078300000000047e+06,2.470265500000000000e+06,1.483456000000000000e+06,1.518891800000000047e+06,1.456672000000000000e+06,1.515264000000000000e+06,1.628224000000000000e+06,1.524320000000000000e+06,1.633888000000000000e+06,1.537792000000000000e+06,1.621504000000000000e+06,1.524512000000000000e+06,1.793344000000000000e+06,1.826187300000000047e+06,1.836028800000000047e+06,1.426592000000000000e+06,1.359904000000000000e+06,1.851711600000000093e+06,1.270528000000000000e+06,1.384864000000000000e+06,1.745999000000000000e+06,1.300704000000000000e+06,1.260573399999999907e+06,1.257760000000000000e+06,1.688160000000000000e+06,1.937792300000000047e+06,1.718080000000000000e+06,1.561888000000000000e+06,1.606560000000000000e+06,1.732576000000000000e+06,1.588608000000000000e+06,1.817184000000000000e+06,1.926097600000000093e+06,1.736608000000000000e+06,1.658624000000000000e+06,1.685344000000000000e+06,1.589120000000000000e+06,1.703296000000000000e+06,1.650912000000000000e+06,1.763104000000000000e+06,1.763552000000000000e+06,1.494016000000000000e+06,1.174416399999999907e+06,2.121802000000000000e+06,1.506944000000000000e+06,1.119623300000000047e+06,1.399968000000000000e+06,1.443776000000000000e+06,1.563072000000000000e+06,1.399232000000000000e+06,1.933919500000000000e+06,1.495648000000000000e+06,1.552576000000000000e+06,1.820385000000000000e+06,1.357248000000000000e+06,1.311416500000000000e+06,1.424544000000000000e+06,1.430784000000000000e+06,1.531872000000000000e+06,1.898682000000000000e+06,1.358386899999999907e+06,1.431648000000000000e+06,1.526048000000000000e+06,1.390112000000000000e+06,1.488512000000000000e+06,1.500800000000000000e+06,1.308928000000000000e+06,1.276217100000000093e+06,1.671574800000000047e+06,1.501984000000000000e+06,1.422400000000000000e+06,1.640248300000000047e+06,1.610240000000000000e+06,1.973068000000000000e+06,2.051365000000000000e+06,1.769465500000000000e+06,1.826272000000000000e+06,1.779264000000000000e+06,1.730355300000000047e+06,1.311416500000000000e+06,1.527776000000000000e+06,1.752864000000000000e+06,1.933919500000000000e+06,1.559168000000000000e+06,1.701536000000000000e+06,1.836448000000000000e+06,1.879127300000000047e+06,1.652416000000000000e+06,1.999488000000000000e+06,1.696640000000000000e+06,1.843889800000000047e+06,1.718545100000000093e+06,1.816435899999999907e+06,1.531648000000000000e+06,1.922148500000000000e+06,1.808614000000000000e+06,2.599443799999999814e+06,1.746528000000000000e+06,1.508576000000000000e+06,1.605087899999999907e+06,1.722495300000000047e+06,1.251040000000000000e+06,1.278624000000000000e+06,1.417248000000000000e+06,1.092169399999999907e+06,1.305728000000000000e+06,1.134464000000000000e+06,1.283744000000000000e+06,1.404256000000000000e+06,1.554167500000000000e+06,1.260192000000000000e+06,1.135268000000000000e+06,1.488320000000000000e+06,1.096119500000000000e+06,1.984762600000000093e+06,1.921824000000000000e+06,1.584928000000000000e+06,1.783520000000000000e+06,1.941728000000000000e+06,2.160950500000000000e+06,1.381891600000000093e+06,1.949664000000000000e+06,2.117891000000000000e+06,1.737056000000000000e+06,1.428900100000000093e+06,1.945614300000000047e+06,1.780576000000000000e+06,1.361184000000000000e+06,1.528832000000000000e+06,1.676416000000000000e+06,1.557344000000000000e+06,1.482592000000000000e+06,1.428960000000000000e+06,1.779168000000000000e+06,1.365472000000000000e+06,1.033504400000000023e+06,1.234848000000000000e+06,1.223712000000000000e+06,1.395488000000000000e+06,1.144416000000000000e+06,1.037536000000000000e+06,1.058496000000000000e+06,1.106016000000000000e+06,1.180672000000000000e+06,1.333056000000000000e+06,1.144544000000000000e+06,1.195008000000000000e+06,1.303904000000000000e+06,1.388096000000000000e+06,1.369120000000000000e+06,1.378112000000000000e+06,9.904449000000000233e+05,1.412096000000000000e+06,1.606560000000000000e+06,1.330176000000000000e+06,1.370624000000000000e+06,1.490688000000000000e+06,1.491008000000000000e+06,1.469696000000000000e+06,1.953436000000000000e+06,1.556480000000000000e+06,1.836028800000000047e+06,1.547296000000000000e+06,1.570848000000000000e+06,1.680992000000000000e+06,1.795104000000000000e+06,1.603744000000000000e+06,1.491232000000000000e+06,1.449472000000000000e+06,1.406400000000000000e+06,1.344192000000000000e+06,1.552928000000000000e+06,1.411872000000000000e+06,1.375104000000000000e+06,1.315552000000000000e+06,1.356704000000000000e+06,1.410048000000000000e+06,1.428832000000000000e+06,1.396224000000000000e+06,1.409728000000000000e+06,1.541888000000000000e+06,1.422496000000000000e+06,1.428900100000000093e+06,2.020038399999999907e+06,1.564576000000000000e+06,1.508352000000000000e+06,1.337568000000000000e+06,1.239744000000000000e+06,1.555392000000000000e+06,1.342464000000000000e+06,1.323187500000000000e+06,1.309792000000000000e+06,1.691206800000000047e+06,1.529376000000000000e+06,1.820385000000000000e+06,1.914325800000000047e+06,1.330080000000000000e+06,1.514720000000000000e+06,1.579712000000000000e+06,1.401484500000000000e+06,2.004394600000000093e+06,1.423680000000000000e+06,1.431968000000000000e+06,1.520000000000000000e+06,1.397824000000000000e+06,1.432928000000000000e+06,1.548480000000000000e+06,1.111056000000000000e+06,1.447648000000000000e+06,1.097267399999999907e+06,1.375232000000000000e+06,1.338720000000000000e+06,1.311392000000000000e+06,1.324960000000000000e+06,1.237952000000000000e+06,9.169629000000000233e+05,1.284288000000000000e+06,1.433568000000000000e+06,1.348032000000000000e+06,1.227840000000000000e+06,1.340544000000000000e+06,2.002865600000000093e+06,1.481536000000000000e+06,1.464096000000000000e+06,1.267744000000000000e+06,1.447008000000000000e+06,1.328352000000000000e+06,1.305952000000000000e+06,1.228384000000000000e+06,1.301120000000000000e+06,1.473440000000000000e+06,1.457632000000000000e+06,1.235168000000000000e+06,1.388736000000000000e+06,1.632426300000000047e+06,1.348256000000000000e+06,1.336704000000000000e+06,1.398912000000000000e+06,1.356704000000000000e+06,1.468048600000000093e+06,1.863406300000000047e+06,1.628553500000000000e+06,1.483692399999999907e+06,1.507197100000000093e+06,1.694464000000000000e+06,1.477760000000000000e+06,1.411872000000000000e+06,2.011968000000000000e+06,2.010400000000000000e+06,1.637792000000000000e+06,1.945614300000000047e+06,1.602656000000000000e+06,1.323456000000000000e+06,1.645792000000000000e+06,1.761643800000000047e+06,1.286624000000000000e+06,1.442176000000000000e+06,1.138592000000000000e+06,1.286400000000000000e+06,1.168354800000000047e+06,1.161935100000000093e+06,1.243808000000000000e+06,1.318016000000000000e+06,1.276288000000000000e+06,1.748107500000000000e+06,1.391072000000000000e+06,1.273504000000000000e+06,1.815455600000000093e+06,1.413485399999999907e+06,1.322816000000000000e+06,1.266912000000000000e+06,1.425952000000000000e+06,1.343104000000000000e+06,1.250816000000000000e+06,1.525696000000000000e+06,1.341728000000000000e+06,1.461504000000000000e+06,1.154860800000000047e+06,1.389888000000000000e+06,1.327840000000000000e+06,1.364288000000000000e+06,1.578528000000000000e+06,1.461728000000000000e+06,1.511360000000000000e+06,1.352416000000000000e+06,1.162432000000000000e+06,1.462048000000000000e+06,1.245504000000000000e+06,1.368160000000000000e+06,1.192672000000000000e+06,1.437344000000000000e+06,1.053020899999999907e+06,1.356928000000000000e+06,1.115712300000000047e+06,1.421216000000000000e+06,1.302848000000000000e+06,1.492288000000000000e+06,1.136480000000000000e+06,1.326656000000000000e+06,1.460768000000000000e+06,1.264032000000000000e+06,1.402880000000000000e+06,1.360992000000000000e+06,1.573761300000000047e+06,1.342368000000000000e+06,1.639200000000000000e+06,1.542560000000000000e+06,1.483584000000000000e+06,1.521952000000000000e+06,1.288128000000000000e+06,1.451840000000000000e+06,1.081184000000000000e+06,1.174848000000000000e+06,1.290144000000000000e+06,1.251680000000000000e+06,1.340032000000000000e+06,1.258912000000000000e+06,1.215200000000000000e+06,1.197120000000000000e+06,1.226240000000000000e+06,1.230720000000000000e+06,1.288448000000000000e+06,1.269792000000000000e+06,1.226048000000000000e+06,1.151744000000000000e+06,1.198080000000000000e+06,1.159168000000000000e+06,1.585456000000000000e+06,1.108992000000000000e+06,1.675523899999999907e+06,8.925160999999999767e+05,1.275744000000000000e+06,1.068960000000000000e+06,1.070528000000000000e+06,1.035216000000000000e+06,1.214656000000000000e+06,1.195008000000000000e+06,1.181632000000000000e+06,1.189600000000000000e+06,1.275744000000000000e+06,1.393662600000000093e+06,1.710723300000000047e+06,1.214336000000000000e+06,1.295040000000000000e+06,1.101472000000000000e+06,1.201831100000000093e+06,1.073472000000000000e+06,1.220192000000000000e+06,1.414240000000000000e+06,1.351232000000000000e+06,1.399136000000000000e+06,1.726444300000000047e+06,1.142432000000000000e+06,1.130144000000000000e+06,1.313632000000000000e+06,1.144320000000000000e+06,1.163712000000000000e+06,1.212096000000000000e+06,1.287360000000000000e+06,1.107712000000000000e+06,1.299648000000000000e+06,1.053440000000000000e+06,1.098720000000000000e+06,8.886433000000000466e+05,9.706400000000000000e+05,1.120608000000000000e+06,1.601099800000000047e+06,1.143360000000000000e+06,1.185344000000000000e+06,1.125696000000000000e+06,1.082656000000000000e+06,1.297184000000000000e+06,1.282688000000000000e+06,1.147712000000000000e+06,1.084347500000000000e+06,1.126528000000000000e+06,1.210848000000000000e+06,1.229760000000000000e+06,1.271488000000000000e+06,1.237536000000000000e+06,1.258912000000000000e+06,1.230624000000000000e+06,1.100068500000000000e+06,1.132032000000000000e+06,1.221792000000000000e+06,1.185568000000000000e+06,1.252416000000000000e+06,1.406400000000000000e+06,1.201920000000000000e+06,1.105056000000000000e+06,1.005104000000000000e+06,1.091968000000000000e+06,1.154496000000000000e+06,1.225824000000000000e+06,1.062400000000000000e+06,1.314144000000000000e+06,1.354336000000000000e+06,1.341184000000000000e+06,1.233792000000000000e+06,1.416064000000000000e+06,1.734266100000000093e+06,1.611968000000000000e+06,1.374464000000000000e+06,1.387328000000000000e+06,1.566432000000000000e+06,1.535520000000000000e+06,1.723968000000000000e+06,1.532192000000000000e+06,1.403520000000000000e+06,1.593316000000000000e+06,1.755456000000000000e+06,1.618912000000000000e+06,1.539104000000000000e+06,1.444640000000000000e+06,2.047454000000000000e+06,1.679396600000000093e+06,1.403200000000000000e+06,1.478176000000000000e+06,2.407612299999999814e+06,1.540288000000000000e+06,1.448064000000000000e+06,1.403840000000000000e+06,1.342464000000000000e+06,1.627040000000000000e+06,1.350272000000000000e+06,1.333056000000000000e+06,1.233280000000000000e+06,1.508352000000000000e+06,1.166555500000000000e+06,1.401152000000000000e+06,1.391712000000000000e+06,1.636375399999999907e+06,1.292608000000000000e+06,1.346112000000000000e+06,1.296000000000000000e+06,1.204128000000000000e+06,1.389792000000000000e+06,1.457216000000000000e+06,1.123584000000000000e+06,1.161184000000000000e+06,1.250624000000000000e+06,1.398368000000000000e+06,1.188320000000000000e+06,1.269472000000000000e+06,1.361952000000000000e+06,1.346976000000000000e+06,1.530464000000000000e+06,1.264446300000000047e+06,1.421078300000000047e+06,2.297988799999999814e+06,1.608096000000000000e+06,1.686976000000000000e+06,1.692512000000000000e+06,1.898682000000000000e+06,1.549664000000000000e+06,1.502208000000000000e+06,1.419616000000000000e+06,1.635392000000000000e+06,1.576896000000000000e+06,1.642240000000000000e+06,1.450336000000000000e+06,1.623136000000000000e+06,1.312864000000000000e+06,1.399456000000000000e+06,1.828206899999999907e+06,1.518592000000000000e+06,1.407168000000000000e+06,1.388608000000000000e+06,1.622176000000000000e+06,1.412320000000000000e+06,1.556576000000000000e+06,1.244320000000000000e+06,1.255296000000000000e+06,1.221248000000000000e+06,1.149408000000000000e+06,1.298048000000000000e+06,1.066112000000000000e+06,1.085632000000000000e+06,1.439584000000000000e+06,9.473855000000000000e+05,1.136608000000000000e+06,1.153632000000000000e+06,1.065664000000000000e+06,1.191616000000000000e+06,1.208512000000000000e+06,9.249200000000000000e+05,1.198304000000000000e+06,1.058383500000000000e+06,1.200224000000000000e+06,1.124640000000000000e+06,1.152160000000000000e+06,1.118176000000000000e+06,9.818720000000000000e+05,1.065248000000000000e+06,1.177920000000000000e+06,1.145280000000000000e+06,1.100736000000000000e+06,9.453440000000000000e+05,9.869120000000000000e+05,1.060512000000000000e+06,1.153536000000000000e+06,1.234112000000000000e+06,1.113856000000000000e+06,9.594080000000000000e+05,1.396698800000000047e+06,1.198208000000000000e+06,9.859680000000000000e+05,1.108672000000000000e+06,1.560976500000000000e+06,1.303808000000000000e+06,1.038064000000000000e+06,9.540480000000000000e+05,9.999520000000000000e+05,1.024272000000000000e+06,9.776800000000000000e+05,9.383200000000000000e+05,1.003536000000000000e+06,9.707360000000000000e+05,1.030800000000000000e+06,1.076768000000000000e+06,9.890240000000000000e+05,1.083712000000000000e+06,1.170400000000000000e+06,1.174208000000000000e+06,1.171136000000000000e+06,1.160960000000000000e+06,1.224224000000000000e+06,1.000592000000000000e+06,1.609385600000000093e+06,1.675523899999999907e+06,1.132896000000000000e+06,1.037328000000000000e+06,1.253056000000000000e+06,1.220512000000000000e+06,1.124416000000000000e+06,1.248800000000000000e+06,1.155776000000000000e+06,1.045648000000000000e+06,1.148992000000000000e+06,8.565053000000000466e+05,1.040912000000000000e+06,1.071680000000000000e+06,1.063776000000000000e+06,1.191936000000000000e+06,1.041968000000000000e+06,1.254656000000000000e+06,1.069792000000000000e+06,1.114912000000000000e+06,1.313312000000000000e+06,1.479360000000000000e+06,1.632426300000000047e+06,1.254432000000000000e+06,1.500928000000000000e+06,1.377152000000000000e+06,1.348480000000000000e+06,2.067008800000000047e+06,1.501888000000000000e+06,1.660032000000000000e+06,1.620416000000000000e+06,1.643840000000000000e+06,1.447552000000000000e+06,1.421120000000000000e+06,1.496064000000000000e+06,1.587744000000000000e+06,1.139217000000000000e+06,1.469472000000000000e+06,1.491744000000000000e+06,1.575296000000000000e+06,1.678496000000000000e+06,1.637568000000000000e+06,1.706336000000000000e+06,1.197882000000000000e+06,2.145305799999999814e+06,1.528096000000000000e+06,1.648192000000000000e+06,2.004394600000000093e+06,1.749909899999999907e+06,1.644192000000000000e+06,1.275552000000000000e+06,1.988711800000000047e+06,1.969118899999999907e+06,1.742088000000000000e+06,1.973068000000000000e+06,1.675456000000000000e+06,1.632426300000000047e+06,1.524640000000000000e+06,2.000445500000000000e+06,1.937792300000000047e+06,1.988711800000000047e+06,1.466464000000000000e+06,1.832079600000000093e+06,2.012216500000000000e+06,1.929970500000000000e+06,1.025682500000000000e+06,1.419296000000000000e+06,1.714672399999999907e+06,1.593316000000000000e+06,1.816435899999999907e+06,2.395879500000000000e+06,1.636375399999999907e+06,1.503072000000000000e+06,1.575840000000000000e+06,1.405357300000000047e+06,1.080474800000000047e+06,1.992584500000000000e+06,1.867355399999999907e+06,1.648109100000000093e+06,2.873444000000000000e+06,1.957424300000000047e+06,1.182238300000000047e+06,2.556346299999999814e+06,1.957424300000000047e+06,1.656128000000000000e+06,1.154860800000000047e+06,2.020038399999999907e+06,1.933472000000000000e+06,1.984762600000000093e+06,1.612909800000000047e+06,1.381120000000000000e+06,1.730355300000000047e+06,1.437216000000000000e+06,1.701643399999999907e+06,1.186187399999999907e+06,1.299744000000000000e+06,1.119648000000000000e+06,1.019424000000000000e+06,1.077920000000000000e+06,1.082976000000000000e+06,8.808214000000000233e+05,9.989120000000000000e+05,1.245824000000000000e+06,1.190016000000000000e+06,1.496469300000000047e+06,1.142624000000000000e+06,1.166688000000000000e+06,9.859680000000000000e+05,9.926761999999999534e+05,1.047856000000000000e+06,1.135968000000000000e+06,1.080672000000000000e+06,1.188000000000000000e+06,1.184512000000000000e+06,1.029632000000000000e+06,1.231232000000000000e+06,1.088296600000000093e+06,9.705280000000000000e+05,1.116608000000000000e+06,9.607680000000000000e+05,1.150240000000000000e+06,9.339200000000000000e+05,1.077280000000000000e+06,1.110688000000000000e+06,1.641140300000000047e+06,1.065152000000000000e+06,1.358386899999999907e+06,1.139360000000000000e+06,1.055776000000000000e+06,1.165504000000000000e+06,1.120298800000000047e+06,1.168800000000000000e+06,1.003952000000000000e+06,1.128032000000000000e+06,9.842880000000000000e+05,1.025744000000000000e+06,1.146880000000000000e+06,1.145528300000000047e+06,1.381891600000000093e+06,1.084992000000000000e+06,1.202752000000000000e+06,1.049216000000000000e+06,1.207552000000000000e+06,1.301888000000000000e+06,1.413824000000000000e+06,1.214016000000000000e+06,1.191840000000000000e+06,1.378976000000000000e+06,1.365056000000000000e+06,1.377792000000000000e+06,1.461504000000000000e+06,1.311416500000000000e+06,1.485504000000000000e+06,1.080474800000000047e+06,1.343232000000000000e+06,1.562528000000000000e+06,1.393664000000000000e+06,1.354336000000000000e+06,1.301024000000000000e+06,1.323040000000000000e+06,1.403744000000000000e+06,2.082080000000000000e+06,1.523136000000000000e+06,1.427648000000000000e+06,1.353280000000000000e+06,1.452384000000000000e+06,1.458944000000000000e+06,1.380160000000000000e+06,1.694368000000000000e+06,1.945159899999999907e+06,1.823104000000000000e+06,2.044768000000000000e+06,2.082653500000000000e+06,1.806464000000000000e+06,2.060832000000000000e+06,2.356731000000000000e+06,2.354368000000000000e+06,2.160448000000000000e+06,1.808992000000000000e+06,2.130880000000000000e+06,1.892480000000000000e+06,2.146560000000000000e+06,2.040032000000000000e+06,2.062368000000000000e+06,2.376247500000000000e+06,1.876128000000000000e+06,1.975552000000000000e+06,1.833728000000000000e+06,1.970144000000000000e+06,1.940416000000000000e+06,1.993088000000000000e+06,1.716224000000000000e+06,1.685248000000000000e+06,1.769760000000000000e+06,1.731168000000000000e+06,1.765280000000000000e+06,1.655040000000000000e+06,1.809632000000000000e+06,1.530880000000000000e+06,1.680768000000000000e+06,1.530464000000000000e+06,1.661760000000000000e+06,1.627904000000000000e+06,1.623136000000000000e+06,1.608192000000000000e+06,1.668704000000000000e+06,1.528960000000000000e+06,1.473664000000000000e+06,1.602016000000000000e+06,1.387648000000000000e+06,1.551520000000000000e+06,1.552480000000000000e+06,1.433152000000000000e+06,1.277024000000000000e+06,1.249536000000000000e+06,1.169024000000000000e+06,1.110784000000000000e+06,1.008896000000000000e+06,9.751520000000000000e+05,9.520480000000000000e+05,7.328000000000000000e+05,7.265760000000000000e+05,6.325600000000000000e+05,5.315840000000000000e+05,5.342560000000000000e+05,4.932960000000000000e+05,4.453440000000000000e+05,4.176240000000000000e+05,3.985200000000000000e+05,4.909360000000000000e+05,3.326720000000000000e+05,2.888560000000000000e+05,2.449320000000000000e+05,2.573000000000000000e+05,5.870058000000000466e+05,1.954440000000000000e+05,1.588840000000000000e+05,1.341800000000000000e+05,1.011560000000000000e+05,9.602400000000000000e+04,7.441200000000000000e+04,6.918800000000000000e+04,5.633500000000000000e+04,4.750300000000000000e+04,3.667000000000000000e+04,2.774600000000000000e+04,1.982900000000000000e+04,1.812600000000000000e+04,1.211500000000000000e+04,9.812000000000000000e+03,8.310000000000000000e+03,6.107000000000000000e+03,4.905000000000000000e+03,4.304000000000000000e+03,4.805000000000000000e+03,3.704000000000000000e+03,5.306000000000000000e+03,1.801000000000000000e+03,2.602000000000000000e+03,1.901000000000000000e+03,3.103000000000000000e+03,2.402000000000000000e+03,2.702000000000000000e+03,2.202000000000000000e+03,2.402000000000000000e+03,2.602000000000000000e+03,2.602000000000000000e+03,2.202000000000000000e+03,1.701000000000000000e+03,2.202000000000000000e+03,3.003000000000000000e+03,2.502000000000000000e+03,2.302000000000000000e+03,2.602000000000000000e+03,2.502000000000000000e+03,2.402000000000000000e+03,2.402000000000000000e+03,2.502000000000000000e+03,1.601000000000000000e+03,3.503000000000000000e+03,3.003000000000000000e+03,0.000000000000000000e+00,1.801000000000000000e+03,3.103000000000000000e+03,1.401000000000000000e+03,1.701000000000000000e+03,1.401000000000000000e+03,3.804000000000000000e+03,3.603000000000000000e+03,1.801000000000000000e+03,2.903000000000000000e+03,2.002000000000000000e+03,3.203000000000000000e+03,2.402000000000000000e+03,1.401000000000000000e+03,2.102000000000000000e+03,1.801000000000000000e+03,1.901000000000000000e+03,3.403000000000000000e+03,1.101000000000000000e+03,1.801000000000000000e+03,2.502000000000000000e+03,2.002000000000000000e+03,1.401000000000000000e+03,2.702000000000000000e+03,1.701000000000000000e+03,3.103000000000000000e+03,1.501000000000000000e+03,2.602000000000000000e+03,1.901000000000000000e+03,2.002000000000000000e+03,2.102000000000000000e+03,2.702000000000000000e+03,1.701000000000000000e+03,1.001000000000000000e+03,1.801000000000000000e+03,2.602000000000000000e+03,1.501000000000000000e+03,1.701000000000000000e+03,1.901000000000000000e+03,1.801000000000000000e+03,2.702000000000000000e+03,1.801000000000000000e+03,3.904000000000000000e+03,3.003000000000000000e+03,2.302000000000000000e+03,1.701000000000000000e+03,3.914847999999999884e+05,2.702000000000000000e+03,2.402000000000000000e+03,3.103000000000000000e+03,3.203000000000000000e+03,2.302000000000000000e+03,1.801000000000000000e+03,1.201000000000000000e+03,2.702000000000000000e+03,1.301000000000000000e+03,nan
4.795329999999999870e+01,7.108000000000000000e+03,7.809000000000000000e+03,1.441900000000000000e+04,1.271600000000000000e+04,1.231600000000000000e+04,1.572100000000000000e+04,1.762500000000000000e+04,2.925000000000000000e+04,2.053100000000000000e+04,2.323600000000000000e+04,4.720200000000000000e+04,2.273500000000000000e+04,2.744600000000000000e+04,2.854800000000000000e+04,2.814700000000000000e+04,3.225800000000000000e+04,2.935000000000000000e+04,1.119220000000000000e+05,3.717100000000000000e+04,4.038100000000000000e+04,4.038100000000000000e+04,4.339000000000000000e+04,6.497000000000000000e+04,5.061400000000000000e+04,4.539600000000000000e+04,4.720200000000000000e+04,5.232000000000000000e+04,5.934700000000000000e+04,5.543200000000000000e+04,7.471200000000000000e+04,6.738000000000000000e+04,7.029200000000000000e+04,7.551600000000000000e+04,7.391000000000000000e+04,7.451200000000000000e+04,8.124400000000000000e+04,8.556800000000000000e+04,7.290400000000000000e+04,7.802800000000000000e+04,8.647200000000000000e+04,8.798000000000000000e+04,9.310800000000000000e+04,1.058840000000000000e+05,1.051800000000000000e+05,1.143380000000000000e+05,1.249120000000000000e+05,1.191720000000000000e+05,1.020600000000000000e+05,1.037720000000000000e+05,1.212860000000000000e+05,1.897840000000000000e+05,1.498080000000000000e+05,1.459760000000000000e+05,1.785680000000000000e+05,1.940280000000000000e+05,1.811960000000000000e+05,2.347000000000000000e+05,3.199520000000000000e+05,2.549680000000000000e+05,2.902720000000000000e+05,2.202240000000000000e+05,2.595280000000000000e+05,3.000240000000000000e+05,2.282200000000000000e+05,3.940320000000000000e+05,2.472640000000000000e+05,2.308520000000000000e+05,3.481440000000000000e+05,2.589200000000000000e+05,2.036320000000000000e+05,2.488840000000000000e+05,2.858080000000000000e+05,1.927120000000000000e+05,2.410800000000000000e+05,2.669280000000000000e+05,2.513160000000000000e+05,2.969760000000000000e+05,2.708880000000000000e+05,3.521200000000000000e+05,2.637840000000000000e+05,3.268720000000000000e+05,4.338800000000000000e+05,4.111840000000000000e+05,4.423760000000000000e+05,4.829360000000000000e+05,4.905200000000000000e+05,6.016000000000000000e+05,5.394080000000000000e+05,6.222400000000000000e+05,4.839600000000000000e+05,5.763520000000000000e+05,5.462880000000000000e+05,6.228480000000000000e+05,6.093280000000000000e+05,7.198240000000000000e+05,4.865892000000000116e+05,6.634720000000000000e+05,6.644000000000000000e+05,8.014240000000000000e+05,1.233157800000000047e+06,8.837600000000000000e+05,9.566720000000000000e+05,7.437830999999999767e+05,8.025244000000000233e+05,7.018880000000000000e+05,1.166555500000000000e+06,1.354514100000000093e+06,9.304480000000000000e+05,9.937600000000000000e+05,1.096119500000000000e+06,8.944320000000000000e+05,1.663752899999999907e+06,1.444543899999999907e+06,1.496384000000000000e+06,1.139217000000000000e+06,1.867355399999999907e+06,1.722495300000000047e+06,1.515019000000000000e+06,1.914325800000000047e+06,1.310208000000000000e+06,1.002177800000000047e+06,1.256662500000000000e+06,1.487604300000000047e+06,1.632426300000000047e+06,2.466316500000000000e+06,1.949563300000000047e+06,1.385840800000000047e+06,2.141394799999999814e+06,2.266624000000000000e+06,1.522840899999999907e+06,2.806801500000000000e+06,2.000445500000000000e+06,1.867355399999999907e+06,2.521146799999999814e+06,2.838167299999999814e+06,1.922148500000000000e+06,3.327503799999999814e+06,2.180543299999999814e+06,2.239285500000000000e+06,2.020038399999999907e+06,3.053503500000000000e+06,2.407612299999999814e+06,2.309722500000000000e+06,2.399752299999999814e+06,2.470265500000000000e+06,2.243196500000000000e+06,2.450671799999999814e+06,2.438900799999999814e+06,2.869454799999999814e+06,2.720761000000000000e+06,2.489820299999999814e+06,2.481960299999999814e+06,2.947751799999999814e+06,2.227475500000000000e+06,2.877355000000000000e+06,2.709028299999999814e+06,2.654118500000000000e+06,2.615087500000000000e+06,1.914325800000000047e+06,2.063097800000000047e+06,1.863406300000000047e+06,2.063097800000000047e+06,2.012216500000000000e+06,2.184454299999999814e+06,1.980889899999999907e+06,2.642385799999999814e+06,2.587711000000000000e+06,2.008267399999999907e+06,2.517197799999999814e+06,2.654118500000000000e+06,2.301861500000000000e+06,2.497604000000000000e+06,1.841152000000000000e+06,1.762336000000000000e+06,1.616782500000000000e+06,1.764096000000000000e+06,1.565939399999999907e+06,1.889312000000000000e+06,2.055275899999999907e+06,1.736384000000000000e+06,1.626720000000000000e+06,2.106157299999999814e+06,1.622048000000000000e+06,1.504256000000000000e+06,1.815104000000000000e+06,1.890304000000000000e+06,1.466560000000000000e+06,1.782880000000000000e+06,1.663840000000000000e+06,1.869440000000000000e+06,1.614784000000000000e+06,1.750016000000000000e+06,1.639072000000000000e+06,1.853664000000000000e+06,1.680352000000000000e+06,1.351136000000000000e+06,1.515136000000000000e+06,1.577120000000000000e+06,1.849280000000000000e+06,1.381891600000000093e+06,2.008267399999999907e+06,1.910414800000000047e+06,1.656448000000000000e+06,1.785280000000000000e+06,1.726444300000000047e+06,1.628553500000000000e+06,1.475870500000000000e+06,1.935584000000000000e+06,2.258840299999999814e+06,1.699028600000000093e+06,1.580384000000000000e+06,1.772928000000000000e+06,1.659168000000000000e+06,1.699040000000000000e+06,1.902592899999999907e+06,1.670336000000000000e+06,1.598432000000000000e+06,1.602656000000000000e+06,1.820896000000000000e+06,1.558040300000000047e+06,1.870656000000000000e+06,1.714592000000000000e+06,1.534976000000000000e+06,1.691648000000000000e+06,1.723328000000000000e+06,1.598784000000000000e+06,1.722495300000000047e+06,2.059148800000000047e+06,1.980889899999999907e+06,2.164899500000000000e+06,3.229730500000000000e+06,1.549568000000000000e+06,1.807232000000000000e+06,2.207959000000000000e+06,1.775648000000000000e+06,1.590656000000000000e+06,2.489820299999999814e+06,1.730355300000000047e+06,1.513632000000000000e+06,2.341010000000000000e+06,1.633888000000000000e+06,1.768672000000000000e+06,1.697856000000000000e+06,1.516544000000000000e+06,1.481536000000000000e+06,2.078780600000000093e+06,1.807008000000000000e+06,2.043505000000000000e+06,1.755904000000000000e+06,1.736160000000000000e+06,1.638976000000000000e+06,1.636480000000000000e+06,1.769312000000000000e+06,1.426048000000000000e+06,1.980889899999999907e+06,1.600064000000000000e+06,1.726444300000000047e+06,1.592704000000000000e+06,1.474432000000000000e+06,1.349120000000000000e+06,1.466016000000000000e+06,1.629632000000000000e+06,1.464416000000000000e+06,1.530016000000000000e+06,1.440352000000000000e+06,1.758976000000000000e+06,1.949563300000000047e+06,2.000445500000000000e+06,1.485408000000000000e+06,1.714672399999999907e+06,1.730176000000000000e+06,1.626400000000000000e+06,1.804741300000000047e+06,1.671574800000000047e+06,1.565120000000000000e+06,1.471296000000000000e+06,1.401920000000000000e+06,1.578112000000000000e+06,1.793344000000000000e+06,1.568480000000000000e+06,1.351040000000000000e+06,1.580032000000000000e+06,1.673600000000000000e+06,1.551616000000000000e+06,1.910414800000000047e+06,1.396864000000000000e+06,1.582112000000000000e+06,1.360032000000000000e+06,1.420992000000000000e+06,1.472704000000000000e+06,1.519872000000000000e+06,1.697536000000000000e+06,1.478624000000000000e+06,1.693824000000000000e+06,1.619136000000000000e+06,1.598560000000000000e+06,3.754187000000000000e+06,1.691206800000000047e+06,1.579712000000000000e+06,1.434432000000000000e+06,1.655931000000000000e+06,1.092169399999999907e+06,1.587520000000000000e+06,1.332640000000000000e+06,1.171872000000000000e+06,1.331680000000000000e+06,1.209653000000000000e+06,1.749909899999999907e+06,1.288224000000000000e+06,1.214240000000000000e+06,1.161504000000000000e+06,1.352544000000000000e+06,1.226368000000000000e+06,1.385840800000000047e+06,1.473568000000000000e+06,1.435936000000000000e+06,1.337344000000000000e+06,1.596288000000000000e+06,1.481952000000000000e+06,1.433472000000000000e+06,1.377568000000000000e+06,1.408224000000000000e+06,1.671424000000000000e+06,1.883038300000000047e+06,1.460448000000000000e+06,1.511168000000000000e+06,1.448455800000000047e+06,1.123534100000000093e+06,1.424128000000000000e+06,1.626816000000000000e+06,1.549248000000000000e+06,1.649184000000000000e+06,1.314912000000000000e+06,1.576256000000000000e+06,1.417129300000000047e+06,1.957424300000000047e+06,1.714672399999999907e+06,1.310944000000000000e+06,1.466016000000000000e+06,1.476992000000000000e+06,1.531552000000000000e+06,1.205703899999999907e+06,1.092169399999999907e+06,1.542240000000000000e+06,1.745999000000000000e+06,1.723104000000000000e+06,1.508448000000000000e+06,1.450976000000000000e+06,1.517632000000000000e+06,1.638656000000000000e+06,1.488192000000000000e+06,1.531328000000000000e+06,1.271584000000000000e+06,1.439904000000000000e+06,1.489696000000000000e+06,1.329120000000000000e+06,1.824257800000000047e+06,1.542752000000000000e+06,1.513312000000000000e+06,1.794656000000000000e+06,1.324512000000000000e+06,1.641024000000000000e+06,1.957424300000000047e+06,1.785109300000000047e+06,1.492416000000000000e+06,1.561120000000000000e+06,1.471921500000000000e+06,1.816435899999999907e+06,1.413256399999999907e+06,1.393120000000000000e+06,1.612736000000000000e+06,1.798048000000000000e+06,2.055275899999999907e+06,2.231425500000000000e+06,2.040576000000000000e+06,2.258840299999999814e+06,2.521146799999999814e+06,1.644236399999999907e+06,2.137445799999999814e+06,1.875177300000000047e+06,2.141394799999999814e+06,1.808614000000000000e+06,1.812160000000000000e+06,1.561989399999999907e+06,1.671744000000000000e+06,1.471921500000000000e+06,2.172683299999999814e+06,1.832079600000000093e+06,1.896992000000000000e+06,1.577672300000000047e+06,2.035721300000000047e+06,1.452404899999999907e+06,1.663752899999999907e+06,1.487604300000000047e+06,1.624604500000000000e+06,2.168810500000000000e+06,1.976940800000000047e+06,1.969056000000000000e+06,1.354514100000000093e+06,1.834048000000000000e+06,1.933919500000000000e+06,1.389888000000000000e+06,1.362912000000000000e+06,1.320576000000000000e+06,1.193536000000000000e+06,1.260736000000000000e+06,1.346752000000000000e+06,1.427456000000000000e+06,1.824257800000000047e+06,1.618688000000000000e+06,1.525696000000000000e+06,2.035721300000000047e+06,1.483692399999999907e+06,1.949563300000000047e+06,1.609504000000000000e+06,1.607200000000000000e+06,1.718400000000000000e+06,1.537152000000000000e+06,1.527232000000000000e+06,2.047454000000000000e+06,1.782528000000000000e+06,2.266624000000000000e+06,1.362336000000000000e+06,1.604736000000000000e+06,1.581024000000000000e+06,1.568704000000000000e+06,1.498208000000000000e+06,1.734528000000000000e+06,1.724608000000000000e+06,1.467552000000000000e+06,1.659040000000000000e+06,1.603424000000000000e+06,1.115712300000000047e+06,1.664928000000000000e+06,1.471200000000000000e+06,2.020038399999999907e+06,1.718545100000000093e+06,1.663752899999999907e+06,2.016089300000000047e+06,1.701536000000000000e+06,1.920832000000000000e+06,1.457440000000000000e+06,1.735296000000000000e+06,1.485088000000000000e+06,1.387648000000000000e+06,1.304864000000000000e+06,1.501568000000000000e+06,1.799136000000000000e+06,1.449568000000000000e+06,1.593792000000000000e+06,1.295772800000000047e+06,1.371040000000000000e+06,1.373504000000000000e+06,1.576480000000000000e+06,1.517504000000000000e+06,1.391072000000000000e+06,1.358130399999999907e+06,1.906465800000000047e+06,1.591072000000000000e+06,1.430464000000000000e+06,1.585456000000000000e+06,1.379296000000000000e+06,1.650688000000000000e+06,1.798048000000000000e+06,1.323187500000000000e+06,1.713856000000000000e+06,1.260573399999999907e+06,1.933919500000000000e+06,1.632128000000000000e+06,1.548928000000000000e+06,1.565939399999999907e+06,2.168810500000000000e+06,1.658816000000000000e+06,1.484320000000000000e+06,1.859680000000000000e+06,1.539520000000000000e+06,1.657952000000000000e+06,1.808614000000000000e+06,1.568160000000000000e+06,1.382080000000000000e+06,1.773414600000000093e+06,1.370400000000000000e+06,1.685568000000000000e+06,1.250304000000000000e+06,1.413280000000000000e+06,1.459456000000000000e+06,1.385184000000000000e+06,1.497472000000000000e+06,1.348576000000000000e+06,1.508256000000000000e+06,1.937792300000000047e+06,1.825408000000000000e+06,1.402560000000000000e+06,1.510624000000000000e+06,1.755456000000000000e+06,1.941741399999999907e+06,1.554112000000000000e+06,1.478720000000000000e+06,1.621312000000000000e+06,1.824257800000000047e+06,1.358386899999999907e+06,1.605056000000000000e+06,1.511069899999999907e+06,1.107890399999999907e+06,1.561664000000000000e+06,1.473344000000000000e+06,1.738139000000000000e+06,1.421078300000000047e+06,1.346692300000000047e+06,1.878560000000000000e+06,2.360642000000000000e+06,1.561568000000000000e+06,1.695079500000000000e+06,1.929970500000000000e+06,1.836028800000000047e+06,1.619552000000000000e+06,1.594560000000000000e+06,1.454304000000000000e+06,1.645792000000000000e+06,1.654048000000000000e+06,1.710784000000000000e+06,1.291900000000000000e+06,1.551616000000000000e+06,1.476480000000000000e+06,1.615872000000000000e+06,2.380158500000000000e+06,2.200137000000000000e+06,1.765592800000000047e+06,1.550976000000000000e+06,1.926097600000000093e+06,1.521408000000000000e+06,1.969118899999999907e+06,1.539104000000000000e+06,1.634304000000000000e+06,1.362048000000000000e+06,1.530701899999999907e+06,1.255296000000000000e+06,1.156416000000000000e+06,1.157344000000000000e+06,1.440633000000000000e+06,1.196192000000000000e+06,1.283520000000000000e+06,1.338870399999999907e+06,1.324000000000000000e+06,1.742088000000000000e+06,1.363648000000000000e+06,1.804741300000000047e+06,1.230816000000000000e+06,1.961297000000000000e+06,1.598240000000000000e+06,1.495200000000000000e+06,1.629312000000000000e+06,1.633664000000000000e+06,1.667702000000000000e+06,1.937792300000000047e+06,2.043505000000000000e+06,1.663752899999999907e+06,1.820032000000000000e+06,1.487604300000000047e+06,2.070919600000000093e+06,1.598784000000000000e+06,1.372960000000000000e+06,1.574752000000000000e+06,1.555616000000000000e+06,1.453568000000000000e+06,1.433568000000000000e+06,1.430464000000000000e+06,1.452800000000000000e+06,1.374912000000000000e+06,1.211264000000000000e+06,1.745999000000000000e+06,1.114688000000000000e+06,1.282048000000000000e+06,1.093120000000000000e+06,1.049632000000000000e+06,1.232960000000000000e+06,1.247328000000000000e+06,9.128480000000000000e+05,1.179744000000000000e+06,1.125152000000000000e+06,1.256352000000000000e+06,1.233157800000000047e+06,1.290048000000000000e+06,1.345152000000000000e+06,1.202976000000000000e+06,1.303072000000000000e+06,1.957424300000000047e+06,1.453568000000000000e+06,1.337344000000000000e+06,1.702901399999999907e+06,1.433568000000000000e+06,1.531648000000000000e+06,1.330176000000000000e+06,1.354464000000000000e+06,1.509760000000000000e+06,1.481856000000000000e+06,1.541152000000000000e+06,1.435392000000000000e+06,1.389713500000000000e+06,1.487456000000000000e+06,1.522784000000000000e+06,1.730176000000000000e+06,1.323187500000000000e+06,1.446048000000000000e+06,1.535104000000000000e+06,1.480128000000000000e+06,1.315136000000000000e+06,1.417664000000000000e+06,1.312448000000000000e+06,1.384320000000000000e+06,1.284039000000000000e+06,1.253696000000000000e+06,1.439040000000000000e+06,1.681216000000000000e+06,1.542752000000000000e+06,1.474112000000000000e+06,1.685664000000000000e+06,2.063097800000000047e+06,1.485952000000000000e+06,1.433024000000000000e+06,1.564896000000000000e+06,1.514720000000000000e+06,1.693280000000000000e+06,1.269152000000000000e+06,1.368576000000000000e+06,1.792931300000000047e+06,1.468192000000000000e+06,1.359712000000000000e+06,1.308384000000000000e+06,1.755264000000000000e+06,1.812563100000000093e+06,1.527776000000000000e+06,1.569248000000000000e+06,1.656672000000000000e+06,1.781236500000000000e+06,1.607424000000000000e+06,1.647648000000000000e+06,1.562528000000000000e+06,1.437984000000000000e+06,1.830656000000000000e+06,1.350816000000000000e+06,1.355840000000000000e+06,2.063954000000000000e+06,1.457952000000000000e+06,1.318285800000000047e+06,1.386592000000000000e+06,1.336160000000000000e+06,1.177504000000000000e+06,1.281408000000000000e+06,1.096832000000000000e+06,1.646495800000000047e+06,1.141568000000000000e+06,1.297504000000000000e+06,1.413504000000000000e+06,1.205088000000000000e+06,1.155776000000000000e+06,1.311228000000000000e+06,1.236256000000000000e+06,1.088296600000000093e+06,1.366112000000000000e+06,1.580160000000000000e+06,1.013910599999999977e+06,1.375552000000000000e+06,1.240064000000000000e+06,1.372544000000000000e+06,1.068703800000000047e+06,1.294528000000000000e+06,1.132160000000000000e+06,1.163072000000000000e+06,1.424000000000000000e+06,1.348800000000000000e+06,1.292928000000000000e+06,1.243168000000000000e+06,1.272352000000000000e+06,1.812563100000000093e+06,1.851711600000000093e+06,2.145305799999999814e+06,2.372374799999999814e+06,2.098297299999999814e+06,1.525376000000000000e+06,1.495426100000000093e+06,1.503248000000000000e+06,1.499392000000000000e+06,1.910414800000000047e+06,1.713504000000000000e+06,1.150911800000000047e+06,1.509312000000000000e+06,1.668384000000000000e+06,1.221984000000000000e+06,2.117891000000000000e+06,1.002177800000000047e+06,1.532832000000000000e+06,1.399552000000000000e+06,1.210543500000000000e+06,1.799258500000000000e+06,1.900668600000000093e+06,1.345888000000000000e+06,1.388288000000000000e+06,1.392704000000000000e+06,1.343328000000000000e+06,1.430464000000000000e+06,1.179565800000000047e+06,1.266176000000000000e+06,1.661046600000000093e+06,1.395904000000000000e+06,1.239968000000000000e+06,1.337568000000000000e+06,1.436032000000000000e+06,1.264076300000000047e+06,1.364096000000000000e+06,1.559392000000000000e+06,1.209024000000000000e+06,1.914325800000000047e+06,1.455072000000000000e+06,1.456256000000000000e+06,1.401056000000000000e+06,1.504352000000000000e+06,1.231456000000000000e+06,1.473120000000000000e+06,1.409856000000000000e+06,1.475870500000000000e+06,1.426592000000000000e+06,1.243072000000000000e+06,1.424000000000000000e+06,1.379200000000000000e+06,1.184832000000000000e+06,1.526752800000000047e+06,1.146336000000000000e+06,1.577672300000000047e+06,1.665984000000000000e+06,1.219872000000000000e+06,1.130880000000000000e+06,1.249024000000000000e+06,1.250080000000000000e+06,1.467648000000000000e+06,1.464416000000000000e+06,1.392896000000000000e+06,1.299721899999999907e+06,1.444192000000000000e+06,1.534574600000000093e+06,1.390976000000000000e+06,1.443232000000000000e+06,1.354976000000000000e+06,1.362368000000000000e+06,1.452800000000000000e+06,1.350720000000000000e+06,1.258272000000000000e+06,1.290144000000000000e+06,1.211360000000000000e+06,1.391616000000000000e+06,1.239552000000000000e+06,1.153632000000000000e+06,1.213056000000000000e+06,1.083200000000000000e+06,1.118592000000000000e+06,1.287264000000000000e+06,1.375008000000000000e+06,1.380032000000000000e+06,1.034064000000000000e+06,1.283424000000000000e+06,1.160000000000000000e+06,1.137760000000000000e+06,1.276608000000000000e+06,1.029555300000000047e+06,1.171360000000000000e+06,1.456277800000000047e+06,1.232960000000000000e+06,1.168800000000000000e+06,1.144224000000000000e+06,1.081088000000000000e+06,1.060928000000000000e+06,1.163392000000000000e+06,1.144416000000000000e+06,1.213184000000000000e+06,1.182048000000000000e+06,1.503248000000000000e+06,1.259680000000000000e+06,1.257440000000000000e+06,1.149504000000000000e+06,1.149184000000000000e+06,1.421078300000000047e+06,1.141568000000000000e+06,1.207552000000000000e+06,1.211584000000000000e+06,1.060608000000000000e+06,1.168896000000000000e+06,1.139040000000000000e+06,1.069472000000000000e+06,1.216480000000000000e+06,1.105920000000000000e+06,1.196800000000000000e+06,1.308192000000000000e+06,1.363648000000000000e+06,1.126656000000000000e+06,1.344192000000000000e+06,1.245600000000000000e+06,1.118400000000000000e+06,1.085088000000000000e+06,1.366208800000000047e+06,1.194009300000000047e+06,1.109184000000000000e+06,1.335008000000000000e+06,1.082048000000000000e+06,9.774560000000000000e+05,1.230496000000000000e+06,1.238912000000000000e+06,1.345152000000000000e+06,1.418752000000000000e+06,1.098624000000000000e+06,1.491553399999999907e+06,1.256992000000000000e+06,1.181312000000000000e+06,1.157024000000000000e+06,1.206784000000000000e+06,1.167328000000000000e+06,1.083296000000000000e+06,1.402432000000000000e+06,1.706850500000000000e+06,9.160894000000000233e+05,1.173792000000000000e+06,1.101696000000000000e+06,9.772480000000000000e+05,1.238688000000000000e+06,1.136480000000000000e+06,1.080672000000000000e+06,1.217440000000000000e+06,1.129088000000000000e+06,1.224000000000000000e+06,1.232736000000000000e+06,1.194176000000000000e+06,1.163200000000000000e+06,1.282784000000000000e+06,1.587200000000000000e+06,1.390656000000000000e+06,1.468928000000000000e+06,1.293984000000000000e+06,1.386272000000000000e+06,1.456992000000000000e+06,1.233157800000000047e+06,1.650784000000000000e+06,1.419168000000000000e+06,1.534016000000000000e+06,1.491232000000000000e+06,1.543072000000000000e+06,1.777287500000000000e+06,1.470752000000000000e+06,1.649600000000000000e+06,1.536384000000000000e+06,1.423680000000000000e+06,1.635072000000000000e+06,1.914325800000000047e+06,1.596608000000000000e+06,1.623040000000000000e+06,1.824257800000000047e+06,1.769465500000000000e+06,1.467200000000000000e+06,1.325152000000000000e+06,1.404160000000000000e+06,1.322368000000000000e+06,1.429376000000000000e+06,1.376832000000000000e+06,1.266496000000000000e+06,1.329856000000000000e+06,1.589405000000000000e+06,1.196384000000000000e+06,1.437344000000000000e+06,1.301344000000000000e+06,1.292288000000000000e+06,1.294848000000000000e+06,1.295772800000000047e+06,1.336928000000000000e+06,1.281920000000000000e+06,1.248160000000000000e+06,1.190060100000000093e+06,1.196064000000000000e+06,1.250816000000000000e+06,1.149824000000000000e+06,1.276288000000000000e+06,1.227424000000000000e+06,1.250720000000000000e+06,1.352544000000000000e+06,1.080474800000000047e+06,1.879127300000000047e+06,1.683384899999999907e+06,1.773414600000000093e+06,1.526464000000000000e+06,1.593316000000000000e+06,1.487456000000000000e+06,3.413701000000000000e+06,1.480128000000000000e+06,1.492928000000000000e+06,1.572256000000000000e+06,1.413256399999999907e+06,1.781568000000000000e+06,1.676320000000000000e+06,1.194009300000000047e+06,1.474304000000000000e+06,1.295772800000000047e+06,1.468064000000000000e+06,1.611968000000000000e+06,1.665792000000000000e+06,1.519552000000000000e+06,1.544928000000000000e+06,1.757664000000000000e+06,1.503296000000000000e+06,1.525600000000000000e+06,1.154720000000000000e+06,1.323608100000000093e+06,1.252751500000000000e+06,1.250176000000000000e+06,1.290144000000000000e+06,9.528083000000000466e+05,1.082880000000000000e+06,1.109920000000000000e+06,1.675523899999999907e+06,1.021632000000000000e+06,1.150144000000000000e+06,1.214560000000000000e+06,1.207744000000000000e+06,1.227744000000000000e+06,1.561560000000000000e+06,1.190112000000000000e+06,1.563725300000000047e+06,1.081312000000000000e+06,1.085216000000000000e+06,1.490240000000000000e+06,1.272864000000000000e+06,9.948000000000000000e+05,1.403104000000000000e+06,1.178144000000000000e+06,8.056405999999999767e+05,1.343968000000000000e+06,1.053248000000000000e+06,1.089312000000000000e+06,1.057760000000000000e+06,1.020160000000000000e+06,1.139552000000000000e+06,1.243360000000000000e+06,1.223072000000000000e+06,1.113952000000000000e+06,1.083104000000000000e+06,1.085728000000000000e+06,1.021312000000000000e+06,2.934742500000000000e+06,1.122208000000000000e+06,9.193440000000000000e+05,1.129600000000000000e+06,1.195648000000000000e+06,1.186528000000000000e+06,1.065792000000000000e+06,9.828160000000000000e+05,1.006688000000000000e+06,1.157248000000000000e+06,1.064736000000000000e+06,9.458720000000000000e+05,9.742080000000000000e+05,1.096608000000000000e+06,1.170816000000000000e+06,1.001856000000000000e+06,1.160000000000000000e+06,1.269568000000000000e+06,1.111104000000000000e+06,1.103488000000000000e+06,1.192448000000000000e+06,1.303264000000000000e+06,1.198944000000000000e+06,1.201831100000000093e+06,6.968118000000000466e+05,1.028368000000000000e+06,1.094400000000000000e+06,8.932800000000000000e+05,1.015952000000000000e+06,8.755040000000000000e+05,1.095552000000000000e+06,1.380781399999999907e+06,9.721120000000000000e+05,8.811520000000000000e+05,1.484432500000000000e+06,9.547840000000000000e+05,1.178656000000000000e+06,1.084160000000000000e+06,1.257632000000000000e+06,1.259968000000000000e+06,1.026908500000000000e+06,1.366656000000000000e+06,1.395680000000000000e+06,1.453888000000000000e+06,1.457760000000000000e+06,1.519232000000000000e+06,1.545344000000000000e+06,1.648109100000000093e+06,1.555616000000000000e+06,1.428000000000000000e+06,1.279264000000000000e+06,1.437120000000000000e+06,1.631264000000000000e+06,1.589472000000000000e+06,1.403744000000000000e+06,1.785824000000000000e+06,1.984762600000000093e+06,1.623776000000000000e+06,1.410816000000000000e+06,1.669920000000000000e+06,1.416928000000000000e+06,1.554528000000000000e+06,1.910414800000000047e+06,1.976940800000000047e+06,1.750656000000000000e+06,1.394080000000000000e+06,1.442272000000000000e+06,1.389713500000000000e+06,1.738139000000000000e+06,1.100068500000000000e+06,1.189504000000000000e+06,1.926097600000000093e+06,1.839940600000000093e+06,1.565939399999999907e+06,1.501344000000000000e+06,1.511360000000000000e+06,1.248801500000000000e+06,1.933472000000000000e+06,1.541472000000000000e+06,1.587840000000000000e+06,1.973068000000000000e+06,1.565568000000000000e+06,1.663072000000000000e+06,1.792931300000000047e+06,1.511069899999999907e+06,1.957424300000000047e+06,1.937792300000000047e+06,1.926097600000000093e+06,1.581583100000000093e+06,1.314048000000000000e+06,2.027860300000000047e+06,2.767770500000000000e+06,2.027860300000000047e+06,1.327060300000000047e+06,4.474582000000000000e+06,1.710723300000000047e+06,1.996572800000000047e+06,2.575900000000000000e+06,1.945614300000000047e+06,2.051365000000000000e+06,2.215780799999999814e+06,2.231425500000000000e+06,2.094424399999999907e+06,1.910414800000000047e+06,1.933600000000000000e+06,2.262713000000000000e+06,2.399752299999999814e+06,1.493056000000000000e+06,1.589664000000000000e+06,1.592384000000000000e+06,1.448288000000000000e+06,1.551840000000000000e+06,1.347840000000000000e+06,1.635392000000000000e+06,1.577672300000000047e+06,9.951855999999999767e+05,1.089312000000000000e+06,8.577455999999999767e+05,1.370176000000000000e+06,1.113632000000000000e+06,1.448455800000000047e+06,9.770400000000000000e+05,9.106560000000000000e+05,1.001216000000000000e+06,1.528233899999999907e+06,1.305952000000000000e+06,1.147936000000000000e+06,1.056704000000000000e+06,1.407288000000000000e+06,1.032800000000000000e+06,1.193856000000000000e+06,1.034896000000000000e+06,1.117664000000000000e+06,1.111744000000000000e+06,9.780960000000000000e+05,1.076640000000000000e+06,1.558040300000000047e+06,1.040592000000000000e+06,1.029216000000000000e+06,1.149952000000000000e+06,1.369664000000000000e+06,1.090368000000000000e+06,1.174112000000000000e+06,1.046496000000000000e+06,1.169984000000000000e+06,1.143264000000000000e+06,1.082368000000000000e+06,9.799840000000000000e+05,1.170304000000000000e+06,1.130656000000000000e+06,1.577102899999999907e+06,1.056288000000000000e+06,1.170808500000000000e+06,1.130560000000000000e+06,1.096704000000000000e+06,1.066848000000000000e+06,1.210624000000000000e+06,1.377859000000000000e+06,1.218912000000000000e+06,1.191072000000000000e+06,1.106240000000000000e+06,1.259360000000000000e+06,1.357344000000000000e+06,1.227936000000000000e+06,1.507808000000000000e+06,1.285888000000000000e+06,1.149120000000000000e+06,1.161280000000000000e+06,1.167008000000000000e+06,1.366752000000000000e+06,1.376288000000000000e+06,1.808614000000000000e+06,1.423264000000000000e+06,1.710723300000000047e+06,1.535200000000000000e+06,1.286258300000000047e+06,1.274048000000000000e+06,1.208832000000000000e+06,1.285743000000000000e+06,1.359392000000000000e+06,1.295680000000000000e+06,1.566976000000000000e+06,1.421216000000000000e+06,1.503488000000000000e+06,1.526912000000000000e+06,1.594560000000000000e+06,1.581440000000000000e+06,1.585344000000000000e+06,1.589792000000000000e+06,1.520886600000000093e+06,1.790624000000000000e+06,1.784384000000000000e+06,2.411523299999999814e+06,1.976940800000000047e+06,1.840736000000000000e+06,1.995936000000000000e+06,2.006528000000000000e+06,1.918275800000000047e+06,2.101248000000000000e+06,2.047424000000000000e+06,1.742088000000000000e+06,1.863406300000000047e+06,1.916544000000000000e+06,1.995616000000000000e+06,2.052864000000000000e+06,1.889312000000000000e+06,1.773600000000000000e+06,1.752960000000000000e+06,1.857376000000000000e+06,1.632426300000000047e+06,1.867456000000000000e+06,1.825184000000000000e+06,1.720384000000000000e+06,1.920288000000000000e+06,1.765952000000000000e+06,1.557792000000000000e+06,1.937120000000000000e+06,1.538120600000000093e+06,1.555520000000000000e+06,1.748064000000000000e+06,1.604064000000000000e+06,1.577440000000000000e+06,1.433568000000000000e+06,1.638336000000000000e+06,1.664704000000000000e+06,1.693504000000000000e+06,1.435488000000000000e+06,1.562848000000000000e+06,1.344416000000000000e+06,1.501888000000000000e+06,1.395040000000000000e+06,1.402112000000000000e+06,1.354144000000000000e+06,1.383040000000000000e+06,1.440992000000000000e+06,1.138400000000000000e+06,9.921760000000000000e+05,9.854560000000000000e+05,9.408320000000000000e+05,8.701760000000000000e+05,8.096480000000000000e+05,7.219040000000000000e+05,6.838560000000000000e+05,6.019040000000000000e+05,5.553440000000000000e+05,4.811920000000000000e+05,4.822160000000000000e+05,4.433920000000000000e+05,4.462640000000000000e+05,3.761760000000000000e+05,3.432560000000000000e+05,3.060240000000000000e+05,2.501000000000000000e+05,2.554720000000000000e+05,2.363200000000000000e+05,1.835200000000000000e+05,1.735200000000000000e+05,1.245100000000000000e+05,1.235020000000000000e+05,1.048780000000000000e+05,7.993800000000000000e+04,7.049400000000000000e+04,4.880800000000000000e+04,4.399200000000000000e+04,3.446400000000000000e+04,2.734600000000000000e+04,2.183300000000000000e+04,1.962900000000000000e+04,1.662300000000000000e+04,1.151400000000000000e+04,9.511000000000000000e+03,8.910000000000000000e+03,5.606000000000000000e+03,5.906000000000000000e+03,3.804000000000000000e+03,3.303000000000000000e+03,3.603000000000000000e+03,3.603000000000000000e+03,2.202000000000000000e+03,3.003000000000000000e+03,1.601000000000000000e+03,3.303000000000000000e+03,2.903000000000000000e+03,2.202000000000000000e+03,3.303000000000000000e+03,3.403000000000000000e+03,2.502000000000000000e+03,1.901000000000000000e+03,2.402000000000000000e+03,2.802000000000000000e+03,2.002000000000000000e+03,2.602000000000000000e+03,1.801000000000000000e+03,2.002000000000000000e+03,2.302000000000000000e+03,3.603000000000000000e+03,3.003000000000000000e+03,2.302000000000000000e+03,1.801000000000000000e+03,3.103000000000000000e+03,2.502000000000000000e+03,3.953957999999999884e+05,1.901000000000000000e+03,2.302000000000000000e+03,2.903000000000000000e+03,1.701000000000000000e+03,3.804000000000000000e+03,2.702000000000000000e+03,4.905000000000000000e+03,3.804000000000000000e+03,2.903000000000000000e+03,2.802000000000000000e+03,2.702000000000000000e+03,2.302000000000000000e+03,3.503000000000000000e+03,2.302000000000000000e+03,3.003000000000000000e+03,2.102000000000000000e+03,2.903000000000000000e+03,1.701000000000000000e+03,1.701000000000000000e+03,2.202000000000000000e+03,1.532100000000000000e+04,3.103000000000000000e+03,2.502000000000000000e+03,1.801000000000000000e+03,2.903000000000000000e+03,2.802000000000000000e+03,1.601000000000000000e+03,2.502000000000000000e+03,1.601000000000000000e+03,1.701000000000000000e+03,2.402000000000000000e+03,2.102000000000000000e+03,2.102000000000000000e+03,2.402000000000000000e+03,2.602000000000000000e+03,2.602000000000000000e+03,2.502000000000000000e+03,2.602000000000000000e+03,1.901000000000000000e+03,1.001000000000000000e+03,1.801000000000000000e+03,2.502000000000000000e+03,2.903000000000000000e+03,2.102000000000000000e+03,2.302000000000000000e+03,3.103000000000000000e+03,2.202000000000000000e+03,2.402000000000000000e+03,2.002000000000000000e+03,1.801000000000000000e+03,2.302000000000000000e+03,2.302000000000000000e+03,1.801000000000000000e+03,2.802000000000000000e+03,2.002000000000000000e+03,nan
4.795409999999999684e+01,3.704000000000000000e+03,8.510000000000000000e+03,1.291700000000000000e+04,2.423800000000000000e+04,9.311000000000000000e+03,1.722400000000000000e+04,1.642300000000000000e+04,1.692400000000000000e+04,2.544100000000000000e+04,1.682300000000000000e+04,2.163300000000000000e+04,2.995200000000000000e+04,2.343700000000000000e+04,2.413800000000000000e+04,3.035300000000000000e+04,3.135500000000000000e+04,4.018000000000000000e+04,3.275900000000000000e+04,3.446400000000000000e+04,4.278800000000000000e+04,4.369100000000000000e+04,4.730300000000000000e+04,4.318900000000000000e+04,4.850700000000000000e+04,5.884500000000000000e+04,5.432700000000000000e+04,5.352400000000000000e+04,5.292200000000000000e+04,6.165600000000000000e+04,6.738000000000000000e+04,6.878600000000000000e+04,8.044000000000000000e+04,7.089600000000000000e+04,7.370800000000000000e+04,7.591800000000000000e+04,7.190000000000000000e+04,7.190000000000000000e+04,8.174800000000000000e+04,7.913400000000000000e+04,7.682200000000000000e+04,1.026640000000000000e+05,9.944400000000000000e+04,8.637200000000000000e+04,1.158500000000000000e+05,1.017580000000000000e+05,1.115200000000000000e+05,1.273300000000000000e+05,1.086020000000000000e+05,1.062860000000000000e+05,1.179640000000000000e+05,1.738240000000000000e+05,1.421440000000000000e+05,1.679680000000000000e+05,1.520240000000000000e+05,1.639320000000000000e+05,1.941280000000000000e+05,2.909840000000000000e+05,2.458440000000000000e+05,2.619640000000000000e+05,2.190080000000000000e+05,2.775840000000000000e+05,3.637360000000000000e+05,3.991360000000000000e+05,2.246760000000000000e+05,2.730160000000000000e+05,2.591240000000000000e+05,2.293320000000000000e+05,2.329800000000000000e+05,1.818000000000000000e+05,2.306480000000000000e+05,2.708880000000000000e+05,1.725120000000000000e+05,4.378720000000000000e+05,2.778880000000000000e+05,2.215400000000000000e+05,2.321680000000000000e+05,3.885200000000000000e+05,2.883440000000000000e+05,2.834720000000000000e+05,4.625440000000000000e+05,3.889882000000000116e+05,3.648560000000000000e+05,3.858640000000000000e+05,3.510000000000000000e+05,4.442160000000000000e+05,4.325520000000000000e+05,4.408400000000000000e+05,6.237920000000000000e+05,6.005600000000000000e+05,5.402240000000000000e+05,7.365280000000000000e+05,5.616160000000000000e+05,8.756000000000000000e+05,7.840320000000000000e+05,7.187840000000000000e+05,1.075224100000000093e+06,6.221280000000000000e+05,4.936375000000000000e+05,7.840320000000000000e+05,7.359603000000000466e+05,1.259258000000000000e+06,7.403680000000000000e+05,1.303594800000000047e+06,1.182238300000000047e+06,9.069920000000000000e+05,1.158733500000000000e+06,1.483692399999999907e+06,1.130016000000000000e+06,1.581583100000000093e+06,1.127407000000000000e+06,1.621504000000000000e+06,7.690560000000000000e+05,1.354514100000000093e+06,1.057009100000000093e+06,1.808614000000000000e+06,2.004394600000000093e+06,1.906465800000000047e+06,1.503248000000000000e+06,1.489184000000000000e+06,1.570976000000000000e+06,1.726444300000000047e+06,2.164899500000000000e+06,2.106157299999999814e+06,2.204048000000000000e+06,1.910414800000000047e+06,1.468048600000000093e+06,2.270574000000000000e+06,1.836028800000000047e+06,2.215780799999999814e+06,3.327503799999999814e+06,2.564088799999999814e+06,2.282345000000000000e+06,1.965246100000000093e+06,2.168810500000000000e+06,2.090475300000000047e+06,2.646375000000000000e+06,2.626742000000000000e+06,2.638475000000000000e+06,2.975206500000000000e+06,2.407612299999999814e+06,2.481960299999999814e+06,2.419307000000000000e+06,2.266624000000000000e+06,2.133534799999999814e+06,2.556346299999999814e+06,2.497604000000000000e+06,2.732415500000000000e+06,2.802969000000000000e+06,3.139622500000000000e+06,3.135789799999999814e+06,2.579732500000000000e+06,3.523285500000000000e+06,2.493693000000000000e+06,2.759870500000000000e+06,2.791158000000000000e+06,2.552435299999999814e+06,2.615087500000000000e+06,2.677740799999999814e+06,2.599443799999999814e+06,2.262713000000000000e+06,2.681573500000000000e+06,2.427168000000000000e+06,2.297988799999999814e+06,2.403663299999999814e+06,2.916464299999999814e+06,2.380158500000000000e+06,1.738139000000000000e+06,2.384107500000000000e+06,2.474176500000000000e+06,2.039632100000000093e+06,2.352820000000000000e+06,2.132992000000000000e+06,1.957424300000000047e+06,1.867355399999999907e+06,2.431117000000000000e+06,1.707872000000000000e+06,2.106157299999999814e+06,1.287950000000000000e+06,1.927424000000000000e+06,1.780480000000000000e+06,1.661344000000000000e+06,1.131356000000000000e+06,1.712224000000000000e+06,1.448455800000000047e+06,1.687257600000000093e+06,1.825952000000000000e+06,1.791712000000000000e+06,1.468192000000000000e+06,1.458720000000000000e+06,1.564256000000000000e+06,1.831648000000000000e+06,1.699040000000000000e+06,1.678400000000000000e+06,1.648640000000000000e+06,1.687200000000000000e+06,1.621856000000000000e+06,1.092169399999999907e+06,1.795328000000000000e+06,1.881184000000000000e+06,2.110030000000000000e+06,1.765728000000000000e+06,2.211831799999999814e+06,1.682304000000000000e+06,1.824257800000000047e+06,2.184454299999999814e+06,2.027860300000000047e+06,2.027860300000000047e+06,1.705568000000000000e+06,1.610016000000000000e+06,2.180543299999999814e+06,1.862752000000000000e+06,1.661536000000000000e+06,1.741824000000000000e+06,1.588384000000000000e+06,1.822656000000000000e+06,1.644236399999999907e+06,1.397535399999999907e+06,1.841280000000000000e+06,1.906976000000000000e+06,2.227475500000000000e+06,1.727552000000000000e+06,1.675872000000000000e+06,1.459904000000000000e+06,2.121536000000000000e+06,1.782752000000000000e+06,1.713856000000000000e+06,2.063097800000000047e+06,1.531968000000000000e+06,1.765504000000000000e+06,1.629440000000000000e+06,1.980889899999999907e+06,1.590208000000000000e+06,1.421078300000000047e+06,1.700032000000000000e+06,1.295772800000000047e+06,1.815008000000000000e+06,1.988711800000000047e+06,2.055275899999999907e+06,1.853440000000000000e+06,1.468048600000000093e+06,1.464099500000000000e+06,1.511069899999999907e+06,1.438720000000000000e+06,1.603648000000000000e+06,1.694912000000000000e+06,1.649056000000000000e+06,1.452404899999999907e+06,1.389713500000000000e+06,1.804160000000000000e+06,1.535328000000000000e+06,1.586752000000000000e+06,1.548256000000000000e+06,1.878752000000000000e+06,1.663392000000000000e+06,1.464512000000000000e+06,1.474208000000000000e+06,1.839940600000000093e+06,1.245088000000000000e+06,1.538976000000000000e+06,1.516544000000000000e+06,1.500064000000000000e+06,1.360224000000000000e+06,1.505984000000000000e+06,1.429152000000000000e+06,1.663936000000000000e+06,1.582976000000000000e+06,1.616960000000000000e+06,1.776544000000000000e+06,1.470880000000000000e+06,2.149178500000000000e+06,1.928096000000000000e+06,1.439360000000000000e+06,1.918275800000000047e+06,1.926097600000000093e+06,1.765824000000000000e+06,1.528512000000000000e+06,1.369536000000000000e+06,1.784288000000000000e+06,1.673184000000000000e+06,1.417568000000000000e+06,2.814701799999999814e+06,1.385840800000000047e+06,1.516640000000000000e+06,1.543936000000000000e+06,1.571168000000000000e+06,1.433152000000000000e+06,1.416704000000000000e+06,1.370304000000000000e+06,1.705152000000000000e+06,1.619904000000000000e+06,1.510944000000000000e+06,1.353600000000000000e+06,1.401056000000000000e+06,1.588064000000000000e+06,1.272032000000000000e+06,1.477536000000000000e+06,1.745999000000000000e+06,1.851711600000000093e+06,1.456873000000000000e+06,1.516640000000000000e+06,1.449248000000000000e+06,1.863406300000000047e+06,1.260573399999999907e+06,1.228384000000000000e+06,1.222528000000000000e+06,1.427648000000000000e+06,1.722495300000000047e+06,1.706560000000000000e+06,9.918973000000000466e+05,1.325920000000000000e+06,1.346208000000000000e+06,1.554528000000000000e+06,1.033504400000000023e+06,1.699028600000000093e+06,1.472608000000000000e+06,1.414688000000000000e+06,1.407488000000000000e+06,1.281824000000000000e+06,1.360224000000000000e+06,1.380352000000000000e+06,1.315365600000000093e+06,1.431840000000000000e+06,9.669401999999999534e+05,1.544384000000000000e+06,1.472064000000000000e+06,1.619415000000000000e+06,1.745999000000000000e+06,1.699028600000000093e+06,1.523776000000000000e+06,1.601792000000000000e+06,1.405760000000000000e+06,1.017860599999999977e+06,1.517184000000000000e+06,1.347840000000000000e+06,1.530701899999999907e+06,1.576480000000000000e+06,1.506304000000000000e+06,1.473664000000000000e+06,1.642336000000000000e+06,9.899305000000000000e+05,1.397728000000000000e+06,1.397535399999999907e+06,1.832079600000000093e+06,1.534880000000000000e+06,1.953436000000000000e+06,1.361504000000000000e+06,1.471936000000000000e+06,1.443008000000000000e+06,1.620731600000000093e+06,1.392896000000000000e+06,1.424128000000000000e+06,1.495744000000000000e+06,1.530701899999999907e+06,1.607328000000000000e+06,1.523648000000000000e+06,1.444543899999999907e+06,1.353504000000000000e+06,1.756576000000000000e+06,1.432773000000000000e+06,1.450112000000000000e+06,1.550112000000000000e+06,1.409728000000000000e+06,1.519136000000000000e+06,1.700768000000000000e+06,1.213564899999999907e+06,1.546345600000000093e+06,1.847762500000000000e+06,1.243584000000000000e+06,2.020038399999999907e+06,1.630176000000000000e+06,1.620960000000000000e+06,1.500928000000000000e+06,1.380672000000000000e+06,1.655931000000000000e+06,1.595520000000000000e+06,2.446760799999999814e+06,1.980889899999999907e+06,2.168810500000000000e+06,2.454544500000000000e+06,2.505503000000000000e+06,2.219691799999999814e+06,2.352820000000000000e+06,1.891392000000000000e+06,2.168810500000000000e+06,1.475870500000000000e+06,2.227475500000000000e+06,1.941408000000000000e+06,2.227475500000000000e+06,1.899168000000000000e+06,2.215780799999999814e+06,1.401484500000000000e+06,2.051365000000000000e+06,2.231425500000000000e+06,2.012216500000000000e+06,2.157039500000000000e+06,2.200137000000000000e+06,2.372374799999999814e+06,1.596160000000000000e+06,2.141394799999999814e+06,1.361408000000000000e+06,1.961297000000000000e+06,1.252751500000000000e+06,1.634752000000000000e+06,1.475808000000000000e+06,1.491553399999999907e+06,1.337440000000000000e+06,1.142304000000000000e+06,1.553792000000000000e+06,1.648640000000000000e+06,1.585248000000000000e+06,1.706432000000000000e+06,1.415840000000000000e+06,1.816435899999999907e+06,1.748704000000000000e+06,1.433344000000000000e+06,1.818720000000000000e+06,1.550208000000000000e+06,1.744672000000000000e+06,1.562848000000000000e+06,1.773472000000000000e+06,1.575616000000000000e+06,1.413256399999999907e+06,1.992584500000000000e+06,1.593792000000000000e+06,1.754272000000000000e+06,1.742592000000000000e+06,1.707968000000000000e+06,1.465504000000000000e+06,1.639392000000000000e+06,1.547744000000000000e+06,1.619680000000000000e+06,1.733344000000000000e+06,1.769465500000000000e+06,1.879520000000000000e+06,1.926560000000000000e+06,1.542396500000000000e+06,2.481960299999999814e+06,1.961297000000000000e+06,1.491008000000000000e+06,1.717664000000000000e+06,1.526752800000000047e+06,1.860448000000000000e+06,1.726368000000000000e+06,1.491104000000000000e+06,1.709600000000000000e+06,1.493792000000000000e+06,1.571392000000000000e+06,1.749376000000000000e+06,1.420160000000000000e+06,1.450752000000000000e+06,1.863406300000000047e+06,1.520544000000000000e+06,1.561568000000000000e+06,1.326112000000000000e+06,1.334560000000000000e+06,1.264128000000000000e+06,1.853485800000000047e+06,1.419616000000000000e+06,1.365792000000000000e+06,1.352320000000000000e+06,1.949563300000000047e+06,1.566528000000000000e+06,1.499296000000000000e+06,1.522464000000000000e+06,1.973068000000000000e+06,1.735520000000000000e+06,2.278434000000000000e+06,1.733440000000000000e+06,1.625728000000000000e+06,1.772288000000000000e+06,2.035721300000000047e+06,2.047454000000000000e+06,1.624604500000000000e+06,1.541888000000000000e+06,1.440633000000000000e+06,1.793792000000000000e+06,2.286217799999999814e+06,1.922148500000000000e+06,1.590880000000000000e+06,1.510400000000000000e+06,1.454624000000000000e+06,1.434656000000000000e+06,1.398144000000000000e+06,1.274784000000000000e+06,1.404800000000000000e+06,1.433344000000000000e+06,1.321632000000000000e+06,1.325792000000000000e+06,1.589792000000000000e+06,1.661536000000000000e+06,1.560480000000000000e+06,1.534240000000000000e+06,1.347488000000000000e+06,1.808614000000000000e+06,1.507712000000000000e+06,1.240979600000000093e+06,1.370176000000000000e+06,1.656128000000000000e+06,1.487604300000000047e+06,1.710723300000000047e+06,1.792931300000000047e+06,1.270752000000000000e+06,1.804741300000000047e+06,1.965246100000000093e+06,1.240979600000000093e+06,1.677408000000000000e+06,1.403424000000000000e+06,2.051365000000000000e+06,2.153166799999999814e+06,1.726464000000000000e+06,1.796880300000000047e+06,1.691206800000000047e+06,2.192277000000000000e+06,2.094424399999999907e+06,1.875177300000000047e+06,1.592800000000000000e+06,1.892256000000000000e+06,1.513952000000000000e+06,1.526144000000000000e+06,1.742496000000000000e+06,1.615552000000000000e+06,2.047454000000000000e+06,1.792931300000000047e+06,1.742088000000000000e+06,1.962752000000000000e+06,2.078780600000000093e+06,1.544160000000000000e+06,2.548562500000000000e+06,1.725280000000000000e+06,2.121802000000000000e+06,1.480032000000000000e+06,1.364288000000000000e+06,1.291900000000000000e+06,1.544704000000000000e+06,1.363008000000000000e+06,1.558040300000000047e+06,1.166048000000000000e+06,1.253792000000000000e+06,1.087936000000000000e+06,1.007424000000000000e+06,1.117536000000000000e+06,1.206272000000000000e+06,1.667702000000000000e+06,1.267328000000000000e+06,1.319072000000000000e+06,1.272306300000000047e+06,1.593024000000000000e+06,1.392352000000000000e+06,1.406400000000000000e+06,1.443680000000000000e+06,1.497344000000000000e+06,1.568704000000000000e+06,1.736704000000000000e+06,2.129662000000000000e+06,2.031733000000000000e+06,1.524640000000000000e+06,2.129662000000000000e+06,1.534784000000000000e+06,2.063097800000000047e+06,1.749792000000000000e+06,1.680224000000000000e+06,1.493792000000000000e+06,1.847296000000000000e+06,1.553344000000000000e+06,1.322176000000000000e+06,1.434112000000000000e+06,1.351456000000000000e+06,1.458176000000000000e+06,1.428900100000000093e+06,1.323776000000000000e+06,1.289824000000000000e+06,1.201056000000000000e+06,9.630293000000000466e+05,1.199264000000000000e+06,1.270752000000000000e+06,1.132480000000000000e+06,1.129824000000000000e+06,1.099904000000000000e+06,1.062528000000000000e+06,1.121472000000000000e+06,1.219136000000000000e+06,1.565939399999999907e+06,1.225504000000000000e+06,1.332864000000000000e+06,1.229344000000000000e+06,1.530701899999999907e+06,1.346528000000000000e+06,1.298048000000000000e+06,1.507584000000000000e+06,1.777287500000000000e+06,1.420800000000000000e+06,1.533152000000000000e+06,1.398144000000000000e+06,1.681856000000000000e+06,1.644608000000000000e+06,1.611872000000000000e+06,1.445280000000000000e+06,1.599520000000000000e+06,1.706850500000000000e+06,1.578432000000000000e+06,1.583616000000000000e+06,1.570976000000000000e+06,1.914325800000000047e+06,1.597248000000000000e+06,1.291648000000000000e+06,1.632576000000000000e+06,1.413256399999999907e+06,1.447552000000000000e+06,1.286848000000000000e+06,1.388928000000000000e+06,1.695079500000000000e+06,1.319616000000000000e+06,1.329440000000000000e+06,1.512352000000000000e+06,1.360544000000000000e+06,1.229208600000000093e+06,1.386144000000000000e+06,1.273184000000000000e+06,1.566208000000000000e+06,1.416512000000000000e+06,1.515264000000000000e+06,1.433344000000000000e+06,1.625728000000000000e+06,1.505344000000000000e+06,1.448064000000000000e+06,1.347936000000000000e+06,1.375552000000000000e+06,1.312032000000000000e+06,1.542112000000000000e+06,1.505216000000000000e+06,1.431104000000000000e+06,1.396320000000000000e+06,1.353376000000000000e+06,1.467968000000000000e+06,1.225335899999999907e+06,1.407712000000000000e+06,1.428832000000000000e+06,1.552800000000000000e+06,1.629984000000000000e+06,1.337248000000000000e+06,1.260215800000000047e+06,1.613824000000000000e+06,1.225724500000000000e+06,1.275328000000000000e+06,1.946402399999999907e+06,1.322816000000000000e+06,1.729632000000000000e+06,1.109265800000000047e+06,1.195328000000000000e+06,1.288320000000000000e+06,1.265088000000000000e+06,1.279584000000000000e+06,1.237408000000000000e+06,1.230080000000000000e+06,1.210080000000000000e+06,1.217856000000000000e+06,1.770988500000000000e+06,1.453760000000000000e+06,1.663752899999999907e+06,1.283520000000000000e+06,1.503616000000000000e+06,1.730355300000000047e+06,1.271808000000000000e+06,1.252224000000000000e+06,1.269792000000000000e+06,1.456277800000000047e+06,1.242752000000000000e+06,1.348256000000000000e+06,1.194592000000000000e+06,1.360352000000000000e+06,1.347712000000000000e+06,9.238425999999999767e+05,1.526240000000000000e+06,1.357888000000000000e+06,1.785109300000000047e+06,1.597226899999999907e+06,1.734266100000000093e+06,1.248801500000000000e+06,1.323872000000000000e+06,1.751424000000000000e+06,1.863406300000000047e+06,2.164899500000000000e+06,1.431200000000000000e+06,1.608960800000000047e+06,1.485088000000000000e+06,1.914325800000000047e+06,1.538016000000000000e+06,1.515264000000000000e+06,1.454624000000000000e+06,1.796880300000000047e+06,1.812563100000000093e+06,1.460226800000000047e+06,1.273184000000000000e+06,1.752125399999999907e+06,1.717477500000000000e+06,1.338528000000000000e+06,1.241568000000000000e+06,1.423360000000000000e+06,1.432704000000000000e+06,1.087102300000000047e+06,1.419072000000000000e+06,1.370903600000000093e+06,1.466016000000000000e+06,1.473888000000000000e+06,1.365376000000000000e+06,1.470432000000000000e+06,1.208288000000000000e+06,1.370080000000000000e+06,1.900176000000000000e+06,1.397408000000000000e+06,1.318752000000000000e+06,1.550528000000000000e+06,1.379200000000000000e+06,1.384128000000000000e+06,1.480992000000000000e+06,1.343552000000000000e+06,1.465600000000000000e+06,1.261696000000000000e+06,1.189824000000000000e+06,1.107890399999999907e+06,1.695079500000000000e+06,1.501120000000000000e+06,1.382080000000000000e+06,1.407264000000000000e+06,1.155552000000000000e+06,1.268512000000000000e+06,1.214240000000000000e+06,1.047552000000000000e+06,1.155968000000000000e+06,1.361856000000000000e+06,1.348352000000000000e+06,1.233280000000000000e+06,1.357248000000000000e+06,1.195968000000000000e+06,1.200960000000000000e+06,1.224224000000000000e+06,1.481728000000000000e+06,1.851711600000000093e+06,1.548256000000000000e+06,1.781236500000000000e+06,1.389696000000000000e+06,1.473440000000000000e+06,1.458720000000000000e+06,1.421856000000000000e+06,1.546880000000000000e+06,1.454848000000000000e+06,1.433248000000000000e+06,1.417792000000000000e+06,1.336928000000000000e+06,1.527424000000000000e+06,1.360224000000000000e+06,1.034592000000000000e+06,8.964650999999999767e+05,1.263808000000000000e+06,1.204896000000000000e+06,1.162560000000000000e+06,1.084576000000000000e+06,1.163072000000000000e+06,1.191712000000000000e+06,1.322496000000000000e+06,1.224000000000000000e+06,1.288128000000000000e+06,1.274912000000000000e+06,1.444543899999999907e+06,1.066720000000000000e+06,1.103072000000000000e+06,1.059040000000000000e+06,1.115424000000000000e+06,1.299648000000000000e+06,1.193856000000000000e+06,1.085216000000000000e+06,1.247744000000000000e+06,1.201184000000000000e+06,1.092480000000000000e+06,1.181728000000000000e+06,1.118272000000000000e+06,1.162112000000000000e+06,1.065472000000000000e+06,1.119872000000000000e+06,9.844000000000000000e+05,1.053440000000000000e+06,1.269472000000000000e+06,8.886433000000000466e+05,1.182496000000000000e+06,1.271904000000000000e+06,1.135744000000000000e+06,1.183968000000000000e+06,1.151936000000000000e+06,1.134464000000000000e+06,1.141568000000000000e+06,1.381440000000000000e+06,1.136480000000000000e+06,1.188544000000000000e+06,1.246144000000000000e+06,1.329664000000000000e+06,1.287040000000000000e+06,1.285664000000000000e+06,1.077280000000000000e+06,1.083712000000000000e+06,1.174416399999999907e+06,1.278528000000000000e+06,1.082464000000000000e+06,1.270432000000000000e+06,1.086272000000000000e+06,1.249664000000000000e+06,9.461760000000000000e+05,1.090176000000000000e+06,1.009999599999999977e+06,1.204352000000000000e+06,1.295808000000000000e+06,1.292384000000000000e+06,1.012688000000000000e+06,1.042480000000000000e+06,1.264446300000000047e+06,1.241792000000000000e+06,1.239872000000000000e+06,1.208288000000000000e+06,9.712640000000000000e+05,1.691606300000000047e+06,1.080768000000000000e+06,1.132672000000000000e+06,1.285664000000000000e+06,1.217728000000000000e+06,1.280032000000000000e+06,1.137344000000000000e+06,1.264128000000000000e+06,1.164128000000000000e+06,1.180672000000000000e+06,1.309152000000000000e+06,1.321632000000000000e+06,1.235712000000000000e+06,1.229664000000000000e+06,1.181632000000000000e+06,1.367520000000000000e+06,1.386144000000000000e+06,1.256576000000000000e+06,1.339808000000000000e+06,1.704608000000000000e+06,1.699028600000000093e+06,1.555296000000000000e+06,1.667840000000000000e+06,1.363136000000000000e+06,1.619680000000000000e+06,1.772288000000000000e+06,1.666112000000000000e+06,1.563936000000000000e+06,1.874496000000000000e+06,1.425504000000000000e+06,1.529824000000000000e+06,1.498656000000000000e+06,1.564480000000000000e+06,1.534574600000000093e+06,1.453344000000000000e+06,1.581792000000000000e+06,1.902592899999999907e+06,1.237030500000000000e+06,1.373728000000000000e+06,1.406400000000000000e+06,1.391712000000000000e+06,1.310752000000000000e+06,1.166880000000000000e+06,1.470656000000000000e+06,1.229120000000000000e+06,1.341312000000000000e+06,1.336800000000000000e+06,1.193408000000000000e+06,1.344512000000000000e+06,1.678816000000000000e+06,1.206048000000000000e+06,1.702901399999999907e+06,1.299200000000000000e+06,1.323776000000000000e+06,1.260096000000000000e+06,1.628553500000000000e+06,1.138912000000000000e+06,1.238592000000000000e+06,1.067776000000000000e+06,1.320992000000000000e+06,1.243264000000000000e+06,1.324512000000000000e+06,1.235392000000000000e+06,1.745999000000000000e+06,1.306464000000000000e+06,1.351776000000000000e+06,1.356608000000000000e+06,1.383488000000000000e+06,1.518592000000000000e+06,1.659584000000000000e+06,2.016089300000000047e+06,1.466368000000000000e+06,1.691008000000000000e+06,1.566976000000000000e+06,1.765592800000000047e+06,1.504800000000000000e+06,1.376192000000000000e+06,2.368463799999999814e+06,1.724832000000000000e+06,2.223564500000000000e+06,1.511069899999999907e+06,1.515264000000000000e+06,1.341184000000000000e+06,1.217514000000000000e+06,1.479488000000000000e+06,1.404576000000000000e+06,1.376416000000000000e+06,1.335840000000000000e+06,1.537056000000000000e+06,1.682380899999999907e+06,1.675523899999999907e+06,1.183136000000000000e+06,1.157344000000000000e+06,1.718266000000000000e+06,1.394944000000000000e+06,1.158208000000000000e+06,1.199264000000000000e+06,1.221792000000000000e+06,1.072320000000000000e+06,1.029771900000000023e+06,9.575815999999999767e+05,1.335968000000000000e+06,1.347936000000000000e+06,1.161920000000000000e+06,1.089440000000000000e+06,1.104864000000000000e+06,1.106240000000000000e+06,9.567840000000000000e+05,1.044272000000000000e+06,1.034800000000000000e+06,1.012160000000000000e+06,9.837600000000000000e+05,1.407840000000000000e+06,1.202240000000000000e+06,9.892320000000000000e+05,9.986880000000000000e+05,1.016576000000000000e+06,1.131520000000000000e+06,1.099040000000000000e+06,1.097664000000000000e+06,1.102848000000000000e+06,1.012688000000000000e+06,1.051424000000000000e+06,1.021008000000000000e+06,1.225280000000000000e+06,1.592841300000000047e+06,1.223808000000000000e+06,1.036896000000000000e+06,1.095648000000000000e+06,1.100068500000000000e+06,1.222528000000000000e+06,1.068096000000000000e+06,9.151520000000000000e+05,1.121664000000000000e+06,1.229216000000000000e+06,1.201600000000000000e+06,1.019216000000000000e+06,1.166368000000000000e+06,1.063552000000000000e+06,1.129728000000000000e+06,1.085088000000000000e+06,1.323232000000000000e+06,9.234748000000000466e+05,8.831518000000000466e+05,1.026160000000000000e+06,1.172512000000000000e+06,1.172512000000000000e+06,1.142624000000000000e+06,1.471921500000000000e+06,1.468048600000000093e+06,1.298048000000000000e+06,1.183232000000000000e+06,9.958560000000000000e+05,1.031216000000000000e+06,9.796640000000000000e+05,1.180256000000000000e+06,1.005744000000000000e+06,9.778880000000000000e+05,1.039536000000000000e+06,1.322132100000000093e+06,1.107488000000000000e+06,1.086784000000000000e+06,9.916480000000000000e+05,1.152896000000000000e+06,1.217856000000000000e+06,1.659857000000000000e+06,1.469568000000000000e+06,1.486464000000000000e+06,1.375008000000000000e+06,1.374272000000000000e+06,1.211360000000000000e+06,1.154860800000000047e+06,1.238784000000000000e+06,1.388192000000000000e+06,1.465824000000000000e+06,1.334016000000000000e+06,1.560800000000000000e+06,1.335517800000000047e+06,1.830112000000000000e+06,1.194176000000000000e+06,1.428900100000000093e+06,1.698624000000000000e+06,1.457312000000000000e+06,1.530016000000000000e+06,1.765408000000000000e+06,1.679136000000000000e+06,1.586848000000000000e+06,1.800792100000000093e+06,1.678048000000000000e+06,1.471520000000000000e+06,1.520736000000000000e+06,1.592064000000000000e+06,1.558040300000000047e+06,1.953436000000000000e+06,1.702901399999999907e+06,1.233792000000000000e+06,1.298880000000000000e+06,1.859533500000000000e+06,1.804741300000000047e+06,2.262713000000000000e+06,2.403663299999999814e+06,1.824257800000000047e+06,1.551936000000000000e+06,1.520736000000000000e+06,1.273728000000000000e+06,1.683384899999999907e+06,1.507197100000000093e+06,1.765280000000000000e+06,1.417888000000000000e+06,1.816435899999999907e+06,1.178365500000000000e+06,1.620731600000000093e+06,1.311416500000000000e+06,1.812563100000000093e+06,1.098528000000000000e+06,1.753782800000000047e+06,1.722495300000000047e+06,1.812563100000000093e+06,2.008267399999999907e+06,1.886949100000000093e+06,2.928197000000000000e+06,1.992584500000000000e+06,1.753782800000000047e+06,1.843889800000000047e+06,1.792931300000000047e+06,1.980889899999999907e+06,2.290128799999999814e+06,1.824257800000000047e+06,1.561248000000000000e+06,1.319238500000000000e+06,1.578208000000000000e+06,1.781236500000000000e+06,1.375008000000000000e+06,1.496704000000000000e+06,1.726912000000000000e+06,1.709152000000000000e+06,1.259552000000000000e+06,1.408992000000000000e+06,1.335648000000000000e+06,1.573761300000000047e+06,1.613686000000000000e+06,1.170176000000000000e+06,1.417674500000000000e+06,1.234432000000000000e+06,1.133216000000000000e+06,1.315365600000000093e+06,1.022368000000000000e+06,1.193536000000000000e+06,1.168576000000000000e+06,1.087008000000000000e+06,1.108448000000000000e+06,1.047344000000000000e+06,1.205536000000000000e+06,1.337248000000000000e+06,1.157568000000000000e+06,1.244852399999999907e+06,1.201696000000000000e+06,1.188544000000000000e+06,1.075072000000000000e+06,1.031424000000000000e+06,1.112480000000000000e+06,9.747360000000000000e+05,9.916480000000000000e+05,1.056064000000000000e+06,1.041856000000000000e+06,1.088800000000000000e+06,1.133408000000000000e+06,1.033328000000000000e+06,1.074976000000000000e+06,1.219648000000000000e+06,1.086272000000000000e+06,1.032896000000000000e+06,1.171872000000000000e+06,1.080032000000000000e+06,9.947040000000000000e+05,1.230304000000000000e+06,1.056288000000000000e+06,1.487249600000000093e+06,1.046176000000000000e+06,1.207744000000000000e+06,1.241664000000000000e+06,1.108992000000000000e+06,1.275552000000000000e+06,1.150368000000000000e+06,1.431328000000000000e+06,1.148352000000000000e+06,1.266176000000000000e+06,1.283008000000000000e+06,1.315232000000000000e+06,9.799583000000000466e+05,1.498656000000000000e+06,1.773760000000000000e+06,1.336064000000000000e+06,1.159584000000000000e+06,1.201831100000000093e+06,1.288000000000000000e+06,1.824257800000000047e+06,1.749248000000000000e+06,1.354514100000000093e+06,1.545568000000000000e+06,1.749609800000000047e+06,1.548384000000000000e+06,1.456032000000000000e+06,1.922670800000000047e+06,1.272032000000000000e+06,1.398784000000000000e+06,1.466016000000000000e+06,1.350496000000000000e+06,1.485952000000000000e+06,1.311488000000000000e+06,1.475296000000000000e+06,1.460869100000000093e+06,1.757120000000000000e+06,1.638208000000000000e+06,2.225330500000000000e+06,1.522784000000000000e+06,1.604288000000000000e+06,1.907872000000000000e+06,2.168810500000000000e+06,2.120192000000000000e+06,2.081408000000000000e+06,1.841504000000000000e+06,2.184454299999999814e+06,1.928864000000000000e+06,1.957424300000000047e+06,2.466316500000000000e+06,2.250980299999999814e+06,1.679396600000000093e+06,1.987776000000000000e+06,2.049536000000000000e+06,2.223232000000000000e+06,1.338870399999999907e+06,1.904032000000000000e+06,1.901280000000000000e+06,2.070919600000000093e+06,1.856288000000000000e+06,1.782528000000000000e+06,1.845760000000000000e+06,1.746976000000000000e+06,1.716032000000000000e+06,1.664704000000000000e+06,1.975104000000000000e+06,2.022789899999999907e+06,1.693824000000000000e+06,1.706432000000000000e+06,1.472480000000000000e+06,1.483680000000000000e+06,1.565344000000000000e+06,1.564032000000000000e+06,1.736384000000000000e+06,1.567168000000000000e+06,1.500576000000000000e+06,1.327072000000000000e+06,1.384544000000000000e+06,1.531424000000000000e+06,1.486464000000000000e+06,1.386464000000000000e+06,1.328160000000000000e+06,1.349090899999999907e+06,1.316192000000000000e+06,1.188864000000000000e+06,1.049760000000000000e+06,1.093856000000000000e+06,9.508000000000000000e+05,8.520000000000000000e+05,8.203840000000000000e+05,7.346560000000000000e+05,6.541600000000000000e+05,5.757280000000000000e+05,5.207040000000000000e+05,4.944240000000000000e+05,4.556800000000000000e+05,4.322480000000000000e+05,4.055680000000000000e+05,3.282960000000000000e+05,3.137520000000000000e+05,2.784960000000000000e+05,2.767760000000000000e+05,2.225520000000000000e+05,2.275120000000000000e+05,1.829120000000000000e+05,1.597920000000000000e+05,1.221920000000000000e+05,1.140360000000000000e+05,1.161520000000000000e+05,8.084200000000000000e+04,6.165600000000000000e+04,6.035100000000000000e+04,3.937800000000000000e+04,3.396200000000000000e+04,2.704500000000000000e+04,2.524100000000000000e+04,1.832600000000000000e+04,1.612200000000000000e+04,1.131400000000000000e+04,1.021200000000000000e+04,8.610000000000000000e+03,6.507000000000000000e+03,5.205000000000000000e+03,4.905000000000000000e+03,4.805000000000000000e+03,2.702000000000000000e+03,2.802000000000000000e+03,3.303000000000000000e+03,2.903000000000000000e+03,3.503000000000000000e+03,4.004000000000000000e+03,1.601000000000000000e+03,3.003000000000000000e+03,3.103000000000000000e+03,2.602000000000000000e+03,3.303000000000000000e+03,1.601000000000000000e+03,2.702000000000000000e+03,2.402000000000000000e+03,1.801000000000000000e+03,2.302000000000000000e+03,1.801000000000000000e+03,2.903000000000000000e+03,1.601000000000000000e+03,2.102000000000000000e+03,3.003000000000000000e+03,4.971584000000000233e+05,2.903000000000000000e+03,1.801000000000000000e+03,2.502000000000000000e+03,1.901000000000000000e+03,2.903000000000000000e+03,1.901000000000000000e+03,1.801000000000000000e+03,2.402000000000000000e+03,2.302000000000000000e+03,3.303000000000000000e+03,3.003000000000000000e+03,2.302000000000000000e+03,2.302000000000000000e+03,2.702000000000000000e+03,3.503000000000000000e+03,2.802000000000000000e+03,2.402000000000000000e+03,2.402000000000000000e+03,2.702000000000000000e+03,2.903000000000000000e+03,2.002000000000000000e+03,1.701000000000000000e+03,3.103000000000000000e+03,2.602000000000000000e+03,2.102000000000000000e+03,1.401000000000000000e+03,3.503000000000000000e+03,1.201000000000000000e+03,3.303000000000000000e+03,1.801000000000000000e+03,4.304000000000000000e+03,1.801000000000000000e+03,2.002000000000000000e+03,3.103000000000000000e+03,2.402000000000000000e+03,3.403000000000000000e+03,1.901000000000000000e+03,9.000000000000000000e+02,1.201000000000000000e+03,1.701000000000000000e+03,2.502000000000000000e+03,2.702000000000000000e+03,3.003000000000000000e+03,1.901000000000000000e+03,2.502000000000000000e+03,3.203000000000000000e+03,3.203000000000000000e+03,2.702000000000000000e+03,2.302000000000000000e+03,2.202000000000000000e+03,2.802000000000000000e+03,2.702000000000000000e+03,3.103000000000000000e+03,3.704000000000000000e+03,3.103000000000000000e+03,2.202000000000000000e+03,2.302000000000000000e+03,2.702000000000000000e+03,2.202000000000000000e+03,nan
4.795490000000000208e+01,5.706000000000000000e+03,1.151400000000000000e+04,1.091300000000000000e+04,1.131400000000000000e+04,1.401800000000000000e+04,1.512000000000000000e+04,1.562100000000000000e+04,2.093100000000000000e+04,1.652300000000000000e+04,2.293600000000000000e+04,2.413800000000000000e+04,2.393800000000000000e+04,2.333600000000000000e+04,2.694500000000000000e+04,2.774600000000000000e+04,3.636900000000000000e+04,3.787300000000000000e+04,3.366100000000000000e+04,3.566700000000000000e+04,5.693700000000000000e+04,4.900800000000000000e+04,4.329000000000000000e+04,4.509500000000000000e+04,6.125400000000000000e+04,5.422700000000000000e+04,6.888600000000000000e+04,5.151700000000000000e+04,5.573300000000000000e+04,6.456800000000000000e+04,6.758000000000000000e+04,7.451200000000000000e+04,6.938800000000000000e+04,1.078960000000000000e+05,7.692400000000000000e+04,7.913400000000000000e+04,8.255200000000000000e+04,7.903400000000000000e+04,7.411000000000000000e+04,8.426000000000000000e+04,6.788200000000000000e+04,8.345600000000000000e+04,1.044760000000000000e+05,1.029660000000000000e+05,1.009540000000000000e+05,1.169560000000000000e+05,1.217900000000000000e+05,1.157480000000000000e+05,1.204800000000000000e+05,1.177620000000000000e+05,1.237040000000000000e+05,1.221920000000000000e+05,1.545480000000000000e+05,1.539400000000000000e+05,1.621120000000000000e+05,1.789720000000000000e+05,1.859440000000000000e+05,2.186040000000000000e+05,1.957480000000000000e+05,2.265000000000000000e+05,2.449320000000000000e+05,2.300440000000000000e+05,2.513160000000000000e+05,2.860080000000000000e+05,2.475680000000000000e+05,2.883440000000000000e+05,2.673360000000000000e+05,2.909840000000000000e+05,2.695680000000000000e+05,2.678400000000000000e+05,2.609480000000000000e+05,3.038880000000000000e+05,2.156680000000000000e+05,2.313600000000000000e+05,2.947440000000000000e+05,2.636880000000000000e+05,2.330800000000000000e+05,4.881680000000000000e+05,3.559920000000000000e+05,3.390800000000000000e+05,3.329760000000000000e+05,7.542223000000000466e+05,3.953600000000000000e+05,3.079520000000000000e+05,3.035840000000000000e+05,4.075120000000000000e+05,4.196720000000000000e+05,4.181360000000000000e+05,7.144320000000000000e+05,4.562960000000000000e+05,5.710880000000000000e+05,7.987040000000000000e+05,8.290400000000000000e+05,7.323840000000000000e+05,8.836640000000000000e+05,9.551040000000000000e+05,9.947040000000000000e+05,5.400160000000000000e+05,1.283450600000000093e+06,5.714080000000000000e+05,1.307543800000000047e+06,1.019176599999999977e+06,4.657937000000000116e+05,8.338510000000000000e+05,1.135268000000000000e+06,7.868805999999999767e+05,1.020576000000000000e+06,8.722560000000000000e+05,1.339584000000000000e+06,1.710723300000000047e+06,1.808614000000000000e+06,7.907915999999999767e+05,1.187040000000000000e+06,1.182238300000000047e+06,1.769465500000000000e+06,1.233157800000000047e+06,1.337344000000000000e+06,1.722495300000000047e+06,1.395808000000000000e+06,1.444543899999999907e+06,1.518891800000000047e+06,2.074831500000000000e+06,1.437440000000000000e+06,2.125751000000000000e+06,1.421078300000000047e+06,1.796880300000000047e+06,1.585456000000000000e+06,1.648109100000000093e+06,2.231425500000000000e+06,2.266624000000000000e+06,2.239285500000000000e+06,2.337137299999999814e+06,3.186632000000000000e+06,2.372374799999999814e+06,2.153166799999999814e+06,2.877355000000000000e+06,2.744226500000000000e+06,1.726444300000000047e+06,2.571989000000000000e+06,2.720761000000000000e+06,2.294077799999999814e+06,2.513325000000000000e+06,2.333226299999999814e+06,2.916464299999999814e+06,2.806801500000000000e+06,2.748137500000000000e+06,2.630731299999999814e+06,2.411523299999999814e+06,3.080880000000000000e+06,2.618998500000000000e+06,2.262713000000000000e+06,2.579732500000000000e+06,2.795068799999999814e+06,3.284405299999999814e+06,2.290128799999999814e+06,2.501553000000000000e+06,2.215780799999999814e+06,2.481960299999999814e+06,2.211831799999999814e+06,2.712861000000000000e+06,2.611098299999999814e+06,2.900820500000000000e+06,2.564088799999999814e+06,2.344921000000000000e+06,2.239285500000000000e+06,2.093600000000000000e+06,2.090475300000000047e+06,2.102246299999999814e+06,2.568078000000000000e+06,2.321493500000000000e+06,2.348871000000000000e+06,1.865152000000000000e+06,1.631168000000000000e+06,2.411523299999999814e+06,2.384107500000000000e+06,2.337137299999999814e+06,1.956928000000000000e+06,1.648109100000000093e+06,2.435028000000000000e+06,1.943808000000000000e+06,1.516864000000000000e+06,1.436722000000000000e+06,1.910414800000000047e+06,1.688480000000000000e+06,1.984762600000000093e+06,1.988711800000000047e+06,1.589248000000000000e+06,1.372320000000000000e+06,1.563168000000000000e+06,1.487552000000000000e+06,1.357760000000000000e+06,1.725152000000000000e+06,1.585888000000000000e+06,1.393856000000000000e+06,1.739328000000000000e+06,1.378018899999999907e+06,1.558208000000000000e+06,2.149178500000000000e+06,1.689696000000000000e+06,1.972672000000000000e+06,1.733216000000000000e+06,1.696448000000000000e+06,1.683384899999999907e+06,1.906465800000000047e+06,2.388019500000000000e+06,1.773376000000000000e+06,1.714176000000000000e+06,1.409345500000000000e+06,1.546528000000000000e+06,1.421078300000000047e+06,1.702528000000000000e+06,1.608736000000000000e+06,1.620416000000000000e+06,1.763200000000000000e+06,1.460226800000000047e+06,1.701312000000000000e+06,2.012216500000000000e+06,2.047454000000000000e+06,1.623040000000000000e+06,1.397535399999999907e+06,1.593316000000000000e+06,1.712640000000000000e+06,1.723872000000000000e+06,1.670112000000000000e+06,1.598784000000000000e+06,1.796192000000000000e+06,1.654176000000000000e+06,1.668512000000000000e+06,2.131392000000000000e+06,1.620731600000000093e+06,1.471921500000000000e+06,1.582208000000000000e+06,1.573024000000000000e+06,2.102246299999999814e+06,1.761792000000000000e+06,2.231425500000000000e+06,1.628352000000000000e+06,1.922148500000000000e+06,1.572704000000000000e+06,1.631936000000000000e+06,1.828206899999999907e+06,2.114018299999999814e+06,1.792931300000000047e+06,1.789058399999999907e+06,1.597226899999999907e+06,1.678816000000000000e+06,1.582432000000000000e+06,2.153166799999999814e+06,2.129662000000000000e+06,1.474432000000000000e+06,1.752864000000000000e+06,1.633216000000000000e+06,1.699028600000000093e+06,1.530701899999999907e+06,1.748608000000000000e+06,1.589344000000000000e+06,1.671648000000000000e+06,1.629088000000000000e+06,1.541568000000000000e+06,1.555616000000000000e+06,1.453440000000000000e+06,1.640160000000000000e+06,1.546016000000000000e+06,1.442048000000000000e+06,1.405024000000000000e+06,1.555296000000000000e+06,1.609504000000000000e+06,1.467104000000000000e+06,1.607968000000000000e+06,1.331048500000000000e+06,1.725504000000000000e+06,1.694048000000000000e+06,1.493696000000000000e+06,1.624544000000000000e+06,1.500384000000000000e+06,1.508256000000000000e+06,1.643424000000000000e+06,1.590336000000000000e+06,1.717216000000000000e+06,1.358624000000000000e+06,1.573761300000000047e+06,1.742088000000000000e+06,1.922148500000000000e+06,1.648960000000000000e+06,1.392896000000000000e+06,1.432064000000000000e+06,1.435840000000000000e+06,1.598112000000000000e+06,1.471936000000000000e+06,1.569568000000000000e+06,2.190160000000000000e+06,1.432288000000000000e+06,1.631488000000000000e+06,1.425088000000000000e+06,1.837536000000000000e+06,1.465056000000000000e+06,1.607872000000000000e+06,1.628896000000000000e+06,1.542016000000000000e+06,1.748239600000000093e+06,1.365472000000000000e+06,1.390208000000000000e+06,1.356480000000000000e+06,1.843889800000000047e+06,1.291968000000000000e+06,1.614912000000000000e+06,1.276928000000000000e+06,1.550218399999999907e+06,9.591183000000000466e+05,1.928079000000000000e+06,1.299744000000000000e+06,1.200320000000000000e+06,1.301344000000000000e+06,1.757731800000000047e+06,1.316192000000000000e+06,1.617184000000000000e+06,1.507264000000000000e+06,1.552480000000000000e+06,1.399872000000000000e+06,1.604288000000000000e+06,1.431744000000000000e+06,1.644236399999999907e+06,1.532928000000000000e+06,1.632426300000000047e+06,1.314816000000000000e+06,1.456992000000000000e+06,1.985472800000000047e+06,1.410816000000000000e+06,1.541376000000000000e+06,1.307744000000000000e+06,1.290880000000000000e+06,1.386144000000000000e+06,1.753782800000000047e+06,1.594560000000000000e+06,1.377248000000000000e+06,1.949563300000000047e+06,1.681440000000000000e+06,2.736404799999999814e+06,1.418432000000000000e+06,1.581792000000000000e+06,1.759868000000000000e+06,1.553024000000000000e+06,2.051365000000000000e+06,1.252751500000000000e+06,1.452896000000000000e+06,1.723648000000000000e+06,1.515019000000000000e+06,1.401484500000000000e+06,1.577760000000000000e+06,1.683384899999999907e+06,1.575936000000000000e+06,1.781024000000000000e+06,1.583616000000000000e+06,1.757731800000000047e+06,1.623264000000000000e+06,1.463552000000000000e+06,1.659880100000000093e+06,1.372544000000000000e+06,1.561120000000000000e+06,1.730355300000000047e+06,1.374688000000000000e+06,1.675136000000000000e+06,1.570752000000000000e+06,1.170504500000000000e+06,1.862656000000000000e+06,1.859533500000000000e+06,2.196188000000000000e+06,2.051365000000000000e+06,1.513408000000000000e+06,1.009999599999999977e+06,1.546752000000000000e+06,1.504256000000000000e+06,1.213564899999999907e+06,1.699360000000000000e+06,2.043505000000000000e+06,2.051365000000000000e+06,3.057492799999999814e+06,2.274485000000000000e+06,1.922148500000000000e+06,2.399752299999999814e+06,2.254929299999999814e+06,1.839940600000000093e+06,1.663168000000000000e+06,2.415396000000000000e+06,1.976940800000000047e+06,2.227475500000000000e+06,1.907744000000000000e+06,1.299721899999999907e+06,1.334921300000000047e+06,1.964864000000000000e+06,1.632992000000000000e+06,1.988711800000000047e+06,1.758848000000000000e+06,1.244852399999999907e+06,2.004896000000000000e+06,2.157039500000000000e+06,1.699028600000000093e+06,1.869344000000000000e+06,1.401484500000000000e+06,1.980889899999999907e+06,1.632128000000000000e+06,1.465504000000000000e+06,1.628553500000000000e+06,1.592608000000000000e+06,1.233157800000000047e+06,1.781236500000000000e+06,1.580928000000000000e+06,1.369856000000000000e+06,1.608736000000000000e+06,1.197882000000000000e+06,1.628896000000000000e+06,1.883038300000000047e+06,1.628992000000000000e+06,1.894771000000000000e+06,1.757856000000000000e+06,1.590432000000000000e+06,1.642784000000000000e+06,1.669568000000000000e+06,1.147038899999999907e+06,1.694048000000000000e+06,1.280090000000000000e+06,1.604512000000000000e+06,1.969118899999999907e+06,1.753600000000000000e+06,1.440633000000000000e+06,1.597024000000000000e+06,1.643296000000000000e+06,1.436480000000000000e+06,1.733760000000000000e+06,1.655360000000000000e+06,1.623904000000000000e+06,1.548928000000000000e+06,1.346692300000000047e+06,1.745999000000000000e+06,1.526144000000000000e+06,1.494656000000000000e+06,2.082653500000000000e+06,1.992584500000000000e+06,1.562208000000000000e+06,1.604736000000000000e+06,1.518912000000000000e+06,1.894771000000000000e+06,1.426592000000000000e+06,1.530784000000000000e+06,1.823648000000000000e+06,1.817088000000000000e+06,1.497152000000000000e+06,1.412416000000000000e+06,1.487008000000000000e+06,1.618496000000000000e+06,1.515456000000000000e+06,1.392032000000000000e+06,1.494880000000000000e+06,1.395584000000000000e+06,1.628896000000000000e+06,1.590336000000000000e+06,2.517197799999999814e+06,1.411136000000000000e+06,1.536512000000000000e+06,1.405024000000000000e+06,1.631168000000000000e+06,1.638208000000000000e+06,1.476352000000000000e+06,1.614592000000000000e+06,1.522144000000000000e+06,1.735744000000000000e+06,1.860448000000000000e+06,1.891168000000000000e+06,1.832064000000000000e+06,1.776096000000000000e+06,1.733760000000000000e+06,1.662944000000000000e+06,1.641696000000000000e+06,2.172683299999999814e+06,1.590016000000000000e+06,1.789058399999999907e+06,1.568704000000000000e+06,2.086602500000000000e+06,2.035721300000000047e+06,1.761696000000000000e+06,1.470752000000000000e+06,1.332320000000000000e+06,1.320992000000000000e+06,1.385184000000000000e+06,1.478176000000000000e+06,1.306464000000000000e+06,1.255520000000000000e+06,1.408672000000000000e+06,1.553664000000000000e+06,1.414144000000000000e+06,1.340672000000000000e+06,1.432928000000000000e+06,1.417129300000000047e+06,1.425184000000000000e+06,1.812563100000000093e+06,1.663488000000000000e+06,1.953436000000000000e+06,1.583200000000000000e+06,1.334921300000000047e+06,1.773414600000000093e+06,1.385824000000000000e+06,1.595520000000000000e+06,1.270528000000000000e+06,1.437984000000000000e+06,1.501440000000000000e+06,1.898682000000000000e+06,1.575296000000000000e+06,1.463136000000000000e+06,1.485088000000000000e+06,1.280090000000000000e+06,1.880512000000000000e+06,2.239285500000000000e+06,2.215780799999999814e+06,1.769465500000000000e+06,1.417129300000000047e+06,1.393662600000000093e+06,1.599648000000000000e+06,1.729408000000000000e+06,1.841056000000000000e+06,1.323187500000000000e+06,1.570112000000000000e+06,1.600704000000000000e+06,1.875177300000000047e+06,2.200137000000000000e+06,2.184454299999999814e+06,1.432773000000000000e+06,1.421078300000000047e+06,1.734266100000000093e+06,1.883038300000000047e+06,1.918400000000000000e+06,2.168810500000000000e+06,1.554167500000000000e+06,1.579296000000000000e+06,2.117891000000000000e+06,1.689024000000000000e+06,1.181440000000000000e+06,1.593316000000000000e+06,1.171552000000000000e+06,1.359072000000000000e+06,1.245920000000000000e+06,1.177600000000000000e+06,1.226368000000000000e+06,1.508032000000000000e+06,1.265312000000000000e+06,9.904449000000000233e+05,1.429824000000000000e+06,1.695079500000000000e+06,1.248800000000000000e+06,1.409345500000000000e+06,1.298464000000000000e+06,1.281920000000000000e+06,1.399776000000000000e+06,1.586528000000000000e+06,1.871840000000000000e+06,1.539520000000000000e+06,1.471921500000000000e+06,1.696448000000000000e+06,1.640928000000000000e+06,1.650592000000000000e+06,1.687200000000000000e+06,1.600704000000000000e+06,1.678048000000000000e+06,1.428900100000000093e+06,1.413280000000000000e+06,1.287950000000000000e+06,1.615136000000000000e+06,1.457536000000000000e+06,1.327936000000000000e+06,1.545024000000000000e+06,1.945614300000000047e+06,1.249024000000000000e+06,1.221792000000000000e+06,1.329120000000000000e+06,1.585456000000000000e+06,1.244960000000000000e+06,1.161056000000000000e+06,1.104128000000000000e+06,1.211680000000000000e+06,1.380352000000000000e+06,1.201376000000000000e+06,1.130240000000000000e+06,1.324192000000000000e+06,1.205728000000000000e+06,1.371360000000000000e+06,1.261152000000000000e+06,1.154080000000000000e+06,1.581583100000000093e+06,1.275552000000000000e+06,1.294848000000000000e+06,1.281280000000000000e+06,1.464096000000000000e+06,1.521728000000000000e+06,1.299104000000000000e+06,1.588928000000000000e+06,1.410912000000000000e+06,1.742400000000000000e+06,1.264446300000000047e+06,1.513632000000000000e+06,1.937792300000000047e+06,1.633984000000000000e+06,1.436576000000000000e+06,1.376512000000000000e+06,1.531328000000000000e+06,1.652864000000000000e+06,1.521504000000000000e+06,1.322176000000000000e+06,1.254336000000000000e+06,1.867355399999999907e+06,1.415840000000000000e+06,1.405440000000000000e+06,1.240979600000000093e+06,1.512864000000000000e+06,1.353280000000000000e+06,1.191616000000000000e+06,1.361728000000000000e+06,1.482176000000000000e+06,1.804741300000000047e+06,1.380256000000000000e+06,1.360864000000000000e+06,1.691872000000000000e+06,1.428960000000000000e+06,1.323187500000000000e+06,1.429696000000000000e+06,1.337664000000000000e+06,1.425312000000000000e+06,1.308064000000000000e+06,1.222304000000000000e+06,1.383488000000000000e+06,1.596480000000000000e+06,1.717440000000000000e+06,1.517408000000000000e+06,3.077047500000000000e+06,1.538976000000000000e+06,1.471616000000000000e+06,1.103979500000000000e+06,2.141394799999999814e+06,1.439584000000000000e+06,1.182238300000000047e+06,1.680352000000000000e+06,1.819936000000000000e+06,1.687936000000000000e+06,2.056393300000000047e+06,1.442176000000000000e+06,1.810877500000000000e+06,1.313632000000000000e+06,1.322720000000000000e+06,1.209664000000000000e+06,1.087529300000000047e+06,1.686305000000000000e+06,1.561024000000000000e+06,1.207968000000000000e+06,1.273088000000000000e+06,1.430560000000000000e+06,1.187168000000000000e+06,1.372544000000000000e+06,1.163616000000000000e+06,1.376928000000000000e+06,1.301440000000000000e+06,1.369604800000000047e+06,1.293344000000000000e+06,1.315968000000000000e+06,1.270112000000000000e+06,1.296768000000000000e+06,1.259232000000000000e+06,1.329664000000000000e+06,1.239552000000000000e+06,1.134272000000000000e+06,1.241024000000000000e+06,1.252640000000000000e+06,1.483360000000000000e+06,1.252751500000000000e+06,1.033504400000000023e+06,1.722495300000000047e+06,1.286208000000000000e+06,1.695136000000000000e+06,1.468048600000000093e+06,1.839940600000000093e+06,1.194009300000000047e+06,1.706850500000000000e+06,1.468048600000000093e+06,1.473888000000000000e+06,1.549792000000000000e+06,1.389713500000000000e+06,1.475870500000000000e+06,1.800792100000000093e+06,1.492736000000000000e+06,1.824096000000000000e+06,1.397535399999999907e+06,1.269344000000000000e+06,1.244852399999999907e+06,1.494464000000000000e+06,1.828206899999999907e+06,1.699028600000000093e+06,1.570208000000000000e+06,1.355648000000000000e+06,1.238496000000000000e+06,1.221344000000000000e+06,1.348576000000000000e+06,1.126480600000000093e+06,1.341824000000000000e+06,1.791907600000000093e+06,1.392160000000000000e+06,1.725593300000000047e+06,1.351776000000000000e+06,1.350176000000000000e+06,1.537248000000000000e+06,1.340128000000000000e+06,1.136704000000000000e+06,1.286720000000000000e+06,1.335648000000000000e+06,1.421856000000000000e+06,1.594880000000000000e+06,1.445920000000000000e+06,1.225728000000000000e+06,1.516320000000000000e+06,1.423904000000000000e+06,1.315232000000000000e+06,1.492192000000000000e+06,1.446688000000000000e+06,1.573568000000000000e+06,1.745999000000000000e+06,1.337248000000000000e+06,1.214016000000000000e+06,1.339904000000000000e+06,1.219968000000000000e+06,1.235072000000000000e+06,1.324960000000000000e+06,1.233152000000000000e+06,1.057009100000000093e+06,1.270944000000000000e+06,1.155648000000000000e+06,1.471921500000000000e+06,1.446784000000000000e+06,1.241152000000000000e+06,1.294720000000000000e+06,1.198080000000000000e+06,1.191072000000000000e+06,1.351584000000000000e+06,1.423264000000000000e+06,1.395808000000000000e+06,1.414560000000000000e+06,1.480896000000000000e+06,1.237030500000000000e+06,1.628768000000000000e+06,1.518816000000000000e+06,1.496384000000000000e+06,1.276704000000000000e+06,1.293024000000000000e+06,1.274592000000000000e+06,1.220288000000000000e+06,1.101696000000000000e+06,1.276384000000000000e+06,1.199776000000000000e+06,1.534574600000000093e+06,1.207232000000000000e+06,1.133952000000000000e+06,1.335968000000000000e+06,1.352960000000000000e+06,1.178144000000000000e+06,1.187488000000000000e+06,1.062080000000000000e+06,1.194176000000000000e+06,1.111744000000000000e+06,1.214656000000000000e+06,1.706850500000000000e+06,1.249856000000000000e+06,1.330944000000000000e+06,1.226048000000000000e+06,1.081824000000000000e+06,1.118272000000000000e+06,1.053024000000000000e+06,1.252096000000000000e+06,1.287360000000000000e+06,1.101472000000000000e+06,1.167648000000000000e+06,1.133408000000000000e+06,1.182688000000000000e+06,1.157472000000000000e+06,1.176224000000000000e+06,1.128128000000000000e+06,1.227200000000000000e+06,1.185472000000000000e+06,1.101056000000000000e+06,1.910414800000000047e+06,1.312224000000000000e+06,1.115424000000000000e+06,1.437856000000000000e+06,1.263808000000000000e+06,1.276192000000000000e+06,1.262112000000000000e+06,1.100640000000000000e+06,9.199318000000000466e+05,1.242112000000000000e+06,1.326336000000000000e+06,1.281280000000000000e+06,1.264446300000000047e+06,1.179200000000000000e+06,1.216576000000000000e+06,1.149408000000000000e+06,1.102432000000000000e+06,1.334921300000000047e+06,1.156288000000000000e+06,1.202240000000000000e+06,1.384000000000000000e+06,1.267232000000000000e+06,1.045440000000000000e+06,1.258816000000000000e+06,9.755680000000000000e+05,1.413256399999999907e+06,1.323872000000000000e+06,1.149728000000000000e+06,1.111840000000000000e+06,1.098400000000000000e+06,9.868160000000000000e+05,1.534574600000000093e+06,1.223712000000000000e+06,1.239872000000000000e+06,1.043536000000000000e+06,1.245408000000000000e+06,1.247520000000000000e+06,1.361088000000000000e+06,1.117024000000000000e+06,1.352864000000000000e+06,9.451360000000000000e+05,1.238176000000000000e+06,1.131840000000000000e+06,1.170496000000000000e+06,1.090912000000000000e+06,1.116288000000000000e+06,1.223712000000000000e+06,1.295360000000000000e+06,1.161184000000000000e+06,1.261248000000000000e+06,1.384224000000000000e+06,1.338400000000000000e+06,1.629216000000000000e+06,1.488192000000000000e+06,1.310944000000000000e+06,1.313184000000000000e+06,1.619552000000000000e+06,1.485408000000000000e+06,1.348352000000000000e+06,1.509440000000000000e+06,1.688704000000000000e+06,1.570112000000000000e+06,1.303594800000000047e+06,1.479168000000000000e+06,1.323360000000000000e+06,1.518592000000000000e+06,1.515019000000000000e+06,1.594432000000000000e+06,1.504480000000000000e+06,2.337137299999999814e+06,1.143089800000000047e+06,1.405357300000000047e+06,1.402016000000000000e+06,1.757731800000000047e+06,1.479712000000000000e+06,1.467872000000000000e+06,1.661760000000000000e+06,1.248800000000000000e+06,9.277535999999999767e+05,1.293984000000000000e+06,9.982668000000000466e+05,1.487008000000000000e+06,1.353920000000000000e+06,1.392352000000000000e+06,1.122400000000000000e+06,1.311072000000000000e+06,1.327200000000000000e+06,1.180160000000000000e+06,1.246464000000000000e+06,1.427872000000000000e+06,1.215712000000000000e+06,1.256480000000000000e+06,1.286400000000000000e+06,1.237312000000000000e+06,1.448288000000000000e+06,1.201696000000000000e+06,1.341184000000000000e+06,1.222624000000000000e+06,1.255520000000000000e+06,1.253184000000000000e+06,1.304544000000000000e+06,1.249024000000000000e+06,1.530701899999999907e+06,1.399008000000000000e+06,1.613184000000000000e+06,1.705472000000000000e+06,1.417664000000000000e+06,1.662752000000000000e+06,1.555616000000000000e+06,1.556928000000000000e+06,1.488512000000000000e+06,1.738240000000000000e+06,1.570976000000000000e+06,1.598976000000000000e+06,1.535648000000000000e+06,1.655040000000000000e+06,1.808614000000000000e+06,1.527424000000000000e+06,1.769440000000000000e+06,1.929970500000000000e+06,1.558528000000000000e+06,1.568576000000000000e+06,1.340128000000000000e+06,1.328800000000000000e+06,1.161376000000000000e+06,1.361728000000000000e+06,1.164128000000000000e+06,1.042800000000000000e+06,1.289920000000000000e+06,1.161056000000000000e+06,1.082464000000000000e+06,1.293568000000000000e+06,1.240064000000000000e+06,1.288448000000000000e+06,1.226784000000000000e+06,1.588580100000000093e+06,1.544072500000000000e+06,1.115968000000000000e+06,1.307328000000000000e+06,1.230080000000000000e+06,1.087936000000000000e+06,1.042800000000000000e+06,1.330624000000000000e+06,1.227328000000000000e+06,1.106240000000000000e+06,1.182816000000000000e+06,1.073056000000000000e+06,9.642240000000000000e+05,1.030800000000000000e+06,1.127904000000000000e+06,1.050496000000000000e+06,1.052928000000000000e+06,1.152480000000000000e+06,1.059872000000000000e+06,1.079616000000000000e+06,1.185792000000000000e+06,1.123360000000000000e+06,9.169440000000000000e+05,1.036480000000000000e+06,1.022368000000000000e+06,1.043008000000000000e+06,1.100736000000000000e+06,9.974400000000000000e+05,9.964800000000000000e+05,1.015520000000000000e+06,1.238048000000000000e+06,1.125993600000000093e+06,9.653920000000000000e+05,1.006160000000000000e+06,9.983840000000000000e+05,1.024480000000000000e+06,9.042880000000000000e+05,1.055872000000000000e+06,1.017632000000000000e+06,1.241888000000000000e+06,1.605087899999999907e+06,1.626080000000000000e+06,1.115840000000000000e+06,1.722984600000000093e+06,1.562463399999999907e+06,1.025312000000000000e+06,1.100832000000000000e+06,1.172608000000000000e+06,1.229760000000000000e+06,1.071904000000000000e+06,1.235296000000000000e+06,1.056512000000000000e+06,9.506880000000000000e+05,1.107168000000000000e+06,2.658759500000000000e+06,1.110688000000000000e+06,8.323680000000000000e+05,9.839840000000000000e+05,1.078976000000000000e+06,9.298240000000000000e+05,8.970400000000000000e+05,1.030160000000000000e+06,1.100832000000000000e+06,1.061760000000000000e+06,1.227104000000000000e+06,1.229440000000000000e+06,1.310752000000000000e+06,1.212736000000000000e+06,1.183328000000000000e+06,1.422304000000000000e+06,1.316832000000000000e+06,1.244852399999999907e+06,1.706850500000000000e+06,1.536192000000000000e+06,1.325376000000000000e+06,1.379616000000000000e+06,1.439168000000000000e+06,1.616864000000000000e+06,1.889686300000000047e+06,1.691552000000000000e+06,1.586656000000000000e+06,1.777287500000000000e+06,1.612960000000000000e+06,1.350565000000000000e+06,1.240979600000000093e+06,1.592384000000000000e+06,1.633344000000000000e+06,1.636375399999999907e+06,1.613056000000000000e+06,1.483692399999999907e+06,1.496928000000000000e+06,1.623264000000000000e+06,1.266496000000000000e+06,1.969118899999999907e+06,1.537248000000000000e+06,1.652960000000000000e+06,1.273088000000000000e+06,1.639744000000000000e+06,1.590432000000000000e+06,1.526752800000000047e+06,1.573761300000000047e+06,1.843889800000000047e+06,1.980889899999999907e+06,1.560256000000000000e+06,1.312032000000000000e+06,1.830656000000000000e+06,1.867355399999999907e+06,2.008267399999999907e+06,1.368256000000000000e+06,1.119623300000000047e+06,1.205703899999999907e+06,1.550218399999999907e+06,1.847762500000000000e+06,1.667702000000000000e+06,1.471921500000000000e+06,1.186187399999999907e+06,1.886949100000000093e+06,2.286217799999999814e+06,1.542396500000000000e+06,1.667702000000000000e+06,1.712544000000000000e+06,2.129662000000000000e+06,1.812563100000000093e+06,1.969118899999999907e+06,2.114018299999999814e+06,2.834256500000000000e+06,1.804741300000000047e+06,1.687257600000000093e+06,2.114018299999999814e+06,1.852000000000000000e+06,2.067008800000000047e+06,1.610560000000000000e+06,1.922148500000000000e+06,1.901696000000000000e+06,1.240979600000000093e+06,1.497152000000000000e+06,1.362912000000000000e+06,1.432773000000000000e+06,1.142304000000000000e+06,1.293120000000000000e+06,1.166272000000000000e+06,1.198400000000000000e+06,1.248576000000000000e+06,1.369989899999999907e+06,1.123680000000000000e+06,1.045232000000000000e+06,1.246368000000000000e+06,1.042384000000000000e+06,1.140512000000000000e+06,1.285664000000000000e+06,1.176960000000000000e+06,1.174432000000000000e+06,1.101376000000000000e+06,1.291744000000000000e+06,1.074848000000000000e+06,1.146560000000000000e+06,1.194009300000000047e+06,1.071488000000000000e+06,1.160640000000000000e+06,1.102016000000000000e+06,1.120096000000000000e+06,1.207872000000000000e+06,1.438080000000000000e+06,1.059232000000000000e+06,1.042176000000000000e+06,9.708480000000000000e+05,1.047648000000000000e+06,9.754720000000000000e+05,1.082656000000000000e+06,1.099776000000000000e+06,1.078656000000000000e+06,1.049024000000000000e+06,9.439840000000000000e+05,1.038480000000000000e+06,1.040912000000000000e+06,1.071360000000000000e+06,1.114176000000000000e+06,9.935360000000000000e+05,1.027632000000000000e+06,1.104320000000000000e+06,1.151424000000000000e+06,1.006688000000000000e+06,1.121152000000000000e+06,1.089466399999999907e+06,1.165504000000000000e+06,1.099429500000000000e+06,1.250944000000000000e+06,1.143264000000000000e+06,1.327072000000000000e+06,1.188224000000000000e+06,1.732875399999999907e+06,1.203392000000000000e+06,1.280864000000000000e+06,1.030540000000000000e+06,1.468064000000000000e+06,1.836028800000000047e+06,1.417248000000000000e+06,1.488000000000000000e+06,1.370400000000000000e+06,1.749909899999999907e+06,1.594208000000000000e+06,1.397504000000000000e+06,1.309176000000000000e+06,1.493280000000000000e+06,1.223808000000000000e+06,1.393760000000000000e+06,1.498752000000000000e+06,1.265312000000000000e+06,1.467424000000000000e+06,1.345472000000000000e+06,1.260416000000000000e+06,1.527424000000000000e+06,1.913093399999999907e+06,1.592160000000000000e+06,1.635616000000000000e+06,1.572896000000000000e+06,1.374069800000000047e+06,1.868896000000000000e+06,1.679264000000000000e+06,1.719168000000000000e+06,2.088160000000000000e+06,2.095584000000000000e+06,2.168576000000000000e+06,2.114112000000000000e+06,1.997600000000000000e+06,2.626742000000000000e+06,1.943936000000000000e+06,1.828672000000000000e+06,2.164899500000000000e+06,1.910176000000000000e+06,1.964096000000000000e+06,1.864832000000000000e+06,2.290128799999999814e+06,1.569812300000000047e+06,1.495426100000000093e+06,1.787680000000000000e+06,1.879104000000000000e+06,1.980736000000000000e+06,1.762112000000000000e+06,1.743360000000000000e+06,1.614784000000000000e+06,1.890624000000000000e+06,1.728768000000000000e+06,1.703488000000000000e+06,1.599648000000000000e+06,1.569664000000000000e+06,1.684800000000000000e+06,1.542112000000000000e+06,1.524096000000000000e+06,1.516640000000000000e+06,1.717536000000000000e+06,1.608960000000000000e+06,1.344096000000000000e+06,1.479808000000000000e+06,1.637792000000000000e+06,1.392576000000000000e+06,1.501248000000000000e+06,1.380480000000000000e+06,1.406944000000000000e+06,1.305952000000000000e+06,1.209440000000000000e+06,1.185248000000000000e+06,1.088800000000000000e+06,1.044800000000000000e+06,9.882880000000000000e+05,8.881600000000000000e+05,8.039200000000000000e+05,6.867520000000000000e+05,6.381440000000000000e+05,5.257280000000000000e+05,4.916480000000000000e+05,4.758640000000000000e+05,4.362320000000000000e+05,4.254960000000000000e+05,3.730080000000000000e+05,3.655680000000000000e+05,3.268720000000000000e+05,2.928160000000000000e+05,2.330800000000000000e+05,2.531400000000000000e+05,2.111160000000000000e+05,1.835200000000000000e+05,1.722080000000000000e+05,1.297480000000000000e+05,1.071920000000000000e+05,9.552200000000000000e+04,7.370800000000000000e+04,7.401000000000000000e+04,5.432700000000000000e+04,4.098200000000000000e+04,5.412700000000000000e+04,2.333600000000000000e+04,2.253500000000000000e+04,1.912800000000000000e+04,1.121400000000000000e+04,1.151400000000000000e+04,9.411000000000000000e+03,6.807000000000000000e+03,7.508000000000000000e+03,3.503000000000000000e+03,5.506000000000000000e+03,5.005000000000000000e+03,4.905000000000000000e+03,3.603000000000000000e+03,3.103000000000000000e+03,4.404000000000000000e+03,2.602000000000000000e+03,2.602000000000000000e+03,4.004000000000000000e+03,1.301000000000000000e+03,3.203000000000000000e+03,1.901000000000000000e+03,2.302000000000000000e+03,3.103000000000000000e+03,2.202000000000000000e+03,1.901000000000000000e+03,2.903000000000000000e+03,1.701000000000000000e+03,2.702000000000000000e+03,1.401000000000000000e+03,1.001000000000000000e+03,3.804000000000000000e+03,3.000000000000000000e+02,3.797129000000000233e+05,2.502000000000000000e+03,2.802000000000000000e+03,2.402000000000000000e+03,1.601000000000000000e+03,1.901000000000000000e+03,1.901000000000000000e+03,2.802000000000000000e+03,2.903000000000000000e+03,3.603000000000000000e+03,3.203000000000000000e+03,2.903000000000000000e+03,3.804000000000000000e+03,2.802000000000000000e+03,4.304000000000000000e+03,2.702000000000000000e+03,3.403000000000000000e+03,2.202000000000000000e+03,1.801000000000000000e+03,3.203000000000000000e+03,2.002000000000000000e+03,2.802000000000000000e+03,2.502000000000000000e+03,2.602000000000000000e+03,2.302000000000000000e+03,1.001000000000000000e+03,2.202000000000000000e+03,2.302000000000000000e+03,1.672300000000000000e+04,1.401000000000000000e+03,2.702000000000000000e+03,1.601000000000000000e+03,1.501000000000000000e+03,4.605000000000000000e+03,2.302000000000000000e+03,2.402000000000000000e+03,3.003000000000000000e+03,2.502000000000000000e+03,1.701000000000000000e+03,2.802000000000000000e+03,2.602000000000000000e+03,2.802000000000000000e+03,3.503000000000000000e+03,2.903000000000000000e+03,3.203000000000000000e+03,1.701000000000000000e+03,2.602000000000000000e+03,3.003000000000000000e+03,2.602000000000000000e+03,2.402000000000000000e+03,2.202000000000000000e+03,2.302000000000000000e+03,1.801000000000000000e+03,2.302000000000000000e+03,3.003000000000000000e+03,2.002000000000000000e+03,2.702000000000000000e+03,1.701000000000000000e+03,3.103000000000000000e+03,4.204000000000000000e+03,nan
4.795570000000000022e+01,7.108000000000000000e+03,7.609000000000000000e+03,1.612200000000000000e+04,1.532100000000000000e+04,1.111400000000000000e+04,1.772500000000000000e+04,1.792500000000000000e+04,1.622200000000000000e+04,1.542100000000000000e+04,2.073100000000000000e+04,2.123200000000000000e+04,2.073100000000000000e+04,2.804700000000000000e+04,5.272200000000000000e+04,2.884900000000000000e+04,2.864900000000000000e+04,3.506500000000000000e+04,4.459400000000000000e+04,3.777300000000000000e+04,3.677000000000000000e+04,4.208600000000000000e+04,3.767300000000000000e+04,4.158400000000000000e+04,5.653600000000000000e+04,4.770400000000000000e+04,5.061400000000000000e+04,5.974800000000000000e+04,6.075200000000000000e+04,8.345600000000000000e+04,5.673700000000000000e+04,6.346300000000000000e+04,7.280400000000000000e+04,7.943600000000000000e+04,6.466800000000000000e+04,8.878400000000000000e+04,8.225000000000000000e+04,7.903400000000000000e+04,7.159800000000000000e+04,7.933600000000000000e+04,8.697400000000000000e+04,8.667200000000000000e+04,7.903400000000000000e+04,8.607000000000000000e+04,1.470840000000000000e+05,1.468800000000000000e+05,1.040720000000000000e+05,1.314600000000000000e+05,1.265240000000000000e+05,1.188700000000000000e+05,1.949360000000000000e+05,1.500080000000000000e+05,1.568680000000000000e+05,1.892760000000000000e+05,1.605000000000000000e+05,1.559600000000000000e+05,2.128360000000000000e+05,1.825080000000000000e+05,1.948360000000000000e+05,2.171880000000000000e+05,2.512160000000000000e+05,2.433120000000000000e+05,2.139480000000000000e+05,2.432080000000000000e+05,3.572080000000000000e+05,3.093760000000000000e+05,2.711920000000000000e+05,2.625680000000000000e+05,1.377117000000000116e+05,4.243680000000000000e+05,2.399680000000000000e+05,3.149680000000000000e+05,2.241720000000000000e+05,2.941360000000000000e+05,2.325720000000000000e+05,3.709760000000000000e+05,1.928160000000000000e+05,3.516080000000000000e+05,2.825600000000000000e+05,3.365360000000000000e+05,3.265680000000000000e+05,4.651040000000000000e+05,3.477360000000000000e+05,4.017920000000000000e+05,3.521200000000000000e+05,4.091440000000000000e+05,4.772960000000000000e+05,3.942320000000000000e+05,4.792400000000000000e+05,6.265760000000000000e+05,5.976800000000000000e+05,6.437280000000000000e+05,4.689920000000000000e+05,4.936375000000000000e+05,6.644000000000000000e+05,5.939680000000000000e+05,6.381440000000000000e+05,4.789394000000000233e+05,9.999520000000000000e+05,1.201826300000000047e+06,7.241893000000000466e+05,1.066430300000000047e+06,1.452404899999999907e+06,1.315365600000000093e+06,1.158733500000000000e+06,1.354514100000000093e+06,1.166555500000000000e+06,1.253472000000000000e+06,1.522840899999999907e+06,1.154860800000000047e+06,1.123534100000000093e+06,1.659880100000000093e+06,1.283648000000000000e+06,2.478049299999999814e+06,1.237312000000000000e+06,1.769465500000000000e+06,1.430240000000000000e+06,1.863296000000000000e+06,1.341504000000000000e+06,1.652058300000000047e+06,1.890822000000000000e+06,1.808614000000000000e+06,1.221248000000000000e+06,2.094424399999999907e+06,2.329277299999999814e+06,1.683712000000000000e+06,1.765592800000000047e+06,2.806801500000000000e+06,2.059148800000000047e+06,1.945614300000000047e+06,3.444988500000000000e+06,2.215780799999999814e+06,2.712861000000000000e+06,1.765592800000000047e+06,2.501553000000000000e+06,1.988711800000000047e+06,1.730355300000000047e+06,2.356731000000000000e+06,2.262713000000000000e+06,1.796880300000000047e+06,2.787325299999999814e+06,2.313633500000000000e+06,2.125751000000000000e+06,2.262713000000000000e+06,2.348871000000000000e+06,2.341010000000000000e+06,2.630731299999999814e+06,3.194453799999999814e+06,2.364514799999999814e+06,2.528930500000000000e+06,2.834256500000000000e+06,2.458455500000000000e+06,2.669840500000000000e+06,2.497604000000000000e+06,2.204048000000000000e+06,2.814701799999999814e+06,2.975206500000000000e+06,2.759870500000000000e+06,2.493693000000000000e+06,2.493693000000000000e+06,2.423256000000000000e+06,2.043505000000000000e+06,2.063097800000000047e+06,2.435028000000000000e+06,2.270574000000000000e+06,2.560295299999999814e+06,1.965246100000000093e+06,2.435028000000000000e+06,1.992584500000000000e+06,2.391968500000000000e+06,2.662097000000000000e+06,2.070919600000000093e+06,2.043232000000000000e+06,2.210880000000000000e+06,1.417129300000000047e+06,1.970048000000000000e+06,1.597792000000000000e+06,2.352820000000000000e+06,1.789312000000000000e+06,1.690560000000000000e+06,1.499375300000000047e+06,2.059148800000000047e+06,1.781236500000000000e+06,1.595200000000000000e+06,1.722495300000000047e+06,1.879127300000000047e+06,1.719296000000000000e+06,1.649728000000000000e+06,1.538560000000000000e+06,1.818720000000000000e+06,1.532416000000000000e+06,1.482400000000000000e+06,1.659488000000000000e+06,1.711776000000000000e+06,1.695776000000000000e+06,2.098297299999999814e+06,1.638112000000000000e+06,1.663752899999999907e+06,1.127407000000000000e+06,1.822880000000000000e+06,1.894144000000000000e+06,1.781344000000000000e+06,1.773414600000000093e+06,2.008267399999999907e+06,1.777287500000000000e+06,1.853312000000000000e+06,1.666432000000000000e+06,2.223564500000000000e+06,1.730355300000000047e+06,2.364514799999999814e+06,1.724608000000000000e+06,1.675136000000000000e+06,1.803616000000000000e+06,1.694688000000000000e+06,1.949563300000000047e+06,1.809856000000000000e+06,1.683168000000000000e+06,1.714720000000000000e+06,1.666656000000000000e+06,2.294077799999999814e+06,2.027860300000000047e+06,1.730176000000000000e+06,1.806592000000000000e+06,1.603104000000000000e+06,1.762784000000000000e+06,1.543424000000000000e+06,1.693920000000000000e+06,1.955616000000000000e+06,1.685248000000000000e+06,1.898682000000000000e+06,2.517197799999999814e+06,1.721344000000000000e+06,1.637664000000000000e+06,1.401484500000000000e+06,1.645920000000000000e+06,1.668384000000000000e+06,1.659584000000000000e+06,1.794880000000000000e+06,1.753280000000000000e+06,1.589472000000000000e+06,2.110030000000000000e+06,1.498976000000000000e+06,1.643520000000000000e+06,2.258840299999999814e+06,1.957424300000000047e+06,1.684896000000000000e+06,1.635840000000000000e+06,1.771936000000000000e+06,1.886949100000000093e+06,1.824736000000000000e+06,1.565760000000000000e+06,1.597568000000000000e+06,1.812256000000000000e+06,1.949563300000000047e+06,1.638656000000000000e+06,1.629984000000000000e+06,1.761152000000000000e+06,1.809216000000000000e+06,1.640160000000000000e+06,1.170504500000000000e+06,1.503168000000000000e+06,1.758848000000000000e+06,1.520320000000000000e+06,1.431328000000000000e+06,1.433664000000000000e+06,1.430016000000000000e+06,1.868224000000000000e+06,1.240979600000000093e+06,1.668512000000000000e+06,1.941741399999999907e+06,1.495426100000000093e+06,1.498432000000000000e+06,1.505344000000000000e+06,1.564160000000000000e+06,1.468736000000000000e+06,1.418848000000000000e+06,1.072652899999999907e+06,1.427328000000000000e+06,1.692960000000000000e+06,1.618144000000000000e+06,1.620731600000000093e+06,1.335840000000000000e+06,1.115712300000000047e+06,1.629088000000000000e+06,1.354016000000000000e+06,1.469376000000000000e+06,1.429824000000000000e+06,1.412544000000000000e+06,1.487872000000000000e+06,1.533056000000000000e+06,1.905880000000000000e+06,1.459584000000000000e+06,1.365360000000000000e+06,1.571296000000000000e+06,1.502624000000000000e+06,1.355968000000000000e+06,2.070919600000000093e+06,1.629856000000000000e+06,1.654272000000000000e+06,1.439360000000000000e+06,1.439360000000000000e+06,1.398464000000000000e+06,1.557120000000000000e+06,1.293248000000000000e+06,1.370400000000000000e+06,1.349216000000000000e+06,1.230304000000000000e+06,1.250624000000000000e+06,1.839940600000000093e+06,1.385184000000000000e+06,1.291200000000000000e+06,1.246240000000000000e+06,1.224864000000000000e+06,1.562304000000000000e+06,1.416064000000000000e+06,1.186187399999999907e+06,1.392800000000000000e+06,1.536384000000000000e+06,1.545888000000000000e+06,1.841504000000000000e+06,1.580576000000000000e+06,1.718545100000000093e+06,1.439168000000000000e+06,1.501024000000000000e+06,1.329216000000000000e+06,1.033504400000000023e+06,1.413184000000000000e+06,1.379296000000000000e+06,1.696864000000000000e+06,1.335648000000000000e+06,1.286624000000000000e+06,1.571936000000000000e+06,1.596384000000000000e+06,1.396768000000000000e+06,1.659584000000000000e+06,1.276217100000000093e+06,1.276217100000000093e+06,1.894771000000000000e+06,1.490240000000000000e+06,1.320032000000000000e+06,1.615695100000000093e+06,1.475870500000000000e+06,1.543296000000000000e+06,2.074831500000000000e+06,1.401484500000000000e+06,1.724064000000000000e+06,1.875177300000000047e+06,1.812563100000000093e+06,1.565984000000000000e+06,1.871228100000000093e+06,1.585792000000000000e+06,1.505760000000000000e+06,1.420672000000000000e+06,1.459584000000000000e+06,1.462912000000000000e+06,1.482176000000000000e+06,1.337344000000000000e+06,1.111763300000000047e+06,1.464640000000000000e+06,1.249856000000000000e+06,1.461824000000000000e+06,1.233157800000000047e+06,1.342743100000000093e+06,2.270574000000000000e+06,1.449472000000000000e+06,1.319238500000000000e+06,1.684896000000000000e+06,1.577120000000000000e+06,1.205703899999999907e+06,1.890822000000000000e+06,1.402752000000000000e+06,1.103979500000000000e+06,2.313633500000000000e+06,1.092169399999999907e+06,2.000445500000000000e+06,2.055275899999999907e+06,1.879127300000000047e+06,2.117891000000000000e+06,2.853811000000000000e+06,1.965246100000000093e+06,2.356731000000000000e+06,2.297988799999999814e+06,1.675328000000000000e+06,1.720928000000000000e+06,2.192277000000000000e+06,1.860000000000000000e+06,1.574304000000000000e+06,2.262713000000000000e+06,2.149178500000000000e+06,1.700224000000000000e+06,1.809088000000000000e+06,1.549248000000000000e+06,1.397535399999999907e+06,2.258840299999999814e+06,1.616782500000000000e+06,1.260573399999999907e+06,2.219691799999999814e+06,1.708960000000000000e+06,2.501553000000000000e+06,1.824257800000000047e+06,1.683168000000000000e+06,1.441632000000000000e+06,2.125751000000000000e+06,1.641024000000000000e+06,1.910414800000000047e+06,1.961297000000000000e+06,1.393984000000000000e+06,1.360544000000000000e+06,1.514496000000000000e+06,1.929970500000000000e+06,1.706336000000000000e+06,1.150911800000000047e+06,1.354514100000000093e+06,1.984762600000000093e+06,1.640248300000000047e+06,1.697728000000000000e+06,1.464099500000000000e+06,1.550218399999999907e+06,1.855584399999999907e+06,1.548928000000000000e+06,1.996572800000000047e+06,1.350565000000000000e+06,1.523872000000000000e+06,1.707328000000000000e+06,1.953436000000000000e+06,1.541472000000000000e+06,2.090475300000000047e+06,1.852448000000000000e+06,1.621312000000000000e+06,1.455712000000000000e+06,1.711456000000000000e+06,1.498016000000000000e+06,1.847762500000000000e+06,1.358386899999999907e+06,1.573664000000000000e+06,1.411552000000000000e+06,1.818272000000000000e+06,1.746848000000000000e+06,1.586528000000000000e+06,1.576576000000000000e+06,1.765504000000000000e+06,1.665248000000000000e+06,1.564032000000000000e+06,1.892480000000000000e+06,1.561568000000000000e+06,1.519232000000000000e+06,1.644608000000000000e+06,1.563712000000000000e+06,1.406304000000000000e+06,1.460544000000000000e+06,1.389152000000000000e+06,1.379520000000000000e+06,1.385088000000000000e+06,1.404576000000000000e+06,1.254752000000000000e+06,1.132672000000000000e+06,1.475870500000000000e+06,1.251680000000000000e+06,1.324832000000000000e+06,1.418528000000000000e+06,1.641696000000000000e+06,1.785280000000000000e+06,2.940008299999999814e+06,1.295772800000000047e+06,1.453984000000000000e+06,1.543616000000000000e+06,1.683072000000000000e+06,1.389713500000000000e+06,1.514400000000000000e+06,1.816320000000000000e+06,1.629216000000000000e+06,1.631168000000000000e+06,2.127424000000000000e+06,1.636256000000000000e+06,1.423488000000000000e+06,1.679680000000000000e+06,1.625632000000000000e+06,1.992584500000000000e+06,1.500384000000000000e+06,1.264446300000000047e+06,1.530880000000000000e+06,1.345792000000000000e+06,1.583520000000000000e+06,1.737696000000000000e+06,1.037377199999999953e+06,1.392256000000000000e+06,1.309024000000000000e+06,1.435488000000000000e+06,1.643424000000000000e+06,1.439264000000000000e+06,1.513952000000000000e+06,1.674912000000000000e+06,1.718545100000000093e+06,1.359392000000000000e+06,1.552576000000000000e+06,1.728640000000000000e+06,1.453440000000000000e+06,1.447968000000000000e+06,1.800792100000000093e+06,1.414560000000000000e+06,1.465056000000000000e+06,1.426048000000000000e+06,1.356480000000000000e+06,1.335200000000000000e+06,1.770752000000000000e+06,1.310752000000000000e+06,1.492512000000000000e+06,1.630176000000000000e+06,1.511584000000000000e+06,1.792931300000000047e+06,2.116800000000000000e+06,1.303594800000000047e+06,2.059148800000000047e+06,2.344921000000000000e+06,1.863406300000000047e+06,2.016089300000000047e+06,1.696992000000000000e+06,1.556384000000000000e+06,1.556064000000000000e+06,2.110030000000000000e+06,1.794240000000000000e+06,1.520224000000000000e+06,2.070919600000000093e+06,1.714672399999999907e+06,1.468048600000000093e+06,2.043505000000000000e+06,2.008267399999999907e+06,2.290128799999999814e+06,1.886949100000000093e+06,1.944160000000000000e+06,1.886949100000000093e+06,2.121802000000000000e+06,1.645376000000000000e+06,1.546345600000000093e+06,1.506720000000000000e+06,1.278208000000000000e+06,1.287808000000000000e+06,1.292608000000000000e+06,1.103979500000000000e+06,1.053760000000000000e+06,1.057664000000000000e+06,1.057440000000000000e+06,1.236992000000000000e+06,1.431520000000000000e+06,1.914325800000000047e+06,1.300288000000000000e+06,1.264128000000000000e+06,1.389696000000000000e+06,1.734266100000000093e+06,1.523232000000000000e+06,1.448192000000000000e+06,1.613056000000000000e+06,1.323187500000000000e+06,1.642432000000000000e+06,1.746208000000000000e+06,2.290128799999999814e+06,1.593316000000000000e+06,1.642976000000000000e+06,1.711680000000000000e+06,1.701664000000000000e+06,1.637568000000000000e+06,1.580928000000000000e+06,2.133534799999999814e+06,1.353600000000000000e+06,2.121802000000000000e+06,1.556576000000000000e+06,1.366208800000000047e+06,1.556800000000000000e+06,1.386592000000000000e+06,1.391712000000000000e+06,1.399008000000000000e+06,1.333056000000000000e+06,1.472480000000000000e+06,1.076544000000000000e+06,1.158400000000000000e+06,1.178016000000000000e+06,8.520970999999999767e+05,1.163200000000000000e+06,1.089216000000000000e+06,1.200224000000000000e+06,1.187360000000000000e+06,1.161184000000000000e+06,1.227840000000000000e+06,1.244000000000000000e+06,1.238912000000000000e+06,1.301792000000000000e+06,1.434336000000000000e+06,1.323136000000000000e+06,1.399136000000000000e+06,1.404480000000000000e+06,1.438080000000000000e+06,1.431104000000000000e+06,1.562304000000000000e+06,1.423360000000000000e+06,1.222528000000000000e+06,1.434336000000000000e+06,6.917510000000000000e+06,1.429696000000000000e+06,1.792931300000000047e+06,1.504160000000000000e+06,1.651328000000000000e+06,1.694912000000000000e+06,1.444320000000000000e+06,1.381891600000000093e+06,1.311712000000000000e+06,1.503392000000000000e+06,1.307232000000000000e+06,1.521280000000000000e+06,1.327616000000000000e+06,1.305408000000000000e+06,1.792931300000000047e+06,1.279808000000000000e+06,1.548384000000000000e+06,1.518048000000000000e+06,1.702752000000000000e+06,1.659488000000000000e+06,1.419936000000000000e+06,1.354464000000000000e+06,1.068703800000000047e+06,1.520544000000000000e+06,1.427648000000000000e+06,2.000445500000000000e+06,1.775232000000000000e+06,1.501568000000000000e+06,1.448512000000000000e+06,1.312032000000000000e+06,1.463552000000000000e+06,1.389792000000000000e+06,1.389056000000000000e+06,1.364960000000000000e+06,1.616640000000000000e+06,1.667702000000000000e+06,1.327392000000000000e+06,1.524000000000000000e+06,1.918275800000000047e+06,1.332736000000000000e+06,1.487328000000000000e+06,1.722495300000000047e+06,1.360672000000000000e+06,1.411232000000000000e+06,1.379087600000000093e+06,1.256218800000000047e+06,1.441632000000000000e+06,1.492832000000000000e+06,1.254750300000000047e+06,1.304992000000000000e+06,1.239328000000000000e+06,1.692999899999999907e+06,1.463680000000000000e+06,1.290144000000000000e+06,1.387008000000000000e+06,1.315776000000000000e+06,1.400736000000000000e+06,1.438176000000000000e+06,1.620416000000000000e+06,1.084256000000000000e+06,1.308704000000000000e+06,1.348800000000000000e+06,1.788855300000000047e+06,1.441184000000000000e+06,1.406624000000000000e+06,1.207690600000000093e+06,1.457440000000000000e+06,1.497152000000000000e+06,1.313088000000000000e+06,1.303584000000000000e+06,1.137760000000000000e+06,1.212224000000000000e+06,1.204992000000000000e+06,1.350176000000000000e+06,1.628553500000000000e+06,1.573761300000000047e+06,1.235488000000000000e+06,1.484096000000000000e+06,1.560256000000000000e+06,1.879127300000000047e+06,1.405357300000000047e+06,1.859533500000000000e+06,1.287950000000000000e+06,2.188327000000000000e+06,1.554167500000000000e+06,1.612909800000000047e+06,2.160950500000000000e+06,1.836028800000000047e+06,1.926097600000000093e+06,1.648109100000000093e+06,1.363552000000000000e+06,2.055275899999999907e+06,2.885098500000000000e+06,1.640248300000000047e+06,1.244852399999999907e+06,1.313952000000000000e+06,1.529920000000000000e+06,1.330496000000000000e+06,1.581120000000000000e+06,1.306912000000000000e+06,1.118054500000000000e+06,1.414560000000000000e+06,1.747420899999999907e+06,1.264896000000000000e+06,1.301024000000000000e+06,1.331264000000000000e+06,1.439264000000000000e+06,1.337984000000000000e+06,1.410720000000000000e+06,1.306144000000000000e+06,1.287360000000000000e+06,1.280640000000000000e+06,1.554656000000000000e+06,1.195232000000000000e+06,1.357664000000000000e+06,1.574976000000000000e+06,1.306048000000000000e+06,1.509312000000000000e+06,1.444875399999999907e+06,1.535840000000000000e+06,1.442816000000000000e+06,1.404576000000000000e+06,1.532416000000000000e+06,1.539744000000000000e+06,1.345472000000000000e+06,1.502112000000000000e+06,1.135268000000000000e+06,1.261792000000000000e+06,1.376608000000000000e+06,1.265312000000000000e+06,1.188320000000000000e+06,1.466784000000000000e+06,1.456277800000000047e+06,1.297600000000000000e+06,1.267008000000000000e+06,1.201504000000000000e+06,1.211360000000000000e+06,1.270432000000000000e+06,1.408544000000000000e+06,1.279072000000000000e+06,1.386272000000000000e+06,1.262528000000000000e+06,1.477760000000000000e+06,1.414240000000000000e+06,1.645472000000000000e+06,1.818720000000000000e+06,1.691206800000000047e+06,1.340224000000000000e+06,1.230304000000000000e+06,1.285984000000000000e+06,1.182176000000000000e+06,1.197888000000000000e+06,1.294720000000000000e+06,1.330400000000000000e+06,1.211040000000000000e+06,1.232320000000000000e+06,1.331456000000000000e+06,1.108992000000000000e+06,1.093664000000000000e+06,1.248256000000000000e+06,1.054720000000000000e+06,1.189600000000000000e+06,1.198944000000000000e+06,1.403840000000000000e+06,1.155008000000000000e+06,1.164032000000000000e+06,1.217728000000000000e+06,1.153536000000000000e+06,1.091008000000000000e+06,1.129408000000000000e+06,8.925160999999999767e+05,1.170504500000000000e+06,1.328032000000000000e+06,1.105600000000000000e+06,1.314272000000000000e+06,9.958560000000000000e+05,1.095648000000000000e+06,1.311264000000000000e+06,1.290784000000000000e+06,1.176960000000000000e+06,1.187904000000000000e+06,1.266496000000000000e+06,1.145376000000000000e+06,1.502208000000000000e+06,1.161696000000000000e+06,1.329536000000000000e+06,1.113856000000000000e+06,1.215200000000000000e+06,1.155328000000000000e+06,1.260736000000000000e+06,1.120832000000000000e+06,1.113120000000000000e+06,1.123168000000000000e+06,1.093664000000000000e+06,1.126528000000000000e+06,1.663752899999999907e+06,1.229664000000000000e+06,1.337760000000000000e+06,1.167744000000000000e+06,1.150911800000000047e+06,1.078880000000000000e+06,1.082976000000000000e+06,8.651775999999999767e+05,1.064000000000000000e+06,1.534574600000000093e+06,1.084768000000000000e+06,1.214656000000000000e+06,1.251040000000000000e+06,1.010048000000000000e+06,1.115648000000000000e+06,1.291744000000000000e+06,1.219456000000000000e+06,1.224320000000000000e+06,1.182912000000000000e+06,1.240384000000000000e+06,1.257440000000000000e+06,1.206176000000000000e+06,1.193408000000000000e+06,1.120288000000000000e+06,1.087328000000000000e+06,1.171136000000000000e+06,1.114176000000000000e+06,1.315968000000000000e+06,1.081504000000000000e+06,1.266272000000000000e+06,1.208384000000000000e+06,1.083200000000000000e+06,1.208928000000000000e+06,1.146656000000000000e+06,1.148256000000000000e+06,1.175072000000000000e+06,1.167200000000000000e+06,1.308704000000000000e+06,1.410496000000000000e+06,1.185248000000000000e+06,1.333504000000000000e+06,1.324832000000000000e+06,1.295904000000000000e+06,1.420480000000000000e+06,1.591392000000000000e+06,1.389376000000000000e+06,1.425312000000000000e+06,1.378336000000000000e+06,1.400832000000000000e+06,1.449472000000000000e+06,1.579840000000000000e+06,1.508672000000000000e+06,1.480672000000000000e+06,1.371808000000000000e+06,1.734266100000000093e+06,1.598336000000000000e+06,1.441952000000000000e+06,1.680544000000000000e+06,1.859533500000000000e+06,1.691552000000000000e+06,1.430784000000000000e+06,1.650048000000000000e+06,2.070919600000000093e+06,1.953436000000000000e+06,1.574752000000000000e+06,1.253696000000000000e+06,1.477536000000000000e+06,1.500928000000000000e+06,1.550208000000000000e+06,1.262528000000000000e+06,1.785109300000000047e+06,1.189184000000000000e+06,1.679396600000000093e+06,1.247104000000000000e+06,1.182592000000000000e+06,1.327520000000000000e+06,1.262016000000000000e+06,1.654496000000000000e+06,1.231360000000000000e+06,1.323360000000000000e+06,1.484960000000000000e+06,1.209653000000000000e+06,1.282880000000000000e+06,1.166555500000000000e+06,1.054720000000000000e+06,1.405024000000000000e+06,1.041326300000000047e+06,1.147488000000000000e+06,1.197882000000000000e+06,1.183968000000000000e+06,1.320128000000000000e+06,1.297824000000000000e+06,1.352096000000000000e+06,1.123534100000000093e+06,1.753782800000000047e+06,1.272306300000000047e+06,1.684576000000000000e+06,1.220246000000000000e+06,1.480448000000000000e+06,1.381120000000000000e+06,1.678176000000000000e+06,1.373824000000000000e+06,1.350176000000000000e+06,1.634432000000000000e+06,1.458816000000000000e+06,1.681632000000000000e+06,1.402656000000000000e+06,1.709824000000000000e+06,1.486816000000000000e+06,1.197882000000000000e+06,1.490048000000000000e+06,1.370197000000000000e+06,1.629536000000000000e+06,1.449056000000000000e+06,1.447008000000000000e+06,1.490784000000000000e+06,1.211264000000000000e+06,1.249536000000000000e+06,1.169120000000000000e+06,1.349216000000000000e+06,1.113632000000000000e+06,1.128448000000000000e+06,1.274784000000000000e+06,1.314272000000000000e+06,1.123168000000000000e+06,1.104640000000000000e+06,1.008368000000000000e+06,1.049344000000000000e+06,1.244224000000000000e+06,1.133216000000000000e+06,1.110880000000000000e+06,1.223584000000000000e+06,1.155776000000000000e+06,1.152704000000000000e+06,1.274688000000000000e+06,1.393536000000000000e+06,1.049820500000000000e+06,9.837600000000000000e+05,1.040176000000000000e+06,1.079936000000000000e+06,1.066624000000000000e+06,9.972160000000000000e+05,9.463840000000000000e+05,1.136384000000000000e+06,1.174208000000000000e+06,1.076352000000000000e+06,9.333920000000000000e+05,1.029216000000000000e+06,1.077696000000000000e+06,1.089440000000000000e+06,9.065760000000000000e+05,7.679303000000000466e+05,1.293248000000000000e+06,1.040800000000000000e+06,1.053120000000000000e+06,9.322400000000000000e+05,1.003744000000000000e+06,8.416729000000000233e+05,1.417513399999999907e+06,8.824000000000000000e+05,1.191840000000000000e+06,1.149312000000000000e+06,8.790560000000000000e+05,1.440633000000000000e+06,1.188736000000000000e+06,1.087648000000000000e+06,1.262976000000000000e+06,1.534574600000000093e+06,9.880800000000000000e+05,1.232512000000000000e+06,1.115104000000000000e+06,1.064416000000000000e+06,1.119872000000000000e+06,1.113536000000000000e+06,9.003770000000000000e+05,1.065568000000000000e+06,1.032800000000000000e+06,9.900800000000000000e+05,9.894400000000000000e+05,1.180576000000000000e+06,9.104480000000000000e+05,1.565812899999999907e+06,9.996480000000000000e+05,8.879520000000000000e+05,8.594080000000000000e+05,9.369600000000000000e+05,9.640160000000000000e+05,1.229856000000000000e+06,1.045440000000000000e+06,1.080448000000000000e+06,1.044912000000000000e+06,1.158528000000000000e+06,1.312768000000000000e+06,1.357248000000000000e+06,1.323552000000000000e+06,1.476352000000000000e+06,1.193408000000000000e+06,1.262642300000000047e+06,1.832079600000000093e+06,1.360544000000000000e+06,1.406208000000000000e+06,1.343648000000000000e+06,1.569248000000000000e+06,1.283648000000000000e+06,1.389472000000000000e+06,1.448384000000000000e+06,1.291900000000000000e+06,1.429824000000000000e+06,1.407264000000000000e+06,1.303594800000000047e+06,2.008267399999999907e+06,2.000445500000000000e+06,1.491008000000000000e+06,1.712000000000000000e+06,2.106157299999999814e+06,1.594976000000000000e+06,2.192277000000000000e+06,1.877792000000000000e+06,1.583520000000000000e+06,1.707200000000000000e+06,1.792931300000000047e+06,1.483584000000000000e+06,1.879200000000000000e+06,1.272448000000000000e+06,1.037377199999999953e+06,1.213564899999999907e+06,1.319238500000000000e+06,2.587711000000000000e+06,1.859533500000000000e+06,1.683384899999999907e+06,1.710912000000000000e+06,1.299721899999999907e+06,1.598240000000000000e+06,1.341312000000000000e+06,1.969118899999999907e+06,1.291900000000000000e+06,2.243196500000000000e+06,1.804741300000000047e+06,1.836028800000000047e+06,2.141394799999999814e+06,1.730355300000000047e+06,1.875177300000000047e+06,1.910414800000000047e+06,2.016089300000000047e+06,1.906465800000000047e+06,2.023911100000000093e+06,1.587936000000000000e+06,1.745999000000000000e+06,1.646144000000000000e+06,1.431104000000000000e+06,1.785109300000000047e+06,1.865152000000000000e+06,1.929970500000000000e+06,2.317582500000000000e+06,2.157039500000000000e+06,2.317582500000000000e+06,1.734266100000000093e+06,1.847762500000000000e+06,1.499375300000000047e+06,1.996572800000000047e+06,1.491552000000000000e+06,1.710723300000000047e+06,1.143089800000000047e+06,1.591744000000000000e+06,1.910414800000000047e+06,1.615872000000000000e+06,1.304864000000000000e+06,1.311264000000000000e+06,1.236448000000000000e+06,1.158944000000000000e+06,9.791360000000000000e+05,1.169856000000000000e+06,1.133408000000000000e+06,1.257536000000000000e+06,1.123776000000000000e+06,1.304768000000000000e+06,1.051232000000000000e+06,1.018784000000000000e+06,1.145376000000000000e+06,1.102752000000000000e+06,9.783040000000000000e+05,1.113216000000000000e+06,1.017216000000000000e+06,1.417129300000000047e+06,1.325792000000000000e+06,1.108032000000000000e+06,1.163392000000000000e+06,9.749440000000000000e+05,1.140288000000000000e+06,1.092800000000000000e+06,1.028160000000000000e+06,1.102336000000000000e+06,1.141248000000000000e+06,9.338080000000000000e+05,1.009424000000000000e+06,1.139232000000000000e+06,1.101696000000000000e+06,1.049536000000000000e+06,1.001352000000000000e+06,9.535200000000000000e+05,9.309760000000000000e+05,1.261248000000000000e+06,1.041536000000000000e+06,1.069696000000000000e+06,1.087648000000000000e+06,1.051328000000000000e+06,1.029104000000000000e+06,9.931200000000000000e+05,1.169216000000000000e+06,1.091232000000000000e+06,1.590141899999999907e+06,1.213564899999999907e+06,1.394244800000000047e+06,1.097568000000000000e+06,1.158944000000000000e+06,1.162240000000000000e+06,1.269888000000000000e+06,1.185344000000000000e+06,1.218912000000000000e+06,1.117080000000000000e+06,1.661697300000000047e+06,1.302624000000000000e+06,1.609824000000000000e+06,1.497472000000000000e+06,1.562848000000000000e+06,1.393024000000000000e+06,1.441728000000000000e+06,1.546345600000000093e+06,1.372864000000000000e+06,1.879986600000000093e+06,1.346656000000000000e+06,1.161613600000000093e+06,1.524096000000000000e+06,1.361312000000000000e+06,1.422176000000000000e+06,1.569760000000000000e+06,1.381120000000000000e+06,1.400960000000000000e+06,1.587296000000000000e+06,1.376608000000000000e+06,1.430784000000000000e+06,1.593152000000000000e+06,1.548914800000000047e+06,2.047454000000000000e+06,1.690880000000000000e+06,1.801888000000000000e+06,1.842464000000000000e+06,2.177344000000000000e+06,1.989216000000000000e+06,1.960352000000000000e+06,1.923456000000000000e+06,2.007104000000000000e+06,2.031733000000000000e+06,1.989440000000000000e+06,1.839940600000000093e+06,2.979195799999999814e+06,1.605087899999999907e+06,2.015040000000000000e+06,2.093728000000000000e+06,1.776416000000000000e+06,2.027860300000000047e+06,2.235336500000000000e+06,1.943392000000000000e+06,1.819264000000000000e+06,1.784288000000000000e+06,1.857824000000000000e+06,1.832192000000000000e+06,1.751328000000000000e+06,1.671008000000000000e+06,1.915232000000000000e+06,1.886240000000000000e+06,1.764192000000000000e+06,1.715808000000000000e+06,1.744576000000000000e+06,1.591744000000000000e+06,1.413485399999999907e+06,1.585344000000000000e+06,1.633984000000000000e+06,1.676960000000000000e+06,1.425504000000000000e+06,1.436032000000000000e+06,1.501760000000000000e+06,1.386784000000000000e+06,1.490144000000000000e+06,1.455168000000000000e+06,1.443456000000000000e+06,1.368064000000000000e+06,1.284800000000000000e+06,1.123776000000000000e+06,1.145376000000000000e+06,1.002800000000000000e+06,9.306560000000000000e+05,9.078240000000000000e+05,7.914240000000000000e+05,7.074880000000000000e+05,6.918400000000000000e+05,5.644000000000000000e+05,5.301440000000000000e+05,4.841680000000000000e+05,4.590560000000000000e+05,4.346960000000000000e+05,4.039360000000000000e+05,3.528320000000000000e+05,3.427440000000000000e+05,3.163920000000000000e+05,2.892640000000000000e+05,2.550680000000000000e+05,2.332840000000000000e+05,1.723080000000000000e+05,1.614080000000000000e+05,1.397240000000000000e+05,1.224960000000000000e+05,1.045760000000000000e+05,7.873200000000000000e+04,6.185700000000000000e+04,5.603400000000000000e+04,4.198500000000000000e+04,3.416300000000000000e+04,2.965100000000000000e+04,2.524100000000000000e+04,2.143200000000000000e+04,1.582200000000000000e+04,9.211000000000000000e+03,6.807000000000000000e+03,6.807000000000000000e+03,6.006000000000000000e+03,5.406000000000000000e+03,6.407000000000000000e+03,5.306000000000000000e+03,3.603000000000000000e+03,3.704000000000000000e+03,2.903000000000000000e+03,3.303000000000000000e+03,3.403000000000000000e+03,3.303000000000000000e+03,3.804000000000000000e+03,3.603000000000000000e+03,3.003000000000000000e+03,1.901000000000000000e+03,2.002000000000000000e+03,1.301000000000000000e+03,2.002000000000000000e+03,1.901000000000000000e+03,2.302000000000000000e+03,2.903000000000000000e+03,3.203000000000000000e+03,2.602000000000000000e+03,2.402000000000000000e+03,2.502000000000000000e+03,2.702000000000000000e+03,2.002000000000000000e+03,2.502000000000000000e+03,2.602000000000000000e+03,2.702000000000000000e+03,2.202000000000000000e+03,2.602000000000000000e+03,2.502000000000000000e+03,1.501000000000000000e+03,2.502000000000000000e+03,3.103000000000000000e+03,3.904000000000000000e+03,3.203000000000000000e+03,3.603000000000000000e+03,3.503000000000000000e+03,2.702000000000000000e+03,3.403000000000000000e+03,3.203000000000000000e+03,2.702000000000000000e+03,2.302000000000000000e+03,2.302000000000000000e+03,2.002000000000000000e+03,2.903000000000000000e+03,2.402000000000000000e+03,2.402000000000000000e+03,2.702000000000000000e+03,2.202000000000000000e+03,2.102000000000000000e+03,3.003000000000000000e+03,2.502000000000000000e+03,2.302000000000000000e+03,2.302000000000000000e+03,1.701000000000000000e+03,3.403000000000000000e+03,5.706000000000000000e+03,1.601000000000000000e+03,1.901000000000000000e+03,3.103000000000000000e+03,2.502000000000000000e+03,2.402000000000000000e+03,3.904000000000000000e+03,2.602000000000000000e+03,2.702000000000000000e+03,1.801000000000000000e+03,2.302000000000000000e+03,2.502000000000000000e+03,2.302000000000000000e+03,2.502000000000000000e+03,3.103000000000000000e+03,2.102000000000000000e+03,2.202000000000000000e+03,3.303000000000000000e+03,2.802000000000000000e+03,2.102000000000000000e+03,2.302000000000000000e+03,2.002000000000000000e+03,1.801000000000000000e+03,3.403000000000000000e+03,3.303000000000000000e+03,2.502000000000000000e+03,1.801000000000000000e+03,nan
8.789870000000000516e+01,2.995200000000000000e+04,1.071300000000000000e+04,1.692400000000000000e+04,1.892700000000000000e+04,4.208600000000000000e+04,2.383800000000000000e+04,2.514000000000000000e+04,2.323600000000000000e+04,3.015200000000000000e+04,3.296000000000000000e+04,6.296100000000000000e+04,3.807400000000000000e+04,4.589800000000000000e+04,4.930900000000000000e+04,5.663600000000000000e+04,5.814200000000000000e+04,5.382600000000000000e+04,6.507000000000000000e+04,6.547200000000000000e+04,5.874400000000000000e+04,6.738000000000000000e+04,1.144400000000000000e+05,7.632000000000000000e+04,8.034000000000000000e+04,8.918600000000000000e+04,9.099600000000000000e+04,9.049400000000000000e+04,1.052800000000000000e+05,1.201780000000000000e+05,1.136340000000000000e+05,1.146400000000000000e+05,1.232000000000000000e+05,1.162520000000000000e+05,1.195740000000000000e+05,1.189700000000000000e+05,1.332720000000000000e+05,1.322640000000000000e+05,1.238040000000000000e+05,1.280360000000000000e+05,1.390200000000000000e+05,1.369000000000000000e+05,1.380120000000000000e+05,1.555560000000000000e+05,1.520240000000000000e+05,1.962520000000000000e+05,1.920080000000000000e+05,2.000920000000000000e+05,1.877640000000000000e+05,1.795800000000000000e+05,2.144560000000000000e+05,2.300440000000000000e+05,2.539520000000000000e+05,2.208320000000000000e+05,2.604400000000000000e+05,2.864160000000000000e+05,3.801520000000000000e+05,3.070400000000000000e+05,3.795360000000000000e+05,3.281920000000000000e+05,3.517120000000000000e+05,4.659200000000000000e+05,3.231040000000000000e+05,3.395920000000000000e+05,3.765840000000000000e+05,3.715085000000000000e+05,4.113920000000000000e+05,3.281920000000000000e+05,3.527280000000000000e+05,4.298960000000000000e+05,2.989120000000000000e+05,4.729920000000000000e+05,3.492640000000000000e+05,4.082240000000000000e+05,3.499760000000000000e+05,3.788240000000000000e+05,3.022640000000000000e+05,3.437680000000000000e+05,3.744400000000000000e+05,4.198720000000000000e+05,3.928080000000000000e+05,4.386880000000000000e+05,4.101680000000000000e+05,4.529120000000000000e+05,6.217120000000000000e+05,4.321440000000000000e+05,5.868640000000000000e+05,5.212160000000000000e+05,7.462880000000000000e+05,5.594560000000000000e+05,4.776670000000000000e+05,6.083040000000000000e+05,9.215520000000000000e+05,6.853120000000000000e+05,1.074190300000000047e+06,1.387890300000000047e+06,6.239178000000000466e+05,9.461130999999999767e+05,1.083936000000000000e+06,6.108194000000000233e+05,8.314400000000000000e+05,7.348640000000000000e+05,1.023952000000000000e+06,1.366976000000000000e+06,1.851711600000000093e+06,9.121099000000000233e+05,8.338510000000000000e+05,1.198528000000000000e+06,1.338870399999999907e+06,1.777287500000000000e+06,1.315365600000000093e+06,1.331048500000000000e+06,1.491553399999999907e+06,1.803744000000000000e+06,1.745999000000000000e+06,1.475870500000000000e+06,2.384107500000000000e+06,1.742088000000000000e+06,1.875177300000000047e+06,9.512964000000000233e+05,1.812563100000000093e+06,1.479743300000000047e+06,1.340224000000000000e+06,1.756896000000000000e+06,1.640248300000000047e+06,1.659880100000000093e+06,1.832079600000000093e+06,1.949563300000000047e+06,1.992584500000000000e+06,2.564088799999999814e+06,2.740394000000000000e+06,2.262713000000000000e+06,1.683384899999999907e+06,2.305772500000000000e+06,2.012216500000000000e+06,2.474176500000000000e+06,2.023911100000000093e+06,2.286217799999999814e+06,2.536790500000000000e+06,2.936097299999999814e+06,2.305772500000000000e+06,3.268761500000000000e+06,2.309722500000000000e+06,2.168810500000000000e+06,2.916464299999999814e+06,2.814701799999999814e+06,3.092691299999999814e+06,3.202197500000000000e+06,2.963395500000000000e+06,3.550740299999999814e+06,2.701128000000000000e+06,3.210175799999999814e+06,2.748137500000000000e+06,2.650286000000000000e+06,2.787325299999999814e+06,2.204048000000000000e+06,3.253117799999999814e+06,2.783414299999999814e+06,2.783414299999999814e+06,3.096524000000000000e+06,2.881266000000000000e+06,2.446760799999999814e+06,2.020038399999999907e+06,1.937792300000000047e+06,2.458455500000000000e+06,2.172683299999999814e+06,2.016089300000000047e+06,2.106157299999999814e+06,2.810712500000000000e+06,2.235336500000000000e+06,2.348871000000000000e+06,2.098297299999999814e+06,2.282345000000000000e+06,2.023911100000000093e+06,2.180543299999999814e+06,2.243196500000000000e+06,2.787325299999999814e+06,2.513325000000000000e+06,2.456640000000000000e+06,2.759870500000000000e+06,3.006494000000000000e+06,2.904809799999999814e+06,2.881266000000000000e+06,2.427168000000000000e+06,2.735680000000000000e+06,2.622831000000000000e+06,2.497861500000000000e+06,2.604468299999999814e+06,2.655680000000000000e+06,2.513325000000000000e+06,2.560295299999999814e+06,2.615087500000000000e+06,2.267541799999999814e+06,2.998750500000000000e+06,2.509414000000000000e+06,3.023104000000000000e+06,2.665167500000000000e+06,2.854208000000000000e+06,2.391968500000000000e+06,2.790336000000000000e+06,2.540701500000000000e+06,2.634642299999999814e+06,2.454544500000000000e+06,5.821196000000000000e+06,3.178810000000000000e+06,2.634642299999999814e+06,2.802969000000000000e+06,2.568078000000000000e+06,2.779425000000000000e+06,3.088780299999999814e+06,2.857800299999999814e+06,2.723456000000000000e+06,2.744226500000000000e+06,2.903926299999999814e+06,2.740394000000000000e+06,2.756037799999999814e+06,2.442811799999999814e+06,2.305772500000000000e+06,2.393188000000000000e+06,3.903037500000000000e+06,2.513325000000000000e+06,3.064252000000000000e+06,2.975206500000000000e+06,2.657490299999999814e+06,2.541411299999999814e+06,2.685416500000000000e+06,2.511665799999999814e+06,2.979195799999999814e+06,2.681573500000000000e+06,3.609482500000000000e+06,2.591543500000000000e+06,2.247069299999999814e+06,2.626742000000000000e+06,2.673829799999999814e+06,2.321493500000000000e+06,2.881266000000000000e+06,2.802969000000000000e+06,3.836551500000000000e+06,2.748137500000000000e+06,2.352989299999999814e+06,2.579456000000000000e+06,2.536790500000000000e+06,2.160950500000000000e+06,2.701128000000000000e+06,2.489820299999999814e+06,3.103559799999999814e+06,2.204048000000000000e+06,2.732415500000000000e+06,2.466316500000000000e+06,2.863232000000000000e+06,2.727552000000000000e+06,2.575900000000000000e+06,2.517197799999999814e+06,2.821888000000000000e+06,2.763781299999999814e+06,2.505503000000000000e+06,2.527525000000000000e+06,2.485909299999999814e+06,2.403663299999999814e+06,2.889087799999999814e+06,3.396364799999999814e+06,2.266624000000000000e+06,2.429696000000000000e+06,2.466234500000000000e+06,2.545024000000000000e+06,2.701157000000000000e+06,2.552000000000000000e+06,2.031733000000000000e+06,2.423256000000000000e+06,2.595454500000000000e+06,2.603354799999999814e+06,2.443705299999999814e+06,2.658759500000000000e+06,2.200137000000000000e+06,1.992584500000000000e+06,2.591543500000000000e+06,2.540701500000000000e+06,3.374513299999999814e+06,2.078826800000000047e+06,2.342127299999999814e+06,2.599443799999999814e+06,2.720761000000000000e+06,2.277056000000000000e+06,1.855584399999999907e+06,1.877073600000000093e+06,2.082653500000000000e+06,2.570752000000000000e+06,2.258840299999999814e+06,2.516480000000000000e+06,2.260928500000000000e+06,1.985960000000000000e+06,2.414720000000000000e+06,2.628608000000000000e+06,2.179834000000000000e+06,2.049590899999999907e+06,2.135904000000000000e+06,2.344921000000000000e+06,2.458455500000000000e+06,2.321280000000000000e+06,1.927876500000000000e+06,1.906737100000000093e+06,2.095264000000000000e+06,2.608640000000000000e+06,5.981700500000000000e+06,2.021440000000000000e+06,1.832079600000000093e+06,1.630045000000000000e+06,2.302144000000000000e+06,1.702901399999999907e+06,2.205952000000000000e+06,1.984762600000000093e+06,1.931712000000000000e+06,1.843663000000000000e+06,2.333248000000000000e+06,2.063097800000000047e+06,2.063097800000000047e+06,2.095966500000000000e+06,2.494016000000000000e+06,2.360512000000000000e+06,2.567424000000000000e+06,2.716771799999999814e+06,2.220032000000000000e+06,2.241088000000000000e+06,2.472320000000000000e+06,5.966213500000000000e+06,2.297988799999999814e+06,2.162624000000000000e+06,2.446400000000000000e+06,2.270574000000000000e+06,2.144192000000000000e+06,2.156047500000000000e+06,2.558464000000000000e+06,2.231425500000000000e+06,2.849978500000000000e+06,2.596608000000000000e+06,2.454400000000000000e+06,2.343936000000000000e+06,2.419008000000000000e+06,2.136163000000000000e+06,2.215780799999999814e+06,2.055718000000000000e+06,2.703232000000000000e+06,2.137445799999999814e+06,2.556346299999999814e+06,1.855584399999999907e+06,2.466316500000000000e+06,2.200137000000000000e+06,2.188327000000000000e+06,2.125751000000000000e+06,2.492416000000000000e+06,2.021867300000000047e+06,2.600566799999999814e+06,2.321573799999999814e+06,2.701128000000000000e+06,2.517632000000000000e+06,2.616384000000000000e+06,2.227475500000000000e+06,2.047454000000000000e+06,2.430432299999999814e+06,2.304576000000000000e+06,2.247552000000000000e+06,2.427168000000000000e+06,2.591543500000000000e+06,3.272750799999999814e+06,2.223564500000000000e+06,2.305772500000000000e+06,2.642385799999999814e+06,2.881266000000000000e+06,2.709028299999999814e+06,3.554573000000000000e+06,2.579732500000000000e+06,2.348288000000000000e+06,3.726810500000000000e+06,2.352820000000000000e+06,2.532841500000000000e+06,3.225819500000000000e+06,2.896909500000000000e+06,4.364997500000000000e+06,4.032176500000000000e+06,4.204492500000000000e+06,4.012622000000000000e+06,3.174820799999999814e+06,2.732415500000000000e+06,2.642385799999999814e+06,2.869454799999999814e+06,2.427168000000000000e+06,2.849280000000000000e+06,2.951741000000000000e+06,2.689473500000000000e+06,2.478049299999999814e+06,2.819328000000000000e+06,2.411523299999999814e+06,2.423256000000000000e+06,3.096524000000000000e+06,3.057492799999999814e+06,2.419307000000000000e+06,3.347136799999999814e+06,2.732415500000000000e+06,2.544651500000000000e+06,3.523285500000000000e+06,2.320941000000000000e+06,2.936097299999999814e+06,2.916464299999999814e+06,2.358528000000000000e+06,2.402112000000000000e+06,2.666008000000000000e+06,2.548160000000000000e+06,2.603354799999999814e+06,2.274485000000000000e+06,2.047454000000000000e+06,2.450671799999999814e+06,3.382413500000000000e+06,2.450671799999999814e+06,2.575900000000000000e+06,2.540701500000000000e+06,3.178810000000000000e+06,2.669840500000000000e+06,2.967384799999999814e+06,2.470265500000000000e+06,2.356731000000000000e+06,2.305772500000000000e+06,2.571989000000000000e+06,2.626742000000000000e+06,2.759870500000000000e+06,2.892998799999999814e+06,2.333226299999999814e+06,2.364514799999999814e+06,2.419307000000000000e+06,2.223564500000000000e+06,2.297988799999999814e+06,2.949623000000000000e+06,2.529472000000000000e+06,2.313633500000000000e+06,2.367360000000000000e+06,2.637632000000000000e+06,2.179982500000000000e+06,2.498624000000000000e+06,2.388019500000000000e+06,2.824960000000000000e+06,2.546816000000000000e+06,2.597080500000000000e+06,2.781056000000000000e+06,2.257279000000000000e+06,2.158552000000000000e+06,2.607187500000000000e+06,3.230188799999999814e+06,2.560101000000000000e+06,2.681573500000000000e+06,2.685184000000000000e+06,2.850816000000000000e+06,2.157039500000000000e+06,2.454544500000000000e+06,2.516736000000000000e+06,2.485056000000000000e+06,2.049734899999999907e+06,1.882237899999999907e+06,2.413824000000000000e+06,2.363328000000000000e+06,1.949563300000000047e+06,2.095756000000000000e+06,2.359288500000000000e+06,2.360642000000000000e+06,2.305772500000000000e+06,2.548562500000000000e+06,2.630731299999999814e+06,2.830423799999999814e+06,2.528930500000000000e+06,2.431117000000000000e+06,2.466316500000000000e+06,2.728583000000000000e+06,2.599443799999999814e+06,2.309722500000000000e+06,3.014394299999999814e+06,2.591543500000000000e+06,2.346772500000000000e+06,2.431117000000000000e+06,2.995712000000000000e+06,2.427168000000000000e+06,2.638475000000000000e+06,2.615087500000000000e+06,2.186968000000000000e+06,3.527196299999999814e+06,1.865767800000000047e+06,2.538355299999999814e+06,2.250980299999999814e+06,2.445126000000000000e+06,2.599443799999999814e+06,2.266624000000000000e+06,2.133534799999999814e+06,2.352820000000000000e+06,2.412954000000000000e+06,2.611456000000000000e+06,3.022137799999999814e+06,2.548342500000000000e+06,2.865544000000000000e+06,2.478049299999999814e+06,2.391968500000000000e+06,3.180917000000000000e+06,2.360642000000000000e+06,2.734272000000000000e+06,2.961728000000000000e+06,2.384107500000000000e+06,2.424009799999999814e+06,2.442811799999999814e+06,2.384107500000000000e+06,2.806801500000000000e+06,2.986939500000000000e+06,3.214086799999999814e+06,2.940008299999999814e+06,3.491998000000000000e+06,5.089303000000000000e+06,3.632869799999999814e+06,3.092691299999999814e+06,3.996978000000000000e+06,3.335404000000000000e+06,3.488087000000000000e+06,2.842156500000000000e+06,3.311860000000000000e+06,3.194453799999999814e+06,2.846067500000000000e+06,3.633605000000000000e+06,4.287436000000000000e+06,3.249207000000000000e+06,4.224125500000000000e+06,4.173205000000000000e+06,3.351047799999999814e+06,4.819135500000000000e+06,5.746888000000000000e+06,4.075275000000000000e+06,4.317988000000000000e+06,3.127811500000000000e+06,3.550740299999999814e+06,3.206108299999999814e+06,3.026127000000000000e+06,3.415842799999999814e+06,2.771681500000000000e+06,2.556992000000000000e+06,2.686336000000000000e+06,2.204048000000000000e+06,2.391968500000000000e+06,2.575900000000000000e+06,2.517197799999999814e+06,2.633728000000000000e+06,2.799058000000000000e+06,2.575900000000000000e+06,3.170910000000000000e+06,2.760000000000000000e+06,3.143533299999999814e+06,2.642385799999999814e+06,2.454544500000000000e+06,3.057492799999999814e+06,3.499731299999999814e+06,2.986939500000000000e+06,3.484176000000000000e+06,3.625126299999999814e+06,4.552957000000000000e+06,4.251502000000000000e+06,4.912998000000000000e+06,3.946136000000000000e+06,3.531185500000000000e+06,4.396285000000000000e+06,3.777809299999999814e+06,4.388463000000000000e+06,3.256875500000000000e+06,3.848206000000000000e+06,4.415918000000000000e+06,4.333710000000000000e+06,3.048196500000000000e+06,3.006033000000000000e+06,2.853811000000000000e+06,3.022137799999999814e+06,2.662097000000000000e+06,2.889087799999999814e+06,2.975206500000000000e+06,2.864896000000000000e+06,2.852032000000000000e+06,2.643200000000000000e+06,2.549760000000000000e+06,2.297988799999999814e+06,2.451397299999999814e+06,2.756037799999999814e+06,2.206290000000000000e+06,3.084791000000000000e+06,2.732415500000000000e+06,2.388019500000000000e+06,2.395879500000000000e+06,2.521146799999999814e+06,2.986688000000000000e+06,3.311860000000000000e+06,3.013272000000000000e+06,3.273856000000000000e+06,2.951741000000000000e+06,2.803854799999999814e+06,3.296300500000000000e+06,3.116078500000000000e+06,2.990850299999999814e+06,3.030038000000000000e+06,2.967384799999999814e+06,2.869454799999999814e+06,5.093214000000000000e+06,2.640714000000000000e+06,2.521146799999999814e+06,3.264850500000000000e+06,9.215264000000000000e+06,2.927025799999999814e+06,3.159177000000000000e+06,2.909743000000000000e+06,2.916464299999999814e+06,2.435699500000000000e+06,2.855222799999999814e+06,2.732415500000000000e+06,2.736404799999999814e+06,3.468532299999999814e+06,2.779425000000000000e+06,2.763781299999999814e+06,2.826512799999999814e+06,2.865544000000000000e+06,3.010518500000000000e+06,2.951741000000000000e+06,3.417533500000000000e+06,2.997408500000000000e+06,2.697295500000000000e+06,2.583800000000000000e+06,2.739044000000000000e+06,2.676580500000000000e+06,2.905588000000000000e+06,2.654118500000000000e+06,2.560742500000000000e+06,2.836992000000000000e+06,3.230464000000000000e+06,2.160950500000000000e+06,2.110030000000000000e+06,2.697664000000000000e+06,2.461952000000000000e+06,2.362112000000000000e+06,1.953436000000000000e+06,2.342336000000000000e+06,2.008267399999999907e+06,2.118455299999999814e+06,2.069440000000000000e+06,2.105920000000000000e+06,2.108480000000000000e+06,1.694592000000000000e+06,1.913344000000000000e+06,1.811168000000000000e+06,1.653184000000000000e+06,1.392073600000000093e+06,1.729728000000000000e+06,1.418016000000000000e+06,1.185781100000000093e+06,1.665344000000000000e+06,1.211969899999999907e+06,1.595968000000000000e+06,1.814880000000000000e+06,1.634362600000000093e+06,1.285702300000000047e+06,1.723328000000000000e+06,1.978624000000000000e+06,2.086720000000000000e+06,1.848288000000000000e+06,1.915104000000000000e+06,2.183232000000000000e+06,1.933919500000000000e+06,2.400640000000000000e+06,2.195904000000000000e+06,2.470265500000000000e+06,1.910414800000000047e+06,2.673152000000000000e+06,2.304128000000000000e+06,2.410304000000000000e+06,2.407612299999999814e+06,2.352820000000000000e+06,2.376247500000000000e+06,2.398552500000000000e+06,2.799058000000000000e+06,2.940008299999999814e+06,2.998750500000000000e+06,2.705117299999999814e+06,2.693384500000000000e+06,2.579732500000000000e+06,3.026127000000000000e+06,3.206108299999999814e+06,2.892998799999999814e+06,5.476877000000000000e+06,3.382413500000000000e+06,2.896909500000000000e+06,2.254929299999999814e+06,2.846067500000000000e+06,2.493693000000000000e+06,2.341010000000000000e+06,4.995206000000000000e+06,1.879127300000000047e+06,2.247104000000000000e+06,1.814240000000000000e+06,1.804384000000000000e+06,2.196608000000000000e+06,2.013184000000000000e+06,1.714816000000000000e+06,1.921696000000000000e+06,1.862860500000000000e+06,1.449469600000000093e+06,1.909856000000000000e+06,1.872288000000000000e+06,1.759200399999999907e+06,1.795008000000000000e+06,1.901824000000000000e+06,1.778400000000000000e+06,2.093868800000000047e+06,2.143296000000000000e+06,1.858912000000000000e+06,2.217664000000000000e+06,2.150784000000000000e+06,2.260288000000000000e+06,2.433664000000000000e+06,2.626240000000000000e+06,3.139622500000000000e+06,2.583821799999999814e+06,2.853585000000000000e+06,2.385496299999999814e+06,2.575936000000000000e+06,2.791158000000000000e+06,3.096524000000000000e+06,2.587711000000000000e+06,2.337222299999999814e+06,2.490958000000000000e+06,2.709149299999999814e+06,2.950185500000000000e+06,2.611098299999999814e+06,2.478848000000000000e+06,2.376247500000000000e+06,3.010483299999999814e+06,2.403663299999999814e+06,2.945536000000000000e+06,2.272657000000000000e+06,2.794856799999999814e+06,2.818691000000000000e+06,3.033494299999999814e+06,3.127686000000000000e+06,3.300205500000000000e+06,3.296216299999999814e+06,3.973512500000000000e+06,3.519652500000000000e+06,2.849978500000000000e+06,3.121788000000000000e+06,2.894598500000000000e+06,2.728113500000000000e+06,2.867493000000000000e+06,2.477137799999999814e+06,2.877696000000000000e+06,2.723362799999999814e+06,3.006462799999999814e+06,2.497604000000000000e+06,2.631826799999999814e+06,3.107840000000000000e+06,2.609223799999999814e+06,2.664035799999999814e+06,3.263478799999999814e+06,3.130816000000000000e+06,2.970468500000000000e+06,2.514615000000000000e+06,2.615087500000000000e+06,2.544011000000000000e+06,2.680177500000000000e+06,2.849978500000000000e+06,2.231425500000000000e+06,3.022137799999999814e+06,2.250980299999999814e+06,2.728583000000000000e+06,2.120462000000000000e+06,2.561002799999999814e+06,2.525500500000000000e+06,2.442580500000000000e+06,2.426597299999999814e+06,2.842432000000000000e+06,2.613161299999999814e+06,2.752734500000000000e+06,2.672576000000000000e+06,2.352820000000000000e+06,3.519374500000000000e+06,2.685484299999999814e+06,3.056187799999999814e+06,2.544651500000000000e+06,2.513690299999999814e+06,2.352820000000000000e+06,2.365801000000000000e+06,2.786688000000000000e+06,2.830290799999999814e+06,2.818691000000000000e+06,2.570624000000000000e+06,2.537984000000000000e+06,2.619304000000000000e+06,2.776576000000000000e+06,2.667456000000000000e+06,2.067008800000000047e+06,2.844526000000000000e+06,2.509414000000000000e+06,2.336101000000000000e+06,2.545320799999999814e+06,1.937792300000000047e+06,2.329277299999999814e+06,2.301861500000000000e+06,2.225899500000000000e+06,2.854144000000000000e+06,2.252304500000000000e+06,3.495830500000000000e+06,2.936097299999999814e+06,2.821632000000000000e+06,2.355789500000000000e+06,2.247069299999999814e+06,2.897721000000000000e+06,2.305772500000000000e+06,2.469244000000000000e+06,2.977792000000000000e+06,2.499830000000000000e+06,2.258840299999999814e+06,2.269440000000000000e+06,2.648512000000000000e+06,2.302938000000000000e+06,2.258840299999999814e+06,2.518976000000000000e+06,2.550912000000000000e+06,2.403663299999999814e+06,2.237026799999999814e+06,2.277504000000000000e+06,2.304832000000000000e+06,2.361984000000000000e+06,2.016468399999999907e+06,2.126427299999999814e+06,2.240098000000000000e+06,2.673829799999999814e+06,2.290745500000000000e+06,2.501800000000000000e+06,2.623853500000000000e+06,7.877152000000000000e+06,2.496795799999999814e+06,2.279023500000000000e+06,2.141394799999999814e+06,2.979008000000000000e+06,2.537311299999999814e+06,2.662097000000000000e+06,2.980992000000000000e+06,2.881266000000000000e+06,2.634642299999999814e+06,2.752607799999999814e+06,2.452500799999999814e+06,3.108335000000000000e+06,2.528930500000000000e+06,2.808704000000000000e+06,2.945673000000000000e+06,3.010483299999999814e+06,2.505503000000000000e+06,2.857800299999999814e+06,2.849978500000000000e+06,2.709028299999999814e+06,2.985152000000000000e+06,2.595454500000000000e+06,2.705117299999999814e+06,2.661312000000000000e+06,2.728583000000000000e+06,2.489931299999999814e+06,2.415396000000000000e+06,2.716771799999999814e+06,2.425638500000000000e+06,2.662097000000000000e+06,2.525057799999999814e+06,2.744934799999999814e+06,2.925158299999999814e+06,2.305772500000000000e+06,2.285888000000000000e+06,2.791936000000000000e+06,2.070919600000000093e+06,2.851840000000000000e+06,2.086602500000000000e+06,2.168810500000000000e+06,2.397056000000000000e+06,2.046294300000000047e+06,2.234767500000000000e+06,2.157039500000000000e+06,2.384256000000000000e+06,1.796880300000000047e+06,2.331904000000000000e+06,2.674240000000000000e+06,2.200137000000000000e+06,2.368463799999999814e+06,2.763008000000000000e+06,2.423256000000000000e+06,2.564088799999999814e+06,2.724672000000000000e+06,2.755968000000000000e+06,2.709028299999999814e+06,2.438900799999999814e+06,2.464282799999999814e+06,2.672768000000000000e+06,2.654118500000000000e+06,2.720761000000000000e+06,2.615087500000000000e+06,2.462404500000000000e+06,2.603354799999999814e+06,2.313633500000000000e+06,1.941741399999999907e+06,2.615087500000000000e+06,2.501830500000000000e+06,2.380158500000000000e+06,2.442811799999999814e+06,2.654912000000000000e+06,2.317582500000000000e+06,2.121802000000000000e+06,2.461952000000000000e+06,2.021024000000000000e+06,2.137445799999999814e+06,1.864608000000000000e+06,1.485480000000000000e+06,1.674415300000000047e+06,1.917984000000000000e+06,1.934240000000000000e+06,1.820385000000000000e+06,1.621600000000000000e+06,1.473976500000000000e+06,1.596595000000000000e+06,1.711232000000000000e+06,2.428694500000000000e+06,2.082080000000000000e+06,2.004992000000000000e+06,2.059040000000000000e+06,1.727350600000000093e+06,2.003776000000000000e+06,1.849131399999999907e+06,2.219933000000000000e+06,1.660434899999999907e+06,1.950528000000000000e+06,2.232415500000000000e+06,6.931697000000000000e+06,1.599723100000000093e+06,1.992320000000000000e+06,2.171776000000000000e+06,1.810752000000000000e+06,1.893532100000000093e+06,1.979168000000000000e+06,2.053728000000000000e+06,1.766720000000000000e+06,1.880828800000000047e+06,1.853801100000000093e+06,1.711328000000000000e+06,1.475948500000000000e+06,2.221981799999999814e+06,2.071776000000000000e+06,2.043232000000000000e+06,1.980608000000000000e+06,2.189824000000000000e+06,1.700977100000000093e+06,1.967072000000000000e+06,1.538990600000000093e+06,2.131328000000000000e+06,2.528526000000000000e+06,1.875177300000000047e+06,2.148672000000000000e+06,2.208960000000000000e+06,2.338880000000000000e+06,1.957424300000000047e+06,2.078851800000000047e+06,2.214336000000000000e+06,2.038810399999999907e+06,2.326784000000000000e+06,2.107328000000000000e+06,1.906976000000000000e+06,2.104448000000000000e+06,1.886112000000000000e+06,1.933919500000000000e+06,1.883038300000000047e+06,1.942720000000000000e+06,2.062368000000000000e+06,1.802243300000000047e+06,1.919072000000000000e+06,1.804365399999999907e+06,1.734965899999999907e+06,1.560911000000000000e+06,1.698496000000000000e+06,1.685743300000000047e+06,2.168320000000000000e+06,1.997376000000000000e+06,1.792256000000000000e+06,1.756462399999999907e+06,2.454561500000000000e+06,2.669203299999999814e+06,2.053895500000000000e+06,2.572736000000000000e+06,2.481960299999999814e+06,2.515683299999999814e+06,2.179485000000000000e+06,2.870912000000000000e+06,1.980889899999999907e+06,2.889087799999999814e+06,2.444661000000000000e+06,2.400576000000000000e+06,2.137445799999999814e+06,2.180429799999999814e+06,2.498944000000000000e+06,2.513325000000000000e+06,2.227475500000000000e+06,2.270574000000000000e+06,2.714624000000000000e+06,2.701128000000000000e+06,2.842156500000000000e+06,2.834624000000000000e+06,2.924364500000000000e+06,2.785152000000000000e+06,2.536790500000000000e+06,2.372374799999999814e+06,2.353024000000000000e+06,2.756037799999999814e+06,2.750247500000000000e+06,2.485909299999999814e+06,1.973068000000000000e+06,2.531904000000000000e+06,2.393374500000000000e+06,2.313633500000000000e+06,2.082653500000000000e+06,2.591543500000000000e+06,3.092691299999999814e+06,3.135789799999999814e+06,2.652608000000000000e+06,2.301861500000000000e+06,3.621215299999999814e+06,4.016532799999999814e+06,2.814701799999999814e+06,4.134017500000000000e+06,3.198364799999999814e+06,2.207959000000000000e+06,2.686144000000000000e+06,2.286217799999999814e+06,2.368463799999999814e+06,4.486393000000000000e+06,2.403663299999999814e+06,2.207959000000000000e+06,2.043505000000000000e+06,2.873444000000000000e+06,3.413701000000000000e+06,2.470265500000000000e+06,3.006494000000000000e+06,2.055275899999999907e+06,3.163166299999999814e+06,6.494503000000000000e+06,2.869454799999999814e+06,2.023911100000000093e+06,3.194453799999999814e+06,3.229730500000000000e+06,4.118295500000000000e+06,3.037781500000000000e+06,2.861711299999999814e+06,2.560295299999999814e+06,3.746443500000000000e+06,3.210175799999999814e+06,3.832484000000000000e+06,2.098297299999999814e+06,2.184454299999999814e+06,2.133534799999999814e+06,2.340928000000000000e+06,1.941359300000000047e+06,1.914325800000000047e+06,2.210432000000000000e+06,1.874272000000000000e+06,1.673184000000000000e+06,1.859241500000000000e+06,1.879200000000000000e+06,1.632426300000000047e+06,1.696362300000000047e+06,1.793888000000000000e+06,4.363201000000000000e+06,2.007328000000000000e+06,1.974208000000000000e+06,2.004394600000000093e+06,2.044448000000000000e+06,2.017255800000000047e+06,2.136448000000000000e+06,1.879127300000000047e+06,2.092288000000000000e+06,1.735520000000000000e+06,1.991872000000000000e+06,1.878432000000000000e+06,2.261888000000000000e+06,1.900608000000000000e+06,1.542256600000000093e+06,1.925984000000000000e+06,1.820576000000000000e+06,1.789632000000000000e+06,1.784736000000000000e+06,2.051608600000000093e+06,2.196148799999999814e+06,2.543546000000000000e+06,1.726394100000000093e+06,3.045681799999999814e+06,1.840288000000000000e+06,2.076192000000000000e+06,1.729051500000000000e+06,2.065568000000000000e+06,1.757120000000000000e+06,1.665984000000000000e+06,1.630873100000000093e+06,2.104842000000000000e+06,1.743136000000000000e+06,1.877664000000000000e+06,1.301749300000000047e+06,1.843456000000000000e+06,1.962656000000000000e+06,1.884704000000000000e+06,1.711644500000000000e+06,1.965184000000000000e+06,1.995616000000000000e+06,2.025664000000000000e+06,2.052288000000000000e+06,1.745720000000000000e+06,2.012512000000000000e+06,2.103232000000000000e+06,2.031296000000000000e+06,2.074976000000000000e+06,1.910414800000000047e+06,2.014881500000000000e+06,2.204048000000000000e+06,1.906465800000000047e+06,2.107200000000000000e+06,2.045664000000000000e+06,2.092608000000000000e+06,2.046839300000000047e+06,2.215872000000000000e+06,1.690782899999999907e+06,1.743808000000000000e+06,2.213632000000000000e+06,2.023648000000000000e+06,1.812829500000000000e+06,2.116096000000000000e+06,1.881105899999999907e+06,2.029504000000000000e+06,2.424703799999999814e+06,2.340992000000000000e+06,2.446144000000000000e+06,2.386242299999999814e+06,2.377152000000000000e+06,2.164899500000000000e+06,2.608512000000000000e+06,2.768576000000000000e+06,2.551680000000000000e+06,2.200137000000000000e+06,2.550528000000000000e+06,3.077047500000000000e+06,2.449216000000000000e+06,2.200137000000000000e+06,2.258840299999999814e+06,2.110030000000000000e+06,2.645440000000000000e+06,2.594240000000000000e+06,2.160950500000000000e+06,2.555776000000000000e+06,2.513984000000000000e+06,2.125751000000000000e+06,2.310400000000000000e+06,2.408896000000000000e+06,2.368384000000000000e+06,2.601472000000000000e+06,2.084528300000000047e+06,2.034944000000000000e+06,2.293824000000000000e+06,1.714310399999999907e+06,2.130112000000000000e+06,2.216576000000000000e+06,2.015936000000000000e+06,1.887872000000000000e+06,1.788864000000000000e+06,1.801568000000000000e+06,2.256832000000000000e+06,1.822208000000000000e+06,1.747712000000000000e+06,2.174528000000000000e+06,1.938112000000000000e+06,1.833728000000000000e+06,1.899296000000000000e+06,1.738784000000000000e+06,2.062816000000000000e+06,1.908864000000000000e+06,1.511584000000000000e+06,1.461952000000000000e+06,1.355200000000000000e+06,1.192576000000000000e+06,1.317792000000000000e+06,1.176128000000000000e+06,1.009312000000000000e+06,9.134880000000000000e+05,9.381120000000000000e+05,7.522080000000000000e+05,6.829280000000000000e+05,6.536480000000000000e+05,5.975840000000000000e+05,6.148000000000000000e+05,5.389920000000000000e+05,4.944240000000000000e+05,4.317360000000000000e+05,4.028080000000000000e+05,3.402000000000000000e+05,3.497760000000000000e+05,2.764720000000000000e+05,2.546640000000000000e+05,2.214360000000000000e+05,1.778640000000000000e+05,2.175920000000000000e+05,1.378080000000000000e+05,1.057840000000000000e+05,8.717600000000000000e+04,8.104400000000000000e+04,5.733900000000000000e+04,4.559700000000000000e+04,3.937800000000000000e+04,3.165600000000000000e+04,2.403800000000000000e+04,1.622200000000000000e+04,1.461900000000000000e+04,1.081300000000000000e+04,1.351800000000000000e+04,6.507000000000000000e+03,6.807000000000000000e+03,5.606000000000000000e+03,4.104000000000000000e+03,4.304000000000000000e+03,2.903000000000000000e+03,3.503000000000000000e+03,2.302000000000000000e+03,2.102000000000000000e+03,1.201000000000000000e+03,1.801000000000000000e+03,1.001000000000000000e+03,1.901000000000000000e+03,1.501000000000000000e+03,2.502000000000000000e+03,8.000000000000000000e+02,1.001000000000000000e+03,1.301000000000000000e+03,1.601000000000000000e+03,1.101000000000000000e+03,1.201000000000000000e+03,1.801000000000000000e+03,7.000000000000000000e+02,5.000000000000000000e+02,1.201000000000000000e+03,2.502000000000000000e+03,8.000000000000000000e+02,1.301000000000000000e+03,1.501000000000000000e+03,1.401000000000000000e+03,8.000000000000000000e+02,1.101000000000000000e+03,1.401000000000000000e+03,1.501000000000000000e+03,2.002000000000000000e+03,2.502000000000000000e+03,2.402000000000000000e+03,3.103000000000000000e+03,2.002000000000000000e+03,2.302000000000000000e+03,1.001000000000000000e+03,1.301000000000000000e+03,2.102000000000000000e+03,1.501000000000000000e+03,1.701000000000000000e+03,2.202000000000000000e+03,1.001000000000000000e+03,9.000000000000000000e+02,1.401000000000000000e+03,1.301000000000000000e+03,1.501000000000000000e+03,1.401000000000000000e+03,7.000000000000000000e+02,1.401000000000000000e+03,1.801000000000000000e+03,1.101000000000000000e+03,1.101000000000000000e+03,1.601000000000000000e+03,2.202000000000000000e+03,9.000000000000000000e+02,2.602000000000000000e+03,1.601000000000000000e+03,1.001000000000000000e+03,1.201000000000000000e+03,8.000000000000000000e+02,1.201000000000000000e+03,9.000000000000000000e+02,1.501000000000000000e+03,1.801000000000000000e+03,9.000000000000000000e+02,1.001000000000000000e+03,1.501000000000000000e+03,9.000000000000000000e+02,1.201000000000000000e+03,1.101000000000000000e+03,1.901000000000000000e+03,9.000000000000000000e+02,1.932800000000000000e+04,6.000000000000000000e+02,1.801000000000000000e+03,5.000000000000000000e+02,1.401000000000000000e+03,7.000000000000000000e+02,8.000000000000000000e+02,8.000000000000000000e+02,nan
8.790019999999999811e+01,2.003000000000000000e+04,8.209000000000000000e+03,6.607400000000000000e+04,2.273500000000000000e+04,1.542100000000000000e+04,2.664400000000000000e+04,4.961100000000000000e+04,2.804700000000000000e+04,3.275900000000000000e+04,6.235900000000000000e+04,3.396200000000000000e+04,3.616800000000000000e+04,4.369100000000000000e+04,5.161800000000000000e+04,5.201900000000000000e+04,5.764000000000000000e+04,6.476900000000000000e+04,7.581800000000000000e+04,6.537100000000000000e+04,7.109600000000000000e+04,7.642200000000000000e+04,7.340600000000000000e+04,7.873200000000000000e+04,8.647200000000000000e+04,1.344840000000000000e+05,8.767800000000000000e+04,9.592400000000000000e+04,1.006520000000000000e+05,9.683000000000000000e+04,1.097080000000000000e+05,1.215880000000000000e+05,1.307560000000000000e+05,1.501080000000000000e+05,1.298480000000000000e+05,1.321640000000000000e+05,1.291440000000000000e+05,1.315600000000000000e+05,1.262220000000000000e+05,1.283380000000000000e+05,1.403280000000000000e+05,1.376080000000000000e+05,1.515200000000000000e+05,1.589840000000000000e+05,1.679680000000000000e+05,1.619120000000000000e+05,1.841240000000000000e+05,1.642320000000000000e+05,1.771560000000000000e+05,1.794800000000000000e+05,1.906920000000000000e+05,2.420960000000000000e+05,2.140520000000000000e+05,2.533440000000000000e+05,4.345509999999999854e+04,2.556760000000000000e+05,3.471280000000000000e+05,3.693440000000000000e+05,3.746400000000000000e+05,3.098880000000000000e+05,3.869840000000000000e+05,4.644880000000000000e+05,3.166000000000000000e+05,4.892960000000000000e+05,3.997440000000000000e+05,8.141678000000000466e+05,3.727040000000000000e+05,4.048560000000000000e+05,3.880080000000000000e+05,3.531360000000000000e+05,3.394880000000000000e+05,3.780080000000000000e+05,3.614880000000000000e+05,3.358240000000000000e+05,3.412240000000000000e+05,4.366400000000000000e+05,5.154640000000000000e+05,3.233120000000000000e+05,4.901120000000000000e+05,3.549680000000000000e+05,4.198720000000000000e+05,4.659200000000000000e+05,6.279200000000000000e+05,5.331360000000000000e+05,6.637760000000000000e+05,5.135120000000000000e+05,6.354560000000000000e+05,6.361355000000000000e+05,5.189494000000000233e+05,8.434400000000000000e+05,1.373765899999999907e+06,1.026576000000000000e+06,5.739840000000000000e+05,7.961120000000000000e+05,1.188684300000000047e+06,1.222330500000000000e+06,1.208632399999999907e+06,1.177700899999999907e+06,5.725841999999999534e+05,1.408074399999999907e+06,1.003328000000000000e+06,1.092288000000000000e+06,1.019312000000000000e+06,9.729440000000000000e+05,1.605087899999999907e+06,1.374069800000000047e+06,1.730355300000000047e+06,2.047454000000000000e+06,1.585456000000000000e+06,1.781236500000000000e+06,1.812563100000000093e+06,2.141394799999999814e+06,2.301861500000000000e+06,1.687936000000000000e+06,1.605087899999999907e+06,1.871228100000000093e+06,2.094424399999999907e+06,2.889087799999999814e+06,2.125751000000000000e+06,2.102246299999999814e+06,2.055275899999999907e+06,2.239285500000000000e+06,1.886949100000000093e+06,2.110030000000000000e+06,2.442811799999999814e+06,3.159177000000000000e+06,2.106157299999999814e+06,2.270574000000000000e+06,2.282345000000000000e+06,2.321493500000000000e+06,2.783414299999999814e+06,2.552435299999999814e+06,3.233563000000000000e+06,3.135789799999999814e+06,3.159177000000000000e+06,3.519374500000000000e+06,2.164899500000000000e+06,2.658029500000000000e+06,3.499819799999999814e+06,2.959484500000000000e+06,2.372374799999999814e+06,3.131878799999999814e+06,3.503730799999999814e+06,2.685484299999999814e+06,2.180543299999999814e+06,3.308027500000000000e+06,2.967384799999999814e+06,2.943841000000000000e+06,3.938235799999999814e+06,2.599443799999999814e+06,3.417533500000000000e+06,3.495830500000000000e+06,3.331493000000000000e+06,2.873444000000000000e+06,3.292305500000000000e+06,3.722899500000000000e+06,3.026127000000000000e+06,2.799058000000000000e+06,2.568078000000000000e+06,3.366769799999999814e+06,3.253117799999999814e+06,3.163166299999999814e+06,3.045681799999999814e+06,2.685484299999999814e+06,3.018227000000000000e+06,2.967384799999999814e+06,3.859939000000000000e+06,2.466316500000000000e+06,2.865544000000000000e+06,3.057492799999999814e+06,3.233563000000000000e+06,2.775514000000000000e+06,2.626742000000000000e+06,3.084791000000000000e+06,2.846067500000000000e+06,2.763781299999999814e+06,2.673829799999999814e+06,2.556346299999999814e+06,2.301861500000000000e+06,2.642385799999999814e+06,2.552435299999999814e+06,2.732415500000000000e+06,4.443294500000000000e+06,2.775514000000000000e+06,2.399752299999999814e+06,2.552435299999999814e+06,3.043297799999999814e+06,2.746849000000000000e+06,2.806400000000000000e+06,2.501553000000000000e+06,2.599443799999999814e+06,3.073136500000000000e+06,2.696651000000000000e+06,2.904809799999999814e+06,3.151433500000000000e+06,2.266624000000000000e+06,3.354267000000000000e+06,2.297988799999999814e+06,3.351047799999999814e+06,2.732415500000000000e+06,2.990850299999999814e+06,3.906870000000000000e+06,4.478571000000000000e+06,2.936097299999999814e+06,2.951741000000000000e+06,3.065236500000000000e+06,3.730799799999999814e+06,3.734710799999999814e+06,2.971295799999999814e+06,3.875582500000000000e+06,3.491998000000000000e+06,2.481960299999999814e+06,3.593760500000000000e+06,3.284272000000000000e+06,2.775514000000000000e+06,3.261018000000000000e+06,2.936097299999999814e+06,2.646375000000000000e+06,3.084366500000000000e+06,2.842156500000000000e+06,3.249207000000000000e+06,3.119631000000000000e+06,3.844295000000000000e+06,3.026399000000000000e+06,3.199845799999999814e+06,2.973661000000000000e+06,3.044834500000000000e+06,3.080880000000000000e+06,2.979195799999999814e+06,2.842156500000000000e+06,2.681573500000000000e+06,2.967384799999999814e+06,3.057492799999999814e+06,2.650286000000000000e+06,3.080880000000000000e+06,2.756037799999999814e+06,2.767770500000000000e+06,3.354880500000000000e+06,3.276661799999999814e+06,4.126668299999999814e+06,2.642385799999999814e+06,2.830423799999999814e+06,3.292305500000000000e+06,3.092691299999999814e+06,3.339315000000000000e+06,3.079752500000000000e+06,3.280494500000000000e+06,3.010483299999999814e+06,3.625126299999999814e+06,2.951741000000000000e+06,3.026496000000000000e+06,2.908720799999999814e+06,3.006494000000000000e+06,2.842156500000000000e+06,2.983106799999999814e+06,2.799058000000000000e+06,2.973661000000000000e+06,2.478049299999999814e+06,2.795068799999999814e+06,2.540701500000000000e+06,2.584981500000000000e+06,2.994839500000000000e+06,2.419307000000000000e+06,2.727027799999999814e+06,2.575900000000000000e+06,2.911328000000000000e+06,2.849978500000000000e+06,3.077047500000000000e+06,2.646375000000000000e+06,2.779425000000000000e+06,3.433177500000000000e+06,2.667903500000000000e+06,2.972652500000000000e+06,2.990850299999999814e+06,2.775514000000000000e+06,2.634642299999999814e+06,2.787325299999999814e+06,2.548562500000000000e+06,3.034131799999999814e+06,2.716613799999999814e+06,2.724672000000000000e+06,2.849978500000000000e+06,2.313633500000000000e+06,2.787325299999999814e+06,2.720696500000000000e+06,2.552435299999999814e+06,2.433408000000000000e+06,2.658029500000000000e+06,2.063097800000000047e+06,2.740282500000000000e+06,2.382360000000000000e+06,2.568576000000000000e+06,2.464064000000000000e+06,2.433471500000000000e+06,2.867137500000000000e+06,2.458452799999999814e+06,2.513325000000000000e+06,2.548562500000000000e+06,4.658552500000000000e+06,2.362913799999999814e+06,2.449830000000000000e+06,1.871228100000000093e+06,1.839940600000000093e+06,2.485909299999999814e+06,2.128712500000000000e+06,2.395879500000000000e+06,2.228237299999999814e+06,1.805696000000000000e+06,2.532841500000000000e+06,1.900142600000000093e+06,2.521146799999999814e+06,1.939169000000000000e+06,2.723663000000000000e+06,1.828206899999999907e+06,2.431117000000000000e+06,2.611098299999999814e+06,2.411194799999999814e+06,2.278434000000000000e+06,2.253829500000000000e+06,2.409859000000000000e+06,2.736404799999999814e+06,1.973068000000000000e+06,2.241450000000000000e+06,2.376247500000000000e+06,2.646375000000000000e+06,2.818691000000000000e+06,2.630208000000000000e+06,2.408512000000000000e+06,2.599443799999999814e+06,1.917858000000000000e+06,2.906168500000000000e+06,2.199040000000000000e+06,2.685484299999999814e+06,2.603354799999999814e+06,2.130366500000000000e+06,2.133534799999999814e+06,2.693384500000000000e+06,2.664384000000000000e+06,2.671232000000000000e+06,2.869454799999999814e+06,2.624532000000000000e+06,4.247591000000000000e+06,2.517197799999999814e+06,3.292305500000000000e+06,2.885098500000000000e+06,2.861711299999999814e+06,2.505503000000000000e+06,2.474176500000000000e+06,2.756037799999999814e+06,2.192277000000000000e+06,2.845873500000000000e+06,2.836582299999999814e+06,2.697882500000000000e+06,2.709028299999999814e+06,2.247069299999999814e+06,2.227311500000000000e+06,2.771681500000000000e+06,2.568078000000000000e+06,3.187762500000000000e+06,2.235336500000000000e+06,3.010483299999999814e+06,2.376247500000000000e+06,2.662097000000000000e+06,3.531185500000000000e+06,2.857800299999999814e+06,2.654118500000000000e+06,2.869454799999999814e+06,2.771681500000000000e+06,2.963395500000000000e+06,2.802969000000000000e+06,2.376247500000000000e+06,2.106157299999999814e+06,3.030038000000000000e+06,3.022137799999999814e+06,2.912553500000000000e+06,3.394146299999999814e+06,3.276661799999999814e+06,2.975206500000000000e+06,4.274889500000000000e+06,5.042293500000000000e+06,4.235780000000000000e+06,4.184859500000000000e+06,4.270978500000000000e+06,4.599810000000000000e+06,3.793453000000000000e+06,3.347136799999999814e+06,3.069147299999999814e+06,3.210175799999999814e+06,4.114462799999999814e+06,3.033949000000000000e+06,2.814701799999999814e+06,3.300205500000000000e+06,2.924364500000000000e+06,2.967384799999999814e+06,2.900820500000000000e+06,2.971295799999999814e+06,2.575900000000000000e+06,4.494136500000000000e+06,3.221830299999999814e+06,3.120067799999999814e+06,3.111731000000000000e+06,2.583800000000000000e+06,2.998750500000000000e+06,2.467904000000000000e+06,2.521146799999999814e+06,2.513325000000000000e+06,2.528930500000000000e+06,2.810712500000000000e+06,3.080880000000000000e+06,3.421444500000000000e+06,2.924364500000000000e+06,3.362780500000000000e+06,2.724672000000000000e+06,3.515463500000000000e+06,2.771681500000000000e+06,3.077047500000000000e+06,3.069147299999999814e+06,2.943841000000000000e+06,3.237474000000000000e+06,2.975206500000000000e+06,3.069147299999999814e+06,3.049514500000000000e+06,3.268761500000000000e+06,2.885098500000000000e+06,3.002661500000000000e+06,2.826512799999999814e+06,3.030038000000000000e+06,2.685484299999999814e+06,2.689473500000000000e+06,2.865544000000000000e+06,2.787515000000000000e+06,2.513325000000000000e+06,2.955652000000000000e+06,2.544651500000000000e+06,2.368463799999999814e+06,2.681392299999999814e+06,2.278434000000000000e+06,2.826512799999999814e+06,2.622831000000000000e+06,2.411523299999999814e+06,2.978247000000000000e+06,2.736404799999999814e+06,2.906736000000000000e+06,3.122809299999999814e+06,2.834256500000000000e+06,2.580988299999999814e+06,2.943263500000000000e+06,2.638475000000000000e+06,2.536561000000000000e+06,2.593408000000000000e+06,2.857800299999999814e+06,3.155344500000000000e+06,2.012216500000000000e+06,2.662080000000000000e+06,2.564155000000000000e+06,2.849097799999999814e+06,2.004394600000000093e+06,2.459904000000000000e+06,2.853811000000000000e+06,3.123557799999999814e+06,2.759106500000000000e+06,2.532841500000000000e+06,3.178810000000000000e+06,3.194453799999999814e+06,3.609482500000000000e+06,2.990850299999999814e+06,3.069147299999999814e+06,3.077047500000000000e+06,3.875582500000000000e+06,3.163166299999999814e+06,3.202197500000000000e+06,3.022137799999999814e+06,3.151433500000000000e+06,2.998750500000000000e+06,3.409547500000000000e+06,3.339315000000000000e+06,2.877249500000000000e+06,3.002661500000000000e+06,3.026127000000000000e+06,2.689473500000000000e+06,2.704150500000000000e+06,2.818691000000000000e+06,2.895256000000000000e+06,2.581776000000000000e+06,2.900820500000000000e+06,3.287918000000000000e+06,2.638475000000000000e+06,3.002661500000000000e+06,2.865544000000000000e+06,2.896909500000000000e+06,3.202804799999999814e+06,2.583800000000000000e+06,3.574127500000000000e+06,2.817392299999999814e+06,3.116078500000000000e+06,2.759870500000000000e+06,3.198364799999999814e+06,2.547939000000000000e+06,3.077047500000000000e+06,2.857800299999999814e+06,2.317582500000000000e+06,2.869454799999999814e+06,3.950906299999999814e+06,2.920453500000000000e+06,3.378502500000000000e+06,3.464543000000000000e+06,3.092691299999999814e+06,4.024433000000000000e+06,3.644681000000000000e+06,3.742454299999999814e+06,3.378502500000000000e+06,5.226264000000000000e+06,4.188848799999999814e+06,4.486393000000000000e+06,3.816840299999999814e+06,4.517680500000000000e+06,3.198364799999999814e+06,3.448899299999999814e+06,3.186632000000000000e+06,5.762532000000000000e+06,3.289639000000000000e+06,3.483051000000000000e+06,4.071442500000000000e+06,4.047820299999999814e+06,4.525424000000000000e+06,4.145828500000000000e+06,3.903037500000000000e+06,3.805185799999999814e+06,3.754187000000000000e+06,4.094908000000000000e+06,4.243602000000000000e+06,4.412007000000000000e+06,3.918759500000000000e+06,3.441077500000000000e+06,3.522191799999999814e+06,3.151433500000000000e+06,3.123978799999999814e+06,2.764152799999999814e+06,2.634642299999999814e+06,2.705117299999999814e+06,2.560295299999999814e+06,3.178810000000000000e+06,2.509730299999999814e+06,3.773898299999999814e+06,3.030038000000000000e+06,3.327503799999999814e+06,2.673829799999999814e+06,3.096524000000000000e+06,2.900820500000000000e+06,3.413701000000000000e+06,3.480186799999999814e+06,3.590186000000000000e+06,4.678107000000000000e+06,4.666452500000000000e+06,5.543363000000000000e+06,3.946136000000000000e+06,3.863849799999999814e+06,7.379470000000000000e+06,4.408096000000000000e+06,4.635165000000000000e+06,4.337621000000000000e+06,4.505869500000000000e+06,3.535096500000000000e+06,3.934375000000000000e+06,3.636859000000000000e+06,3.488087000000000000e+06,3.605571500000000000e+06,3.717669500000000000e+06,3.482832500000000000e+06,3.131878799999999814e+06,3.601582299999999814e+06,3.339315000000000000e+06,3.292305500000000000e+06,3.080880000000000000e+06,2.475367500000000000e+06,2.254929299999999814e+06,2.492901799999999814e+06,2.618998500000000000e+06,2.685484299999999814e+06,3.068158000000000000e+06,2.877355000000000000e+06,3.026746299999999814e+06,3.163166299999999814e+06,4.008789299999999814e+06,3.206108299999999814e+06,2.709028299999999814e+06,3.327503799999999814e+06,3.719067000000000000e+06,3.335404000000000000e+06,3.506909500000000000e+06,3.147522500000000000e+06,3.652502799999999814e+06,4.004492299999999814e+06,3.335676000000000000e+06,3.985167000000000000e+06,3.296216299999999814e+06,3.339315000000000000e+06,3.675968500000000000e+06,3.214086799999999814e+06,2.943841000000000000e+06,3.135577500000000000e+06,3.644681000000000000e+06,3.394146299999999814e+06,3.394146299999999814e+06,3.181434500000000000e+06,3.515463500000000000e+06,3.446013500000000000e+06,3.476276000000000000e+06,3.450150299999999814e+06,3.092178000000000000e+06,3.398057299999999814e+06,3.006494000000000000e+06,3.030038000000000000e+06,3.491998000000000000e+06,3.261018000000000000e+06,3.296216299999999814e+06,3.335404000000000000e+06,3.069721500000000000e+06,3.719067000000000000e+06,3.037781500000000000e+06,4.020149000000000000e+06,4.059553000000000000e+06,3.198364799999999814e+06,3.700461500000000000e+06,3.049996799999999814e+06,2.956999000000000000e+06,3.033949000000000000e+06,3.064134500000000000e+06,2.571989000000000000e+06,2.252026299999999814e+06,2.802969000000000000e+06,2.716771799999999814e+06,2.402867500000000000e+06,2.485184000000000000e+06,2.591543500000000000e+06,2.818691000000000000e+06,2.207959000000000000e+06,2.716771799999999814e+06,2.596650500000000000e+06,1.610360000000000000e+06,1.729641800000000047e+06,1.882816000000000000e+06,1.806048000000000000e+06,1.836224000000000000e+06,1.522282399999999907e+06,1.453972300000000047e+06,2.098170000000000000e+06,1.660896000000000000e+06,1.548480000000000000e+06,1.720236500000000000e+06,1.113325300000000047e+06,2.292387500000000000e+06,1.601472000000000000e+06,1.630080000000000000e+06,1.946072600000000093e+06,1.990230800000000047e+06,1.700672000000000000e+06,2.002912000000000000e+06,2.220112799999999814e+06,1.792931300000000047e+06,1.849456100000000093e+06,1.807567300000000047e+06,2.532841500000000000e+06,2.018749300000000047e+06,1.943997800000000047e+06,2.709028299999999814e+06,2.947751799999999814e+06,2.310528000000000000e+06,2.384704000000000000e+06,1.957424300000000047e+06,2.861711299999999814e+06,3.057492799999999814e+06,3.120067799999999814e+06,3.381565799999999814e+06,2.865544000000000000e+06,3.257107000000000000e+06,3.726810500000000000e+06,3.687779500000000000e+06,3.628959000000000000e+06,4.028265500000000000e+06,3.895137299999999814e+06,3.045681799999999814e+06,3.366769799999999814e+06,3.832484000000000000e+06,2.638475000000000000e+06,2.889087799999999814e+06,5.699957000000000000e+06,2.207959000000000000e+06,2.701128000000000000e+06,2.497604000000000000e+06,2.834256500000000000e+06,2.388019500000000000e+06,1.988711800000000047e+06,2.195136000000000000e+06,2.186112000000000000e+06,1.977760000000000000e+06,2.066688000000000000e+06,1.910496000000000000e+06,1.859904000000000000e+06,2.233078500000000000e+06,2.110514799999999814e+06,1.932384000000000000e+06,1.566184000000000000e+06,2.550465500000000000e+06,1.864688300000000047e+06,1.827904000000000000e+06,1.766538300000000047e+06,2.357116500000000000e+06,1.787680000000000000e+06,1.787482100000000093e+06,2.293760000000000000e+06,2.183104000000000000e+06,1.738421500000000000e+06,1.922148500000000000e+06,2.410752000000000000e+06,2.709028299999999814e+06,2.485031500000000000e+06,2.664348799999999814e+06,2.996681299999999814e+06,1.900078100000000093e+06,3.108335000000000000e+06,3.120067799999999814e+06,2.998750500000000000e+06,3.129446299999999814e+06,2.935543000000000000e+06,2.933209500000000000e+06,2.734677299999999814e+06,2.693384500000000000e+06,2.450671799999999814e+06,3.151433500000000000e+06,3.398057299999999814e+06,3.409790000000000000e+06,3.482699000000000000e+06,3.405134500000000000e+06,2.830429500000000000e+06,3.178810000000000000e+06,3.112698500000000000e+06,3.269954000000000000e+06,3.041770799999999814e+06,3.589771299999999814e+06,3.801196500000000000e+06,3.448698799999999814e+06,3.531185500000000000e+06,3.409119299999999814e+06,3.264744500000000000e+06,3.350127000000000000e+06,3.496871799999999814e+06,3.259329500000000000e+06,3.018227000000000000e+06,3.857430799999999814e+06,3.258220000000000000e+06,3.354880500000000000e+06,2.889830299999999814e+06,2.618998500000000000e+06,3.231978799999999814e+06,3.261826299999999814e+06,3.026992500000000000e+06,2.709338000000000000e+06,3.607381500000000000e+06,3.308096500000000000e+06,3.617226000000000000e+06,4.026406799999999814e+06,3.216150000000000000e+06,3.280494500000000000e+06,3.053503500000000000e+06,2.963395500000000000e+06,2.842156500000000000e+06,2.885098500000000000e+06,2.802318799999999814e+06,3.555459000000000000e+06,3.588656000000000000e+06,2.525523000000000000e+06,3.277645000000000000e+06,2.672890000000000000e+06,3.184650000000000000e+06,3.554297000000000000e+06,2.548562500000000000e+06,2.959484500000000000e+06,3.053503500000000000e+06,3.186632000000000000e+06,2.734195500000000000e+06,2.822523500000000000e+06,3.244366000000000000e+06,3.030038000000000000e+06,2.842900299999999814e+06,2.544651500000000000e+06,3.186687299999999814e+06,2.724672000000000000e+06,2.301861500000000000e+06,2.570537299999999814e+06,2.840566000000000000e+06,2.290128799999999814e+06,2.965056000000000000e+06,3.253117799999999814e+06,3.162765000000000000e+06,3.190464500000000000e+06,3.275248299999999814e+06,2.715261500000000000e+06,2.615087500000000000e+06,2.857800299999999814e+06,3.002661500000000000e+06,3.011058799999999814e+06,2.352820000000000000e+06,2.654641500000000000e+06,3.022137799999999814e+06,2.254929299999999814e+06,2.438900799999999814e+06,2.895830500000000000e+06,2.975206500000000000e+06,3.088834799999999814e+06,2.802969000000000000e+06,2.832672299999999814e+06,2.418162299999999814e+06,2.677447000000000000e+06,2.388019500000000000e+06,1.916140000000000000e+06,2.215780799999999814e+06,2.617916000000000000e+06,3.033949000000000000e+06,2.555968000000000000e+06,1.880040600000000093e+06,2.564088799999999814e+06,2.647980000000000000e+06,2.709376000000000000e+06,2.089026000000000000e+06,2.650560000000000000e+06,2.616272299999999814e+06,3.002370500000000000e+06,3.074530000000000000e+06,2.262713000000000000e+06,3.241518799999999814e+06,2.816950500000000000e+06,2.923378299999999814e+06,2.997870000000000000e+06,2.457475299999999814e+06,2.901907299999999814e+06,3.061403799999999814e+06,2.615582299999999814e+06,3.579033299999999814e+06,3.049514500000000000e+06,2.848007799999999814e+06,3.264850500000000000e+06,3.065236500000000000e+06,3.379984500000000000e+06,3.560439799999999814e+06,2.908720799999999814e+06,3.452888500000000000e+06,2.661898500000000000e+06,3.301489000000000000e+06,3.163166299999999814e+06,4.372741000000000000e+06,3.026127000000000000e+06,3.515463500000000000e+06,2.990850299999999814e+06,2.575900000000000000e+06,2.908720799999999814e+06,3.033949000000000000e+06,2.322808000000000000e+06,3.417533500000000000e+06,2.953250000000000000e+06,2.900820500000000000e+06,2.521146799999999814e+06,2.690734000000000000e+06,2.943841000000000000e+06,2.971295799999999814e+06,2.847386000000000000e+06,2.862058299999999814e+06,3.354880500000000000e+06,2.399752299999999814e+06,2.721603000000000000e+06,2.626742000000000000e+06,2.266593500000000000e+06,2.431117000000000000e+06,2.438900799999999814e+06,2.020038399999999907e+06,2.530309799999999814e+06,2.676161299999999814e+06,3.030038000000000000e+06,2.240571000000000000e+06,2.795068799999999814e+06,2.209292000000000000e+06,2.567232000000000000e+06,2.575900000000000000e+06,2.810712500000000000e+06,2.646375000000000000e+06,3.229730500000000000e+06,3.167077299999999814e+06,3.069147299999999814e+06,2.448486500000000000e+06,3.065236500000000000e+06,3.030038000000000000e+06,2.946122799999999814e+06,2.145305799999999814e+06,2.912553500000000000e+06,2.885098500000000000e+06,3.057492799999999814e+06,2.658029500000000000e+06,2.947751799999999814e+06,3.127811500000000000e+06,3.022137799999999814e+06,2.548562500000000000e+06,2.683368299999999814e+06,2.575900000000000000e+06,2.932108000000000000e+06,2.289024000000000000e+06,2.767770500000000000e+06,2.681573500000000000e+06,1.924294000000000000e+06,1.873755000000000000e+06,2.176594299999999814e+06,2.015040000000000000e+06,2.378360000000000000e+06,2.926252000000000000e+06,1.826636800000000047e+06,2.034048000000000000e+06,2.932108000000000000e+06,2.242240000000000000e+06,2.539472500000000000e+06,2.486684799999999814e+06,1.927082300000000047e+06,2.660310299999999814e+06,2.622560000000000000e+06,2.006094000000000000e+06,1.758699000000000000e+06,2.426073000000000000e+06,1.612909800000000047e+06,2.411045000000000000e+06,2.356120299999999814e+06,2.259158000000000000e+06,1.928096000000000000e+06,2.252479000000000000e+06,2.620284500000000000e+06,2.595475799999999814e+06,1.749696000000000000e+06,1.739640000000000000e+06,2.181806799999999814e+06,2.459194799999999814e+06,1.956480000000000000e+06,1.927872000000000000e+06,2.488594799999999814e+06,2.083194100000000093e+06,2.340221000000000000e+06,1.953952000000000000e+06,2.056273100000000093e+06,2.648078799999999814e+06,1.802888399999999907e+06,1.785504000000000000e+06,2.268352000000000000e+06,1.949760000000000000e+06,2.503615500000000000e+06,1.888416000000000000e+06,2.312370000000000000e+06,2.049860399999999907e+06,2.342787000000000000e+06,2.470265500000000000e+06,2.125568000000000000e+06,2.103488000000000000e+06,2.147935299999999814e+06,2.337137299999999814e+06,2.743791500000000000e+06,2.189888000000000000e+06,2.206707500000000000e+06,2.061965899999999907e+06,2.272256000000000000e+06,2.055509600000000093e+06,2.432384000000000000e+06,2.163328000000000000e+06,2.485909299999999814e+06,2.149178500000000000e+06,2.053408000000000000e+06,2.131642500000000000e+06,2.105264000000000000e+06,1.984160000000000000e+06,2.283206500000000000e+06,2.226676500000000000e+06,2.409458500000000000e+06,1.820151000000000000e+06,2.632002799999999814e+06,2.068672000000000000e+06,2.247808000000000000e+06,2.287808000000000000e+06,2.103041500000000000e+06,2.415225299999999814e+06,2.300743000000000000e+06,2.750508799999999814e+06,2.429440000000000000e+06,2.634642299999999814e+06,2.796441799999999814e+06,3.019800299999999814e+06,2.493693000000000000e+06,2.431117000000000000e+06,2.697295500000000000e+06,2.783735500000000000e+06,2.657359799999999814e+06,2.360642000000000000e+06,2.661467000000000000e+06,2.566784000000000000e+06,2.971295799999999814e+06,2.615087500000000000e+06,2.986939500000000000e+06,2.575900000000000000e+06,2.881266000000000000e+06,2.748137500000000000e+06,2.522623799999999814e+06,2.642385799999999814e+06,3.433177500000000000e+06,2.904809799999999814e+06,2.701128000000000000e+06,2.227475500000000000e+06,2.548562500000000000e+06,3.465304000000000000e+06,3.108335000000000000e+06,2.697295500000000000e+06,1.918275800000000047e+06,2.807291000000000000e+06,7.030927000000000000e+06,3.002661500000000000e+06,3.300205500000000000e+06,2.896909500000000000e+06,2.712861000000000000e+06,2.693384500000000000e+06,3.131878799999999814e+06,2.325366299999999814e+06,2.626742000000000000e+06,2.481960299999999814e+06,2.458455500000000000e+06,2.834256500000000000e+06,2.806801500000000000e+06,2.117891000000000000e+06,3.159177000000000000e+06,2.591543500000000000e+06,3.249207000000000000e+06,3.253117799999999814e+06,3.609482500000000000e+06,4.517680500000000000e+06,4.548968000000000000e+06,3.151433500000000000e+06,3.045681799999999814e+06,3.221830299999999814e+06,5.269284500000000000e+06,6.623720000000000000e+06,3.750354500000000000e+06,3.444988500000000000e+06,4.235780000000000000e+06,3.108335000000000000e+06,4.302422500000000000e+06,3.366769799999999814e+06,4.419750500000000000e+06,3.417533500000000000e+06,3.523285500000000000e+06,2.936097299999999814e+06,2.799058000000000000e+06,2.716771799999999814e+06,2.865544000000000000e+06,2.677740799999999814e+06,2.607187500000000000e+06,2.657664000000000000e+06,2.568526000000000000e+06,2.736404799999999814e+06,2.203200000000000000e+06,2.174976000000000000e+06,1.977312000000000000e+06,2.453783000000000000e+06,1.890400000000000000e+06,2.164899500000000000e+06,2.083548500000000000e+06,1.633530300000000047e+06,2.451563799999999814e+06,1.986144000000000000e+06,2.084147500000000000e+06,2.861711299999999814e+06,1.988352000000000000e+06,2.156813500000000000e+06,2.124672000000000000e+06,2.012216500000000000e+06,1.816779600000000093e+06,1.991856600000000093e+06,1.840608000000000000e+06,1.763968000000000000e+06,2.065233000000000000e+06,1.569812300000000047e+06,2.052374300000000047e+06,1.651008000000000000e+06,1.895617000000000000e+06,1.973664000000000000e+06,1.828352000000000000e+06,2.047621100000000093e+06,2.139955500000000000e+06,2.367828799999999814e+06,2.499456000000000000e+06,2.317582500000000000e+06,2.196928000000000000e+06,1.530312899999999907e+06,2.346855799999999814e+06,1.961888000000000000e+06,1.793344000000000000e+06,1.613818100000000093e+06,2.071657300000000047e+06,1.897943300000000047e+06,5.408326000000000000e+06,1.548750399999999907e+06,2.299138799999999814e+06,1.896096000000000000e+06,2.052288000000000000e+06,1.773792000000000000e+06,2.541455799999999814e+06,2.042016000000000000e+06,1.651164899999999907e+06,1.685040500000000000e+06,2.176576000000000000e+06,2.138120000000000000e+06,1.879200000000000000e+06,2.429952000000000000e+06,1.910414800000000047e+06,2.045177300000000047e+06,2.200137000000000000e+06,2.305602000000000000e+06,2.313633500000000000e+06,2.395879500000000000e+06,1.789555899999999907e+06,1.930400000000000000e+06,2.141952000000000000e+06,2.367245299999999814e+06,2.130176000000000000e+06,2.044667600000000093e+06,1.881880000000000000e+06,1.737537000000000000e+06,1.861536000000000000e+06,2.822979799999999814e+06,1.516934500000000000e+06,2.753644000000000000e+06,2.403776000000000000e+06,2.608433000000000000e+06,2.319040000000000000e+06,1.702901399999999907e+06,2.548260500000000000e+06,2.270574000000000000e+06,2.857800299999999814e+06,2.248704000000000000e+06,2.793984000000000000e+06,2.499328000000000000e+06,2.462404500000000000e+06,3.439226299999999814e+06,2.881266000000000000e+06,2.889087799999999814e+06,3.108335000000000000e+06,2.748137500000000000e+06,2.763781299999999814e+06,2.035721300000000047e+06,2.456064000000000000e+06,2.196188000000000000e+06,2.121802000000000000e+06,2.074831500000000000e+06,2.752126799999999814e+06,2.262713000000000000e+06,2.039515600000000093e+06,2.248438500000000000e+06,2.440256000000000000e+06,2.484031299999999814e+06,1.924172300000000047e+06,2.233600000000000000e+06,2.595573500000000000e+06,2.011384399999999907e+06,2.041664000000000000e+06,1.710344000000000000e+06,2.174656000000000000e+06,2.075552000000000000e+06,1.899651300000000047e+06,1.918528000000000000e+06,2.100992000000000000e+06,2.264128000000000000e+06,2.173696000000000000e+06,1.856736000000000000e+06,2.082976000000000000e+06,1.884128000000000000e+06,1.901600000000000000e+06,1.836768000000000000e+06,1.757856000000000000e+06,1.649728000000000000e+06,1.496832000000000000e+06,1.383808000000000000e+06,1.236672000000000000e+06,1.188000000000000000e+06,1.106976000000000000e+06,1.028160000000000000e+06,1.115328000000000000e+06,8.663040000000000000e+05,8.207040000000000000e+05,6.311293000000000466e+05,6.605760000000000000e+05,6.119200000000000000e+05,6.129440000000000000e+05,5.712960000000000000e+05,4.924720000000000000e+05,4.472880000000000000e+05,4.024000000000000000e+05,3.703600000000000000e+05,3.614880000000000000e+05,3.024640000000000000e+05,2.624640000000000000e+05,1.977680000000000000e+05,1.737240000000000000e+05,1.613080000000000000e+05,1.356920000000000000e+05,1.028660000000000000e+05,8.345600000000000000e+04,6.878600000000000000e+04,6.296100000000000000e+04,4.760400000000000000e+04,4.359000000000000000e+04,2.764600000000000000e+04,2.684400000000000000e+04,1.592200000000000000e+04,1.311700000000000000e+04,1.141400000000000000e+04,8.009000000000000000e+03,9.511000000000000000e+03,4.004000000000000000e+03,4.505000000000000000e+03,5.406000000000000000e+03,9.311000000000000000e+03,3.704000000000000000e+03,1.701000000000000000e+03,2.602000000000000000e+03,1.801000000000000000e+03,1.701000000000000000e+03,2.702000000000000000e+03,1.501000000000000000e+03,1.601000000000000000e+03,1.601000000000000000e+03,1.401000000000000000e+03,1.501000000000000000e+03,7.000000000000000000e+02,1.901000000000000000e+03,1.301000000000000000e+03,1.001000000000000000e+03,1.601000000000000000e+03,1.501000000000000000e+03,1.401000000000000000e+03,6.000000000000000000e+02,9.000000000000000000e+02,1.901000000000000000e+03,1.701000000000000000e+03,9.000000000000000000e+02,1.001000000000000000e+03,7.000000000000000000e+02,1.201000000000000000e+03,6.000000000000000000e+02,1.101000000000000000e+03,1.001000000000000000e+03,2.903000000000000000e+03,3.103000000000000000e+03,2.002000000000000000e+03,2.702000000000000000e+03,1.901000000000000000e+03,1.701000000000000000e+03,1.101000000000000000e+03,2.202000000000000000e+03,9.000000000000000000e+02,1.301000000000000000e+03,1.201000000000000000e+03,1.601000000000000000e+03,9.000000000000000000e+02,1.601000000000000000e+03,1.301000000000000000e+03,1.601000000000000000e+03,9.000000000000000000e+02,1.601000000000000000e+03,1.001000000000000000e+03,2.000000000000000000e+02,7.000000000000000000e+02,2.202000000000000000e+03,9.000000000000000000e+02,9.000000000000000000e+02,1.301000000000000000e+03,1.001000000000000000e+03,4.000000000000000000e+02,7.000000000000000000e+02,1.801000000000000000e+03,2.102000000000000000e+03,1.101000000000000000e+03,1.201000000000000000e+03,1.601000000000000000e+03,1.401000000000000000e+03,1.201000000000000000e+03,1.001000000000000000e+03,1.401000000000000000e+03,1.801000000000000000e+03,7.000000000000000000e+02,8.000000000000000000e+02,7.000000000000000000e+02,8.000000000000000000e+02,1.101000000000000000e+03,9.000000000000000000e+02,5.000000000000000000e+02,1.301000000000000000e+03,1.401000000000000000e+03,1.601000000000000000e+03,9.000000000000000000e+02,1.101000000000000000e+03,1.301000000000000000e+03,nan
[truncated: 260,233 more chars]
