# Supplementary material for: Otolith microchemistry and diadromy in Patagonian river fishes
Source: PeerJ. 2019 Jan 3;7:e6149. doi: 10.7717/peerj.6149 (PMC6321752; doi:10.7717/peerj.6149)
Supplement: Supplemental Information 3 — Raw data. This archive contains the raw data used to generate the analyses reported in the paper cited above. The python script provided allows to convert from the isotopic intensities measured by LA-ICP-MS to molar concentrations of Sr:Ca. [file peerj-07-6149-s003.zip › Dataset S1/Alo_etAl_scripts/samples/PP126.txt]

4.794850000000000279e+01,5.706000000000000000e+03,1.261600000000000000e+04,1.892700000000000000e+04,3.446400000000000000e+04,5.312300000000000000e+04,9.129800000000000000e+04,1.329720000000000000e+05,1.968600000000000000e+05,2.838800000000000000e+05,3.893360000000000000e+05,5.233760000000000000e+05,6.176960000000000000e+05,8.544960000000000000e+05,8.472960000000000000e+05,1.141152000000000000e+06,1.636800000000000000e+06,1.239003800000000047e+06,1.578752000000000000e+06,1.724832000000000000e+06,1.850865000000000000e+06,1.965589000000000000e+06,2.046336000000000000e+06,2.413024000000000000e+06,2.599424000000000000e+06,2.961344000000000000e+06,2.653894799999999814e+06,2.741248000000000000e+06,2.227456000000000000e+06,2.030720000000000000e+06,2.042688000000000000e+06,2.084096100000000093e+06,1.902368000000000000e+06,1.967712000000000000e+06,1.624000000000000000e+06,1.769120000000000000e+06,1.405120000000000000e+06,1.531008000000000000e+06,1.484960000000000000e+06,1.542336000000000000e+06,1.486688000000000000e+06,1.337664000000000000e+06,1.428736000000000000e+06,1.219864000000000000e+06,1.470752000000000000e+06,1.522688000000000000e+06,1.314272000000000000e+06,1.653824000000000000e+06,1.615456000000000000e+06,1.673056000000000000e+06,1.464594300000000047e+06,1.108961300000000047e+06,1.490240000000000000e+06,1.416384000000000000e+06,1.674592000000000000e+06,1.391931899999999907e+06,1.235183500000000000e+06,1.454752000000000000e+06,1.292526399999999907e+06,1.393760000000000000e+06,1.275552000000000000e+06,1.322592000000000000e+06,1.368480000000000000e+06,1.249024000000000000e+06,1.519872000000000000e+06,1.293440000000000000e+06,1.414880000000000000e+06,1.517312000000000000e+06,1.237408000000000000e+06,1.556704000000000000e+06,1.442272000000000000e+06,1.387104000000000000e+06,1.101319800000000047e+06,1.265408000000000000e+06,1.502872800000000047e+06,1.322272000000000000e+06,1.504160000000000000e+06,1.513952000000000000e+06,1.259456000000000000e+06,1.680768000000000000e+06,1.646560000000000000e+06,1.657632000000000000e+06,1.538880000000000000e+06,1.469056000000000000e+06,1.428736000000000000e+06,1.433024000000000000e+06,1.412544000000000000e+06,1.528640000000000000e+06,1.422532500000000000e+06,1.425632000000000000e+06,1.526144000000000000e+06,1.456256000000000000e+06,1.490144000000000000e+06,1.442176000000000000e+06,1.442272000000000000e+06,1.559936000000000000e+06,1.509120000000000000e+06,1.453664000000000000e+06,1.410272000000000000e+06,1.544384000000000000e+06,1.321408000000000000e+06,1.369009000000000000e+06,1.597472000000000000e+06,1.432288000000000000e+06,1.483733000000000000e+06,2.000010000000000000e+06,1.643296000000000000e+06,1.460811100000000093e+06,1.319306800000000047e+06,1.563616000000000000e+06,1.678722800000000047e+06,1.470656000000000000e+06,2.159552000000000000e+06,1.894016000000000000e+06,1.684032000000000000e+06,1.628352000000000000e+06,1.357510899999999907e+06,1.778165500000000000e+06,1.571712000000000000e+06,1.645280000000000000e+06,1.694688000000000000e+06,2.051744000000000000e+06,1.453170500000000000e+06,1.427136000000000000e+06,1.296309500000000000e+06,1.567894500000000000e+06,1.656864000000000000e+06,1.720822500000000000e+06,1.826176000000000000e+06,2.745582299999999814e+06,1.619776000000000000e+06,1.810400000000000000e+06,1.607552000000000000e+06,1.369009000000000000e+06,1.319306800000000047e+06,1.738912000000000000e+06,1.751872000000000000e+06,1.472234899999999907e+06,1.846848000000000000e+06,1.799136000000000000e+06,1.411070600000000093e+06,1.836448000000000000e+06,1.643968000000000000e+06,1.708608000000000000e+06,1.365151500000000000e+06,1.437856000000000000e+06,1.591200000000000000e+06,1.736103800000000047e+06,1.200725300000000047e+06,1.490240000000000000e+06,1.570304000000000000e+06,1.843224399999999907e+06,1.453024000000000000e+06,1.265747000000000000e+06,1.471744000000000000e+06,1.420032000000000000e+06,1.235183500000000000e+06,1.511168000000000000e+06,1.101319800000000047e+06,1.820800000000000000e+06,1.579318300000000047e+06,1.455712000000000000e+06,1.572576000000000000e+06,1.510816000000000000e+06,1.589568000000000000e+06,1.365920000000000000e+06,1.488736000000000000e+06,1.486464000000000000e+06,1.627264000000000000e+06,1.731808000000000000e+06,1.579616000000000000e+06,1.235183500000000000e+06,1.720822500000000000e+06,1.659658399999999907e+06,1.499744000000000000e+06,2.470367000000000000e+06,1.699904000000000000e+06,1.441671399999999907e+06,1.334588000000000000e+06,1.359808000000000000e+06,1.653504000000000000e+06,1.349870300000000047e+06,1.430173300000000047e+06,1.563840000000000000e+06,1.611232000000000000e+06,1.516640000000000000e+06,1.596608000000000000e+06,1.779488000000000000e+06,1.556064000000000000e+06,1.758528000000000000e+06,1.754720000000000000e+06,1.682528000000000000e+06,1.591200000000000000e+06,1.580576000000000000e+06,1.414892000000000000e+06,1.562848000000000000e+06,1.746304000000000000e+06,1.422532500000000000e+06,1.772160000000000000e+06,1.808803399999999907e+06,1.820227100000000093e+06,1.547520000000000000e+06,1.699808000000000000e+06,1.712320000000000000e+06,1.955392000000000000e+06,1.583840000000000000e+06,1.564036000000000000e+06,1.579318300000000047e+06,1.832512000000000000e+06,1.575296000000000000e+06,1.676096000000000000e+06,1.696992000000000000e+06,1.628576000000000000e+06,1.717001300000000047e+06,1.491424000000000000e+06,1.829120000000000000e+06,1.510176000000000000e+06,1.887104000000000000e+06,1.621504000000000000e+06,1.814016000000000000e+06,1.622368000000000000e+06,1.246644399999999907e+06,1.961731500000000000e+06,1.721344000000000000e+06,1.826720000000000000e+06,1.544480000000000000e+06,1.994848000000000000e+06,3.200734299999999814e+06,1.625408000000000000e+06,1.646880000000000000e+06,1.832832000000000000e+06,1.544064000000000000e+06,1.659658399999999907e+06,1.883168000000000000e+06,1.667744000000000000e+06,1.495232100000000093e+06,1.677728000000000000e+06,1.684352000000000000e+06,1.582208000000000000e+06,1.361368399999999907e+06,1.786464000000000000e+06,1.533473500000000000e+06,1.624448000000000000e+06,1.664800000000000000e+06,1.327616000000000000e+06,1.755264000000000000e+06,1.618592000000000000e+06,1.817632000000000000e+06,1.788864000000000000e+06,1.853664000000000000e+06,1.437813800000000047e+06,2.005216000000000000e+06,1.695360000000000000e+06,1.857280000000000000e+06,1.791840000000000000e+06,1.592928000000000000e+06,1.617596800000000047e+06,1.606144000000000000e+06,1.592480000000000000e+06,1.602464000000000000e+06,1.605472000000000000e+06,1.693280000000000000e+06,2.179136000000000000e+06,1.689376000000000000e+06,1.607008000000000000e+06,1.692416000000000000e+06,1.561024000000000000e+06,1.769984000000000000e+06,1.560480000000000000e+06,1.681536000000000000e+06,1.739008000000000000e+06,1.860128000000000000e+06,1.682720000000000000e+06,1.669472000000000000e+06,1.596288000000000000e+06,1.826368000000000000e+06,1.881184000000000000e+06,1.608832000000000000e+06,1.665248000000000000e+06,1.570432000000000000e+06,1.942400000000000000e+06,1.766496000000000000e+06,1.458272000000000000e+06,1.716128000000000000e+06,1.561760000000000000e+06,1.626944000000000000e+06,1.703616000000000000e+06,1.537293800000000047e+06,1.510513399999999907e+06,1.708608000000000000e+06,1.847520000000000000e+06,1.584480000000000000e+06,1.952064000000000000e+06,1.531008000000000000e+06,1.655264000000000000e+06,1.579840000000000000e+06,1.281028300000000047e+06,1.737920000000000000e+06,2.089408000000000000e+06,1.713181000000000000e+06,1.670656000000000000e+06,1.623360000000000000e+06,1.974560000000000000e+06,1.606464000000000000e+06,1.632576000000000000e+06,1.833184000000000000e+06,1.895008000000000000e+06,1.399609800000000047e+06,1.944928000000000000e+06,1.812586500000000000e+06,1.807008000000000000e+06,1.399609800000000047e+06,1.875808000000000000e+06,1.741952000000000000e+06,1.756672000000000000e+06,1.774688000000000000e+06,1.757440000000000000e+06,2.050976000000000000e+06,1.670784000000000000e+06,1.759101100000000093e+06,1.552575000000000000e+06,1.885248800000000047e+06,1.904896000000000000e+06,1.784064000000000000e+06,2.321222000000000000e+06,1.599840000000000000e+06,1.840832000000000000e+06,1.769312000000000000e+06,1.827584000000000000e+06,2.351785500000000000e+06,1.707328000000000000e+06,1.726144000000000000e+06,1.589344000000000000e+06,1.843456000000000000e+06,1.694079399999999907e+06,1.682400000000000000e+06,1.682400000000000000e+06,1.884128000000000000e+06,1.839424000000000000e+06,1.834912000000000000e+06,1.664704000000000000e+06,1.797728000000000000e+06,1.882496000000000000e+06,1.827867800000000047e+06,1.911584000000000000e+06,2.024544000000000000e+06,2.221780299999999814e+06,1.865696000000000000e+06,1.810624000000000000e+06,1.969372100000000093e+06,2.011168000000000000e+06,1.858912000000000000e+06,1.780256000000000000e+06,1.650592000000000000e+06,1.697899800000000047e+06,1.873825100000000093e+06,1.704800000000000000e+06,1.962656000000000000e+06,2.162112000000000000e+06,1.721696000000000000e+06,1.869760000000000000e+06,1.812586500000000000e+06,1.952416000000000000e+06,1.801162800000000047e+06,1.731936000000000000e+06,1.697728000000000000e+06,1.868896000000000000e+06,1.506655899999999907e+06,1.722784000000000000e+06,1.864064000000000000e+06,1.693504000000000000e+06,1.622912000000000000e+06,1.453440000000000000e+06,1.443136000000000000e+06,1.649920000000000000e+06,1.496608000000000000e+06,1.793446800000000047e+06,1.560215600000000093e+06,1.586958800000000047e+06,1.617280000000000000e+06,1.399136000000000000e+06,1.616960000000000000e+06,1.365151500000000000e+06,1.624224000000000000e+06,1.417664000000000000e+06,1.491328000000000000e+06,1.515264000000000000e+06,1.548480000000000000e+06,1.617596800000000047e+06,1.713181000000000000e+06,1.534144000000000000e+06,1.647968000000000000e+06,1.450656000000000000e+06,1.695008000000000000e+06,1.588480000000000000e+06,1.578432000000000000e+06,1.476092399999999907e+06,1.655040000000000000e+06,1.651456000000000000e+06,1.315449300000000047e+06,1.633440000000000000e+06,1.440992000000000000e+06,1.395808000000000000e+06,1.323089899999999907e+06,1.681088000000000000e+06,1.587840000000000000e+06,1.506655899999999907e+06,1.500800000000000000e+06,1.562656000000000000e+06,1.331680000000000000e+06,1.612512000000000000e+06,1.600608000000000000e+06,1.593472000000000000e+06,1.281184000000000000e+06,1.651328000000000000e+06,1.284885800000000047e+06,1.880192000000000000e+06,1.759168000000000000e+06,1.612960000000000000e+06,1.560215600000000093e+06,1.557344000000000000e+06,1.427136000000000000e+06,1.550432000000000000e+06,1.676416000000000000e+06,1.470432000000000000e+06,1.382816000000000000e+06,1.513408000000000000e+06,1.526912000000000000e+06,1.555072000000000000e+06,1.838208000000000000e+06,1.794240000000000000e+06,1.468192000000000000e+06,1.857376000000000000e+06,1.940512000000000000e+06,1.646464000000000000e+06,1.858505600000000093e+06,1.545024000000000000e+06,1.522784000000000000e+06,1.644192000000000000e+06,1.932384000000000000e+06,1.495232100000000093e+06,1.575535100000000093e+06,1.568576000000000000e+06,1.943168000000000000e+06,1.751776000000000000e+06,1.541376000000000000e+06,1.650784000000000000e+06,1.495744000000000000e+06,1.357510899999999907e+06,1.847044800000000047e+06,1.814336000000000000e+06,1.589120000000000000e+06,1.603104000000000000e+06,1.703616000000000000e+06,1.770432000000000000e+06,1.575072000000000000e+06,1.732800000000000000e+06,1.573984000000000000e+06,1.713181000000000000e+06,1.315449300000000047e+06,1.518176000000000000e+06,1.638208000000000000e+06,1.623776000000000000e+06,2.237061500000000000e+06,1.656128000000000000e+06,1.369009000000000000e+06,1.813696000000000000e+06,1.560215600000000093e+06,1.731264000000000000e+06,1.480224000000000000e+06,2.363246299999999814e+06,1.915886800000000047e+06,1.671744000000000000e+06,1.714048000000000000e+06,1.739776000000000000e+06,1.538016000000000000e+06,1.438304000000000000e+06,1.592160000000000000e+06,1.565440000000000000e+06,1.717216000000000000e+06,1.763776000000000000e+06,1.770524899999999907e+06,1.706976000000000000e+06,1.861216000000000000e+06,1.536928000000000000e+06,1.752512000000000000e+06,1.556358100000000093e+06,1.525794600000000093e+06,1.790848000000000000e+06,1.529653100000000093e+06,2.003136000000000000e+06,1.590816399999999907e+06,2.860344500000000000e+06,1.720384000000000000e+06,1.824288000000000000e+06,1.919669899999999907e+06,2.087953600000000093e+06,1.784928000000000000e+06,1.704160000000000000e+06,1.698624000000000000e+06,1.613739300000000047e+06,1.892889500000000000e+06,1.766048000000000000e+06,1.669248000000000000e+06,1.683712000000000000e+06,1.681632000000000000e+06,1.984653399999999907e+06,1.765632000000000000e+06,1.810080000000000000e+06,1.892889500000000000e+06,1.940736000000000000e+06,1.741088000000000000e+06,1.899520000000000000e+06,1.746304000000000000e+06,1.850865000000000000e+06,1.908192000000000000e+06,1.571712000000000000e+06,1.983360000000000000e+06,1.457120000000000000e+06,1.674939600000000093e+06,1.809216000000000000e+06,1.642240000000000000e+06,1.669696000000000000e+06,1.453170500000000000e+06,1.718848000000000000e+06,1.878880000000000000e+06,1.300168000000000000e+06,1.414892000000000000e+06,1.713088000000000000e+06,2.279160299999999814e+06,1.617728000000000000e+06,1.744672000000000000e+06,1.705792000000000000e+06,1.323089899999999907e+06,1.839366899999999907e+06,1.740736000000000000e+06,1.621632000000000000e+06,1.854528000000000000e+06,1.762884300000000047e+06,1.938808600000000093e+06,1.876032000000000000e+06,1.755456000000000000e+06,1.430173300000000047e+06,1.733984000000000000e+06,1.502624000000000000e+06,1.931264000000000000e+06,1.594599500000000000e+06,1.929504000000000000e+06,1.938808600000000093e+06,1.957948399999999907e+06,1.609956100000000093e+06,1.744768000000000000e+06,1.934951100000000093e+06,1.614240000000000000e+06,1.453170500000000000e+06,1.629020500000000000e+06,1.662944000000000000e+06,1.769664000000000000e+06,1.894240000000000000e+06,1.843224399999999907e+06,1.605280000000000000e+06,1.693376000000000000e+06,1.895456000000000000e+06,1.728463300000000047e+06,1.785806100000000093e+06,2.585052799999999814e+06,1.782023000000000000e+06,1.919296000000000000e+06,1.716992000000000000e+06,1.838112000000000000e+06,1.686438800000000047e+06,1.817184000000000000e+06,1.523872000000000000e+06,2.016384000000000000e+06,1.921056000000000000e+06,1.780896000000000000e+06,1.889952000000000000e+06,2.006112000000000000e+06,1.620416000000000000e+06,1.950208000000000000e+06,1.754912000000000000e+06,1.696224000000000000e+06,1.384328500000000000e+06,1.590816399999999907e+06,1.586958800000000047e+06,2.149312000000000000e+06,1.887008000000000000e+06,1.586958800000000047e+06,1.662208000000000000e+06,1.548160000000000000e+06,1.628992000000000000e+06,1.579318300000000047e+06,2.059616000000000000e+06,1.767584000000000000e+06,1.816096000000000000e+06,1.882592000000000000e+06,1.857152000000000000e+06,1.688064000000000000e+06,1.871744000000000000e+06,1.833056000000000000e+06,1.529653100000000093e+06,1.456953600000000093e+06,1.495232100000000093e+06,1.628672000000000000e+06,1.997728000000000000e+06,1.751385000000000000e+06,2.130015299999999814e+06,1.594112000000000000e+06,1.635616000000000000e+06,1.779168000000000000e+06,1.834592000000000000e+06,1.611424000000000000e+06,1.763424000000000000e+06,1.590816399999999907e+06,1.544704000000000000e+06,1.594599500000000000e+06,1.843224399999999907e+06,1.609696000000000000e+06,1.548754800000000047e+06,2.005440000000000000e+06,1.793024000000000000e+06,1.757312000000000000e+06,1.756576000000000000e+06,1.586958800000000047e+06,1.835583800000000047e+06,1.556358100000000093e+06,1.713504000000000000e+06,1.946449300000000047e+06,1.284885800000000047e+06,1.814688000000000000e+06,1.692736000000000000e+06,1.736103800000000047e+06,1.889952000000000000e+06,1.701440000000000000e+06,1.934951100000000093e+06,1.919669899999999907e+06,1.626272000000000000e+06,1.700896000000000000e+06,1.674939600000000093e+06,1.472234899999999907e+06,1.650592000000000000e+06,1.766816000000000000e+06,1.710144000000000000e+06,1.816768000000000000e+06,1.564036000000000000e+06,1.839424000000000000e+06,1.671082100000000093e+06,1.674368000000000000e+06,1.494336000000000000e+06,1.938976000000000000e+06,1.811168000000000000e+06,1.616736000000000000e+06,1.667299000000000000e+06,1.722112000000000000e+06,1.579318300000000047e+06,1.724608000000000000e+06,1.918848000000000000e+06,1.928864000000000000e+06,1.883264000000000000e+06,1.641472000000000000e+06,2.030610800000000047e+06,1.797305300000000047e+06,1.689568000000000000e+06,1.790720000000000000e+06,1.998816000000000000e+06,1.651232000000000000e+06,1.774382399999999907e+06,1.813152000000000000e+06,1.639744000000000000e+06,1.639296000000000000e+06,1.881465800000000047e+06,1.830112000000000000e+06,1.923904000000000000e+06,1.621379899999999907e+06,1.889106399999999907e+06,1.781344000000000000e+06,2.053532600000000093e+06,1.671872000000000000e+06,1.633344000000000000e+06,2.164436299999999814e+06,1.641248000000000000e+06,1.543520000000000000e+06,1.477664000000000000e+06,1.601152000000000000e+06,1.388148800000000047e+06,1.464000000000000000e+06,1.713181000000000000e+06,1.556358100000000093e+06,1.481216000000000000e+06,1.831725300000000047e+06,1.315449300000000047e+06,1.771168000000000000e+06,1.594599500000000000e+06,1.574848000000000000e+06,1.544934399999999907e+06,1.727232000000000000e+06,1.456953600000000093e+06,1.812586500000000000e+06,1.545792000000000000e+06,1.762884300000000047e+06,1.476092399999999907e+06,3.418721299999999814e+06,3.376621500000000000e+06,2.114734000000000000e+06,1.959904000000000000e+06,2.202640500000000000e+06,1.430173300000000047e+06,1.501760000000000000e+06,1.923527399999999907e+06,1.824192000000000000e+06,1.959232000000000000e+06,1.745120000000000000e+06,1.445454500000000000e+06,2.076455500000000000e+06,1.497792000000000000e+06,1.802432000000000000e+06,1.714944000000000000e+06,1.568576000000000000e+06,1.835264000000000000e+06,1.640518600000000093e+06,1.674939600000000093e+06,1.667299000000000000e+06,2.091736800000000047e+06,1.886240000000000000e+06,1.635840000000000000e+06,1.671082100000000093e+06,1.426390100000000093e+06,1.661216000000000000e+06,1.422532500000000000e+06,1.521937100000000093e+06,2.080313000000000000e+06,1.281028300000000047e+06,1.625237399999999907e+06,1.326947399999999907e+06,1.782023000000000000e+06,1.739961399999999907e+06,1.672096000000000000e+06,1.645472000000000000e+06,1.824084600000000093e+06,1.892889500000000000e+06,1.579520000000000000e+06,1.427008000000000000e+06,1.548754800000000047e+06,1.824084600000000093e+06,1.678496000000000000e+06,1.606560000000000000e+06,1.644832000000000000e+06,1.531648000000000000e+06,1.802976000000000000e+06,1.846752000000000000e+06,1.717001300000000047e+06,2.224896000000000000e+06,1.852128000000000000e+06,1.920512000000000000e+06,1.759101100000000093e+06,1.834592000000000000e+06,2.302083000000000000e+06,1.717001300000000047e+06,1.913696000000000000e+06,1.567894500000000000e+06,1.899392000000000000e+06,1.992369399999999907e+06,6.015158500000000000e+06,1.590816399999999907e+06,2.665279299999999814e+06,1.799040000000000000e+06,2.034816000000000000e+06,1.904387600000000093e+06,1.548754800000000047e+06,2.650074500000000000e+06,1.869929399999999907e+06,2.122337500000000000e+06,2.040256000000000000e+06,2.172077000000000000e+06,1.736103800000000047e+06,1.894784000000000000e+06,1.912029300000000047e+06,1.764416000000000000e+06,1.636661100000000093e+06,1.700576000000000000e+06,1.770432000000000000e+06,1.912800000000000000e+06,1.969372100000000093e+06,1.939648000000000000e+06,1.812608000000000000e+06,1.787360000000000000e+06,2.340361799999999814e+06,1.705503100000000093e+06,2.014816000000000000e+06,1.915328000000000000e+06,2.040576000000000000e+06,1.931168000000000000e+06,2.130015299999999814e+06,1.586958800000000047e+06,1.680224000000000000e+06,2.015291300000000047e+06,1.848928000000000000e+06,1.756672000000000000e+06,1.842464000000000000e+06,1.759101100000000093e+06,1.754720000000000000e+06,1.938880000000000000e+06,2.053856000000000000e+06,2.328862500000000000e+06,1.889184000000000000e+06,1.859776000000000000e+06,1.965589000000000000e+06,1.736832000000000000e+06,1.722336000000000000e+06,1.674939600000000093e+06,1.579318300000000047e+06,1.365151500000000000e+06,2.095594300000000047e+06,1.679456000000000000e+06,1.867680000000000000e+06,1.910816000000000000e+06,1.808803399999999907e+06,1.667299000000000000e+06,1.940416000000000000e+06,2.074752000000000000e+06,2.057315800000000047e+06,2.978927000000000000e+06,1.869929399999999907e+06,2.009632000000000000e+06,1.781216000000000000e+06,2.072224000000000000e+06,1.741184000000000000e+06,1.731712000000000000e+06,1.843224399999999907e+06,1.924256000000000000e+06,1.567894500000000000e+06,1.685120000000000000e+06,2.424485000000000000e+06,2.044448000000000000e+06,1.754048000000000000e+06,1.974880000000000000e+06,2.202944000000000000e+06,2.038251399999999907e+06,1.867360000000000000e+06,1.778165500000000000e+06,2.113856000000000000e+06,1.682618500000000000e+06,1.839968000000000000e+06,2.076455500000000000e+06,1.855200000000000000e+06,1.770524899999999907e+06,1.684256000000000000e+06,1.937536000000000000e+06,2.019904000000000000e+06,1.853984000000000000e+06,1.625237399999999907e+06,1.861440000000000000e+06,1.514296500000000000e+06,2.042034500000000000e+06,1.602112000000000000e+06,1.598457000000000000e+06,1.736103800000000047e+06,1.885120000000000000e+06,2.045892000000000000e+06,1.629020500000000000e+06,1.912800000000000000e+06,1.849504000000000000e+06,1.678722800000000047e+06,1.720822500000000000e+06,1.901056000000000000e+06,1.778944000000000000e+06,2.015291300000000047e+06,2.048992000000000000e+06,1.847840000000000000e+06,1.871072000000000000e+06,1.924128000000000000e+06,1.990752000000000000e+06,2.206498000000000000e+06,1.982720000000000000e+06,2.034393800000000047e+06,2.005760000000000000e+06,2.214101299999999814e+06,1.831725300000000047e+06,1.885248800000000047e+06,2.043680000000000000e+06,1.709360600000000093e+06,2.052960000000000000e+06,1.890080000000000000e+06,1.879648000000000000e+06,1.825184000000000000e+06,4.500939500000000000e+06,1.772384000000000000e+06,2.011471000000000000e+06,1.923904000000000000e+06,2.558310500000000000e+06,2.420627500000000000e+06,1.933376000000000000e+06,1.875808000000000000e+06,1.529653100000000093e+06,1.395789399999999907e+06,1.868672000000000000e+06,2.397667299999999814e+06,1.838528000000000000e+06,1.564036000000000000e+06,2.818321000000000000e+06,1.838752000000000000e+06,1.836128000000000000e+06,1.697899800000000047e+06,1.678592000000000000e+06,1.740192000000000000e+06,1.836576000000000000e+06,2.699738500000000000e+06,1.973229600000000093e+06,1.615776000000000000e+06,1.946688000000000000e+06,2.282943299999999814e+06,1.789663600000000093e+06,1.927310500000000000e+06,1.920064000000000000e+06,1.738464000000000000e+06,1.663441500000000000e+06,1.719936000000000000e+06,1.848288000000000000e+06,1.701536000000000000e+06,1.685760000000000000e+06,1.633440000000000000e+06,2.033600000000000000e+06,1.984256000000000000e+06,1.810304000000000000e+06,1.676320000000000000e+06,1.858505600000000093e+06,1.732672000000000000e+06,1.743744500000000000e+06,1.804945899999999907e+06,1.940512000000000000e+06,1.468451800000000047e+06,2.221780299999999814e+06,1.877984000000000000e+06,1.853120000000000000e+06,2.038144000000000000e+06,1.941632000000000000e+06,1.712096000000000000e+06,3.862336000000000000e+06,1.907968000000000000e+06,1.757856000000000000e+06,1.881056000000000000e+06,1.603648000000000000e+06,1.904032000000000000e+06,1.680352000000000000e+06,2.059616000000000000e+06,1.640518600000000093e+06,1.622816000000000000e+06,1.748384000000000000e+06,2.049184000000000000e+06,1.628672000000000000e+06,1.955808000000000000e+06,2.183552000000000000e+06,1.923360000000000000e+06,1.655456000000000000e+06,1.926208000000000000e+06,1.782023000000000000e+06,1.671082100000000093e+06,1.881465800000000047e+06,2.072672399999999907e+06,1.716224000000000000e+06,1.812480000000000000e+06,1.982176000000000000e+06,1.677856000000000000e+06,1.935584000000000000e+06,2.065031800000000047e+06,1.614048000000000000e+06,2.231616000000000000e+06,1.507072000000000000e+06,1.715808000000000000e+06,1.629088000000000000e+06,2.010624000000000000e+06,1.939200000000000000e+06,1.695360000000000000e+06,1.947136000000000000e+06,1.827488000000000000e+06,1.678722800000000047e+06,1.900530000000000000e+06,1.934951100000000093e+06,1.818624000000000000e+06,1.499015300000000047e+06,1.891072000000000000e+06,2.240919000000000000e+06,1.893152000000000000e+06,1.812586500000000000e+06,2.041568000000000000e+06,2.642433799999999814e+06,1.824084600000000093e+06,1.988128000000000000e+06,1.919669899999999907e+06,1.874592000000000000e+06,2.233536000000000000e+06,1.920928000000000000e+06,2.058592000000000000e+06,1.537293800000000047e+06,1.939200000000000000e+06,2.229458000000000000e+06,2.156758500000000000e+06,2.080864000000000000e+06,2.034720000000000000e+06,1.921920000000000000e+06,1.755242600000000093e+06,2.132544000000000000e+06,1.897216000000000000e+06,2.036608000000000000e+06,2.131008000000000000e+06,2.003552000000000000e+06,1.820227100000000093e+06,2.347965000000000000e+06,1.927310500000000000e+06,2.084960000000000000e+06,1.816444000000000000e+06,2.207936000000000000e+06,1.763968000000000000e+06,1.755242600000000093e+06,1.866146300000000047e+06,1.941952000000000000e+06,1.921152000000000000e+06,2.166784000000000000e+06,3.923461000000000000e+06,1.709360600000000093e+06,1.938808600000000093e+06,2.024992000000000000e+06,1.965504000000000000e+06,2.203968000000000000e+06,1.902368000000000000e+06,2.090496000000000000e+06,2.104704000000000000e+06,2.619512000000000000e+06,2.833602299999999814e+06,1.981504000000000000e+06,1.911392000000000000e+06,1.916544000000000000e+06,2.209088000000000000e+06,1.907968000000000000e+06,1.978080000000000000e+06,2.002464000000000000e+06,2.290621299999999814e+06,2.065248000000000000e+06,1.965312000000000000e+06,1.933152000000000000e+06,2.023552000000000000e+06,2.007424000000000000e+06,1.968256000000000000e+06,1.953728000000000000e+06,2.053408000000000000e+06,1.913024000000000000e+06,2.084960000000000000e+06,1.996189800000000047e+06,1.835583800000000047e+06,1.732320800000000047e+06,2.084416000000000000e+06,1.885248800000000047e+06,2.083200000000000000e+06,1.853216000000000000e+06,1.751385000000000000e+06,2.080960000000000000e+06,2.252800000000000000e+06,2.372672000000000000e+06,2.302272000000000000e+06,2.017376000000000000e+06,2.072544000000000000e+06,2.435908799999999814e+06,2.321222000000000000e+06,2.185792000000000000e+06,1.996928000000000000e+06,2.260992000000000000e+06,1.896747000000000000e+06,2.019074399999999907e+06,1.864608000000000000e+06,2.400192000000000000e+06,2.051520000000000000e+06,2.079744000000000000e+06,2.160768000000000000e+06,2.213632000000000000e+06,2.296320000000000000e+06,1.934951100000000093e+06,2.113664000000000000e+06,2.007650600000000093e+06,1.979296000000000000e+06,2.149155000000000000e+06,3.162454799999999814e+06,2.181120000000000000e+06,2.310080000000000000e+06,1.759101100000000093e+06,2.409216000000000000e+06,2.030400000000000000e+06,2.137536000000000000e+06,2.520031000000000000e+06,2.427200000000000000e+06,2.180032000000000000e+06,2.462726299999999814e+06,2.079296000000000000e+06,2.168219299999999814e+06,1.957948399999999907e+06,1.965589000000000000e+06,2.179776000000000000e+06,1.969372100000000093e+06,1.965589000000000000e+06,2.055296000000000000e+06,2.814424299999999814e+06,1.872608000000000000e+06,2.000128000000000000e+06,1.820227100000000093e+06,1.525794600000000093e+06,1.963744000000000000e+06,1.736103800000000047e+06,2.435908799999999814e+06,1.965589000000000000e+06,1.754720000000000000e+06,2.761016299999999814e+06,1.677312000000000000e+06,1.808864000000000000e+06,2.004768000000000000e+06,2.057315800000000047e+06,1.927872000000000000e+06,1.717001300000000047e+06,2.413024000000000000e+06,1.793446800000000047e+06,1.609956100000000093e+06,2.000010000000000000e+06,2.148224000000000000e+06,2.141514500000000000e+06,2.015488000000000000e+06,1.741952000000000000e+06,2.848883500000000000e+06,1.867136000000000000e+06,1.762656000000000000e+06,2.084096100000000093e+06,1.789663600000000093e+06,1.537293800000000047e+06,1.869216000000000000e+06,2.020448000000000000e+06,2.012736000000000000e+06,1.795328000000000000e+06,1.893792000000000000e+06,1.724680100000000093e+06,1.896747000000000000e+06,1.801162800000000047e+06,2.011840000000000000e+06,1.583175800000000047e+06,2.279160299999999814e+06,2.046208000000000000e+06,2.015291300000000047e+06,1.912029300000000047e+06,2.187359000000000000e+06,2.071552000000000000e+06,1.969152000000000000e+06,2.059808000000000000e+06,1.793446800000000047e+06,2.707455500000000000e+06,2.516134299999999814e+06,2.108032000000000000e+06,2.178432000000000000e+06,1.617596800000000047e+06,1.987552000000000000e+06,2.138880000000000000e+06,2.066144000000000000e+06,1.958368000000000000e+06,1.659658399999999907e+06,2.084096100000000093e+06,1.866146300000000047e+06,2.275340000000000000e+06,1.881465800000000047e+06,1.789663600000000093e+06,2.024000000000000000e+06,1.923527399999999907e+06,2.115776000000000000e+06,2.508570000000000000e+06,1.881465800000000047e+06,1.950304000000000000e+06,1.975104000000000000e+06,1.898624000000000000e+06,2.015264000000000000e+06,1.720822500000000000e+06,2.210560000000000000e+06,2.387136000000000000e+06,1.943040000000000000e+06,2.240896000000000000e+06,1.980870300000000047e+06,1.877608300000000047e+06,2.240919000000000000e+06,2.282943299999999814e+06,1.976544000000000000e+06,2.095936000000000000e+06,2.192256000000000000e+06,2.267662000000000000e+06,2.132864000000000000e+06,1.906752000000000000e+06,1.944032000000000000e+06,1.762884300000000047e+06,2.143424000000000000e+06,1.862326000000000000e+06,2.131776000000000000e+06,2.523927799999999814e+06,1.822016000000000000e+06,1.854648100000000093e+06,1.789216000000000000e+06,1.828352000000000000e+06,1.674939600000000093e+06,1.787680000000000000e+06,1.709376000000000000e+06,1.868448000000000000e+06,1.813376000000000000e+06,2.071680000000000000e+06,2.091736800000000047e+06,1.990336000000000000e+06,1.663441500000000000e+06,1.924896000000000000e+06,1.518154000000000000e+06,1.783744000000000000e+06,1.820227100000000093e+06,1.796416000000000000e+06,2.110913799999999814e+06,1.903136000000000000e+06,2.275340000000000000e+06,2.182656000000000000e+06,2.780041500000000000e+06,6.550613500000000000e+06,3.931178000000000000e+06,2.405345299999999814e+06,2.956005000000000000e+06,2.864164799999999814e+06,2.145334799999999814e+06,1.869929399999999907e+06,2.077312000000000000e+06,2.019074399999999907e+06,2.144768000000000000e+06,2.015291300000000047e+06,2.260544000000000000e+06,2.456512000000000000e+06,2.351785500000000000e+06,2.864164799999999814e+06,2.007744000000000000e+06,2.217959799999999814e+06,2.307264000000000000e+06,2.230912000000000000e+06,2.147008000000000000e+06,1.892889500000000000e+06,2.117120000000000000e+06,2.473216000000000000e+06,2.348096000000000000e+06,2.129856000000000000e+06,2.268480000000000000e+06,2.180096000000000000e+06,2.388992000000000000e+06,2.240448000000000000e+06,2.083296000000000000e+06,2.118528000000000000e+06,1.968928000000000000e+06,2.393884299999999814e+06,2.256201299999999814e+06,4.042043500000000000e+06,2.439616000000000000e+06,2.067008000000000000e+06,2.390336000000000000e+06,2.210318299999999814e+06,2.030624000000000000e+06,1.992192000000000000e+06,2.461824000000000000e+06,2.207552000000000000e+06,2.108032000000000000e+06,2.076864000000000000e+06,2.107056299999999814e+06,2.181120000000000000e+06,2.107056299999999814e+06,2.114734000000000000e+06,1.904387600000000093e+06,2.137618799999999814e+06,2.115968000000000000e+06,2.069120000000000000e+06,2.340361799999999814e+06,2.076455500000000000e+06,1.850865000000000000e+06,2.464512000000000000e+06,2.019074399999999907e+06,2.082624000000000000e+06,2.309312000000000000e+06,2.410688000000000000e+06,2.001248000000000000e+06,2.180800000000000000e+06,1.778165500000000000e+06,2.268928000000000000e+06,1.812586500000000000e+06,2.205824000000000000e+06,1.919669899999999907e+06,2.120448000000000000e+06,2.392768000000000000e+06,2.068814899999999907e+06,1.877608300000000047e+06,2.233241000000000000e+06,2.051200000000000000e+06,1.969372100000000093e+06,2.420480000000000000e+06,2.211776000000000000e+06,2.095594300000000047e+06,2.258432000000000000e+06,2.022931899999999907e+06,2.064704000000000000e+06,2.014816000000000000e+06,2.305903500000000000e+06,2.224000000000000000e+06,2.099377299999999814e+06,1.900530000000000000e+06,2.207296000000000000e+06,2.242560000000000000e+06,2.208192000000000000e+06,1.942591800000000047e+06,1.969372100000000093e+06,2.132544000000000000e+06,2.095594300000000047e+06,2.194944000000000000e+06,2.132736000000000000e+06,2.055072000000000000e+06,2.095594300000000047e+06,2.091736800000000047e+06,2.233920000000000000e+06,2.225152000000000000e+06,3.009489500000000000e+06,2.217472000000000000e+06,2.028416000000000000e+06,2.176576000000000000e+06,1.965589000000000000e+06,1.999136000000000000e+06,2.552384000000000000e+06,2.305903500000000000e+06,2.382386000000000000e+06,2.294479799999999814e+06,2.331584000000000000e+06,3.349879299999999814e+06,2.169856000000000000e+06,2.711199500000000000e+06,2.375232000000000000e+06,1.984653399999999907e+06,1.984653399999999907e+06,2.367296000000000000e+06,2.334848000000000000e+06,2.068672000000000000e+06,2.222208000000000000e+06,2.140288000000000000e+06,2.461696000000000000e+06,2.117120000000000000e+06,1.950307800000000047e+06,2.356416000000000000e+06,2.638613500000000000e+06,2.026753300000000047e+06,2.211072000000000000e+06,2.015291300000000047e+06,2.187359000000000000e+06,1.785806100000000093e+06,2.315264000000000000e+06,2.187359000000000000e+06,2.199296000000000000e+06,2.229696000000000000e+06,2.382386000000000000e+06,2.217344000000000000e+06,1.858505600000000093e+06,2.390064000000000000e+06,2.128064000000000000e+06,2.011471000000000000e+06,2.084096100000000093e+06,1.980870300000000047e+06,2.031936000000000000e+06,2.211328000000000000e+06,2.252342799999999814e+06,2.200960000000000000e+06,2.038251399999999907e+06,1.988511899999999907e+06,2.267662000000000000e+06,2.256201299999999814e+06,2.045892000000000000e+06,2.260058799999999814e+06,2.193600000000000000e+06,2.196480000000000000e+06,2.072544000000000000e+06,2.318848000000000000e+06,2.325042299999999814e+06,2.231616000000000000e+06,1.869929399999999907e+06,2.286336000000000000e+06,2.267662000000000000e+06,2.250496000000000000e+06,1.971136000000000000e+06,1.950307800000000047e+06,2.089824000000000000e+06,3.005745500000000000e+06,2.281536000000000000e+06,2.058176000000000000e+06,1.991200000000000000e+06,2.116864000000000000e+06,2.432088299999999814e+06,2.305728000000000000e+06,2.003793100000000093e+06,2.106816000000000000e+06,2.355643000000000000e+06,2.114734000000000000e+06,2.271808000000000000e+06,1.877608300000000047e+06,2.188032000000000000e+06,2.263680000000000000e+06,2.176000000000000000e+06,1.869929399999999907e+06,2.157760000000000000e+06,2.325042299999999814e+06,1.754496000000000000e+06,2.336640000000000000e+06,2.447445000000000000e+06,1.954090899999999907e+06,2.302083000000000000e+06,1.993632000000000000e+06,2.192256000000000000e+06,1.896747000000000000e+06,2.530048000000000000e+06,2.205952000000000000e+06,2.420224000000000000e+06,2.015291300000000047e+06,1.793446800000000047e+06,2.038251399999999907e+06,2.493327000000000000e+06,2.192128000000000000e+06,2.424485000000000000e+06,2.006208000000000000e+06,2.356608000000000000e+06,1.929312000000000000e+06,2.071104000000000000e+06,2.145408000000000000e+06,2.368832000000000000e+06,2.164096000000000000e+06,2.387136000000000000e+06,2.201728000000000000e+06,1.923527399999999907e+06,2.003793100000000093e+06,2.397667299999999814e+06,2.142528000000000000e+06,2.307200000000000000e+06,2.158656000000000000e+06,2.294272000000000000e+06,2.290621299999999814e+06,2.517248000000000000e+06,2.234048000000000000e+06,1.827584000000000000e+06,2.260058799999999814e+06,2.068814899999999907e+06,1.789663600000000093e+06,1.979520000000000000e+06,3.430182299999999814e+06,2.109312000000000000e+06,2.272576000000000000e+06,2.036928000000000000e+06,2.034368000000000000e+06,1.994528000000000000e+06,1.980870300000000047e+06,2.176896000000000000e+06,1.992096000000000000e+06,1.999936000000000000e+06,2.114688000000000000e+06,2.065344000000000000e+06,2.057315800000000047e+06,1.854648100000000093e+06,2.133504000000000000e+06,2.206498000000000000e+06,2.122560000000000000e+06,2.083616000000000000e+06,2.967466000000000000e+06,2.367616000000000000e+06,2.193920000000000000e+06,2.229952000000000000e+06,2.210318299999999814e+06,1.954272000000000000e+06,2.205632000000000000e+06,2.122337500000000000e+06,1.862848000000000000e+06,1.732320800000000047e+06,2.131520000000000000e+06,1.837760000000000000e+06,1.900384000000000000e+06,1.935904000000000000e+06,2.205760000000000000e+06,2.166784000000000000e+06,1.913344000000000000e+06,2.022931899999999907e+06,2.214336000000000000e+06,2.045888000000000000e+06,1.988511899999999907e+06,2.050624000000000000e+06,2.392448000000000000e+06,1.939520000000000000e+06,1.903904000000000000e+06,1.862326000000000000e+06,2.244739299999999814e+06,2.135616000000000000e+06,1.892889500000000000e+06,2.146176000000000000e+06,1.898208000000000000e+06,2.328862500000000000e+06,1.934951100000000093e+06,2.130015299999999814e+06,2.059040000000000000e+06,1.906752000000000000e+06,2.091392000000000000e+06,2.559360000000000000e+06,2.262656000000000000e+06,2.110913799999999814e+06,2.003328000000000000e+06,2.362112000000000000e+06,2.016032000000000000e+06,1.992369399999999907e+06,2.213888000000000000e+06,1.923527399999999907e+06,2.035264000000000000e+06,2.172077000000000000e+06,2.266112000000000000e+06,1.996189800000000047e+06,1.979744000000000000e+06,2.055840000000000000e+06,1.785806100000000093e+06,2.005984000000000000e+06,2.152938000000000000e+06,2.013056000000000000e+06,2.199808000000000000e+06,1.942591800000000047e+06,2.229458000000000000e+06,2.134336000000000000e+06,2.011968000000000000e+06,2.026753300000000047e+06,2.281536000000000000e+06,2.074112000000000000e+06,1.960448000000000000e+06,1.816444000000000000e+06,1.671082100000000093e+06,2.103040000000000000e+06,1.793446800000000047e+06,2.212736000000000000e+06,2.026304000000000000e+06,2.057315800000000047e+06,2.002144000000000000e+06,2.500930500000000000e+06,2.071232000000000000e+06,2.084096100000000093e+06,1.872064000000000000e+06,6.592637000000000000e+06,2.378603000000000000e+06,2.169344000000000000e+06,1.869929399999999907e+06,2.248256000000000000e+06,2.054400000000000000e+06,2.195037000000000000e+06,2.000480000000000000e+06,1.879872000000000000e+06,1.964736000000000000e+06,2.022931899999999907e+06,2.141312000000000000e+06,2.451228000000000000e+06,1.892889500000000000e+06,1.849504000000000000e+06,2.193728000000000000e+06,2.127104000000000000e+06,2.172077000000000000e+06,2.256201299999999814e+06,2.063808000000000000e+06,2.287040000000000000e+06,1.982368000000000000e+06,2.163968000000000000e+06,2.043328000000000000e+06,1.938808600000000093e+06,2.202640500000000000e+06,1.900530000000000000e+06,1.894784000000000000e+06,2.045892000000000000e+06,2.075776000000000000e+06,2.083296000000000000e+06,2.188928000000000000e+06,2.126195000000000000e+06,2.176448000000000000e+06,2.096384000000000000e+06,2.360064000000000000e+06,2.071008000000000000e+06,2.218880000000000000e+06,2.129664000000000000e+06,2.046976000000000000e+06,2.068814899999999907e+06,2.265664000000000000e+06,1.904448000000000000e+06,1.909408000000000000e+06,2.240768000000000000e+06,2.287936000000000000e+06,1.954090899999999907e+06,2.250816000000000000e+06,4.126166799999999814e+06,2.006528000000000000e+06,2.046976000000000000e+06,2.181376000000000000e+06,2.372224000000000000e+06,2.088384000000000000e+06,1.766741800000000047e+06,2.119872000000000000e+06,2.182592000000000000e+06,2.193600000000000000e+06,1.787360000000000000e+06,2.012608000000000000e+06,1.694079399999999907e+06,1.762884300000000047e+06,2.011616000000000000e+06,1.938808600000000093e+06,2.063680000000000000e+06,1.606098600000000093e+06,1.956928000000000000e+06,2.316672000000000000e+06,2.170752000000000000e+06,2.088736000000000000e+06,1.977012800000000047e+06,2.504384000000000000e+06,2.145984000000000000e+06,2.118517000000000000e+06,2.263879000000000000e+06,1.908170800000000047e+06,2.147648000000000000e+06,6.149175000000000000e+06,1.724680100000000093e+06,2.267662000000000000e+06,2.217959799999999814e+06,2.505664000000000000e+06,2.309761000000000000e+06,2.060384000000000000e+06,2.010080000000000000e+06,6.458926000000000000e+06,1.972448000000000000e+06,1.824084600000000093e+06,2.222208000000000000e+06,1.941504000000000000e+06,2.466509299999999814e+06,2.191936000000000000e+06,1.945472000000000000e+06,1.820227100000000093e+06,2.030610800000000047e+06,2.018688000000000000e+06,2.067008000000000000e+06,1.957948399999999907e+06,1.598457000000000000e+06,2.187359000000000000e+06,2.282432000000000000e+06,2.003793100000000093e+06,2.169216000000000000e+06,1.848064000000000000e+06,2.240919000000000000e+06,2.422272000000000000e+06,2.860344500000000000e+06,2.206498000000000000e+06,3.319316799999999814e+06,1.927310500000000000e+06,2.131392000000000000e+06,1.938808600000000093e+06,2.355584000000000000e+06,1.882720000000000000e+06,2.072672399999999907e+06,1.908512000000000000e+06,1.877664000000000000e+06,2.184576000000000000e+06,2.079968000000000000e+06,1.955392000000000000e+06,2.160960000000000000e+06,2.097472000000000000e+06,2.177984000000000000e+06,2.368320000000000000e+06,2.270592000000000000e+06,2.305152000000000000e+06,2.172077000000000000e+06,2.191216799999999814e+06,2.302592000000000000e+06,2.271482500000000000e+06,2.222336000000000000e+06,2.076992000000000000e+06,1.847044800000000047e+06,2.056512000000000000e+06,2.435908799999999814e+06,2.177984000000000000e+06,1.946449300000000047e+06,1.980870300000000047e+06,2.453696000000000000e+06,2.230592000000000000e+06,2.077760000000000000e+06,2.124096000000000000e+06,2.123904000000000000e+06,2.331840000000000000e+06,1.923527399999999907e+06,2.059936000000000000e+06,2.114752000000000000e+06,2.117120000000000000e+06,2.158528000000000000e+06,3.093612799999999814e+06,2.344182000000000000e+06,1.940960000000000000e+06,2.294656000000000000e+06,2.293376000000000000e+06,2.443586500000000000e+06,2.456640000000000000e+06,1.801162800000000047e+06,2.009632000000000000e+06,3.281037299999999814e+06,2.050848000000000000e+06,2.038251399999999907e+06,2.180672000000000000e+06,2.197824000000000000e+06,2.139776000000000000e+06,2.210318299999999814e+06,1.992369399999999907e+06,2.363246299999999814e+06,2.219008000000000000e+06,2.087953600000000093e+06,1.877608300000000047e+06,4.780128000000000000e+06,2.065031800000000047e+06,2.550593500000000000e+06,2.408640000000000000e+06,1.946784000000000000e+06,2.145334799999999814e+06,2.252342799999999814e+06,2.182016000000000000e+06,2.471872000000000000e+06,2.359168000000000000e+06,2.461248000000000000e+06,2.295744000000000000e+06,1.927310500000000000e+06,2.209088000000000000e+06,2.007650600000000093e+06,2.209664000000000000e+06,2.175897299999999814e+06,2.249472000000000000e+06,2.179008000000000000e+06,2.428992000000000000e+06,2.187359000000000000e+06,2.401487799999999814e+06,2.053532600000000093e+06,1.957948399999999907e+06,2.089952000000000000e+06,2.391104000000000000e+06,1.854648100000000093e+06,2.308544000000000000e+06,1.774382399999999907e+06,2.115328000000000000e+06,2.279160299999999814e+06,2.438016000000000000e+06,1.998272000000000000e+06,2.274176000000000000e+06,1.965589000000000000e+06,1.915886800000000047e+06,2.212096000000000000e+06,2.146112000000000000e+06,2.313581299999999814e+06,2.031296000000000000e+06,2.829782000000000000e+06,2.305024000000000000e+06,1.889106399999999907e+06,1.896747000000000000e+06,2.465856000000000000e+06,2.085632000000000000e+06,2.352128000000000000e+06,1.957948399999999907e+06,2.225637799999999814e+06,2.039360000000000000e+06,2.099776000000000000e+06,2.212992000000000000e+06,2.413120000000000000e+06,2.347328000000000000e+06,1.972032000000000000e+06,2.959749000000000000e+06,2.127424000000000000e+06,1.983712000000000000e+06,2.134208000000000000e+06,2.297536000000000000e+06,2.318592000000000000e+06,1.946449300000000047e+06,2.065031800000000047e+06,2.010400000000000000e+06,2.065031800000000047e+06,2.240896000000000000e+06,2.124992000000000000e+06,2.473920000000000000e+06,2.256384000000000000e+06,2.099377299999999814e+06,2.204928000000000000e+06,2.156758500000000000e+06,2.141514500000000000e+06,2.073888000000000000e+06,2.214080000000000000e+06,2.190272000000000000e+06,1.970912000000000000e+06,2.179008000000000000e+06,1.927648000000000000e+06,1.814784000000000000e+06,1.919669899999999907e+06,1.858505600000000093e+06,2.106688000000000000e+06,1.827040000000000000e+06,2.024864000000000000e+06,1.980870300000000047e+06,2.028736000000000000e+06,5.345992500000000000e+06,1.990880000000000000e+06,1.950752000000000000e+06,2.220800000000000000e+06,2.122112000000000000e+06,2.018912000000000000e+06,2.002240000000000000e+06,1.827867800000000047e+06,2.215552000000000000e+06,2.279160299999999814e+06,2.247808000000000000e+06,1.958912000000000000e+06,2.112128000000000000e+06,1.935456000000000000e+06,2.154880000000000000e+06,1.885248800000000047e+06,1.927310500000000000e+06,1.889728000000000000e+06,1.955488000000000000e+06,1.774880000000000000e+06,2.089600000000000000e+06,1.957948399999999907e+06,1.810400000000000000e+06,1.734528000000000000e+06,2.130112000000000000e+06,1.897440000000000000e+06,1.983360000000000000e+06,1.830208000000000000e+06,1.917216000000000000e+06,2.016480000000000000e+06,1.923456000000000000e+06,1.906208000000000000e+06,1.789856000000000000e+06,1.986560000000000000e+06,1.867584000000000000e+06,1.729088000000000000e+06,1.852544000000000000e+06,1.840288000000000000e+06,1.843136000000000000e+06,2.029632000000000000e+06,1.867136000000000000e+06,1.980288000000000000e+06,2.030304000000000000e+06,1.938336000000000000e+06,2.037472000000000000e+06,1.983264000000000000e+06,1.915104000000000000e+06,1.834496000000000000e+06,1.805600000000000000e+06,2.028096000000000000e+06,1.795552000000000000e+06,1.977984000000000000e+06,1.753952000000000000e+06,1.768896000000000000e+06,1.891392000000000000e+06,1.860224000000000000e+06,2.256201299999999814e+06,1.890848000000000000e+06,1.833376000000000000e+06,1.926880000000000000e+06,1.771072000000000000e+06,1.895552000000000000e+06,1.948448000000000000e+06,1.747602000000000000e+06,1.906208000000000000e+06,1.931840000000000000e+06,1.996928000000000000e+06,1.830112000000000000e+06,2.045536000000000000e+06,2.100160000000000000e+06,2.003328000000000000e+06,1.865280000000000000e+06,2.401536000000000000e+06,1.949216000000000000e+06,1.990752000000000000e+06,1.990976000000000000e+06,2.070240000000000000e+06,2.230016000000000000e+06,2.294272000000000000e+06,2.092480000000000000e+06,2.110528000000000000e+06,1.983488000000000000e+06,1.986688000000000000e+06,2.153984000000000000e+06,2.094144000000000000e+06,2.015808000000000000e+06,2.058496000000000000e+06,2.114734000000000000e+06,1.930496000000000000e+06,2.020352000000000000e+06,2.049184000000000000e+06,2.069792000000000000e+06,2.037248000000000000e+06,2.037600000000000000e+06,2.497110000000000000e+06,2.179200000000000000e+06,1.850865000000000000e+06,2.037376000000000000e+06,2.360512000000000000e+06,1.870752000000000000e+06,2.053728000000000000e+06,1.889312000000000000e+06,1.912032000000000000e+06,1.849696000000000000e+06,1.947552000000000000e+06,2.085408000000000000e+06,2.019074399999999907e+06,1.888416000000000000e+06,1.909280000000000000e+06,2.057376000000000000e+06,1.724680100000000093e+06,1.911808000000000000e+06,2.366016000000000000e+06,2.175232000000000000e+06,2.185600000000000000e+06,2.214101299999999814e+06,2.254272000000000000e+06,1.995936000000000000e+06,2.180480000000000000e+06,1.993408000000000000e+06,1.980512000000000000e+06,1.951648000000000000e+06,2.078304000000000000e+06,1.853312000000000000e+06,2.409203799999999814e+06,1.782023000000000000e+06,1.889106399999999907e+06,2.086496000000000000e+06,1.997920000000000000e+06,2.097344000000000000e+06,2.234048000000000000e+06,2.157568000000000000e+06,2.027872000000000000e+06,2.039904000000000000e+06,2.264896000000000000e+06,1.944928000000000000e+06,2.139968000000000000e+06,2.324096000000000000e+06,1.904387600000000093e+06,2.045120000000000000e+06,2.010176000000000000e+06,2.056608000000000000e+06,2.160192000000000000e+06,2.091736800000000047e+06,2.053408000000000000e+06,2.076544000000000000e+06,1.943488000000000000e+06,2.030400000000000000e+06,1.972448000000000000e+06,2.133440000000000000e+06,2.173568000000000000e+06,2.135872000000000000e+06,2.038592000000000000e+06,2.239424000000000000e+06,2.091712000000000000e+06,2.099776000000000000e+06,1.965088000000000000e+06,2.331712000000000000e+06,2.016384000000000000e+06,1.766741800000000047e+06,1.872736000000000000e+06,2.255616000000000000e+06,2.129664000000000000e+06,2.155072000000000000e+06,1.915008000000000000e+06,2.052288000000000000e+06,2.028960000000000000e+06,2.206528000000000000e+06,2.191040000000000000e+06,2.183104000000000000e+06,2.174784000000000000e+06,1.953504000000000000e+06,2.264576000000000000e+06,2.087953600000000093e+06,2.224576000000000000e+06,1.943040000000000000e+06,1.824084600000000093e+06,2.076455500000000000e+06,2.116800000000000000e+06,1.732320800000000047e+06,1.982176000000000000e+06,1.982048000000000000e+06,1.847044800000000047e+06,1.976992000000000000e+06,1.900530000000000000e+06,1.929088000000000000e+06,1.890304000000000000e+06,1.858464000000000000e+06,1.957948399999999907e+06,1.927310500000000000e+06,2.316352000000000000e+06,2.160616000000000000e+06,2.248704000000000000e+06,1.953952000000000000e+06,2.224384000000000000e+06,2.011471000000000000e+06,2.064704000000000000e+06,2.030624000000000000e+06,1.950208000000000000e+06,2.225637799999999814e+06,2.033280000000000000e+06,2.581156000000000000e+06,1.739961399999999907e+06,1.835583800000000047e+06,1.705024000000000000e+06,1.896096000000000000e+06,1.739961399999999907e+06,2.027072000000000000e+06,2.148288000000000000e+06,1.921696000000000000e+06,2.039232000000000000e+06,1.755242600000000093e+06,2.026976000000000000e+06,1.943808000000000000e+06,1.975008000000000000e+06,2.045440000000000000e+06,2.497110000000000000e+06,1.956160000000000000e+06,1.962656000000000000e+06,2.010304000000000000e+06,2.238656000000000000e+06,1.854648100000000093e+06,1.795104000000000000e+06,2.000480000000000000e+06,1.824864000000000000e+06,1.617596800000000047e+06,2.275340000000000000e+06,1.900512000000000000e+06,1.970816000000000000e+06,2.086304000000000000e+06,2.565874799999999814e+06,2.097056000000000000e+06,2.011471000000000000e+06,2.290621299999999814e+06,2.031072000000000000e+06,2.038251399999999907e+06,1.820227100000000093e+06,2.062464000000000000e+06,2.202496000000000000e+06,1.908960000000000000e+06,2.176448000000000000e+06,2.242432000000000000e+06,2.152938000000000000e+06,2.179755799999999814e+06,2.013280000000000000e+06,2.246912000000000000e+06,2.194816000000000000e+06,1.883584000000000000e+06,2.069568000000000000e+06,2.062048000000000000e+06,2.085184000000000000e+06,2.052064000000000000e+06,2.172096000000000000e+06,2.076768000000000000e+06,2.147776000000000000e+06,1.927648000000000000e+06,2.246144000000000000e+06,1.694079399999999907e+06,2.175808000000000000e+06,2.125440000000000000e+06,2.044544000000000000e+06,1.852224000000000000e+06,2.003776000000000000e+06,1.939872000000000000e+06,2.140096000000000000e+06,1.764416000000000000e+06,1.977184000000000000e+06,2.030304000000000000e+06,1.644377100000000093e+06,2.112448000000000000e+06,1.805376000000000000e+06,1.977088000000000000e+06,1.859456000000000000e+06,1.769760000000000000e+06,2.052192000000000000e+06,1.914016000000000000e+06,1.731808000000000000e+06,2.021888000000000000e+06,1.994528000000000000e+06,2.037024000000000000e+06,2.047872000000000000e+06,1.850865000000000000e+06,1.999584000000000000e+06,1.865920000000000000e+06,1.862432000000000000e+06,2.032384000000000000e+06,1.705503100000000093e+06,1.960672000000000000e+06,1.911488000000000000e+06,2.212224000000000000e+06,2.114112000000000000e+06,2.328862500000000000e+06,1.848928000000000000e+06,1.709360600000000093e+06,1.902592000000000000e+06,1.908864000000000000e+06,2.172544000000000000e+06,2.065472000000000000e+06,1.970688000000000000e+06,2.025088000000000000e+06,1.701720000000000000e+06,2.135104000000000000e+06,2.067232000000000000e+06,2.079520000000000000e+06,1.717001300000000047e+06,1.863072000000000000e+06,1.766368000000000000e+06,1.965856000000000000e+06,1.856928000000000000e+06,1.955936000000000000e+06,1.955488000000000000e+06,2.050624000000000000e+06,2.122880000000000000e+06,3.208298500000000000e+06,2.099136000000000000e+06,2.317248000000000000e+06,2.164436299999999814e+06,2.300672000000000000e+06,2.257728000000000000e+06,2.102912000000000000e+06,2.340032000000000000e+06,2.223552000000000000e+06,2.323072000000000000e+06,2.167104000000000000e+06,2.385024000000000000e+06,2.356928000000000000e+06,2.164436299999999814e+06,2.161856000000000000e+06,2.464064000000000000e+06,2.667456000000000000e+06,2.359463299999999814e+06,2.577335500000000000e+06,2.497472000000000000e+06,2.485649000000000000e+06,2.832896000000000000e+06,2.679040000000000000e+06,2.583872000000000000e+06,2.402560000000000000e+06,2.310208000000000000e+06,2.540160000000000000e+06,2.444928000000000000e+06,2.156736000000000000e+06,2.426560000000000000e+06,2.141632000000000000e+06,2.037824000000000000e+06,2.188800000000000000e+06,1.955616000000000000e+06,2.158656000000000000e+06,2.070560000000000000e+06,2.138432000000000000e+06,2.066144000000000000e+06,2.055616000000000000e+06,2.185024000000000000e+06,1.942624000000000000e+06,2.092288000000000000e+06,2.221376000000000000e+06,2.093824000000000000e+06,2.148416000000000000e+06,2.265024000000000000e+06,2.485649000000000000e+06,2.223232000000000000e+06,1.854648100000000093e+06,1.609956100000000093e+06,1.800896000000000000e+06,1.552160000000000000e+06,1.403840000000000000e+06,1.267328000000000000e+06,1.019104000000000000e+06,8.772800000000000000e+05,6.688480000000000000e+05,4.908320000000000000e+05,4.082240000000000000e+05,3.018560000000000000e+05,2.631760000000000000e+05,1.769520000000000000e+05,1.229980000000000000e+05,1.060860000000000000e+05,7.933600000000000000e+04,4.900800000000000000e+04,4.419200000000000000e+04,3.025300000000000000e+04,2.504000000000000000e+04,1.852700000000000000e+04,1.441900000000000000e+04,1.341700000000000000e+04,1.081300000000000000e+04,1.131400000000000000e+04,1.141400000000000000e+04,8.710000000000000000e+03,5.005000000000000000e+03,6.107000000000000000e+03,6.207000000000000000e+03,5.105000000000000000e+03,4.004000000000000000e+03,6.908000000000000000e+03,4.104000000000000000e+03,4.705000000000000000e+03,4.605000000000000000e+03,5.205000000000000000e+03,6.507000000000000000e+03,3.403000000000000000e+03,3.804000000000000000e+03,4.204000000000000000e+03,4.104000000000000000e+03,3.804000000000000000e+03,5.406000000000000000e+03,3.804000000000000000e+03,3.704000000000000000e+03,4.104000000000000000e+03,4.304000000000000000e+03,4.204000000000000000e+03,2.903000000000000000e+03,5.005000000000000000e+03,4.404000000000000000e+03,3.503000000000000000e+03,2.602000000000000000e+03,4.304000000000000000e+03,3.603000000000000000e+03,3.203000000000000000e+03,4.404000000000000000e+03,3.003000000000000000e+03,3.603000000000000000e+03,3.804000000000000000e+03,3.603000000000000000e+03,3.704000000000000000e+03,4.004000000000000000e+03,2.402000000000000000e+03,2.802000000000000000e+03,3.203000000000000000e+03,2.502000000000000000e+03,4.304000000000000000e+03,4.304000000000000000e+03,5.406000000000000000e+03,4.605000000000000000e+03,2.502000000000000000e+03,2.102000000000000000e+03,3.403000000000000000e+03,5.205000000000000000e+03,2.202000000000000000e+03,3.403000000000000000e+03,3.403000000000000000e+03,5.005000000000000000e+03,2.903000000000000000e+03,7.809000000000000000e+03,3.203000000000000000e+03,3.704000000000000000e+03,3.403000000000000000e+03,2.903000000000000000e+03,4.805000000000000000e+03,2.702000000000000000e+03,2.903000000000000000e+03,3.804000000000000000e+03,3.003000000000000000e+03,4.004000000000000000e+03,4.404000000000000000e+03,3.804000000000000000e+03,4.104000000000000000e+03,3.503000000000000000e+03,3.403000000000000000e+03,4.104000000000000000e+03,3.503000000000000000e+03,4.104000000000000000e+03,5.205000000000000000e+03,4.004000000000000000e+03,4.404000000000000000e+03,4.304000000000000000e+03,3.704000000000000000e+03,3.403000000000000000e+03,5.306000000000000000e+03,3.303000000000000000e+03,3.103000000000000000e+03,3.503000000000000000e+03,3.904000000000000000e+03,4.505000000000000000e+03,3.503000000000000000e+03,3.303000000000000000e+03,3.904000000000000000e+03,4.805000000000000000e+03,5.406000000000000000e+03,4.705000000000000000e+03,2.702000000000000000e+03,3.403000000000000000e+03,1.932800000000000000e+04,4.104000000000000000e+03,3.603000000000000000e+03,3.403000000000000000e+03,3.003000000000000000e+03,4.605000000000000000e+03,2.302000000000000000e+03,4.304000000000000000e+03,4.004000000000000000e+03,4.605000000000000000e+03,5.105000000000000000e+03,4.605000000000000000e+03,5.205000000000000000e+03,3.103000000000000000e+03,3.704000000000000000e+03,5.606000000000000000e+03,5.205000000000000000e+03,3.403000000000000000e+03,4.505000000000000000e+03,4.304000000000000000e+03,3.904000000000000000e+03,2.602000000000000000e+03,3.804000000000000000e+03,3.603000000000000000e+03,3.904000000000000000e+03,5.005000000000000000e+03,3.503000000000000000e+03,4.705000000000000000e+03,3.804000000000000000e+03,3.303000000000000000e+03,4.004000000000000000e+03,4.104000000000000000e+03,3.503000000000000000e+03,3.603000000000000000e+03,4.404000000000000000e+03,3.103000000000000000e+03,2.602000000000000000e+03,3.603000000000000000e+03,3.303000000000000000e+03,4.404000000000000000e+03,4.705000000000000000e+03,3.303000000000000000e+03,3.303000000000000000e+03,5.406000000000000000e+03,3.303000000000000000e+03,3.203000000000000000e+03,3.003000000000000000e+03,3.403000000000000000e+03,3.704000000000000000e+03,4.805000000000000000e+03,3.103000000000000000e+03,4.004000000000000000e+03,4.104000000000000000e+03,4.204000000000000000e+03,3.003000000000000000e+03,3.704000000000000000e+03,2.302000000000000000e+03,3.704000000000000000e+03,4.004000000000000000e+03,3.103000000000000000e+03,4.304000000000000000e+03,2.802000000000000000e+03,5.406000000000000000e+03,3.603000000000000000e+03,2.202000000000000000e+03,3.904000000000000000e+03,4.004000000000000000e+03,2.602000000000000000e+03,2.202000000000000000e+03,3.503000000000000000e+03,4.304000000000000000e+03,3.904000000000000000e+03,4.705000000000000000e+03,nan
4.794930000000000092e+01,6.908000000000000000e+03,8.510000000000000000e+03,2.153300000000000000e+04,3.316000000000000000e+04,5.894500000000000000e+04,9.703000000000000000e+04,1.440600000000000000e+05,2.060600000000000000e+05,2.884480000000000000e+05,3.484480000000000000e+05,5.558560000000000000e+05,6.513760000000000000e+05,7.649920000000000000e+05,9.041600000000000000e+05,1.060192000000000000e+06,1.388512000000000000e+06,1.824084600000000093e+06,1.852896000000000000e+06,1.613739300000000047e+06,2.282943299999999814e+06,2.684457299999999814e+06,2.534272000000000000e+06,2.986644000000000000e+06,2.294080000000000000e+06,3.131892299999999814e+06,2.447445000000000000e+06,2.837499000000000000e+06,2.513856000000000000e+06,2.615615299999999814e+06,2.044448000000000000e+06,2.152938000000000000e+06,1.872416000000000000e+06,1.812586500000000000e+06,1.436672000000000000e+06,1.679264000000000000e+06,1.541472000000000000e+06,1.562656000000000000e+06,1.478720000000000000e+06,1.497568000000000000e+06,1.496608000000000000e+06,1.495648000000000000e+06,1.908640000000000000e+06,1.743744500000000000e+06,1.590336000000000000e+06,1.547616000000000000e+06,1.506655899999999907e+06,1.336704000000000000e+06,1.391296000000000000e+06,1.463136000000000000e+06,2.038251399999999907e+06,1.931168000000000000e+06,1.453888000000000000e+06,1.563296000000000000e+06,1.574304000000000000e+06,1.762884300000000047e+06,1.923527399999999907e+06,1.299648000000000000e+06,1.674939600000000093e+06,1.416192000000000000e+06,1.371040000000000000e+06,1.383040000000000000e+06,1.404480000000000000e+06,1.436032000000000000e+06,1.759616000000000000e+06,1.290784000000000000e+06,1.259360000000000000e+06,1.339392000000000000e+06,1.350400000000000000e+06,1.277245100000000093e+06,1.376736000000000000e+06,1.366560000000000000e+06,1.621379899999999907e+06,1.536288000000000000e+06,2.011471000000000000e+06,1.206272000000000000e+06,1.437760000000000000e+06,1.462368000000000000e+06,1.273387500000000000e+06,1.404256000000000000e+06,1.526560000000000000e+06,1.519136000000000000e+06,1.501984000000000000e+06,1.365472000000000000e+06,1.541248000000000000e+06,1.491374600000000093e+06,1.361368399999999907e+06,1.509632000000000000e+06,2.072672399999999907e+06,1.417472000000000000e+06,1.612416000000000000e+06,1.388288000000000000e+06,1.539200000000000000e+06,1.692832000000000000e+06,1.449568000000000000e+06,1.533473500000000000e+06,1.699488000000000000e+06,1.311666100000000093e+06,1.671082100000000093e+06,1.326947399999999907e+06,1.300168000000000000e+06,1.896747000000000000e+06,1.288128000000000000e+06,1.647776000000000000e+06,1.789663600000000093e+06,2.107056299999999814e+06,1.748480000000000000e+06,2.328862500000000000e+06,2.045892000000000000e+06,3.001925299999999814e+06,2.282943299999999814e+06,1.671082100000000093e+06,1.769536000000000000e+06,2.286763799999999814e+06,1.824084600000000093e+06,1.449312000000000000e+06,2.022931899999999907e+06,2.302083000000000000e+06,1.804928000000000000e+06,1.771616000000000000e+06,1.667299000000000000e+06,1.567296000000000000e+06,2.099377299999999814e+06,1.661216000000000000e+06,1.827867800000000047e+06,2.011471000000000000e+06,1.683808000000000000e+06,2.114734000000000000e+06,1.415008000000000000e+06,2.007650600000000093e+06,1.692960000000000000e+06,2.008320000000000000e+06,1.626720000000000000e+06,2.152938000000000000e+06,2.022931899999999907e+06,1.543520000000000000e+06,2.003793100000000093e+06,1.816444000000000000e+06,1.319306800000000047e+06,1.823648000000000000e+06,2.233241000000000000e+06,1.728463300000000047e+06,1.762884300000000047e+06,1.632672000000000000e+06,2.183538799999999814e+06,1.556358100000000093e+06,1.552704000000000000e+06,1.980870300000000047e+06,1.824084600000000093e+06,1.655456000000000000e+06,1.281028300000000047e+06,1.862326000000000000e+06,1.311808000000000000e+06,1.908170800000000047e+06,1.223584000000000000e+06,1.536512000000000000e+06,1.954090899999999907e+06,1.183232000000000000e+06,2.019074399999999907e+06,1.393440000000000000e+06,1.954090899999999907e+06,1.219864000000000000e+06,1.465600000000000000e+06,1.527008000000000000e+06,1.425824000000000000e+06,1.529280000000000000e+06,1.588256000000000000e+06,1.457312000000000000e+06,1.478624000000000000e+06,2.160616000000000000e+06,1.401472000000000000e+06,1.969372100000000093e+06,1.896747000000000000e+06,2.007650600000000093e+06,1.519776000000000000e+06,2.061173300000000047e+06,1.357510899999999907e+06,2.019074399999999907e+06,1.900530000000000000e+06,1.623456000000000000e+06,1.672288000000000000e+06,2.011471000000000000e+06,1.816444000000000000e+06,1.524736000000000000e+06,1.752640000000000000e+06,1.386272000000000000e+06,1.561248000000000000e+06,1.689024000000000000e+06,1.597568000000000000e+06,1.623584000000000000e+06,1.572032000000000000e+06,1.660128000000000000e+06,1.418749500000000000e+06,1.938656000000000000e+06,1.881465800000000047e+06,2.661459000000000000e+06,1.632672000000000000e+06,1.885248800000000047e+06,1.602784000000000000e+06,2.160616000000000000e+06,8.520061000000000000e+06,1.612192000000000000e+06,1.816864000000000000e+06,1.603104000000000000e+06,2.021216000000000000e+06,1.625237399999999907e+06,2.160616000000000000e+06,2.137618799999999814e+06,1.449152000000000000e+06,1.563840000000000000e+06,1.506655899999999907e+06,1.683392000000000000e+06,1.667840000000000000e+06,2.076455500000000000e+06,1.866146300000000047e+06,1.735968000000000000e+06,1.384328500000000000e+06,1.812928000000000000e+06,1.734432000000000000e+06,1.976096000000000000e+06,1.579520000000000000e+06,1.778165500000000000e+06,2.160616000000000000e+06,1.655800899999999907e+06,1.508768000000000000e+06,1.925792000000000000e+06,1.561120000000000000e+06,2.045892000000000000e+06,1.592608000000000000e+06,1.678592000000000000e+06,1.851584000000000000e+06,1.590816399999999907e+06,2.053532600000000093e+06,1.672640000000000000e+06,1.712960000000000000e+06,1.709360600000000093e+06,1.495232100000000093e+06,1.688288000000000000e+06,1.699040000000000000e+06,2.263879000000000000e+06,1.571677500000000000e+06,1.988511899999999907e+06,1.722240000000000000e+06,1.738240000000000000e+06,1.499015300000000047e+06,1.545152000000000000e+06,1.682080000000000000e+06,1.610464000000000000e+06,1.653184000000000000e+06,1.521937100000000093e+06,2.321222000000000000e+06,2.195037000000000000e+06,1.541696000000000000e+06,1.607872000000000000e+06,1.796192000000000000e+06,1.969600000000000000e+06,2.179755799999999814e+06,1.826592000000000000e+06,1.778165500000000000e+06,1.728463300000000047e+06,1.384328500000000000e+06,1.830112000000000000e+06,1.758080000000000000e+06,1.493056000000000000e+06,1.540928000000000000e+06,1.609152000000000000e+06,1.622272000000000000e+06,1.518154000000000000e+06,1.670880000000000000e+06,1.629020500000000000e+06,1.537152000000000000e+06,1.690336000000000000e+06,1.762016000000000000e+06,1.593888000000000000e+06,1.464594300000000047e+06,1.367936000000000000e+06,2.298300000000000000e+06,1.810624000000000000e+06,1.841504000000000000e+06,1.422532500000000000e+06,1.698400000000000000e+06,1.558208000000000000e+06,1.915456000000000000e+06,1.620768000000000000e+06,1.647232000000000000e+06,1.749152000000000000e+06,1.284885800000000047e+06,2.428305299999999814e+06,2.374782799999999814e+06,1.601568000000000000e+06,1.710240000000000000e+06,1.852672000000000000e+06,1.514296500000000000e+06,1.738464000000000000e+06,1.640139899999999907e+06,2.042464000000000000e+06,2.240919000000000000e+06,1.586958800000000047e+06,1.326947399999999907e+06,2.374782799999999814e+06,1.533473500000000000e+06,1.361368399999999907e+06,1.734976000000000000e+06,1.578848000000000000e+06,1.994400000000000000e+06,1.617596800000000047e+06,1.711232000000000000e+06,2.390064000000000000e+06,1.789952000000000000e+06,2.130015299999999814e+06,1.728448000000000000e+06,1.992369399999999907e+06,1.812800000000000000e+06,2.242240000000000000e+06,1.879968000000000000e+06,1.878208000000000000e+06,1.933600000000000000e+06,1.837984000000000000e+06,2.126656000000000000e+06,2.229458000000000000e+06,2.229458000000000000e+06,2.007650600000000093e+06,1.786464000000000000e+06,1.709056000000000000e+06,2.271482500000000000e+06,1.502872800000000047e+06,1.716448000000000000e+06,1.621379899999999907e+06,1.703936000000000000e+06,2.202640500000000000e+06,1.829216000000000000e+06,1.784064000000000000e+06,1.717216000000000000e+06,1.927648000000000000e+06,2.198820000000000000e+06,1.637888000000000000e+06,1.648416000000000000e+06,1.711552000000000000e+06,1.887424000000000000e+06,1.727008000000000000e+06,1.957152000000000000e+06,1.804945899999999907e+06,1.770524899999999907e+06,2.672996299999999814e+06,1.850865000000000000e+06,2.074432000000000000e+06,2.156758500000000000e+06,3.697909799999999814e+06,1.922592000000000000e+06,2.122337500000000000e+06,1.779808000000000000e+06,1.901824000000000000e+06,1.797305300000000047e+06,1.740416000000000000e+06,2.497110000000000000e+06,2.045892000000000000e+06,1.625237399999999907e+06,1.930624000000000000e+06,2.164436299999999814e+06,1.823648000000000000e+06,2.071328000000000000e+06,2.210318299999999814e+06,2.088512000000000000e+06,2.592617000000000000e+06,1.941728000000000000e+06,1.602112000000000000e+06,1.529653100000000093e+06,2.091736800000000047e+06,1.682176000000000000e+06,1.877608300000000047e+06,1.531424000000000000e+06,1.414892000000000000e+06,1.454848000000000000e+06,1.468451800000000047e+06,1.542880000000000000e+06,1.922688000000000000e+06,1.950307800000000047e+06,1.843224399999999907e+06,2.030610800000000047e+06,1.837664000000000000e+06,1.804832000000000000e+06,2.260058799999999814e+06,2.263879000000000000e+06,1.369009000000000000e+06,1.524512000000000000e+06,1.504480000000000000e+06,1.456953600000000093e+06,1.743744500000000000e+06,2.003793100000000093e+06,2.110913799999999814e+06,1.227505600000000093e+06,1.530336000000000000e+06,1.904387600000000093e+06,1.435488000000000000e+06,1.617184000000000000e+06,1.319306800000000047e+06,1.866146300000000047e+06,1.521937100000000093e+06,1.691008000000000000e+06,2.011471000000000000e+06,1.390976000000000000e+06,1.477216000000000000e+06,1.501344000000000000e+06,2.130015299999999814e+06,1.335104000000000000e+06,1.361368399999999907e+06,1.881465800000000047e+06,1.394624000000000000e+06,1.476480000000000000e+06,1.284885800000000047e+06,1.640518600000000093e+06,1.351584000000000000e+06,1.611776000000000000e+06,1.518176000000000000e+06,1.645280000000000000e+06,2.053532600000000093e+06,1.838528000000000000e+06,1.674939600000000093e+06,1.574976000000000000e+06,1.996189800000000047e+06,1.550336000000000000e+06,1.607104000000000000e+06,1.671424000000000000e+06,1.599104000000000000e+06,1.557024000000000000e+06,1.418749500000000000e+06,1.558112000000000000e+06,1.613739300000000047e+06,1.725504000000000000e+06,1.422532500000000000e+06,1.787776000000000000e+06,2.004544000000000000e+06,1.743744500000000000e+06,1.634304000000000000e+06,1.808448000000000000e+06,2.539209000000000000e+06,1.598457000000000000e+06,1.585792000000000000e+06,1.613824000000000000e+06,1.593792000000000000e+06,2.282943299999999814e+06,1.950307800000000047e+06,1.788544000000000000e+06,1.715264000000000000e+06,1.456953600000000093e+06,1.814112000000000000e+06,1.546528000000000000e+06,1.778400000000000000e+06,1.820227100000000093e+06,2.183538799999999814e+06,1.468451800000000047e+06,1.711776000000000000e+06,1.453024000000000000e+06,1.822880000000000000e+06,1.632878000000000000e+06,1.877984000000000000e+06,1.485184000000000000e+06,1.632480000000000000e+06,2.038251399999999907e+06,1.977012800000000047e+06,1.819488000000000000e+06,1.529653100000000093e+06,1.681088000000000000e+06,2.072672399999999907e+06,1.709824000000000000e+06,1.934951100000000093e+06,1.250464800000000047e+06,1.908170800000000047e+06,1.239003800000000047e+06,1.586958800000000047e+06,2.531492000000000000e+06,2.305903500000000000e+06,1.430173300000000047e+06,1.590880000000000000e+06,1.754912000000000000e+06,1.636661100000000093e+06,1.824084600000000093e+06,1.626624000000000000e+06,2.581156000000000000e+06,1.372792100000000093e+06,2.263879000000000000e+06,1.820227100000000093e+06,1.638848000000000000e+06,1.548754800000000047e+06,1.669248000000000000e+06,1.508256000000000000e+06,1.938808600000000093e+06,1.977012800000000047e+06,1.682176000000000000e+06,2.137618799999999814e+06,1.952640000000000000e+06,2.344182000000000000e+06,1.827867800000000047e+06,1.478848000000000000e+06,1.457952000000000000e+06,1.797305300000000047e+06,2.493327000000000000e+06,1.643296000000000000e+06,1.941728000000000000e+06,1.909184000000000000e+06,2.195037000000000000e+06,2.271482500000000000e+06,1.667744000000000000e+06,1.975008000000000000e+06,1.931264000000000000e+06,1.510513399999999907e+06,1.896747000000000000e+06,1.616320000000000000e+06,1.913696000000000000e+06,2.233241000000000000e+06,1.667968000000000000e+06,1.748608000000000000e+06,1.491374600000000093e+06,1.748160000000000000e+06,1.785806100000000093e+06,1.702400000000000000e+06,1.701720000000000000e+06,1.684256000000000000e+06,1.877440000000000000e+06,2.413024000000000000e+06,1.656992000000000000e+06,1.848736000000000000e+06,1.819936000000000000e+06,2.187359000000000000e+06,1.879104000000000000e+06,1.895136000000000000e+06,2.217959799999999814e+06,2.225637799999999814e+06,1.713181000000000000e+06,1.915886800000000047e+06,1.365151500000000000e+06,2.413024000000000000e+06,1.481312000000000000e+06,2.168219299999999814e+06,2.130015299999999814e+06,1.418749500000000000e+06,1.778592000000000000e+06,1.446784000000000000e+06,2.126195000000000000e+06,1.762884300000000047e+06,1.535520000000000000e+06,1.659808000000000000e+06,2.359463299999999814e+06,1.867680000000000000e+06,1.502872800000000047e+06,1.818080000000000000e+06,2.168219299999999814e+06,1.556358100000000093e+06,2.409203799999999814e+06,2.294479799999999814e+06,2.160616000000000000e+06,1.757536000000000000e+06,2.168219299999999814e+06,1.908512000000000000e+06,2.302083000000000000e+06,2.206498000000000000e+06,1.456953600000000093e+06,1.681440000000000000e+06,2.030610800000000047e+06,2.768657000000000000e+06,1.714048000000000000e+06,1.631168000000000000e+06,2.030528000000000000e+06,2.080313000000000000e+06,2.298300000000000000e+06,2.080313000000000000e+06,2.003793100000000093e+06,1.743744500000000000e+06,1.712224000000000000e+06,1.655136000000000000e+06,2.015291300000000047e+06,1.707648000000000000e+06,2.063360000000000000e+06,1.658496000000000000e+06,1.694912000000000000e+06,1.717001300000000047e+06,1.804945899999999907e+06,2.048320000000000000e+06,1.853440000000000000e+06,1.637344000000000000e+06,1.770524899999999907e+06,1.844224000000000000e+06,2.045892000000000000e+06,2.042034500000000000e+06,1.934951100000000093e+06,1.518154000000000000e+06,1.577344000000000000e+06,2.087953600000000093e+06,2.332683799999999814e+06,1.556358100000000093e+06,1.976544000000000000e+06,2.221780299999999814e+06,1.951968000000000000e+06,1.670112000000000000e+06,1.619904000000000000e+06,1.599744000000000000e+06,1.663441500000000000e+06,1.724608000000000000e+06,1.541076899999999907e+06,1.694079399999999907e+06,2.045892000000000000e+06,2.057315800000000047e+06,2.045892000000000000e+06,2.007650600000000093e+06,2.325042299999999814e+06,2.160616000000000000e+06,2.355643000000000000e+06,1.584256000000000000e+06,1.816444000000000000e+06,1.761472000000000000e+06,2.252342799999999814e+06,1.763552000000000000e+06,1.766368000000000000e+06,2.087953600000000093e+06,1.577984000000000000e+06,2.202640500000000000e+06,2.114734000000000000e+06,1.798176000000000000e+06,2.416807000000000000e+06,1.808803399999999907e+06,1.602464000000000000e+06,2.091736800000000047e+06,1.644377100000000093e+06,2.344182000000000000e+06,1.934951100000000093e+06,2.198820000000000000e+06,1.649728000000000000e+06,1.973229600000000093e+06,2.198820000000000000e+06,1.687200000000000000e+06,1.605792000000000000e+06,2.007650600000000093e+06,1.565024000000000000e+06,1.897216000000000000e+06,2.206498000000000000e+06,2.191216799999999814e+06,1.561024000000000000e+06,1.871296000000000000e+06,2.382386000000000000e+06,2.179755799999999814e+06,1.534784000000000000e+06,2.064480000000000000e+06,1.546976000000000000e+06,1.827040000000000000e+06,2.095594300000000047e+06,1.695232000000000000e+06,2.065031800000000047e+06,1.763424000000000000e+06,1.803616000000000000e+06,1.617088000000000000e+06,1.724680100000000093e+06,1.587936000000000000e+06,2.007650600000000093e+06,1.626816000000000000e+06,2.099377299999999814e+06,1.766176000000000000e+06,1.977012800000000047e+06,1.995520000000000000e+06,1.881728000000000000e+06,1.755242600000000093e+06,2.015291300000000047e+06,2.286763799999999814e+06,2.149155000000000000e+06,1.818272000000000000e+06,2.009536000000000000e+06,1.598457000000000000e+06,2.493327000000000000e+06,1.873280000000000000e+06,1.785280000000000000e+06,1.831725300000000047e+06,2.359463299999999814e+06,1.713181000000000000e+06,1.908170800000000047e+06,2.825885299999999814e+06,2.057315800000000047e+06,1.762880000000000000e+06,2.160616000000000000e+06,1.720822500000000000e+06,1.668288000000000000e+06,1.965589000000000000e+06,1.616544000000000000e+06,1.639296000000000000e+06,1.678722800000000047e+06,1.556256000000000000e+06,2.015291300000000047e+06,1.468451800000000047e+06,2.195037000000000000e+06,1.728463300000000047e+06,1.422532500000000000e+06,2.160616000000000000e+06,2.011471000000000000e+06,1.845536000000000000e+06,1.984653399999999907e+06,1.597568000000000000e+06,2.175897299999999814e+06,1.691552000000000000e+06,1.678722800000000047e+06,1.908170800000000047e+06,1.950307800000000047e+06,2.141514500000000000e+06,1.881465800000000047e+06,2.061173300000000047e+06,3.644349000000000000e+06,2.130015299999999814e+06,1.762016000000000000e+06,1.980870300000000047e+06,2.485649000000000000e+06,1.695904000000000000e+06,1.869929399999999907e+06,2.416807000000000000e+06,1.690221899999999907e+06,1.556358100000000093e+06,3.047769000000000000e+06,1.954090899999999907e+06,1.376650600000000093e+06,1.552575000000000000e+06,2.087953600000000093e+06,1.602240000000000000e+06,1.713181000000000000e+06,2.084096100000000093e+06,2.053532600000000093e+06,1.957948399999999907e+06,2.573591799999999814e+06,1.858505600000000093e+06,1.674939600000000093e+06,1.904387600000000093e+06,1.946449300000000047e+06,1.646016000000000000e+06,2.179755799999999814e+06,2.007650600000000093e+06,2.279160299999999814e+06,2.049675000000000000e+06,2.615615299999999814e+06,2.229458000000000000e+06,2.305903500000000000e+06,2.229458000000000000e+06,1.499015300000000047e+06,1.391931899999999907e+06,2.221780299999999814e+06,2.087953600000000093e+06,1.541076899999999907e+06,1.899840000000000000e+06,2.634716799999999814e+06,1.919669899999999907e+06,1.585888000000000000e+06,1.621379899999999907e+06,1.598457000000000000e+06,1.739961399999999907e+06,1.753280000000000000e+06,2.003793100000000093e+06,2.045892000000000000e+06,2.057280000000000000e+06,1.769120000000000000e+06,1.916544000000000000e+06,2.374782799999999814e+06,2.336504000000000000e+06,2.573591799999999814e+06,2.233241000000000000e+06,2.244739299999999814e+06,2.588873000000000000e+06,1.476092399999999907e+06,2.202640500000000000e+06,1.904387600000000093e+06,2.424485000000000000e+06,1.919669899999999907e+06,1.990528000000000000e+06,2.029088000000000000e+06,3.120431299999999814e+06,2.210318299999999814e+06,1.992369399999999907e+06,2.298300000000000000e+06,2.045892000000000000e+06,2.210318299999999814e+06,3.181632799999999814e+06,2.294479799999999814e+06,1.992369399999999907e+06,2.198820000000000000e+06,2.298300000000000000e+06,2.325042299999999814e+06,1.820227100000000093e+06,1.878432000000000000e+06,2.015291300000000047e+06,1.973229600000000093e+06,1.769120000000000000e+06,1.943168000000000000e+06,2.279160299999999814e+06,2.237061500000000000e+06,1.954090899999999907e+06,1.642112000000000000e+06,2.022931899999999907e+06,1.925120000000000000e+06,2.657715000000000000e+06,2.045892000000000000e+06,2.416807000000000000e+06,2.152938000000000000e+06,2.214101299999999814e+06,1.808803399999999907e+06,1.927310500000000000e+06,1.873825100000000093e+06,1.973229600000000093e+06,1.931392000000000000e+06,1.781120000000000000e+06,1.823424000000000000e+06,2.107056299999999814e+06,2.103872000000000000e+06,1.578528000000000000e+06,2.378603000000000000e+06,1.924032000000000000e+06,1.769664000000000000e+06,2.007650600000000093e+06,2.179755799999999814e+06,2.206498000000000000e+06,2.302083000000000000e+06,1.767680000000000000e+06,1.742496000000000000e+06,1.605920000000000000e+06,2.225637799999999814e+06,1.965589000000000000e+06,1.835040000000000000e+06,2.032736000000000000e+06,2.065031800000000047e+06,2.485649000000000000e+06,2.141514500000000000e+06,1.635392000000000000e+06,1.636661100000000093e+06,1.556358100000000093e+06,1.988224000000000000e+06,1.361368399999999907e+06,2.512314000000000000e+06,1.827867800000000047e+06,2.279160299999999814e+06,2.072768000000000000e+06,2.451228000000000000e+06,2.600334000000000000e+06,2.099264000000000000e+06,2.068814899999999907e+06,2.286763799999999814e+06,2.401487799999999814e+06,1.789760000000000000e+06,2.462726299999999814e+06,1.813792000000000000e+06,2.370925299999999814e+06,1.897440000000000000e+06,2.217959799999999814e+06,1.687296000000000000e+06,2.202640500000000000e+06,1.908170800000000047e+06,1.866816000000000000e+06,1.770848000000000000e+06,2.164672000000000000e+06,2.198820000000000000e+06,1.800352000000000000e+06,2.244739299999999814e+06,2.141514500000000000e+06,1.931168000000000000e+06,2.397667299999999814e+06,2.359463299999999814e+06,1.686438800000000047e+06,2.191216799999999814e+06,2.416807000000000000e+06,2.204736000000000000e+06,1.660800000000000000e+06,2.080313000000000000e+06,2.164436299999999814e+06,1.575535100000000093e+06,2.010848000000000000e+06,2.393884299999999814e+06,1.801162800000000047e+06,2.042880000000000000e+06,2.029184000000000000e+06,2.558310500000000000e+06,1.728463300000000047e+06,1.896747000000000000e+06,1.936448000000000000e+06,2.424485000000000000e+06,1.694079399999999907e+06,2.325042299999999814e+06,3.162454799999999814e+06,2.764760299999999814e+06,3.835593799999999814e+06,2.634716799999999814e+06,2.026753300000000047e+06,2.734197799999999814e+06,1.996832000000000000e+06,1.793446800000000047e+06,2.424485000000000000e+06,1.774382399999999907e+06,2.856600500000000000e+06,2.370880000000000000e+06,2.741762000000000000e+06,2.313581299999999814e+06,1.820227100000000093e+06,1.856736000000000000e+06,2.049675000000000000e+06,2.210318299999999814e+06,1.529653100000000093e+06,1.977012800000000047e+06,1.944800000000000000e+06,2.317364299999999814e+06,2.107056299999999814e+06,1.528192000000000000e+06,1.807680000000000000e+06,2.053532600000000093e+06,1.779488000000000000e+06,2.103235799999999814e+06,2.081952000000000000e+06,2.248522299999999814e+06,1.973229600000000093e+06,1.978752000000000000e+06,1.771392000000000000e+06,2.286763799999999814e+06,2.302083000000000000e+06,2.256201299999999814e+06,2.137618799999999814e+06,1.844352000000000000e+06,2.562054500000000000e+06,2.233241000000000000e+06,1.741728000000000000e+06,1.941184000000000000e+06,1.674939600000000093e+06,1.934951100000000093e+06,1.840608000000000000e+06,1.678722800000000047e+06,1.923136000000000000e+06,1.609956100000000093e+06,1.988511899999999907e+06,2.238976000000000000e+06,2.489506799999999814e+06,2.260058799999999814e+06,2.065344000000000000e+06,2.302083000000000000e+06,2.317364299999999814e+06,2.003328000000000000e+06,1.767488000000000000e+06,1.629020500000000000e+06,1.976768000000000000e+06,1.671968000000000000e+06,2.344182000000000000e+06,1.868448000000000000e+06,1.750464000000000000e+06,1.453664000000000000e+06,1.694592000000000000e+06,1.742048000000000000e+06,2.118517000000000000e+06,1.713181000000000000e+06,1.747602000000000000e+06,1.823328000000000000e+06,1.631488000000000000e+06,1.914880000000000000e+06,1.686438800000000047e+06,1.525794600000000093e+06,2.046656000000000000e+06,2.160616000000000000e+06,1.934016000000000000e+06,1.804832000000000000e+06,2.470367000000000000e+06,2.347965000000000000e+06,2.585052799999999814e+06,2.359463299999999814e+06,1.889106399999999907e+06,1.701720000000000000e+06,1.874720000000000000e+06,1.521937100000000093e+06,1.514296500000000000e+06,2.405345299999999814e+06,1.449312000000000000e+06,1.680352000000000000e+06,1.757312000000000000e+06,1.809312000000000000e+06,1.687200000000000000e+06,1.830336000000000000e+06,1.706560000000000000e+06,1.774240000000000000e+06,1.717001300000000047e+06,1.525794600000000093e+06,2.263879000000000000e+06,2.156758500000000000e+06,2.267662000000000000e+06,1.709360600000000093e+06,2.328862500000000000e+06,2.795322799999999814e+06,1.980870300000000047e+06,1.901504000000000000e+06,2.428305299999999814e+06,1.932384000000000000e+06,2.298300000000000000e+06,2.344182000000000000e+06,1.789312000000000000e+06,2.156758500000000000e+06,2.005216000000000000e+06,2.126195000000000000e+06,2.107056299999999814e+06,1.843224399999999907e+06,2.130015299999999814e+06,2.253248000000000000e+06,2.405345299999999814e+06,2.317364299999999814e+06,1.789760000000000000e+06,1.865056000000000000e+06,1.937120000000000000e+06,2.535312299999999814e+06,2.035584000000000000e+06,1.960896000000000000e+06,2.887163000000000000e+06,2.042464000000000000e+06,2.424485000000000000e+06,2.489506799999999814e+06,2.413024000000000000e+06,2.585052799999999814e+06,1.981184000000000000e+06,2.256201299999999814e+06,1.927310500000000000e+06,2.016032000000000000e+06,2.053532600000000093e+06,2.084096100000000093e+06,2.104256000000000000e+06,1.904387600000000093e+06,1.792704000000000000e+06,2.627152500000000000e+06,2.512314000000000000e+06,2.325042299999999814e+06,2.404160000000000000e+06,2.005664000000000000e+06,1.985568000000000000e+06,1.778165500000000000e+06,2.219328000000000000e+06,2.030080000000000000e+06,2.302083000000000000e+06,2.302083000000000000e+06,2.159744000000000000e+06,2.068352000000000000e+06,2.019008000000000000e+06,2.010944000000000000e+06,1.933472000000000000e+06,2.272512000000000000e+06,2.192704000000000000e+06,2.478007500000000000e+06,1.991424000000000000e+06,2.156544000000000000e+06,2.045664000000000000e+06,2.079424000000000000e+06,2.273920000000000000e+06,2.167872000000000000e+06,1.905440000000000000e+06,2.126195000000000000e+06,1.995936000000000000e+06,1.747602000000000000e+06,2.443586500000000000e+06,2.233241000000000000e+06,2.282943299999999814e+06,2.264000000000000000e+06,2.206498000000000000e+06,2.148672000000000000e+06,1.969824000000000000e+06,2.493327000000000000e+06,1.986560000000000000e+06,2.194368000000000000e+06,2.401024000000000000e+06,2.013504000000000000e+06,2.208192000000000000e+06,2.163968000000000000e+06,2.795322799999999814e+06,2.451228000000000000e+06,2.231744000000000000e+06,2.151296000000000000e+06,1.655800899999999907e+06,2.443586500000000000e+06,2.432088299999999814e+06,3.284857500000000000e+06,1.904387600000000093e+06,1.927310500000000000e+06,2.092704000000000000e+06,2.227904000000000000e+06,2.005344000000000000e+06,2.341824000000000000e+06,2.466509299999999814e+06,1.950307800000000047e+06,2.497110000000000000e+06,2.360960000000000000e+06,2.898624000000000000e+06,2.275340000000000000e+06,2.562054500000000000e+06,2.164436299999999814e+06,2.420627500000000000e+06,2.295424000000000000e+06,2.604154299999999814e+06,2.336960000000000000e+06,2.413024000000000000e+06,2.259072000000000000e+06,2.304128000000000000e+06,2.351785500000000000e+06,2.275200000000000000e+06,2.611871299999999814e+06,2.611871299999999814e+06,2.695918000000000000e+06,2.231488000000000000e+06,2.413024000000000000e+06,2.382386000000000000e+06,2.045760000000000000e+06,2.554490299999999814e+06,1.579318300000000047e+06,1.964640000000000000e+06,2.130015299999999814e+06,2.210318299999999814e+06,1.873184000000000000e+06,2.321222000000000000e+06,2.363246299999999814e+06,2.906341000000000000e+06,2.034592000000000000e+06,2.137618799999999814e+06,1.867360000000000000e+06,1.942944000000000000e+06,2.149952000000000000e+06,2.390064000000000000e+06,1.629020500000000000e+06,2.237061500000000000e+06,2.087953600000000093e+06,2.550593500000000000e+06,2.393884299999999814e+06,1.965589000000000000e+06,1.967936000000000000e+06,2.275340000000000000e+06,1.795200000000000000e+06,1.820032000000000000e+06,2.340361799999999814e+06,1.774382399999999907e+06,1.984653399999999907e+06,2.263879000000000000e+06,2.286763799999999814e+06,2.225637799999999814e+06,1.829024000000000000e+06,2.036928000000000000e+06,1.839366899999999907e+06,1.905888000000000000e+06,1.820227100000000093e+06,2.378603000000000000e+06,2.248522299999999814e+06,2.650074500000000000e+06,2.080313000000000000e+06,2.374782799999999814e+06,2.183538799999999814e+06,1.826368000000000000e+06,2.367066500000000000e+06,2.321222000000000000e+06,2.413024000000000000e+06,1.739961399999999907e+06,2.164436299999999814e+06,1.660256000000000000e+06,2.672996299999999814e+06,2.003793100000000093e+06,2.034393800000000047e+06,1.951520000000000000e+06,2.302083000000000000e+06,2.313581299999999814e+06,1.787904000000000000e+06,2.058592000000000000e+06,1.789663600000000093e+06,1.931392000000000000e+06,2.749479000000000000e+06,2.543029299999999814e+06,2.214101299999999814e+06,2.397667299999999814e+06,2.504749799999999814e+06,2.852780299999999814e+06,1.969376000000000000e+06,2.175897299999999814e+06,1.881465800000000047e+06,2.581156000000000000e+06,2.856600500000000000e+06,2.715019799999999814e+06,2.432088299999999814e+06,2.355643000000000000e+06,2.404032000000000000e+06,2.738018000000000000e+06,1.652017800000000047e+06,1.977012800000000047e+06,1.929088000000000000e+06,1.655360000000000000e+06,2.386206500000000000e+06,1.931168000000000000e+06,2.183538799999999814e+06,2.971286299999999814e+06,1.919669899999999907e+06,1.739961399999999907e+06,2.096928000000000000e+06,2.179755799999999814e+06,1.671082100000000093e+06,2.052736000000000000e+06,1.938336000000000000e+06,2.554490299999999814e+06,1.713181000000000000e+06,2.179755799999999814e+06,1.972672000000000000e+06,2.321222000000000000e+06,2.255360000000000000e+06,2.336504000000000000e+06,1.867040000000000000e+06,1.711680000000000000e+06,2.217959799999999814e+06,1.888192000000000000e+06,1.862326000000000000e+06,1.883264000000000000e+06,2.382386000000000000e+06,1.900530000000000000e+06,2.435908799999999814e+06,1.719296000000000000e+06,2.298300000000000000e+06,1.900530000000000000e+06,2.000010000000000000e+06,1.912029300000000047e+06,2.286763799999999814e+06,1.880640000000000000e+06,3.456924500000000000e+06,2.015291300000000047e+06,2.294479799999999814e+06,2.158528000000000000e+06,2.447445000000000000e+06,2.535312299999999814e+06,2.539209000000000000e+06,2.527748000000000000e+06,2.611871299999999814e+06,2.527748000000000000e+06,2.424485000000000000e+06,2.535312299999999814e+06,2.294720000000000000e+06,2.604154299999999814e+06,2.244800000000000000e+06,2.355643000000000000e+06,3.292498000000000000e+06,2.107056299999999814e+06,2.917802000000000000e+06,2.191216799999999814e+06,2.195456000000000000e+06,2.653894799999999814e+06,2.084096100000000093e+06,2.424485000000000000e+06,2.290621299999999814e+06,2.179755799999999814e+06,2.061173300000000047e+06,2.190144000000000000e+06,1.976416000000000000e+06,2.181696000000000000e+06,2.088608000000000000e+06,2.018912000000000000e+06,2.173120000000000000e+06,2.102592000000000000e+06,2.214101299999999814e+06,2.343680000000000000e+06,2.293760000000000000e+06,2.550593500000000000e+06,2.531492000000000000e+06,2.596437299999999814e+06,2.550593500000000000e+06,2.335872000000000000e+06,2.345856000000000000e+06,2.382386000000000000e+06,2.210318299999999814e+06,2.224256000000000000e+06,2.377920000000000000e+06,2.275340000000000000e+06,2.468480000000000000e+06,2.112320000000000000e+06,2.321222000000000000e+06,2.268224000000000000e+06,3.242757799999999814e+06,2.722736799999999814e+06,4.520117500000000000e+06,2.879446000000000000e+06,2.144000000000000000e+06,2.489506799999999814e+06,2.313581299999999814e+06,2.615615299999999814e+06,3.066947000000000000e+06,2.011296000000000000e+06,2.604154299999999814e+06,1.973229600000000093e+06,2.129536000000000000e+06,1.943168000000000000e+06,3.040052000000000000e+06,1.908170800000000047e+06,2.692174299999999814e+06,1.835583800000000047e+06,2.493327000000000000e+06,2.021440000000000000e+06,2.424485000000000000e+06,2.187359000000000000e+06,2.103104000000000000e+06,2.711199500000000000e+06,2.558310500000000000e+06,2.978927000000000000e+06,2.684096000000000000e+06,2.619512000000000000e+06,1.866146300000000047e+06,2.172800000000000000e+06,2.386206500000000000e+06,2.268800000000000000e+06,2.539209000000000000e+06,2.174336000000000000e+06,2.224896000000000000e+06,3.170171799999999814e+06,2.519680000000000000e+06,2.611871299999999814e+06,2.546773000000000000e+06,2.351785500000000000e+06,2.024096000000000000e+06,2.146112000000000000e+06,2.653894799999999814e+06,3.330777799999999814e+06,2.153280000000000000e+06,2.986644000000000000e+06,2.619512000000000000e+06,2.065031800000000047e+06,1.923527399999999907e+06,2.929186500000000000e+06,2.386206500000000000e+06,1.824084600000000093e+06,2.064704000000000000e+06,2.933006799999999814e+06,2.196288000000000000e+06,2.301248000000000000e+06,2.382784000000000000e+06,2.814424299999999814e+06,2.294479799999999814e+06,2.194624000000000000e+06,2.443586500000000000e+06,2.325042299999999814e+06,2.879446000000000000e+06,2.596437299999999814e+06,2.933006799999999814e+06,2.447616000000000000e+06,2.975030299999999814e+06,2.324736000000000000e+06,2.959749000000000000e+06,2.661459000000000000e+06,2.210318299999999814e+06,2.274944000000000000e+06,2.465216000000000000e+06,2.328896000000000000e+06,2.292288000000000000e+06,2.228288000000000000e+06,2.203968000000000000e+06,2.520031000000000000e+06,2.210318299999999814e+06,2.531492000000000000e+06,2.539209000000000000e+06,2.347200000000000000e+06,2.642433799999999814e+06,2.615615299999999814e+06,2.581156000000000000e+06,1.862326000000000000e+06,2.810604000000000000e+06,2.374782799999999814e+06,2.126195000000000000e+06,2.611871299999999814e+06,1.977012800000000047e+06,2.619512000000000000e+06,2.611871299999999814e+06,2.271482500000000000e+06,2.738018000000000000e+06,2.550593500000000000e+06,2.539209000000000000e+06,2.262080000000000000e+06,1.946449300000000047e+06,2.852780299999999814e+06,2.139648000000000000e+06,2.680637000000000000e+06,2.680637000000000000e+06,2.527748000000000000e+06,2.738018000000000000e+06,2.237061500000000000e+06,2.959749000000000000e+06,2.605568000000000000e+06,2.250368000000000000e+06,2.118517000000000000e+06,2.160896000000000000e+06,2.573591799999999814e+06,1.739961399999999907e+06,2.715019799999999814e+06,1.938808600000000093e+06,2.550593500000000000e+06,2.344182000000000000e+06,2.127424000000000000e+06,2.512314000000000000e+06,2.076544000000000000e+06,2.497110000000000000e+06,2.073984000000000000e+06,2.335104000000000000e+06,2.165440000000000000e+06,3.349879299999999814e+06,2.409203799999999814e+06,1.892889500000000000e+06,2.478007500000000000e+06,1.847044800000000047e+06,2.458906000000000000e+06,2.684457299999999814e+06,2.302083000000000000e+06,2.707455500000000000e+06,2.244739299999999814e+06,2.163072000000000000e+06,2.157888000000000000e+06,2.462726299999999814e+06,1.938808600000000093e+06,2.856600500000000000e+06,2.219008000000000000e+06,2.133798299999999814e+06,2.722736799999999814e+06,2.286763799999999814e+06,2.401487799999999814e+06,2.227584000000000000e+06,2.080512000000000000e+06,2.936903500000000000e+06,2.426880000000000000e+06,2.490048000000000000e+06,2.016256000000000000e+06,2.661459000000000000e+06,2.703635299999999814e+06,2.890907000000000000e+06,2.527748000000000000e+06,2.096928000000000000e+06,2.420627500000000000e+06,2.136064000000000000e+06,2.476928000000000000e+06,2.139328000000000000e+06,1.885248800000000047e+06,2.007650600000000093e+06,2.279160299999999814e+06,2.019074399999999907e+06,2.400320000000000000e+06,2.139776000000000000e+06,2.172077000000000000e+06,2.279160299999999814e+06,3.644349000000000000e+06,2.078880000000000000e+06,2.374782799999999814e+06,2.155328000000000000e+06,2.080313000000000000e+06,2.539209000000000000e+06,2.336504000000000000e+06,2.015712000000000000e+06,2.191216799999999814e+06,2.592617000000000000e+06,2.787758500000000000e+06,3.040052000000000000e+06,2.183360000000000000e+06,2.508570000000000000e+06,1.890624000000000000e+06,2.065031800000000047e+06,2.327680000000000000e+06,1.873825100000000093e+06,1.678722800000000047e+06,2.596437299999999814e+06,1.954090899999999907e+06,2.223680000000000000e+06,1.847044800000000047e+06,1.812586500000000000e+06,2.234944000000000000e+06,2.382386000000000000e+06,2.871881799999999814e+06,2.242880000000000000e+06,2.806860000000000000e+06,2.209088000000000000e+06,2.294479799999999814e+06,2.294479799999999814e+06,2.137618799999999814e+06,2.122337500000000000e+06,2.145984000000000000e+06,2.485649000000000000e+06,1.931488000000000000e+06,2.091616000000000000e+06,2.428305299999999814e+06,2.196032000000000000e+06,3.112714299999999814e+06,1.981504000000000000e+06,1.762884300000000047e+06,1.979968000000000000e+06,2.048192000000000000e+06,2.082528000000000000e+06,2.061920000000000000e+06,1.989664000000000000e+06,2.726480500000000000e+06,1.975200000000000000e+06,1.751385000000000000e+06,3.227476500000000000e+06,2.064128000000000000e+06,2.168128000000000000e+06,2.300224000000000000e+06,1.946449300000000047e+06,2.562054500000000000e+06,2.485649000000000000e+06,1.900530000000000000e+06,2.734197799999999814e+06,1.844544000000000000e+06,2.115456000000000000e+06,2.554490299999999814e+06,2.282943299999999814e+06,2.435908799999999814e+06,1.889106399999999907e+06,2.013824000000000000e+06,1.850464000000000000e+06,2.325312000000000000e+06,2.198592000000000000e+06,2.206498000000000000e+06,1.990208000000000000e+06,2.178880000000000000e+06,1.820227100000000093e+06,2.615615299999999814e+06,2.157568000000000000e+06,2.550593500000000000e+06,2.061173300000000047e+06,2.569771500000000000e+06,2.130304000000000000e+06,2.432088299999999814e+06,1.843224399999999907e+06,1.904387600000000093e+06,2.684457299999999814e+06,2.363584000000000000e+06,2.592617000000000000e+06,2.112576000000000000e+06,2.062368000000000000e+06,2.485649000000000000e+06,2.726480500000000000e+06,2.412928000000000000e+06,1.864608000000000000e+06,4.485581500000000000e+06,1.863200000000000000e+06,2.160512000000000000e+06,2.087168000000000000e+06,2.543029299999999814e+06,2.653894799999999814e+06,2.078880000000000000e+06,2.562054500000000000e+06,2.142528000000000000e+06,2.351232000000000000e+06,2.500930500000000000e+06,2.172077000000000000e+06,2.669176000000000000e+06,1.898208000000000000e+06,2.458906000000000000e+06,2.097216000000000000e+06,2.424485000000000000e+06,2.390064000000000000e+06,2.003793100000000093e+06,2.275340000000000000e+06,2.218112000000000000e+06,1.975104000000000000e+06,2.585052799999999814e+06,1.836032000000000000e+06,2.128448000000000000e+06,2.331584000000000000e+06,2.321222000000000000e+06,2.179776000000000000e+06,2.630896500000000000e+06,2.638613500000000000e+06,1.965589000000000000e+06,2.176256000000000000e+06,2.053280000000000000e+06,2.558310500000000000e+06,2.600334000000000000e+06,2.015291300000000047e+06,1.831725300000000047e+06,2.097600000000000000e+06,2.371072000000000000e+06,2.233856000000000000e+06,2.588873000000000000e+06,2.378603000000000000e+06,2.581156000000000000e+06,2.159296000000000000e+06,2.672996299999999814e+06,2.278400000000000000e+06,2.195037000000000000e+06,1.950307800000000047e+06,2.416807000000000000e+06,1.869929399999999907e+06,1.724680100000000093e+06,2.182144000000000000e+06,2.118208000000000000e+06,2.141504000000000000e+06,2.270912000000000000e+06,1.993536000000000000e+06,2.596437299999999814e+06,2.377472000000000000e+06,2.309440000000000000e+06,2.294479799999999814e+06,2.202640500000000000e+06,3.372877500000000000e+06,2.554490299999999814e+06,2.190592000000000000e+06,2.646177799999999814e+06,2.127296000000000000e+06,2.202496000000000000e+06,2.018464000000000000e+06,2.243200000000000000e+06,1.835136000000000000e+06,2.638613500000000000e+06,1.968704000000000000e+06,2.067680000000000000e+06,2.119872000000000000e+06,2.122337500000000000e+06,2.149760000000000000e+06,2.474187299999999814e+06,2.565874799999999814e+06,2.153984000000000000e+06,2.355643000000000000e+06,2.315904000000000000e+06,2.508570000000000000e+06,1.881465800000000047e+06,2.203072000000000000e+06,2.310848000000000000e+06,2.095584000000000000e+06,2.531492000000000000e+06,2.084096100000000093e+06,1.969372100000000093e+06,2.523927799999999814e+06,2.676893000000000000e+06,2.512314000000000000e+06,2.068814899999999907e+06,2.692174299999999814e+06,2.650074500000000000e+06,2.868061500000000000e+06,2.749479000000000000e+06,1.900736000000000000e+06,2.738018000000000000e+06,2.158656000000000000e+06,1.827867800000000047e+06,2.443586500000000000e+06,2.294479799999999814e+06,2.917802000000000000e+06,1.973568000000000000e+06,2.256201299999999814e+06,2.474187299999999814e+06,1.971456000000000000e+06,2.011471000000000000e+06,2.455048500000000000e+06,2.485649000000000000e+06,2.156758500000000000e+06,2.033728000000000000e+06,2.661459000000000000e+06,2.757196000000000000e+06,2.340361799999999814e+06,2.150976000000000000e+06,2.233241000000000000e+06,1.990656000000000000e+06,2.090944000000000000e+06,2.527748000000000000e+06,2.079520000000000000e+06,8.145212000000000000e+06,4.187291799999999814e+06,3.273320299999999814e+06,2.562054500000000000e+06,2.078880000000000000e+06,2.405345299999999814e+06,2.151872000000000000e+06,1.992369399999999907e+06,2.657715000000000000e+06,2.340361799999999814e+06,2.132672000000000000e+06,2.163008000000000000e+06,1.883808000000000000e+06,2.214784000000000000e+06,1.900384000000000000e+06,2.174784000000000000e+06,2.062048000000000000e+06,2.092480000000000000e+06,2.319744000000000000e+06,2.094496000000000000e+06,2.768657000000000000e+06,2.890907000000000000e+06,2.425216000000000000e+06,3.242757799999999814e+06,2.174784000000000000e+06,2.203264000000000000e+06,2.481790500000000000e+06,2.703635299999999814e+06,2.959749000000000000e+06,2.266560000000000000e+06,2.604154299999999814e+06,2.569771500000000000e+06,2.337536000000000000e+06,2.132992000000000000e+06,2.321408000000000000e+06,2.094144000000000000e+06,2.185664000000000000e+06,1.957248000000000000e+06,2.520031000000000000e+06,2.065568000000000000e+06,2.005888000000000000e+06,2.039136000000000000e+06,2.234304000000000000e+06,2.413024000000000000e+06,2.539209000000000000e+06,1.908170800000000047e+06,2.110976000000000000e+06,2.219136000000000000e+06,2.443586500000000000e+06,2.255296000000000000e+06,2.672996299999999814e+06,4.042043500000000000e+06,2.715019799999999814e+06,1.896747000000000000e+06,3.414901000000000000e+06,2.392896000000000000e+06,1.797305300000000047e+06,2.707455500000000000e+06,2.478007500000000000e+06,2.565874799999999814e+06,2.206498000000000000e+06,1.841824000000000000e+06,2.715019799999999814e+06,2.500930500000000000e+06,2.462726299999999814e+06,3.518202299999999814e+06,2.646177799999999814e+06,1.904387600000000093e+06,2.147008000000000000e+06,3.009489500000000000e+06,2.917802000000000000e+06,2.212544000000000000e+06,2.300544000000000000e+06,2.160000000000000000e+06,2.225637799999999814e+06,2.253504000000000000e+06,2.810604000000000000e+06,3.093612799999999814e+06,2.978927000000000000e+06,2.340361799999999814e+06,2.619512000000000000e+06,2.308416000000000000e+06,2.267662000000000000e+06,1.808803399999999907e+06,2.787758500000000000e+06,2.726480500000000000e+06,2.504749799999999814e+06,2.745582299999999814e+06,2.180800000000000000e+06,2.329664000000000000e+06,2.573591799999999814e+06,2.146560000000000000e+06,2.256201299999999814e+06,2.308160000000000000e+06,2.569771500000000000e+06,2.395392000000000000e+06,2.401920000000000000e+06,2.049675000000000000e+06,2.458906000000000000e+06,2.730301000000000000e+06,2.076640000000000000e+06,4.267594500000000000e+06,2.592617000000000000e+06,2.309761000000000000e+06,2.183538799999999814e+06,2.241536000000000000e+06,2.676893000000000000e+06,2.523927799999999814e+06,2.474368000000000000e+06,2.406848000000000000e+06,2.079520000000000000e+06,2.707455500000000000e+06,2.298300000000000000e+06,2.182336000000000000e+06,2.269440000000000000e+06,2.302272000000000000e+06,2.033376000000000000e+06,2.435908799999999814e+06,2.256384000000000000e+06,2.543029299999999814e+06,1.980384000000000000e+06,1.934951100000000093e+06,1.983264000000000000e+06,2.285888000000000000e+06,2.142784000000000000e+06,2.080313000000000000e+06,2.684457299999999814e+06,2.245696000000000000e+06,2.294479799999999814e+06,2.206498000000000000e+06,2.776297500000000000e+06,2.263879000000000000e+06,2.144448000000000000e+06,2.692174299999999814e+06,2.172077000000000000e+06,3.785777000000000000e+06,2.282943299999999814e+06,1.872192000000000000e+06,2.122337500000000000e+06,2.097344000000000000e+06,2.225637799999999814e+06,2.435908799999999814e+06,2.077312000000000000e+06,1.957792000000000000e+06,2.565874799999999814e+06,2.481790500000000000e+06,2.263296000000000000e+06,2.011616000000000000e+06,2.108352000000000000e+06,2.401487799999999814e+06,2.039232000000000000e+06,2.317364299999999814e+06,2.046560000000000000e+06,2.043776000000000000e+06,1.919840000000000000e+06,1.970368000000000000e+06,1.537293800000000047e+06,2.165184000000000000e+06,2.447445000000000000e+06,2.000256000000000000e+06,2.393884299999999814e+06,1.974432000000000000e+06,1.946016000000000000e+06,1.881824000000000000e+06,1.720822500000000000e+06,2.063584000000000000e+06,2.198820000000000000e+06,2.550593500000000000e+06,1.947680000000000000e+06,1.942496000000000000e+06,1.773024000000000000e+06,2.102016000000000000e+06,2.286763799999999814e+06,1.959360000000000000e+06,1.663441500000000000e+06,1.776096000000000000e+06,1.833504000000000000e+06,1.816444000000000000e+06,1.800352000000000000e+06,1.945792000000000000e+06,1.801664000000000000e+06,1.884896000000000000e+06,1.888864000000000000e+06,2.206720000000000000e+06,1.854528000000000000e+06,2.073344000000000000e+06,2.035712000000000000e+06,1.923584000000000000e+06,1.988768000000000000e+06,1.919669899999999907e+06,1.976096000000000000e+06,2.073984000000000000e+06,2.083616000000000000e+06,2.048192000000000000e+06,2.100544000000000000e+06,2.183808000000000000e+06,2.010176000000000000e+06,2.052864000000000000e+06,1.941856000000000000e+06,1.923527399999999907e+06,1.992736000000000000e+06,1.968480000000000000e+06,1.872192000000000000e+06,1.882592000000000000e+06,2.055712000000000000e+06,1.880512000000000000e+06,1.861120000000000000e+06,2.336504000000000000e+06,1.762464000000000000e+06,1.845984000000000000e+06,1.560215600000000093e+06,2.054944000000000000e+06,2.053184000000000000e+06,1.898976000000000000e+06,2.340361799999999814e+06,2.015040000000000000e+06,1.943712000000000000e+06,2.012832000000000000e+06,1.817632000000000000e+06,2.089280000000000000e+06,1.985472000000000000e+06,1.832736000000000000e+06,1.904032000000000000e+06,2.055840000000000000e+06,2.016704000000000000e+06,2.027968000000000000e+06,1.935232000000000000e+06,1.829760000000000000e+06,2.004224000000000000e+06,1.627584000000000000e+06,2.089824000000000000e+06,2.136512000000000000e+06,2.270016000000000000e+06,2.134976000000000000e+06,1.977088000000000000e+06,1.671008000000000000e+06,1.829568000000000000e+06,1.914336000000000000e+06,2.328862500000000000e+06,1.739961399999999907e+06,2.168219299999999814e+06,2.045892000000000000e+06,2.041248000000000000e+06,1.966304000000000000e+06,1.972032000000000000e+06,2.443586500000000000e+06,1.869344000000000000e+06,2.340361799999999814e+06,2.003904000000000000e+06,2.026304000000000000e+06,1.940288000000000000e+06,1.989760000000000000e+06,1.827867800000000047e+06,1.984576000000000000e+06,2.986644000000000000e+06,1.958592000000000000e+06,1.897760000000000000e+06,2.294479799999999814e+06,2.303360000000000000e+06,2.338240000000000000e+06,2.139520000000000000e+06,2.512314000000000000e+06,2.044320000000000000e+06,2.192832000000000000e+06,2.261952000000000000e+06,2.090720000000000000e+06,2.558310500000000000e+06,2.156544000000000000e+06,2.080192000000000000e+06,2.178688000000000000e+06,2.047328000000000000e+06,2.218560000000000000e+06,1.964320000000000000e+06,2.224576000000000000e+06,1.995520000000000000e+06,2.554490299999999814e+06,2.543029299999999814e+06,2.485649000000000000e+06,2.183232000000000000e+06,2.312640000000000000e+06,1.983264000000000000e+06,2.109312000000000000e+06,1.941408000000000000e+06,2.024000000000000000e+06,2.171008000000000000e+06,1.988896000000000000e+06,2.037024000000000000e+06,2.010848000000000000e+06,2.110208000000000000e+06,2.217959799999999814e+06,2.093280000000000000e+06,1.874048000000000000e+06,1.999584000000000000e+06,2.070336000000000000e+06,2.237061500000000000e+06,2.128320000000000000e+06,1.736103800000000047e+06,2.189824000000000000e+06,2.123968000000000000e+06,2.295552000000000000e+06,2.338304000000000000e+06,1.785806100000000093e+06,1.659658399999999907e+06,2.175104000000000000e+06,1.835583800000000047e+06,1.678722800000000047e+06,2.272832000000000000e+06,1.965184000000000000e+06,2.102656000000000000e+06,2.240512000000000000e+06,2.485649000000000000e+06,1.974336000000000000e+06,1.931168000000000000e+06,2.181440000000000000e+06,1.953280000000000000e+06,1.997504000000000000e+06,1.854752000000000000e+06,5.139543000000000000e+06,2.559936000000000000e+06,2.251456000000000000e+06,1.889952000000000000e+06,2.134400000000000000e+06,2.143296000000000000e+06,2.105920000000000000e+06,2.596437299999999814e+06,1.866146300000000047e+06,2.038816000000000000e+06,2.428305299999999814e+06,2.520031000000000000e+06,1.766741800000000047e+06,2.256201299999999814e+06,1.954720000000000000e+06,2.172077000000000000e+06,2.462726299999999814e+06,2.019074399999999907e+06,2.328862500000000000e+06,1.833504000000000000e+06,2.451228000000000000e+06,2.005440000000000000e+06,2.523927799999999814e+06,2.604154299999999814e+06,1.898848000000000000e+06,2.455048500000000000e+06,2.095936000000000000e+06,1.954944000000000000e+06,2.165568000000000000e+06,2.164436299999999814e+06,2.037248000000000000e+06,3.663450500000000000e+06,2.121792000000000000e+06,2.523927799999999814e+06,1.948896000000000000e+06,2.493327000000000000e+06,2.466509299999999814e+06,2.149155000000000000e+06,1.556358100000000093e+06,1.594599500000000000e+06,2.263879000000000000e+06,2.053408000000000000e+06,2.271482500000000000e+06,2.270592000000000000e+06,1.986784000000000000e+06,2.386206500000000000e+06,1.900512000000000000e+06,1.953056000000000000e+06,1.869929399999999907e+06,1.946144000000000000e+06,2.378603000000000000e+06,1.957376000000000000e+06,1.759101100000000093e+06,2.371008000000000000e+06,2.076544000000000000e+06,3.082151799999999814e+06,1.816444000000000000e+06,2.303808000000000000e+06,2.033280000000000000e+06,2.627152500000000000e+06,2.535312299999999814e+06,1.877608300000000047e+06,1.969696000000000000e+06,2.245248000000000000e+06,2.397667299999999814e+06,2.027296000000000000e+06,2.638613500000000000e+06,2.803039799999999814e+06,2.175424000000000000e+06,2.493327000000000000e+06,2.485649000000000000e+06,1.831725300000000047e+06,2.434752000000000000e+06,2.008096000000000000e+06,2.106880000000000000e+06,2.101696000000000000e+06,2.745582299999999814e+06,2.432088299999999814e+06,1.917856000000000000e+06,2.194240000000000000e+06,2.102336000000000000e+06,2.178816000000000000e+06,2.296512000000000000e+06,2.104448000000000000e+06,1.987456000000000000e+06,1.938880000000000000e+06,1.846976000000000000e+06,1.961731500000000000e+06,1.858048000000000000e+06,1.908170800000000047e+06,1.853120000000000000e+06,2.351785500000000000e+06,2.355643000000000000e+06,1.759101100000000093e+06,1.845760000000000000e+06,1.931392000000000000e+06,2.080960000000000000e+06,1.852672000000000000e+06,1.873056000000000000e+06,1.860224000000000000e+06,1.876896000000000000e+06,1.999712000000000000e+06,2.382386000000000000e+06,1.724832000000000000e+06,2.031296000000000000e+06,1.950112000000000000e+06,1.898752000000000000e+06,2.045984000000000000e+06,1.809632000000000000e+06,3.858439299999999814e+06,1.904128000000000000e+06,2.052640000000000000e+06,2.017248000000000000e+06,2.020128000000000000e+06,1.901056000000000000e+06,2.325042299999999814e+06,2.290176000000000000e+06,1.982048000000000000e+06,2.117312000000000000e+06,1.887968000000000000e+06,2.474187299999999814e+06,2.150528000000000000e+06,1.980870300000000047e+06,2.062688000000000000e+06,1.985024000000000000e+06,2.676893000000000000e+06,2.038464000000000000e+06,2.145334799999999814e+06,1.984352000000000000e+06,1.828032000000000000e+06,1.839840000000000000e+06,1.838208000000000000e+06,1.966080000000000000e+06,1.951520000000000000e+06,2.370925299999999814e+06,1.919669899999999907e+06,1.852544000000000000e+06,1.845216000000000000e+06,2.462726299999999814e+06,1.720256000000000000e+06,1.896747000000000000e+06,2.033600000000000000e+06,2.006752000000000000e+06,1.816640000000000000e+06,2.065792000000000000e+06,1.916096000000000000e+06,2.150784000000000000e+06,2.294479799999999814e+06,1.910816000000000000e+06,2.108800000000000000e+06,2.527748000000000000e+06,2.057824000000000000e+06,2.094944000000000000e+06,2.130880000000000000e+06,2.123328000000000000e+06,2.251904000000000000e+06,2.269376000000000000e+06,2.304832000000000000e+06,2.161344000000000000e+06,2.234752000000000000e+06,2.806860000000000000e+06,2.454016000000000000e+06,2.561216000000000000e+06,2.583680000000000000e+06,2.699738500000000000e+06,3.170171799999999814e+06,2.703424000000000000e+06,2.910161299999999814e+06,2.820032000000000000e+06,2.637056000000000000e+06,2.454464000000000000e+06,2.452096000000000000e+06,2.641280000000000000e+06,2.080313000000000000e+06,3.112714299999999814e+06,2.376384000000000000e+06,2.147200000000000000e+06,2.070656000000000000e+06,2.152000000000000000e+06,2.157440000000000000e+06,2.137664000000000000e+06,2.218112000000000000e+06,2.023104000000000000e+06,1.958688000000000000e+06,2.197184000000000000e+06,1.907424000000000000e+06,2.084864000000000000e+06,2.184320000000000000e+06,2.306048000000000000e+06,2.042034500000000000e+06,2.138304000000000000e+06,2.289344000000000000e+06,2.152768000000000000e+06,2.715019799999999814e+06,2.237184000000000000e+06,2.550593500000000000e+06,2.340361799999999814e+06,1.701536000000000000e+06,1.651232000000000000e+06,1.592608000000000000e+06,1.269792000000000000e+06,1.169024000000000000e+06,9.248960000000000000e+05,8.355040000000000000e+05,4.821120000000000000e+05,4.218160000000000000e+05,7.523139999999999418e+04,2.071720000000000000e+05,1.503120000000000000e+05,1.183660000000000000e+05,9.874000000000000000e+04,7.019200000000000000e+04,6.597400000000000000e+04,6.336300000000000000e+04,2.504000000000000000e+04,2.574200000000000000e+04,2.945100000000000000e+04,1.672300000000000000e+04,1.231600000000000000e+04,1.431900000000000000e+04,1.031200000000000000e+04,1.031200000000000000e+04,6.207000000000000000e+03,7.308000000000000000e+03,6.607000000000000000e+03,7.508000000000000000e+03,5.306000000000000000e+03,6.006000000000000000e+03,6.507000000000000000e+03,5.005000000000000000e+03,4.705000000000000000e+03,5.706000000000000000e+03,5.606000000000000000e+03,4.404000000000000000e+03,6.407000000000000000e+03,3.303000000000000000e+03,4.204000000000000000e+03,4.705000000000000000e+03,4.204000000000000000e+03,4.004000000000000000e+03,4.104000000000000000e+03,2.702000000000000000e+03,5.706000000000000000e+03,3.603000000000000000e+03,3.603000000000000000e+03,4.705000000000000000e+03,2.903000000000000000e+03,2.602000000000000000e+03,3.904000000000000000e+03,4.304000000000000000e+03,2.802000000000000000e+03,3.503000000000000000e+03,3.704000000000000000e+03,4.404000000000000000e+03,4.104000000000000000e+03,3.203000000000000000e+03,3.503000000000000000e+03,2.802000000000000000e+03,2.202000000000000000e+03,3.103000000000000000e+03,3.403000000000000000e+03,3.704000000000000000e+03,4.204000000000000000e+03,4.304000000000000000e+03,4.104000000000000000e+03,2.502000000000000000e+03,4.505000000000000000e+03,3.603000000000000000e+03,2.402000000000000000e+03,4.304000000000000000e+03,4.004000000000000000e+03,4.304000000000000000e+03,3.904000000000000000e+03,4.004000000000000000e+03,5.005000000000000000e+03,2.702000000000000000e+03,3.904000000000000000e+03,3.103000000000000000e+03,3.603000000000000000e+03,3.603000000000000000e+03,1.901000000000000000e+03,4.104000000000000000e+03,3.003000000000000000e+03,3.303000000000000000e+03,3.503000000000000000e+03,4.705000000000000000e+03,3.303000000000000000e+03,3.704000000000000000e+03,3.503000000000000000e+03,3.103000000000000000e+03,2.202000000000000000e+03,4.004000000000000000e+03,4.104000000000000000e+03,3.603000000000000000e+03,2.903000000000000000e+03,3.503000000000000000e+03,4.805000000000000000e+03,2.903000000000000000e+03,2.702000000000000000e+03,3.303000000000000000e+03,3.103000000000000000e+03,4.304000000000000000e+03,3.904000000000000000e+03,4.204000000000000000e+03,3.203000000000000000e+03,3.003000000000000000e+03,3.704000000000000000e+03,3.406300000000000000e+04,3.904000000000000000e+03,4.204000000000000000e+03,4.104000000000000000e+03,5.005000000000000000e+03,3.904000000000000000e+03,2.903000000000000000e+03,4.905000000000000000e+03,3.203000000000000000e+03,5.306000000000000000e+03,5.205000000000000000e+03,4.204000000000000000e+03,4.304000000000000000e+03,4.705000000000000000e+03,3.003000000000000000e+03,4.505000000000000000e+03,4.505000000000000000e+03,4.805000000000000000e+03,3.403000000000000000e+03,4.004000000000000000e+03,4.905000000000000000e+03,2.602000000000000000e+03,3.003000000000000000e+03,7.308000000000000000e+03,4.505000000000000000e+03,5.706000000000000000e+03,3.603000000000000000e+03,3.503000000000000000e+03,4.805000000000000000e+03,4.404000000000000000e+03,4.304000000000000000e+03,4.204000000000000000e+03,3.904000000000000000e+03,4.705000000000000000e+03,2.602000000000000000e+03,7.008000000000000000e+03,4.905000000000000000e+03,3.904000000000000000e+03,3.603000000000000000e+03,4.304000000000000000e+03,3.003000000000000000e+03,3.704000000000000000e+03,4.104000000000000000e+03,3.403000000000000000e+03,5.806000000000000000e+03,3.003000000000000000e+03,2.602000000000000000e+03,3.904000000000000000e+03,3.203000000000000000e+03,5.105000000000000000e+03,3.704000000000000000e+03,4.605000000000000000e+03,4.304000000000000000e+03,2.402000000000000000e+03,3.303000000000000000e+03,3.804000000000000000e+03,3.603000000000000000e+03,3.203000000000000000e+03,2.802000000000000000e+03,3.303000000000000000e+03,3.804000000000000000e+03,4.805000000000000000e+03,4.004000000000000000e+03,3.904000000000000000e+03,3.403000000000000000e+03,2.502000000000000000e+03,3.804000000000000000e+03,3.804000000000000000e+03,3.704000000000000000e+03,3.303000000000000000e+03,3.603000000000000000e+03,4.505000000000000000e+03,3.603000000000000000e+03,3.203000000000000000e+03,2.903000000000000000e+03,4.004000000000000000e+03,3.704000000000000000e+03,2.903000000000000000e+03,3.704000000000000000e+03,4.505000000000000000e+03,4.805000000000000000e+03,4.304000000000000000e+03,nan
4.795009999999999906e+01,8.109000000000000000e+03,1.151400000000000000e+04,1.692400000000000000e+04,3.426300000000000000e+04,5.984900000000000000e+04,8.798000000000000000e+04,1.435560000000000000e+05,1.952400000000000000e+05,2.766720000000000000e+05,4.112880000000000000e+05,5.110480000000000000e+05,6.046880000000000000e+05,7.422400000000000000e+05,8.868000000000000000e+05,1.229664000000000000e+06,1.229984000000000000e+06,1.418749500000000000e+06,1.654496000000000000e+06,2.152938000000000000e+06,1.938808600000000093e+06,2.333376000000000000e+06,2.152938000000000000e+06,2.614784000000000000e+06,2.587648000000000000e+06,2.653894799999999814e+06,3.281037299999999814e+06,3.097509500000000000e+06,2.130015299999999814e+06,2.803039799999999814e+06,1.892889500000000000e+06,1.762884300000000047e+06,2.022560000000000000e+06,2.107056299999999814e+06,1.553024000000000000e+06,1.635392000000000000e+06,1.563712000000000000e+06,1.517184000000000000e+06,1.776000000000000000e+06,1.609152000000000000e+06,1.659264000000000000e+06,1.491374600000000093e+06,1.391200000000000000e+06,1.327296000000000000e+06,1.519680000000000000e+06,1.485824000000000000e+06,2.042034500000000000e+06,1.384128000000000000e+06,1.376650600000000093e+06,1.394176000000000000e+06,1.208365899999999907e+06,1.453024000000000000e+06,1.358944000000000000e+06,1.272032000000000000e+06,1.644288000000000000e+06,1.374272000000000000e+06,1.375744000000000000e+06,1.254285000000000000e+06,1.938808600000000093e+06,1.316416000000000000e+06,1.314816000000000000e+06,1.538560000000000000e+06,1.445280000000000000e+06,1.425728000000000000e+06,1.368384000000000000e+06,1.477984000000000000e+06,1.460768000000000000e+06,1.393760000000000000e+06,1.387104000000000000e+06,1.755242600000000093e+06,1.430880000000000000e+06,1.541024000000000000e+06,1.086038500000000000e+06,1.246784000000000000e+06,1.363008000000000000e+06,1.358848000000000000e+06,1.599200000000000000e+06,1.430144000000000000e+06,2.042034500000000000e+06,1.436896000000000000e+06,1.655800899999999907e+06,1.403430000000000000e+06,1.533152000000000000e+06,1.625216000000000000e+06,1.520544000000000000e+06,1.789663600000000093e+06,1.747602000000000000e+06,1.411680000000000000e+06,1.458272000000000000e+06,1.334240000000000000e+06,1.391931899999999907e+06,1.525824000000000000e+06,1.433152000000000000e+06,1.567712000000000000e+06,1.516864000000000000e+06,1.697899800000000047e+06,1.703296000000000000e+06,1.751385000000000000e+06,1.873825100000000093e+06,1.965589000000000000e+06,1.908170800000000047e+06,1.415840000000000000e+06,1.447104000000000000e+06,1.345472000000000000e+06,1.969372100000000093e+06,1.525794600000000093e+06,1.672640000000000000e+06,1.797305300000000047e+06,1.528736000000000000e+06,2.156758500000000000e+06,1.505024000000000000e+06,2.367066500000000000e+06,1.621379899999999907e+06,2.202640500000000000e+06,2.401487799999999814e+06,2.110913799999999814e+06,1.761696000000000000e+06,1.995712000000000000e+06,1.894240000000000000e+06,1.772288000000000000e+06,2.485649000000000000e+06,1.977184000000000000e+06,2.317364299999999814e+06,1.556358100000000093e+06,2.332683799999999814e+06,1.566208000000000000e+06,1.691008000000000000e+06,1.969376000000000000e+06,1.695776000000000000e+06,1.498528000000000000e+06,1.688288000000000000e+06,1.403430000000000000e+06,1.658176000000000000e+06,1.736103800000000047e+06,1.745440000000000000e+06,1.453170500000000000e+06,2.191216799999999814e+06,1.766741800000000047e+06,2.325042299999999814e+06,1.701720000000000000e+06,4.305874000000000000e+06,2.611871299999999814e+06,1.873825100000000093e+06,1.613739300000000047e+06,1.759072000000000000e+06,2.210318299999999814e+06,1.746624000000000000e+06,1.877608300000000047e+06,1.662400000000000000e+06,1.422496000000000000e+06,1.889106399999999907e+06,1.323089899999999907e+06,1.357440000000000000e+06,1.116602000000000000e+06,1.200725300000000047e+06,1.454624000000000000e+06,1.473120000000000000e+06,1.542240000000000000e+06,1.250464800000000047e+06,1.614368000000000000e+06,1.400832000000000000e+06,1.789663600000000093e+06,2.015291300000000047e+06,1.425728000000000000e+06,1.281028300000000047e+06,1.499296000000000000e+06,1.484960000000000000e+06,1.558304000000000000e+06,1.632576000000000000e+06,2.837499000000000000e+06,1.730272000000000000e+06,1.551712000000000000e+06,1.573024000000000000e+06,1.456768000000000000e+06,1.641024000000000000e+06,1.618272000000000000e+06,1.793446800000000047e+06,1.258068100000000093e+06,1.648416000000000000e+06,1.521937100000000093e+06,1.569664000000000000e+06,1.414464000000000000e+06,1.444192000000000000e+06,1.552576000000000000e+06,1.524864000000000000e+06,1.520000000000000000e+06,1.533600000000000000e+06,1.421760000000000000e+06,1.769536000000000000e+06,1.460811100000000093e+06,1.695232000000000000e+06,1.505024000000000000e+06,1.774382399999999907e+06,1.741728000000000000e+06,2.095594300000000047e+06,1.992369399999999907e+06,1.732800000000000000e+06,1.744032000000000000e+06,1.471200000000000000e+06,1.824736000000000000e+06,1.942591800000000047e+06,1.760480000000000000e+06,1.944384000000000000e+06,1.515456000000000000e+06,1.307808600000000093e+06,1.873825100000000093e+06,1.727456000000000000e+06,1.608512000000000000e+06,1.434336000000000000e+06,1.570976000000000000e+06,2.279160299999999814e+06,1.645696000000000000e+06,1.825952000000000000e+06,1.659808000000000000e+06,2.263879000000000000e+06,1.728992000000000000e+06,2.263879000000000000e+06,1.727456000000000000e+06,1.668064000000000000e+06,1.694912000000000000e+06,1.930400000000000000e+06,2.042034500000000000e+06,2.152938000000000000e+06,2.091736800000000047e+06,1.596288000000000000e+06,1.706016000000000000e+06,1.521937100000000093e+06,1.759936000000000000e+06,2.027200000000000000e+06,1.810848000000000000e+06,1.699360000000000000e+06,2.087953600000000093e+06,1.681312000000000000e+06,1.725728000000000000e+06,1.768128000000000000e+06,2.172077000000000000e+06,2.298300000000000000e+06,1.630400000000000000e+06,1.483733000000000000e+06,1.653632000000000000e+06,1.866146300000000047e+06,1.469696000000000000e+06,1.750560000000000000e+06,1.407213100000000093e+06,1.950307800000000047e+06,1.667296000000000000e+06,1.667296000000000000e+06,1.963520000000000000e+06,1.683168000000000000e+06,2.195037000000000000e+06,1.758624000000000000e+06,1.869929399999999907e+06,1.811936000000000000e+06,1.640064000000000000e+06,1.663840000000000000e+06,1.788224000000000000e+06,1.931168000000000000e+06,1.843584000000000000e+06,1.950307800000000047e+06,2.229458000000000000e+06,1.904387600000000093e+06,1.526048000000000000e+06,1.942176000000000000e+06,1.889106399999999907e+06,1.759520000000000000e+06,1.591520000000000000e+06,1.757440000000000000e+06,2.068814899999999907e+06,1.508576000000000000e+06,2.038251399999999907e+06,1.562112000000000000e+06,1.572576000000000000e+06,1.661440000000000000e+06,1.510304000000000000e+06,2.294479799999999814e+06,1.376650600000000093e+06,1.728463300000000047e+06,1.852544000000000000e+06,1.542432000000000000e+06,2.332683799999999814e+06,2.160616000000000000e+06,1.645600000000000000e+06,1.527008000000000000e+06,1.653952000000000000e+06,1.770524899999999907e+06,1.691008000000000000e+06,1.977012800000000047e+06,1.751232000000000000e+06,1.845664000000000000e+06,1.807904000000000000e+06,1.683264000000000000e+06,1.801162800000000047e+06,2.030610800000000047e+06,1.782023000000000000e+06,2.242558299999999814e+06,1.560896000000000000e+06,1.808768000000000000e+06,1.793446800000000047e+06,1.778165500000000000e+06,1.831104000000000000e+06,2.829782000000000000e+06,1.801162800000000047e+06,2.026432000000000000e+06,1.747168000000000000e+06,1.770208000000000000e+06,2.045892000000000000e+06,1.567894500000000000e+06,1.802976000000000000e+06,1.690784000000000000e+06,1.464594300000000047e+06,1.623776000000000000e+06,2.110913799999999814e+06,1.658944000000000000e+06,1.769536000000000000e+06,1.890720000000000000e+06,1.830336000000000000e+06,1.589664000000000000e+06,1.590816399999999907e+06,1.743680000000000000e+06,1.787008000000000000e+06,1.763200000000000000e+06,1.899616000000000000e+06,2.103235799999999814e+06,1.493056000000000000e+06,1.851456000000000000e+06,1.892889500000000000e+06,1.698816000000000000e+06,1.927310500000000000e+06,2.002464000000000000e+06,1.888416000000000000e+06,1.959680000000000000e+06,1.426390100000000093e+06,1.638976000000000000e+06,1.814240000000000000e+06,2.068814899999999907e+06,1.782023000000000000e+06,1.694912000000000000e+06,1.668832000000000000e+06,1.754912000000000000e+06,1.804928000000000000e+06,3.170171799999999814e+06,2.275340000000000000e+06,2.198820000000000000e+06,1.729184000000000000e+06,2.022931899999999907e+06,1.939648000000000000e+06,1.883808000000000000e+06,2.309761000000000000e+06,1.773696000000000000e+06,1.904032000000000000e+06,1.971584000000000000e+06,1.853888000000000000e+06,2.225637799999999814e+06,1.944800000000000000e+06,2.772477299999999814e+06,2.244739299999999814e+06,2.294479799999999814e+06,1.778165500000000000e+06,1.724680100000000093e+06,1.567894500000000000e+06,1.936448000000000000e+06,2.038251399999999907e+06,1.870112000000000000e+06,1.476092399999999907e+06,1.449312000000000000e+06,1.817312000000000000e+06,2.183538799999999814e+06,1.662624000000000000e+06,1.816960000000000000e+06,1.557024000000000000e+06,1.869216000000000000e+06,2.061173300000000047e+06,1.610912000000000000e+06,1.854648100000000093e+06,1.786144000000000000e+06,1.827867800000000047e+06,1.856832000000000000e+06,2.007650600000000093e+06,1.449312000000000000e+06,1.502872800000000047e+06,1.504576000000000000e+06,2.099377299999999814e+06,1.800672000000000000e+06,1.915886800000000047e+06,1.476092399999999907e+06,1.542112000000000000e+06,3.250474799999999814e+06,2.225637799999999814e+06,1.422400000000000000e+06,1.669696000000000000e+06,2.164436299999999814e+06,1.513088000000000000e+06,1.969372100000000093e+06,1.706880000000000000e+06,1.478528000000000000e+06,2.007650600000000093e+06,1.349870300000000047e+06,1.904387600000000093e+06,1.865056000000000000e+06,1.674939600000000093e+06,1.736103800000000047e+06,1.479904000000000000e+06,1.596064000000000000e+06,1.824084600000000093e+06,1.498528000000000000e+06,1.881465800000000047e+06,1.487232000000000000e+06,1.512000000000000000e+06,1.468064000000000000e+06,1.992369399999999907e+06,1.946449300000000047e+06,3.598505299999999814e+06,1.663936000000000000e+06,1.223722500000000000e+06,1.793024000000000000e+06,1.785600000000000000e+06,1.979840000000000000e+06,2.049675000000000000e+06,1.499015300000000047e+06,1.867040000000000000e+06,1.625237399999999907e+06,1.793792000000000000e+06,1.628352000000000000e+06,1.590752000000000000e+06,1.449696000000000000e+06,1.950307800000000047e+06,1.635616000000000000e+06,2.137618799999999814e+06,1.714592000000000000e+06,2.130015299999999814e+06,1.659658399999999907e+06,1.825184000000000000e+06,1.866146300000000047e+06,1.657216000000000000e+06,1.964864000000000000e+06,1.724680100000000093e+06,1.969372100000000093e+06,1.857504000000000000e+06,1.639840000000000000e+06,1.598457000000000000e+06,1.748608000000000000e+06,1.999040000000000000e+06,1.535840000000000000e+06,1.804832000000000000e+06,2.030610800000000047e+06,1.947008000000000000e+06,1.759101100000000093e+06,1.537293800000000047e+06,1.720822500000000000e+06,1.720384000000000000e+06,1.996189800000000047e+06,1.849600000000000000e+06,1.399609800000000047e+06,1.775328000000000000e+06,2.217959799999999814e+06,1.636384000000000000e+06,2.325042299999999814e+06,1.721472000000000000e+06,1.650912000000000000e+06,1.572704000000000000e+06,1.618144000000000000e+06,2.795322799999999814e+06,1.779360000000000000e+06,2.195037000000000000e+06,1.674144000000000000e+06,1.553440000000000000e+06,1.912029300000000047e+06,1.920160000000000000e+06,2.260058799999999814e+06,2.485649000000000000e+06,1.973229600000000093e+06,1.441671399999999907e+06,2.084096100000000093e+06,1.779264000000000000e+06,1.611008000000000000e+06,2.195037000000000000e+06,1.988511899999999907e+06,1.830432000000000000e+06,2.325042299999999814e+06,1.984653399999999907e+06,2.217959799999999814e+06,2.718916500000000000e+06,1.629312000000000000e+06,2.321222000000000000e+06,1.805376000000000000e+06,1.759101100000000093e+06,1.544934399999999907e+06,2.416807000000000000e+06,1.862326000000000000e+06,1.514296500000000000e+06,2.058944000000000000e+06,1.736103800000000047e+06,2.267662000000000000e+06,1.625952000000000000e+06,1.476092399999999907e+06,2.149155000000000000e+06,1.722656000000000000e+06,1.751776000000000000e+06,1.589120000000000000e+06,1.639392000000000000e+06,1.879968000000000000e+06,1.592064000000000000e+06,1.517952000000000000e+06,1.479875500000000000e+06,1.666976000000000000e+06,2.091736800000000047e+06,2.028192000000000000e+06,1.759072000000000000e+06,1.702752000000000000e+06,2.005888000000000000e+06,2.198820000000000000e+06,1.743040000000000000e+06,1.923527399999999907e+06,1.849696000000000000e+06,2.118517000000000000e+06,1.642976000000000000e+06,2.053532600000000093e+06,1.536512000000000000e+06,1.806368000000000000e+06,2.198820000000000000e+06,1.663441500000000000e+06,1.701720000000000000e+06,1.759101100000000093e+06,1.715904000000000000e+06,1.713728000000000000e+06,1.688608000000000000e+06,1.954720000000000000e+06,1.866146300000000047e+06,2.049675000000000000e+06,2.091736800000000047e+06,2.244739299999999814e+06,2.130015299999999814e+06,1.904387600000000093e+06,2.080313000000000000e+06,1.781568000000000000e+06,1.961731500000000000e+06,1.579318300000000047e+06,1.558848000000000000e+06,1.751385000000000000e+06,3.284857500000000000e+06,1.548754800000000047e+06,2.016480000000000000e+06,1.506655899999999907e+06,1.664384000000000000e+06,1.797305300000000047e+06,1.590816399999999907e+06,2.057315800000000047e+06,2.042034500000000000e+06,1.334588000000000000e+06,2.179755799999999814e+06,1.738912000000000000e+06,1.739456000000000000e+06,1.946449300000000047e+06,2.458906000000000000e+06,1.642016000000000000e+06,1.635392000000000000e+06,2.110913799999999814e+06,1.686656000000000000e+06,1.713181000000000000e+06,2.042034500000000000e+06,2.056160000000000000e+06,1.652017800000000047e+06,1.828576000000000000e+06,2.217959799999999814e+06,2.374782799999999814e+06,1.738688000000000000e+06,1.772608000000000000e+06,2.118517000000000000e+06,1.761376000000000000e+06,1.700672000000000000e+06,1.705696000000000000e+06,1.686656000000000000e+06,1.664480000000000000e+06,1.861536000000000000e+06,1.691872000000000000e+06,2.520031000000000000e+06,1.973229600000000093e+06,1.793888000000000000e+06,1.839366899999999907e+06,1.875360000000000000e+06,2.221780299999999814e+06,2.137618799999999814e+06,1.580256000000000000e+06,1.694079399999999907e+06,1.938880000000000000e+06,2.087953600000000093e+06,1.578976000000000000e+06,2.022931899999999907e+06,1.946449300000000047e+06,2.263879000000000000e+06,1.886784000000000000e+06,1.861664000000000000e+06,1.686656000000000000e+06,1.896747000000000000e+06,1.914784000000000000e+06,1.765056000000000000e+06,2.156758500000000000e+06,1.789632000000000000e+06,1.996189800000000047e+06,2.137618799999999814e+06,1.554528000000000000e+06,1.744352000000000000e+06,1.800896000000000000e+06,2.015291300000000047e+06,1.560215600000000093e+06,1.607328000000000000e+06,1.969372100000000093e+06,1.672960000000000000e+06,2.049675000000000000e+06,1.506655899999999907e+06,2.095594300000000047e+06,1.793446800000000047e+06,1.746432000000000000e+06,1.592704000000000000e+06,1.770848000000000000e+06,1.801162800000000047e+06,1.538976000000000000e+06,1.617596800000000047e+06,1.787552000000000000e+06,2.087953600000000093e+06,1.556358100000000093e+06,1.965589000000000000e+06,1.992369399999999907e+06,1.747168000000000000e+06,1.941632000000000000e+06,1.714496000000000000e+06,2.137984000000000000e+06,2.022931899999999907e+06,1.821568000000000000e+06,1.617596800000000047e+06,1.761152000000000000e+06,2.156758500000000000e+06,1.903456000000000000e+06,2.015584000000000000e+06,2.038240000000000000e+06,2.042034500000000000e+06,1.809440000000000000e+06,1.590816399999999907e+06,2.195037000000000000e+06,1.441671399999999907e+06,2.197184000000000000e+06,1.571677500000000000e+06,1.636661100000000093e+06,1.588704000000000000e+06,1.531744000000000000e+06,1.808672000000000000e+06,1.786912000000000000e+06,1.774784000000000000e+06,2.217959799999999814e+06,1.662752000000000000e+06,2.248522299999999814e+06,2.015584000000000000e+06,2.114734000000000000e+06,1.690560000000000000e+06,1.684704000000000000e+06,1.844544000000000000e+06,2.084096100000000093e+06,1.895904000000000000e+06,1.731488000000000000e+06,2.114734000000000000e+06,1.705503100000000093e+06,1.816444000000000000e+06,2.680637000000000000e+06,1.854752000000000000e+06,1.657408000000000000e+06,2.260058799999999814e+06,2.137618799999999814e+06,1.908170800000000047e+06,1.805920000000000000e+06,2.179755799999999814e+06,1.900530000000000000e+06,2.244739299999999814e+06,2.282943299999999814e+06,2.233241000000000000e+06,2.007650600000000093e+06,1.679680000000000000e+06,1.506304000000000000e+06,2.172077000000000000e+06,1.619136000000000000e+06,2.110913799999999814e+06,1.777632000000000000e+06,1.613739300000000047e+06,2.061173300000000047e+06,1.499520000000000000e+06,1.969372100000000093e+06,1.694079399999999907e+06,1.523872000000000000e+06,2.263879000000000000e+06,2.302083000000000000e+06,1.872192000000000000e+06,1.803744000000000000e+06,1.544064000000000000e+06,1.786464000000000000e+06,3.185453000000000000e+06,1.632878000000000000e+06,1.682618500000000000e+06,2.386206500000000000e+06,2.481790500000000000e+06,2.462726299999999814e+06,2.305903500000000000e+06,2.126195000000000000e+06,1.625237399999999907e+06,1.835583800000000047e+06,1.716352000000000000e+06,1.579318300000000047e+06,2.198820000000000000e+06,2.057315800000000047e+06,1.640518600000000093e+06,2.562054500000000000e+06,1.988511899999999907e+06,2.263879000000000000e+06,3.135789000000000000e+06,2.061173300000000047e+06,1.873952000000000000e+06,2.328862500000000000e+06,2.130015299999999814e+06,2.137618799999999814e+06,2.122337500000000000e+06,2.206498000000000000e+06,1.953952000000000000e+06,2.059808000000000000e+06,1.843224399999999907e+06,1.426390100000000093e+06,2.126195000000000000e+06,2.336504000000000000e+06,2.007650600000000093e+06,1.544934399999999907e+06,1.638208000000000000e+06,2.009408000000000000e+06,1.594599500000000000e+06,1.743040000000000000e+06,1.407213100000000093e+06,1.942591800000000047e+06,2.026753300000000047e+06,2.439766299999999814e+06,2.141514500000000000e+06,2.183538799999999814e+06,2.321222000000000000e+06,1.537568000000000000e+06,2.015291300000000047e+06,2.172077000000000000e+06,1.862304000000000000e+06,2.328862500000000000e+06,2.271482500000000000e+06,1.679264000000000000e+06,2.225637799999999814e+06,2.068814899999999907e+06,2.497110000000000000e+06,1.847744000000000000e+06,2.393884299999999814e+06,1.655136000000000000e+06,1.734656000000000000e+06,1.648160300000000047e+06,1.774382399999999907e+06,1.885248800000000047e+06,2.072672399999999907e+06,1.881465800000000047e+06,2.305903500000000000e+06,2.229458000000000000e+06,2.114734000000000000e+06,2.233241000000000000e+06,2.099377299999999814e+06,2.091736800000000047e+06,1.828352000000000000e+06,3.162454799999999814e+06,1.808544000000000000e+06,1.862326000000000000e+06,2.432088299999999814e+06,2.049675000000000000e+06,2.279160299999999814e+06,1.910944000000000000e+06,2.630896500000000000e+06,2.030610800000000047e+06,2.137618799999999814e+06,1.843224399999999907e+06,2.252342799999999814e+06,1.892889500000000000e+06,2.309761000000000000e+06,1.873825100000000093e+06,2.474187299999999814e+06,1.909728000000000000e+06,2.160616000000000000e+06,3.135789000000000000e+06,1.847968000000000000e+06,2.382386000000000000e+06,2.302083000000000000e+06,2.439766299999999814e+06,2.405345299999999814e+06,1.541076899999999907e+06,2.413024000000000000e+06,2.149312000000000000e+06,2.443586500000000000e+06,2.175897299999999814e+06,2.466509299999999814e+06,2.520031000000000000e+06,2.078432000000000000e+06,2.370925299999999814e+06,2.233241000000000000e+06,2.302083000000000000e+06,2.367066500000000000e+06,1.832064000000000000e+06,1.887200000000000000e+06,1.963872000000000000e+06,3.086048500000000000e+06,1.476092399999999907e+06,1.617596800000000047e+06,4.604164000000000000e+06,1.476092399999999907e+06,2.191216799999999814e+06,1.502872800000000047e+06,2.374782799999999814e+06,1.755242600000000093e+06,1.923527399999999907e+06,1.556358100000000093e+06,1.624448000000000000e+06,1.460811100000000093e+06,1.753728000000000000e+06,2.493327000000000000e+06,2.018688000000000000e+06,1.890176000000000000e+06,1.843224399999999907e+06,1.682618500000000000e+06,2.045664000000000000e+06,1.980870300000000047e+06,2.168219299999999814e+06,2.363246299999999814e+06,1.717536000000000000e+06,1.977012800000000047e+06,2.221780299999999814e+06,1.912029300000000047e+06,1.583175800000000047e+06,1.889106399999999907e+06,2.282943299999999814e+06,1.973229600000000093e+06,1.966080000000000000e+06,2.623332299999999814e+06,2.860344500000000000e+06,2.050848000000000000e+06,1.985152000000000000e+06,1.690221899999999907e+06,2.057315800000000047e+06,2.390064000000000000e+06,2.087840000000000000e+06,1.934951100000000093e+06,2.159872000000000000e+06,2.122337500000000000e+06,2.309761000000000000e+06,2.263879000000000000e+06,1.735968000000000000e+06,2.088512000000000000e+06,2.309761000000000000e+06,1.899392000000000000e+06,2.114734000000000000e+06,2.065031800000000047e+06,2.317364299999999814e+06,1.892480000000000000e+06,2.110913799999999814e+06,2.290621299999999814e+06,1.721568000000000000e+06,1.915886800000000047e+06,1.843224399999999907e+06,1.857600000000000000e+06,2.233241000000000000e+06,1.571677500000000000e+06,2.351785500000000000e+06,1.827867800000000047e+06,1.514296500000000000e+06,2.845063000000000000e+06,1.889106399999999907e+06,1.823552000000000000e+06,2.439766299999999814e+06,2.049675000000000000e+06,2.114734000000000000e+06,1.886432000000000000e+06,2.029856000000000000e+06,2.321222000000000000e+06,1.766741800000000047e+06,2.420627500000000000e+06,2.223104000000000000e+06,1.831725300000000047e+06,1.694079399999999907e+06,2.351785500000000000e+06,2.336504000000000000e+06,1.613739300000000047e+06,2.359463299999999814e+06,1.700128000000000000e+06,2.757196000000000000e+06,1.858592000000000000e+06,1.770524899999999907e+06,2.596437299999999814e+06,1.984653399999999907e+06,2.217959799999999814e+06,2.588873000000000000e+06,2.091736800000000047e+06,1.824864000000000000e+06,1.988511899999999907e+06,2.241536000000000000e+06,1.738464000000000000e+06,2.191216799999999814e+06,1.675552000000000000e+06,1.629020500000000000e+06,2.052640000000000000e+06,2.221780299999999814e+06,1.961731500000000000e+06,2.428305299999999814e+06,2.135296000000000000e+06,1.655800899999999907e+06,1.804945899999999907e+06,1.652017800000000047e+06,1.870752000000000000e+06,1.769984000000000000e+06,2.183538799999999814e+06,1.939520000000000000e+06,2.489506799999999814e+06,1.885248800000000047e+06,2.141514500000000000e+06,2.413024000000000000e+06,1.906752000000000000e+06,1.788000000000000000e+06,2.233241000000000000e+06,1.984653399999999907e+06,1.790848000000000000e+06,2.126195000000000000e+06,1.682528000000000000e+06,1.797305300000000047e+06,1.690221899999999907e+06,1.676000000000000000e+06,1.968704000000000000e+06,1.598457000000000000e+06,1.891264000000000000e+06,1.955040000000000000e+06,1.896747000000000000e+06,2.565874799999999814e+06,1.701120000000000000e+06,2.260058799999999814e+06,1.920160000000000000e+06,1.682618500000000000e+06,1.877608300000000047e+06,1.919296000000000000e+06,1.836672000000000000e+06,1.870976000000000000e+06,1.655800899999999907e+06,2.010848000000000000e+06,2.248522299999999814e+06,2.034393800000000047e+06,1.977012800000000047e+06,1.805824000000000000e+06,1.789663600000000093e+06,1.728224000000000000e+06,2.818321000000000000e+06,2.267662000000000000e+06,1.617596800000000047e+06,1.842368000000000000e+06,1.909632000000000000e+06,1.918848000000000000e+06,1.924256000000000000e+06,1.877608300000000047e+06,2.237061500000000000e+06,1.690221899999999907e+06,2.481790500000000000e+06,2.210318299999999814e+06,1.938432000000000000e+06,2.072672399999999907e+06,2.038251399999999907e+06,1.679360000000000000e+06,2.091736800000000047e+06,1.625237399999999907e+06,1.664704000000000000e+06,2.596437299999999814e+06,1.633536000000000000e+06,1.529653100000000093e+06,1.755242600000000093e+06,1.418749500000000000e+06,2.156758500000000000e+06,2.114734000000000000e+06,2.030610800000000047e+06,1.720608000000000000e+06,2.047552000000000000e+06,2.305903500000000000e+06,1.510513399999999907e+06,2.416807000000000000e+06,2.256201299999999814e+06,2.028640000000000000e+06,2.401487799999999814e+06,1.996512000000000000e+06,1.850865000000000000e+06,1.942176000000000000e+06,1.959552000000000000e+06,2.149155000000000000e+06,1.856512000000000000e+06,2.015291300000000047e+06,1.990112000000000000e+06,2.221780299999999814e+06,1.686848000000000000e+06,1.820227100000000093e+06,2.160000000000000000e+06,1.904387600000000093e+06,1.914240000000000000e+06,1.956928000000000000e+06,2.053532600000000093e+06,1.797305300000000047e+06,1.862326000000000000e+06,1.858505600000000093e+06,2.187359000000000000e+06,1.732320800000000047e+06,1.827867800000000047e+06,2.158400000000000000e+06,1.820227100000000093e+06,1.743744500000000000e+06,2.196608000000000000e+06,2.428305299999999814e+06,2.783861799999999814e+06,1.954624000000000000e+06,2.382386000000000000e+06,2.722736799999999814e+06,4.500939500000000000e+06,2.516134299999999814e+06,2.115456000000000000e+06,2.172077000000000000e+06,1.977012800000000047e+06,2.397667299999999814e+06,1.987776000000000000e+06,1.942591800000000047e+06,1.709360600000000093e+06,2.493327000000000000e+06,2.244739299999999814e+06,2.202368000000000000e+06,2.168219299999999814e+06,1.877608300000000047e+06,2.293184000000000000e+06,2.116864000000000000e+06,1.919669899999999907e+06,2.076455500000000000e+06,2.252160000000000000e+06,1.890848000000000000e+06,2.073536000000000000e+06,2.226112000000000000e+06,2.029728000000000000e+06,1.827867800000000047e+06,1.736103800000000047e+06,1.949312000000000000e+06,1.850865000000000000e+06,2.096480000000000000e+06,1.973440000000000000e+06,2.133798299999999814e+06,2.157952000000000000e+06,2.409203799999999814e+06,2.065031800000000047e+06,2.195037000000000000e+06,2.531492000000000000e+06,1.832608000000000000e+06,2.485649000000000000e+06,1.956160000000000000e+06,1.955808000000000000e+06,1.771072000000000000e+06,1.762884300000000047e+06,2.168896000000000000e+06,2.061920000000000000e+06,1.789663600000000093e+06,2.202640500000000000e+06,2.133952000000000000e+06,2.391872000000000000e+06,2.118208000000000000e+06,2.056608000000000000e+06,1.816444000000000000e+06,2.608051000000000000e+06,2.425536000000000000e+06,2.159296000000000000e+06,2.340361799999999814e+06,2.642433799999999814e+06,2.577335500000000000e+06,2.251392000000000000e+06,2.282943299999999814e+06,2.262400000000000000e+06,2.084096100000000093e+06,2.130015299999999814e+06,2.367066500000000000e+06,2.325042299999999814e+06,2.111808000000000000e+06,2.150976000000000000e+06,2.313581299999999814e+06,2.103235799999999814e+06,2.042034500000000000e+06,2.052736000000000000e+06,2.229458000000000000e+06,2.321222000000000000e+06,2.252342799999999814e+06,2.424485000000000000e+06,2.278656000000000000e+06,2.206080000000000000e+06,2.424485000000000000e+06,2.000010000000000000e+06,2.409856000000000000e+06,2.535312299999999814e+06,2.275968000000000000e+06,2.364480000000000000e+06,2.783861799999999814e+06,2.095594300000000047e+06,2.627152500000000000e+06,2.029632000000000000e+06,2.466509299999999814e+06,1.931168000000000000e+06,2.543029299999999814e+06,1.835583800000000047e+06,1.933248000000000000e+06,1.874816000000000000e+06,2.095594300000000047e+06,2.929186500000000000e+06,1.782023000000000000e+06,1.912029300000000047e+06,1.755242600000000093e+06,1.915886800000000047e+06,2.443586500000000000e+06,2.009536000000000000e+06,2.221780299999999814e+06,2.279160299999999814e+06,2.569771500000000000e+06,2.110913799999999814e+06,1.919520000000000000e+06,2.416807000000000000e+06,1.846080000000000000e+06,2.106368000000000000e+06,1.705503100000000093e+06,2.198820000000000000e+06,1.980064000000000000e+06,2.202640500000000000e+06,2.026753300000000047e+06,1.949216000000000000e+06,1.636661100000000093e+06,2.367066500000000000e+06,1.926976000000000000e+06,1.846208000000000000e+06,2.053532600000000093e+06,2.208384000000000000e+06,2.390064000000000000e+06,2.061173300000000047e+06,2.367066500000000000e+06,1.590816399999999907e+06,1.843224399999999907e+06,1.931168000000000000e+06,2.027744000000000000e+06,1.745216000000000000e+06,2.711199500000000000e+06,2.091736800000000047e+06,2.247232000000000000e+06,2.420627500000000000e+06,2.286763799999999814e+06,2.100800000000000000e+06,2.458906000000000000e+06,1.820227100000000093e+06,1.827867800000000047e+06,1.877216000000000000e+06,2.699738500000000000e+06,2.424485000000000000e+06,1.685248000000000000e+06,1.799136000000000000e+06,2.829782000000000000e+06,2.286763799999999814e+06,2.868061500000000000e+06,1.948768000000000000e+06,3.338342000000000000e+06,2.481790500000000000e+06,2.692174299999999814e+06,1.847044800000000047e+06,2.000010000000000000e+06,2.424485000000000000e+06,3.043872299999999814e+06,2.539209000000000000e+06,2.048768000000000000e+06,2.726480500000000000e+06,2.355643000000000000e+06,2.569771500000000000e+06,2.584576000000000000e+06,1.873825100000000093e+06,2.286763799999999814e+06,2.845063000000000000e+06,2.107456000000000000e+06,2.095594300000000047e+06,1.782023000000000000e+06,2.558310500000000000e+06,2.336504000000000000e+06,2.749479000000000000e+06,2.539209000000000000e+06,2.592617000000000000e+06,1.918400000000000000e+06,2.435908799999999814e+06,2.661459000000000000e+06,2.052512000000000000e+06,2.092704000000000000e+06,2.188480000000000000e+06,2.535312299999999814e+06,2.139072000000000000e+06,1.980832000000000000e+06,1.812586500000000000e+06,1.571677500000000000e+06,1.813376000000000000e+06,1.838848000000000000e+06,1.617596800000000047e+06,1.854648100000000093e+06,1.453170500000000000e+06,2.282943299999999814e+06,2.328862500000000000e+06,2.512314000000000000e+06,2.795322799999999814e+06,1.769984000000000000e+06,2.080313000000000000e+06,2.233241000000000000e+06,2.370925299999999814e+06,2.443586500000000000e+06,2.332683799999999814e+06,1.826816000000000000e+06,1.812256000000000000e+06,2.688354000000000000e+06,2.860344500000000000e+06,2.070656000000000000e+06,2.351785500000000000e+06,1.659658399999999907e+06,5.273254000000000000e+06,2.165568000000000000e+06,2.684457299999999814e+06,3.456924500000000000e+06,2.258624000000000000e+06,2.684457299999999814e+06,2.963569299999999814e+06,2.308736000000000000e+06,2.363776000000000000e+06,2.466509299999999814e+06,2.309761000000000000e+06,2.462726299999999814e+06,2.328862500000000000e+06,2.263879000000000000e+06,2.198820000000000000e+06,2.248522299999999814e+06,1.732320800000000047e+06,2.011471000000000000e+06,1.992369399999999907e+06,2.497110000000000000e+06,2.738018000000000000e+06,2.615615299999999814e+06,2.449536000000000000e+06,4.332693000000000000e+06,2.466509299999999814e+06,2.324864000000000000e+06,2.277760000000000000e+06,2.419904000000000000e+06,2.397312000000000000e+06,2.175897299999999814e+06,1.965589000000000000e+06,2.099712000000000000e+06,1.782023000000000000e+06,2.130015299999999814e+06,2.027872000000000000e+06,2.481790500000000000e+06,1.992369399999999907e+06,1.915886800000000047e+06,2.224896000000000000e+06,2.982747299999999814e+06,2.183538799999999814e+06,2.234752000000000000e+06,2.114734000000000000e+06,2.711199500000000000e+06,1.968384000000000000e+06,2.160616000000000000e+06,2.087953600000000093e+06,2.087953600000000093e+06,2.588873000000000000e+06,2.695918000000000000e+06,2.432088299999999814e+06,2.045120000000000000e+06,2.420627500000000000e+06,2.045892000000000000e+06,2.340361799999999814e+06,2.187359000000000000e+06,2.080192000000000000e+06,2.210432000000000000e+06,2.393884299999999814e+06,2.276032000000000000e+06,2.725056000000000000e+06,2.187359000000000000e+06,2.481790500000000000e+06,1.977012800000000047e+06,2.676893000000000000e+06,2.117120000000000000e+06,2.377600000000000000e+06,2.558310500000000000e+06,1.950307800000000047e+06,2.114734000000000000e+06,2.034393800000000047e+06,1.934951100000000093e+06,2.145334799999999814e+06,2.259328000000000000e+06,2.478007500000000000e+06,2.340361799999999814e+06,1.960672000000000000e+06,3.250474799999999814e+06,1.732320800000000047e+06,2.240919000000000000e+06,1.934951100000000093e+06,2.026753300000000047e+06,1.923527399999999907e+06,2.095712000000000000e+06,2.220928000000000000e+06,2.512314000000000000e+06,2.344182000000000000e+06,2.070560000000000000e+06,2.252928000000000000e+06,2.041792000000000000e+06,2.783861799999999814e+06,2.158528000000000000e+06,2.133798299999999814e+06,1.996189800000000047e+06,2.183538799999999814e+06,2.592617000000000000e+06,2.290621299999999814e+06,2.290621299999999814e+06,2.286763799999999814e+06,2.011744000000000000e+06,2.273600000000000000e+06,2.242112000000000000e+06,2.168219299999999814e+06,2.168219299999999814e+06,2.087953600000000093e+06,2.393884299999999814e+06,2.084096100000000093e+06,2.237061500000000000e+06,2.600334000000000000e+06,4.703569000000000000e+06,2.420627500000000000e+06,3.644349000000000000e+06,2.026753300000000047e+06,2.302083000000000000e+06,2.222208000000000000e+06,2.378603000000000000e+06,2.003793100000000093e+06,2.925442500000000000e+06,2.029632000000000000e+06,1.980870300000000047e+06,2.221780299999999814e+06,2.948364500000000000e+06,2.181440000000000000e+06,2.295872000000000000e+06,2.883342799999999814e+06,2.260058799999999814e+06,2.015291300000000047e+06,2.485649000000000000e+06,2.187359000000000000e+06,2.325042299999999814e+06,2.034944000000000000e+06,2.523927799999999814e+06,2.420627500000000000e+06,2.143616000000000000e+06,2.133798299999999814e+06,2.351785500000000000e+06,1.950307800000000047e+06,2.432088299999999814e+06,2.181696000000000000e+06,2.168219299999999814e+06,2.149155000000000000e+06,2.065024000000000000e+06,2.791578799999999814e+06,2.030610800000000047e+06,2.684457299999999814e+06,2.523927799999999814e+06,2.178560000000000000e+06,2.551104000000000000e+06,2.478007500000000000e+06,2.145334799999999814e+06,2.267662000000000000e+06,2.172224000000000000e+06,2.042034500000000000e+06,2.144000000000000000e+06,2.175897299999999814e+06,2.088832000000000000e+06,2.252342799999999814e+06,1.912029300000000047e+06,2.098496000000000000e+06,2.726480500000000000e+06,2.565874799999999814e+06,2.317364299999999814e+06,2.035488000000000000e+06,2.179755799999999814e+06,2.152938000000000000e+06,2.145334799999999814e+06,1.736103800000000047e+06,2.110913799999999814e+06,2.172077000000000000e+06,2.076992000000000000e+06,2.359463299999999814e+06,2.126195000000000000e+06,2.300672000000000000e+06,2.462726299999999814e+06,2.279160299999999814e+06,2.474187299999999814e+06,2.298300000000000000e+06,2.281216000000000000e+06,2.359463299999999814e+06,2.309888000000000000e+06,2.317364299999999814e+06,1.743744500000000000e+06,2.544320000000000000e+06,2.562054500000000000e+06,2.466509299999999814e+06,2.107056299999999814e+06,2.546773000000000000e+06,2.757196000000000000e+06,2.202640500000000000e+06,2.703635299999999814e+06,2.470367000000000000e+06,2.000928000000000000e+06,1.766741800000000047e+06,2.722736799999999814e+06,2.306368000000000000e+06,2.183538799999999814e+06,2.592617000000000000e+06,2.344182000000000000e+06,2.050304000000000000e+06,1.866146300000000047e+06,2.378603000000000000e+06,2.126195000000000000e+06,2.367066500000000000e+06,2.497110000000000000e+06,2.352448000000000000e+06,2.209984000000000000e+06,2.493327000000000000e+06,2.910161299999999814e+06,2.604154299999999814e+06,2.913905299999999814e+06,2.202640500000000000e+06,2.279160299999999814e+06,2.672996299999999814e+06,2.386206500000000000e+06,2.252342799999999814e+06,2.630896500000000000e+06,2.355643000000000000e+06,1.927310500000000000e+06,2.279160299999999814e+06,2.322624000000000000e+06,2.913905299999999814e+06,2.178368000000000000e+06,2.409203799999999814e+06,1.900530000000000000e+06,2.086944000000000000e+06,2.320512000000000000e+06,2.254592000000000000e+06,2.178560000000000000e+06,2.067776000000000000e+06,2.149155000000000000e+06,2.232064000000000000e+06,2.504749799999999814e+06,2.424485000000000000e+06,1.820227100000000093e+06,2.581156000000000000e+06,2.045760000000000000e+06,2.780041500000000000e+06,2.305903500000000000e+06,2.037824000000000000e+06,2.107056299999999814e+06,2.522624000000000000e+06,2.531492000000000000e+06,1.946449300000000047e+06,1.728463300000000047e+06,1.820227100000000093e+06,2.550593500000000000e+06,2.065031800000000047e+06,2.279160299999999814e+06,2.220672000000000000e+06,1.820227100000000093e+06,1.843224399999999907e+06,2.166528000000000000e+06,2.378752000000000000e+06,2.310400000000000000e+06,2.355643000000000000e+06,2.833602299999999814e+06,2.504749799999999814e+06,2.044320000000000000e+06,1.915886800000000047e+06,2.048320000000000000e+06,1.945248000000000000e+06,2.062272000000000000e+06,2.546496000000000000e+06,1.992544000000000000e+06,2.305903500000000000e+06,2.768657000000000000e+06,1.732320800000000047e+06,2.210176000000000000e+06,2.224704000000000000e+06,2.699738500000000000e+06,1.655800899999999907e+06,2.087296000000000000e+06,2.279160299999999814e+06,2.042464000000000000e+06,2.231040000000000000e+06,1.954090899999999907e+06,1.976096000000000000e+06,2.416807000000000000e+06,2.233241000000000000e+06,2.497110000000000000e+06,2.029312000000000000e+06,2.022931899999999907e+06,1.927310500000000000e+06,1.862326000000000000e+06,1.697899800000000047e+06,2.136192000000000000e+06,2.202640500000000000e+06,2.347965000000000000e+06,2.133798299999999814e+06,2.066240000000000000e+06,1.987776000000000000e+06,2.367066500000000000e+06,2.031392000000000000e+06,2.019680000000000000e+06,1.973229600000000093e+06,2.577335500000000000e+06,2.630896500000000000e+06,1.895328000000000000e+06,1.770524899999999907e+06,2.118528000000000000e+06,2.165312000000000000e+06,1.682618500000000000e+06,1.899616000000000000e+06,1.997152000000000000e+06,2.241344000000000000e+06,2.149155000000000000e+06,2.172077000000000000e+06,1.938808600000000093e+06,1.884576000000000000e+06,1.983936000000000000e+06,2.018912000000000000e+06,1.648160300000000047e+06,2.116800000000000000e+06,1.903680000000000000e+06,1.812586500000000000e+06,2.162880000000000000e+06,2.124736000000000000e+06,2.263879000000000000e+06,2.240919000000000000e+06,2.158848000000000000e+06,1.785806100000000093e+06,2.137664000000000000e+06,1.957948399999999907e+06,2.118517000000000000e+06,3.338342000000000000e+06,2.187359000000000000e+06,2.022931899999999907e+06,1.980870300000000047e+06,1.908170800000000047e+06,2.302464000000000000e+06,2.405345299999999814e+06,2.227264000000000000e+06,1.880960000000000000e+06,1.782023000000000000e+06,2.002912000000000000e+06,2.619512000000000000e+06,2.458906000000000000e+06,2.335296000000000000e+06,2.478007500000000000e+06,2.087953600000000093e+06,2.206208000000000000e+06,2.141514500000000000e+06,2.546773000000000000e+06,2.345472000000000000e+06,2.264448000000000000e+06,1.975328000000000000e+06,2.363246299999999814e+06,1.816444000000000000e+06,2.239168000000000000e+06,1.915886800000000047e+06,2.250560000000000000e+06,2.018592000000000000e+06,2.084096100000000093e+06,2.573591799999999814e+06,2.049675000000000000e+06,2.531492000000000000e+06,2.367066500000000000e+06,1.992096000000000000e+06,2.530176000000000000e+06,2.188160000000000000e+06,1.866146300000000047e+06,2.172544000000000000e+06,2.148864000000000000e+06,1.868000000000000000e+06,2.259328000000000000e+06,2.550593500000000000e+06,2.007650600000000093e+06,2.485649000000000000e+06,2.302016000000000000e+06,2.087953600000000093e+06,2.038816000000000000e+06,2.019074399999999907e+06,1.854648100000000093e+06,2.087953600000000093e+06,2.007744000000000000e+06,1.875488000000000000e+06,2.033056000000000000e+06,1.898080000000000000e+06,2.161088000000000000e+06,2.299904000000000000e+06,2.386206500000000000e+06,1.991872000000000000e+06,1.961731500000000000e+06,2.092928000000000000e+06,2.043328000000000000e+06,2.284096000000000000e+06,2.026656000000000000e+06,1.977012800000000047e+06,2.221780299999999814e+06,2.049984000000000000e+06,2.122176000000000000e+06,2.274496000000000000e+06,2.176448000000000000e+06,2.267662000000000000e+06,2.279160299999999814e+06,2.248000000000000000e+06,2.275340000000000000e+06,2.455048500000000000e+06,2.325042299999999814e+06,2.233241000000000000e+06,2.531492000000000000e+06,2.018144000000000000e+06,1.973229600000000093e+06,2.043328000000000000e+06,2.910161299999999814e+06,2.336000000000000000e+06,2.845063000000000000e+06,1.988448000000000000e+06,2.034393800000000047e+06,2.058496000000000000e+06,1.953632000000000000e+06,2.474187299999999814e+06,2.235520000000000000e+06,2.153856000000000000e+06,2.523927799999999814e+06,2.302083000000000000e+06,2.217984000000000000e+06,2.072672399999999907e+06,3.403440000000000000e+06,2.028864000000000000e+06,1.915232000000000000e+06,2.175897299999999814e+06,2.324096000000000000e+06,2.248522299999999814e+06,2.118517000000000000e+06,2.008416000000000000e+06,1.988511899999999907e+06,2.087840000000000000e+06,2.359463299999999814e+06,2.581156000000000000e+06,2.137618799999999814e+06,2.478400000000000000e+06,2.227136000000000000e+06,1.961731500000000000e+06,2.127424000000000000e+06,2.573591799999999814e+06,2.129216000000000000e+06,2.248522299999999814e+06,1.992640000000000000e+06,1.782023000000000000e+06,1.827867800000000047e+06,2.265664000000000000e+06,1.938808600000000093e+06,2.108352000000000000e+06,2.087953600000000093e+06,2.185344000000000000e+06,1.956032000000000000e+06,2.137618799999999814e+06,2.302464000000000000e+06,2.265536000000000000e+06,2.490688000000000000e+06,4.948374500000000000e+06,2.662656000000000000e+06,2.650074500000000000e+06,2.474187299999999814e+06,2.294479799999999814e+06,2.198820000000000000e+06,2.246592000000000000e+06,2.092928000000000000e+06,2.451228000000000000e+06,2.339648000000000000e+06,2.108992000000000000e+06,2.137280000000000000e+06,1.829120000000000000e+06,2.030944000000000000e+06,1.917088000000000000e+06,2.898624000000000000e+06,2.267584000000000000e+06,1.973440000000000000e+06,2.231808000000000000e+06,2.020800000000000000e+06,1.995072000000000000e+06,2.222656000000000000e+06,2.103235799999999814e+06,2.241408000000000000e+06,1.923456000000000000e+06,2.152192000000000000e+06,2.401344000000000000e+06,2.060832000000000000e+06,2.049675000000000000e+06,2.081408000000000000e+06,2.351785500000000000e+06,2.305903500000000000e+06,1.963968000000000000e+06,2.787758500000000000e+06,2.382386000000000000e+06,2.037152000000000000e+06,2.133798299999999814e+06,2.424485000000000000e+06,2.031616000000000000e+06,2.434880000000000000e+06,2.335872000000000000e+06,2.244739299999999814e+06,2.879446000000000000e+06,2.295744000000000000e+06,2.638613500000000000e+06,2.259392000000000000e+06,2.355643000000000000e+06,2.141514500000000000e+06,1.931168000000000000e+06,2.114734000000000000e+06,2.313581299999999814e+06,2.359463299999999814e+06,1.812586500000000000e+06,2.261760000000000000e+06,2.455048500000000000e+06,2.195037000000000000e+06,2.309761000000000000e+06,2.280000000000000000e+06,2.233241000000000000e+06,2.451228000000000000e+06,2.695918000000000000e+06,2.142784000000000000e+06,2.386206500000000000e+06,2.264640000000000000e+06,2.868061500000000000e+06,2.619520000000000000e+06,2.159232000000000000e+06,2.860344500000000000e+06,2.134528000000000000e+06,2.409203799999999814e+06,2.129344000000000000e+06,1.927310500000000000e+06,2.520031000000000000e+06,1.969372100000000093e+06,2.225637799999999814e+06,2.086720000000000000e+06,2.363904000000000000e+06,1.900530000000000000e+06,2.103235799999999814e+06,2.120192000000000000e+06,2.478007500000000000e+06,2.898624000000000000e+06,1.900530000000000000e+06,2.074752000000000000e+06,1.938808600000000093e+06,2.255168000000000000e+06,2.106560000000000000e+06,1.912029300000000047e+06,2.569771500000000000e+06,2.363246299999999814e+06,2.162432000000000000e+06,1.950307800000000047e+06,5.239024000000000000e+06,2.192128000000000000e+06,2.351785500000000000e+06,2.233241000000000000e+06,2.291520000000000000e+06,1.877608300000000047e+06,2.485649000000000000e+06,1.923527399999999907e+06,2.325042299999999814e+06,2.011968000000000000e+06,2.363246299999999814e+06,2.455048500000000000e+06,2.056608000000000000e+06,2.355643000000000000e+06,2.455048500000000000e+06,2.386206500000000000e+06,2.328862500000000000e+06,2.057315800000000047e+06,1.873825100000000093e+06,2.328862500000000000e+06,2.122337500000000000e+06,2.596437299999999814e+06,1.929312000000000000e+06,1.973229600000000093e+06,2.061024000000000000e+06,2.279160299999999814e+06,1.866146300000000047e+06,1.885248800000000047e+06,2.284992000000000000e+06,2.019074399999999907e+06,2.367066500000000000e+06,2.034048000000000000e+06,1.862326000000000000e+06,2.033952000000000000e+06,2.290621299999999814e+06,1.831725300000000047e+06,2.031520000000000000e+06,2.062816000000000000e+06,2.003680000000000000e+06,2.126784000000000000e+06,1.904387600000000093e+06,2.271482500000000000e+06,1.866146300000000047e+06,2.023456000000000000e+06,1.942720000000000000e+06,1.719168000000000000e+06,1.835456000000000000e+06,2.180352000000000000e+06,1.749920000000000000e+06,2.523927799999999814e+06,1.931072000000000000e+06,2.527748000000000000e+06,1.782023000000000000e+06,1.793568000000000000e+06,1.904992000000000000e+06,1.808864000000000000e+06,2.094272000000000000e+06,1.808320000000000000e+06,1.975872000000000000e+06,2.569771500000000000e+06,2.199168000000000000e+06,1.668064000000000000e+06,2.336504000000000000e+06,1.970816000000000000e+06,1.944704000000000000e+06,2.091488000000000000e+06,2.012160000000000000e+06,1.904224000000000000e+06,2.020224000000000000e+06,2.072896000000000000e+06,1.850048000000000000e+06,1.817504000000000000e+06,2.134208000000000000e+06,1.760384000000000000e+06,2.294479799999999814e+06,1.929408000000000000e+06,1.938112000000000000e+06,1.858048000000000000e+06,2.031936000000000000e+06,1.986464000000000000e+06,1.892608000000000000e+06,1.944608000000000000e+06,1.933376000000000000e+06,1.941408000000000000e+06,2.271482500000000000e+06,1.857056000000000000e+06,1.996288000000000000e+06,1.758752000000000000e+06,1.895552000000000000e+06,1.852224000000000000e+06,1.876576000000000000e+06,1.811296000000000000e+06,1.869760000000000000e+06,1.994176000000000000e+06,1.732480000000000000e+06,2.638613500000000000e+06,1.956704000000000000e+06,2.126656000000000000e+06,2.340992000000000000e+06,1.792704000000000000e+06,1.894912000000000000e+06,1.757984000000000000e+06,1.916864000000000000e+06,2.238080000000000000e+06,1.949664000000000000e+06,1.826816000000000000e+06,2.078208000000000000e+06,2.091264000000000000e+06,2.005440000000000000e+06,2.036384000000000000e+06,1.999040000000000000e+06,1.974432000000000000e+06,1.978304000000000000e+06,2.048320000000000000e+06,2.030944000000000000e+06,1.854752000000000000e+06,2.057056000000000000e+06,1.958784000000000000e+06,5.349813000000000000e+06,1.812800000000000000e+06,1.705503100000000093e+06,2.021024000000000000e+06,1.684704000000000000e+06,1.854648100000000093e+06,2.378603000000000000e+06,2.279160299999999814e+06,4.986654000000000000e+06,1.904032000000000000e+06,1.667299000000000000e+06,2.024864000000000000e+06,1.972128000000000000e+06,2.051840000000000000e+06,1.890080000000000000e+06,1.713181000000000000e+06,1.771296000000000000e+06,1.925984000000000000e+06,2.011520000000000000e+06,2.508570000000000000e+06,1.958912000000000000e+06,2.313581299999999814e+06,2.076544000000000000e+06,1.819040000000000000e+06,1.948768000000000000e+06,1.936544000000000000e+06,1.847044800000000047e+06,1.932256000000000000e+06,2.086304000000000000e+06,2.265536000000000000e+06,2.046656000000000000e+06,1.915008000000000000e+06,2.359424000000000000e+06,2.174208000000000000e+06,2.045892000000000000e+06,1.994400000000000000e+06,2.372672000000000000e+06,2.733376000000000000e+06,2.196736000000000000e+06,2.148288000000000000e+06,1.885248800000000047e+06,2.098048000000000000e+06,2.231808000000000000e+06,2.023456000000000000e+06,2.198820000000000000e+06,2.116864000000000000e+06,2.171136000000000000e+06,2.034393800000000047e+06,1.946784000000000000e+06,2.131648000000000000e+06,2.206498000000000000e+06,1.927310500000000000e+06,2.015291300000000047e+06,2.057824000000000000e+06,2.146880000000000000e+06,2.287936000000000000e+06,2.027520000000000000e+06,1.881504000000000000e+06,2.162432000000000000e+06,1.931168000000000000e+06,2.049536000000000000e+06,2.089504000000000000e+06,1.949312000000000000e+06,2.523927799999999814e+06,2.008640000000000000e+06,2.167232000000000000e+06,2.248000000000000000e+06,2.137408000000000000e+06,2.615615299999999814e+06,2.699738500000000000e+06,1.943040000000000000e+06,2.413024000000000000e+06,2.347965000000000000e+06,2.122560000000000000e+06,2.006656000000000000e+06,2.208768000000000000e+06,2.128960000000000000e+06,2.127872000000000000e+06,1.770524899999999907e+06,2.562054500000000000e+06,2.042336000000000000e+06,2.055392000000000000e+06,2.026528000000000000e+06,2.183538799999999814e+06,2.252342799999999814e+06,2.122337500000000000e+06,2.076455500000000000e+06,2.070112000000000000e+06,2.183538799999999814e+06,2.184000000000000000e+06,1.873376000000000000e+06,2.521472000000000000e+06,2.447445000000000000e+06,1.900512000000000000e+06,2.046112000000000000e+06,2.175897299999999814e+06,2.271482500000000000e+06,2.413024000000000000e+06,2.018368000000000000e+06,1.873825100000000093e+06,1.629020500000000000e+06,2.015291300000000047e+06,1.739961399999999907e+06,1.801162800000000047e+06,2.179755799999999814e+06,2.074656000000000000e+06,1.988511899999999907e+06,2.676893000000000000e+06,1.835583800000000047e+06,2.087953600000000093e+06,2.321222000000000000e+06,1.838432000000000000e+06,2.294656000000000000e+06,2.296448000000000000e+06,2.221780299999999814e+06,2.030610800000000047e+06,1.923527399999999907e+06,2.091168000000000000e+06,1.881465800000000047e+06,2.186496000000000000e+06,2.148416000000000000e+06,2.290621299999999814e+06,2.478007500000000000e+06,2.344182000000000000e+06,2.208960000000000000e+06,1.974656000000000000e+06,2.011471000000000000e+06,1.832608000000000000e+06,2.007650600000000093e+06,1.898752000000000000e+06,2.108480000000000000e+06,1.989888000000000000e+06,2.347965000000000000e+06,1.725376000000000000e+06,1.992369399999999907e+06,2.348992000000000000e+06,2.516134299999999814e+06,1.759101100000000093e+06,2.341120000000000000e+06,2.210318299999999814e+06,2.604154299999999814e+06,2.033152000000000000e+06,2.171904000000000000e+06,2.154304000000000000e+06,2.024448000000000000e+06,2.275340000000000000e+06,2.321222000000000000e+06,2.231936000000000000e+06,1.789663600000000093e+06,1.891616000000000000e+06,2.145334799999999814e+06,2.672996299999999814e+06,2.489792000000000000e+06,2.837499000000000000e+06,2.102336000000000000e+06,2.034393800000000047e+06,1.904387600000000093e+06,1.820227100000000093e+06,2.285120000000000000e+06,3.235193500000000000e+06,2.290621299999999814e+06,2.022931899999999907e+06,1.977012800000000047e+06,2.207552000000000000e+06,2.092384000000000000e+06,2.319744000000000000e+06,2.152960000000000000e+06,2.335616000000000000e+06,2.149155000000000000e+06,2.194048000000000000e+06,1.946144000000000000e+06,2.535312299999999814e+06,2.303616000000000000e+06,2.309761000000000000e+06,2.206848000000000000e+06,1.951520000000000000e+06,2.011471000000000000e+06,2.344182000000000000e+06,1.767360000000000000e+06,1.856384000000000000e+06,1.896992000000000000e+06,1.805376000000000000e+06,1.981600000000000000e+06,1.838848000000000000e+06,1.935008000000000000e+06,1.952064000000000000e+06,1.927872000000000000e+06,2.128064000000000000e+06,1.780800000000000000e+06,1.811936000000000000e+06,1.786464000000000000e+06,2.085280000000000000e+06,1.918208000000000000e+06,2.263879000000000000e+06,1.890304000000000000e+06,1.846528000000000000e+06,1.919669899999999907e+06,1.897536000000000000e+06,2.015040000000000000e+06,2.078880000000000000e+06,1.896747000000000000e+06,1.988511899999999907e+06,2.064352000000000000e+06,2.220032000000000000e+06,1.935904000000000000e+06,2.343232000000000000e+06,2.531492000000000000e+06,1.724680100000000093e+06,1.847744000000000000e+06,1.950307800000000047e+06,2.066688000000000000e+06,1.991968000000000000e+06,1.904352000000000000e+06,1.850592000000000000e+06,1.943040000000000000e+06,2.158656000000000000e+06,2.178112000000000000e+06,1.990752000000000000e+06,1.916992000000000000e+06,2.248522299999999814e+06,1.802432000000000000e+06,2.210624000000000000e+06,1.826816000000000000e+06,1.777632000000000000e+06,2.175897299999999814e+06,2.250816000000000000e+06,2.281664000000000000e+06,1.820480000000000000e+06,1.831725300000000047e+06,1.903456000000000000e+06,2.022784000000000000e+06,2.149155000000000000e+06,2.175808000000000000e+06,2.197504000000000000e+06,2.135744000000000000e+06,2.077984000000000000e+06,1.978624000000000000e+06,2.098048000000000000e+06,2.128000000000000000e+06,2.111872000000000000e+06,2.454400000000000000e+06,2.272960000000000000e+06,2.566208000000000000e+06,2.548288000000000000e+06,2.584000000000000000e+06,2.455488000000000000e+06,2.470528000000000000e+06,2.600448000000000000e+06,2.558310500000000000e+06,2.573591799999999814e+06,2.531328000000000000e+06,2.837499000000000000e+06,2.535616000000000000e+06,2.645248000000000000e+06,2.618752000000000000e+06,2.305472000000000000e+06,2.408960000000000000e+06,2.260058799999999814e+06,2.229458000000000000e+06,2.562688000000000000e+06,2.101888000000000000e+06,2.258944000000000000e+06,2.344384000000000000e+06,2.114734000000000000e+06,2.098368000000000000e+06,2.091736800000000047e+06,2.216768000000000000e+06,1.904448000000000000e+06,2.166848000000000000e+06,2.190912000000000000e+06,2.011616000000000000e+06,2.097792000000000000e+06,2.247808000000000000e+06,2.248522299999999814e+06,2.068814899999999907e+06,2.268800000000000000e+06,2.285824000000000000e+06,2.373696000000000000e+06,1.858505600000000093e+06,1.762884300000000047e+06,1.876352000000000000e+06,1.878880000000000000e+06,1.681536000000000000e+06,1.421984000000000000e+06,1.263712000000000000e+06,1.068000000000000000e+06,9.276160000000000000e+05,7.915200000000000000e+05,5.449600000000000000e+05,4.039360000000000000e+05,7.071085999999999767e+05,2.460480000000000000e+05,1.741280000000000000e+05,1.383120000000000000e+05,1.057840000000000000e+05,7.732600000000000000e+04,5.061400000000000000e+04,4.690100000000000000e+04,3.306000000000000000e+04,2.995200000000000000e+04,2.564200000000000000e+04,2.103200000000000000e+04,1.582200000000000000e+04,1.021200000000000000e+04,1.061300000000000000e+04,9.912000000000000000e+03,5.406000000000000000e+03,8.310000000000000000e+03,6.607000000000000000e+03,6.107000000000000000e+03,6.807000000000000000e+03,4.905000000000000000e+03,7.308000000000000000e+03,7.008000000000000000e+03,3.904000000000000000e+03,5.406000000000000000e+03,5.506000000000000000e+03,5.205000000000000000e+03,3.503000000000000000e+03,5.506000000000000000e+03,3.503000000000000000e+03,3.603000000000000000e+03,4.304000000000000000e+03,4.705000000000000000e+03,2.402000000000000000e+03,4.204000000000000000e+03,3.704000000000000000e+03,2.802000000000000000e+03,3.904000000000000000e+03,3.904000000000000000e+03,5.105000000000000000e+03,3.704000000000000000e+03,4.404000000000000000e+03,3.203000000000000000e+03,2.702000000000000000e+03,2.802000000000000000e+03,3.603000000000000000e+03,3.103000000000000000e+03,3.303000000000000000e+03,4.004000000000000000e+03,3.303000000000000000e+03,3.003000000000000000e+03,4.304000000000000000e+03,4.505000000000000000e+03,4.705000000000000000e+03,4.404000000000000000e+03,3.804000000000000000e+03,5.205000000000000000e+03,2.502000000000000000e+03,4.004000000000000000e+03,5.105000000000000000e+03,4.505000000000000000e+03,3.603000000000000000e+03,4.404000000000000000e+03,4.004000000000000000e+03,3.603000000000000000e+03,3.203000000000000000e+03,3.203000000000000000e+03,4.204000000000000000e+03,3.403000000000000000e+03,4.004000000000000000e+03,3.103000000000000000e+03,5.105000000000000000e+03,4.004000000000000000e+03,4.304000000000000000e+03,3.503000000000000000e+03,2.302000000000000000e+03,2.402000000000000000e+03,3.403000000000000000e+03,2.702000000000000000e+03,4.404000000000000000e+03,3.303000000000000000e+03,3.904000000000000000e+03,4.505000000000000000e+03,3.704000000000000000e+03,4.104000000000000000e+03,5.306000000000000000e+03,4.404000000000000000e+03,5.606000000000000000e+03,4.304000000000000000e+03,2.903000000000000000e+03,3.704000000000000000e+03,4.004000000000000000e+03,4.004000000000000000e+03,4.104000000000000000e+03,4.104000000000000000e+03,3.804000000000000000e+03,4.605000000000000000e+03,4.605000000000000000e+03,4.204000000000000000e+03,2.702000000000000000e+03,5.306000000000000000e+03,3.704000000000000000e+03,4.104000000000000000e+03,3.303000000000000000e+03,4.304000000000000000e+03,5.606000000000000000e+03,3.603000000000000000e+03,4.705000000000000000e+03,4.404000000000000000e+03,3.403000000000000000e+03,3.103000000000000000e+03,3.403000000000000000e+03,3.904000000000000000e+03,3.203000000000000000e+03,5.005000000000000000e+03,4.104000000000000000e+03,3.303000000000000000e+03,2.702000000000000000e+03,2.302000000000000000e+03,4.505000000000000000e+03,3.804000000000000000e+03,4.404000000000000000e+03,3.704000000000000000e+03,5.105000000000000000e+03,4.404000000000000000e+03,3.804000000000000000e+03,4.705000000000000000e+03,4.805000000000000000e+03,3.804000000000000000e+03,4.805000000000000000e+03,5.506000000000000000e+03,3.704000000000000000e+03,4.505000000000000000e+03,3.003000000000000000e+03,3.303000000000000000e+03,4.304000000000000000e+03,3.103000000000000000e+03,2.702000000000000000e+03,5.005000000000000000e+03,2.802000000000000000e+03,4.204000000000000000e+03,5.306000000000000000e+03,4.404000000000000000e+03,4.004000000000000000e+03,3.403000000000000000e+03,2.903000000000000000e+03,4.304000000000000000e+03,4.505000000000000000e+03,3.704000000000000000e+03,3.603000000000000000e+03,4.204000000000000000e+03,3.603000000000000000e+03,4.104000000000000000e+03,2.502000000000000000e+03,4.705000000000000000e+03,5.005000000000000000e+03,4.304000000000000000e+03,3.704000000000000000e+03,2.702000000000000000e+03,4.404000000000000000e+03,3.603000000000000000e+03,4.605000000000000000e+03,4.805000000000000000e+03,2.702000000000000000e+03,3.804000000000000000e+03,2.202000000000000000e+03,4.404000000000000000e+03,4.204000000000000000e+03,5.606000000000000000e+03,2.402000000000000000e+03,3.003000000000000000e+03,5.205000000000000000e+03,3.603000000000000000e+03,4.805000000000000000e+03,3.403000000000000000e+03,4.004000000000000000e+03,4.004000000000000000e+03,3.804000000000000000e+03,3.603000000000000000e+03,4.404000000000000000e+03,4.304000000000000000e+03,2.903000000000000000e+03,nan
4.795089999999999719e+01,7.408000000000000000e+03,1.161400000000000000e+04,1.381800000000000000e+04,3.195700000000000000e+04,5.854400000000000000e+04,9.461600000000000000e+04,1.469840000000000000e+05,2.395640000000000000e+05,2.978960000000000000e+05,4.090400000000000000e+05,4.920640000000000000e+05,6.143840000000000000e+05,7.430720000000000000e+05,9.274080000000000000e+05,1.315328000000000000e+06,1.300288000000000000e+06,1.785806100000000093e+06,1.616640000000000000e+06,1.804945899999999907e+06,2.390064000000000000e+06,2.317824000000000000e+06,2.546773000000000000e+06,2.519296000000000000e+06,2.302784000000000000e+06,2.550593500000000000e+06,2.367066500000000000e+06,2.879446000000000000e+06,2.409203799999999814e+06,2.543029299999999814e+06,2.803039799999999814e+06,2.466509299999999814e+06,1.849280000000000000e+06,1.869929399999999907e+06,1.503616000000000000e+06,1.533473500000000000e+06,1.772704000000000000e+06,1.515456000000000000e+06,1.417472000000000000e+06,1.495968000000000000e+06,1.304025500000000000e+06,1.904387600000000093e+06,1.481632000000000000e+06,1.428960000000000000e+06,1.511360000000000000e+06,1.559296000000000000e+06,1.545344000000000000e+06,1.462912000000000000e+06,1.690221899999999907e+06,1.571520000000000000e+06,1.869929399999999907e+06,1.436672000000000000e+06,1.749152000000000000e+06,1.753184000000000000e+06,1.542016000000000000e+06,1.458080000000000000e+06,1.473120000000000000e+06,1.896747000000000000e+06,1.747602000000000000e+06,1.362816000000000000e+06,1.562112000000000000e+06,1.340544000000000000e+06,1.467872000000000000e+06,1.339584000000000000e+06,1.404704000000000000e+06,1.343104000000000000e+06,1.526688000000000000e+06,1.375104000000000000e+06,1.335200000000000000e+06,1.506080000000000000e+06,1.340992000000000000e+06,1.356704000000000000e+06,1.881465800000000047e+06,1.305184000000000000e+06,1.505536000000000000e+06,1.516128000000000000e+06,1.507072000000000000e+06,1.506304000000000000e+06,1.558976000000000000e+06,1.703712000000000000e+06,1.762884300000000047e+06,1.770524899999999907e+06,1.579296000000000000e+06,1.495232100000000093e+06,1.470880000000000000e+06,1.546016000000000000e+06,1.406304000000000000e+06,1.345152000000000000e+06,1.465824000000000000e+06,1.558848000000000000e+06,1.847044800000000047e+06,1.588800000000000000e+06,1.546432000000000000e+06,1.616960000000000000e+06,1.313408000000000000e+06,1.415200000000000000e+06,1.599104000000000000e+06,1.677312000000000000e+06,1.582848000000000000e+06,1.428736000000000000e+06,1.766368000000000000e+06,1.980870300000000047e+06,1.427456000000000000e+06,1.418749500000000000e+06,1.430976000000000000e+06,2.634716799999999814e+06,1.543840000000000000e+06,2.145334799999999814e+06,1.722432000000000000e+06,1.701720000000000000e+06,1.459456000000000000e+06,1.541076899999999907e+06,2.019074399999999907e+06,1.548480000000000000e+06,1.762884300000000047e+06,2.052640000000000000e+06,1.608608000000000000e+06,1.744032000000000000e+06,1.923527399999999907e+06,1.596288000000000000e+06,2.007650600000000093e+06,1.689472000000000000e+06,2.202640500000000000e+06,2.137618799999999814e+06,1.602240000000000000e+06,1.418749500000000000e+06,1.804945899999999907e+06,1.722560000000000000e+06,1.635936000000000000e+06,1.661216000000000000e+06,1.409952000000000000e+06,1.831725300000000047e+06,1.575072000000000000e+06,1.996189800000000047e+06,1.424768000000000000e+06,1.797305300000000047e+06,1.594599500000000000e+06,1.988511899999999907e+06,1.759072000000000000e+06,2.068814899999999907e+06,1.866146300000000047e+06,1.638336000000000000e+06,2.309761000000000000e+06,2.374782799999999814e+06,1.562528000000000000e+06,1.560384000000000000e+06,1.862304000000000000e+06,1.816444000000000000e+06,1.665344000000000000e+06,2.386206500000000000e+06,1.577024000000000000e+06,1.518154000000000000e+06,1.507904000000000000e+06,2.267662000000000000e+06,1.759101100000000093e+06,1.047797099999999977e+06,1.435712000000000000e+06,1.381120000000000000e+06,1.667299000000000000e+06,1.519680000000000000e+06,1.973229600000000093e+06,1.686438800000000047e+06,1.816444000000000000e+06,1.465696000000000000e+06,1.831725300000000047e+06,1.511264000000000000e+06,1.606098600000000093e+06,1.444000000000000000e+06,1.455072000000000000e+06,1.617596800000000047e+06,1.728463300000000047e+06,1.586528000000000000e+06,1.465376000000000000e+06,1.798944000000000000e+06,1.364736000000000000e+06,1.649056000000000000e+06,1.538336000000000000e+06,1.927310500000000000e+06,1.527328000000000000e+06,1.915886800000000047e+06,1.537696000000000000e+06,1.350816000000000000e+06,1.352416000000000000e+06,1.504480000000000000e+06,1.766496000000000000e+06,1.635392000000000000e+06,1.470880000000000000e+06,1.428096000000000000e+06,1.380508100000000093e+06,2.099377299999999814e+06,1.490464000000000000e+06,1.288668800000000047e+06,1.487516100000000093e+06,1.403430000000000000e+06,1.481728000000000000e+06,1.599840000000000000e+06,1.841056000000000000e+06,1.808803399999999907e+06,1.754592000000000000e+06,1.273387500000000000e+06,1.799136000000000000e+06,1.573888000000000000e+06,1.640832000000000000e+06,1.749792000000000000e+06,2.217959799999999814e+06,1.810528000000000000e+06,1.897440000000000000e+06,1.824960000000000000e+06,1.671082100000000093e+06,1.629216000000000000e+06,1.748064000000000000e+06,1.860992000000000000e+06,1.888544000000000000e+06,1.850688000000000000e+06,2.321222000000000000e+06,1.361368399999999907e+06,2.126195000000000000e+06,1.904352000000000000e+06,1.873280000000000000e+06,1.916640000000000000e+06,1.319306800000000047e+06,1.680448000000000000e+06,1.879200000000000000e+06,1.726688000000000000e+06,1.575520000000000000e+06,1.565344000000000000e+06,2.026753300000000047e+06,1.675872000000000000e+06,1.756224000000000000e+06,1.609956100000000093e+06,1.709920000000000000e+06,1.434030800000000047e+06,1.632256000000000000e+06,1.594599500000000000e+06,1.667299000000000000e+06,1.288668800000000047e+06,1.690221899999999907e+06,1.533473500000000000e+06,1.969372100000000093e+06,1.487516100000000093e+06,1.611968000000000000e+06,1.564384000000000000e+06,1.518154000000000000e+06,2.187359000000000000e+06,1.627488000000000000e+06,1.674939600000000093e+06,1.828896000000000000e+06,1.739328000000000000e+06,1.556358100000000093e+06,1.842912000000000000e+06,1.578848000000000000e+06,2.110913799999999814e+06,1.792384000000000000e+06,1.785152000000000000e+06,1.683936000000000000e+06,1.905984000000000000e+06,1.556358100000000093e+06,1.391931899999999907e+06,1.598016000000000000e+06,1.551200000000000000e+06,1.513312000000000000e+06,1.805056000000000000e+06,1.743744500000000000e+06,1.984653399999999907e+06,1.778400000000000000e+06,1.437813800000000047e+06,1.709504000000000000e+06,1.719168000000000000e+06,1.776640000000000000e+06,1.523456000000000000e+06,1.689024000000000000e+06,1.845984000000000000e+06,1.523872000000000000e+06,1.549792000000000000e+06,1.698080000000000000e+06,2.271482500000000000e+06,1.977012800000000047e+06,1.656864000000000000e+06,1.559072000000000000e+06,1.533473500000000000e+06,1.908170800000000047e+06,1.495232100000000093e+06,1.353727800000000047e+06,1.777728000000000000e+06,2.313581299999999814e+06,1.713632000000000000e+06,2.058368000000000000e+06,1.506655899999999907e+06,1.773376000000000000e+06,1.709504000000000000e+06,1.643840000000000000e+06,2.321222000000000000e+06,1.965589000000000000e+06,2.114734000000000000e+06,1.836576000000000000e+06,2.228480000000000000e+06,1.484224000000000000e+06,2.214101299999999814e+06,2.500930500000000000e+06,1.967072000000000000e+06,2.156758500000000000e+06,1.858505600000000093e+06,1.734208000000000000e+06,1.686976000000000000e+06,1.897440000000000000e+06,2.064928000000000000e+06,2.091736800000000047e+06,1.702304000000000000e+06,1.588064000000000000e+06,1.946449300000000047e+06,1.700768000000000000e+06,1.472234899999999907e+06,1.525794600000000093e+06,1.815872000000000000e+06,1.889312000000000000e+06,1.776640000000000000e+06,2.001920000000000000e+06,1.919669899999999907e+06,1.726144000000000000e+06,2.067136000000000000e+06,1.700768000000000000e+06,1.689696000000000000e+06,2.042034500000000000e+06,1.652000000000000000e+06,1.746528000000000000e+06,2.168219299999999814e+06,1.931616000000000000e+06,2.015291300000000047e+06,1.904387600000000093e+06,1.763424000000000000e+06,1.700128000000000000e+06,2.126195000000000000e+06,1.719936000000000000e+06,1.874272000000000000e+06,1.713181000000000000e+06,2.103235799999999814e+06,1.659658399999999907e+06,1.808320000000000000e+06,1.752320000000000000e+06,1.714496000000000000e+06,2.026753300000000047e+06,1.892889500000000000e+06,2.198820000000000000e+06,1.751385000000000000e+06,2.405345299999999814e+06,1.620960000000000000e+06,2.075552000000000000e+06,1.791616000000000000e+06,2.101888000000000000e+06,2.068576000000000000e+06,1.802752000000000000e+06,1.908170800000000047e+06,2.233241000000000000e+06,1.935456000000000000e+06,1.954090899999999907e+06,2.014720000000000000e+06,2.340361799999999814e+06,2.275340000000000000e+06,2.470367000000000000e+06,2.386206500000000000e+06,2.064032000000000000e+06,1.980870300000000047e+06,1.713181000000000000e+06,2.099377299999999814e+06,2.164436299999999814e+06,3.216092000000000000e+06,1.790624000000000000e+06,1.755584000000000000e+06,1.829664000000000000e+06,1.588256000000000000e+06,1.728463300000000047e+06,1.965589000000000000e+06,1.563296000000000000e+06,2.260058799999999814e+06,1.789856000000000000e+06,2.003793100000000093e+06,1.694079399999999907e+06,1.672736000000000000e+06,3.682628500000000000e+06,1.789663600000000093e+06,1.655264000000000000e+06,1.484000000000000000e+06,1.685440000000000000e+06,1.900530000000000000e+06,2.233241000000000000e+06,1.334588000000000000e+06,2.137618799999999814e+06,1.491374600000000093e+06,2.244739299999999814e+06,1.487232000000000000e+06,1.378880000000000000e+06,1.544934399999999907e+06,1.570848000000000000e+06,1.721344000000000000e+06,1.957248000000000000e+06,1.338446500000000000e+06,2.084096100000000093e+06,1.874048000000000000e+06,1.311666100000000093e+06,1.923527399999999907e+06,2.000010000000000000e+06,1.600928000000000000e+06,1.208365899999999907e+06,1.543296000000000000e+06,1.498112000000000000e+06,1.607200000000000000e+06,1.556358100000000093e+06,1.379936000000000000e+06,1.520640000000000000e+06,1.369009000000000000e+06,1.869929399999999907e+06,2.179755799999999814e+06,1.554848000000000000e+06,2.000010000000000000e+06,1.342229600000000093e+06,1.583175800000000047e+06,1.759712000000000000e+06,1.468451800000000047e+06,2.011471000000000000e+06,1.562304000000000000e+06,1.717001300000000047e+06,1.625856000000000000e+06,1.854976000000000000e+06,1.554432000000000000e+06,1.667200000000000000e+06,1.514048000000000000e+06,1.570624000000000000e+06,2.684457299999999814e+06,1.638208000000000000e+06,1.741952000000000000e+06,1.984653399999999907e+06,1.544934399999999907e+06,1.795104000000000000e+06,1.824288000000000000e+06,1.856736000000000000e+06,1.881465800000000047e+06,2.122337500000000000e+06,1.659040000000000000e+06,1.437813800000000047e+06,2.191216799999999814e+06,1.448192000000000000e+06,1.771296000000000000e+06,1.698944000000000000e+06,1.671424000000000000e+06,1.804945899999999907e+06,1.499015300000000047e+06,1.942591800000000047e+06,2.279160299999999814e+06,1.751385000000000000e+06,1.724512000000000000e+06,1.604064000000000000e+06,1.623680000000000000e+06,2.351785500000000000e+06,1.668512000000000000e+06,1.535104000000000000e+06,1.656768000000000000e+06,2.290621299999999814e+06,1.567894500000000000e+06,1.595840000000000000e+06,1.173944899999999907e+06,1.522464000000000000e+06,2.011471000000000000e+06,1.561984000000000000e+06,1.816444000000000000e+06,1.910400000000000000e+06,1.667200000000000000e+06,1.824084600000000093e+06,1.430173300000000047e+06,1.433344000000000000e+06,1.584384000000000000e+06,2.152938000000000000e+06,1.957948399999999907e+06,1.517312000000000000e+06,1.941056000000000000e+06,1.652017800000000047e+06,1.626272000000000000e+06,2.103235799999999814e+06,1.947904000000000000e+06,1.655456000000000000e+06,1.797305300000000047e+06,1.740096000000000000e+06,1.873825100000000093e+06,1.996189800000000047e+06,1.965589000000000000e+06,1.687936000000000000e+06,2.068814899999999907e+06,2.099377299999999814e+06,1.719296000000000000e+06,2.206498000000000000e+06,2.107056299999999814e+06,1.800896000000000000e+06,2.313581299999999814e+06,1.602112000000000000e+06,1.460811100000000093e+06,2.049675000000000000e+06,1.602464000000000000e+06,1.792384000000000000e+06,1.801162800000000047e+06,1.537293800000000047e+06,2.053408000000000000e+06,1.511488000000000000e+06,1.941952000000000000e+06,1.675872000000000000e+06,1.747602000000000000e+06,1.567894500000000000e+06,1.889856000000000000e+06,1.903680000000000000e+06,1.720822500000000000e+06,1.866272000000000000e+06,1.827360000000000000e+06,2.003793100000000093e+06,1.849376000000000000e+06,1.710368000000000000e+06,1.972032000000000000e+06,4.359511500000000000e+06,1.803840000000000000e+06,2.879446000000000000e+06,1.807008000000000000e+06,1.850592000000000000e+06,1.609600000000000000e+06,2.355643000000000000e+06,2.500930500000000000e+06,2.068814899999999907e+06,1.633536000000000000e+06,1.950307800000000047e+06,1.722656000000000000e+06,1.426390100000000093e+06,1.954090899999999907e+06,2.137618799999999814e+06,1.642432000000000000e+06,1.725504000000000000e+06,1.755904000000000000e+06,2.023872000000000000e+06,1.896747000000000000e+06,1.969372100000000093e+06,2.152938000000000000e+06,2.370925299999999814e+06,1.284885800000000047e+06,1.969372100000000093e+06,2.110913799999999814e+06,2.126195000000000000e+06,1.938808600000000093e+06,2.822141299999999814e+06,1.410272000000000000e+06,2.072672399999999907e+06,2.252342799999999814e+06,1.858505600000000093e+06,1.677312000000000000e+06,2.317364299999999814e+06,1.869929399999999907e+06,1.634528000000000000e+06,1.747602000000000000e+06,1.883264000000000000e+06,2.130015299999999814e+06,2.156288000000000000e+06,1.896747000000000000e+06,1.946464000000000000e+06,1.997504000000000000e+06,2.198820000000000000e+06,1.980064000000000000e+06,1.644377100000000093e+06,2.313581299999999814e+06,1.674939600000000093e+06,1.977012800000000047e+06,1.721792000000000000e+06,1.720822500000000000e+06,1.719072000000000000e+06,1.552575000000000000e+06,1.931168000000000000e+06,1.659712000000000000e+06,1.879968000000000000e+06,1.862326000000000000e+06,1.661760000000000000e+06,1.827867800000000047e+06,1.499015300000000047e+06,2.233241000000000000e+06,1.861664000000000000e+06,1.510513399999999907e+06,2.026753300000000047e+06,1.552575000000000000e+06,1.678592000000000000e+06,2.133798299999999814e+06,1.865376000000000000e+06,2.256201299999999814e+06,3.927357799999999814e+06,2.252342799999999814e+06,1.501440000000000000e+06,1.950307800000000047e+06,1.643968000000000000e+06,1.906880000000000000e+06,1.744352000000000000e+06,1.852896000000000000e+06,1.586958800000000047e+06,1.892889500000000000e+06,1.544064000000000000e+06,1.759101100000000093e+06,1.785152000000000000e+06,1.625237399999999907e+06,1.902816000000000000e+06,1.741504000000000000e+06,1.422532500000000000e+06,1.755242600000000093e+06,1.597792000000000000e+06,1.835680000000000000e+06,2.363246299999999814e+06,2.100544000000000000e+06,2.237061500000000000e+06,1.613739300000000047e+06,2.099377299999999814e+06,2.397667299999999814e+06,1.617280000000000000e+06,2.152938000000000000e+06,1.338446500000000000e+06,1.792480000000000000e+06,1.598336000000000000e+06,1.873825100000000093e+06,1.952960000000000000e+06,2.305903500000000000e+06,1.896747000000000000e+06,1.579318300000000047e+06,1.912029300000000047e+06,1.476092399999999907e+06,1.480896000000000000e+06,1.621312000000000000e+06,1.931168000000000000e+06,1.552575000000000000e+06,1.760256000000000000e+06,2.279160299999999814e+06,1.839366899999999907e+06,2.045892000000000000e+06,1.841152000000000000e+06,1.774382399999999907e+06,1.717001300000000047e+06,1.693920000000000000e+06,1.854648100000000093e+06,1.804384000000000000e+06,1.784384000000000000e+06,1.847044800000000047e+06,1.638112000000000000e+06,2.114734000000000000e+06,2.113344000000000000e+06,2.084096100000000093e+06,2.313581299999999814e+06,1.837536000000000000e+06,1.695360000000000000e+06,1.719392000000000000e+06,1.774382399999999907e+06,1.847392000000000000e+06,2.045892000000000000e+06,2.091736800000000047e+06,1.529653100000000093e+06,1.567894500000000000e+06,2.810604000000000000e+06,1.574112000000000000e+06,1.804608000000000000e+06,1.658816000000000000e+06,1.927744000000000000e+06,2.030610800000000047e+06,1.974784000000000000e+06,1.803296000000000000e+06,2.233241000000000000e+06,2.022931899999999907e+06,1.889106399999999907e+06,1.786464000000000000e+06,1.917856000000000000e+06,2.608051000000000000e+06,1.747602000000000000e+06,2.275340000000000000e+06,1.827040000000000000e+06,1.861536000000000000e+06,2.340361799999999814e+06,2.084096100000000093e+06,1.812480000000000000e+06,1.761376000000000000e+06,1.912029300000000047e+06,1.698080000000000000e+06,1.806464000000000000e+06,1.537293800000000047e+06,1.640518600000000093e+06,1.644928000000000000e+06,1.527552000000000000e+06,2.034393800000000047e+06,2.060160000000000000e+06,1.537920000000000000e+06,1.552575000000000000e+06,1.785806100000000093e+06,1.319306800000000047e+06,2.229458000000000000e+06,1.672736000000000000e+06,1.261963899999999907e+06,1.281028300000000047e+06,1.682848000000000000e+06,1.759520000000000000e+06,2.053532600000000093e+06,2.080313000000000000e+06,1.934951100000000093e+06,1.307808600000000093e+06,2.435908799999999814e+06,1.705472000000000000e+06,2.214101299999999814e+06,2.302083000000000000e+06,2.309761000000000000e+06,2.672996299999999814e+06,1.475072000000000000e+06,2.478007500000000000e+06,1.613728000000000000e+06,3.330777799999999814e+06,2.317364299999999814e+06,2.256201299999999814e+06,2.019074399999999907e+06,1.682618500000000000e+06,1.938808600000000093e+06,1.739961399999999907e+06,1.649824000000000000e+06,2.378603000000000000e+06,2.424485000000000000e+06,1.778165500000000000e+06,1.623776000000000000e+06,2.344182000000000000e+06,1.609956100000000093e+06,1.713312000000000000e+06,1.988511899999999907e+06,3.422465299999999814e+06,1.684800000000000000e+06,1.678722800000000047e+06,2.087953600000000093e+06,2.332683799999999814e+06,1.817632000000000000e+06,1.468451800000000047e+06,2.160616000000000000e+06,2.296768000000000000e+06,1.923527399999999907e+06,1.549984000000000000e+06,1.829568000000000000e+06,2.061173300000000047e+06,2.638613500000000000e+06,2.309761000000000000e+06,1.499015300000000047e+06,1.992369399999999907e+06,1.835584000000000000e+06,1.713181000000000000e+06,2.202944000000000000e+06,1.514296500000000000e+06,2.202640500000000000e+06,1.950307800000000047e+06,1.825056000000000000e+06,1.819392000000000000e+06,2.252342799999999814e+06,1.657632000000000000e+06,1.663441500000000000e+06,1.797305300000000047e+06,1.957152000000000000e+06,2.149155000000000000e+06,2.256201299999999814e+06,2.286763799999999814e+06,1.674939600000000093e+06,2.535312299999999814e+06,2.004000000000000000e+06,2.115904000000000000e+06,3.063050299999999814e+06,2.657715000000000000e+06,1.914688000000000000e+06,2.898624000000000000e+06,1.720822500000000000e+06,2.378603000000000000e+06,1.880864000000000000e+06,2.156758500000000000e+06,2.210318299999999814e+06,2.252342799999999814e+06,2.156758500000000000e+06,1.705888000000000000e+06,1.873825100000000093e+06,2.390064000000000000e+06,2.432088299999999814e+06,2.302083000000000000e+06,2.814424299999999814e+06,2.122337500000000000e+06,2.048320000000000000e+06,2.577335500000000000e+06,1.783840000000000000e+06,2.125312000000000000e+06,1.869929399999999907e+06,1.957948399999999907e+06,1.736512000000000000e+06,2.386206500000000000e+06,2.107056299999999814e+06,2.091736800000000047e+06,1.671082100000000093e+06,2.745582299999999814e+06,1.778165500000000000e+06,1.820160000000000000e+06,1.955040000000000000e+06,2.615615299999999814e+06,1.868672000000000000e+06,2.282943299999999814e+06,1.793024000000000000e+06,1.842464000000000000e+06,1.965589000000000000e+06,1.841920000000000000e+06,1.623264000000000000e+06,1.323089899999999907e+06,1.801162800000000047e+06,2.011471000000000000e+06,2.328862500000000000e+06,2.038251399999999907e+06,2.114734000000000000e+06,2.806860000000000000e+06,2.718916500000000000e+06,2.156758500000000000e+06,2.520031000000000000e+06,1.954090899999999907e+06,2.355643000000000000e+06,2.317364299999999814e+06,2.397667299999999814e+06,2.382386000000000000e+06,2.015291300000000047e+06,1.724680100000000093e+06,2.038688000000000000e+06,2.054304000000000000e+06,1.586958800000000047e+06,2.080313000000000000e+06,2.508570000000000000e+06,1.793446800000000047e+06,1.934951100000000093e+06,2.455048500000000000e+06,2.141514500000000000e+06,1.821344000000000000e+06,2.095594300000000047e+06,2.053532600000000093e+06,2.084096100000000093e+06,2.481790500000000000e+06,2.087953600000000093e+06,2.026753300000000047e+06,3.399619799999999814e+06,1.827867800000000047e+06,1.927310500000000000e+06,2.523927799999999814e+06,1.826496000000000000e+06,1.472234899999999907e+06,2.497110000000000000e+06,2.164436299999999814e+06,1.887104000000000000e+06,2.000010000000000000e+06,2.225637799999999814e+06,1.923808000000000000e+06,1.938808600000000093e+06,2.313581299999999814e+06,2.160616000000000000e+06,1.736608000000000000e+06,2.890907000000000000e+06,1.636661100000000093e+06,1.962656000000000000e+06,2.305903500000000000e+06,1.984653399999999907e+06,2.539209000000000000e+06,1.816444000000000000e+06,2.042034500000000000e+06,1.868224000000000000e+06,1.969372100000000093e+06,2.374782799999999814e+06,2.390064000000000000e+06,1.726272000000000000e+06,1.845120000000000000e+06,2.378603000000000000e+06,1.626944000000000000e+06,2.164436299999999814e+06,2.393884299999999814e+06,2.045892000000000000e+06,1.946449300000000047e+06,1.762464000000000000e+06,2.107056299999999814e+06,2.370925299999999814e+06,1.460811100000000093e+06,2.002464000000000000e+06,2.149155000000000000e+06,1.793446800000000047e+06,2.317364299999999814e+06,2.397667299999999814e+06,1.934951100000000093e+06,2.416807000000000000e+06,2.615615299999999814e+06,1.804945899999999907e+06,1.831725300000000047e+06,2.833602299999999814e+06,3.476026000000000000e+06,2.035584000000000000e+06,2.128448000000000000e+06,1.690221899999999907e+06,2.214101299999999814e+06,2.260058799999999814e+06,2.061173300000000047e+06,1.779808000000000000e+06,2.214101299999999814e+06,3.522022500000000000e+06,1.863072000000000000e+06,2.110913799999999814e+06,1.689024000000000000e+06,1.797305300000000047e+06,1.533473500000000000e+06,1.690221899999999907e+06,2.260058799999999814e+06,2.118517000000000000e+06,2.030610800000000047e+06,2.286763799999999814e+06,2.133798299999999814e+06,1.711456000000000000e+06,1.827867800000000047e+06,2.653894799999999814e+06,2.481790500000000000e+06,1.812586500000000000e+06,1.934951100000000093e+06,1.869760000000000000e+06,1.787456000000000000e+06,1.778165500000000000e+06,2.443586500000000000e+06,3.124175299999999814e+06,1.349870300000000047e+06,2.271482500000000000e+06,1.860992000000000000e+06,1.852000000000000000e+06,2.707455500000000000e+06,2.195037000000000000e+06,1.862848000000000000e+06,1.752640000000000000e+06,2.562054500000000000e+06,2.065031800000000047e+06,2.305903500000000000e+06,1.861536000000000000e+06,2.084096100000000093e+06,1.983040000000000000e+06,1.861536000000000000e+06,2.321222000000000000e+06,2.325042299999999814e+06,1.655800899999999907e+06,2.015712000000000000e+06,1.912029300000000047e+06,2.160616000000000000e+06,2.049675000000000000e+06,1.938808600000000093e+06,1.692192000000000000e+06,1.564032000000000000e+06,2.034393800000000047e+06,2.045892000000000000e+06,1.777856000000000000e+06,1.826944000000000000e+06,2.179755799999999814e+06,1.612096000000000000e+06,1.973229600000000093e+06,1.835583800000000047e+06,2.164436299999999814e+06,2.309761000000000000e+06,2.466509299999999814e+06,2.052736000000000000e+06,1.892032000000000000e+06,2.060256000000000000e+06,2.018016000000000000e+06,2.443586500000000000e+06,1.795200000000000000e+06,2.481790500000000000e+06,1.647424000000000000e+06,1.882720000000000000e+06,1.836128000000000000e+06,1.655800899999999907e+06,2.122337500000000000e+06,1.562432000000000000e+06,1.894912000000000000e+06,2.183538799999999814e+06,1.372792100000000093e+06,2.076455500000000000e+06,1.798176000000000000e+06,2.034393800000000047e+06,2.279160299999999814e+06,2.141514500000000000e+06,1.720704000000000000e+06,2.172077000000000000e+06,1.705503100000000093e+06,1.850865000000000000e+06,1.772928000000000000e+06,1.681312000000000000e+06,2.229458000000000000e+06,1.728463300000000047e+06,2.057315800000000047e+06,1.914464000000000000e+06,1.923527399999999907e+06,2.370925299999999814e+06,2.646177799999999814e+06,2.390208000000000000e+06,1.839366899999999907e+06,2.179755799999999814e+06,1.766741800000000047e+06,1.988511899999999907e+06,1.847968000000000000e+06,1.965589000000000000e+06,1.969152000000000000e+06,2.099377299999999814e+06,1.713181000000000000e+06,2.466509299999999814e+06,2.245568000000000000e+06,1.912029300000000047e+06,2.260058799999999814e+06,2.007650600000000093e+06,2.172077000000000000e+06,2.282943299999999814e+06,1.965589000000000000e+06,2.493327000000000000e+06,2.585052799999999814e+06,2.398720000000000000e+06,2.061173300000000047e+06,2.370925299999999814e+06,1.898080000000000000e+06,2.127744000000000000e+06,2.757196000000000000e+06,2.298432000000000000e+06,2.076455500000000000e+06,1.942591800000000047e+06,2.221780299999999814e+06,1.965589000000000000e+06,1.950307800000000047e+06,2.214101299999999814e+06,2.466509299999999814e+06,1.938808600000000093e+06,1.962528000000000000e+06,2.374782799999999814e+06,1.961731500000000000e+06,2.119296000000000000e+06,2.061173300000000047e+06,2.059616000000000000e+06,2.657715000000000000e+06,2.715019799999999814e+06,2.211648000000000000e+06,2.047104000000000000e+06,2.428305299999999814e+06,2.133798299999999814e+06,2.026976000000000000e+06,2.197376000000000000e+06,1.885248800000000047e+06,1.813248000000000000e+06,1.962432000000000000e+06,2.420627500000000000e+06,2.386206500000000000e+06,1.992640000000000000e+06,2.481790500000000000e+06,2.063040000000000000e+06,2.177792000000000000e+06,2.481790500000000000e+06,2.149155000000000000e+06,2.019808000000000000e+06,1.923527399999999907e+06,2.340361799999999814e+06,1.965589000000000000e+06,1.899520000000000000e+06,1.979616000000000000e+06,2.101376000000000000e+06,2.056608000000000000e+06,2.092064000000000000e+06,2.500930500000000000e+06,1.824084600000000093e+06,2.080313000000000000e+06,2.562054500000000000e+06,2.003793100000000093e+06,2.243520000000000000e+06,2.003793100000000093e+06,2.456512000000000000e+06,2.240192000000000000e+06,2.405345299999999814e+06,2.243520000000000000e+06,2.370925299999999814e+06,2.055392000000000000e+06,2.118517000000000000e+06,1.931168000000000000e+06,2.222592000000000000e+06,2.073120000000000000e+06,2.049675000000000000e+06,2.031936000000000000e+06,2.451228000000000000e+06,2.435908799999999814e+06,2.581156000000000000e+06,2.294479799999999814e+06,2.265472000000000000e+06,2.174208000000000000e+06,2.133798299999999814e+06,1.984653399999999907e+06,2.256201299999999814e+06,2.086176000000000000e+06,1.980870300000000047e+06,2.260058799999999814e+06,3.227476500000000000e+06,2.581156000000000000e+06,2.224896000000000000e+06,2.440768000000000000e+06,2.462726299999999814e+06,2.458906000000000000e+06,2.925442500000000000e+06,2.310784000000000000e+06,1.999488000000000000e+06,2.053504000000000000e+06,2.285696000000000000e+06,2.321222000000000000e+06,2.057315800000000047e+06,2.024224000000000000e+06,2.048320000000000000e+06,2.290621299999999814e+06,2.332683799999999814e+06,2.248522299999999814e+06,2.000010000000000000e+06,1.579318300000000047e+06,2.772477299999999814e+06,2.458906000000000000e+06,2.470367000000000000e+06,3.640452299999999814e+06,2.214101299999999814e+06,2.240919000000000000e+06,3.801058000000000000e+06,1.821472000000000000e+06,1.869929399999999907e+06,2.091736800000000047e+06,2.401487799999999814e+06,2.344182000000000000e+06,1.840736000000000000e+06,1.785806100000000093e+06,1.985920000000000000e+06,2.084640000000000000e+06,1.877608300000000047e+06,2.237061500000000000e+06,1.678722800000000047e+06,2.057376000000000000e+06,2.252342799999999814e+06,1.948320000000000000e+06,2.443586500000000000e+06,2.057376000000000000e+06,2.193600000000000000e+06,2.198820000000000000e+06,2.367066500000000000e+06,1.506655899999999907e+06,1.717001300000000047e+06,2.474187299999999814e+06,1.854624000000000000e+06,2.328862500000000000e+06,2.508570000000000000e+06,2.497110000000000000e+06,1.812586500000000000e+06,2.002688000000000000e+06,1.824084600000000093e+06,1.970592000000000000e+06,1.774382399999999907e+06,2.021568000000000000e+06,1.904387600000000093e+06,2.208768000000000000e+06,2.114734000000000000e+06,2.080313000000000000e+06,1.912029300000000047e+06,2.169344000000000000e+06,2.424485000000000000e+06,1.979616000000000000e+06,1.893472000000000000e+06,2.003793100000000093e+06,1.927310500000000000e+06,2.363246299999999814e+06,2.401487799999999814e+06,1.895680000000000000e+06,2.271482500000000000e+06,2.076455500000000000e+06,2.237061500000000000e+06,3.078331500000000000e+06,1.915886800000000047e+06,1.835583800000000047e+06,2.435908799999999814e+06,2.045892000000000000e+06,2.523927799999999814e+06,2.405345299999999814e+06,2.390064000000000000e+06,2.692174299999999814e+06,2.156672000000000000e+06,2.768657000000000000e+06,2.420627500000000000e+06,2.145536000000000000e+06,2.818321000000000000e+06,2.481790500000000000e+06,2.608051000000000000e+06,2.053532600000000093e+06,2.164436299999999814e+06,2.470367000000000000e+06,2.080313000000000000e+06,1.977012800000000047e+06,1.847296000000000000e+06,1.896747000000000000e+06,2.810604000000000000e+06,2.160616000000000000e+06,2.248522299999999814e+06,1.854648100000000093e+06,2.035264000000000000e+06,2.139776000000000000e+06,2.361792000000000000e+06,2.347965000000000000e+06,2.435908799999999814e+06,1.908170800000000047e+06,1.947360000000000000e+06,2.003793100000000093e+06,2.049675000000000000e+06,2.302083000000000000e+06,1.919669899999999907e+06,2.374782799999999814e+06,1.942591800000000047e+06,2.347965000000000000e+06,1.971680000000000000e+06,2.447445000000000000e+06,2.047104000000000000e+06,2.470367000000000000e+06,1.876128000000000000e+06,1.705503100000000093e+06,1.598457000000000000e+06,1.761024000000000000e+06,2.799219500000000000e+06,2.137618799999999814e+06,2.531492000000000000e+06,1.908170800000000047e+06,2.646177799999999814e+06,3.258039000000000000e+06,2.657715000000000000e+06,2.558310500000000000e+06,2.244739299999999814e+06,2.399168000000000000e+06,2.237061500000000000e+06,2.214208000000000000e+06,2.229458000000000000e+06,3.426362000000000000e+06,2.539209000000000000e+06,2.550593500000000000e+06,2.543029299999999814e+06,3.170171799999999814e+06,2.290621299999999814e+06,2.172077000000000000e+06,2.260058799999999814e+06,2.546773000000000000e+06,2.099377299999999814e+06,2.650074500000000000e+06,2.221780299999999814e+06,1.831725300000000047e+06,2.248522299999999814e+06,2.167872000000000000e+06,2.688354000000000000e+06,1.980870300000000047e+06,2.235648000000000000e+06,1.960768000000000000e+06,2.286592000000000000e+06,1.854648100000000093e+06,2.065031800000000047e+06,2.573591799999999814e+06,2.175872000000000000e+06,2.523927799999999814e+06,2.317364299999999814e+06,2.036704000000000000e+06,2.393884299999999814e+06,2.780041500000000000e+06,2.856600500000000000e+06,2.267662000000000000e+06,2.133798299999999814e+06,2.137618799999999814e+06,3.223732500000000000e+06,2.638613500000000000e+06,2.527748000000000000e+06,2.133798299999999814e+06,2.126195000000000000e+06,1.954090899999999907e+06,2.260058799999999814e+06,2.405345299999999814e+06,2.276736000000000000e+06,2.481790500000000000e+06,2.156758500000000000e+06,2.508570000000000000e+06,2.038251399999999907e+06,2.390064000000000000e+06,5.070624500000000000e+06,2.252342799999999814e+06,2.814424299999999814e+06,2.104128000000000000e+06,2.256201299999999814e+06,2.294528000000000000e+06,2.921622299999999814e+06,2.076455500000000000e+06,2.493327000000000000e+06,2.284672000000000000e+06,2.095594300000000047e+06,1.751385000000000000e+06,2.355643000000000000e+06,2.581156000000000000e+06,2.474187299999999814e+06,2.588873000000000000e+06,2.741762000000000000e+06,2.715019799999999814e+06,2.149155000000000000e+06,2.256201299999999814e+06,2.650074500000000000e+06,1.961731500000000000e+06,2.672996299999999814e+06,2.558310500000000000e+06,2.531492000000000000e+06,2.600334000000000000e+06,2.198820000000000000e+06,2.466509299999999814e+06,2.085408000000000000e+06,3.384338500000000000e+06,2.243776000000000000e+06,2.084096100000000093e+06,2.124416000000000000e+06,2.358720000000000000e+06,2.089056000000000000e+06,2.401487799999999814e+06,2.061173300000000047e+06,2.294479799999999814e+06,3.552585000000000000e+06,2.868061500000000000e+06,2.339200000000000000e+06,2.344182000000000000e+06,2.642433799999999814e+06,2.068224000000000000e+06,2.256256000000000000e+06,2.303360000000000000e+06,2.198848000000000000e+06,2.336504000000000000e+06,2.030610800000000047e+06,2.799219500000000000e+06,2.638613500000000000e+06,2.550593500000000000e+06,2.175897299999999814e+06,2.845063000000000000e+06,3.043872299999999814e+06,2.795322799999999814e+06,2.271482500000000000e+06,2.573591799999999814e+06,2.370925299999999814e+06,2.184704000000000000e+06,2.195037000000000000e+06,2.172077000000000000e+06,2.466509299999999814e+06,3.586891500000000000e+06,2.952184799999999814e+06,2.076455500000000000e+06,1.992369399999999907e+06,2.688354000000000000e+06,2.392128000000000000e+06,1.923527399999999907e+06,2.351785500000000000e+06,2.359463299999999814e+06,2.351785500000000000e+06,2.282943299999999814e+06,2.183538799999999814e+06,1.950307800000000047e+06,2.130304000000000000e+06,2.443456000000000000e+06,2.298300000000000000e+06,2.347965000000000000e+06,2.160616000000000000e+06,2.382386000000000000e+06,2.291968000000000000e+06,2.047968000000000000e+06,2.780041500000000000e+06,2.321222000000000000e+06,2.341120000000000000e+06,2.516134299999999814e+06,2.206498000000000000e+06,2.497110000000000000e+06,2.883342799999999814e+06,2.237760000000000000e+06,2.291392000000000000e+06,2.347965000000000000e+06,2.164436299999999814e+06,2.256201299999999814e+06,2.342336000000000000e+06,2.413024000000000000e+06,2.387968000000000000e+06,2.718916500000000000e+06,2.256192000000000000e+06,2.107056299999999814e+06,2.481790500000000000e+06,2.133760000000000000e+06,2.344182000000000000e+06,2.481790500000000000e+06,2.030400000000000000e+06,2.310976000000000000e+06,2.137618799999999814e+06,2.133798299999999814e+06,2.703635299999999814e+06,2.630896500000000000e+06,2.141514500000000000e+06,2.267662000000000000e+06,2.179755799999999814e+06,2.087953600000000093e+06,2.363246299999999814e+06,2.401536000000000000e+06,2.155072000000000000e+06,2.565874799999999814e+06,2.711199500000000000e+06,2.336504000000000000e+06,2.367168000000000000e+06,2.726480500000000000e+06,2.065031800000000047e+06,2.565874799999999814e+06,2.592617000000000000e+06,2.611871299999999814e+06,2.099377299999999814e+06,2.179755799999999814e+06,2.470367000000000000e+06,2.206498000000000000e+06,2.076455500000000000e+06,2.944467799999999814e+06,2.517056000000000000e+06,2.451228000000000000e+06,2.061173300000000047e+06,2.672996299999999814e+06,2.592617000000000000e+06,1.877608300000000047e+06,1.996189800000000047e+06,2.535312299999999814e+06,2.267662000000000000e+06,2.360640000000000000e+06,2.592617000000000000e+06,2.191216799999999814e+06,2.611871299999999814e+06,2.420627500000000000e+06,2.527748000000000000e+06,2.217088000000000000e+06,2.619512000000000000e+06,2.096832000000000000e+06,2.000010000000000000e+06,2.485649000000000000e+06,2.141514500000000000e+06,2.068814899999999907e+06,2.015291300000000047e+06,2.042034500000000000e+06,2.183538799999999814e+06,2.309761000000000000e+06,2.390064000000000000e+06,2.103235799999999814e+06,2.581156000000000000e+06,2.875625500000000000e+06,2.374782799999999814e+06,2.401487799999999814e+06,2.493327000000000000e+06,1.980870300000000047e+06,2.608051000000000000e+06,1.992369399999999907e+06,2.243328000000000000e+06,2.103235799999999814e+06,1.804945899999999907e+06,2.257408000000000000e+06,3.491307299999999814e+06,2.382080000000000000e+06,1.973229600000000093e+06,2.397667299999999814e+06,2.608051000000000000e+06,1.916448000000000000e+06,2.087953600000000093e+06,2.573591799999999814e+06,2.190272000000000000e+06,2.212672000000000000e+06,1.996189800000000047e+06,2.094048000000000000e+06,2.401487799999999814e+06,2.103235799999999814e+06,2.531492000000000000e+06,2.500930500000000000e+06,2.263879000000000000e+06,2.531492000000000000e+06,2.256201299999999814e+06,2.063136000000000000e+06,2.351785500000000000e+06,2.630896500000000000e+06,2.359424000000000000e+06,1.988511899999999907e+06,1.824084600000000093e+06,1.931168000000000000e+06,2.015291300000000047e+06,1.839366899999999907e+06,2.237184000000000000e+06,2.481790500000000000e+06,1.892928000000000000e+06,2.087953600000000093e+06,1.952736000000000000e+06,2.034048000000000000e+06,1.916224000000000000e+06,2.225637799999999814e+06,1.954090899999999907e+06,2.413024000000000000e+06,2.091736800000000047e+06,1.835583800000000047e+06,2.076768000000000000e+06,2.738018000000000000e+06,2.345280000000000000e+06,2.554490299999999814e+06,1.728463300000000047e+06,2.178880000000000000e+06,2.539209000000000000e+06,1.969372100000000093e+06,1.988511899999999907e+06,2.061173300000000047e+06,2.028512000000000000e+06,2.177344000000000000e+06,2.852780299999999814e+06,2.382386000000000000e+06,2.305903500000000000e+06,2.535312299999999814e+06,1.991200000000000000e+06,2.298300000000000000e+06,2.611871299999999814e+06,1.866146300000000047e+06,2.357504000000000000e+06,2.069664000000000000e+06,1.850865000000000000e+06,2.192576000000000000e+06,2.313581299999999814e+06,2.405345299999999814e+06,1.862976000000000000e+06,2.200384000000000000e+06,1.996189800000000047e+06,2.458906000000000000e+06,2.040032000000000000e+06,1.762884300000000047e+06,2.676893000000000000e+06,1.948672000000000000e+06,1.908640000000000000e+06,1.847520000000000000e+06,2.374782799999999814e+06,2.485649000000000000e+06,2.803039799999999814e+06,1.865056000000000000e+06,1.992369399999999907e+06,1.820032000000000000e+06,2.783861799999999814e+06,2.099584000000000000e+06,2.046336000000000000e+06,2.405345299999999814e+06,2.080640000000000000e+06,1.881465800000000047e+06,2.149155000000000000e+06,2.068814899999999907e+06,2.252342799999999814e+06,2.546773000000000000e+06,2.073984000000000000e+06,2.294479799999999814e+06,4.168190299999999814e+06,1.915886800000000047e+06,2.061173300000000047e+06,2.015291300000000047e+06,2.347965000000000000e+06,2.611871299999999814e+06,1.966176000000000000e+06,2.661459000000000000e+06,2.125632000000000000e+06,1.717001300000000047e+06,2.198820000000000000e+06,2.152938000000000000e+06,2.015291300000000047e+06,2.015291300000000047e+06,2.279744000000000000e+06,2.443586500000000000e+06,3.001925299999999814e+06,2.038251399999999907e+06,2.592617000000000000e+06,2.168896000000000000e+06,1.889106399999999907e+06,2.083744000000000000e+06,2.147200000000000000e+06,1.996189800000000047e+06,2.500930500000000000e+06,2.228160000000000000e+06,3.086048500000000000e+06,2.248896000000000000e+06,1.946449300000000047e+06,2.363246299999999814e+06,1.820227100000000093e+06,2.451228000000000000e+06,1.969372100000000093e+06,1.965589000000000000e+06,2.402688000000000000e+06,2.123904000000000000e+06,2.279552000000000000e+06,2.462726299999999814e+06,2.043776000000000000e+06,2.083200000000000000e+06,2.003552000000000000e+06,2.186112000000000000e+06,2.279552000000000000e+06,2.382386000000000000e+06,2.187359000000000000e+06,2.086624000000000000e+06,2.405345299999999814e+06,2.382386000000000000e+06,2.049675000000000000e+06,2.451228000000000000e+06,2.321222000000000000e+06,2.122880000000000000e+06,2.137664000000000000e+06,2.193280000000000000e+06,2.155456000000000000e+06,1.913568000000000000e+06,2.055296000000000000e+06,3.774316000000000000e+06,2.085632000000000000e+06,2.558310500000000000e+06,1.736103800000000047e+06,2.044768000000000000e+06,2.125952000000000000e+06,2.073536000000000000e+06,2.581156000000000000e+06,2.374782799999999814e+06,2.170752000000000000e+06,1.912029300000000047e+06,2.159104000000000000e+06,2.227136000000000000e+06,2.244739299999999814e+06,2.825885299999999814e+06,3.594608500000000000e+06,2.351785500000000000e+06,2.332683799999999814e+06,2.378603000000000000e+06,2.367066500000000000e+06,2.382386000000000000e+06,2.057315800000000047e+06,2.573591799999999814e+06,2.365568000000000000e+06,2.539209000000000000e+06,2.521920000000000000e+06,1.946449300000000047e+06,2.114688000000000000e+06,2.325042299999999814e+06,1.866146300000000047e+06,1.963328000000000000e+06,1.927310500000000000e+06,2.745582299999999814e+06,2.214101299999999814e+06,2.291392000000000000e+06,2.229458000000000000e+06,2.030176000000000000e+06,1.889106399999999907e+06,2.168219299999999814e+06,2.071904000000000000e+06,2.388160000000000000e+06,2.791578799999999814e+06,2.167744000000000000e+06,2.195037000000000000e+06,2.527748000000000000e+06,2.200384000000000000e+06,2.638613500000000000e+06,2.282752000000000000e+06,3.441643000000000000e+06,5.567723500000000000e+06,2.722736799999999814e+06,1.969696000000000000e+06,5.093546000000000000e+06,2.539209000000000000e+06,2.378603000000000000e+06,2.228288000000000000e+06,2.252928000000000000e+06,2.114734000000000000e+06,1.892889500000000000e+06,2.470367000000000000e+06,2.428305299999999814e+06,2.286720000000000000e+06,2.091736800000000047e+06,2.303040000000000000e+06,2.294479799999999814e+06,2.132416000000000000e+06,2.253824000000000000e+06,2.275340000000000000e+06,1.996189800000000047e+06,1.854648100000000093e+06,2.317364299999999814e+06,3.097509500000000000e+06,2.057315800000000047e+06,2.451228000000000000e+06,2.585052799999999814e+06,2.286763799999999814e+06,2.653894799999999814e+06,1.850865000000000000e+06,2.191216799999999814e+06,2.324736000000000000e+06,2.278208000000000000e+06,2.396480000000000000e+06,2.228032000000000000e+06,2.323200000000000000e+06,2.155072000000000000e+06,1.988511899999999907e+06,2.122337500000000000e+06,2.076455500000000000e+06,1.906880000000000000e+06,2.062464000000000000e+06,2.002336000000000000e+06,1.926208000000000000e+06,2.069664000000000000e+06,2.791578799999999814e+06,2.192256000000000000e+06,2.230592000000000000e+06,2.152448000000000000e+06,2.163072000000000000e+06,1.839366899999999907e+06,2.015291300000000047e+06,2.166528000000000000e+06,2.103235799999999814e+06,2.282943299999999814e+06,2.117440000000000000e+06,2.293824000000000000e+06,2.137618799999999814e+06,1.893152000000000000e+06,2.160616000000000000e+06,2.294479799999999814e+06,2.304960000000000000e+06,2.062144000000000000e+06,2.015291300000000047e+06,2.187359000000000000e+06,2.210318299999999814e+06,2.013600000000000000e+06,2.768657000000000000e+06,2.092384000000000000e+06,2.099377299999999814e+06,2.672996299999999814e+06,2.367066500000000000e+06,2.359463299999999814e+06,2.072672399999999907e+06,2.902444299999999814e+06,2.286763799999999814e+06,2.195037000000000000e+06,2.550593500000000000e+06,2.432088299999999814e+06,2.317364299999999814e+06,2.221780299999999814e+06,2.290621299999999814e+06,2.852780299999999814e+06,2.225637799999999814e+06,2.420627500000000000e+06,2.202640500000000000e+06,2.615615299999999814e+06,2.351785500000000000e+06,1.877608300000000047e+06,2.126208000000000000e+06,2.258304000000000000e+06,2.405056000000000000e+06,2.161088000000000000e+06,2.243776000000000000e+06,2.634716799999999814e+06,2.195037000000000000e+06,2.409203799999999814e+06,2.401487799999999814e+06,2.087953600000000093e+06,2.468672000000000000e+06,2.757196000000000000e+06,2.030610800000000047e+06,2.535312299999999814e+06,2.057315800000000047e+06,2.244739299999999814e+06,2.768657000000000000e+06,2.435072000000000000e+06,2.363246299999999814e+06,1.785806100000000093e+06,2.290688000000000000e+06,2.554490299999999814e+06,2.585052799999999814e+06,2.237061500000000000e+06,2.130176000000000000e+06,2.596437299999999814e+06,2.562054500000000000e+06,1.854648100000000093e+06,2.065031800000000047e+06,2.248522299999999814e+06,1.988511899999999907e+06,2.539209000000000000e+06,2.411904000000000000e+06,2.650074500000000000e+06,2.026753300000000047e+06,2.152640000000000000e+06,1.998816000000000000e+06,2.634716799999999814e+06,2.001568000000000000e+06,2.294479799999999814e+06,2.382386000000000000e+06,2.298300000000000000e+06,2.244739299999999814e+06,2.290621299999999814e+06,2.810604000000000000e+06,2.413024000000000000e+06,2.279160299999999814e+06,2.195037000000000000e+06,2.229568000000000000e+06,2.615615299999999814e+06,2.001696000000000000e+06,1.900530000000000000e+06,2.650074500000000000e+06,2.550593500000000000e+06,1.960544000000000000e+06,2.103235799999999814e+06,2.260058799999999814e+06,2.035264000000000000e+06,2.623332299999999814e+06,1.755242600000000093e+06,1.854648100000000093e+06,2.244739299999999814e+06,1.937344000000000000e+06,1.880960000000000000e+06,1.965184000000000000e+06,1.935904000000000000e+06,2.478007500000000000e+06,2.260058799999999814e+06,2.657715000000000000e+06,1.949888000000000000e+06,2.447445000000000000e+06,2.214080000000000000e+06,2.170880000000000000e+06,1.959360000000000000e+06,2.076544000000000000e+06,1.882592000000000000e+06,1.882048000000000000e+06,1.948544000000000000e+06,2.248522299999999814e+06,1.948768000000000000e+06,1.976640000000000000e+06,1.906880000000000000e+06,1.926560000000000000e+06,1.995712000000000000e+06,2.043680000000000000e+06,2.152938000000000000e+06,1.767808000000000000e+06,1.935232000000000000e+06,1.912160000000000000e+06,1.786464000000000000e+06,2.253248000000000000e+06,1.887648000000000000e+06,1.728448000000000000e+06,2.027296000000000000e+06,2.122112000000000000e+06,1.823200000000000000e+06,1.919520000000000000e+06,1.951104000000000000e+06,2.328862500000000000e+06,1.744128000000000000e+06,2.087616000000000000e+06,2.224704000000000000e+06,1.940288000000000000e+06,1.644377100000000093e+06,1.935680000000000000e+06,1.851456000000000000e+06,1.993408000000000000e+06,1.930720000000000000e+06,2.321222000000000000e+06,1.828672000000000000e+06,1.904896000000000000e+06,1.869120000000000000e+06,1.980288000000000000e+06,1.758976000000000000e+06,1.879744000000000000e+06,1.829344000000000000e+06,2.152960000000000000e+06,1.936544000000000000e+06,1.795872000000000000e+06,2.091168000000000000e+06,1.852128000000000000e+06,2.039232000000000000e+06,1.946784000000000000e+06,1.951296000000000000e+06,1.784384000000000000e+06,1.992369399999999907e+06,1.827867800000000047e+06,1.951648000000000000e+06,1.869120000000000000e+06,1.790848000000000000e+06,1.909504000000000000e+06,1.917216000000000000e+06,1.969376000000000000e+06,1.819392000000000000e+06,1.996384000000000000e+06,1.908288000000000000e+06,2.125568000000000000e+06,2.108032000000000000e+06,2.123328000000000000e+06,2.053532600000000093e+06,1.807232000000000000e+06,1.903040000000000000e+06,1.929632000000000000e+06,2.152192000000000000e+06,2.202640500000000000e+06,1.911392000000000000e+06,2.003793100000000093e+06,1.663441500000000000e+06,1.885888000000000000e+06,2.585052799999999814e+06,2.232704000000000000e+06,2.321222000000000000e+06,2.302083000000000000e+06,2.059392000000000000e+06,2.370925299999999814e+06,2.001472000000000000e+06,2.084064000000000000e+06,1.940864000000000000e+06,1.949312000000000000e+06,2.279160299999999814e+06,1.866816000000000000e+06,1.756352000000000000e+06,1.834688000000000000e+06,1.946784000000000000e+06,1.965184000000000000e+06,1.804945899999999907e+06,2.067232000000000000e+06,1.922912000000000000e+06,1.868000000000000000e+06,1.951200000000000000e+06,2.695918000000000000e+06,2.009536000000000000e+06,2.023008000000000000e+06,1.889536000000000000e+06,2.238720000000000000e+06,1.847044800000000047e+06,1.869929399999999907e+06,2.173312000000000000e+06,2.172077000000000000e+06,1.926880000000000000e+06,1.904387600000000093e+06,2.154560000000000000e+06,1.774382399999999907e+06,2.123776000000000000e+06,2.347965000000000000e+06,1.881465800000000047e+06,2.142080000000000000e+06,2.084288000000000000e+06,2.225637799999999814e+06,2.099136000000000000e+06,2.378368000000000000e+06,2.630896500000000000e+06,2.411584000000000000e+06,1.915328000000000000e+06,2.057315800000000047e+06,2.294479799999999814e+06,2.462726299999999814e+06,2.102208000000000000e+06,1.958144000000000000e+06,1.963648000000000000e+06,1.808803399999999907e+06,1.977012800000000047e+06,2.142208000000000000e+06,2.351785500000000000e+06,2.120768000000000000e+06,1.959008000000000000e+06,2.041472000000000000e+06,1.983712000000000000e+06,1.926976000000000000e+06,2.221780299999999814e+06,2.140224000000000000e+06,2.195392000000000000e+06,2.191168000000000000e+06,2.099377299999999814e+06,2.331008000000000000e+06,2.478007500000000000e+06,2.208960000000000000e+06,2.105024000000000000e+06,2.033280000000000000e+06,1.929952000000000000e+06,1.926208000000000000e+06,1.860992000000000000e+06,2.405345299999999814e+06,2.200192000000000000e+06,2.203200000000000000e+06,2.204864000000000000e+06,2.152192000000000000e+06,2.279160299999999814e+06,1.850865000000000000e+06,2.275340000000000000e+06,2.240919000000000000e+06,2.120192000000000000e+06,2.451228000000000000e+06,2.201088000000000000e+06,2.282943299999999814e+06,1.908170800000000047e+06,1.774382399999999907e+06,2.235968000000000000e+06,1.994080000000000000e+06,2.206498000000000000e+06,1.883488000000000000e+06,3.353623000000000000e+06,1.948992000000000000e+06,2.512314000000000000e+06,2.478007500000000000e+06,1.912029300000000047e+06,2.588873000000000000e+06,2.149155000000000000e+06,2.072672399999999907e+06,2.033280000000000000e+06,2.309761000000000000e+06,2.011471000000000000e+06,2.183538799999999814e+06,2.141514500000000000e+06,2.183538799999999814e+06,2.348864000000000000e+06,2.308608000000000000e+06,2.013952000000000000e+06,2.087953600000000093e+06,1.942591800000000047e+06,2.355643000000000000e+06,1.917536000000000000e+06,2.393884299999999814e+06,2.137728000000000000e+06,2.220032000000000000e+06,2.057315800000000047e+06,1.896224000000000000e+06,1.694079399999999907e+06,1.788096000000000000e+06,1.736103800000000047e+06,1.996189800000000047e+06,1.926656000000000000e+06,2.095594300000000047e+06,1.982496000000000000e+06,1.896747000000000000e+06,1.845312000000000000e+06,1.808448000000000000e+06,2.136320000000000000e+06,2.267662000000000000e+06,2.061248000000000000e+06,2.015291300000000047e+06,2.282943299999999814e+06,2.073984000000000000e+06,2.034393800000000047e+06,2.045892000000000000e+06,1.705503100000000093e+06,1.827136000000000000e+06,2.171456000000000000e+06,2.120768000000000000e+06,2.040448000000000000e+06,2.332683799999999814e+06,2.447445000000000000e+06,2.940723799999999814e+06,3.101329799999999814e+06,2.191216799999999814e+06,1.869929399999999907e+06,1.521937100000000093e+06,1.946449300000000047e+06,2.013728000000000000e+06,2.527748000000000000e+06,2.248522299999999814e+06,2.279160299999999814e+06,2.227264000000000000e+06,2.152938000000000000e+06,2.179755799999999814e+06,2.099377299999999814e+06,2.661459000000000000e+06,2.152938000000000000e+06,2.239552000000000000e+06,1.774382399999999907e+06,2.195136000000000000e+06,2.258624000000000000e+06,2.099377299999999814e+06,2.415872000000000000e+06,1.854648100000000093e+06,2.060256000000000000e+06,2.046880000000000000e+06,1.844352000000000000e+06,2.512314000000000000e+06,1.945792000000000000e+06,2.221780299999999814e+06,1.962656000000000000e+06,1.850912000000000000e+06,1.838976000000000000e+06,2.108480000000000000e+06,2.152640000000000000e+06,1.790080000000000000e+06,1.923584000000000000e+06,1.857824000000000000e+06,1.976320000000000000e+06,1.951648000000000000e+06,1.791168000000000000e+06,1.803968000000000000e+06,1.833824000000000000e+06,1.613739300000000047e+06,2.077760000000000000e+06,1.752864000000000000e+06,1.882496000000000000e+06,1.969248000000000000e+06,1.965088000000000000e+06,2.175897299999999814e+06,1.998272000000000000e+06,1.980870300000000047e+06,2.083072000000000000e+06,2.413024000000000000e+06,2.340361799999999814e+06,2.447445000000000000e+06,2.214400000000000000e+06,2.050304000000000000e+06,2.142976000000000000e+06,1.868896000000000000e+06,2.608051000000000000e+06,2.200704000000000000e+06,2.275340000000000000e+06,1.858272000000000000e+06,1.911584000000000000e+06,1.886432000000000000e+06,2.211072000000000000e+06,2.060832000000000000e+06,1.963648000000000000e+06,1.957696000000000000e+06,2.081760000000000000e+06,1.976544000000000000e+06,1.935136000000000000e+06,1.924448000000000000e+06,1.816444000000000000e+06,1.805824000000000000e+06,1.796640000000000000e+06,1.859136000000000000e+06,2.269568000000000000e+06,1.820480000000000000e+06,1.896096000000000000e+06,2.772477299999999814e+06,2.000928000000000000e+06,2.132416000000000000e+06,2.095594300000000047e+06,2.161536000000000000e+06,2.150080000000000000e+06,2.372544000000000000e+06,2.182784000000000000e+06,2.286592000000000000e+06,2.145216000000000000e+06,2.263879000000000000e+06,2.152000000000000000e+06,2.170432000000000000e+06,2.261888000000000000e+06,2.350080000000000000e+06,2.393472000000000000e+06,2.309440000000000000e+06,2.365376000000000000e+06,2.347200000000000000e+06,2.382528000000000000e+06,2.500930500000000000e+06,2.615615299999999814e+06,2.294479799999999814e+06,2.539209000000000000e+06,2.693184000000000000e+06,2.464064000000000000e+06,2.447296000000000000e+06,2.645888000000000000e+06,2.574592000000000000e+06,2.569771500000000000e+06,2.390064000000000000e+06,2.179755799999999814e+06,2.292928000000000000e+06,2.091040000000000000e+06,2.171776000000000000e+06,2.271482500000000000e+06,2.178688000000000000e+06,1.973229600000000093e+06,2.160448000000000000e+06,2.136768000000000000e+06,2.222208000000000000e+06,2.098560000000000000e+06,2.179584000000000000e+06,2.187776000000000000e+06,2.219904000000000000e+06,2.168219299999999814e+06,2.225637799999999814e+06,2.065920000000000000e+06,2.535312299999999814e+06,2.041792000000000000e+06,2.420627500000000000e+06,2.535312299999999814e+06,2.264000000000000000e+06,1.860768000000000000e+06,1.613280000000000000e+06,1.464736000000000000e+06,1.315968000000000000e+06,1.023008000000000000e+06,8.159040000000000000e+05,6.268800000000000000e+05,4.690960000000000000e+05,4.454400000000000000e+05,3.015520000000000000e+05,1.925120000000000000e+05,1.812960000000000000e+05,1.190720000000000000e+05,9.914400000000000000e+04,7.149800000000000000e+04,6.004900000000000000e+04,5.051400000000000000e+04,3.065400000000000000e+04,2.784700000000000000e+04,1.832600000000000000e+04,1.512000000000000000e+04,1.111400000000000000e+04,1.291700000000000000e+04,1.201500000000000000e+04,8.510000000000000000e+03,1.001200000000000000e+04,6.407000000000000000e+03,6.908000000000000000e+03,5.005000000000000000e+03,5.806000000000000000e+03,5.806000000000000000e+03,6.207000000000000000e+03,5.906000000000000000e+03,4.805000000000000000e+03,7.108000000000000000e+03,5.806000000000000000e+03,4.004000000000000000e+03,3.003000000000000000e+03,4.404000000000000000e+03,3.704000000000000000e+03,4.805000000000000000e+03,3.403000000000000000e+03,4.805000000000000000e+03,3.203000000000000000e+03,4.805000000000000000e+03,3.103000000000000000e+03,5.506000000000000000e+03,4.304000000000000000e+03,4.104000000000000000e+03,4.605000000000000000e+03,4.905000000000000000e+03,4.104000000000000000e+03,4.004000000000000000e+03,4.404000000000000000e+03,2.402000000000000000e+03,2.802000000000000000e+03,1.901000000000000000e+03,4.304000000000000000e+03,3.403000000000000000e+03,5.205000000000000000e+03,3.103000000000000000e+03,3.804000000000000000e+03,3.704000000000000000e+03,3.203000000000000000e+03,2.602000000000000000e+03,4.505000000000000000e+03,5.005000000000000000e+03,3.003000000000000000e+03,2.903000000000000000e+03,5.506000000000000000e+03,4.805000000000000000e+03,4.505000000000000000e+03,4.104000000000000000e+03,3.603000000000000000e+03,4.805000000000000000e+03,5.306000000000000000e+03,3.203000000000000000e+03,2.602000000000000000e+03,5.906000000000000000e+03,3.603000000000000000e+03,3.503000000000000000e+03,4.004000000000000000e+03,4.204000000000000000e+03,3.603000000000000000e+03,3.804000000000000000e+03,4.404000000000000000e+03,4.605000000000000000e+03,3.103000000000000000e+03,2.903000000000000000e+03,3.603000000000000000e+03,3.904000000000000000e+03,4.404000000000000000e+03,3.804000000000000000e+03,3.704000000000000000e+03,4.505000000000000000e+03,5.306000000000000000e+03,3.103000000000000000e+03,3.103000000000000000e+03,4.004000000000000000e+03,4.104000000000000000e+03,4.204000000000000000e+03,4.905000000000000000e+03,3.904000000000000000e+03,2.702000000000000000e+03,3.303000000000000000e+03,3.203000000000000000e+03,4.905000000000000000e+03,4.905000000000000000e+03,3.003000000000000000e+03,3.303000000000000000e+03,4.304000000000000000e+03,6.307000000000000000e+03,3.704000000000000000e+03,4.705000000000000000e+03,3.904000000000000000e+03,3.904000000000000000e+03,4.805000000000000000e+03,3.804000000000000000e+03,4.605000000000000000e+03,4.204000000000000000e+03,4.304000000000000000e+03,2.802000000000000000e+03,4.204000000000000000e+03,3.303000000000000000e+03,4.505000000000000000e+03,3.704000000000000000e+03,3.804000000000000000e+03,4.705000000000000000e+03,4.805000000000000000e+03,3.804000000000000000e+03,3.804000000000000000e+03,4.104000000000000000e+03,3.904000000000000000e+03,5.306000000000000000e+03,5.806000000000000000e+03,3.503000000000000000e+03,5.005000000000000000e+03,5.506000000000000000e+03,3.704000000000000000e+03,4.004000000000000000e+03,3.203000000000000000e+03,2.602000000000000000e+03,4.805000000000000000e+03,4.605000000000000000e+03,5.306000000000000000e+03,4.204000000000000000e+03,3.003000000000000000e+03,4.204000000000000000e+03,4.404000000000000000e+03,5.005000000000000000e+03,2.702000000000000000e+03,3.704000000000000000e+03,3.303000000000000000e+03,4.204000000000000000e+03,2.502000000000000000e+03,3.603000000000000000e+03,4.104000000000000000e+03,4.605000000000000000e+03,3.704000000000000000e+03,2.102000000000000000e+03,3.103000000000000000e+03,3.503000000000000000e+03,3.403000000000000000e+03,3.403000000000000000e+03,3.503000000000000000e+03,3.103000000000000000e+03,3.704000000000000000e+03,3.503000000000000000e+03,4.705000000000000000e+03,2.702000000000000000e+03,4.004000000000000000e+03,3.003000000000000000e+03,4.104000000000000000e+03,4.404000000000000000e+03,3.804000000000000000e+03,3.804000000000000000e+03,3.503000000000000000e+03,4.905000000000000000e+03,3.704000000000000000e+03,2.702000000000000000e+03,3.804000000000000000e+03,4.204000000000000000e+03,4.004000000000000000e+03,4.505000000000000000e+03,3.003000000000000000e+03,2.903000000000000000e+03,2.802000000000000000e+03,5.205000000000000000e+03,3.403000000000000000e+03,3.804000000000000000e+03,3.203000000000000000e+03,3.403000000000000000e+03,nan
4.795170000000000243e+01,8.710000000000000000e+03,8.410000000000000000e+03,1.592200000000000000e+04,3.406300000000000000e+04,5.452800000000000000e+04,9.250400000000000000e+04,1.536400000000000000e+05,2.253840000000000000e+05,2.868240000000000000e+05,3.809680000000000000e+05,6.080960000000000000e+05,6.410400000000000000e+05,8.147520000000000000e+05,9.241600000000000000e+05,1.281824000000000000e+06,1.390432000000000000e+06,1.433024000000000000e+06,1.674240000000000000e+06,2.221780299999999814e+06,2.040448000000000000e+06,1.946368000000000000e+06,2.546773000000000000e+06,2.481792000000000000e+06,2.993920000000000000e+06,3.147173500000000000e+06,3.047769000000000000e+06,2.405345299999999814e+06,2.822141299999999814e+06,2.986644000000000000e+06,2.091712000000000000e+06,1.843224399999999907e+06,1.887424000000000000e+06,2.133798299999999814e+06,1.800256000000000000e+06,2.114734000000000000e+06,1.801888000000000000e+06,1.514592000000000000e+06,1.847044800000000047e+06,1.488192000000000000e+06,2.049675000000000000e+06,1.824084600000000093e+06,1.543744000000000000e+06,1.583712000000000000e+06,1.555840000000000000e+06,1.507168000000000000e+06,1.370944000000000000e+06,1.310752000000000000e+06,1.957948399999999907e+06,1.537293800000000047e+06,1.677504000000000000e+06,1.709376000000000000e+06,1.563616000000000000e+06,1.432288000000000000e+06,1.408992000000000000e+06,1.377472000000000000e+06,1.612512000000000000e+06,1.392480000000000000e+06,1.135740800000000047e+06,1.458624000000000000e+06,1.257952000000000000e+06,1.384960000000000000e+06,1.440128000000000000e+06,1.438848000000000000e+06,1.540608000000000000e+06,1.502432000000000000e+06,1.505440000000000000e+06,1.257120000000000000e+06,1.400960000000000000e+06,1.386592000000000000e+06,1.387968000000000000e+06,1.468288000000000000e+06,1.330496000000000000e+06,1.269604500000000000e+06,1.520736000000000000e+06,1.225408000000000000e+06,1.503072000000000000e+06,1.659904000000000000e+06,1.712768000000000000e+06,1.346336000000000000e+06,1.527328000000000000e+06,1.904387600000000093e+06,1.454944000000000000e+06,1.950307800000000047e+06,1.504160000000000000e+06,1.216006500000000000e+06,1.515680000000000000e+06,1.550976000000000000e+06,1.571072000000000000e+06,1.361368399999999907e+06,1.415648000000000000e+06,1.364736000000000000e+06,1.641024000000000000e+06,1.695904000000000000e+06,1.326947399999999907e+06,1.512672000000000000e+06,1.470880000000000000e+06,1.626080000000000000e+06,1.158663600000000093e+06,1.227505600000000093e+06,1.744224000000000000e+06,1.789663600000000093e+06,1.403840000000000000e+06,1.896747000000000000e+06,1.862326000000000000e+06,1.766741800000000047e+06,1.497152000000000000e+06,1.961731500000000000e+06,1.219864000000000000e+06,2.565874799999999814e+06,1.670016000000000000e+06,2.413024000000000000e+06,1.977012800000000047e+06,1.648832000000000000e+06,2.298300000000000000e+06,1.813696000000000000e+06,1.745760000000000000e+06,1.583175800000000047e+06,2.187359000000000000e+06,1.860000000000000000e+06,1.885248800000000047e+06,1.671968000000000000e+06,1.743744500000000000e+06,1.826944000000000000e+06,2.126195000000000000e+06,1.674939600000000093e+06,2.363246299999999814e+06,1.705503100000000093e+06,1.413056000000000000e+06,1.684032000000000000e+06,1.920928000000000000e+06,1.889106399999999907e+06,1.426496000000000000e+06,1.628032000000000000e+06,1.342229600000000093e+06,1.606464000000000000e+06,2.087953600000000093e+06,1.678592000000000000e+06,1.701720000000000000e+06,2.386206500000000000e+06,1.877608300000000047e+06,2.171648000000000000e+06,1.606098600000000093e+06,1.977012800000000047e+06,1.782023000000000000e+06,1.638112000000000000e+06,1.556358100000000093e+06,2.114734000000000000e+06,1.609056000000000000e+06,1.885248800000000047e+06,1.185444000000000000e+06,1.892889500000000000e+06,1.710592000000000000e+06,1.189301500000000000e+06,1.358528000000000000e+06,1.843224399999999907e+06,1.257536000000000000e+06,1.547072000000000000e+06,1.452480000000000000e+06,1.465376000000000000e+06,1.831725300000000047e+06,1.867680000000000000e+06,1.471744000000000000e+06,1.590880000000000000e+06,1.992369399999999907e+06,1.761792000000000000e+06,1.774382399999999907e+06,1.628352000000000000e+06,1.580480000000000000e+06,2.160616000000000000e+06,2.221780299999999814e+06,1.648160300000000047e+06,1.586112000000000000e+06,1.662400000000000000e+06,1.782023000000000000e+06,1.334588000000000000e+06,1.453888000000000000e+06,1.533472000000000000e+06,1.522784000000000000e+06,1.424672000000000000e+06,1.474432000000000000e+06,1.523328000000000000e+06,1.514912000000000000e+06,1.636661100000000093e+06,1.622176000000000000e+06,1.679680000000000000e+06,1.556576000000000000e+06,1.675232000000000000e+06,1.912029300000000047e+06,1.707648000000000000e+06,1.625237399999999907e+06,1.980870300000000047e+06,2.198820000000000000e+06,2.026753300000000047e+06,1.642432000000000000e+06,1.460320000000000000e+06,1.651232000000000000e+06,1.946449300000000047e+06,1.919669899999999907e+06,1.969372100000000093e+06,1.938528000000000000e+06,1.609956100000000093e+06,1.548754800000000047e+06,1.545664000000000000e+06,1.830976000000000000e+06,1.720822500000000000e+06,1.585344000000000000e+06,1.663840000000000000e+06,2.003793100000000093e+06,1.585120000000000000e+06,1.578656000000000000e+06,1.677088000000000000e+06,1.885248800000000047e+06,1.589888000000000000e+06,1.546208000000000000e+06,2.110913799999999814e+06,1.831200000000000000e+06,1.792160000000000000e+06,1.713184000000000000e+06,1.708736000000000000e+06,2.214101299999999814e+06,1.676640000000000000e+06,1.744448000000000000e+06,1.716576000000000000e+06,1.544934399999999907e+06,1.787776000000000000e+06,1.758208000000000000e+06,1.593024000000000000e+06,1.693728000000000000e+06,2.068814899999999907e+06,1.522144000000000000e+06,2.325042299999999814e+06,1.688480000000000000e+06,1.820227100000000093e+06,2.137618799999999814e+06,2.026753300000000047e+06,2.160616000000000000e+06,2.458906000000000000e+06,1.518176000000000000e+06,2.034393800000000047e+06,1.330730500000000000e+06,1.602240000000000000e+06,1.946449300000000047e+06,1.556358100000000093e+06,1.775456000000000000e+06,2.367066500000000000e+06,1.823424000000000000e+06,1.688384000000000000e+06,2.091736800000000047e+06,1.913024000000000000e+06,1.805824000000000000e+06,1.807360000000000000e+06,1.832192000000000000e+06,1.896096000000000000e+06,1.795552000000000000e+06,1.763776000000000000e+06,1.973229600000000093e+06,1.915886800000000047e+06,1.923264000000000000e+06,1.651872000000000000e+06,1.600288000000000000e+06,1.756352000000000000e+06,2.007650600000000093e+06,1.569888000000000000e+06,1.711776000000000000e+06,2.114734000000000000e+06,1.644608000000000000e+06,1.703936000000000000e+06,1.611968000000000000e+06,1.349870300000000047e+06,1.762240000000000000e+06,1.939104000000000000e+06,1.579616000000000000e+06,1.756672000000000000e+06,1.690112000000000000e+06,1.693376000000000000e+06,1.698816000000000000e+06,1.574208000000000000e+06,1.671552000000000000e+06,1.980870300000000047e+06,2.103235799999999814e+06,2.038251399999999907e+06,2.191216799999999814e+06,1.722880000000000000e+06,1.984653399999999907e+06,2.040896000000000000e+06,1.556358100000000093e+06,2.080313000000000000e+06,1.575535100000000093e+06,1.605696000000000000e+06,1.541076899999999907e+06,1.963520000000000000e+06,1.908960000000000000e+06,1.864960000000000000e+06,1.912032000000000000e+06,1.695232000000000000e+06,1.866688000000000000e+06,1.573664000000000000e+06,1.740544000000000000e+06,1.823744000000000000e+06,1.957948399999999907e+06,2.455048500000000000e+06,1.445454500000000000e+06,1.659658399999999907e+06,1.885248800000000047e+06,1.825504000000000000e+06,1.729408000000000000e+06,1.669568000000000000e+06,1.739552000000000000e+06,2.263879000000000000e+06,1.887008000000000000e+06,2.156758500000000000e+06,2.022931899999999907e+06,1.823104000000000000e+06,1.537293800000000047e+06,2.569771500000000000e+06,1.590816399999999907e+06,2.084096100000000093e+06,1.564036000000000000e+06,1.785376000000000000e+06,1.835584000000000000e+06,1.676416000000000000e+06,1.826272000000000000e+06,1.546016000000000000e+06,1.749696000000000000e+06,1.774016000000000000e+06,2.024000000000000000e+06,1.636704000000000000e+06,2.191216799999999814e+06,1.912032000000000000e+06,2.608051000000000000e+06,1.665984000000000000e+06,1.806464000000000000e+06,1.943392000000000000e+06,2.248522299999999814e+06,1.643968000000000000e+06,2.156758500000000000e+06,1.597024000000000000e+06,1.239003800000000047e+06,2.070656000000000000e+06,1.793446800000000047e+06,2.286763799999999814e+06,1.774382399999999907e+06,2.260058799999999814e+06,1.648160300000000047e+06,1.986688000000000000e+06,1.985792000000000000e+06,1.866272000000000000e+06,1.997152000000000000e+06,1.847840000000000000e+06,1.441671399999999907e+06,2.282943299999999814e+06,1.821120000000000000e+06,1.954272000000000000e+06,2.271482500000000000e+06,1.951968000000000000e+06,1.799264000000000000e+06,1.761568000000000000e+06,1.660896000000000000e+06,1.759072000000000000e+06,1.763424000000000000e+06,2.615615299999999814e+06,2.217959799999999814e+06,2.512314000000000000e+06,1.851232000000000000e+06,2.252342799999999814e+06,1.724680100000000093e+06,1.434112000000000000e+06,1.575535100000000093e+06,1.662304000000000000e+06,1.969372100000000093e+06,1.736103800000000047e+06,1.681088000000000000e+06,1.672512000000000000e+06,1.510720000000000000e+06,1.567840000000000000e+06,1.755242600000000093e+06,1.705503100000000093e+06,1.942591800000000047e+06,1.927310500000000000e+06,1.923527399999999907e+06,1.824084600000000093e+06,1.582208000000000000e+06,1.736103800000000047e+06,1.599296000000000000e+06,1.992369399999999907e+06,1.399136000000000000e+06,1.839366899999999907e+06,1.877608300000000047e+06,1.670560000000000000e+06,1.904387600000000093e+06,1.950307800000000047e+06,1.513216000000000000e+06,1.629216000000000000e+06,1.504032000000000000e+06,1.808803399999999907e+06,1.380800000000000000e+06,1.628224000000000000e+06,1.984653399999999907e+06,1.649728000000000000e+06,1.369009000000000000e+06,1.567894500000000000e+06,1.885248800000000047e+06,1.558304000000000000e+06,1.515360000000000000e+06,1.374368000000000000e+06,1.353727800000000047e+06,1.277245100000000093e+06,1.482496000000000000e+06,2.206498000000000000e+06,1.466784000000000000e+06,1.477216000000000000e+06,1.628576000000000000e+06,1.556064000000000000e+06,2.084096100000000093e+06,2.229458000000000000e+06,1.466144000000000000e+06,1.762884300000000047e+06,1.609056000000000000e+06,1.629020500000000000e+06,2.179755799999999814e+06,1.722016000000000000e+06,1.635616000000000000e+06,1.338720000000000000e+06,1.434976000000000000e+06,1.519360000000000000e+06,1.662752000000000000e+06,1.449312000000000000e+06,1.660352000000000000e+06,1.525794600000000093e+06,1.881465800000000047e+06,1.938808600000000093e+06,1.686438800000000047e+06,1.602240000000000000e+06,1.609376000000000000e+06,1.542560000000000000e+06,1.881465800000000047e+06,1.827680000000000000e+06,1.766741800000000047e+06,1.634624000000000000e+06,1.434030800000000047e+06,1.678722800000000047e+06,1.669248000000000000e+06,1.548384000000000000e+06,1.613739300000000047e+06,2.057315800000000047e+06,1.798720000000000000e+06,1.921152000000000000e+06,2.015291300000000047e+06,1.669472000000000000e+06,1.619360000000000000e+06,1.561664000000000000e+06,2.030610800000000047e+06,1.361368399999999907e+06,1.538240000000000000e+06,1.732320800000000047e+06,1.839366899999999907e+06,2.061173300000000047e+06,1.485088000000000000e+06,1.812586500000000000e+06,1.596160000000000000e+06,1.655800899999999907e+06,1.770524899999999907e+06,2.252342799999999814e+06,1.449376000000000000e+06,1.488640000000000000e+06,1.431840000000000000e+06,2.114734000000000000e+06,1.705503100000000093e+06,1.745536000000000000e+06,1.726368000000000000e+06,1.495232100000000093e+06,1.699360000000000000e+06,1.596480000000000000e+06,2.172077000000000000e+06,1.365151500000000000e+06,1.599648000000000000e+06,1.660032000000000000e+06,2.208640000000000000e+06,1.793446800000000047e+06,1.616416000000000000e+06,1.927310500000000000e+06,2.126195000000000000e+06,1.700352000000000000e+06,1.588800000000000000e+06,1.992369399999999907e+06,1.900530000000000000e+06,1.863296000000000000e+06,1.602240000000000000e+06,1.922048000000000000e+06,1.517312000000000000e+06,1.560215600000000093e+06,1.671082100000000093e+06,2.011471000000000000e+06,2.132224000000000000e+06,1.464594300000000047e+06,1.657856000000000000e+06,2.707455500000000000e+06,1.915886800000000047e+06,1.931168000000000000e+06,1.671082100000000093e+06,1.825408000000000000e+06,1.647424000000000000e+06,2.095594300000000047e+06,2.110913799999999814e+06,1.667424000000000000e+06,1.760480000000000000e+06,2.619512000000000000e+06,1.778400000000000000e+06,1.606098600000000093e+06,1.697899800000000047e+06,1.613739300000000047e+06,1.773792000000000000e+06,1.641248000000000000e+06,1.858505600000000093e+06,1.992369399999999907e+06,1.697899800000000047e+06,1.918752000000000000e+06,1.616192000000000000e+06,1.931392000000000000e+06,1.734208000000000000e+06,1.996189800000000047e+06,1.660992000000000000e+06,1.537293800000000047e+06,2.152938000000000000e+06,1.869929399999999907e+06,2.099377299999999814e+06,1.996189800000000047e+06,1.912029300000000047e+06,1.300168000000000000e+06,1.430173300000000047e+06,1.782023000000000000e+06,1.522464000000000000e+06,1.977012800000000047e+06,1.919669899999999907e+06,1.636661100000000093e+06,1.762884300000000047e+06,2.137618799999999814e+06,2.183538799999999814e+06,1.411070600000000093e+06,2.137618799999999814e+06,2.095594300000000047e+06,2.118517000000000000e+06,1.958240000000000000e+06,2.088512000000000000e+06,1.854648100000000093e+06,2.141514500000000000e+06,1.759101100000000093e+06,2.248522299999999814e+06,2.191216799999999814e+06,1.638336000000000000e+06,1.877608300000000047e+06,1.873825100000000093e+06,1.491374600000000093e+06,1.648160300000000047e+06,2.313581299999999814e+06,1.904992000000000000e+06,1.482720000000000000e+06,1.820227100000000093e+06,1.399609800000000047e+06,2.137618799999999814e+06,2.116864000000000000e+06,2.019074399999999907e+06,2.321222000000000000e+06,1.641568000000000000e+06,2.011471000000000000e+06,1.777952000000000000e+06,2.126195000000000000e+06,1.910624000000000000e+06,1.936672000000000000e+06,1.660992000000000000e+06,2.114734000000000000e+06,1.793792000000000000e+06,1.657856000000000000e+06,2.191216799999999814e+06,1.567894500000000000e+06,1.876256000000000000e+06,2.355643000000000000e+06,1.820352000000000000e+06,2.011471000000000000e+06,1.875904000000000000e+06,2.061173300000000047e+06,1.948672000000000000e+06,2.080313000000000000e+06,2.110913799999999814e+06,1.453170500000000000e+06,1.686438800000000047e+06,2.252342799999999814e+06,1.658944000000000000e+06,1.922688000000000000e+06,1.587072000000000000e+06,1.659360000000000000e+06,2.351785500000000000e+06,1.757216000000000000e+06,1.894240000000000000e+06,2.279160299999999814e+06,1.753600000000000000e+06,2.260058799999999814e+06,1.703488000000000000e+06,1.816444000000000000e+06,1.877608300000000047e+06,2.172077000000000000e+06,1.654176000000000000e+06,1.793446800000000047e+06,1.771936000000000000e+06,2.095594300000000047e+06,1.752960000000000000e+06,2.145334799999999814e+06,1.775232000000000000e+06,1.990656000000000000e+06,1.904448000000000000e+06,1.819584000000000000e+06,1.973229600000000093e+06,1.862208000000000000e+06,1.904387600000000093e+06,2.237061500000000000e+06,1.897216000000000000e+06,2.317364299999999814e+06,2.130015299999999814e+06,2.420627500000000000e+06,2.168219299999999814e+06,2.168219299999999814e+06,1.544934399999999907e+06,1.476672000000000000e+06,2.110913799999999814e+06,2.229458000000000000e+06,1.559616000000000000e+06,2.236160000000000000e+06,2.114734000000000000e+06,1.395789399999999907e+06,1.654816000000000000e+06,2.260058799999999814e+06,2.275340000000000000e+06,1.828576000000000000e+06,2.302083000000000000e+06,1.751232000000000000e+06,1.754272000000000000e+06,2.118517000000000000e+06,1.795200000000000000e+06,1.735744000000000000e+06,1.499015300000000047e+06,2.225637799999999814e+06,1.622048000000000000e+06,1.759101100000000093e+06,1.696096000000000000e+06,1.657952000000000000e+06,2.160616000000000000e+06,1.441671399999999907e+06,1.846656000000000000e+06,2.091736800000000047e+06,2.038251399999999907e+06,2.130015299999999814e+06,1.954090899999999907e+06,1.798592000000000000e+06,1.562304000000000000e+06,1.734880000000000000e+06,1.403430000000000000e+06,1.690880000000000000e+06,1.775872000000000000e+06,1.938432000000000000e+06,1.858505600000000093e+06,1.676224000000000000e+06,1.885248800000000047e+06,1.734304000000000000e+06,1.411070600000000093e+06,1.782023000000000000e+06,1.938808600000000093e+06,1.996189800000000047e+06,2.114734000000000000e+06,1.742176000000000000e+06,1.825824000000000000e+06,2.019074399999999907e+06,1.766496000000000000e+06,1.965408000000000000e+06,2.095594300000000047e+06,1.731040000000000000e+06,1.714496000000000000e+06,2.103235799999999814e+06,2.198820000000000000e+06,1.743584000000000000e+06,1.612832000000000000e+06,1.808803399999999907e+06,1.796640000000000000e+06,2.061173300000000047e+06,1.980870300000000047e+06,1.826496000000000000e+06,1.774382399999999907e+06,1.840288000000000000e+06,1.384328500000000000e+06,2.103235799999999814e+06,2.049675000000000000e+06,1.827867800000000047e+06,1.566976000000000000e+06,2.172077000000000000e+06,2.879446000000000000e+06,2.038251399999999907e+06,2.565874799999999814e+06,1.613739300000000047e+06,1.808803399999999907e+06,1.873825100000000093e+06,1.797305300000000047e+06,3.556329000000000000e+06,1.675680000000000000e+06,1.911712000000000000e+06,1.590816399999999907e+06,1.715680000000000000e+06,1.831725300000000047e+06,1.736103800000000047e+06,1.483680000000000000e+06,1.808803399999999907e+06,2.141514500000000000e+06,1.521937100000000093e+06,1.804945899999999907e+06,1.700224000000000000e+06,1.571677500000000000e+06,1.824084600000000093e+06,2.336504000000000000e+06,1.682618500000000000e+06,2.214101299999999814e+06,2.053532600000000093e+06,1.571677500000000000e+06,1.728463300000000047e+06,2.336504000000000000e+06,1.705503100000000093e+06,2.080313000000000000e+06,2.087953600000000093e+06,1.797305300000000047e+06,1.723520000000000000e+06,2.091736800000000047e+06,1.931840000000000000e+06,2.052192000000000000e+06,1.686438800000000047e+06,1.656544000000000000e+06,2.466509299999999814e+06,2.053532600000000093e+06,2.145334799999999814e+06,2.098112000000000000e+06,2.145334799999999814e+06,2.451228000000000000e+06,1.819168000000000000e+06,2.608051000000000000e+06,2.080313000000000000e+06,2.152938000000000000e+06,1.667299000000000000e+06,1.927310500000000000e+06,1.770524899999999907e+06,2.015291300000000047e+06,1.556358100000000093e+06,1.808803399999999907e+06,2.061173300000000047e+06,2.447445000000000000e+06,1.460811100000000093e+06,3.196914000000000000e+06,2.178880000000000000e+06,2.118517000000000000e+06,2.114734000000000000e+06,1.894560000000000000e+06,1.911584000000000000e+06,1.804832000000000000e+06,2.084096100000000093e+06,1.923527399999999907e+06,1.864512000000000000e+06,2.841319299999999814e+06,4.160626000000000000e+06,1.834912000000000000e+06,1.778592000000000000e+06,2.244739299999999814e+06,1.839366899999999907e+06,2.428305299999999814e+06,3.900615500000000000e+06,2.761016299999999814e+06,2.871881799999999814e+06,2.539209000000000000e+06,2.152938000000000000e+06,1.766741800000000047e+06,1.778165500000000000e+06,1.915886800000000047e+06,1.896992000000000000e+06,1.788992000000000000e+06,1.954090899999999907e+06,1.839616000000000000e+06,2.290621299999999814e+06,2.179755799999999814e+06,1.694079399999999907e+06,2.913905299999999814e+06,1.873825100000000093e+06,2.715019799999999814e+06,2.210318299999999814e+06,2.114734000000000000e+06,2.244739299999999814e+06,1.717001300000000047e+06,1.649504000000000000e+06,1.961731500000000000e+06,1.640518600000000093e+06,1.900530000000000000e+06,1.811168000000000000e+06,1.869929399999999907e+06,2.317364299999999814e+06,2.164436299999999814e+06,1.858505600000000093e+06,2.087953600000000093e+06,1.946449300000000047e+06,2.000010000000000000e+06,1.739961399999999907e+06,2.757196000000000000e+06,2.095594300000000047e+06,2.267662000000000000e+06,2.030610800000000047e+06,1.575535100000000093e+06,2.600334000000000000e+06,2.313581299999999814e+06,1.952192000000000000e+06,1.863840000000000000e+06,2.432088299999999814e+06,2.068814899999999907e+06,2.206498000000000000e+06,2.122337500000000000e+06,1.866912000000000000e+06,1.564036000000000000e+06,2.156758500000000000e+06,2.263879000000000000e+06,2.145334799999999814e+06,2.011471000000000000e+06,2.347965000000000000e+06,1.904387600000000093e+06,3.529586799999999814e+06,1.757856000000000000e+06,2.042034500000000000e+06,1.808803399999999907e+06,1.633888000000000000e+06,2.076455500000000000e+06,2.175897299999999814e+06,2.722736799999999814e+06,2.458906000000000000e+06,2.451228000000000000e+06,2.401487799999999814e+06,1.977012800000000047e+06,1.762336000000000000e+06,2.026753300000000047e+06,2.428305299999999814e+06,1.655800899999999907e+06,2.229248000000000000e+06,2.145334799999999814e+06,1.900530000000000000e+06,2.051744000000000000e+06,1.931168000000000000e+06,2.413024000000000000e+06,1.877608300000000047e+06,1.941408000000000000e+06,2.095594300000000047e+06,2.512314000000000000e+06,2.037376000000000000e+06,1.912029300000000047e+06,2.263879000000000000e+06,1.720822500000000000e+06,2.435908799999999814e+06,2.072672399999999907e+06,2.116800000000000000e+06,2.030610800000000047e+06,1.797305300000000047e+06,1.785806100000000093e+06,1.853984000000000000e+06,1.759101100000000093e+06,1.807008000000000000e+06,2.175897299999999814e+06,2.068814899999999907e+06,3.063050299999999814e+06,1.942591800000000047e+06,2.493327000000000000e+06,1.674939600000000093e+06,1.957948399999999907e+06,1.678722800000000047e+06,2.286763799999999814e+06,2.007650600000000093e+06,2.240919000000000000e+06,2.684457299999999814e+06,1.855744000000000000e+06,2.156758500000000000e+06,2.845063000000000000e+06,2.833602299999999814e+06,2.206498000000000000e+06,2.068814899999999907e+06,2.351785500000000000e+06,2.600334000000000000e+06,2.497110000000000000e+06,1.648160300000000047e+06,1.831200000000000000e+06,2.508570000000000000e+06,2.286763799999999814e+06,1.866146300000000047e+06,1.897088000000000000e+06,1.624992000000000000e+06,1.753056000000000000e+06,2.015291300000000047e+06,1.609956100000000093e+06,1.942591800000000047e+06,3.338342000000000000e+06,2.260058799999999814e+06,1.973229600000000093e+06,2.344182000000000000e+06,1.762016000000000000e+06,1.655800899999999907e+06,2.485649000000000000e+06,1.934912000000000000e+06,2.225637799999999814e+06,2.229952000000000000e+06,2.256201299999999814e+06,1.595296000000000000e+06,2.217959799999999814e+06,1.980870300000000047e+06,1.931168000000000000e+06,1.896747000000000000e+06,1.483733000000000000e+06,2.282943299999999814e+06,2.290621299999999814e+06,1.709360600000000093e+06,2.172077000000000000e+06,2.611871299999999814e+06,2.051072000000000000e+06,1.991520000000000000e+06,2.321222000000000000e+06,2.057315800000000047e+06,1.694464000000000000e+06,1.889632000000000000e+06,2.256704000000000000e+06,1.810624000000000000e+06,1.797305300000000047e+06,1.840384000000000000e+06,2.573591799999999814e+06,1.703840000000000000e+06,1.946144000000000000e+06,1.954272000000000000e+06,2.841319299999999814e+06,2.263879000000000000e+06,1.499015300000000047e+06,2.286763799999999814e+06,1.741952000000000000e+06,1.618912000000000000e+06,2.229458000000000000e+06,1.700128000000000000e+06,1.476092399999999907e+06,1.762240000000000000e+06,1.724680100000000093e+06,1.737248000000000000e+06,1.686208000000000000e+06,1.633344000000000000e+06,1.766368000000000000e+06,1.713181000000000000e+06,2.803039799999999814e+06,2.030610800000000047e+06,1.941952000000000000e+06,1.560215600000000093e+06,1.671082100000000093e+06,2.103235799999999814e+06,2.003904000000000000e+06,1.877608300000000047e+06,2.122337500000000000e+06,1.790400000000000000e+06,2.038251399999999907e+06,3.564046000000000000e+06,1.464594300000000047e+06,1.594599500000000000e+06,2.057315800000000047e+06,1.537472000000000000e+06,1.732896000000000000e+06,2.254016000000000000e+06,1.422532500000000000e+06,2.061173300000000047e+06,1.727776000000000000e+06,1.650272000000000000e+06,1.965589000000000000e+06,1.514296500000000000e+06,1.701720000000000000e+06,1.708832000000000000e+06,2.057315800000000047e+06,2.370925299999999814e+06,2.252342799999999814e+06,1.758624000000000000e+06,1.933600000000000000e+06,2.336504000000000000e+06,2.340361799999999814e+06,1.831725300000000047e+06,2.174656000000000000e+06,2.462726299999999814e+06,2.500930500000000000e+06,2.069120000000000000e+06,1.926112000000000000e+06,2.956005000000000000e+06,2.390064000000000000e+06,2.313581299999999814e+06,2.432088299999999814e+06,1.904128000000000000e+06,2.133798299999999814e+06,1.743744500000000000e+06,2.546773000000000000e+06,2.382386000000000000e+06,2.114734000000000000e+06,2.006432000000000000e+06,2.126195000000000000e+06,2.275340000000000000e+06,2.332683799999999814e+06,2.481790500000000000e+06,1.955264000000000000e+06,2.481790500000000000e+06,2.489506799999999814e+06,4.393818000000000000e+06,2.032960000000000000e+06,2.684457299999999814e+06,2.692174299999999814e+06,2.125760000000000000e+06,1.989344000000000000e+06,2.256064000000000000e+06,2.041120000000000000e+06,2.233241000000000000e+06,2.684457299999999814e+06,2.095594300000000047e+06,2.340361799999999814e+06,2.401487799999999814e+06,2.474187299999999814e+06,3.070767299999999814e+06,2.474187299999999814e+06,2.155968000000000000e+06,1.782023000000000000e+06,2.187359000000000000e+06,2.005120000000000000e+06,2.240919000000000000e+06,1.979840000000000000e+06,2.152938000000000000e+06,2.451228000000000000e+06,2.152064000000000000e+06,1.889106399999999907e+06,1.682618500000000000e+06,2.405345299999999814e+06,2.013280000000000000e+06,2.302083000000000000e+06,2.382386000000000000e+06,2.026753300000000047e+06,1.885120000000000000e+06,2.119552000000000000e+06,2.003793100000000093e+06,2.302083000000000000e+06,1.950112000000000000e+06,2.136000000000000000e+06,2.067584000000000000e+06,2.260058799999999814e+06,2.026753300000000047e+06,2.159552000000000000e+06,2.527748000000000000e+06,2.053532600000000093e+06,2.833602299999999814e+06,1.889106399999999907e+06,2.037472000000000000e+06,1.984653399999999907e+06,2.512314000000000000e+06,2.672996299999999814e+06,2.260058799999999814e+06,2.202640500000000000e+06,2.286763799999999814e+06,2.040032000000000000e+06,2.313581299999999814e+06,2.030080000000000000e+06,1.977012800000000047e+06,2.114880000000000000e+06,2.022931899999999907e+06,2.096704000000000000e+06,2.488320000000000000e+06,2.110913799999999814e+06,2.458906000000000000e+06,2.435908799999999814e+06,2.432088299999999814e+06,2.129856000000000000e+06,2.084064000000000000e+06,2.030610800000000047e+06,2.258432000000000000e+06,2.416807000000000000e+06,2.478007500000000000e+06,2.154560000000000000e+06,2.497110000000000000e+06,2.140544000000000000e+06,1.831725300000000047e+06,2.145334799999999814e+06,2.351785500000000000e+06,2.195037000000000000e+06,1.852992000000000000e+06,2.466509299999999814e+06,2.282943299999999814e+06,2.260058799999999814e+06,2.998028500000000000e+06,2.279104000000000000e+06,2.465216000000000000e+06,2.424485000000000000e+06,2.202640500000000000e+06,2.435908799999999814e+06,2.410304000000000000e+06,2.216576000000000000e+06,2.308608000000000000e+06,2.188480000000000000e+06,2.057315800000000047e+06,1.961731500000000000e+06,2.387840000000000000e+06,2.504749799999999814e+06,1.803744000000000000e+06,2.084096100000000093e+06,1.632878000000000000e+06,2.382386000000000000e+06,2.428305299999999814e+06,1.923527399999999907e+06,2.263879000000000000e+06,1.824084600000000093e+06,2.359463299999999814e+06,2.703635299999999814e+06,2.573591799999999814e+06,2.172077000000000000e+06,1.978752000000000000e+06,2.321222000000000000e+06,1.728463300000000047e+06,1.984653399999999907e+06,1.839366899999999907e+06,1.860768000000000000e+06,2.680637000000000000e+06,2.157120000000000000e+06,2.048864000000000000e+06,2.122337500000000000e+06,2.390064000000000000e+06,2.325042299999999814e+06,1.724680100000000093e+06,2.175897299999999814e+06,2.053532600000000093e+06,1.575535100000000093e+06,1.804945899999999907e+06,1.931168000000000000e+06,2.298300000000000000e+06,1.980870300000000047e+06,2.497110000000000000e+06,2.531492000000000000e+06,2.015291300000000047e+06,2.351785500000000000e+06,1.937120000000000000e+06,1.996189800000000047e+06,2.420627500000000000e+06,1.892889500000000000e+06,2.045892000000000000e+06,2.000010000000000000e+06,2.084096100000000093e+06,2.596437299999999814e+06,2.757196000000000000e+06,2.351785500000000000e+06,1.911808000000000000e+06,1.889106399999999907e+06,1.818624000000000000e+06,2.286763799999999814e+06,5.579184500000000000e+06,2.424485000000000000e+06,2.215680000000000000e+06,1.884576000000000000e+06,2.619512000000000000e+06,2.409203799999999814e+06,2.064928000000000000e+06,1.954090899999999907e+06,1.904896000000000000e+06,2.344182000000000000e+06,2.810604000000000000e+06,2.168219299999999814e+06,2.504749799999999814e+06,2.871881799999999814e+06,2.776297500000000000e+06,2.948364500000000000e+06,2.068814899999999907e+06,2.401487799999999814e+06,2.114734000000000000e+06,2.703635299999999814e+06,2.363246299999999814e+06,2.419328000000000000e+06,2.256201299999999814e+06,2.921622299999999814e+06,2.137618799999999814e+06,2.011471000000000000e+06,1.797305300000000047e+06,1.663441500000000000e+06,2.780041500000000000e+06,2.206498000000000000e+06,2.244739299999999814e+06,1.923527399999999907e+06,2.294479799999999814e+06,1.755242600000000093e+06,2.550593500000000000e+06,1.979616000000000000e+06,2.409203799999999814e+06,2.141514500000000000e+06,2.860344500000000000e+06,2.049675000000000000e+06,2.091488000000000000e+06,1.827867800000000047e+06,2.650074500000000000e+06,1.678722800000000047e+06,2.313581299999999814e+06,1.724680100000000093e+06,2.374782799999999814e+06,2.164436299999999814e+06,1.782023000000000000e+06,2.328862500000000000e+06,1.855392000000000000e+06,2.321222000000000000e+06,1.912029300000000047e+06,1.845888000000000000e+06,2.011471000000000000e+06,1.993536000000000000e+06,2.057315800000000047e+06,1.814880000000000000e+06,2.363246299999999814e+06,1.739961399999999907e+06,1.870976000000000000e+06,2.164436299999999814e+06,2.080313000000000000e+06,2.588873000000000000e+06,2.256201299999999814e+06,2.428305299999999814e+06,3.808775299999999814e+06,3.288754299999999814e+06,2.049675000000000000e+06,6.405289000000000000e+06,1.988511899999999907e+06,2.347965000000000000e+06,2.121664000000000000e+06,2.550593500000000000e+06,2.302083000000000000e+06,2.355643000000000000e+06,2.680637000000000000e+06,2.130015299999999814e+06,2.485649000000000000e+06,1.923527399999999907e+06,2.133798299999999814e+06,2.573591799999999814e+06,2.565952000000000000e+06,2.860344500000000000e+06,2.336504000000000000e+06,2.206498000000000000e+06,2.585052799999999814e+06,2.210318299999999814e+06,2.321222000000000000e+06,2.034393800000000047e+06,2.615615299999999814e+06,2.170432000000000000e+06,2.265536000000000000e+06,2.163648000000000000e+06,4.183471500000000000e+06,2.321222000000000000e+06,2.508570000000000000e+06,2.449536000000000000e+06,2.757196000000000000e+06,2.149155000000000000e+06,2.216768000000000000e+06,2.206498000000000000e+06,2.332683799999999814e+06,2.041472000000000000e+06,2.439766299999999814e+06,2.099377299999999814e+06,2.592617000000000000e+06,1.938808600000000093e+06,3.250474799999999814e+06,3.116611000000000000e+06,2.837499000000000000e+06,2.294479799999999814e+06,2.730301000000000000e+06,2.581156000000000000e+06,2.137618799999999814e+06,2.443586500000000000e+06,2.363246299999999814e+06,2.175897299999999814e+06,2.500930500000000000e+06,2.210318299999999814e+06,2.214101299999999814e+06,2.221780299999999814e+06,2.967466000000000000e+06,2.313581299999999814e+06,2.352896000000000000e+06,1.961731500000000000e+06,2.152960000000000000e+06,2.592617000000000000e+06,2.516134299999999814e+06,2.856600500000000000e+06,2.131776000000000000e+06,2.034393800000000047e+06,2.309761000000000000e+06,2.489506799999999814e+06,2.449856000000000000e+06,2.692174299999999814e+06,2.470367000000000000e+06,2.150336000000000000e+06,2.325042299999999814e+06,2.019074399999999907e+06,2.875625500000000000e+06,2.174016000000000000e+06,2.726480500000000000e+06,2.363246299999999814e+06,1.919669899999999907e+06,2.168219299999999814e+06,2.298752000000000000e+06,2.543029299999999814e+06,2.011968000000000000e+06,2.296064000000000000e+06,2.325042299999999814e+06,2.185024000000000000e+06,2.195037000000000000e+06,2.267662000000000000e+06,1.778165500000000000e+06,1.717001300000000047e+06,3.973201500000000000e+06,2.229458000000000000e+06,2.290621299999999814e+06,2.646177799999999814e+06,2.282943299999999814e+06,2.169408000000000000e+06,2.325042299999999814e+06,2.164436299999999814e+06,2.157184000000000000e+06,2.160616000000000000e+06,2.295296000000000000e+06,1.954090899999999907e+06,2.271482500000000000e+06,2.294479799999999814e+06,2.359463299999999814e+06,2.351785500000000000e+06,2.386206500000000000e+06,4.347897500000000000e+06,2.489506799999999814e+06,2.497110000000000000e+06,2.340361799999999814e+06,2.455048500000000000e+06,2.638613500000000000e+06,2.409203799999999814e+06,2.471552000000000000e+06,2.225637799999999814e+06,2.711199500000000000e+06,2.424485000000000000e+06,2.317364299999999814e+06,2.447445000000000000e+06,2.328862500000000000e+06,2.615615299999999814e+06,1.827867800000000047e+06,1.900530000000000000e+06,2.470367000000000000e+06,2.523927799999999814e+06,2.378603000000000000e+06,2.432088299999999814e+06,2.321222000000000000e+06,2.187359000000000000e+06,3.032487799999999814e+06,2.156992000000000000e+06,2.034393800000000047e+06,2.325042299999999814e+06,3.399619799999999814e+06,2.103235799999999814e+06,2.531492000000000000e+06,1.961731500000000000e+06,2.339904000000000000e+06,2.141514500000000000e+06,2.091736800000000047e+06,1.831725300000000047e+06,2.133798299999999814e+06,2.156758500000000000e+06,2.443586500000000000e+06,2.000010000000000000e+06,3.969304799999999814e+06,2.196032000000000000e+06,2.504749799999999814e+06,2.095594300000000047e+06,2.474187299999999814e+06,1.956032000000000000e+06,2.370925299999999814e+06,1.736103800000000047e+06,2.336504000000000000e+06,2.498048000000000000e+06,2.523927799999999814e+06,1.889106399999999907e+06,2.563328000000000000e+06,2.275340000000000000e+06,2.103235799999999814e+06,2.213632000000000000e+06,2.408960000000000000e+06,2.424485000000000000e+06,2.198820000000000000e+06,2.302083000000000000e+06,2.130015299999999814e+06,1.961731500000000000e+06,2.783861799999999814e+06,2.160616000000000000e+06,2.302083000000000000e+06,2.474187299999999814e+06,2.256192000000000000e+06,1.686438800000000047e+06,2.478007500000000000e+06,1.903456000000000000e+06,2.397667299999999814e+06,2.160616000000000000e+06,2.692174299999999814e+06,2.665279299999999814e+06,2.420627500000000000e+06,2.347965000000000000e+06,2.252342799999999814e+06,2.072672399999999907e+06,2.042034500000000000e+06,2.921622299999999814e+06,2.248522299999999814e+06,2.325042299999999814e+06,1.984653399999999907e+06,1.808803399999999907e+06,2.822141299999999814e+06,2.202640500000000000e+06,2.019074399999999907e+06,2.520031000000000000e+06,2.485649000000000000e+06,2.604154299999999814e+06,2.160616000000000000e+06,2.160616000000000000e+06,2.084096100000000093e+06,2.103235799999999814e+06,2.256201299999999814e+06,2.045892000000000000e+06,2.336504000000000000e+06,2.019074399999999907e+06,2.440832000000000000e+06,2.164436299999999814e+06,2.347776000000000000e+06,2.290621299999999814e+06,2.363246299999999814e+06,2.672996299999999814e+06,2.692174299999999814e+06,2.493327000000000000e+06,2.198820000000000000e+06,2.149155000000000000e+06,2.898624000000000000e+06,2.183538799999999814e+06,2.240919000000000000e+06,2.413568000000000000e+06,2.321222000000000000e+06,2.470367000000000000e+06,2.791578799999999814e+06,2.168219299999999814e+06,2.523927799999999814e+06,2.073984000000000000e+06,2.405345299999999814e+06,2.093376000000000000e+06,2.435908799999999814e+06,2.650074500000000000e+06,1.770524899999999907e+06,2.382386000000000000e+06,2.187712000000000000e+06,2.466509299999999814e+06,1.892889500000000000e+06,2.168448000000000000e+06,1.621379899999999907e+06,2.351785500000000000e+06,2.367066500000000000e+06,2.277632000000000000e+06,2.228160000000000000e+06,2.435908799999999814e+06,1.884480000000000000e+06,2.302083000000000000e+06,2.439766299999999814e+06,1.980870300000000047e+06,2.031392000000000000e+06,1.984653399999999907e+06,1.942591800000000047e+06,1.992369399999999907e+06,1.713181000000000000e+06,2.512314000000000000e+06,1.866688000000000000e+06,2.317364299999999814e+06,2.172077000000000000e+06,2.340361799999999814e+06,2.489506799999999814e+06,1.977012800000000047e+06,2.061173300000000047e+06,2.057504000000000000e+06,2.041664000000000000e+06,2.037152000000000000e+06,3.093612799999999814e+06,1.821792000000000000e+06,1.994848000000000000e+06,1.640518600000000093e+06,1.992369399999999907e+06,2.443586500000000000e+06,2.119680000000000000e+06,2.087953600000000093e+06,2.669176000000000000e+06,2.234944000000000000e+06,1.980870300000000047e+06,1.816444000000000000e+06,3.131892299999999814e+06,2.305903500000000000e+06,2.024672000000000000e+06,2.715019799999999814e+06,2.328862500000000000e+06,2.470367000000000000e+06,2.512314000000000000e+06,1.950307800000000047e+06,2.320064000000000000e+06,2.123520000000000000e+06,1.977856000000000000e+06,2.290621299999999814e+06,2.703635299999999814e+06,1.984800000000000000e+06,2.149155000000000000e+06,2.133888000000000000e+06,3.246654500000000000e+06,1.854648100000000093e+06,1.854648100000000093e+06,2.294479799999999814e+06,1.873825100000000093e+06,2.405345299999999814e+06,2.657715000000000000e+06,1.976768000000000000e+06,1.785806100000000093e+06,2.393884299999999814e+06,1.881465800000000047e+06,1.955712000000000000e+06,2.523927799999999814e+06,2.401487799999999814e+06,2.240960000000000000e+06,2.038251399999999907e+06,2.434112000000000000e+06,2.956005000000000000e+06,2.225637799999999814e+06,2.342720000000000000e+06,2.058720000000000000e+06,2.439766299999999814e+06,2.164352000000000000e+06,2.531492000000000000e+06,2.158784000000000000e+06,1.961120000000000000e+06,1.994528000000000000e+06,2.217959799999999814e+06,2.432088299999999814e+06,2.328862500000000000e+06,2.126195000000000000e+06,2.803039799999999814e+06,2.248768000000000000e+06,2.179904000000000000e+06,2.420627500000000000e+06,2.325042299999999814e+06,2.627152500000000000e+06,2.680637000000000000e+06,2.604154299999999814e+06,2.845063000000000000e+06,1.954090899999999907e+06,2.212736000000000000e+06,2.565874799999999814e+06,2.022931899999999907e+06,2.623332299999999814e+06,2.053532600000000093e+06,2.344182000000000000e+06,2.137618799999999814e+06,2.061173300000000047e+06,2.262784000000000000e+06,2.003793100000000093e+06,2.160616000000000000e+06,2.256201299999999814e+06,2.275340000000000000e+06,2.447445000000000000e+06,2.646177799999999814e+06,1.839366899999999907e+06,1.974336000000000000e+06,2.791578799999999814e+06,2.025664000000000000e+06,1.843224399999999907e+06,2.386206500000000000e+06,1.632878000000000000e+06,2.455048500000000000e+06,1.889106399999999907e+06,2.405345299999999814e+06,1.969372100000000093e+06,2.539209000000000000e+06,2.627152500000000000e+06,2.053184000000000000e+06,1.961731500000000000e+06,1.977012800000000047e+06,1.996608000000000000e+06,2.122337500000000000e+06,2.646400000000000000e+06,1.743744500000000000e+06,1.934951100000000093e+06,2.301824000000000000e+06,2.317364299999999814e+06,3.066947000000000000e+06,1.969372100000000093e+06,2.252342799999999814e+06,2.217959799999999814e+06,2.401487799999999814e+06,2.532672000000000000e+06,2.122337500000000000e+06,1.839366899999999907e+06,2.003008000000000000e+06,2.218112000000000000e+06,1.970816000000000000e+06,2.100160000000000000e+06,2.032960000000000000e+06,2.141514500000000000e+06,2.101696000000000000e+06,1.923040000000000000e+06,2.432088299999999814e+06,2.027968000000000000e+06,2.122304000000000000e+06,2.007648000000000000e+06,2.426112000000000000e+06,2.232832000000000000e+06,2.128768000000000000e+06,2.340361799999999814e+06,1.674939600000000093e+06,1.980870300000000047e+06,2.344182000000000000e+06,2.241344000000000000e+06,2.443586500000000000e+06,2.026753300000000047e+06,2.179755799999999814e+06,2.462726299999999814e+06,2.126195000000000000e+06,2.351785500000000000e+06,2.298300000000000000e+06,2.516736000000000000e+06,2.068128000000000000e+06,2.122337500000000000e+06,2.285696000000000000e+06,2.497110000000000000e+06,1.705503100000000093e+06,2.114734000000000000e+06,2.447445000000000000e+06,2.091040000000000000e+06,2.455048500000000000e+06,2.168219299999999814e+06,2.084096100000000093e+06,2.056928000000000000e+06,2.091736800000000047e+06,2.099776000000000000e+06,2.489506799999999814e+06,2.030610800000000047e+06,2.042016000000000000e+06,2.086176000000000000e+06,2.130015299999999814e+06,2.070112000000000000e+06,2.260058799999999814e+06,1.894560000000000000e+06,2.481790500000000000e+06,2.216576000000000000e+06,1.918304000000000000e+06,3.942639000000000000e+06,2.179755799999999814e+06,2.688354000000000000e+06,3.108894000000000000e+06,2.783861799999999814e+06,3.284857500000000000e+06,2.902444299999999814e+06,2.198820000000000000e+06,2.111680000000000000e+06,2.378603000000000000e+06,2.405345299999999814e+06,2.203648000000000000e+06,2.328320000000000000e+06,2.065031800000000047e+06,3.063050299999999814e+06,2.149155000000000000e+06,2.344182000000000000e+06,2.210318299999999814e+06,2.019136000000000000e+06,2.527748000000000000e+06,2.347965000000000000e+06,2.535312299999999814e+06,2.240919000000000000e+06,2.294479799999999814e+06,2.195037000000000000e+06,2.340361799999999814e+06,2.837499000000000000e+06,2.271482500000000000e+06,2.508570000000000000e+06,2.470367000000000000e+06,2.447445000000000000e+06,2.159104000000000000e+06,2.382784000000000000e+06,2.053532600000000093e+06,2.094816000000000000e+06,2.114734000000000000e+06,2.346176000000000000e+06,2.474187299999999814e+06,2.015291300000000047e+06,2.099377299999999814e+06,2.202816000000000000e+06,1.598457000000000000e+06,2.047648000000000000e+06,2.022336000000000000e+06,1.974336000000000000e+06,2.106240000000000000e+06,1.986336000000000000e+06,2.087953600000000093e+06,2.189696000000000000e+06,2.114432000000000000e+06,2.390064000000000000e+06,2.107056299999999814e+06,3.533483500000000000e+06,2.130015299999999814e+06,2.780041500000000000e+06,2.451136000000000000e+06,2.070560000000000000e+06,1.854648100000000093e+06,1.980832000000000000e+06,2.347965000000000000e+06,1.988511899999999907e+06,1.858464000000000000e+06,2.270464000000000000e+06,2.313581299999999814e+06,2.263879000000000000e+06,2.252342799999999814e+06,2.358528000000000000e+06,2.126195000000000000e+06,2.310336000000000000e+06,2.347965000000000000e+06,1.992369399999999907e+06,2.558310500000000000e+06,2.298300000000000000e+06,2.202640500000000000e+06,2.091736800000000047e+06,2.531492000000000000e+06,2.359463299999999814e+06,2.489506799999999814e+06,2.458906000000000000e+06,2.845063000000000000e+06,2.512314000000000000e+06,2.382386000000000000e+06,2.038251399999999907e+06,2.424485000000000000e+06,2.298300000000000000e+06,2.443586500000000000e+06,2.237061500000000000e+06,2.340361799999999814e+06,2.730301000000000000e+06,2.053532600000000093e+06,2.084096100000000093e+06,2.271808000000000000e+06,2.210880000000000000e+06,2.328704000000000000e+06,2.130432000000000000e+06,1.988511899999999907e+06,2.332683799999999814e+06,2.393884299999999814e+06,2.275340000000000000e+06,2.377728000000000000e+06,2.169664000000000000e+06,2.087953600000000093e+06,2.355643000000000000e+06,2.539209000000000000e+06,2.137618799999999814e+06,2.569771500000000000e+06,2.283648000000000000e+06,2.738018000000000000e+06,2.397667299999999814e+06,1.965589000000000000e+06,2.382386000000000000e+06,2.240919000000000000e+06,2.217959799999999814e+06,2.039904000000000000e+06,2.172992000000000000e+06,1.961731500000000000e+06,2.413024000000000000e+06,2.049675000000000000e+06,2.596437299999999814e+06,3.625171000000000000e+06,2.032288000000000000e+06,2.000010000000000000e+06,1.977012800000000047e+06,2.114734000000000000e+06,1.972352000000000000e+06,1.946449300000000047e+06,2.126195000000000000e+06,2.231744000000000000e+06,2.160616000000000000e+06,2.003793100000000093e+06,2.397667299999999814e+06,2.814424299999999814e+06,2.271482500000000000e+06,2.149632000000000000e+06,2.053532600000000093e+06,2.179755799999999814e+06,2.347965000000000000e+06,2.111360000000000000e+06,2.416807000000000000e+06,1.869929399999999907e+06,2.409203799999999814e+06,2.184896000000000000e+06,2.020224000000000000e+06,1.931168000000000000e+06,2.057315800000000047e+06,2.336504000000000000e+06,2.038251399999999907e+06,2.088064000000000000e+06,2.401487799999999814e+06,2.535312299999999814e+06,2.089728000000000000e+06,2.382656000000000000e+06,1.908170800000000047e+06,3.001925299999999814e+06,1.965589000000000000e+06,2.174464000000000000e+06,1.931168000000000000e+06,1.980870300000000047e+06,2.121408000000000000e+06,2.512314000000000000e+06,2.049856000000000000e+06,1.720822500000000000e+06,2.183538799999999814e+06,1.975872000000000000e+06,2.056064000000000000e+06,2.095040000000000000e+06,2.088160000000000000e+06,2.049984000000000000e+06,1.751872000000000000e+06,1.775552000000000000e+06,1.912256000000000000e+06,1.764192000000000000e+06,1.934784000000000000e+06,1.659658399999999907e+06,2.508570000000000000e+06,1.952960000000000000e+06,1.990208000000000000e+06,1.758528000000000000e+06,1.963968000000000000e+06,1.801162800000000047e+06,1.669792000000000000e+06,1.928544000000000000e+06,1.930400000000000000e+06,1.955616000000000000e+06,1.958368000000000000e+06,2.049184000000000000e+06,3.625171000000000000e+06,1.946449300000000047e+06,1.908170800000000047e+06,2.738018000000000000e+06,1.794240000000000000e+06,2.004320000000000000e+06,2.481790500000000000e+06,1.869536000000000000e+06,2.098816000000000000e+06,2.025312000000000000e+06,1.606098600000000093e+06,2.206498000000000000e+06,2.024864000000000000e+06,1.777088000000000000e+06,1.910816000000000000e+06,1.859008000000000000e+06,1.871072000000000000e+06,1.856288000000000000e+06,2.003008000000000000e+06,2.031840000000000000e+06,1.876800000000000000e+06,1.851008000000000000e+06,1.743808000000000000e+06,1.801162800000000047e+06,1.871744000000000000e+06,2.000928000000000000e+06,1.926336000000000000e+06,1.812384000000000000e+06,1.826592000000000000e+06,2.206498000000000000e+06,1.852224000000000000e+06,1.948320000000000000e+06,1.894336000000000000e+06,1.914784000000000000e+06,1.973888000000000000e+06,1.891392000000000000e+06,2.085632000000000000e+06,2.217216000000000000e+06,2.064032000000000000e+06,1.930400000000000000e+06,1.957792000000000000e+06,2.207936000000000000e+06,2.038251399999999907e+06,1.743744500000000000e+06,1.808803399999999907e+06,1.831424000000000000e+06,2.204864000000000000e+06,2.229458000000000000e+06,1.788768000000000000e+06,1.802528000000000000e+06,2.340361799999999814e+06,1.874496000000000000e+06,2.217984000000000000e+06,1.887200000000000000e+06,1.965589000000000000e+06,2.007650600000000093e+06,2.051424000000000000e+06,1.885248800000000047e+06,1.816444000000000000e+06,1.929728000000000000e+06,1.853984000000000000e+06,1.989664000000000000e+06,1.874720000000000000e+06,1.866146300000000047e+06,1.888416000000000000e+06,1.916864000000000000e+06,1.972128000000000000e+06,1.838656000000000000e+06,2.187359000000000000e+06,1.879744000000000000e+06,1.847200000000000000e+06,1.594599500000000000e+06,1.998912000000000000e+06,1.936672000000000000e+06,2.021344000000000000e+06,2.212736000000000000e+06,1.871296000000000000e+06,2.149184000000000000e+06,2.302083000000000000e+06,2.527748000000000000e+06,1.996189800000000047e+06,2.248522299999999814e+06,2.494464000000000000e+06,2.267662000000000000e+06,2.045216000000000000e+06,2.183538799999999814e+06,2.180992000000000000e+06,2.169408000000000000e+06,2.382386000000000000e+06,1.923527399999999907e+06,2.087953600000000093e+06,2.382386000000000000e+06,2.397667299999999814e+06,2.377472000000000000e+06,1.978976000000000000e+06,2.108544000000000000e+06,1.935584000000000000e+06,2.156758500000000000e+06,2.279872000000000000e+06,2.088384000000000000e+06,2.041888000000000000e+06,2.129344000000000000e+06,1.940288000000000000e+06,2.600334000000000000e+06,2.428305299999999814e+06,2.164864000000000000e+06,2.066464000000000000e+06,2.162112000000000000e+06,1.935008000000000000e+06,2.139072000000000000e+06,2.117888000000000000e+06,2.101120000000000000e+06,2.282943299999999814e+06,2.082400000000000000e+06,2.202304000000000000e+06,2.051200000000000000e+06,2.279160299999999814e+06,2.089280000000000000e+06,2.280320000000000000e+06,2.232384000000000000e+06,1.841376000000000000e+06,2.016256000000000000e+06,2.021440000000000000e+06,2.109440000000000000e+06,2.164352000000000000e+06,2.013600000000000000e+06,2.205760000000000000e+06,1.927310500000000000e+06,2.071552000000000000e+06,2.103872000000000000e+06,2.325042299999999814e+06,2.611871299999999814e+06,2.175897299999999814e+06,3.296318500000000000e+06,2.206498000000000000e+06,2.688354000000000000e+06,2.054720000000000000e+06,2.160616000000000000e+06,2.604154299999999814e+06,2.925442500000000000e+06,1.992416000000000000e+06,2.007650600000000093e+06,2.038251399999999907e+06,2.078080000000000000e+06,2.152938000000000000e+06,1.713181000000000000e+06,1.950656000000000000e+06,2.082752000000000000e+06,2.332683799999999814e+06,1.881465800000000047e+06,2.302083000000000000e+06,2.076455500000000000e+06,2.107904000000000000e+06,2.065031800000000047e+06,2.172077000000000000e+06,2.078528000000000000e+06,2.240919000000000000e+06,2.191216799999999814e+06,2.184896000000000000e+06,1.874496000000000000e+06,2.034176000000000000e+06,2.076455500000000000e+06,2.504749799999999814e+06,1.934951100000000093e+06,2.263879000000000000e+06,2.072544000000000000e+06,2.210318299999999814e+06,2.028640000000000000e+06,2.118517000000000000e+06,2.044896000000000000e+06,2.107056299999999814e+06,1.869929399999999907e+06,2.267662000000000000e+06,2.405345299999999814e+06,2.275340000000000000e+06,1.992369399999999907e+06,2.011471000000000000e+06,2.130015299999999814e+06,2.068800000000000000e+06,2.103104000000000000e+06,1.924800000000000000e+06,2.102592000000000000e+06,2.261952000000000000e+06,1.904387600000000093e+06,1.908170800000000047e+06,2.262208000000000000e+06,2.042034500000000000e+06,2.187359000000000000e+06,2.504749799999999814e+06,1.932256000000000000e+06,1.824288000000000000e+06,2.062368000000000000e+06,1.980064000000000000e+06,2.137618799999999814e+06,3.135789000000000000e+06,2.604154299999999814e+06,2.455048500000000000e+06,1.946449300000000047e+06,2.309761000000000000e+06,2.462726299999999814e+06,2.638613500000000000e+06,2.152938000000000000e+06,2.122337500000000000e+06,2.082400000000000000e+06,2.042880000000000000e+06,2.209664000000000000e+06,2.076455500000000000e+06,2.221780299999999814e+06,2.053532600000000093e+06,2.013184000000000000e+06,2.275340000000000000e+06,2.316160000000000000e+06,2.669176000000000000e+06,1.928864000000000000e+06,2.247808000000000000e+06,2.000010000000000000e+06,2.169664000000000000e+06,2.416807000000000000e+06,2.240448000000000000e+06,2.057315800000000047e+06,2.075200000000000000e+06,1.931168000000000000e+06,2.049536000000000000e+06,2.061173300000000047e+06,1.940864000000000000e+06,1.933920000000000000e+06,1.720822500000000000e+06,1.891264000000000000e+06,1.832416000000000000e+06,2.054080000000000000e+06,1.958368000000000000e+06,2.001696000000000000e+06,1.713181000000000000e+06,1.744768000000000000e+06,2.022016000000000000e+06,1.897440000000000000e+06,1.782023000000000000e+06,2.401487799999999814e+06,1.670464000000000000e+06,2.018368000000000000e+06,2.011744000000000000e+06,1.962432000000000000e+06,1.717664000000000000e+06,1.948992000000000000e+06,1.887200000000000000e+06,2.367066500000000000e+06,1.952640000000000000e+06,2.220352000000000000e+06,2.110144000000000000e+06,2.286763799999999814e+06,2.031392000000000000e+06,2.122560000000000000e+06,1.965632000000000000e+06,1.808803399999999907e+06,2.314368000000000000e+06,2.092160000000000000e+06,1.887648000000000000e+06,2.191168000000000000e+06,1.778720000000000000e+06,2.042112000000000000e+06,1.973229600000000093e+06,1.914560000000000000e+06,1.801568000000000000e+06,2.126400000000000000e+06,1.872608000000000000e+06,1.902912000000000000e+06,1.567894500000000000e+06,1.881280000000000000e+06,2.049675000000000000e+06,2.060256000000000000e+06,1.684352000000000000e+06,1.838848000000000000e+06,1.859136000000000000e+06,1.897632000000000000e+06,1.877792000000000000e+06,2.220224000000000000e+06,2.118464000000000000e+06,1.934951100000000093e+06,2.114734000000000000e+06,2.240512000000000000e+06,2.211328000000000000e+06,2.064800000000000000e+06,2.402688000000000000e+06,2.219008000000000000e+06,1.915886800000000047e+06,2.248522299999999814e+06,2.338432000000000000e+06,2.229458000000000000e+06,2.437376000000000000e+06,2.305408000000000000e+06,2.482688000000000000e+06,2.026753300000000047e+06,2.517952000000000000e+06,2.518208000000000000e+06,2.644416000000000000e+06,2.600334000000000000e+06,2.852780299999999814e+06,2.600334000000000000e+06,2.466509299999999814e+06,2.420480000000000000e+06,2.580160000000000000e+06,2.627712000000000000e+06,2.531904000000000000e+06,2.646400000000000000e+06,2.630896500000000000e+06,2.198820000000000000e+06,2.294479799999999814e+06,2.108544000000000000e+06,2.234496000000000000e+06,2.352768000000000000e+06,2.107056299999999814e+06,2.078208000000000000e+06,2.489506799999999814e+06,2.039040000000000000e+06,2.002144000000000000e+06,2.057952000000000000e+06,1.976768000000000000e+06,2.217216000000000000e+06,2.130304000000000000e+06,2.094944000000000000e+06,2.382386000000000000e+06,2.229458000000000000e+06,2.502784000000000000e+06,2.462726299999999814e+06,2.327104000000000000e+06,2.291264000000000000e+06,2.122880000000000000e+06,2.045892000000000000e+06,2.148288000000000000e+06,1.855840000000000000e+06,1.553024000000000000e+06,1.280448000000000000e+06,1.112032000000000000e+06,8.179840000000000000e+05,6.625440000000000000e+05,5.410400000000000000e+05,4.704320000000000000e+05,3.060240000000000000e+05,2.284240000000000000e+05,1.699880000000000000e+05,1.197760000000000000e+05,8.174800000000000000e+04,7.280400000000000000e+04,6.225800000000000000e+04,6.165600000000000000e+04,3.376200000000000000e+04,2.794700000000000000e+04,2.073100000000000000e+04,1.792500000000000000e+04,1.211500000000000000e+04,1.131400000000000000e+04,8.610000000000000000e+03,1.502000000000000000e+04,9.511000000000000000e+03,1.091300000000000000e+04,6.107000000000000000e+03,4.805000000000000000e+03,5.706000000000000000e+03,3.503000000000000000e+03,5.105000000000000000e+03,6.006000000000000000e+03,4.404000000000000000e+03,4.705000000000000000e+03,4.805000000000000000e+03,3.303000000000000000e+03,5.205000000000000000e+03,4.204000000000000000e+03,3.303000000000000000e+03,2.903000000000000000e+03,4.304000000000000000e+03,3.503000000000000000e+03,3.704000000000000000e+03,4.304000000000000000e+03,4.905000000000000000e+03,3.704000000000000000e+03,3.303000000000000000e+03,3.904000000000000000e+03,3.303000000000000000e+03,5.406000000000000000e+03,3.603000000000000000e+03,4.505000000000000000e+03,4.404000000000000000e+03,3.203000000000000000e+03,4.204000000000000000e+03,3.203000000000000000e+03,3.704000000000000000e+03,3.503000000000000000e+03,3.503000000000000000e+03,4.004000000000000000e+03,4.004000000000000000e+03,5.406000000000000000e+03,3.804000000000000000e+03,5.005000000000000000e+03,3.503000000000000000e+03,4.705000000000000000e+03,5.005000000000000000e+03,4.104000000000000000e+03,2.702000000000000000e+03,4.404000000000000000e+03,2.502000000000000000e+03,4.705000000000000000e+03,3.303000000000000000e+03,4.505000000000000000e+03,2.903000000000000000e+03,2.903000000000000000e+03,5.105000000000000000e+03,3.704000000000000000e+03,4.004000000000000000e+03,3.003000000000000000e+03,2.903000000000000000e+03,4.505000000000000000e+03,4.204000000000000000e+03,3.804000000000000000e+03,2.402000000000000000e+03,4.705000000000000000e+03,4.304000000000000000e+03,3.804000000000000000e+03,3.804000000000000000e+03,2.502000000000000000e+03,3.003000000000000000e+03,4.304000000000000000e+03,4.605000000000000000e+03,2.702000000000000000e+03,4.104000000000000000e+03,4.104000000000000000e+03,3.403000000000000000e+03,4.204000000000000000e+03,3.603000000000000000e+03,4.004000000000000000e+03,3.603000000000000000e+03,2.602000000000000000e+03,4.605000000000000000e+03,4.304000000000000000e+03,3.103000000000000000e+03,3.303000000000000000e+03,4.505000000000000000e+03,4.605000000000000000e+03,3.904000000000000000e+03,3.704000000000000000e+03,5.506000000000000000e+03,5.806000000000000000e+03,3.904000000000000000e+03,3.403000000000000000e+03,4.004000000000000000e+03,4.204000000000000000e+03,4.505000000000000000e+03,4.004000000000000000e+03,4.204000000000000000e+03,4.004000000000000000e+03,4.605000000000000000e+03,4.204000000000000000e+03,5.406000000000000000e+03,3.603000000000000000e+03,3.103000000000000000e+03,3.804000000000000000e+03,5.105000000000000000e+03,5.205000000000000000e+03,3.303000000000000000e+03,5.005000000000000000e+03,4.104000000000000000e+03,3.503000000000000000e+03,3.403000000000000000e+03,3.603000000000000000e+03,4.004000000000000000e+03,3.403000000000000000e+03,3.804000000000000000e+03,3.203000000000000000e+03,3.603000000000000000e+03,4.605000000000000000e+03,7.208000000000000000e+03,2.903000000000000000e+03,2.903000000000000000e+03,3.003000000000000000e+03,4.004000000000000000e+03,5.406000000000000000e+03,4.104000000000000000e+03,3.103000000000000000e+03,2.602000000000000000e+03,3.603000000000000000e+03,3.203000000000000000e+03,4.605000000000000000e+03,3.003000000000000000e+03,3.503000000000000000e+03,4.605000000000000000e+03,3.503000000000000000e+03,5.706000000000000000e+03,5.205000000000000000e+03,3.303000000000000000e+03,4.605000000000000000e+03,4.204000000000000000e+03,4.204000000000000000e+03,4.304000000000000000e+03,4.505000000000000000e+03,4.605000000000000000e+03,4.304000000000000000e+03,3.603000000000000000e+03,3.403000000000000000e+03,4.004000000000000000e+03,4.505000000000000000e+03,4.004000000000000000e+03,3.403000000000000000e+03,4.304000000000000000e+03,3.003000000000000000e+03,2.903000000000000000e+03,3.704000000000000000e+03,3.904000000000000000e+03,4.104000000000000000e+03,3.603000000000000000e+03,3.403000000000000000e+03,3.804000000000000000e+03,3.603000000000000000e+03,3.403000000000000000e+03,4.004000000000000000e+03,4.004000000000000000e+03,3.603000000000000000e+03,4.304000000000000000e+03,5.005000000000000000e+03,3.603000000000000000e+03,3.603000000000000000e+03,3.603000000000000000e+03,nan
4.795250000000000057e+01,6.006000000000000000e+03,1.381800000000000000e+04,1.622200000000000000e+04,2.915000000000000000e+04,6.346300000000000000e+04,9.602400000000000000e+04,1.286400000000000000e+05,2.110160000000000000e+05,2.716000000000000000e+05,4.192560000000000000e+05,5.012960000000000000e+05,6.996000000000000000e+05,7.981920000000000000e+05,9.892320000000000000e+05,1.233600000000000000e+06,1.347616000000000000e+06,1.470112000000000000e+06,1.796192000000000000e+06,1.407213100000000093e+06,2.156758500000000000e+06,2.498176000000000000e+06,1.961731500000000000e+06,2.206498000000000000e+06,2.233241000000000000e+06,2.730301000000000000e+06,3.131892299999999814e+06,3.063050299999999814e+06,2.600334000000000000e+06,2.508570000000000000e+06,1.571677500000000000e+06,2.489506799999999814e+06,1.779264000000000000e+06,2.011471000000000000e+06,1.674464000000000000e+06,1.788992000000000000e+06,1.567712000000000000e+06,1.479875500000000000e+06,1.831725300000000047e+06,1.571677500000000000e+06,1.656992000000000000e+06,1.357120000000000000e+06,1.563392000000000000e+06,1.585024000000000000e+06,1.419936000000000000e+06,1.499296000000000000e+06,1.514400000000000000e+06,1.545152000000000000e+06,1.675680000000000000e+06,1.770524899999999907e+06,1.644064000000000000e+06,1.628672000000000000e+06,1.612320000000000000e+06,1.384328500000000000e+06,1.340864000000000000e+06,1.461824000000000000e+06,1.282144000000000000e+06,1.513408000000000000e+06,1.778165500000000000e+06,1.272448000000000000e+06,1.487456000000000000e+06,1.232512000000000000e+06,1.447744000000000000e+06,1.219968000000000000e+06,1.477664000000000000e+06,1.389152000000000000e+06,1.476992000000000000e+06,1.390208000000000000e+06,1.367936000000000000e+06,1.438304000000000000e+06,1.070757300000000047e+06,1.493696000000000000e+06,1.388512000000000000e+06,1.430173300000000047e+06,1.395808000000000000e+06,1.365600000000000000e+06,1.313952000000000000e+06,1.541024000000000000e+06,1.524864000000000000e+06,1.365600000000000000e+06,1.353727800000000047e+06,1.576256000000000000e+06,1.549568000000000000e+06,1.406528000000000000e+06,1.547744000000000000e+06,1.827867800000000047e+06,1.539296000000000000e+06,1.468928000000000000e+06,1.706784000000000000e+06,1.579318300000000047e+06,1.423040000000000000e+06,1.361184000000000000e+06,1.431104000000000000e+06,1.568704000000000000e+06,1.854648100000000093e+06,1.423264000000000000e+06,1.312448000000000000e+06,1.170161800000000047e+06,1.797305300000000047e+06,1.877608300000000047e+06,1.609152000000000000e+06,1.622176000000000000e+06,1.732320800000000047e+06,1.334588000000000000e+06,2.030610800000000047e+06,1.782023000000000000e+06,1.503808000000000000e+06,1.885248800000000047e+06,2.145334799999999814e+06,1.675232000000000000e+06,1.449312000000000000e+06,2.145334799999999814e+06,2.137618799999999814e+06,1.476092399999999907e+06,1.795200000000000000e+06,1.862656000000000000e+06,1.845888000000000000e+06,2.015291300000000047e+06,2.000010000000000000e+06,1.896747000000000000e+06,2.019074399999999907e+06,1.726592000000000000e+06,2.107056299999999814e+06,1.777184000000000000e+06,1.357510899999999907e+06,2.107056299999999814e+06,1.752640000000000000e+06,2.049675000000000000e+06,1.746304000000000000e+06,1.725376000000000000e+06,1.453170500000000000e+06,1.495104000000000000e+06,1.731488000000000000e+06,1.691968000000000000e+06,2.114734000000000000e+06,1.609600000000000000e+06,1.616000000000000000e+06,1.810304000000000000e+06,2.179755799999999814e+06,1.629020500000000000e+06,2.019074399999999907e+06,1.835583800000000047e+06,2.386206500000000000e+06,2.424485000000000000e+06,2.237061500000000000e+06,2.007650600000000093e+06,1.942591800000000047e+06,1.529472000000000000e+06,1.360352000000000000e+06,1.414892000000000000e+06,1.942591800000000047e+06,1.196942100000000093e+06,1.412736000000000000e+06,1.682618500000000000e+06,1.770976000000000000e+06,1.464640000000000000e+06,2.015264000000000000e+06,1.459360000000000000e+06,1.498528000000000000e+06,1.558976000000000000e+06,1.542656000000000000e+06,1.448928000000000000e+06,1.485088000000000000e+06,1.447008000000000000e+06,1.472480000000000000e+06,1.411776000000000000e+06,1.574976000000000000e+06,1.571520000000000000e+06,1.533280000000000000e+06,1.519232000000000000e+06,1.373312000000000000e+06,2.011471000000000000e+06,1.692288000000000000e+06,1.540832000000000000e+06,2.137618799999999814e+06,1.980870300000000047e+06,1.357510899999999907e+06,1.683392000000000000e+06,1.376650600000000093e+06,1.511904000000000000e+06,1.688832000000000000e+06,1.720704000000000000e+06,1.594599500000000000e+06,1.824084600000000093e+06,1.835583800000000047e+06,1.684032000000000000e+06,1.428000000000000000e+06,1.707520000000000000e+06,1.831424000000000000e+06,1.591744000000000000e+06,2.099377299999999814e+06,1.561344000000000000e+06,1.689568000000000000e+06,1.467648000000000000e+06,1.942624000000000000e+06,1.737056000000000000e+06,1.787680000000000000e+06,1.617408000000000000e+06,2.321222000000000000e+06,1.456953600000000093e+06,1.755680000000000000e+06,2.045892000000000000e+06,2.214101299999999814e+06,1.667744000000000000e+06,1.583616000000000000e+06,1.843224399999999907e+06,1.802752000000000000e+06,1.534560000000000000e+06,1.514296500000000000e+06,1.602464000000000000e+06,1.729088000000000000e+06,1.616096000000000000e+06,1.847044800000000047e+06,1.913152000000000000e+06,1.620224000000000000e+06,1.623040000000000000e+06,1.741184000000000000e+06,1.748704000000000000e+06,1.711008000000000000e+06,1.487516100000000093e+06,1.812586500000000000e+06,1.889312000000000000e+06,1.622496000000000000e+06,1.653824000000000000e+06,1.709360600000000093e+06,1.713181000000000000e+06,1.725504000000000000e+06,1.698496000000000000e+06,1.703488000000000000e+06,1.630400000000000000e+06,1.782880000000000000e+06,1.851776000000000000e+06,1.598457000000000000e+06,2.344182000000000000e+06,1.380508100000000093e+06,1.579318300000000047e+06,1.940288000000000000e+06,1.550336000000000000e+06,1.847520000000000000e+06,1.744576000000000000e+06,1.931168000000000000e+06,1.800352000000000000e+06,1.583200000000000000e+06,2.175897299999999814e+06,1.335840000000000000e+06,1.534784000000000000e+06,1.640608000000000000e+06,2.043456000000000000e+06,1.676640000000000000e+06,1.691872000000000000e+06,1.961731500000000000e+06,1.930720000000000000e+06,1.659658399999999907e+06,1.881728000000000000e+06,1.644377100000000093e+06,1.361368399999999907e+06,1.695680000000000000e+06,1.657408000000000000e+06,1.719072000000000000e+06,1.512128000000000000e+06,1.676864000000000000e+06,1.824192000000000000e+06,1.659658399999999907e+06,1.789408000000000000e+06,1.861760000000000000e+06,1.476672000000000000e+06,1.667299000000000000e+06,1.667968000000000000e+06,1.558304000000000000e+06,2.271482500000000000e+06,1.411040000000000000e+06,1.701720000000000000e+06,1.722976000000000000e+06,1.684480000000000000e+06,1.816192000000000000e+06,1.676544000000000000e+06,1.575168000000000000e+06,1.678176000000000000e+06,1.679680000000000000e+06,1.567894500000000000e+06,1.512000000000000000e+06,2.114688000000000000e+06,1.529653100000000093e+06,1.689472000000000000e+06,2.080313000000000000e+06,1.627168000000000000e+06,2.156758500000000000e+06,1.617596800000000047e+06,2.409203799999999814e+06,1.847200000000000000e+06,2.137618799999999814e+06,1.793888000000000000e+06,1.841376000000000000e+06,1.518496000000000000e+06,1.620224000000000000e+06,1.579072000000000000e+06,1.762240000000000000e+06,1.645600000000000000e+06,1.674912000000000000e+06,1.635488000000000000e+06,2.030610800000000047e+06,1.792576000000000000e+06,1.843224399999999907e+06,2.244739299999999814e+06,2.217959799999999814e+06,1.655360000000000000e+06,1.854648100000000093e+06,1.900288000000000000e+06,1.935136000000000000e+06,1.901824000000000000e+06,1.560256000000000000e+06,1.606560000000000000e+06,1.660352000000000000e+06,2.527748000000000000e+06,2.179755799999999814e+06,2.107056299999999814e+06,2.179755799999999814e+06,1.756768000000000000e+06,2.160616000000000000e+06,1.764864000000000000e+06,1.585984000000000000e+06,1.653952000000000000e+06,1.742048000000000000e+06,1.292526399999999907e+06,2.098112000000000000e+06,1.886784000000000000e+06,1.816640000000000000e+06,1.984800000000000000e+06,1.969372100000000093e+06,1.919669899999999907e+06,1.950307800000000047e+06,1.960448000000000000e+06,1.695904000000000000e+06,1.868768000000000000e+06,2.061173300000000047e+06,1.621632000000000000e+06,2.130015299999999814e+06,2.179755799999999814e+06,2.137618799999999814e+06,1.904128000000000000e+06,2.214101299999999814e+06,1.560215600000000093e+06,2.332683799999999814e+06,2.221780299999999814e+06,2.577335500000000000e+06,2.215552000000000000e+06,1.715680000000000000e+06,2.340361799999999814e+06,1.866146300000000047e+06,1.842816000000000000e+06,2.504749799999999814e+06,1.920928000000000000e+06,1.789663600000000093e+06,1.852992000000000000e+06,1.836896000000000000e+06,1.893248000000000000e+06,1.885888000000000000e+06,1.875360000000000000e+06,1.835360000000000000e+06,1.899520000000000000e+06,1.705503100000000093e+06,1.917216000000000000e+06,2.195037000000000000e+06,1.885568000000000000e+06,1.643520000000000000e+06,1.487516100000000093e+06,2.458906000000000000e+06,1.665248000000000000e+06,2.248522299999999814e+06,1.823968000000000000e+06,1.761248000000000000e+06,2.363246299999999814e+06,1.652960000000000000e+06,1.571840000000000000e+06,1.854648100000000093e+06,1.793446800000000047e+06,2.114734000000000000e+06,1.992369399999999907e+06,1.434030800000000047e+06,1.885248800000000047e+06,2.015291300000000047e+06,2.042034500000000000e+06,1.612640000000000000e+06,2.118517000000000000e+06,1.476092399999999907e+06,1.749248000000000000e+06,1.505984000000000000e+06,1.739961399999999907e+06,1.388148800000000047e+06,1.460544000000000000e+06,1.934951100000000093e+06,1.332224000000000000e+06,1.855744000000000000e+06,1.814336000000000000e+06,1.496288000000000000e+06,1.528416000000000000e+06,1.701720000000000000e+06,1.653824000000000000e+06,1.728463300000000047e+06,1.407392000000000000e+06,1.919669899999999907e+06,2.141514500000000000e+06,1.524640000000000000e+06,1.588064000000000000e+06,1.594656000000000000e+06,1.594336000000000000e+06,2.118517000000000000e+06,1.820227100000000093e+06,1.547744000000000000e+06,1.873825100000000093e+06,1.437440000000000000e+06,1.483733000000000000e+06,1.517632000000000000e+06,1.597472000000000000e+06,1.603104000000000000e+06,1.773696000000000000e+06,2.095594300000000047e+06,1.973229600000000093e+06,1.691872000000000000e+06,2.302083000000000000e+06,2.099377299999999814e+06,1.589888000000000000e+06,1.513216000000000000e+06,1.189301500000000000e+06,1.595200000000000000e+06,1.613739300000000047e+06,1.709600000000000000e+06,1.892889500000000000e+06,1.654176000000000000e+06,1.946449300000000047e+06,1.646016000000000000e+06,1.931168000000000000e+06,2.198820000000000000e+06,2.313581299999999814e+06,1.747520000000000000e+06,1.888320000000000000e+06,1.988511899999999907e+06,1.736103800000000047e+06,2.103235799999999814e+06,1.562848000000000000e+06,2.103235799999999814e+06,1.957948399999999907e+06,1.543424000000000000e+06,1.755242600000000093e+06,2.122337500000000000e+06,1.734208000000000000e+06,1.776960000000000000e+06,1.593024000000000000e+06,1.600288000000000000e+06,1.624544000000000000e+06,1.771616000000000000e+06,1.614368000000000000e+06,1.652320000000000000e+06,2.022931899999999907e+06,1.338446500000000000e+06,1.912029300000000047e+06,1.984653399999999907e+06,1.512224000000000000e+06,1.631808000000000000e+06,1.601696000000000000e+06,1.572800000000000000e+06,1.942591800000000047e+06,1.762884300000000047e+06,2.279160299999999814e+06,1.548480000000000000e+06,1.679456000000000000e+06,1.696640000000000000e+06,1.765184000000000000e+06,2.237061500000000000e+06,1.652017800000000047e+06,1.601056000000000000e+06,1.965589000000000000e+06,1.548704000000000000e+06,1.631392000000000000e+06,1.744768000000000000e+06,2.195037000000000000e+06,1.284885800000000047e+06,1.514048000000000000e+06,1.694464000000000000e+06,1.752416000000000000e+06,1.506080000000000000e+06,2.107056299999999814e+06,1.517952000000000000e+06,2.015291300000000047e+06,1.594599500000000000e+06,1.916768000000000000e+06,2.195037000000000000e+06,1.639072000000000000e+06,1.873825100000000093e+06,1.702624000000000000e+06,1.388148800000000047e+06,2.267662000000000000e+06,2.042034500000000000e+06,1.733120000000000000e+06,1.602976000000000000e+06,2.214101299999999814e+06,1.758400000000000000e+06,1.491374600000000093e+06,5.418578500000000000e+06,2.076455500000000000e+06,3.510485299999999814e+06,1.662752000000000000e+06,1.892032000000000000e+06,2.191216799999999814e+06,1.430173300000000047e+06,1.885344000000000000e+06,1.787360000000000000e+06,1.693184000000000000e+06,1.659808000000000000e+06,1.774382399999999907e+06,2.325042299999999814e+06,1.992369399999999907e+06,1.787904000000000000e+06,1.663936000000000000e+06,2.019074399999999907e+06,2.103235799999999814e+06,1.938808600000000093e+06,1.988511899999999907e+06,1.506655899999999907e+06,1.806688000000000000e+06,1.850368000000000000e+06,1.739961399999999907e+06,1.687744000000000000e+06,2.103235799999999814e+06,1.774382399999999907e+06,1.984653399999999907e+06,1.751008000000000000e+06,2.355643000000000000e+06,2.145334799999999814e+06,1.969372100000000093e+06,3.066947000000000000e+06,1.808803399999999907e+06,1.637440000000000000e+06,2.175897299999999814e+06,1.873824000000000000e+06,2.328862500000000000e+06,2.122337500000000000e+06,1.572256000000000000e+06,1.631712000000000000e+06,2.141514500000000000e+06,1.697312000000000000e+06,1.614048000000000000e+06,1.590208000000000000e+06,1.498112000000000000e+06,1.476092399999999907e+06,2.569771500000000000e+06,1.654496000000000000e+06,2.045892000000000000e+06,2.470367000000000000e+06,1.636661100000000093e+06,1.606098600000000093e+06,1.644736000000000000e+06,1.988511899999999907e+06,1.824084600000000093e+06,1.900530000000000000e+06,3.365237000000000000e+06,1.652017800000000047e+06,1.650592000000000000e+06,2.183538799999999814e+06,1.889106399999999907e+06,2.126195000000000000e+06,1.560800000000000000e+06,2.007424000000000000e+06,2.024000000000000000e+06,1.521937100000000093e+06,1.904387600000000093e+06,1.617596800000000047e+06,1.755904000000000000e+06,1.711008000000000000e+06,1.887872000000000000e+06,1.836896000000000000e+06,2.845063000000000000e+06,1.626720000000000000e+06,1.590816399999999907e+06,1.808803399999999907e+06,2.187359000000000000e+06,1.996189800000000047e+06,1.709696000000000000e+06,1.642336000000000000e+06,1.742048000000000000e+06,1.548754800000000047e+06,1.793446800000000047e+06,1.464594300000000047e+06,2.161088000000000000e+06,1.934951100000000093e+06,2.122337500000000000e+06,2.271482500000000000e+06,2.052960000000000000e+06,1.674939600000000093e+06,1.661984000000000000e+06,2.093600000000000000e+06,1.769440000000000000e+06,1.613739300000000047e+06,1.674939600000000093e+06,1.684256000000000000e+06,1.914016000000000000e+06,1.705503100000000093e+06,2.118517000000000000e+06,1.659168000000000000e+06,2.191216799999999814e+06,1.897440000000000000e+06,1.697088000000000000e+06,1.733120000000000000e+06,2.275340000000000000e+06,1.774688000000000000e+06,2.130015299999999814e+06,1.790720000000000000e+06,1.908096000000000000e+06,1.652017800000000047e+06,1.888960000000000000e+06,2.096928000000000000e+06,2.390064000000000000e+06,1.720256000000000000e+06,1.865920000000000000e+06,2.126195000000000000e+06,2.267662000000000000e+06,1.701856000000000000e+06,1.609956100000000093e+06,2.305903500000000000e+06,1.571677500000000000e+06,1.594599500000000000e+06,1.675008000000000000e+06,2.053532600000000093e+06,1.506655899999999907e+06,1.854648100000000093e+06,2.183538799999999814e+06,1.904387600000000093e+06,1.265747000000000000e+06,1.544934399999999907e+06,2.110913799999999814e+06,2.776297500000000000e+06,1.680128000000000000e+06,1.917408000000000000e+06,1.544934399999999907e+06,1.954090899999999907e+06,1.560215600000000093e+06,1.742272000000000000e+06,1.845664000000000000e+06,1.966944000000000000e+06,1.733216000000000000e+06,2.252342799999999814e+06,2.202640500000000000e+06,1.671328000000000000e+06,1.946449300000000047e+06,1.533473500000000000e+06,2.061152000000000000e+06,1.790528000000000000e+06,2.447445000000000000e+06,1.625312000000000000e+06,1.762784000000000000e+06,2.042336000000000000e+06,2.021024000000000000e+06,1.751385000000000000e+06,1.529280000000000000e+06,1.784512000000000000e+06,1.949760000000000000e+06,1.843224399999999907e+06,1.777088000000000000e+06,1.904672000000000000e+06,1.660032000000000000e+06,2.156758500000000000e+06,1.668928000000000000e+06,2.156758500000000000e+06,1.633440000000000000e+06,2.240919000000000000e+06,1.900530000000000000e+06,1.850865000000000000e+06,1.315449300000000047e+06,2.413024000000000000e+06,1.655800899999999907e+06,2.121664000000000000e+06,1.598457000000000000e+06,2.248522299999999814e+06,1.946688000000000000e+06,1.797305300000000047e+06,1.677952000000000000e+06,1.585248000000000000e+06,1.449312000000000000e+06,1.540608000000000000e+06,1.746624000000000000e+06,1.795872000000000000e+06,2.011471000000000000e+06,1.691648000000000000e+06,2.038251399999999907e+06,1.770304000000000000e+06,1.456953600000000093e+06,1.804945899999999907e+06,1.743904000000000000e+06,1.774382399999999907e+06,1.616000000000000000e+06,1.592384000000000000e+06,2.623332299999999814e+06,1.733440000000000000e+06,1.617596800000000047e+06,2.130015299999999814e+06,2.531492000000000000e+06,2.309761000000000000e+06,1.755242600000000093e+06,2.156758500000000000e+06,2.095594300000000047e+06,1.774382399999999907e+06,1.762884300000000047e+06,1.815104000000000000e+06,2.004128000000000000e+06,3.051589299999999814e+06,1.854648100000000093e+06,2.019074399999999907e+06,2.302083000000000000e+06,1.833824000000000000e+06,1.915886800000000047e+06,4.390074000000000000e+06,2.206498000000000000e+06,2.152938000000000000e+06,2.761016299999999814e+06,2.240919000000000000e+06,2.332683799999999814e+06,2.221780299999999814e+06,2.019074399999999907e+06,1.801162800000000047e+06,1.617596800000000047e+06,2.053532600000000093e+06,2.042034500000000000e+06,1.669696000000000000e+06,2.386206500000000000e+06,2.175897299999999814e+06,1.724680100000000093e+06,2.229458000000000000e+06,1.851776000000000000e+06,2.107056299999999814e+06,1.720822500000000000e+06,1.787456000000000000e+06,1.877608300000000047e+06,1.701720000000000000e+06,1.701720000000000000e+06,1.801162800000000047e+06,1.827867800000000047e+06,1.732320800000000047e+06,2.191216799999999814e+06,2.221780299999999814e+06,1.642112000000000000e+06,1.736704000000000000e+06,1.950307800000000047e+06,1.506655899999999907e+06,2.443586500000000000e+06,1.380508100000000093e+06,2.302083000000000000e+06,2.126195000000000000e+06,4.374716000000000000e+06,2.133798299999999814e+06,1.664032000000000000e+06,1.927310500000000000e+06,2.244739299999999814e+06,1.789663600000000093e+06,2.190912000000000000e+06,2.061173300000000047e+06,1.791392000000000000e+06,2.001792000000000000e+06,1.621379899999999907e+06,2.197184000000000000e+06,2.359463299999999814e+06,2.309761000000000000e+06,1.632128000000000000e+06,2.351785500000000000e+06,2.080313000000000000e+06,2.672996299999999814e+06,1.525794600000000093e+06,1.771840000000000000e+06,2.191216799999999814e+06,1.652017800000000047e+06,2.095594300000000047e+06,2.317364299999999814e+06,1.877608300000000047e+06,1.820227100000000093e+06,1.690221899999999907e+06,2.221780299999999814e+06,2.428305299999999814e+06,2.661459000000000000e+06,1.858505600000000093e+06,1.740864000000000000e+06,2.386206500000000000e+06,1.984653399999999907e+06,1.594599500000000000e+06,1.804945899999999907e+06,2.260058799999999814e+06,1.812586500000000000e+06,2.340361799999999814e+06,2.474187299999999814e+06,1.682528000000000000e+06,2.080313000000000000e+06,2.065031800000000047e+06,2.214101299999999814e+06,2.064800000000000000e+06,2.420627500000000000e+06,2.107056299999999814e+06,2.191216799999999814e+06,1.827867800000000047e+06,2.286763799999999814e+06,1.976992000000000000e+06,2.072672399999999907e+06,2.275340000000000000e+06,1.678722800000000047e+06,2.260058799999999814e+06,2.091736800000000047e+06,2.803039799999999814e+06,2.986644000000000000e+06,1.755136000000000000e+06,2.485649000000000000e+06,2.420627500000000000e+06,3.070767299999999814e+06,2.225637799999999814e+06,1.888544000000000000e+06,1.705503100000000093e+06,1.628352000000000000e+06,1.537293800000000047e+06,2.351785500000000000e+06,1.556358100000000093e+06,2.214101299999999814e+06,1.988768000000000000e+06,2.432088299999999814e+06,2.179755799999999814e+06,1.941952000000000000e+06,2.061173300000000047e+06,1.659658399999999907e+06,1.755242600000000093e+06,2.103235799999999814e+06,2.049675000000000000e+06,1.527776000000000000e+06,1.541076899999999907e+06,2.202640500000000000e+06,1.659658399999999907e+06,2.019074399999999907e+06,1.885248800000000047e+06,2.248522299999999814e+06,1.806912000000000000e+06,2.271482500000000000e+06,1.904448000000000000e+06,2.382386000000000000e+06,2.080313000000000000e+06,1.652017800000000047e+06,2.260058799999999814e+06,2.328862500000000000e+06,1.537293800000000047e+06,1.778165500000000000e+06,2.390064000000000000e+06,1.770524899999999907e+06,1.942591800000000047e+06,1.705503100000000093e+06,2.034393800000000047e+06,2.068224000000000000e+06,1.984653399999999907e+06,1.529653100000000093e+06,2.168768000000000000e+06,2.160616000000000000e+06,1.891392000000000000e+06,2.263879000000000000e+06,2.761016299999999814e+06,2.615615299999999814e+06,2.270592000000000000e+06,2.152938000000000000e+06,1.808803399999999907e+06,2.015291300000000047e+06,1.630528000000000000e+06,2.695918000000000000e+06,1.977856000000000000e+06,2.305903500000000000e+06,1.885472000000000000e+06,2.042034500000000000e+06,2.527748000000000000e+06,2.195037000000000000e+06,2.321222000000000000e+06,2.370925299999999814e+06,2.183538799999999814e+06,1.971808000000000000e+06,1.839366899999999907e+06,2.351785500000000000e+06,1.978624000000000000e+06,2.108992000000000000e+06,1.835583800000000047e+06,2.279160299999999814e+06,2.332683799999999814e+06,1.938808600000000093e+06,2.535312299999999814e+06,1.837760000000000000e+06,1.908192000000000000e+06,7.709238000000000000e+06,2.370925299999999814e+06,1.640518600000000093e+06,2.910161299999999814e+06,1.950307800000000047e+06,2.447445000000000000e+06,1.701720000000000000e+06,1.895904000000000000e+06,1.747602000000000000e+06,2.011471000000000000e+06,1.988511899999999907e+06,2.363246299999999814e+06,2.424485000000000000e+06,1.736384000000000000e+06,2.447445000000000000e+06,1.659658399999999907e+06,2.061376000000000000e+06,2.110913799999999814e+06,2.156758500000000000e+06,1.943040000000000000e+06,2.091736800000000047e+06,2.000928000000000000e+06,1.847744000000000000e+06,1.476092399999999907e+06,2.118517000000000000e+06,2.126195000000000000e+06,2.034393800000000047e+06,2.172077000000000000e+06,2.237061500000000000e+06,1.660992000000000000e+06,1.655800899999999907e+06,2.405345299999999814e+06,2.133798299999999814e+06,1.720822500000000000e+06,1.950307800000000047e+06,1.843224399999999907e+06,1.631264000000000000e+06,1.873504000000000000e+06,1.940864000000000000e+06,1.739328000000000000e+06,1.702752000000000000e+06,2.133798299999999814e+06,2.141514500000000000e+06,1.753408000000000000e+06,1.917312000000000000e+06,2.795322799999999814e+06,1.700992000000000000e+06,2.274816000000000000e+06,1.988511899999999907e+06,2.267662000000000000e+06,2.164436299999999814e+06,1.835360000000000000e+06,1.793792000000000000e+06,1.659658399999999907e+06,1.872960000000000000e+06,1.936992000000000000e+06,1.954090899999999907e+06,1.657408000000000000e+06,2.030610800000000047e+06,1.633664000000000000e+06,1.608608000000000000e+06,1.626080000000000000e+06,1.854648100000000093e+06,2.397667299999999814e+06,2.359463299999999814e+06,2.152938000000000000e+06,1.784288000000000000e+06,2.217959799999999814e+06,2.470367000000000000e+06,2.695918000000000000e+06,1.989216000000000000e+06,2.413024000000000000e+06,2.114734000000000000e+06,1.644377100000000093e+06,2.122337500000000000e+06,2.179755799999999814e+06,2.523927799999999814e+06,2.718916500000000000e+06,1.897312000000000000e+06,1.734880000000000000e+06,1.821120000000000000e+06,1.779584000000000000e+06,2.187359000000000000e+06,1.388148800000000047e+06,1.747602000000000000e+06,1.588160000000000000e+06,2.026753300000000047e+06,1.759101100000000093e+06,2.286763799999999814e+06,1.911264000000000000e+06,1.912029300000000047e+06,1.806912000000000000e+06,2.791578799999999814e+06,1.801162800000000047e+06,1.864384000000000000e+06,1.782023000000000000e+06,2.344182000000000000e+06,2.401487799999999814e+06,1.739961399999999907e+06,2.650074500000000000e+06,2.103235799999999814e+06,2.125888000000000000e+06,1.896747000000000000e+06,2.550593500000000000e+06,1.996189800000000047e+06,2.107056299999999814e+06,2.206498000000000000e+06,2.132224000000000000e+06,2.122337500000000000e+06,2.164436299999999814e+06,1.924672000000000000e+06,2.367066500000000000e+06,3.151070299999999814e+06,2.275340000000000000e+06,2.458906000000000000e+06,2.114734000000000000e+06,2.072672399999999907e+06,1.915886800000000047e+06,2.187359000000000000e+06,2.199808000000000000e+06,1.793446800000000047e+06,2.053532600000000093e+06,1.919669899999999907e+06,2.145334799999999814e+06,2.095040000000000000e+06,2.106688000000000000e+06,1.808803399999999907e+06,2.222016000000000000e+06,2.256064000000000000e+06,2.592617000000000000e+06,2.047776000000000000e+06,2.042034500000000000e+06,2.359463299999999814e+06,2.726480500000000000e+06,1.931168000000000000e+06,1.996189800000000047e+06,1.986784000000000000e+06,2.017024000000000000e+06,2.091736800000000047e+06,2.722736799999999814e+06,1.739961399999999907e+06,3.804878500000000000e+06,2.065920000000000000e+06,2.554490299999999814e+06,1.993312000000000000e+06,2.062048000000000000e+06,2.286763799999999814e+06,2.321222000000000000e+06,2.256201299999999814e+06,2.080960000000000000e+06,2.133798299999999814e+06,2.084640000000000000e+06,2.263879000000000000e+06,2.140096000000000000e+06,2.401487799999999814e+06,2.145334799999999814e+06,1.892889500000000000e+06,1.902688000000000000e+06,1.950304000000000000e+06,1.583175800000000047e+06,1.996189800000000047e+06,2.512314000000000000e+06,1.862080000000000000e+06,2.132224000000000000e+06,2.087953600000000093e+06,1.919392000000000000e+06,2.420627500000000000e+06,2.058592000000000000e+06,2.623332299999999814e+06,2.084096100000000093e+06,2.214101299999999814e+06,2.114734000000000000e+06,2.302083000000000000e+06,2.569771500000000000e+06,2.222784000000000000e+06,2.382386000000000000e+06,2.121664000000000000e+06,2.608051000000000000e+06,2.273856000000000000e+06,2.195037000000000000e+06,1.839366899999999907e+06,2.109760000000000000e+06,2.168219299999999814e+06,2.393884299999999814e+06,2.313581299999999814e+06,2.244739299999999814e+06,2.080864000000000000e+06,2.516480000000000000e+06,2.378603000000000000e+06,2.202816000000000000e+06,2.233241000000000000e+06,2.214101299999999814e+06,2.321600000000000000e+06,2.489506799999999814e+06,1.995712000000000000e+06,2.550593500000000000e+06,2.325042299999999814e+06,2.160448000000000000e+06,2.282943299999999814e+06,2.069344000000000000e+06,2.137280000000000000e+06,2.286763799999999814e+06,2.734197799999999814e+06,2.191216799999999814e+06,2.007650600000000093e+06,2.632128000000000000e+06,2.386206500000000000e+06,2.179755799999999814e+06,2.290621299999999814e+06,2.043552000000000000e+06,1.847044800000000047e+06,2.285120000000000000e+06,1.824084600000000093e+06,2.087953600000000093e+06,2.550593500000000000e+06,2.034393800000000047e+06,2.175897299999999814e+06,1.979840000000000000e+06,2.045892000000000000e+06,2.114734000000000000e+06,1.881465800000000047e+06,3.009489500000000000e+06,2.458906000000000000e+06,2.325042299999999814e+06,2.527748000000000000e+06,1.934951100000000093e+06,1.957948399999999907e+06,1.736103800000000047e+06,2.787758500000000000e+06,1.997600000000000000e+06,1.674939600000000093e+06,2.470367000000000000e+06,2.428305299999999814e+06,2.711199500000000000e+06,1.956608000000000000e+06,3.376621500000000000e+06,1.822208000000000000e+06,1.882496000000000000e+06,2.047424000000000000e+06,3.254295000000000000e+06,2.260058799999999814e+06,2.160616000000000000e+06,2.233241000000000000e+06,2.378603000000000000e+06,2.692174299999999814e+06,2.355643000000000000e+06,2.374782799999999814e+06,2.298300000000000000e+06,2.359463299999999814e+06,2.121856000000000000e+06,2.317364299999999814e+06,2.282943299999999814e+06,2.141514500000000000e+06,1.764416000000000000e+06,2.038251399999999907e+06,1.835583800000000047e+06,2.539209000000000000e+06,2.554490299999999814e+06,2.260058799999999814e+06,2.160616000000000000e+06,1.732320800000000047e+06,2.206498000000000000e+06,1.917760000000000000e+06,1.817408000000000000e+06,2.328862500000000000e+06,2.039040000000000000e+06,2.542528000000000000e+06,2.187359000000000000e+06,1.835583800000000047e+06,1.857920000000000000e+06,1.891488000000000000e+06,1.747602000000000000e+06,2.370925299999999814e+06,2.238848000000000000e+06,2.443586500000000000e+06,1.958240000000000000e+06,2.535312299999999814e+06,2.168219299999999814e+06,3.017206500000000000e+06,2.409203799999999814e+06,2.332683799999999814e+06,2.646177799999999814e+06,2.305903500000000000e+06,2.535312299999999814e+06,2.975030299999999814e+06,2.344182000000000000e+06,2.921622299999999814e+06,2.703635299999999814e+06,2.129856000000000000e+06,2.286763799999999814e+06,2.183538799999999814e+06,1.969372100000000093e+06,2.317364299999999814e+06,2.305903500000000000e+06,2.837499000000000000e+06,2.474187299999999814e+06,2.202640500000000000e+06,2.531492000000000000e+06,2.374782799999999814e+06,2.386206500000000000e+06,2.875625500000000000e+06,2.210318299999999814e+06,1.847072000000000000e+06,2.229458000000000000e+06,2.267662000000000000e+06,2.247104000000000000e+06,1.789663600000000093e+06,1.801162800000000047e+06,2.516134299999999814e+06,2.275340000000000000e+06,2.244739299999999814e+06,1.571677500000000000e+06,2.485649000000000000e+06,1.846752000000000000e+06,1.854648100000000093e+06,2.149155000000000000e+06,2.149155000000000000e+06,1.993184000000000000e+06,2.078880000000000000e+06,2.845063000000000000e+06,2.072672000000000000e+06,2.275340000000000000e+06,1.910944000000000000e+06,1.889106399999999907e+06,1.674939600000000093e+06,1.820704000000000000e+06,2.137618799999999814e+06,1.748480000000000000e+06,2.068814899999999907e+06,2.156758500000000000e+06,2.080313000000000000e+06,3.640452299999999814e+06,2.481790500000000000e+06,2.925442500000000000e+06,2.520031000000000000e+06,3.369057299999999814e+06,2.898624000000000000e+06,2.390064000000000000e+06,3.288754299999999814e+06,2.274816000000000000e+06,2.585052799999999814e+06,2.344182000000000000e+06,2.110913799999999814e+06,2.374782799999999814e+06,2.244739299999999814e+06,2.229458000000000000e+06,2.657715000000000000e+06,2.214101299999999814e+06,2.680637000000000000e+06,2.516134299999999814e+06,1.996189800000000047e+06,2.057952000000000000e+06,2.393884299999999814e+06,2.359296000000000000e+06,2.290621299999999814e+06,2.351785500000000000e+06,2.091736800000000047e+06,2.273920000000000000e+06,2.210432000000000000e+06,1.908170800000000047e+06,2.436096000000000000e+06,2.672996299999999814e+06,2.122337500000000000e+06,2.359463299999999814e+06,2.102912000000000000e+06,1.954090899999999907e+06,2.355643000000000000e+06,2.333248000000000000e+06,2.638613500000000000e+06,2.504749799999999814e+06,2.317364299999999814e+06,2.573591799999999814e+06,2.187359000000000000e+06,2.206498000000000000e+06,2.841319299999999814e+06,2.187359000000000000e+06,2.263879000000000000e+06,1.755242600000000093e+06,2.065031800000000047e+06,2.015291300000000047e+06,2.065031800000000047e+06,3.036308000000000000e+06,2.210318299999999814e+06,2.462726299999999814e+06,2.470367000000000000e+06,2.229458000000000000e+06,2.053532600000000093e+06,3.108894000000000000e+06,2.565874799999999814e+06,2.757196000000000000e+06,2.061173300000000047e+06,1.970816000000000000e+06,2.688354000000000000e+06,2.096832000000000000e+06,1.896747000000000000e+06,1.804945899999999907e+06,2.199936000000000000e+06,2.408512000000000000e+06,2.152938000000000000e+06,2.190912000000000000e+06,2.114734000000000000e+06,1.923527399999999907e+06,2.011471000000000000e+06,2.313581299999999814e+06,2.359424000000000000e+06,2.497110000000000000e+06,2.443586500000000000e+06,2.378603000000000000e+06,2.325042299999999814e+06,2.056736000000000000e+06,2.382386000000000000e+06,2.703635299999999814e+06,2.145334799999999814e+06,2.443200000000000000e+06,2.225637799999999814e+06,1.751385000000000000e+06,2.529152000000000000e+06,2.917802000000000000e+06,2.160960000000000000e+06,2.191216799999999814e+06,2.149155000000000000e+06,2.489506799999999814e+06,2.669176000000000000e+06,2.302083000000000000e+06,2.072672399999999907e+06,2.455048500000000000e+06,2.294400000000000000e+06,2.390064000000000000e+06,2.193920000000000000e+06,2.091736800000000047e+06,2.003793100000000093e+06,1.992369399999999907e+06,2.707455500000000000e+06,2.450304000000000000e+06,2.581156000000000000e+06,2.604154299999999814e+06,2.286763799999999814e+06,2.359463299999999814e+06,2.481790500000000000e+06,2.386206500000000000e+06,2.466509299999999814e+06,2.401487799999999814e+06,2.768657000000000000e+06,3.514305500000000000e+06,2.195037000000000000e+06,2.340361799999999814e+06,2.432088299999999814e+06,2.132672000000000000e+06,2.600334000000000000e+06,2.478007500000000000e+06,2.344182000000000000e+06,2.470367000000000000e+06,2.355643000000000000e+06,2.168219299999999814e+06,2.020672000000000000e+06,2.500930500000000000e+06,2.787758500000000000e+06,2.409203799999999814e+06,2.225637799999999814e+06,2.573591799999999814e+06,2.455048500000000000e+06,2.753299299999999814e+06,2.715019799999999814e+06,2.474187299999999814e+06,2.203200000000000000e+06,2.137618799999999814e+06,2.137618799999999814e+06,2.160616000000000000e+06,2.397667299999999814e+06,2.397667299999999814e+06,2.535312299999999814e+06,2.138752000000000000e+06,2.355643000000000000e+06,2.210318299999999814e+06,2.646177799999999814e+06,2.435908799999999814e+06,2.164436299999999814e+06,2.363246299999999814e+06,2.332683799999999814e+06,2.049675000000000000e+06,2.336504000000000000e+06,2.260058799999999814e+06,2.248522299999999814e+06,2.409203799999999814e+06,2.373120000000000000e+06,2.447445000000000000e+06,2.676893000000000000e+06,2.409203799999999814e+06,2.022931899999999907e+06,2.638613500000000000e+06,2.363246299999999814e+06,2.101248000000000000e+06,2.554490299999999814e+06,2.168219299999999814e+06,1.953056000000000000e+06,1.766741800000000047e+06,2.076455500000000000e+06,1.946449300000000047e+06,2.118517000000000000e+06,2.340361799999999814e+06,2.753299299999999814e+06,2.237061500000000000e+06,1.961731500000000000e+06,2.275340000000000000e+06,2.225637799999999814e+06,2.284992000000000000e+06,2.351785500000000000e+06,2.007650600000000093e+06,2.275340000000000000e+06,2.726480500000000000e+06,2.585052799999999814e+06,2.718916500000000000e+06,2.045892000000000000e+06,2.424485000000000000e+06,2.676893000000000000e+06,2.298300000000000000e+06,2.110913799999999814e+06,2.359463299999999814e+06,2.332683799999999814e+06,2.210318299999999814e+06,2.107056299999999814e+06,2.787758500000000000e+06,2.520031000000000000e+06,2.191216799999999814e+06,2.562054500000000000e+06,2.474187299999999814e+06,2.248522299999999814e+06,2.604154299999999814e+06,2.443586500000000000e+06,2.665279299999999814e+06,2.107056299999999814e+06,2.042034500000000000e+06,2.110913799999999814e+06,2.149155000000000000e+06,2.351785500000000000e+06,2.634716799999999814e+06,2.390064000000000000e+06,2.118517000000000000e+06,2.053532600000000093e+06,2.302083000000000000e+06,2.282943299999999814e+06,2.856600500000000000e+06,2.489506799999999814e+06,2.539209000000000000e+06,2.141514500000000000e+06,2.776297500000000000e+06,2.233241000000000000e+06,2.531492000000000000e+06,2.183538799999999814e+06,2.887163000000000000e+06,1.889106399999999907e+06,2.451228000000000000e+06,2.294479799999999814e+06,2.577335500000000000e+06,2.187359000000000000e+06,1.873825100000000093e+06,1.690221899999999907e+06,1.892889500000000000e+06,2.137984000000000000e+06,2.172077000000000000e+06,2.070112000000000000e+06,2.439766299999999814e+06,1.957948399999999907e+06,1.965589000000000000e+06,2.017376000000000000e+06,2.661459000000000000e+06,2.048416000000000000e+06,2.527748000000000000e+06,2.244739299999999814e+06,2.240919000000000000e+06,2.073120000000000000e+06,2.200064000000000000e+06,2.799219500000000000e+06,2.083072000000000000e+06,2.531492000000000000e+06,2.183538799999999814e+06,2.527748000000000000e+06,2.474432000000000000e+06,2.386206500000000000e+06,2.653894799999999814e+06,2.435908799999999814e+06,2.493327000000000000e+06,1.866146300000000047e+06,1.918624000000000000e+06,2.068814899999999907e+06,1.938808600000000093e+06,2.028288000000000000e+06,2.056608000000000000e+06,2.592617000000000000e+06,2.122337500000000000e+06,1.978176000000000000e+06,2.159296000000000000e+06,2.260058799999999814e+06,1.900530000000000000e+06,2.086624000000000000e+06,1.900928000000000000e+06,2.416807000000000000e+06,2.336504000000000000e+06,2.447445000000000000e+06,2.007650600000000093e+06,2.363246299999999814e+06,2.164436299999999814e+06,1.927310500000000000e+06,2.520031000000000000e+06,2.512314000000000000e+06,3.151070299999999814e+06,3.246654500000000000e+06,1.820227100000000093e+06,1.739961399999999907e+06,1.782023000000000000e+06,2.401487799999999814e+06,2.107056299999999814e+06,2.179755799999999814e+06,1.846752000000000000e+06,2.377920000000000000e+06,2.140288000000000000e+06,2.061173300000000047e+06,2.034393800000000047e+06,1.891264000000000000e+06,2.313581299999999814e+06,2.072672399999999907e+06,2.170240000000000000e+06,2.409203799999999814e+06,2.856600500000000000e+06,1.897760000000000000e+06,2.860344500000000000e+06,2.455048500000000000e+06,1.831725300000000047e+06,2.369728000000000000e+06,2.382386000000000000e+06,2.181696000000000000e+06,2.493327000000000000e+06,1.982944000000000000e+06,1.839366899999999907e+06,2.201728000000000000e+06,1.938112000000000000e+06,2.252342799999999814e+06,2.205824000000000000e+06,2.198820000000000000e+06,1.912029300000000047e+06,1.995072000000000000e+06,1.977536000000000000e+06,2.262400000000000000e+06,2.025216000000000000e+06,2.092608000000000000e+06,2.458906000000000000e+06,2.187359000000000000e+06,1.659658399999999907e+06,2.684457299999999814e+06,1.663441500000000000e+06,2.332683799999999814e+06,2.359463299999999814e+06,2.076455500000000000e+06,2.489506799999999814e+06,1.869929399999999907e+06,1.778165500000000000e+06,1.931168000000000000e+06,1.980870300000000047e+06,1.977012800000000047e+06,2.726480500000000000e+06,2.053532600000000093e+06,2.585052799999999814e+06,1.879968000000000000e+06,2.160616000000000000e+06,2.007650600000000093e+06,2.107584000000000000e+06,2.164436299999999814e+06,2.332683799999999814e+06,2.099377299999999814e+06,2.057315800000000047e+06,2.174976000000000000e+06,2.497110000000000000e+06,2.298300000000000000e+06,2.030610800000000047e+06,2.206498000000000000e+06,2.351785500000000000e+06,2.022931899999999907e+06,2.577335500000000000e+06,2.473088000000000000e+06,1.840512000000000000e+06,2.097600000000000000e+06,2.516134299999999814e+06,2.080313000000000000e+06,2.363246299999999814e+06,1.844000000000000000e+06,2.546773000000000000e+06,2.451228000000000000e+06,2.455048500000000000e+06,2.007650600000000093e+06,2.137984000000000000e+06,2.353024000000000000e+06,2.562054500000000000e+06,2.520031000000000000e+06,1.977012800000000047e+06,2.172077000000000000e+06,2.118517000000000000e+06,2.734197799999999814e+06,2.565874799999999814e+06,2.157120000000000000e+06,2.057315800000000047e+06,2.527748000000000000e+06,2.432088299999999814e+06,2.799219500000000000e+06,2.191216799999999814e+06,2.305903500000000000e+06,2.013184000000000000e+06,2.118517000000000000e+06,2.359463299999999814e+06,2.258496000000000000e+06,2.061173300000000047e+06,2.084064000000000000e+06,2.157632000000000000e+06,1.977536000000000000e+06,2.271482500000000000e+06,1.778165500000000000e+06,2.188352000000000000e+06,2.558310500000000000e+06,2.101568000000000000e+06,2.151616000000000000e+06,2.042034500000000000e+06,2.478007500000000000e+06,2.190592000000000000e+06,2.165440000000000000e+06,2.539209000000000000e+06,2.355643000000000000e+06,2.497110000000000000e+06,2.600334000000000000e+06,2.025984000000000000e+06,2.596437299999999814e+06,1.988511899999999907e+06,2.500930500000000000e+06,2.757196000000000000e+06,2.248522299999999814e+06,2.305903500000000000e+06,2.221780299999999814e+06,2.265216000000000000e+06,2.715019799999999814e+06,2.588873000000000000e+06,1.954090899999999907e+06,2.214784000000000000e+06,2.370925299999999814e+06,2.210318299999999814e+06,2.474187299999999814e+06,2.193472000000000000e+06,2.284992000000000000e+06,2.374782799999999814e+06,2.726480500000000000e+06,1.995520000000000000e+06,2.156758500000000000e+06,1.824084600000000093e+06,2.233088000000000000e+06,2.198820000000000000e+06,1.853312000000000000e+06,2.249344000000000000e+06,2.244739299999999814e+06,2.101824000000000000e+06,2.252342799999999814e+06,2.263296000000000000e+06,2.420627500000000000e+06,2.156096000000000000e+06,1.839366899999999907e+06,3.001925299999999814e+06,2.952184799999999814e+06,3.239013799999999814e+06,3.827876799999999814e+06,2.382386000000000000e+06,2.267662000000000000e+06,2.627152500000000000e+06,2.642433799999999814e+06,2.313581299999999814e+06,2.191216799999999814e+06,1.976192000000000000e+06,2.397952000000000000e+06,2.011471000000000000e+06,2.611871299999999814e+06,2.175897299999999814e+06,2.290621299999999814e+06,2.577335500000000000e+06,2.103235799999999814e+06,2.046880000000000000e+06,2.160616000000000000e+06,2.630896500000000000e+06,2.182464000000000000e+06,2.397667299999999814e+06,2.669176000000000000e+06,2.221780299999999814e+06,2.393884299999999814e+06,1.954090899999999907e+06,2.126195000000000000e+06,2.313581299999999814e+06,1.984653399999999907e+06,2.298300000000000000e+06,2.137618799999999814e+06,2.502784000000000000e+06,2.061173300000000047e+06,1.904800000000000000e+06,2.455048500000000000e+06,1.878560000000000000e+06,2.114240000000000000e+06,2.130015299999999814e+06,2.160616000000000000e+06,1.609956100000000093e+06,2.439766299999999814e+06,2.137408000000000000e+06,2.073216000000000000e+06,1.950307800000000047e+06,1.942591800000000047e+06,1.924256000000000000e+06,2.130015299999999814e+06,1.976192000000000000e+06,2.013824000000000000e+06,2.121088000000000000e+06,2.187359000000000000e+06,2.420627500000000000e+06,3.728472299999999814e+06,5.147183500000000000e+06,6.393828000000000000e+06,2.120128000000000000e+06,2.504749799999999814e+06,2.061173300000000047e+06,2.290621299999999814e+06,3.426362000000000000e+06,1.889312000000000000e+06,2.126195000000000000e+06,1.904387600000000093e+06,2.049675000000000000e+06,2.065031800000000047e+06,2.053532600000000093e+06,2.286763799999999814e+06,2.318400000000000000e+06,2.076455500000000000e+06,2.814424299999999814e+06,2.237888000000000000e+06,2.435908799999999814e+06,2.237061500000000000e+06,2.390064000000000000e+06,2.133504000000000000e+06,2.565874799999999814e+06,2.413024000000000000e+06,2.370925299999999814e+06,2.347965000000000000e+06,2.271482500000000000e+06,2.455048500000000000e+06,2.439766299999999814e+06,2.424485000000000000e+06,2.420627500000000000e+06,2.233241000000000000e+06,2.149155000000000000e+06,2.091736800000000047e+06,2.520031000000000000e+06,3.579327299999999814e+06,2.646177799999999814e+06,2.225792000000000000e+06,2.027296000000000000e+06,2.202640500000000000e+06,1.904387600000000093e+06,2.703635299999999814e+06,2.470367000000000000e+06,2.592617000000000000e+06,2.202640500000000000e+06,2.490688000000000000e+06,2.580480000000000000e+06,2.382386000000000000e+06,2.263879000000000000e+06,2.225637799999999814e+06,2.263879000000000000e+06,1.980870300000000047e+06,2.110656000000000000e+06,2.194048000000000000e+06,2.271482500000000000e+06,2.466509299999999814e+06,4.604164000000000000e+06,2.267662000000000000e+06,2.627152500000000000e+06,1.720822500000000000e+06,2.730301000000000000e+06,2.741762000000000000e+06,1.904387600000000093e+06,2.221780299999999814e+06,2.543029299999999814e+06,2.684457299999999814e+06,2.596437299999999814e+06,2.202640500000000000e+06,2.489506799999999814e+06,2.615615299999999814e+06,2.201152000000000000e+06,2.585052799999999814e+06,2.359463299999999814e+06,2.242560000000000000e+06,3.166351500000000000e+06,2.107056299999999814e+06,2.133798299999999814e+06,4.852714000000000000e+06,2.107056299999999814e+06,2.019074399999999907e+06,2.160616000000000000e+06,2.091736800000000047e+06,2.565874799999999814e+06,2.183360000000000000e+06,1.912256000000000000e+06,2.493327000000000000e+06,2.003793100000000093e+06,2.049088000000000000e+06,2.053532600000000093e+06,2.340361799999999814e+06,2.217959799999999814e+06,2.550593500000000000e+06,2.145334799999999814e+06,2.185600000000000000e+06,2.081856000000000000e+06,1.762884300000000047e+06,2.038144000000000000e+06,2.158528000000000000e+06,2.653894799999999814e+06,2.260058799999999814e+06,2.554490299999999814e+06,2.039680000000000000e+06,2.026753300000000047e+06,2.531492000000000000e+06,1.906208000000000000e+06,1.883168000000000000e+06,1.929728000000000000e+06,2.585052799999999814e+06,2.332683799999999814e+06,2.065792000000000000e+06,2.033152000000000000e+06,1.713181000000000000e+06,1.890400000000000000e+06,1.877024000000000000e+06,1.872608000000000000e+06,1.801760000000000000e+06,1.831840000000000000e+06,1.830112000000000000e+06,1.995072000000000000e+06,2.164436299999999814e+06,2.642433799999999814e+06,2.030528000000000000e+06,1.898752000000000000e+06,1.988768000000000000e+06,1.795552000000000000e+06,2.156758500000000000e+06,1.814240000000000000e+06,2.051648000000000000e+06,2.041888000000000000e+06,2.003793100000000093e+06,1.972896000000000000e+06,1.915776000000000000e+06,4.757206000000000000e+06,2.244739299999999814e+06,2.252342799999999814e+06,2.263879000000000000e+06,1.871968000000000000e+06,1.960000000000000000e+06,1.974880000000000000e+06,1.913696000000000000e+06,1.705503100000000093e+06,1.934912000000000000e+06,1.980870300000000047e+06,1.889184000000000000e+06,1.691200000000000000e+06,2.053504000000000000e+06,2.099264000000000000e+06,1.991104000000000000e+06,1.915872000000000000e+06,1.781984000000000000e+06,1.926880000000000000e+06,1.860352000000000000e+06,1.899168000000000000e+06,2.040352000000000000e+06,1.979520000000000000e+06,2.317364299999999814e+06,1.731264000000000000e+06,1.844352000000000000e+06,1.975328000000000000e+06,1.886560000000000000e+06,1.906432000000000000e+06,1.831648000000000000e+06,1.894144000000000000e+06,1.801440000000000000e+06,1.880416000000000000e+06,2.041024000000000000e+06,1.986688000000000000e+06,2.041248000000000000e+06,1.912029300000000047e+06,2.035584000000000000e+06,2.105024000000000000e+06,1.975328000000000000e+06,1.928640000000000000e+06,1.825728000000000000e+06,2.103235799999999814e+06,2.500930500000000000e+06,2.443586500000000000e+06,1.843584000000000000e+06,2.169664000000000000e+06,1.831725300000000047e+06,1.914016000000000000e+06,1.900928000000000000e+06,2.148224000000000000e+06,2.061472000000000000e+06,2.032384000000000000e+06,1.782023000000000000e+06,2.374782799999999814e+06,1.873825100000000093e+06,2.275340000000000000e+06,2.374782799999999814e+06,2.279160299999999814e+06,1.912576000000000000e+06,2.588873000000000000e+06,1.971584000000000000e+06,2.046880000000000000e+06,2.233241000000000000e+06,1.775232000000000000e+06,1.840608000000000000e+06,1.815232000000000000e+06,1.868896000000000000e+06,2.002144000000000000e+06,2.206272000000000000e+06,2.061024000000000000e+06,2.294479799999999814e+06,1.803200000000000000e+06,2.246016000000000000e+06,2.001568000000000000e+06,2.056928000000000000e+06,2.077536000000000000e+06,2.025440000000000000e+06,2.001120000000000000e+06,2.188672000000000000e+06,2.466509299999999814e+06,2.435908799999999814e+06,2.118080000000000000e+06,2.699738500000000000e+06,1.931488000000000000e+06,2.474187299999999814e+06,3.017206500000000000e+06,2.260224000000000000e+06,2.042016000000000000e+06,2.588873000000000000e+06,2.072672399999999907e+06,2.110913799999999814e+06,2.210318299999999814e+06,2.211648000000000000e+06,2.133184000000000000e+06,2.132544000000000000e+06,2.138752000000000000e+06,2.152938000000000000e+06,2.193728000000000000e+06,2.182656000000000000e+06,2.071552000000000000e+06,2.236608000000000000e+06,2.299456000000000000e+06,2.067008000000000000e+06,1.819808000000000000e+06,2.120192000000000000e+06,1.794016000000000000e+06,1.864064000000000000e+06,1.836672000000000000e+06,2.120512000000000000e+06,2.164436299999999814e+06,1.739961399999999907e+06,2.233241000000000000e+06,2.455048500000000000e+06,2.213440000000000000e+06,2.074432000000000000e+06,2.130015299999999814e+06,2.297792000000000000e+06,2.041120000000000000e+06,2.090176000000000000e+06,2.337984000000000000e+06,1.640518600000000093e+06,1.987904000000000000e+06,1.936128000000000000e+06,1.906752000000000000e+06,1.812586500000000000e+06,1.915886800000000047e+06,2.768657000000000000e+06,2.225344000000000000e+06,1.999040000000000000e+06,2.191216799999999814e+06,1.690221899999999907e+06,1.980870300000000047e+06,2.030610800000000047e+06,2.022931899999999907e+06,2.103235799999999814e+06,2.090272000000000000e+06,2.248522299999999814e+06,2.029952000000000000e+06,2.535312299999999814e+06,2.125632000000000000e+06,2.569771500000000000e+06,2.290621299999999814e+06,2.076320000000000000e+06,2.279160299999999814e+06,2.500930500000000000e+06,1.652017800000000047e+06,1.982720000000000000e+06,2.153664000000000000e+06,2.516134299999999814e+06,2.116352000000000000e+06,2.435908799999999814e+06,1.598457000000000000e+06,2.022931899999999907e+06,4.902454000000000000e+06,1.705503100000000093e+06,2.290621299999999814e+06,2.217959799999999814e+06,2.088160000000000000e+06,2.018592000000000000e+06,2.198912000000000000e+06,1.866146300000000047e+06,3.414901000000000000e+06,2.034393800000000047e+06,2.305903500000000000e+06,1.957948399999999907e+06,2.516134299999999814e+06,2.103235799999999814e+06,2.076455500000000000e+06,1.978848000000000000e+06,2.413024000000000000e+06,2.393884299999999814e+06,1.841280000000000000e+06,1.827808000000000000e+06,2.160616000000000000e+06,2.187359000000000000e+06,1.965589000000000000e+06,1.923360000000000000e+06,2.524544000000000000e+06,2.031520000000000000e+06,1.984352000000000000e+06,2.004320000000000000e+06,2.100224000000000000e+06,2.550593500000000000e+06,2.470367000000000000e+06,2.634716799999999814e+06,1.908170800000000047e+06,2.206498000000000000e+06,1.835583800000000047e+06,2.048864000000000000e+06,1.958016000000000000e+06,2.187456000000000000e+06,2.123776000000000000e+06,2.466509299999999814e+06,2.703635299999999814e+06,1.984800000000000000e+06,2.071008000000000000e+06,2.722736799999999814e+06,2.068814899999999907e+06,2.913905299999999814e+06,2.634716799999999814e+06,3.231296799999999814e+06,1.969372100000000093e+06,1.793446800000000047e+06,1.908170800000000047e+06,2.883342799999999814e+06,2.183538799999999814e+06,2.424485000000000000e+06,2.214101299999999814e+06,2.142400000000000000e+06,1.957948399999999907e+06,2.015291300000000047e+06,1.785806100000000093e+06,2.235712000000000000e+06,2.082976000000000000e+06,2.145334799999999814e+06,1.919669899999999907e+06,2.315136000000000000e+06,2.096704000000000000e+06,2.026753300000000047e+06,2.353792000000000000e+06,2.451228000000000000e+06,2.136960000000000000e+06,1.950307800000000047e+06,2.149504000000000000e+06,2.085632000000000000e+06,2.363246299999999814e+06,1.950880000000000000e+06,2.013728000000000000e+06,2.132736000000000000e+06,1.986016000000000000e+06,2.230400000000000000e+06,2.256201299999999814e+06,1.942048000000000000e+06,1.966848000000000000e+06,1.865696000000000000e+06,2.325042299999999814e+06,1.951648000000000000e+06,1.787680000000000000e+06,1.905568000000000000e+06,1.918752000000000000e+06,1.941952000000000000e+06,2.014592000000000000e+06,2.657715000000000000e+06,2.224448000000000000e+06,1.875808000000000000e+06,2.081536000000000000e+06,2.108224000000000000e+06,1.911392000000000000e+06,1.973229600000000093e+06,2.059264000000000000e+06,1.701720000000000000e+06,1.962752000000000000e+06,2.401487799999999814e+06,1.995712000000000000e+06,1.933376000000000000e+06,1.766741800000000047e+06,2.008736000000000000e+06,2.320640000000000000e+06,1.961440000000000000e+06,2.355643000000000000e+06,2.068814899999999907e+06,1.917216000000000000e+06,1.955936000000000000e+06,2.038464000000000000e+06,2.270592000000000000e+06,2.340361799999999814e+06,2.133120000000000000e+06,2.309761000000000000e+06,1.860672000000000000e+06,1.843584000000000000e+06,1.747296000000000000e+06,1.755360000000000000e+06,1.761568000000000000e+06,1.924576000000000000e+06,2.355643000000000000e+06,1.946688000000000000e+06,2.367066500000000000e+06,2.087953600000000093e+06,1.975008000000000000e+06,2.094816000000000000e+06,2.029504000000000000e+06,2.050432000000000000e+06,2.158848000000000000e+06,2.489506799999999814e+06,2.099377299999999814e+06,2.265216000000000000e+06,2.237061500000000000e+06,2.275520000000000000e+06,2.312192000000000000e+06,2.357632000000000000e+06,2.504749799999999814e+06,2.607296000000000000e+06,2.084096100000000093e+06,2.373248000000000000e+06,2.504749799999999814e+06,2.596437299999999814e+06,2.504749799999999814e+06,2.749479000000000000e+06,2.690240000000000000e+06,2.656256000000000000e+06,2.374784000000000000e+06,2.538304000000000000e+06,2.367872000000000000e+06,2.370925299999999814e+06,2.497110000000000000e+06,2.386206500000000000e+06,2.359744000000000000e+06,2.098688000000000000e+06,2.123904000000000000e+06,1.992369399999999907e+06,2.243968000000000000e+06,1.952736000000000000e+06,2.070784000000000000e+06,2.194368000000000000e+06,2.018464000000000000e+06,2.258432000000000000e+06,2.098496000000000000e+06,2.154432000000000000e+06,1.979520000000000000e+06,1.900530000000000000e+06,2.175897299999999814e+06,2.197376000000000000e+06,2.164436299999999814e+06,2.229458000000000000e+06,2.220032000000000000e+06,2.162752000000000000e+06,2.076455500000000000e+06,1.643563500000000000e+06,1.699808000000000000e+06,1.454080000000000000e+06,1.280768000000000000e+06,1.305088000000000000e+06,9.093920000000000000e+05,6.670880000000000000e+05,5.133040000000000000e+05,3.590480000000000000e+05,2.980960000000000000e+05,2.198200000000000000e+05,1.660480000000000000e+05,1.189700000000000000e+05,1.047780000000000000e+05,7.521600000000000000e+04,5.412700000000000000e+04,4.218600000000000000e+04,3.065400000000000000e+04,3.005200000000000000e+04,2.925000000000000000e+04,3.215700000000000000e+04,1.602200000000000000e+04,7.308000000000000000e+03,1.111400000000000000e+04,1.051300000000000000e+04,6.807000000000000000e+03,6.707000000000000000e+03,8.310000000000000000e+03,5.806000000000000000e+03,4.104000000000000000e+03,1.041300000000000000e+04,5.506000000000000000e+03,6.507000000000000000e+03,6.707000000000000000e+03,4.905000000000000000e+03,5.506000000000000000e+03,4.505000000000000000e+03,5.205000000000000000e+03,5.706000000000000000e+03,4.304000000000000000e+03,5.806000000000000000e+03,5.906000000000000000e+03,4.805000000000000000e+03,4.304000000000000000e+03,4.705000000000000000e+03,4.104000000000000000e+03,4.204000000000000000e+03,3.704000000000000000e+03,3.403000000000000000e+03,4.104000000000000000e+03,3.003000000000000000e+03,4.905000000000000000e+03,4.805000000000000000e+03,3.904000000000000000e+03,2.702000000000000000e+03,4.204000000000000000e+03,3.503000000000000000e+03,4.905000000000000000e+03,3.003000000000000000e+03,5.806000000000000000e+03,3.003000000000000000e+03,3.804000000000000000e+03,3.904000000000000000e+03,4.104000000000000000e+03,4.705000000000000000e+03,3.403000000000000000e+03,3.503000000000000000e+03,3.704000000000000000e+03,4.505000000000000000e+03,4.104000000000000000e+03,3.603000000000000000e+03,4.204000000000000000e+03,5.406000000000000000e+03,6.307000000000000000e+03,3.704000000000000000e+03,5.306000000000000000e+03,3.704000000000000000e+03,4.204000000000000000e+03,3.704000000000000000e+03,2.802000000000000000e+03,3.303000000000000000e+03,5.406000000000000000e+03,4.104000000000000000e+03,4.505000000000000000e+03,4.505000000000000000e+03,2.702000000000000000e+03,4.104000000000000000e+03,3.403000000000000000e+03,4.104000000000000000e+03,4.304000000000000000e+03,3.303000000000000000e+03,3.503000000000000000e+03,3.503000000000000000e+03,4.104000000000000000e+03,4.404000000000000000e+03,3.904000000000000000e+03,3.303000000000000000e+03,3.603000000000000000e+03,3.603000000000000000e+03,4.304000000000000000e+03,2.903000000000000000e+03,4.605000000000000000e+03,3.603000000000000000e+03,3.804000000000000000e+03,3.704000000000000000e+03,4.505000000000000000e+03,3.403000000000000000e+03,4.204000000000000000e+03,4.505000000000000000e+03,5.105000000000000000e+03,4.204000000000000000e+03,4.505000000000000000e+03,4.505000000000000000e+03,4.505000000000000000e+03,3.904000000000000000e+03,4.204000000000000000e+03,3.003000000000000000e+03,3.804000000000000000e+03,4.605000000000000000e+03,3.804000000000000000e+03,3.603000000000000000e+03,3.003000000000000000e+03,3.403000000000000000e+03,4.605000000000000000e+03,4.004000000000000000e+03,4.104000000000000000e+03,3.303000000000000000e+03,2.802000000000000000e+03,4.104000000000000000e+03,3.704000000000000000e+03,5.506000000000000000e+03,3.603000000000000000e+03,2.802000000000000000e+03,5.105000000000000000e+03,3.303000000000000000e+03,4.805000000000000000e+03,5.606000000000000000e+03,3.804000000000000000e+03,4.004000000000000000e+03,4.304000000000000000e+03,5.205000000000000000e+03,3.603000000000000000e+03,3.103000000000000000e+03,5.706000000000000000e+03,4.004000000000000000e+03,3.704000000000000000e+03,5.005000000000000000e+03,3.704000000000000000e+03,3.303000000000000000e+03,4.004000000000000000e+03,3.704000000000000000e+03,3.403000000000000000e+03,3.403000000000000000e+03,3.603000000000000000e+03,3.103000000000000000e+03,3.603000000000000000e+03,4.304000000000000000e+03,4.104000000000000000e+03,3.904000000000000000e+03,4.204000000000000000e+03,3.003000000000000000e+03,4.805000000000000000e+03,4.905000000000000000e+03,3.904000000000000000e+03,3.904000000000000000e+03,4.805000000000000000e+03,4.304000000000000000e+03,3.804000000000000000e+03,3.904000000000000000e+03,3.804000000000000000e+03,3.503000000000000000e+03,3.804000000000000000e+03,4.404000000000000000e+03,4.004000000000000000e+03,3.503000000000000000e+03,4.004000000000000000e+03,4.805000000000000000e+03,2.402000000000000000e+03,2.802000000000000000e+03,3.704000000000000000e+03,3.603000000000000000e+03,4.104000000000000000e+03,4.404000000000000000e+03,4.104000000000000000e+03,4.805000000000000000e+03,3.503000000000000000e+03,3.403000000000000000e+03,4.805000000000000000e+03,2.903000000000000000e+03,3.003000000000000000e+03,4.004000000000000000e+03,3.603000000000000000e+03,nan
[truncated: 822,907 more chars]
