# Supplementary material for: Otolith microchemistry and diadromy in Patagonian river fishes
Source: PeerJ. 2019 Jan 3;7:e6149. doi: 10.7717/peerj.6149 (PMC6321752; doi:10.7717/peerj.6149)
Supplement: Supplemental Information 3 — Raw data. This archive contains the raw data used to generate the analyses reported in the paper cited above. The python script provided allows to convert from the isotopic intensities measured by LA-ICP-MS to molar concentrations of Sr:Ca. [file peerj-07-6149-s003.zip › Dataset S1/Alo_etAl_scripts/samples/044.txt]

4.794870000000000232e+01	1.371800000000000000e+04	1.411900000000000000e+04	1.482000000000000000e+04	1.492000000000000000e+04	1.542100000000000000e+04	1.562100000000000000e+04	1.351800000000000000e+04	1.201500000000000000e+04	1.682300000000000000e+04	1.251600000000000000e+04	1.261600000000000000e+04	2.133200000000000000e+04	1.050800000000000000e+05	7.143200000000000000e+05	1.763008000000000000e+06	3.327040000000000000e+06	5.729665500000000000e+06	5.569558500000000000e+06	7.948121500000000000e+06	7.879088000000000000e+06	8.889584000000000000e+06	7.544076500000000000e+06	8.338944500000000000e+06	1.260588600000000000e+07	1.061924700000000000e+07	1.042434900000000000e+07	9.109769000000000000e+06	8.129667000000000000e+06	1.203873800000000000e+07	1.126371600000000000e+07	1.054196100000000000e+07	1.009489000000000000e+07	9.408546000000000000e+06	1.279278000000000000e+07	8.220184500000000000e+06	1.039829700000000000e+07	9.554562000000000000e+06	1.129826000000000000e+07	9.671259000000000000e+06	1.438027600000000000e+07	1.300497900000000000e+07	1.135751400000000000e+07	1.194885000000000000e+07	1.266553800000000000e+07	7.648564000000000000e+06	9.049079000000000000e+06	1.156352800000000000e+07	1.232984100000000000e+07	8.345551500000000000e+06
4.794950000000000045e+01	1.552100000000000000e+04	1.331700000000000000e+04	1.381800000000000000e+04	1.562100000000000000e+04	1.572100000000000000e+04	1.321700000000000000e+04	1.482000000000000000e+04	1.461900000000000000e+04	1.441900000000000000e+04	1.181500000000000000e+04	1.842600000000000000e+04	2.103200000000000000e+04	1.065880000000000000e+05	8.400960000000000000e+05	1.911753399999999907e+06	2.957859000000000000e+06	5.747527000000000000e+06	7.747298500000000000e+06	8.951301000000000000e+06	8.151155500000000000e+06	1.132807300000000000e+07	8.254768500000000000e+06	9.173077000000000000e+06	8.745464000000000000e+06	9.227498000000000000e+06	1.114108500000000000e+07	1.282592200000000000e+07	1.118845900000000000e+07	1.046861200000000000e+07	8.896081000000000000e+06	1.023532400000000000e+07	9.261857000000000000e+06	8.356010000000000000e+06	7.752456000000000000e+06	9.724746000000000000e+06	1.006786300000000000e+07	9.023045000000000000e+06	8.321433000000000000e+06	1.046130200000000000e+07	9.438761000000000000e+06	1.106025600000000000e+07	9.240156000000000000e+06	1.006279200000000000e+07	1.023351400000000000e+07	1.089547200000000000e+07	1.149653600000000000e+07	1.126829200000000000e+07	1.016545500000000000e+07	1.164284600000000000e+07
4.795029999999999859e+01	1.652300000000000000e+04	1.381800000000000000e+04	1.572100000000000000e+04	1.532100000000000000e+04	1.712400000000000000e+04	1.081300000000000000e+04	1.672300000000000000e+04	1.512000000000000000e+04	1.622200000000000000e+04	1.391800000000000000e+04	1.782500000000000000e+04	2.413800000000000000e+04	1.399240000000000000e+05	7.030240000000000000e+05	2.572445000000000000e+06	4.261973500000000000e+06	4.955752500000000000e+06	8.231639000000000000e+06	8.336126000000000000e+06	7.837486000000000000e+06	9.700349000000000000e+06	8.469826000000000000e+06	1.039497900000000000e+07	9.972438000000000000e+06	1.166935200000000000e+07	1.015445900000000000e+07	9.939161000000000000e+06	1.062030000000000000e+07	1.085948600000000000e+07	8.726295000000000000e+06	1.046553800000000000e+07	1.190975500000000000e+07	1.046722600000000000e+07	1.107331800000000000e+07	9.713100000000000000e+06	7.791357500000000000e+06	9.324104000000000000e+06	1.008135600000000000e+07	1.161291300000000000e+07	9.740609000000000000e+06	1.023403400000000000e+07	1.109657700000000000e+07	1.076112000000000000e+07	1.325274200000000000e+07	1.163602600000000000e+07	1.029944900000000000e+07	1.089635600000000000e+07	1.004729900000000000e+07	9.601342000000000000e+06
4.795109999999999673e+01	1.622200000000000000e+04	1.632200000000000000e+04	1.552100000000000000e+04	1.482000000000000000e+04	1.712400000000000000e+04	1.712400000000000000e+04	1.461900000000000000e+04	1.632200000000000000e+04	1.221500000000000000e+04	1.421900000000000000e+04	1.401800000000000000e+04	2.143200000000000000e+04	1.131300000000000000e+05	7.102880000000000000e+05	1.778720000000000000e+06	3.331410000000000000e+06	5.213723500000000000e+06	6.329419000000000000e+06	7.798742000000000000e+06	6.216899000000000000e+06	8.358763000000000000e+06	8.493695000000000000e+06	9.775215000000000000e+06	1.237948800000000000e+07	1.438116400000000000e+07	1.107067900000000000e+07	1.208969600000000000e+07	1.454941800000000000e+07	1.010117600000000000e+07	1.578236400000000000e+07	9.668280000000000000e+06	9.451043000000000000e+06	1.028361100000000000e+07	1.174108000000000000e+07	1.247312700000000000e+07	9.938235000000000000e+06	1.065396000000000000e+07	1.241385500000000000e+07	8.632341000000000000e+06	1.120048400000000000e+07	1.136370300000000000e+07	1.020119100000000000e+07	1.113103400000000000e+07	8.151157000000000000e+06	8.567036000000000000e+06	1.141388900000000000e+07	1.400872400000000000e+07	1.240687900000000000e+07	1.428787200000000000e+07
4.795190000000000197e+01	1.932800000000000000e+04	1.421900000000000000e+04	1.792500000000000000e+04	1.522100000000000000e+04	1.612200000000000000e+04	1.532100000000000000e+04	1.572100000000000000e+04	1.692400000000000000e+04	1.381800000000000000e+04	1.672300000000000000e+04	1.441900000000000000e+04	2.614300000000000000e+04	1.295460000000000000e+05	6.904960000000000000e+05	1.262744100000000093e+06	4.208558000000000000e+06	7.277491500000000000e+06	7.077326000000000000e+06	7.004479000000000000e+06	7.571564000000000000e+06	7.756824500000000000e+06	8.421850000000000000e+06	7.974994000000000000e+06	1.070543300000000000e+07	1.070339900000000000e+07	1.114108500000000000e+07	7.981964000000000000e+06	1.044911900000000000e+07	1.229324400000000000e+07	9.652272000000000000e+06	8.859937000000000000e+06	1.096996500000000000e+07	1.002933900000000000e+07	1.056517700000000000e+07	9.433342000000000000e+06	8.162801000000000000e+06	9.849954000000000000e+06	1.273590000000000000e+07	8.644441000000000000e+06	1.393695200000000000e+07	1.116718700000000000e+07	1.251407400000000000e+07	9.579114000000000000e+06	1.260651000000000000e+07	9.372696000000000000e+06	1.188183000000000000e+07	1.193570000000000000e+07	1.151976200000000000e+07	9.565145000000000000e+06
4.795270000000000010e+01	1.461900000000000000e+04	1.832600000000000000e+04	1.662300000000000000e+04	1.652300000000000000e+04	1.512000000000000000e+04	1.712400000000000000e+04	1.512000000000000000e+04	1.702400000000000000e+04	1.451900000000000000e+04	1.632200000000000000e+04	1.522100000000000000e+04	2.484000000000000000e+04	1.216900000000000000e+05	8.954720000000000000e+05	2.566488500000000000e+06	4.084198799999999814e+06	5.867641500000000000e+06	6.155979000000000000e+06	7.828570500000000000e+06	8.618469000000000000e+06	1.125064200000000000e+07	8.929777000000000000e+06	9.965765000000000000e+06	1.174790800000000000e+07	1.019920500000000000e+07	1.240957100000000000e+07	1.151715400000000000e+07	1.057916000000000000e+07	1.005998100000000000e+07	1.142788200000000000e+07	1.323990000000000000e+07	7.612795500000000000e+06	8.131277000000000000e+06	1.578826200000000000e+07	9.867597000000000000e+06	8.864443000000000000e+06	1.067733600000000000e+07	9.019395000000000000e+06	1.076379500000000000e+07	8.280734000000000000e+06	8.425945000000000000e+06	9.673155000000000000e+06	1.446741000000000000e+07	1.302136900000000000e+07	9.840514000000000000e+06	1.097507500000000000e+07	1.172896400000000000e+07	9.733712000000000000e+06	1.212571200000000000e+07
4.795349999999999824e+01	1.772500000000000000e+04	1.742500000000000000e+04	1.862700000000000000e+04	1.732400000000000000e+04	1.592200000000000000e+04	1.582200000000000000e+04	1.632200000000000000e+04	1.542100000000000000e+04	1.502000000000000000e+04	1.602200000000000000e+04	1.662300000000000000e+04	2.303600000000000000e+04	1.258180000000000000e+05	1.892272000000000116e+05	1.964960000000000000e+06	4.143417500000000000e+06	4.757719000000000000e+06	6.305512500000000000e+06	7.977711000000000000e+06	8.417314000000000000e+06	7.595767500000000000e+06	6.982445000000000000e+06	1.136059100000000000e+07	1.112847000000000000e+07	8.819444000000000000e+06	1.210400800000000000e+07	9.904370000000000000e+06	1.356134600000000000e+07	9.615364000000000000e+06	1.037286700000000000e+07	1.299199500000000000e+07	9.226192000000000000e+06	9.881644000000000000e+06	8.869091000000000000e+06	1.067668500000000000e+07	1.240329000000000000e+07	1.050024300000000000e+07	1.056454200000000000e+07	1.005750200000000000e+07	9.208242000000000000e+06	9.448683000000000000e+06	9.317418000000000000e+06	1.127437200000000000e+07	1.152052600000000000e+07	1.202074400000000000e+07	8.877153000000000000e+06	9.573340000000000000e+06	1.402136600000000000e+07	9.680251000000000000e+06
4.795430000000000348e+01	1.742500000000000000e+04	1.602200000000000000e+04	1.692400000000000000e+04	1.552100000000000000e+04	1.321700000000000000e+04	1.562100000000000000e+04	1.822600000000000000e+04	1.512000000000000000e+04	1.742500000000000000e+04	1.882700000000000000e+04	1.762500000000000000e+04	2.213400000000000000e+04	1.300500000000000000e+05	1.454739800000000047e+06	1.590227000000000000e+06	3.805633799999999814e+06	5.705690500000000000e+06	7.609718000000000000e+06	7.637670500000000000e+06	7.074467500000000000e+06	8.651096000000000000e+06	9.813637000000000000e+06	1.037116000000000000e+07	1.094968500000000000e+07	1.393738700000000000e+07	9.149762000000000000e+06	9.682311000000000000e+06	1.043729700000000000e+07	9.799082000000000000e+06	8.468220000000000000e+06	9.450332000000000000e+06	8.960009000000000000e+06	1.040814800000000000e+07	9.619496000000000000e+06	1.053383500000000000e+07	8.628519000000000000e+06	1.194202200000000000e+07	8.249920500000000000e+06	1.087079500000000000e+07	1.341663100000000000e+07	9.336049000000000000e+06	1.046805300000000000e+07	1.332141800000000000e+07	9.924859000000000000e+06	1.424288000000000000e+07	1.016896600000000000e+07	1.017584800000000000e+07	1.043768700000000000e+07	1.336967800000000000e+07
4.795510000000000161e+01	1.532100000000000000e+04	1.652300000000000000e+04	1.492000000000000000e+04	1.792500000000000000e+04	1.812600000000000000e+04	1.612200000000000000e+04	1.712400000000000000e+04	1.331700000000000000e+04	1.842600000000000000e+04	1.652300000000000000e+04	1.682300000000000000e+04	2.654400000000000000e+04	1.248120000000000000e+05	7.619840000000000000e+05	2.543126000000000000e+06	4.101964500000000000e+06	6.107511500000000000e+06	7.477994500000000000e+06	8.025436000000000000e+06	8.440715000000000000e+06	8.704702000000000000e+06	9.449161000000000000e+06	9.655883000000000000e+06	9.841742000000000000e+06	1.202322300000000000e+07	8.621480000000000000e+06	1.098524100000000000e+07	9.608820000000000000e+06	1.156476400000000000e+07	8.222089000000000000e+06	8.682795000000000000e+06	1.011874500000000000e+07	1.179152100000000000e+07	9.418554000000000000e+06	9.468995000000000000e+06	1.476841400000000000e+07	1.605461100000000000e+07	1.054046600000000000e+07	1.341198000000000000e+07	1.219932100000000000e+07	8.378657500000000000e+06	1.072899000000000000e+07	1.181719800000000000e+07	9.254683000000000000e+06	1.057538600000000000e+07	9.404772000000000000e+06	1.053008400000000000e+07	1.046722600000000000e+07	9.698108000000000000e+06
4.795589999999999975e+01	1.752500000000000000e+04	1.612200000000000000e+04	1.672300000000000000e+04	1.612200000000000000e+04	1.682300000000000000e+04	1.842600000000000000e+04	1.672300000000000000e+04	1.592200000000000000e+04	1.882700000000000000e+04	1.662300000000000000e+04	1.532100000000000000e+04	2.654400000000000000e+04	1.222940000000000000e+05	7.767520000000000000e+05	2.073120000000000000e+06	3.906187299999999814e+06	5.633645500000000000e+06	6.353325000000000000e+06	8.049298500000000000e+06	7.571564000000000000e+06	7.947543500000000000e+06	9.377554000000000000e+06	9.113530000000000000e+06	9.627248000000000000e+06	1.186139200000000000e+07	9.414254000000000000e+06	1.112534100000000000e+07	9.916189000000000000e+06	1.452721700000000000e+07	1.030870000000000000e+07	1.535900100000000000e+07	9.580946000000000000e+06	1.087533800000000000e+07	1.039989000000000000e+07	1.077199800000000000e+07	8.876463000000000000e+06	7.634393500000000000e+06	1.138741200000000000e+07	1.240865000000000000e+07	1.138352900000000000e+07	1.162532800000000000e+07	8.664957000000000000e+06	9.579114000000000000e+06	1.017993800000000000e+07	8.845454000000000000e+06	1.161518000000000000e+07	9.165768000000000000e+06	9.485584000000000000e+06	9.486960000000000000e+06
8.789879999999999427e+01	1.271600000000000000e+04	1.331700000000000000e+04	1.301700000000000000e+04	1.522100000000000000e+04	1.131400000000000000e+04	1.291700000000000000e+04	1.401800000000000000e+04	1.441900000000000000e+04	1.391800000000000000e+04	1.311700000000000000e+04	1.361800000000000000e+04	3.506500000000000000e+04	2.427040000000000000e+05	1.273824000000000000e+06	2.782825299999999814e+06	6.194399500000000000e+06	7.751597000000000000e+06	9.458269000000000000e+06	9.811306000000000000e+06	9.458546000000000000e+06	1.390975000000000000e+07	1.163530000000000000e+07	1.153351500000000000e+07	1.224855400000000000e+07	1.180145400000000000e+07	1.086485800000000000e+07	1.503483200000000000e+07	1.651894200000000000e+07	1.744800200000000000e+07	1.468051200000000000e+07	1.455584600000000000e+07	1.288497300000000000e+07	1.820173400000000000e+07	1.870771200000000000e+07	2.247192800000000000e+07	1.967000800000000000e+07	1.645649600000000000e+07	2.553711400000000000e+07	1.541270900000000000e+07	1.604657900000000000e+07	1.963495400000000000e+07	3.362745600000000000e+07	2.239944400000000000e+07	2.760355800000000000e+07	2.440892400000000000e+07	1.958013200000000000e+07	2.015062400000000000e+07	2.174453200000000000e+07	1.915490400000000000e+07
8.790019999999999811e+01	1.512000000000000000e+04	1.221500000000000000e+04	1.331700000000000000e+04	1.461900000000000000e+04	1.211500000000000000e+04	1.351800000000000000e+04	1.632200000000000000e+04	1.542100000000000000e+04	1.331700000000000000e+04	1.371800000000000000e+04	1.842600000000000000e+04	3.727100000000000000e+04	2.430080000000000000e+05	1.310944000000000000e+06	5.080409000000000000e+06	7.427452500000000000e+06	8.291514000000000000e+06	1.055915200000000000e+07	1.185322000000000000e+07	1.087821400000000000e+07	1.060069600000000000e+07	9.909112000000000000e+06	1.263632300000000000e+07	1.323722700000000000e+07	1.490909400000000000e+07	1.250368100000000000e+07	1.354486800000000000e+07	1.409380300000000000e+07	1.754270200000000000e+07	2.290869000000000000e+07	1.877659400000000000e+07	2.548557600000000000e+07	2.324653400000000000e+07	2.596336000000000000e+07	2.059752400000000000e+07	1.575288100000000000e+07	1.700572200000000000e+07	1.541428100000000000e+07	1.475979700000000000e+07	2.776762000000000000e+07	1.465813600000000000e+07	2.056212000000000000e+07	2.330049600000000000e+07	2.386555600000000000e+07	1.796885200000000000e+07	2.313563400000000000e+07	1.839053600000000000e+07	1.917203400000000000e+07	1.737305200000000000e+07
8.790170000000000528e+01	1.221500000000000000e+04	1.562100000000000000e+04	1.211500000000000000e+04	1.381800000000000000e+04	1.542100000000000000e+04	1.582200000000000000e+04	1.151400000000000000e+04	1.642300000000000000e+04	1.311700000000000000e+04	1.041300000000000000e+04	1.311700000000000000e+04	3.255900000000000000e+04	2.450320000000000000e+05	1.334784000000000000e+06	3.303224000000000000e+06	6.929423000000000000e+06	7.679672000000000000e+06	1.087590900000000000e+07	1.314346500000000000e+07	1.070660600000000000e+07	1.100619700000000000e+07	1.545811900000000000e+07	1.602144400000000000e+07	1.467298200000000000e+07	1.507092500000000000e+07	1.780668000000000000e+07	1.376669300000000000e+07	1.520009400000000000e+07	2.773857600000000000e+07	2.080475000000000000e+07	1.567153500000000000e+07	1.821619800000000000e+07	2.169065200000000000e+07	1.681115600000000000e+07	2.673604000000000000e+07	2.018286400000000000e+07	2.370695000000000000e+07	1.740042200000000000e+07	1.857145600000000000e+07	1.786144400000000000e+07	1.528855500000000000e+07	2.746593000000000000e+07	2.282922000000000000e+07	3.863739600000000000e+07	1.999543200000000000e+07	2.169581400000000000e+07	2.925172800000000000e+07	1.858597800000000000e+07	2.105741200000000000e+07
8.790319999999999823e+01	1.461900000000000000e+04	1.532100000000000000e+04	1.411900000000000000e+04	1.251600000000000000e+04	1.241600000000000000e+04	1.602200000000000000e+04	1.461900000000000000e+04	1.191500000000000000e+04	1.602200000000000000e+04	1.311700000000000000e+04	1.301700000000000000e+04	4.028000000000000000e+04	2.190080000000000000e+05	1.486912000000000000e+06	4.688854000000000000e+06	6.004663000000000000e+06	8.969527000000000000e+06	1.103153900000000000e+07	9.972139000000000000e+06	1.148144300000000000e+07	1.082703300000000000e+07	1.158780100000000000e+07	1.205228800000000000e+07	1.998106200000000000e+07	1.432698000000000000e+07	1.396578400000000000e+07	1.253941700000000000e+07	1.179799500000000000e+07	1.608479500000000000e+07	1.854811800000000000e+07	1.619093200000000000e+07	1.696251400000000000e+07	2.779413200000000000e+07	2.000120400000000000e+07	1.472711800000000000e+07	1.593059000000000000e+07	2.185148000000000000e+07	2.294216400000000000e+07	1.993659200000000000e+07	2.000649800000000000e+07	1.670979000000000000e+07	1.518316800000000000e+07	2.436897600000000000e+07	2.040112400000000000e+07	1.697402800000000000e+07	2.104979000000000000e+07	2.169784000000000000e+07	3.011188400000000000e+07	3.068336800000000000e+07
8.790460000000000207e+01	1.281600000000000000e+04	1.522100000000000000e+04	1.271600000000000000e+04	1.602200000000000000e+04	1.251600000000000000e+04	1.391800000000000000e+04	1.401800000000000000e+04	1.552100000000000000e+04	1.251600000000000000e+04	1.341700000000000000e+04	1.381800000000000000e+04	4.168500000000000000e+04	2.351040000000000000e+05	1.168800000000000000e+06	3.344166799999999814e+06	5.809241000000000000e+06	8.729298000000000000e+06	1.073247200000000000e+07	1.135759600000000000e+07	1.168259800000000000e+07	1.045155100000000000e+07	9.688326000000000000e+06	1.192104600000000000e+07	1.448229400000000000e+07	1.296520000000000000e+07	1.228049300000000000e+07	1.380778900000000000e+07	1.365001000000000000e+07	1.376867000000000000e+07	1.260584500000000000e+07	1.881150400000000000e+07	2.367732400000000000e+07	1.402727400000000000e+07	1.870157200000000000e+07	1.924175400000000000e+07	1.764686600000000000e+07	2.358227600000000000e+07	1.979847400000000000e+07	2.252546400000000000e+07	2.260125400000000000e+07	1.845158200000000000e+07	1.875333600000000000e+07	2.535922800000000000e+07	1.926227600000000000e+07	2.036902400000000000e+07	2.014848200000000000e+07	2.293259200000000000e+07	1.989373200000000000e+07	2.107478600000000000e+07
8.790609999999999502e+01	1.321700000000000000e+04	1.441900000000000000e+04	1.331700000000000000e+04	1.431900000000000000e+04	1.672300000000000000e+04	1.311700000000000000e+04	1.281600000000000000e+04	1.141400000000000000e+04	1.281600000000000000e+04	1.171500000000000000e+04	1.131400000000000000e+04	3.747200000000000000e+04	2.627760000000000000e+05	1.406720000000000000e+06	5.530721500000000000e+06	6.496652000000000000e+06	8.003334500000000000e+06	1.062489400000000000e+07	1.106528000000000000e+07	1.224422500000000000e+07	1.159038600000000000e+07	1.119348900000000000e+07	1.117599600000000000e+07	1.392237100000000000e+07	1.093116200000000000e+07	1.343726800000000000e+07	1.731355800000000000e+07	1.911124400000000000e+07	1.319976000000000000e+07	1.596971400000000000e+07	1.345832000000000000e+07	1.703384200000000000e+07	1.869326400000000000e+07	1.630868200000000000e+07	1.451937900000000000e+07	1.763508200000000000e+07	1.639699200000000000e+07	1.734702600000000000e+07	2.047704800000000000e+07	2.003059000000000000e+07	2.146038800000000000e+07	2.954157600000000000e+07	2.032783200000000000e+07	1.914374600000000000e+07	2.395341800000000000e+07	2.195630800000000000e+07	2.292079200000000000e+07	2.170294000000000000e+07	1.835181600000000000e+07
8.790760000000000218e+01	1.251600000000000000e+04	1.251600000000000000e+04	1.562100000000000000e+04	1.421900000000000000e+04	1.391800000000000000e+04	1.401800000000000000e+04	1.301700000000000000e+04	1.181500000000000000e+04	1.451900000000000000e+04	1.642300000000000000e+04	1.261600000000000000e+04	4.991200000000000000e+04	2.659200000000000000e+05	1.418016000000000000e+06	3.034205799999999814e+06	5.637151000000000000e+06	1.066144300000000000e+07	1.167772500000000000e+07	1.171624900000000000e+07	1.186011600000000000e+07	1.029049400000000000e+07	1.122953100000000000e+07	1.394182900000000000e+07	1.044903900000000000e+07	1.558111300000000000e+07	1.317887700000000000e+07	1.401793900000000000e+07	1.863174800000000000e+07	2.578965200000000000e+07	1.366062500000000000e+07	2.494425200000000000e+07	1.745378400000000000e+07	1.951468600000000000e+07	1.576512200000000000e+07	1.468576000000000000e+07	1.820686000000000000e+07	1.753747600000000000e+07	1.843258600000000000e+07	1.968748000000000000e+07	2.299805000000000000e+07	1.796967800000000000e+07	2.081144400000000000e+07	1.939672800000000000e+07	1.815329800000000000e+07	2.619875600000000000e+07	1.743461000000000000e+07	2.777531200000000000e+07	2.021889800000000000e+07	2.183588600000000000e+07
8.790900000000000603e+01	1.291700000000000000e+04	1.502000000000000000e+04	1.391800000000000000e+04	1.371800000000000000e+04	1.672300000000000000e+04	1.281600000000000000e+04	1.331700000000000000e+04	1.271600000000000000e+04	1.401800000000000000e+04	1.371800000000000000e+04	1.271600000000000000e+04	4.078200000000000000e+04	2.612520000000000000e+05	1.326240000000000000e+06	3.040104799999999814e+06	6.953229000000000000e+06	8.021555500000000000e+06	1.029594400000000000e+07	1.134590300000000000e+07	1.079501000000000000e+07	1.116701600000000000e+07	1.360662000000000000e+07	1.629583600000000000e+07	1.125940400000000000e+07	1.469307900000000000e+07	1.463558200000000000e+07	1.890883000000000000e+07	1.755501200000000000e+07	1.603176300000000000e+07	1.772799400000000000e+07	2.057679200000000000e+07	1.644242900000000000e+07	2.286748800000000000e+07	1.932163600000000000e+07	2.146603400000000000e+07	2.166863800000000000e+07	1.930463600000000000e+07	2.254264800000000000e+07	2.142082800000000000e+07	2.882007200000000000e+07	1.876049400000000000e+07	1.673694000000000000e+07	2.038793400000000000e+07	2.195009200000000000e+07	2.154140800000000000e+07	2.106731400000000000e+07	2.206411200000000000e+07	3.390800800000000000e+07	2.052604200000000000e+07
8.791049999999999898e+01	1.562100000000000000e+04	1.602200000000000000e+04	1.431900000000000000e+04	1.391800000000000000e+04	1.482000000000000000e+04	1.141400000000000000e+04	1.482000000000000000e+04	1.201500000000000000e+04	1.351800000000000000e+04	1.482000000000000000e+04	1.311700000000000000e+04	4.038100000000000000e+04	2.711920000000000000e+05	1.318016000000000000e+06	3.303224000000000000e+06	7.735745500000000000e+06	7.211680000000000000e+06	9.763073000000000000e+06	1.229539200000000000e+07	9.629918000000000000e+06	9.896905000000000000e+06	1.214322700000000000e+07	1.186745400000000000e+07	1.353528200000000000e+07	1.486114400000000000e+07	1.321408000000000000e+07	1.713236200000000000e+07	1.883272000000000000e+07	2.305234800000000000e+07	1.354353200000000000e+07	1.318659200000000000e+07	2.008963600000000000e+07	1.413337800000000000e+07	1.994264600000000000e+07	1.586326400000000000e+07	2.110911600000000000e+07	1.565225400000000000e+07	2.080632400000000000e+07	1.892116200000000000e+07	2.026063600000000000e+07	1.616800500000000000e+07	1.617951600000000000e+07	2.771131600000000000e+07	2.002135000000000000e+07	2.407132000000000000e+07	2.301722800000000000e+07	2.512928000000000000e+07	1.769319000000000000e+07	2.381078800000000000e+07
8.791200000000000614e+01	1.351800000000000000e+04	1.291700000000000000e+04	1.411900000000000000e+04	1.341700000000000000e+04	1.151400000000000000e+04	1.502000000000000000e+04	1.472000000000000000e+04	1.271600000000000000e+04	1.652300000000000000e+04	1.151400000000000000e+04	1.762500000000000000e+04	3.997900000000000000e+04	2.661200000000000000e+05	1.304864000000000000e+06	3.642273299999999814e+06	7.261403000000000000e+06	9.473482000000000000e+06	9.434123000000000000e+06	1.027710200000000000e+07	9.695157000000000000e+06	1.073792800000000000e+07	1.023754600000000000e+07	1.141418300000000000e+07	1.266540100000000000e+07	1.310905000000000000e+07	1.488200400000000000e+07	1.539091900000000000e+07	1.549611400000000000e+07	1.604312700000000000e+07	3.002330600000000000e+07	1.731794200000000000e+07	1.935084200000000000e+07	1.624459400000000000e+07	1.936319400000000000e+07	1.749903000000000000e+07	2.723651800000000000e+07	1.931644200000000000e+07	1.963161200000000000e+07	1.635079600000000000e+07	1.852938200000000000e+07	2.136534000000000000e+07	1.631555400000000000e+07	1.973158200000000000e+07	2.126166200000000000e+07	2.632328600000000000e+07	2.299307200000000000e+07	2.406020000000000000e+07	1.881709200000000000e+07	2.861145800000000000e+07
[truncated: 130 more columns]
