# Supplementary material for: Otolith microchemistry and diadromy in Patagonian river fishes
Source: PeerJ. 2019 Jan 3;7:e6149. doi: 10.7717/peerj.6149 (PMC6321752; doi:10.7717/peerj.6149)
Supplement: Supplemental Information 3 — Raw data. This archive contains the raw data used to generate the analyses reported in the paper cited above. The python script provided allows to convert from the isotopic intensities measured by LA-ICP-MS to molar concentrations of Sr:Ca. [file peerj-07-6149-s003.zip › Dataset S1/Alo_etAl_scripts/samples/050.txt]

4.794870000000000232e+01	1.421900000000000000e+04	1.572100000000000000e+04	1.211500000000000000e+04	1.752500000000000000e+04	1.431900000000000000e+04	1.411900000000000000e+04	1.161400000000000000e+04	1.482000000000000000e+04	1.331700000000000000e+04	1.201500000000000000e+04	1.361800000000000000e+04	1.261600000000000000e+04	1.632200000000000000e+04	1.882700000000000000e+04	1.331700000000000000e+04	1.271600000000000000e+04	1.301700000000000000e+04	1.451900000000000000e+04	1.792500000000000000e+04	2.023160000000000000e+05	7.462880000000000000e+05	1.749024000000000000e+06	3.510400000000000000e+06	4.219639000000000000e+06	4.415298000000000000e+06	5.084409500000000000e+06	5.328521000000000000e+06	5.621620500000000000e+06	4.924634500000000000e+06	5.580631000000000000e+06	6.443667500000000000e+06	6.341191000000000000e+06	6.235385500000000000e+06	8.006994000000000000e+06	7.186116500000000000e+06	7.726048500000000000e+06	9.694230000000000000e+06	9.398614000000000000e+06	8.474978000000000000e+06	1.286727800000000000e+07	1.030882400000000000e+07	7.203966000000000000e+06	8.281335500000000000e+06	7.123760000000000000e+06	8.118700000000000000e+06	9.367977000000000000e+06	6.083978000000000000e+06	7.086111500000000000e+06	5.867187500000000000e+06
4.794950000000000045e+01	1.472000000000000000e+04	1.411900000000000000e+04	1.231600000000000000e+04	1.391800000000000000e+04	1.381800000000000000e+04	1.451900000000000000e+04	1.191500000000000000e+04	1.321700000000000000e+04	1.562100000000000000e+04	1.391800000000000000e+04	1.411900000000000000e+04	1.411900000000000000e+04	1.401800000000000000e+04	1.592200000000000000e+04	1.341700000000000000e+04	1.261600000000000000e+04	1.391800000000000000e+04	1.902800000000000000e+04	1.862700000000000000e+04	1.992840000000000000e+05	7.356000000000000000e+05	2.019136000000000000e+06	2.402659799999999814e+06	5.177309000000000000e+06	4.809053000000000000e+06	6.163083000000000000e+06	6.580832500000000000e+06	5.904148500000000000e+06	6.127642000000000000e+06	7.358844500000000000e+06	7.082996000000000000e+06	8.610116000000000000e+06	6.805764500000000000e+06	7.641595000000000000e+06	8.046059000000000000e+06	9.258447000000000000e+06	8.949224000000000000e+06	6.714345000000000000e+06	7.752943000000000000e+06	9.675706000000000000e+06	8.621356000000000000e+06	9.119014000000000000e+06	6.782232000000000000e+06	1.133970300000000000e+07	8.225575000000000000e+06	1.208023000000000000e+07	7.550034000000000000e+06	6.287003500000000000e+06	6.471977000000000000e+06
4.795029999999999859e+01	1.371800000000000000e+04	1.281600000000000000e+04	1.602200000000000000e+04	1.482000000000000000e+04	1.792500000000000000e+04	1.712400000000000000e+04	1.492000000000000000e+04	1.421900000000000000e+04	1.552100000000000000e+04	1.441900000000000000e+04	1.612200000000000000e+04	1.532100000000000000e+04	1.522100000000000000e+04	1.301700000000000000e+04	1.582200000000000000e+04	1.211500000000000000e+04	1.482000000000000000e+04	1.522100000000000000e+04	1.782500000000000000e+04	2.240680000000000000e+05	7.115200000000000000e+05	1.935904000000000000e+06	3.163233000000000000e+06	4.277623500000000000e+06	5.473574000000000000e+06	5.632542000000000000e+06	6.415352500000000000e+06	6.800169500000000000e+06	5.380853500000000000e+06	6.255522000000000000e+06	7.594156500000000000e+06	7.667173500000000000e+06	9.047086000000000000e+06	7.111272000000000000e+06	8.900000000000000000e+06	1.174532700000000000e+07	9.136824000000000000e+06	8.171926000000000000e+06	6.817822000000000000e+06	8.162773000000000000e+06	6.832976500000000000e+06	7.986452500000000000e+06	1.074882400000000000e+07	7.522376000000000000e+06	8.897225000000000000e+06	9.498706000000000000e+06	1.029820700000000000e+07	7.737368000000000000e+06	7.763932000000000000e+06
4.795109999999999673e+01	1.632200000000000000e+04	1.321700000000000000e+04	1.441900000000000000e+04	1.622200000000000000e+04	1.592200000000000000e+04	1.461900000000000000e+04	1.482000000000000000e+04	1.311700000000000000e+04	1.552100000000000000e+04	1.502000000000000000e+04	1.461900000000000000e+04	1.602200000000000000e+04	1.291700000000000000e+04	1.361800000000000000e+04	1.341700000000000000e+04	1.572100000000000000e+04	1.271600000000000000e+04	1.361800000000000000e+04	1.792500000000000000e+04	2.262960000000000000e+05	7.276000000000000000e+05	1.462243500000000000e+06	3.134508500000000000e+06	4.138229000000000000e+06	5.150182500000000000e+06	5.754983500000000000e+06	6.120038500000000000e+06	5.695441000000000000e+06	5.635782500000000000e+06	6.748441000000000000e+06	7.297885500000000000e+06	7.278127500000000000e+06	8.935431000000000000e+06	8.560743000000000000e+06	7.339228000000000000e+06	7.284133000000000000e+06	8.620220000000000000e+06	7.893434000000000000e+06	8.918888000000000000e+06	9.634220000000000000e+06	8.942134000000000000e+06	8.633055000000000000e+06	8.724073000000000000e+06	1.130405900000000000e+07	9.765050000000000000e+06	1.031991600000000000e+07	8.357064500000000000e+06	9.122560000000000000e+06	7.141423500000000000e+06
4.795190000000000197e+01	1.381800000000000000e+04	1.642300000000000000e+04	1.451900000000000000e+04	1.842600000000000000e+04	1.822600000000000000e+04	1.191500000000000000e+04	1.391800000000000000e+04	1.532100000000000000e+04	1.562100000000000000e+04	1.542100000000000000e+04	1.441900000000000000e+04	1.622200000000000000e+04	1.572100000000000000e+04	1.441900000000000000e+04	1.261600000000000000e+04	1.241600000000000000e+04	1.512000000000000000e+04	1.271600000000000000e+04	1.832600000000000000e+04	2.010040000000000000e+05	7.340480000000000000e+05	2.620101500000000000e+06	3.226723500000000000e+06	4.689660500000000000e+06	5.420713000000000000e+06	5.994041500000000000e+06	5.789315000000000000e+06	5.977723500000000000e+06	6.056479500000000000e+06	6.014925000000000000e+06	7.919683500000000000e+06	8.291955000000000000e+06	1.077056400000000000e+07	8.271861000000000000e+06	1.066131100000000000e+07	8.922153000000000000e+06	7.376432000000000000e+06	9.380854000000000000e+06	6.788378000000000000e+06	9.503836000000000000e+06	9.393740000000000000e+06	7.387829500000000000e+06	1.109107800000000000e+07	9.175176000000000000e+06	8.825975000000000000e+06	7.726626500000000000e+06	6.802063000000000000e+06	9.092753000000000000e+06	9.942771000000000000e+06
4.795270000000000010e+01	1.932800000000000000e+04	1.391800000000000000e+04	1.692400000000000000e+04	1.542100000000000000e+04	1.301700000000000000e+04	1.291700000000000000e+04	1.862700000000000000e+04	1.702400000000000000e+04	1.482000000000000000e+04	1.702400000000000000e+04	1.211500000000000000e+04	1.752500000000000000e+04	1.612200000000000000e+04	1.712400000000000000e+04	1.421900000000000000e+04	1.832600000000000000e+04	1.822600000000000000e+04	1.492000000000000000e+04	1.782500000000000000e+04	2.043400000000000000e+05	8.227840000000000000e+05	1.921504000000000000e+06	3.722221500000000000e+06	4.619963000000000000e+06	5.544055000000000000e+06	6.437207500000000000e+06	5.694772000000000000e+06	6.419664000000000000e+06	5.896513000000000000e+06	6.607741000000000000e+06	8.796888000000000000e+06	9.329097000000000000e+06	8.676392000000000000e+06	9.061283000000000000e+06	6.090446000000000000e+06	7.649511000000000000e+06	8.866914000000000000e+06	6.429933000000000000e+06	9.327324000000000000e+06	7.273077500000000000e+06	7.231040500000000000e+06	6.611030000000000000e+06	8.617929000000000000e+06	9.728368000000000000e+06	7.185562500000000000e+06	7.625490500000000000e+06	7.591660500000000000e+06	7.547881500000000000e+06	7.141423500000000000e+06
4.795349999999999824e+01	1.492000000000000000e+04	1.732400000000000000e+04	1.672300000000000000e+04	1.592200000000000000e+04	1.522100000000000000e+04	1.451900000000000000e+04	1.542100000000000000e+04	1.952900000000000000e+04	1.461900000000000000e+04	1.602200000000000000e+04	1.782500000000000000e+04	1.512000000000000000e+04	1.602200000000000000e+04	1.502000000000000000e+04	1.592200000000000000e+04	1.461900000000000000e+04	1.572100000000000000e+04	1.692400000000000000e+04	2.243400000000000000e+04	2.221440000000000000e+05	7.791360000000000000e+05	1.765504000000000000e+06	3.411096299999999814e+06	4.022144299999999814e+06	5.402857500000000000e+06	5.515925500000000000e+06	6.704765000000000000e+06	6.499493000000000000e+06	6.299449500000000000e+06	6.596016000000000000e+06	7.652203500000000000e+06	6.742012000000000000e+06	1.100562600000000000e+07	9.438454000000000000e+06	9.070882000000000000e+06	7.136827500000000000e+06	1.094435000000000000e+07	1.097507500000000000e+07	8.433590000000000000e+06	8.928248000000000000e+06	8.336193000000000000e+06	8.591591000000000000e+06	1.002256500000000000e+07	8.366538500000000000e+06	7.322244000000000000e+06	9.564545000000000000e+06	6.428137000000000000e+06	6.760601500000000000e+06	1.196906200000000000e+07
4.795430000000000348e+01	1.622200000000000000e+04	1.762500000000000000e+04	1.662300000000000000e+04	1.371800000000000000e+04	1.622200000000000000e+04	1.782500000000000000e+04	1.712400000000000000e+04	1.301700000000000000e+04	1.622200000000000000e+04	1.461900000000000000e+04	1.492000000000000000e+04	1.562100000000000000e+04	1.572100000000000000e+04	1.401800000000000000e+04	1.482000000000000000e+04	1.522100000000000000e+04	1.672300000000000000e+04	1.732400000000000000e+04	1.712400000000000000e+04	2.292320000000000000e+05	8.168320000000000000e+05	1.907328000000000000e+06	3.209397299999999814e+06	4.236918500000000000e+06	5.749860500000000000e+06	7.212631500000000000e+06	5.387536500000000000e+06	6.462583000000000000e+06	5.487537500000000000e+06	6.513824000000000000e+06	1.041802100000000000e+07	9.535395000000000000e+06	7.111816000000000000e+06	7.635709000000000000e+06	9.070882000000000000e+06	8.827953000000000000e+06	7.540816500000000000e+06	5.795630500000000000e+06	8.634852000000000000e+06	1.050020900000000000e+07	8.722504000000000000e+06	6.925327500000000000e+06	7.030136500000000000e+06	8.111092000000000000e+06	6.222737500000000000e+06	6.869882000000000000e+06	8.303934500000000000e+06	8.867782000000000000e+06	1.185758600000000000e+07
4.795510000000000161e+01	1.702400000000000000e+04	1.662300000000000000e+04	1.792500000000000000e+04	1.682300000000000000e+04	1.942800000000000000e+04	1.502000000000000000e+04	1.882700000000000000e+04	1.542100000000000000e+04	1.812600000000000000e+04	1.492000000000000000e+04	1.672300000000000000e+04	1.552100000000000000e+04	1.762500000000000000e+04	1.792500000000000000e+04	1.712400000000000000e+04	1.722400000000000000e+04	1.622200000000000000e+04	1.502000000000000000e+04	2.113200000000000000e+04	2.197160000000000000e+05	7.605280000000000000e+05	1.965856000000000000e+06	3.025024500000000000e+06	4.393592000000000000e+06	5.885184500000000000e+06	5.970741500000000000e+06	6.409569000000000000e+06	6.180300000000000000e+06	6.169202500000000000e+06	5.885950000000000000e+06	7.251448000000000000e+06	9.700245000000000000e+06	7.605917500000000000e+06	9.603496000000000000e+06	1.231646800000000000e+07	7.767261000000000000e+06	1.268738800000000000e+07	1.058978100000000000e+07	6.758697000000000000e+06	6.822184500000000000e+06	9.875026000000000000e+06	9.077550000000000000e+06	7.809349500000000000e+06	6.832550500000000000e+06	9.443950000000000000e+06	9.546481000000000000e+06	1.178798200000000000e+07	9.442156000000000000e+06	8.551074000000000000e+06
4.795589999999999975e+01	1.822600000000000000e+04	1.612200000000000000e+04	1.612200000000000000e+04	1.732400000000000000e+04	1.962900000000000000e+04	1.562100000000000000e+04	1.431900000000000000e+04	1.632200000000000000e+04	1.421900000000000000e+04	1.572100000000000000e+04	1.472000000000000000e+04	1.992900000000000000e+04	2.043000000000000000e+04	1.632200000000000000e+04	1.722400000000000000e+04	1.802600000000000000e+04	1.602200000000000000e+04	1.742500000000000000e+04	2.283500000000000000e+04	2.216400000000000000e+05	8.194400000000000000e+05	1.973664000000000000e+06	3.353419500000000000e+06	4.271825000000000000e+06	5.203161000000000000e+06	5.720033500000000000e+06	5.470276500000000000e+06	5.707580500000000000e+06	6.269848000000000000e+06	6.666366000000000000e+06	7.902269500000000000e+06	9.735806000000000000e+06	1.021158500000000000e+07	7.028869000000000000e+06	9.518565000000000000e+06	6.523939000000000000e+06	9.899652000000000000e+06	7.692025000000000000e+06	6.616679000000000000e+06	8.394146000000000000e+06	8.098518000000000000e+06	8.609361000000000000e+06	9.656487000000000000e+06	8.212082500000000000e+06	7.815412500000000000e+06	7.714504500000000000e+06	9.348271000000000000e+06	1.283446200000000000e+07	8.856168000000000000e+06
8.789879999999999427e+01	1.101400000000000000e+04	1.201500000000000000e+04	1.291700000000000000e+04	1.221500000000000000e+04	1.161400000000000000e+04	1.041300000000000000e+04	8.510000000000000000e+03	1.091300000000000000e+04	1.211500000000000000e+04	1.221500000000000000e+04	1.171500000000000000e+04	9.111000000000000000e+03	1.131400000000000000e+04	9.812000000000000000e+03	9.812000000000000000e+03	1.301700000000000000e+04	1.121400000000000000e+04	9.411000000000000000e+03	3.055300000000000000e+04	4.741200000000000000e+05	1.686304000000000000e+06	3.043916000000000000e+06	5.589088500000000000e+06	7.522197000000000000e+06	8.454226000000000000e+06	8.507063000000000000e+06	8.099068500000000000e+06	7.591836500000000000e+06	7.710023000000000000e+06	7.752101000000000000e+06	8.157908000000000000e+06	1.112643300000000000e+07	9.694213000000000000e+06	1.259661300000000000e+07	1.285830100000000000e+07	1.554064500000000000e+07	1.259335400000000000e+07	1.271754200000000000e+07	1.574285900000000000e+07	1.697794200000000000e+07	2.342226000000000000e+07	1.881947200000000000e+07	2.340399000000000000e+07	1.720927800000000000e+07	2.568135000000000000e+07	1.325820900000000000e+07	2.393791200000000000e+07	2.084399600000000000e+07	2.144198800000000000e+07
8.790019999999999811e+01	9.511000000000000000e+03	1.161400000000000000e+04	1.101400000000000000e+04	1.101400000000000000e+04	1.482000000000000000e+04	9.211000000000000000e+03	1.001200000000000000e+04	8.910000000000000000e+03	1.081300000000000000e+04	8.810000000000000000e+03	9.812000000000000000e+03	1.121400000000000000e+04	1.181500000000000000e+04	1.001200000000000000e+04	1.091300000000000000e+04	8.910000000000000000e+03	9.812000000000000000e+03	8.910000000000000000e+03	2.253500000000000000e+04	5.090960000000000000e+05	1.814336000000000000e+06	4.112217000000000000e+06	5.687060000000000000e+06	7.748568000000000000e+06	8.689163000000000000e+06	8.891979000000000000e+06	8.624780000000000000e+06	7.211331000000000000e+06	7.182404500000000000e+06	8.080635500000000000e+06	1.138276000000000000e+07	1.077294800000000000e+07	1.269408000000000000e+07	1.192467400000000000e+07	1.379485800000000000e+07	1.024260200000000000e+07	1.470010200000000000e+07	1.410431600000000000e+07	2.268508000000000000e+07	1.940498800000000000e+07	1.685094000000000000e+07	1.988616400000000000e+07	1.738351600000000000e+07	2.149033000000000000e+07	1.599942500000000000e+07	1.336540600000000000e+07	1.816808800000000000e+07	2.240105000000000000e+07	1.373672900000000000e+07
8.790170000000000528e+01	1.131400000000000000e+04	1.191500000000000000e+04	1.101400000000000000e+04	8.610000000000000000e+03	9.111000000000000000e+03	1.271600000000000000e+04	1.031200000000000000e+04	1.091300000000000000e+04	1.071300000000000000e+04	8.109000000000000000e+03	1.101400000000000000e+04	1.061300000000000000e+04	1.111400000000000000e+04	1.051300000000000000e+04	1.121400000000000000e+04	1.011200000000000000e+04	1.061300000000000000e+04	1.161400000000000000e+04	2.313600000000000000e+04	5.459840000000000000e+05	1.700896000000000000e+06	3.002118799999999814e+06	6.061561500000000000e+06	8.073512500000000000e+06	8.954173000000000000e+06	9.107737000000000000e+06	8.547823000000000000e+06	9.095587000000000000e+06	7.739506000000000000e+06	8.884502000000000000e+06	1.062722200000000000e+07	1.087915800000000000e+07	1.398809900000000000e+07	1.514169200000000000e+07	1.232235200000000000e+07	1.413235500000000000e+07	1.457089200000000000e+07	1.640305500000000000e+07	1.717510400000000000e+07	2.001613600000000000e+07	1.484862900000000000e+07	2.189113000000000000e+07	1.724152000000000000e+07	1.626923300000000000e+07	1.914345000000000000e+07	1.985403600000000000e+07	2.207978400000000000e+07	1.991477800000000000e+07	1.953351000000000000e+07
8.790319999999999823e+01	1.081300000000000000e+04	1.001200000000000000e+04	1.061300000000000000e+04	8.510000000000000000e+03	1.061300000000000000e+04	1.051300000000000000e+04	1.141400000000000000e+04	1.131400000000000000e+04	1.111400000000000000e+04	1.181500000000000000e+04	1.111400000000000000e+04	9.611000000000000000e+03	1.101400000000000000e+04	1.191500000000000000e+04	7.709000000000000000e+03	1.071300000000000000e+04	9.812000000000000000e+03	1.091300000000000000e+04	2.463900000000000000e+04	4.857040000000000000e+05	1.588480000000000000e+06	3.682441000000000000e+06	5.796544000000000000e+06	7.406112500000000000e+06	8.889095000000000000e+06	8.477938000000000000e+06	8.872645000000000000e+06	8.015260500000000000e+06	8.012077500000000000e+06	8.708392000000000000e+06	9.430063000000000000e+06	1.199283800000000000e+07	1.212922500000000000e+07	1.385125900000000000e+07	1.426607900000000000e+07	1.689618400000000000e+07	1.555673000000000000e+07	1.340477200000000000e+07	1.582563400000000000e+07	2.384848800000000000e+07	1.651235400000000000e+07	1.927628800000000000e+07	1.777318200000000000e+07	1.674543400000000000e+07	2.087245000000000000e+07	1.539929800000000000e+07	2.678131600000000000e+07	1.790778200000000000e+07	1.102937400000000000e+07
8.790460000000000207e+01	1.001200000000000000e+04	9.812000000000000000e+03	1.071300000000000000e+04	9.511000000000000000e+03	1.041300000000000000e+04	1.071300000000000000e+04	9.511000000000000000e+03	1.261600000000000000e+04	1.261600000000000000e+04	1.071300000000000000e+04	1.101400000000000000e+04	9.812000000000000000e+03	1.251600000000000000e+04	1.131400000000000000e+04	1.051300000000000000e+04	1.051300000000000000e+04	8.510000000000000000e+03	1.191500000000000000e+04	2.433900000000000000e+04	5.492800000000000000e+05	1.601696000000000000e+06	3.819816000000000000e+06	6.217210500000000000e+06	7.998133000000000000e+06	8.554074000000000000e+06	8.390563000000000000e+06	8.453162000000000000e+06	8.561187000000000000e+06	7.786632000000000000e+06	7.787276000000000000e+06	1.006370300000000000e+07	1.128563100000000000e+07	1.109424500000000000e+07	1.332694000000000000e+07	1.342955600000000000e+07	1.089093300000000000e+07	1.199491000000000000e+07	1.272914600000000000e+07	1.676643100000000000e+07	1.592254000000000000e+07	2.002927800000000000e+07	1.918672400000000000e+07	3.306590000000000000e+07	1.790504400000000000e+07	1.607067500000000000e+07	1.934871400000000000e+07	1.838250600000000000e+07	1.697241400000000000e+07	1.857598400000000000e+07
8.790609999999999502e+01	8.710000000000000000e+03	1.251600000000000000e+04	1.021200000000000000e+04	1.191500000000000000e+04	1.251600000000000000e+04	1.011200000000000000e+04	8.810000000000000000e+03	1.031200000000000000e+04	8.910000000000000000e+03	9.712000000000000000e+03	1.001200000000000000e+04	9.511000000000000000e+03	1.041300000000000000e+04	1.381800000000000000e+04	1.091300000000000000e+04	1.181500000000000000e+04	9.912000000000000000e+03	1.201500000000000000e+04	2.554100000000000000e+04	5.536960000000000000e+05	1.572480000000000000e+06	3.688403500000000000e+06	6.027024000000000000e+06	7.487406500000000000e+06	8.254294000000000000e+06	9.055079000000000000e+06	8.553961000000000000e+06	7.634878000000000000e+06	7.461014500000000000e+06	1.110287200000000000e+07	1.212065200000000000e+07	1.404380700000000000e+07	1.095273700000000000e+07	1.379852100000000000e+07	1.111464300000000000e+07	1.388460900000000000e+07	1.533981800000000000e+07	1.433544500000000000e+07	2.060198800000000000e+07	1.815329800000000000e+07	1.629818500000000000e+07	2.417994600000000000e+07	2.044658800000000000e+07	2.303679400000000000e+07	2.048105000000000000e+07	2.049104000000000000e+07	2.723244600000000000e+07	1.979034600000000000e+07	1.663183400000000000e+07
8.790760000000000218e+01	1.021200000000000000e+04	1.121400000000000000e+04	9.611000000000000000e+03	1.131400000000000000e+04	9.211000000000000000e+03	1.151400000000000000e+04	1.161400000000000000e+04	1.131400000000000000e+04	1.031200000000000000e+04	1.121400000000000000e+04	1.131400000000000000e+04	8.209000000000000000e+03	1.181500000000000000e+04	1.211500000000000000e+04	1.151400000000000000e+04	1.071300000000000000e+04	1.021200000000000000e+04	1.141400000000000000e+04	2.453900000000000000e+04	5.135120000000000000e+05	1.709696000000000000e+06	4.028622799999999814e+06	6.608981000000000000e+06	8.177884500000000000e+06	8.413112000000000000e+06	8.005647000000000000e+06	8.317426000000000000e+06	8.512137000000000000e+06	8.035522000000000000e+06	8.033735500000000000e+06	1.141735600000000000e+07	1.047245000000000000e+07	1.095884900000000000e+07	1.455827800000000000e+07	1.511413500000000000e+07	1.482166400000000000e+07	1.473504200000000000e+07	1.821656400000000000e+07	1.441112800000000000e+07	2.013419200000000000e+07	2.258505600000000000e+07	1.724762800000000000e+07	1.586070700000000000e+07	2.014062000000000000e+07	2.052855000000000000e+07	2.056852600000000000e+07	2.060163200000000000e+07	2.036992400000000000e+07	1.322018200000000000e+07
8.790900000000000603e+01	9.912000000000000000e+03	1.231600000000000000e+04	1.091300000000000000e+04	1.001200000000000000e+04	1.011200000000000000e+04	1.071300000000000000e+04	1.031200000000000000e+04	8.710000000000000000e+03	1.071300000000000000e+04	1.211500000000000000e+04	1.141400000000000000e+04	1.061300000000000000e+04	1.051300000000000000e+04	8.910000000000000000e+03	8.710000000000000000e+03	1.161400000000000000e+04	9.611000000000000000e+03	9.611000000000000000e+03	3.025300000000000000e+04	6.162560000000000000e+05	1.696320000000000000e+06	3.867516000000000000e+06	5.802300000000000000e+06	7.487406500000000000e+06	9.012672000000000000e+06	8.985179000000000000e+06	8.087029000000000000e+06	7.113231000000000000e+06	8.000000000000000000e+06	9.301208000000000000e+06	9.447477000000000000e+06	1.077883500000000000e+07	1.022333800000000000e+07	1.166569300000000000e+07	1.252242100000000000e+07	1.024848900000000000e+07	1.250541600000000000e+07	1.987567400000000000e+07	1.581380900000000000e+07	1.847949600000000000e+07	2.366017200000000000e+07	2.039700200000000000e+07	1.617347700000000000e+07	1.859463200000000000e+07	1.997565000000000000e+07	1.437034900000000000e+07	1.883316200000000000e+07	1.596560300000000000e+07	1.435935500000000000e+07
8.791049999999999898e+01	1.211500000000000000e+04	1.071300000000000000e+04	1.081300000000000000e+04	8.310000000000000000e+03	1.021200000000000000e+04	1.111400000000000000e+04	1.121400000000000000e+04	1.131400000000000000e+04	1.251600000000000000e+04	1.081300000000000000e+04	1.271600000000000000e+04	1.031200000000000000e+04	1.001200000000000000e+04	1.391800000000000000e+04	1.131400000000000000e+04	9.211000000000000000e+03	1.051300000000000000e+04	1.271600000000000000e+04	3.516600000000000000e+04	5.093040000000000000e+05	1.773472000000000000e+06	3.963035299999999814e+06	5.727238500000000000e+06	7.533794000000000000e+06	8.760115000000000000e+06	9.107737000000000000e+06	8.276115000000000000e+06	8.469464000000000000e+06	7.674264500000000000e+06	8.802192000000000000e+06	9.535012000000000000e+06	1.005985400000000000e+07	1.211159500000000000e+07	1.708570000000000000e+07	2.027991000000000000e+07	1.483956200000000000e+07	1.877266400000000000e+07	1.434136500000000000e+07	1.428081600000000000e+07	1.302136900000000000e+07	1.566850100000000000e+07	1.219659500000000000e+07	2.188684200000000000e+07	1.417029200000000000e+07	2.010627600000000000e+07	2.200748600000000000e+07	1.771174000000000000e+07	2.086197400000000000e+07	1.583342700000000000e+07
8.791200000000000614e+01	1.091300000000000000e+04	1.141400000000000000e+04	1.131400000000000000e+04	8.410000000000000000e+03	1.021200000000000000e+04	9.712000000000000000e+03	1.211500000000000000e+04	1.151400000000000000e+04	1.091300000000000000e+04	1.041300000000000000e+04	1.031200000000000000e+04	1.301700000000000000e+04	8.510000000000000000e+03	1.071300000000000000e+04	1.021200000000000000e+04	1.111400000000000000e+04	9.211000000000000000e+03	8.710000000000000000e+03	3.095400000000000000e+04	5.661440000000000000e+05	1.741728000000000000e+06	3.927141000000000000e+06	5.807941000000000000e+06	7.678987000000000000e+06	9.494764000000000000e+06	8.104672000000000000e+06	9.203605000000000000e+06	7.947817000000000000e+06	7.514416000000000000e+06	8.209845000000000000e+06	1.232381600000000000e+07	1.346636100000000000e+07	1.250015400000000000e+07	1.471154800000000000e+07	1.427172800000000000e+07	1.542854700000000000e+07	1.592067400000000000e+07	1.424664000000000000e+07	1.861917200000000000e+07	1.747055800000000000e+07	2.913833000000000000e+07	1.553409600000000000e+07	1.649804100000000000e+07	1.841593800000000000e+07	1.535770000000000000e+07	2.005702200000000000e+07	1.870887600000000000e+07	1.733908400000000000e+07	1.613241900000000000e+07
[truncated: 267 more columns]
