# Supplementary material for: Otolith microchemistry and diadromy in Patagonian river fishes
Source: PeerJ. 2019 Jan 3;7:e6149. doi: 10.7717/peerj.6149 (PMC6321752; doi:10.7717/peerj.6149)
Supplement: Supplemental Information 3 — Raw data. This archive contains the raw data used to generate the analyses reported in the paper cited above. The python script provided allows to convert from the isotopic intensities measured by LA-ICP-MS to molar concentrations of Sr:Ca. [file peerj-07-6149-s003.zip › Dataset S1/Alo_etAl_scripts/samples/3098.txt]

4.794870000000000232e+01	1.281600000000000000e+04	1.161400000000000000e+04	1.391800000000000000e+04	1.091300000000000000e+04	1.281600000000000000e+04	1.231600000000000000e+04	1.281600000000000000e+04	1.331700000000000000e+04	1.231600000000000000e+04	1.201500000000000000e+04	1.131400000000000000e+04	1.391800000000000000e+04	1.011200000000000000e+04	1.201500000000000000e+04	3.436300000000000000e+04	1.970600000000000000e+05	2.452781000000000058e+05	2.039360000000000000e+06	3.300736000000000000e+06	4.144140000000000000e+06	5.882365000000000000e+06	8.201800000000000000e+06	7.643590000000000000e+06	1.004364000000000000e+07	1.099331000000000000e+07	9.911390000000000000e+06	9.134220000000000000e+06	1.158050000000000000e+07	9.111220000000000000e+06	1.067683000000000000e+07	9.640680000000000000e+06	1.010689000000000000e+07	9.657930000000000000e+06	1.093006000000000000e+07	1.162075000000000000e+07	1.119479000000000000e+07	1.082656000000000000e+07	1.109129000000000000e+07	1.076883000000000000e+07	1.165525000000000000e+07	1.065958000000000000e+07	1.074008000000000000e+07	1.177623000000000000e+07	1.201221000000000000e+07	8.328530000000000000e+06	1.023937000000000000e+07	1.015887000000000000e+07	1.257042000000000000e+07	1.048685000000000000e+07
4.794950000000000045e+01	1.111400000000000000e+04	1.011200000000000000e+04	1.181500000000000000e+04	1.171500000000000000e+04	1.281600000000000000e+04	1.241600000000000000e+04	1.371800000000000000e+04	1.542100000000000000e+04	1.351800000000000000e+04	1.311700000000000000e+04	1.201500000000000000e+04	1.341700000000000000e+04	1.492000000000000000e+04	1.321700000000000000e+04	2.955100000000000000e+04	1.960480000000000000e+05	1.543388500000000000e+06	2.220352000000000000e+06	3.718180000000000000e+06	6.279460000000000000e+06	7.039265000000000000e+06	7.827820000000000000e+06	8.990470000000000000e+06	9.370200000000000000e+06	9.738660000000000000e+06	9.468180000000000000e+06	9.542930000000000000e+06	8.725510000000000000e+06	9.986140000000000000e+06	9.214950000000000000e+06	9.870910000000000000e+06	1.087831000000000000e+07	1.211571000000000000e+07	1.100481000000000000e+07	1.158625000000000000e+07	1.018762000000000000e+07	1.046385000000000000e+07	1.186823000000000000e+07	1.085531000000000000e+07	1.277765000000000000e+07	1.225394000000000000e+07	1.079758000000000000e+07	1.239769000000000000e+07	1.046385000000000000e+07	1.057310000000000000e+07	1.167250000000000000e+07	8.880990000000000000e+06	1.517172000000000000e+07	9.347200000000000000e+06
4.795029999999999859e+01	1.271600000000000000e+04	1.131400000000000000e+04	1.261600000000000000e+04	1.041300000000000000e+04	1.261600000000000000e+04	1.241600000000000000e+04	1.141400000000000000e+04	1.582200000000000000e+04	1.411900000000000000e+04	1.161400000000000000e+04	1.321700000000000000e+04	1.171500000000000000e+04	1.512000000000000000e+04	1.451900000000000000e+04	3.055300000000000000e+04	2.166800000000000000e+05	8.162080000000000000e+05	1.530995000000000000e+06	3.735430000000000000e+06	7.637840000000000000e+06	6.250710000000000000e+06	7.868070000000000000e+06	7.453610000000000000e+06	9.940140000000000000e+06	9.473930000000000000e+06	1.095881000000000000e+07	1.083806000000000000e+07	8.127050000000000000e+06	1.068833000000000000e+07	1.358932000000000000e+07	1.109704000000000000e+07	1.156900000000000000e+07	1.051560000000000000e+07	1.108554000000000000e+07	1.318636000000000000e+07	1.137902000000000000e+07	1.121779000000000000e+07	1.086106000000000000e+07	1.133877000000000000e+07	1.306538000000000000e+07	1.079183000000000000e+07	1.326111000000000000e+07	1.045810000000000000e+07	1.409003000000000000e+07	1.171850000000000000e+07	1.168975000000000000e+07	1.079183000000000000e+07	1.011264000000000000e+07	9.439430000000000000e+06
4.795109999999999673e+01	1.381800000000000000e+04	1.431900000000000000e+04	1.321700000000000000e+04	1.461900000000000000e+04	1.401800000000000000e+04	1.331700000000000000e+04	1.351800000000000000e+04	1.111400000000000000e+04	1.722400000000000000e+04	1.421900000000000000e+04	1.211500000000000000e+04	1.622200000000000000e+04	1.071300000000000000e+04	1.161400000000000000e+04	3.366100000000000000e+04	1.818000000000000000e+05	8.295520000000000000e+05	2.751202500000000000e+06	3.689430000000000000e+06	5.047695000000000000e+06	5.669385000000000000e+06	8.190300000000000000e+06	8.023320000000000000e+06	9.301200000000000000e+06	7.580110000000000000e+06	9.289700000000000000e+06	1.040060000000000000e+07	1.052710000000000000e+07	1.057310000000000000e+07	9.790410000000000000e+06	1.030262000000000000e+07	1.330711000000000000e+07	1.042935000000000000e+07	1.057885000000000000e+07	1.129277000000000000e+07	1.188548000000000000e+07	1.034287000000000000e+07	1.098756000000000000e+07	1.232294000000000000e+07	1.114304000000000000e+07	1.055010000000000000e+07	1.231144000000000000e+07	1.176473000000000000e+07	1.423378000000000000e+07	8.702510000000000000e+06	1.140777000000000000e+07	1.079183000000000000e+07	1.232869000000000000e+07	1.098756000000000000e+07
4.795190000000000197e+01	1.171500000000000000e+04	1.091300000000000000e+04	1.421900000000000000e+04	1.201500000000000000e+04	1.221500000000000000e+04	1.211500000000000000e+04	1.572100000000000000e+04	1.682300000000000000e+04	1.652300000000000000e+04	1.451900000000000000e+04	1.281600000000000000e+04	1.181500000000000000e+04	1.361800000000000000e+04	1.211500000000000000e+04	3.426300000000000000e+04	1.853360000000000000e+05	7.851840000000000000e+05	2.098048000000000000e+06	3.505200000000000000e+06	5.911115000000000000e+06	5.761500000000000000e+06	7.033515000000000000e+06	8.386030000000000000e+06	9.606180000000000000e+06	9.289700000000000000e+06	9.588930000000000000e+06	8.817740000000000000e+06	9.260950000000000000e+06	9.657930000000000000e+06	1.197196000000000000e+07	1.088406000000000000e+07	1.062508000000000000e+07	1.140202000000000000e+07	1.111429000000000000e+07	1.051560000000000000e+07	1.081506000000000000e+07	9.980390000000000000e+06	1.022212000000000000e+07	1.170700000000000000e+07	1.143652000000000000e+07	1.200646000000000000e+07	1.086106000000000000e+07	1.129852000000000000e+07	1.155175000000000000e+07	1.234594000000000000e+07	1.152300000000000000e+07	1.237469000000000000e+07	1.044085000000000000e+07	1.228844000000000000e+07
4.795270000000000010e+01	1.411900000000000000e+04	1.351800000000000000e+04	1.371800000000000000e+04	1.391800000000000000e+04	1.081300000000000000e+04	1.301700000000000000e+04	1.331700000000000000e+04	1.351800000000000000e+04	1.522100000000000000e+04	1.542100000000000000e+04	1.602200000000000000e+04	1.642300000000000000e+04	1.411900000000000000e+04	1.251600000000000000e+04	3.626900000000000000e+04	2.037320000000000000e+05	8.340480000000000000e+05	1.542495000000000000e+06	3.246220000000000000e+06	4.610350000000000000e+06	6.175845000000000000e+06	9.997640000000000000e+06	9.352950000000000000e+06	9.093970000000000000e+06	9.617680000000000000e+06	8.311280000000000000e+06	1.080908000000000000e+07	1.135027000000000000e+07	1.050985000000000000e+07	9.761660000000000000e+06	1.346259000000000000e+07	9.738660000000000000e+06	1.077458000000000000e+07	1.007814000000000000e+07	1.136177000000000000e+07	1.137327000000000000e+07	1.126954000000000000e+07	1.162650000000000000e+07	1.117754000000000000e+07	1.109704000000000000e+07	1.337634000000000000e+07	1.094156000000000000e+07	1.344534000000000000e+07	1.183948000000000000e+07	1.184523000000000000e+07	1.209846000000000000e+07	9.767410000000000000e+06	1.189698000000000000e+07	1.123504000000000000e+07
4.795349999999999824e+01	1.271600000000000000e+04	1.411900000000000000e+04	1.822600000000000000e+04	1.351800000000000000e+04	1.181500000000000000e+04	1.301700000000000000e+04	1.291700000000000000e+04	1.261600000000000000e+04	1.441900000000000000e+04	1.482000000000000000e+04	1.271600000000000000e+04	1.411900000000000000e+04	1.281600000000000000e+04	2.925000000000000000e+04	3.456400000000000000e+04	2.077800000000000000e+05	7.716480000000000000e+05	2.923875000000000000e+06	3.959910000000000000e+06	6.221960000000000000e+06	7.367360000000000000e+06	7.672340000000000000e+06	8.334280000000000000e+06	9.128470000000000000e+06	1.013012000000000000e+07	9.237950000000000000e+06	1.011839000000000000e+07	9.116970000000000000e+06	9.646430000000000000e+06	1.124654000000000000e+07	1.037185000000000000e+07	1.054435000000000000e+07	1.133877000000000000e+07	9.600430000000000000e+06	1.055585000000000000e+07	1.169550000000000000e+07	1.204096000000000000e+07	1.220219000000000000e+07	1.124654000000000000e+07	1.298488000000000000e+07	1.215596000000000000e+07	1.257042000000000000e+07	1.018762000000000000e+07	1.404978000000000000e+07	1.124654000000000000e+07	1.147102000000000000e+07	1.598362000000000000e+07	9.640680000000000000e+06	1.236894000000000000e+07
4.795430000000000348e+01	1.241600000000000000e+04	1.582200000000000000e+04	1.251600000000000000e+04	1.341700000000000000e+04	1.431900000000000000e+04	1.502000000000000000e+04	1.311700000000000000e+04	1.381800000000000000e+04	1.421900000000000000e+04	1.401800000000000000e+04	1.502000000000000000e+04	1.091300000000000000e+04	1.492000000000000000e+04	1.081300000000000000e+04	2.774600000000000000e+04	2.079800000000000000e+05	8.885760000000000000e+05	2.174208000000000000e+06	3.931160000000000000e+06	6.446440000000000000e+06	8.259300000000000000e+06	6.774420000000000000e+06	9.024970000000000000e+06	9.842160000000000000e+06	1.063658000000000000e+07	1.022787000000000000e+07	1.013012000000000000e+07	9.565930000000000000e+06	8.938490000000000000e+06	9.767410000000000000e+06	9.439430000000000000e+06	1.008964000000000000e+07	9.997640000000000000e+06	1.090706000000000000e+07	1.025662000000000000e+07	1.063658000000000000e+07	1.152300000000000000e+07	1.116029000000000000e+07	1.136177000000000000e+07	1.107979000000000000e+07	1.247267000000000000e+07	1.030262000000000000e+07	1.192573000000000000e+07	1.094731000000000000e+07	1.332436000000000000e+07	1.821094000000000000e+07	9.496930000000000000e+06	9.266700000000000000e+06	1.220794000000000000e+07
4.795510000000000161e+01	1.301700000000000000e+04	1.171500000000000000e+04	1.532100000000000000e+04	1.221500000000000000e+04	1.522100000000000000e+04	1.091300000000000000e+04	1.441900000000000000e+04	1.622200000000000000e+04	1.221500000000000000e+04	1.602200000000000000e+04	1.411900000000000000e+04	1.542100000000000000e+04	1.351800000000000000e+04	1.381800000000000000e+04	3.837500000000000000e+04	1.966560000000000000e+05	8.030880000000000000e+05	2.196800000000000000e+06	3.378585000000000000e+06	4.449120000000000000e+06	6.757170000000000000e+06	8.811990000000000000e+06	9.295450000000000000e+06	1.073433000000000000e+07	1.010114000000000000e+07	1.029687000000000000e+07	9.329950000000000000e+06	1.037185000000000000e+07	1.093581000000000000e+07	9.519930000000000000e+06	1.103356000000000000e+07	1.057310000000000000e+07	1.040060000000000000e+07	1.072858000000000000e+07	1.322661000000000000e+07	1.120629000000000000e+07	1.318061000000000000e+07	1.357207000000000000e+07	1.127552000000000000e+07	1.160925000000000000e+07	1.183373000000000000e+07	1.202371000000000000e+07	1.263367000000000000e+07	1.111429000000000000e+07	1.078033000000000000e+07	1.358357000000000000e+07	1.266840000000000000e+07	1.176473000000000000e+07	1.041785000000000000e+07
4.795589999999999975e+01	1.421900000000000000e+04	1.411900000000000000e+04	1.361800000000000000e+04	1.532100000000000000e+04	1.361800000000000000e+04	1.461900000000000000e+04	1.331700000000000000e+04	1.652300000000000000e+04	1.401800000000000000e+04	1.311700000000000000e+04	1.351800000000000000e+04	1.351800000000000000e+04	1.251600000000000000e+04	1.401800000000000000e+04	3.356100000000000000e+04	2.092960000000000000e+05	8.671360000000000000e+05	1.461937500000000000e+06	4.069275000000000000e+06	4.311005000000000000e+06	6.095345000000000000e+06	8.530010000000000000e+06	9.266700000000000000e+06	9.663910000000000000e+06	1.008389000000000000e+07	1.023937000000000000e+07	1.035460000000000000e+07	9.565930000000000000e+06	1.174748000000000000e+07	9.922890000000000000e+06	1.076883000000000000e+07	1.069408000000000000e+07	1.323811000000000000e+07	1.074008000000000000e+07	1.144802000000000000e+07	1.091856000000000000e+07	1.122354000000000000e+07	1.410153000000000000e+07	1.051560000000000000e+07	1.217321000000000000e+07	1.165525000000000000e+07	1.140202000000000000e+07	1.222519000000000000e+07	1.131002000000000000e+07	1.115454000000000000e+07	1.004939000000000000e+07	1.317486000000000000e+07	1.421078000000000000e+07	1.020487000000000000e+07
8.789879999999999427e+01	1.031200000000000000e+04	1.391800000000000000e+04	1.371800000000000000e+04	1.341700000000000000e+04	1.201500000000000000e+04	1.081300000000000000e+04	1.281600000000000000e+04	1.642300000000000000e+04	1.431900000000000000e+04	1.702400000000000000e+04	1.451900000000000000e+04	1.271600000000000000e+04	1.111400000000000000e+04	1.411900000000000000e+04	7.049400000000000000e+04	6.523040000000000000e+05	2.302016000000000000e+06	4.213140000000000000e+06	9.289700000000000000e+06	1.382530000000000000e+07	1.381955000000000000e+07	1.779096000000000000e+07	2.613076000000000000e+07	1.834342000000000000e+07	2.161816000000000000e+07	2.085870000000000000e+07	2.415092000000000000e+07	2.356948000000000000e+07	2.234956000000000000e+07	2.080672000000000000e+07	2.355798000000000000e+07	2.630924000000000000e+07	2.473788000000000000e+07	2.510082000000000000e+07	2.582578000000000000e+07	2.557278000000000000e+07	2.729916000000000000e+07	2.831254000000000000e+07	2.768510000000000000e+07	2.514084000000000000e+07	2.538832000000000000e+07	3.230120000000000000e+07	2.893952000000000000e+07	2.735114000000000000e+07	3.149528000000000000e+07	2.588328000000000000e+07	2.423142000000000000e+07	2.341400000000000000e+07	2.492786000000000000e+07
8.790019999999999811e+01	1.331700000000000000e+04	1.331700000000000000e+04	1.441900000000000000e+04	1.421900000000000000e+04	9.611000000000000000e+03	1.191500000000000000e+04	1.672300000000000000e+04	1.562100000000000000e+04	1.592200000000000000e+04	1.762500000000000000e+04	9.611000000000000000e+03	1.051300000000000000e+04	1.421900000000000000e+04	1.281600000000000000e+04	9.150000000000000000e+04	6.691680000000000000e+05	2.496384000000000000e+06	6.705420000000000000e+06	1.105104000000000000e+07	1.476347000000000000e+07	1.857342000000000000e+07	1.800394000000000000e+07	2.153214000000000000e+07	2.458240000000000000e+07	1.805546000000000000e+07	2.177962000000000000e+07	2.090470000000000000e+07	2.214210000000000000e+07	2.172212000000000000e+07	2.339698000000000000e+07	2.202710000000000000e+07	2.561280000000000000e+07	2.583728000000000000e+07	2.720716000000000000e+07	2.546882000000000000e+07	2.828908000000000000e+07	2.670070000000000000e+07	2.865202000000000000e+07	2.688470000000000000e+07	2.572780000000000000e+07	2.552632000000000000e+07	3.467204000000000000e+07	2.540580000000000000e+07	2.655672000000000000e+07	3.496552000000000000e+07	3.018244000000000000e+07	2.187760000000000000e+07	2.588328000000000000e+07	2.671220000000000000e+07
8.790170000000000528e+01	1.522100000000000000e+04	1.191500000000000000e+04	1.451900000000000000e+04	1.171500000000000000e+04	1.431900000000000000e+04	1.141400000000000000e+04	1.371800000000000000e+04	1.582200000000000000e+04	1.231600000000000000e+04	1.151400000000000000e+04	1.371800000000000000e+04	1.401800000000000000e+04	1.421900000000000000e+04	1.251600000000000000e+04	8.828200000000000000e+04	1.350627000000000116e+05	2.376960000000000000e+06	4.944080000000000000e+06	9.019220000000000000e+06	1.199496000000000000e+07	1.926434000000000000e+07	1.825142000000000000e+07	2.232058000000000000e+07	1.996630000000000000e+07	2.295952000000000000e+07	2.116368000000000000e+07	2.138218000000000000e+07	2.667172000000000000e+07	2.601024000000000000e+07	2.386296000000000000e+07	2.432342000000000000e+07	2.358098000000000000e+07	2.546882000000000000e+07	2.360996000000000000e+07	2.789808000000000000e+07	2.548630000000000000e+07	2.496236000000000000e+07	2.697118000000000000e+07	2.519834000000000000e+07	2.632074000000000000e+07	2.872102000000000000e+07	2.678718000000000000e+07	3.005640000000000000e+07	2.850206000000000000e+07	2.985492000000000000e+07	2.518132000000000000e+07	2.429490000000000000e+07	2.345448000000000000e+07	2.494534000000000000e+07
8.790319999999999823e+01	1.361800000000000000e+04	1.391800000000000000e+04	1.401800000000000000e+04	1.381800000000000000e+04	1.401800000000000000e+04	1.281600000000000000e+04	1.682300000000000000e+04	1.361800000000000000e+04	1.492000000000000000e+04	1.512000000000000000e+04	1.542100000000000000e+04	1.401800000000000000e+04	1.191500000000000000e+04	1.271600000000000000e+04	8.828200000000000000e+04	1.421267500000000000e+06	2.591680000000000000e+06	5.099560000000000000e+06	8.967240000000000000e+06	9.928640000000000000e+06	1.552868000000000000e+07	1.833744000000000000e+07	2.253356000000000000e+07	2.104868000000000000e+07	2.493384000000000000e+07	2.021976000000000000e+07	1.992030000000000000e+07	2.661422000000000000e+07	1.921236000000000000e+07	2.685618000000000000e+07	2.193510000000000000e+07	2.719566000000000000e+07	2.505436000000000000e+07	2.399544000000000000e+07	2.411044000000000000e+07	2.553828000000000000e+07	2.522134000000000000e+07	2.535980000000000000e+07	2.591778000000000000e+07	2.624024000000000000e+07	2.616526000000000000e+07	2.777710000000000000e+07	2.483586000000000000e+07	3.357264000000000000e+07	2.889352000000000000e+07	2.853104000000000000e+07	3.081540000000000000e+07	2.228608000000000000e+07	2.007026000000000000e+07
8.790460000000000207e+01	1.191500000000000000e+04	1.151400000000000000e+04	1.261600000000000000e+04	1.341700000000000000e+04	1.341700000000000000e+04	1.525280000000000000e+05	1.401800000000000000e+04	1.532100000000000000e+04	1.632200000000000000e+04	1.451900000000000000e+04	1.311700000000000000e+04	1.311700000000000000e+04	1.301700000000000000e+04	1.371800000000000000e+04	7.692400000000000000e+04	6.910080000000000000e+05	2.471296000000000000e+06	5.162810000000000000e+06	8.288280000000000000e+06	1.234019000000000000e+07	1.535618000000000000e+07	1.982830000000000000e+07	2.417392000000000000e+07	2.211910000000000000e+07	2.335098000000000000e+07	2.101418000000000000e+07	1.931586000000000000e+07	1.814194000000000000e+07	2.125016000000000000e+07	2.515234000000000000e+07	2.416242000000000000e+07	2.291352000000000000e+07	3.056792000000000000e+07	2.450788000000000000e+07	2.446740000000000000e+07	2.375946000000000000e+07	2.362146000000000000e+07	2.506034000000000000e+07	2.290202000000000000e+07	2.763312000000000000e+07	2.486484000000000000e+07	2.735666000000000000e+07	3.028088000000000000e+07	2.759862000000000000e+07	2.807656000000000000e+07	2.317250000000000000e+07	2.482988000000000000e+07	3.228924000000000000e+07	2.376544000000000000e+07
8.790609999999999502e+01	1.131400000000000000e+04	1.111400000000000000e+04	1.131400000000000000e+04	1.241600000000000000e+04	1.201500000000000000e+04	1.171500000000000000e+04	2.013000000000000000e+04	1.552100000000000000e+04	1.532100000000000000e+04	1.181500000000000000e+04	1.281600000000000000e+04	1.351800000000000000e+04	1.171500000000000000e+04	1.141400000000000000e+04	8.958800000000000000e+04	7.408960000000000000e+05	1.776713500000000000e+06	5.059195000000000000e+06	8.512760000000000000e+06	1.229419000000000000e+07	1.432601000000000000e+07	1.873488000000000000e+07	2.019078000000000000e+07	1.943132000000000000e+07	2.320700000000000000e+07	2.516982000000000000e+07	1.967282000000000000e+07	2.442140000000000000e+07	2.929096000000000000e+07	2.332798000000000000e+07	2.489336000000000000e+07	2.608476000000000000e+07	2.781160000000000000e+07	2.794408000000000000e+07	2.504884000000000000e+07	2.373094000000000000e+07	2.728214000000000000e+07	2.806506000000000000e+07	2.689620000000000000e+07	2.961296000000000000e+07	2.515832000000000000e+07	2.763312000000000000e+07	2.447338000000000000e+07	3.402160000000000000e+07	3.110980000000000000e+07	2.529034000000000000e+07	3.137384000000000000e+07	2.277552000000000000e+07	2.527884000000000000e+07
8.790760000000000218e+01	1.361800000000000000e+04	1.472000000000000000e+04	1.071300000000000000e+04	1.321700000000000000e+04	1.281600000000000000e+04	1.001200000000000000e+04	1.582200000000000000e+04	1.632200000000000000e+04	1.391800000000000000e+04	1.512000000000000000e+04	1.051300000000000000e+04	1.371800000000000000e+04	1.131400000000000000e+04	1.361800000000000000e+04	8.838200000000000000e+04	6.756800000000000000e+05	3.481767000000000000e+06	5.882365000000000000e+06	8.530010000000000000e+06	1.172425000000000000e+07	1.535020000000000000e+07	2.259106000000000000e+07	2.151466000000000000e+07	2.135918000000000000e+07	2.093368000000000000e+07	2.142864000000000000e+07	1.947732000000000000e+07	2.315502000000000000e+07	2.357546000000000000e+07	2.588328000000000000e+07	2.491084000000000000e+07	2.792108000000000000e+07	2.661422000000000000e+07	2.615974000000000000e+07	2.727064000000000000e+07	2.812808000000000000e+07	2.844456000000000000e+07	2.711516000000000000e+07	2.644172000000000000e+07	2.636122000000000000e+07	3.302064000000000000e+07	2.736264000000000000e+07	3.474748000000000000e+07	3.138580000000000000e+07	2.619976000000000000e+07	3.021188000000000000e+07	2.629774000000000000e+07	2.702868000000000000e+07	2.478388000000000000e+07
8.790900000000000603e+01	1.231600000000000000e+04	1.331700000000000000e+04	1.211500000000000000e+04	1.381800000000000000e+04	1.371800000000000000e+04	1.181500000000000000e+04	1.441900000000000000e+04	1.842600000000000000e+04	1.642300000000000000e+04	1.051300000000000000e+04	1.211500000000000000e+04	1.682300000000000000e+04	1.091300000000000000e+04	1.391800000000000000e+04	8.989000000000000000e+04	6.605760000000000000e+05	3.080977799999999814e+06	5.865115000000000000e+06	9.105470000000000000e+06	1.117179000000000000e+07	1.644960000000000000e+07	1.769850000000000000e+07	1.940832000000000000e+07	2.004726000000000000e+07	2.139966000000000000e+07	2.327048000000000000e+07	2.016226000000000000e+07	2.274056000000000000e+07	2.234956000000000000e+07	2.256806000000000000e+07	2.434090000000000000e+07	2.544582000000000000e+07	2.589478000000000000e+07	2.433492000000000000e+07	2.505436000000000000e+07	2.571630000000000000e+07	2.676970000000000000e+07	2.942896000000000000e+07	2.677568000000000000e+07	2.757562000000000000e+07	2.676418000000000000e+07	2.784610000000000000e+07	3.115580000000000000e+07	2.954994000000000000e+07	3.361312000000000000e+07	2.359248000000000000e+07	2.738012000000000000e+07	2.246456000000000000e+07	2.266006000000000000e+07
8.791049999999999898e+01	1.301700000000000000e+04	1.321700000000000000e+04	1.431900000000000000e+04	1.492000000000000000e+04	1.391800000000000000e+04	1.301700000000000000e+04	1.592200000000000000e+04	1.451900000000000000e+04	1.431900000000000000e+04	1.461900000000000000e+04	1.532100000000000000e+04	1.271600000000000000e+04	1.371800000000000000e+04	1.582200000000000000e+04	8.446200000000000000e+04	7.059360000000000000e+05	2.428352000000000000e+06	5.525520000000000000e+06	9.485430000000000000e+06	1.182223000000000000e+07	1.605814000000000000e+07	1.875190000000000000e+07	2.298804000000000000e+07	2.063422000000000000e+07	2.263154000000000000e+07	2.344298000000000000e+07	2.154364000000000000e+07	2.092770000000000000e+07	2.198662000000000000e+07	2.333350000000000000e+07	2.387446000000000000e+07	2.588328000000000000e+07	2.738564000000000000e+07	2.392092000000000000e+07	2.658570000000000000e+07	2.739162000000000000e+07	2.692518000000000000e+07	2.715564000000000000e+07	3.033792000000000000e+07	2.651670000000000000e+07	2.923898000000000000e+07	2.856554000000000000e+07	2.988344000000000000e+07	3.044740000000000000e+07	2.888800000000000000e+07	2.851954000000000000e+07	2.763910000000000000e+07	2.272354000000000000e+07	2.929096000000000000e+07
8.791200000000000614e+01	1.461900000000000000e+04	1.171500000000000000e+04	1.111400000000000000e+04	1.291700000000000000e+04	1.411900000000000000e+04	1.061300000000000000e+04	1.492000000000000000e+04	1.401800000000000000e+04	1.842600000000000000e+04	1.522100000000000000e+04	1.451900000000000000e+04	1.231600000000000000e+04	1.201500000000000000e+04	1.351800000000000000e+04	8.898600000000000000e+04	6.683360000000000000e+05	2.345728000000000000e+06	5.502405000000000000e+06	7.833570000000000000e+06	1.675458000000000000e+07	1.939084000000000000e+07	1.823394000000000000e+07	2.070920000000000000e+07	2.236106000000000000e+07	2.202710000000000000e+07	2.009878000000000000e+07	2.442140000000000000e+07	2.556128000000000000e+07	2.631522000000000000e+07	2.277552000000000000e+07	2.478986000000000000e+07	2.440990000000000000e+07	2.337398000000000000e+07	2.382294000000000000e+07	2.533680000000000000e+07	2.424890000000000000e+07	2.206712000000000000e+07	2.687918000000000000e+07	2.755814000000000000e+07	2.689620000000000000e+07	3.159832000000000000e+07	3.039588000000000000e+07	3.009090000000000000e+07	2.635524000000000000e+07	2.710366000000000000e+07	2.948646000000000000e+07	3.525900000000000000e+07	2.958444000000000000e+07	2.537130000000000000e+07
[truncated: 67 more columns]
