# Supplementary material for: Otolith microchemistry and diadromy in Patagonian river fishes
Source: PeerJ. 2019 Jan 3;7:e6149. doi: 10.7717/peerj.6149 (PMC6321752; doi:10.7717/peerj.6149)
Supplement: Supplemental Information 3 — Raw data. This archive contains the raw data used to generate the analyses reported in the paper cited above. The python script provided allows to convert from the isotopic intensities measured by LA-ICP-MS to molar concentrations of Sr:Ca. [file peerj-07-6149-s003.zip › Dataset S1/Alo_etAl_scripts/samples/4085.txt]

4.794870000000000232e+01	8.958414000000000000e+06	6.916843000000000000e+06	7.052556000000000000e+06	6.786780000000000000e+06	7.505008000000000000e+06	8.358836000000000000e+06	6.373878000000000000e+06	6.017589000000000000e+06	6.243815000000000000e+06	6.713217000000000000e+06	6.798080000000000000e+06	7.799034000000000000e+06	7.646258000000000000e+06	5.440724000000000000e+06	5.474624000000000000e+06	5.435074000000000000e+06	5.304898000000000000e+06	4.914709000000000000e+06	5.169185000000000000e+06	7.674508000000000000e+06	6.096689000000000000e+06	6.023239000000000000e+06	6.775367000000000000e+06	6.102452000000000000e+06	5.700850000000000000e+06	6.192852000000000000e+06	6.905543000000000000e+06	7.770784000000000000e+06	6.509591000000000000e+06	8.686988000000000000e+06	8.392962000000000000e+06	8.918864000000000000e+06	9.173340000000000000e+06	8.828464000000000000e+06	9.563642000000000000e+06	1.064392200000000000e+07	9.524092000000000000e+06	9.608842000000000000e+06	9.891568000000000000e+06	9.987844000000000000e+06	9.405216000000000000e+06	8.556812000000000000e+06	9.868968000000000000e+06	1.094924800000000000e+07	8.358836000000000000e+06	7.589758000000000000e+06	9.031864000000000000e+06	7.697334000000000000e+06	8.483362000000000000e+06
4.794950000000000045e+01	7.420032000000000000e+06	8.251486000000000000e+06	7.640608000000000000e+06	8.856714000000000000e+06	6.577504000000000000e+06	7.782084000000000000e+06	7.046906000000000000e+06	5.548187000000000000e+06	7.612358000000000000e+06	8.217586000000000000e+06	6.424728000000000000e+06	5.746050000000000000e+06	6.707567000000000000e+06	6.458741000000000000e+06	5.372811000000000000e+06	6.130702000000000000e+06	5.774413000000000000e+06	6.973343000000000000e+06	6.871530000000000000e+06	6.277715000000000000e+06	5.208848000000000000e+06	5.960976000000000000e+06	7.086456000000000000e+06	5.977926000000000000e+06	7.018656000000000000e+06	8.460762000000000000e+06	7.974410000000000000e+06	8.426862000000000000e+06	8.313636000000000000e+06	7.985710000000000000e+06	9.122490000000000000e+06	9.750318000000000000e+06	9.852018000000000000e+06	8.670038000000000000e+06	9.857668000000000000e+06	1.072302200000000000e+07	1.263453000000000000e+07	9.320466000000000000e+06	1.066652200000000000e+07	8.890614000000000000e+06	1.022537000000000000e+07	1.026492000000000000e+07	9.501492000000000000e+06	1.105094800000000000e+07	1.055329600000000000e+07	8.013960000000000000e+06	8.013960000000000000e+06	8.698288000000000000e+06	7.369295000000000000e+06
4.795029999999999859e+01	6.560554000000000000e+06	7.804684000000000000e+06	7.923560000000000000e+06	9.399566000000000000e+06	8.822814000000000000e+06	1.071737200000000000e+07	6.300315000000000000e+06	6.515241000000000000e+06	7.431332000000000000e+06	7.572808000000000000e+06	7.058206000000000000e+06	6.520891000000000000e+06	5.712150000000000000e+06	7.103406000000000000e+06	7.872484000000000000e+06	5.576437000000000000e+06	7.940510000000000000e+06	5.746050000000000000e+06	5.859163000000000000e+06	8.307986000000000000e+06	6.028889000000000000e+06	6.170252000000000000e+06	5.423661000000000000e+06	9.003614000000000000e+06	6.503941000000000000e+06	8.607888000000000000e+06	7.244882000000000000e+06	7.714284000000000000e+06	1.066652200000000000e+07	7.340932000000000000e+06	9.529742000000000000e+06	8.534212000000000000e+06	8.805638000000000000e+06	9.512792000000000000e+06	1.008954400000000000e+07	1.018017000000000000e+07	9.846368000000000000e+06	9.744668000000000000e+06	1.001044400000000000e+07	9.722068000000000000e+06	9.399566000000000000e+06	1.011779400000000000e+07	1.115852400000000000e+07	8.675688000000000000e+06	7.889434000000000000e+06	8.732188000000000000e+06	8.008310000000000000e+06	7.499358000000000000e+06	7.618008000000000000e+06
4.795109999999999673e+01	7.725584000000000000e+06	7.923560000000000000e+06	7.725584000000000000e+06	6.792430000000000000e+06	8.387312000000000000e+06	7.634958000000000000e+06	6.532191000000000000e+06	9.224190000000000000e+06	7.482408000000000000e+06	9.868968000000000000e+06	6.503941000000000000e+06	1.001609400000000000e+07	7.182619000000000000e+06	6.781130000000000000e+06	5.825263000000000000e+06	6.588804000000000000e+06	7.832934000000000000e+06	6.198502000000000000e+06	5.163535000000000000e+06	6.503941000000000000e+06	5.768763000000000000e+06	6.554904000000000000e+06	5.893176000000000000e+06	5.932726000000000000e+06	6.419078000000000000e+06	7.844234000000000000e+06	7.838584000000000000e+06	8.200636000000000000e+06	7.997010000000000000e+06	9.795518000000000000e+06	8.692638000000000000e+06	9.772918000000000000e+06	9.150740000000000000e+06	9.207240000000000000e+06	9.637092000000000000e+06	8.935814000000000000e+06	1.074562200000000000e+07	8.551162000000000000e+06	1.076257200000000000e+07	1.049679600000000000e+07	8.590938000000000000e+06	8.545512000000000000e+06	9.744668000000000000e+06	8.918864000000000000e+06	8.234536000000000000e+06	9.077290000000000000e+06	8.307986000000000000e+06	9.716192000000000000e+06	6.837630000000000000e+06
4.795190000000000197e+01	7.244882000000000000e+06	7.657558000000000000e+06	6.854580000000000000e+06	8.172386000000000000e+06	7.222169000000000000e+06	6.848930000000000000e+06	5.706500000000000000e+06	7.663208000000000000e+06	8.059160000000000000e+06	7.555858000000000000e+06	5.910126000000000000e+06	7.295732000000000000e+06	6.385178000000000000e+06	5.859163000000000000e+06	5.683900000000000000e+06	5.010872000000000000e+06	7.063856000000000000e+06	5.780063000000000000e+06	5.644237000000000000e+06	6.158952000000000000e+06	5.452024000000000000e+06	5.242748000000000000e+06	5.112685000000000000e+06	5.587737000000000000e+06	6.339978000000000000e+06	8.228886000000000000e+06	7.239232000000000000e+06	7.753834000000000000e+06	8.771738000000000000e+06	9.314816000000000000e+06	8.013960000000000000e+06	9.178990000000000000e+06	9.292216000000000000e+06	1.220490400000000000e+07	1.025927000000000000e+07	1.331320800000000000e+07	1.033837000000000000e+07	7.691684000000000000e+06	9.874618000000000000e+06	8.466412000000000000e+06	9.507142000000000000e+06	8.223236000000000000e+06	8.494662000000000000e+06	8.211936000000000000e+06	1.150340000000000000e+07	7.386245000000000000e+06	8.958414000000000000e+06	8.206286000000000000e+06	6.950743000000000000e+06
4.795270000000000010e+01	6.978993000000000000e+06	6.057139000000000000e+06	8.811288000000000000e+06	6.255115000000000000e+06	9.456066000000000000e+06	7.550208000000000000e+06	7.080806000000000000e+06	6.028889000000000000e+06	6.526541000000000000e+06	6.470041000000000000e+06	7.527608000000000000e+06	6.588804000000000000e+06	8.964064000000000000e+06	6.577504000000000000e+06	6.458741000000000000e+06	5.825263000000000000e+06	6.441791000000000000e+06	8.935814000000000000e+06	6.272065000000000000e+06	5.310548000000000000e+06	5.220148000000000000e+06	6.673667000000000000e+06	5.174835000000000000e+06	6.028889000000000000e+06	8.500312000000000000e+06	1.165052600000000000e+07	6.831980000000000000e+06	9.620142000000000000e+06	7.668858000000000000e+06	9.874618000000000000e+06	7.980060000000000000e+06	9.156390000000000000e+06	1.082472200000000000e+07	8.551162000000000000e+06	9.880268000000000000e+06	9.495842000000000000e+06	9.439116000000000000e+06	9.365666000000000000e+06	1.196150200000000000e+07	9.953944000000000000e+06	8.155436000000000000e+06	9.507142000000000000e+06	8.997964000000000000e+06	9.772918000000000000e+06	8.093060000000000000e+06	8.421212000000000000e+06	8.042210000000000000e+06	7.193919000000000000e+06	6.650954000000000000e+06
4.795349999999999824e+01	7.544558000000000000e+06	7.572808000000000000e+06	8.285386000000000000e+06	9.207240000000000000e+06	7.041256000000000000e+06	7.013006000000000000e+06	7.386245000000000000e+06	7.148719000000000000e+06	7.318332000000000000e+06	8.155436000000000000e+06	7.431332000000000000e+06	6.334328000000000000e+06	6.356928000000000000e+06	6.260765000000000000e+06	5.220148000000000000e+06	6.865880000000000000e+06	5.666950000000000000e+06	5.830913000000000000e+06	5.774413000000000000e+06	5.485924000000000000e+06	5.700850000000000000e+06	6.752767000000000000e+06	5.847863000000000000e+06	5.474624000000000000e+06	9.297866000000000000e+06	6.650954000000000000e+06	6.419078000000000000e+06	6.560554000000000000e+06	7.804684000000000000e+06	9.303516000000000000e+06	7.742534000000000000e+06	1.117547400000000000e+07	7.940510000000000000e+06	1.037227000000000000e+07	1.246503000000000000e+07	9.654042000000000000e+06	9.314816000000000000e+06	1.128847400000000000e+07	9.297866000000000000e+06	9.280916000000000000e+06	8.228886000000000000e+06	1.262888000000000000e+07	1.054199600000000000e+07	1.122632400000000000e+07	1.013474400000000000e+07	9.071640000000000000e+06	6.730167000000000000e+06	7.216519000000000000e+06	7.069506000000000000e+06
4.795430000000000348e+01	8.466412000000000000e+06	9.574942000000000000e+06	7.680158000000000000e+06	9.840718000000000000e+06	9.252440000000000000e+06	6.950743000000000000e+06	7.001593000000000000e+06	8.098710000000000000e+06	6.916843000000000000e+06	6.764067000000000000e+06	6.153302000000000000e+06	6.447441000000000000e+06	6.871530000000000000e+06	8.353186000000000000e+06	7.663208000000000000e+06	9.020564000000000000e+06	5.248398000000000000e+06	6.843280000000000000e+06	5.582087000000000000e+06	6.255115000000000000e+06	5.599037000000000000e+06	5.010872000000000000e+06	6.232515000000000000e+06	6.583154000000000000e+06	6.260765000000000000e+06	9.778568000000000000e+06	8.353186000000000000e+06	7.595408000000000000e+06	8.421212000000000000e+06	8.019610000000000000e+06	1.021972000000000000e+07	8.964064000000000000e+06	9.507142000000000000e+06	9.541042000000000000e+06	9.597542000000000000e+06	7.929210000000000000e+06	8.975364000000000000e+06	8.681338000000000000e+06	8.534212000000000000e+06	1.050244600000000000e+07	9.710542000000000000e+06	1.116982400000000000e+07	1.141865000000000000e+07	9.761618000000000000e+06	9.218540000000000000e+06	8.868014000000000000e+06	6.877180000000000000e+06	9.965244000000000000e+06	8.047860000000000000e+06
4.795510000000000161e+01	7.900734000000000000e+06	6.079739000000000000e+06	6.481341000000000000e+06	7.815984000000000000e+06	6.656604000000000000e+06	6.187202000000000000e+06	7.425682000000000000e+06	9.846368000000000000e+06	7.900734000000000000e+06	8.093060000000000000e+06	5.384111000000000000e+06	7.488058000000000000e+06	6.181552000000000000e+06	9.263740000000000000e+06	5.785713000000000000e+06	7.188269000000000000e+06	5.536774000000000000e+06	6.583154000000000000e+06	7.165669000000000000e+06	5.287948000000000000e+06	5.344561000000000000e+06	5.938376000000000000e+06	5.304898000000000000e+06	6.639654000000000000e+06	7.521958000000000000e+06	8.884964000000000000e+06	8.228886000000000000e+06	8.455112000000000000e+06	8.313636000000000000e+06	9.212890000000000000e+06	8.613538000000000000e+06	9.529742000000000000e+06	9.874618000000000000e+06	1.065522200000000000e+07	1.097749800000000000e+07	1.105094800000000000e+07	1.124327400000000000e+07	1.180895200000000000e+07	1.145255000000000000e+07	9.670992000000000000e+06	9.139440000000000000e+06	8.828464000000000000e+06	1.015169400000000000e+07	1.135085000000000000e+07	1.193325200000000000e+07	1.058719600000000000e+07	8.879314000000000000e+06	6.990293000000000000e+06	7.866834000000000000e+06
4.795589999999999975e+01	8.766088000000000000e+06	7.046906000000000000e+06	9.297866000000000000e+06	5.774413000000000000e+06	9.082940000000000000e+06	6.034539000000000000e+06	6.441791000000000000e+06	7.029956000000000000e+06	8.477712000000000000e+06	7.544558000000000000e+06	7.386245000000000000e+06	6.769717000000000000e+06	5.813963000000000000e+06	6.713217000000000000e+06	5.519824000000000000e+06	5.033472000000000000e+06	5.960976000000000000e+06	7.951810000000000000e+06	6.684967000000000000e+06	6.684967000000000000e+06	6.187202000000000000e+06	5.197435000000000000e+06	6.215565000000000000e+06	6.017589000000000000e+06	6.345628000000000000e+06	7.555858000000000000e+06	7.686034000000000000e+06	9.049040000000000000e+06	8.483362000000000000e+06	7.968760000000000000e+06	9.970894000000000000e+06	1.235180400000000000e+07	9.733368000000000000e+06	9.077290000000000000e+06	8.981014000000000000e+06	1.006694400000000000e+07	9.682292000000000000e+06	9.670992000000000000e+06	1.062697200000000000e+07	1.002739400000000000e+07	1.025362000000000000e+07	9.620142000000000000e+06	8.868014000000000000e+06	9.337416000000000000e+06	7.946160000000000000e+06	9.473016000000000000e+06	8.166736000000000000e+06	8.692638000000000000e+06	7.917910000000000000e+06
8.789879999999999427e+01	8.517262000000000000e+06	7.131769000000000000e+06	1.073432200000000000e+07	1.044029600000000000e+07	1.594882000000000000e+07	1.588644400000000000e+07	1.788292800000000000e+07	2.853250000000000000e+07	3.933484800000000000e+07	4.081108000000000000e+07	3.921552000000000000e+07	4.605880000000000000e+07	4.569720000000000000e+07	4.997854400000000000e+07	4.022257600000000000e+07	4.443612000000000000e+07	4.004720000000000000e+07	3.748526400000000000e+07	3.227099200000000000e+07	3.077758400000000000e+07	3.490072800000000000e+07	2.973708000000000000e+07	2.791597200000000000e+07	2.483378400000000000e+07	3.018908000000000000e+07	2.454540800000000000e+07	2.743549600000000000e+07	2.372502800000000000e+07	2.276362400000000000e+07	2.163814400000000000e+07	1.958516000000000000e+07	2.074454000000000000e+07	2.085799200000000000e+07	2.207387200000000000e+07	2.552941200000000000e+07	3.039338400000000000e+07	2.282600000000000000e+07	2.555201200000000000e+07	3.091860800000000000e+07	2.904732800000000000e+07	3.423900000000000000e+07	4.161925600000000000e+07	3.947044800000000000e+07	4.635892800000000000e+07	5.295903200000000000e+07	5.281800800000000000e+07	6.229102400000000000e+07	5.069089600000000000e+07	4.454912000000000000e+07
8.790019999999999811e+01	9.252440000000000000e+06	8.494662000000000000e+06	9.031864000000000000e+06	9.812468000000000000e+06	1.793400400000000000e+07	1.663314800000000000e+07	2.318805200000000000e+07	4.190763200000000000e+07	3.137151200000000000e+07	2.895105200000000000e+07	3.076673600000000000e+07	3.867854400000000000e+07	3.165988800000000000e+07	4.691308000000000000e+07	3.605965600000000000e+07	3.959520000000000000e+07	3.454455200000000000e+07	4.168705600000000000e+07	4.845168800000000000e+07	3.418204800000000000e+07	3.314154400000000000e+07	3.189764000000000000e+07	2.853837600000000000e+07	2.955040400000000000e+07	2.681309200000000000e+07	3.126393600000000000e+07	2.490746000000000000e+07	2.797247200000000000e+07	3.458432800000000000e+07	2.242462400000000000e+07	1.880500800000000000e+07	1.838645600000000000e+07	2.067674000000000000e+07	2.056961600000000000e+07	1.939306000000000000e+07	2.114049200000000000e+07	2.141214400000000000e+07	2.506566000000000000e+07	2.966385600000000000e+07	3.188588800000000000e+07	3.443155200000000000e+07	5.523259200000000000e+07	4.797076000000000000e+07	4.955999200000000000e+07	4.553900000000000000e+07	4.804398400000000000e+07	4.890368800000000000e+07	5.958625600000000000e+07	4.282971200000000000e+07
8.790170000000000528e+01	8.132610000000000000e+06	9.326116000000000000e+06	1.011779400000000000e+07	1.210297800000000000e+07	1.118677400000000000e+07	1.602792000000000000e+07	2.240202400000000000e+07	2.571021200000000000e+07	3.529125600000000000e+07	3.129196000000000000e+07	3.721948800000000000e+07	4.857553600000000000e+07	3.253044000000000000e+07	3.408622400000000000e+07	3.432940000000000000e+07	3.875176800000000000e+07	3.130371200000000000e+07	3.687416000000000000e+07	4.191396000000000000e+07	3.559048000000000000e+07	3.257021600000000000e+07	3.526232800000000000e+07	3.279712000000000000e+07	3.068176000000000000e+07	2.634934000000000000e+07	2.804614800000000000e+07	2.681896800000000000e+07	2.545031200000000000e+07	2.321065200000000000e+07	2.175159600000000000e+07	1.928548400000000000e+07	1.979443600000000000e+07	2.407578000000000000e+07	1.897450800000000000e+07	2.084081600000000000e+07	2.261130000000000000e+07	2.604424000000000000e+07	2.621374000000000000e+07	2.855510000000000000e+07	3.477597600000000000e+07	3.172768800000000000e+07	4.677205600000000000e+07	4.625677600000000000e+07	4.366139200000000000e+07	4.224120800000000000e+07	5.355838400000000000e+07	4.670968000000000000e+07	5.773848000000000000e+07	5.274388000000000000e+07
8.790319999999999823e+01	7.832934000000000000e+06	8.240186000000000000e+06	1.144690000000000000e+07	1.156012600000000000e+07	1.585842000000000000e+07	1.587514400000000000e+07	2.314827600000000000e+07	2.461320800000000000e+07	3.833954400000000000e+07	3.240659200000000000e+07	4.200978400000000000e+07	4.066915200000000000e+07	3.650713600000000000e+07	3.404644800000000000e+07	3.609400800000000000e+07	3.869029600000000000e+07	4.943524000000000000e+07	4.357641600000000000e+07	3.438002400000000000e+07	3.419922400000000000e+07	3.634803200000000000e+07	3.152971200000000000e+07	3.084538400000000000e+07	3.620158400000000000e+07	2.473750800000000000e+07	2.727142000000000000e+07	2.451150800000000000e+07	2.733334400000000000e+07	2.585756400000000000e+07	2.030338800000000000e+07	2.009411200000000000e+07	2.013388800000000000e+07	2.157034400000000000e+07	2.254892400000000000e+07	2.289967600000000000e+07	2.636064000000000000e+07	2.847600000000000000e+07	2.626481600000000000e+07	3.110031200000000000e+07	3.563568000000000000e+07	4.287491200000000000e+07	4.013760000000000000e+07	4.007522400000000000e+07	4.873464000000000000e+07	4.918664000000000000e+07	5.817330400000000000e+07	4.780080800000000000e+07	4.354839200000000000e+07	5.162472800000000000e+07
8.790460000000000207e+01	6.984643000000000000e+06	1.285510600000000000e+07	9.054690000000000000e+06	1.171267600000000000e+07	1.219337800000000000e+07	1.817718000000000000e+07	1.834668000000000000e+07	2.596468800000000000e+07	2.627024000000000000e+07	3.891087200000000000e+07	3.335127200000000000e+07	4.151800800000000000e+07	4.423814400000000000e+07	4.430052000000000000e+07	3.390000000000000000e+07	4.052270400000000000e+07	4.187960800000000000e+07	4.345799200000000000e+07	3.801139200000000000e+07	2.982205600000000000e+07	4.265433600000000000e+07	3.439177600000000000e+07	3.029123200000000000e+07	2.659839200000000000e+07	2.981030400000000000e+07	3.012760800000000000e+07	2.599316400000000000e+07	2.373090400000000000e+07	2.120286800000000000e+07	2.139496800000000000e+07	1.982291200000000000e+07	1.978313600000000000e+07	2.722622000000000000e+07	2.114636800000000000e+07	2.509413600000000000e+07	2.248654800000000000e+07	2.622504000000000000e+07	2.627024000000000000e+07	3.500830400000000000e+07	3.612745600000000000e+07	3.640498400000000000e+07	3.922727200000000000e+07	5.487641600000000000e+07	4.497942400000000000e+07	4.603077600000000000e+07	5.047664800000000000e+07	6.019736000000000000e+07	5.235968000000000000e+07	5.129657600000000000e+07
8.790609999999999502e+01	8.466412000000000000e+06	8.890614000000000000e+06	8.443812000000000000e+06	8.636138000000000000e+06	1.326235800000000000e+07	1.549636800000000000e+07	1.663314800000000000e+07	3.153513600000000000e+07	3.250784000000000000e+07	3.268954400000000000e+07	3.842994400000000000e+07	4.393801600000000000e+07	3.918749600000000000e+07	3.449935200000000000e+07	4.265976000000000000e+07	4.581020000000000000e+07	3.225381600000000000e+07	4.301684000000000000e+07	3.195368800000000000e+07	3.310809600000000000e+07	3.391627200000000000e+07	2.921140400000000000e+07	3.089600800000000000e+07	4.475252000000000000e+07	2.916032800000000000e+07	2.599316400000000000e+07	2.275820000000000000e+07	2.502046000000000000e+07	2.310895200000000000e+07	2.183612000000000000e+07	1.904818400000000000e+07	2.456213200000000000e+07	2.323867600000000000e+07	2.035446400000000000e+07	2.091449200000000000e+07	2.142886800000000000e+07	2.422313200000000000e+07	2.759957200000000000e+07	3.176746400000000000e+07	4.168705600000000000e+07	3.802224000000000000e+07	4.229273600000000000e+07	5.341736000000000000e+07	3.986097600000000000e+07	5.477426400000000000e+07	4.780713600000000000e+07	5.395433600000000000e+07	4.094668000000000000e+07	7.733539200000000000e+07
8.790760000000000218e+01	7.827284000000000000e+06	7.838584000000000000e+06	1.015734400000000000e+07	1.672942400000000000e+07	1.287205600000000000e+07	1.791140400000000000e+07	1.911010800000000000e+07	3.060220800000000000e+07	2.803484800000000000e+07	3.973080000000000000e+07	3.369027200000000000e+07	4.380241600000000000e+07	3.822654400000000000e+07	4.461692000000000000e+07	4.393801600000000000e+07	3.655776000000000000e+07	3.230444000000000000e+07	3.686331200000000000e+07	3.209561600000000000e+07	3.216884000000000000e+07	3.545488000000000000e+07	4.045490400000000000e+07	3.056243200000000000e+07	3.211821600000000000e+07	2.808004800000000000e+07	2.551223600000000000e+07	2.744092000000000000e+07	3.053440800000000000e+07	2.450020800000000000e+07	2.467558400000000000e+07	2.241332400000000000e+07	1.767952800000000000e+07	1.944956000000000000e+07	1.901428400000000000e+07	1.982833600000000000e+07	2.082409200000000000e+07	2.231117200000000000e+07	2.701694400000000000e+07	3.544945600000000000e+07	3.354292000000000000e+07	4.976339200000000000e+07	3.901212000000000000e+07	4.423272000000000000e+07	4.565200000000000000e+07	4.431136800000000000e+07	4.775018400000000000e+07	5.904476000000000000e+07	4.916946400000000000e+07	4.747356000000000000e+07
8.790900000000000603e+01	9.246790000000000000e+06	7.589758000000000000e+06	1.322280800000000000e+07	1.606182000000000000e+07	1.441608800000000000e+07	1.926876000000000000e+07	1.771342800000000000e+07	2.604966400000000000e+07	3.148451200000000000e+07	3.458975200000000000e+07	3.464037600000000000e+07	4.096928000000000000e+07	3.402384800000000000e+07	4.451476800000000000e+07	4.267693600000000000e+07	4.823111200000000000e+07	3.442522400000000000e+07	3.538165600000000000e+07	2.973165600000000000e+07	3.732164000000000000e+07	3.157491200000000000e+07	3.024060800000000000e+07	2.598186400000000000e+07	4.149540800000000000e+07	2.657579200000000000e+07	2.392888000000000000e+07	2.797247200000000000e+07	2.472620800000000000e+07	2.162684400000000000e+07	1.758325200000000000e+07	1.909338400000000000e+07	2.029796400000000000e+07	2.371372800000000000e+07	1.889540800000000000e+07	2.324997600000000000e+07	2.592536400000000000e+07	2.710146800000000000e+07	2.530296000000000000e+07	3.011043200000000000e+07	3.246896800000000000e+07	4.962779200000000000e+07	4.021082400000000000e+07	4.523344800000000000e+07	8.421121600000000000e+07	5.000656800000000000e+07	5.687877600000000000e+07	4.750700800000000000e+07	5.561136800000000000e+07	3.891087200000000000e+07
8.791049999999999898e+01	7.657558000000000000e+06	7.844234000000000000e+06	8.460762000000000000e+06	9.772918000000000000e+06	1.261193000000000000e+07	2.411555600000000000e+07	1.818848000000000000e+07	2.571021200000000000e+07	3.301769600000000000e+07	3.033643200000000000e+07	4.954914400000000000e+07	3.720773600000000000e+07	3.462952800000000000e+07	4.426074400000000000e+07	4.134805600000000000e+07	3.532470400000000000e+07	3.281339200000000000e+07	4.100905600000000000e+07	3.363964800000000000e+07	3.276819200000000000e+07	3.600360800000000000e+07	3.038705600000000000e+07	3.849232000000000000e+07	2.897952800000000000e+07	2.733334400000000000e+07	2.584626400000000000e+07	2.520126000000000000e+07	2.236767200000000000e+07	2.257152400000000000e+07	2.453953200000000000e+07	2.056961600000000000e+07	1.903688400000000000e+07	1.960776000000000000e+07	2.170639600000000000e+07	2.280340000000000000e+07	2.621374000000000000e+07	2.810852400000000000e+07	2.233377200000000000e+07	2.790467200000000000e+07	4.069808000000000000e+07	3.953282400000000000e+07	5.821850400000000000e+07	4.859271200000000000e+07	4.608140000000000000e+07	5.040252000000000000e+07	4.703783200000000000e+07	4.302768800000000000e+07	4.743920800000000000e+07	4.749616000000000000e+07
8.791200000000000614e+01	6.673667000000000000e+06	7.222169000000000000e+06	8.517262000000000000e+06	1.156012600000000000e+07	1.208602800000000000e+07	1.809808000000000000e+07	2.081821600000000000e+07	2.400798000000000000e+07	3.845796800000000000e+07	5.291925600000000000e+07	3.958887200000000000e+07	3.694828800000000000e+07	3.822654400000000000e+07	4.616637600000000000e+07	4.526780000000000000e+07	4.323108800000000000e+07	4.284688800000000000e+07	3.820394400000000000e+07	3.344709600000000000e+07	3.167164000000000000e+07	3.072696000000000000e+07	3.172768800000000000e+07	2.776319600000000000e+07	2.897952800000000000e+07	2.515063600000000000e+07	2.543901200000000000e+07	2.399125600000000000e+07	2.488486000000000000e+07	2.149712000000000000e+07	2.067674000000000000e+07	2.030338800000000000e+07	1.852205600000000000e+07	2.040554000000000000e+07	2.193827200000000000e+07	2.018496400000000000e+07	1.954583600000000000e+07	2.383848000000000000e+07	2.291097600000000000e+07	2.530883600000000000e+07	3.645560800000000000e+07	3.746808800000000000e+07	4.170965600000000000e+07	4.440809600000000000e+07	3.867312000000000000e+07	5.012589600000000000e+07	5.154517600000000000e+07	4.191396000000000000e+07	5.970016000000000000e+07	4.550464800000000000e+07
[truncated: 42 more columns]
