# Supplementary material for: Otolith microchemistry and diadromy in Patagonian river fishes
Source: PeerJ. 2019 Jan 3;7:e6149. doi: 10.7717/peerj.6149 (PMC6321752; doi:10.7717/peerj.6149)
Supplement: Supplemental Information 3 — Raw data. This archive contains the raw data used to generate the analyses reported in the paper cited above. The python script provided allows to convert from the isotopic intensities measured by LA-ICP-MS to molar concentrations of Sr:Ca. [file peerj-07-6149-s003.zip › Dataset S1/Alo_etAl_scripts/samples/045.txt]

4.794870000000000232e+01	1.281600000000000000e+04	1.622200000000000000e+04	1.682300000000000000e+04	1.472000000000000000e+04	8.194800000000000000e+04	8.783200000000000000e+05	2.448384000000000000e+06	3.441682500000000000e+06	4.971968500000000000e+06	4.857732500000000000e+06	9.266481000000000000e+06	9.448000000000000000e+06	9.807537000000000000e+06	1.029585800000000000e+07	9.007907000000000000e+06	1.001853200000000000e+07	8.383229000000000000e+06	1.234526100000000000e+07	1.347254200000000000e+07	1.017247000000000000e+07	9.330539000000000000e+06	9.403651000000000000e+06	1.036778600000000000e+07	7.350800000000000000e+06	8.943474000000000000e+06	8.318862000000000000e+06	8.302778000000000000e+06	9.256913000000000000e+06	9.376534000000000000e+06	1.006292400000000000e+07	9.214312000000000000e+06	7.884996500000000000e+06	1.115853800000000000e+07	1.047979500000000000e+07	1.048774800000000000e+07	8.608845000000000000e+06	8.307119000000000000e+06	8.439123000000000000e+06	7.818290500000000000e+06	8.161235000000000000e+06	7.233396000000000000e+06	8.337754000000000000e+06	7.650019500000000000e+06	8.246807500000000000e+06	7.067463500000000000e+06	7.349013000000000000e+06	6.557989000000000000e+06	8.321313000000000000e+06	5.910779500000000000e+06
4.794950000000000045e+01	1.882700000000000000e+04	1.512000000000000000e+04	1.512000000000000000e+04	1.682300000000000000e+04	8.215000000000000000e+04	8.962080000000000000e+05	2.103282000000000000e+06	4.055219000000000000e+06	5.416272000000000000e+06	8.356386000000000000e+06	7.766904000000000000e+06	9.836140000000000000e+06	9.970156000000000000e+06	1.099326000000000000e+07	9.668208000000000000e+06	1.532337700000000000e+07	9.481835000000000000e+06	8.918217000000000000e+06	1.018082700000000000e+07	1.025219400000000000e+07	8.883022000000000000e+06	8.476554000000000000e+06	8.943607000000000000e+06	9.753984000000000000e+06	1.069952300000000000e+07	1.319587200000000000e+07	1.070099800000000000e+07	1.036736400000000000e+07	1.270748200000000000e+07	1.507073100000000000e+07	1.025095800000000000e+07	1.140335700000000000e+07	7.707860000000000000e+06	7.601679000000000000e+06	8.162067500000000000e+06	1.134969000000000000e+07	7.996572500000000000e+06	9.397311000000000000e+06	7.187509500000000000e+06	7.246518000000000000e+06	6.392859000000000000e+06	6.541372500000000000e+06	8.136439500000000000e+06	7.409854000000000000e+06	7.636248500000000000e+06	8.710203000000000000e+06	6.299035000000000000e+06	8.486106000000000000e+06	7.497900000000000000e+06
4.795029999999999859e+01	1.421900000000000000e+04	1.421900000000000000e+04	1.482000000000000000e+04	1.401800000000000000e+04	9.129800000000000000e+04	9.087680000000000000e+05	2.462677299999999814e+06	5.216532000000000000e+06	5.750898000000000000e+06	6.479128000000000000e+06	7.354084500000000000e+06	1.413545100000000000e+07	8.481962000000000000e+06	8.225953500000000000e+06	1.078769000000000000e+07	8.690678000000000000e+06	9.510874000000000000e+06	9.697972000000000000e+06	8.213244000000000000e+06	8.719225000000000000e+06	8.637964000000000000e+06	1.105784900000000000e+07	9.658652000000000000e+06	8.518424000000000000e+06	8.157296000000000000e+06	1.008231300000000000e+07	9.083954000000000000e+06	1.039792700000000000e+07	1.024759300000000000e+07	9.682517000000000000e+06	9.067856000000000000e+06	9.019362000000000000e+06	9.362970000000000000e+06	9.214904000000000000e+06	9.551761000000000000e+06	9.857018000000000000e+06	8.020910000000000000e+06	9.249558000000000000e+06	8.030611000000000000e+06	9.087506000000000000e+06	6.570175000000000000e+06	7.594580500000000000e+06	7.380280500000000000e+06	7.533524500000000000e+06	7.230023000000000000e+06	7.189933000000000000e+06	8.197342500000000000e+06	8.541363000000000000e+06	7.821331000000000000e+06
4.795109999999999673e+01	1.321700000000000000e+04	1.672300000000000000e+04	1.572100000000000000e+04	1.882700000000000000e+04	8.898600000000000000e+04	9.611840000000000000e+05	2.445019500000000000e+06	4.590793500000000000e+06	6.980332500000000000e+06	6.253589000000000000e+06	7.917907000000000000e+06	1.523169200000000000e+07	9.487410000000000000e+06	1.102229900000000000e+07	1.180282400000000000e+07	9.080808000000000000e+06	8.243377000000000000e+06	9.802283000000000000e+06	7.226758500000000000e+06	1.024013700000000000e+07	8.061920500000000000e+06	8.349438500000000000e+06	1.001014000000000000e+07	1.247534400000000000e+07	8.949808000000000000e+06	9.790470000000000000e+06	9.719930000000000000e+06	9.074506000000000000e+06	1.054589400000000000e+07	9.881651000000000000e+06	1.015957600000000000e+07	1.025705100000000000e+07	1.011395000000000000e+07	9.043728000000000000e+06	9.237442000000000000e+06	8.865570000000000000e+06	8.148682000000000000e+06	8.807525000000000000e+06	7.611908000000000000e+06	8.314749000000000000e+06	6.301459000000000000e+06	6.851641500000000000e+06	6.606553000000000000e+06	8.093692000000000000e+06	7.781752000000000000e+06	7.390225500000000000e+06	6.977740500000000000e+06	7.232188000000000000e+06	8.018644000000000000e+06
4.795190000000000197e+01	1.692400000000000000e+04	1.532100000000000000e+04	1.301700000000000000e+04	1.592200000000000000e+04	8.345600000000000000e+04	9.251040000000000000e+05	2.733724799999999814e+06	4.247809500000000000e+06	6.980332500000000000e+06	8.532969000000000000e+06	8.074718000000000000e+06	1.045834400000000000e+07	9.109670000000000000e+06	8.906397000000000000e+06	1.021878500000000000e+07	8.599656000000000000e+06	7.964602000000000000e+06	8.506373000000000000e+06	9.666214000000000000e+06	8.909923000000000000e+06	9.556990000000000000e+06	1.002784900000000000e+07	7.822023000000000000e+06	1.013911900000000000e+07	1.008363900000000000e+07	8.890398000000000000e+06	9.447438000000000000e+06	9.754651000000000000e+06	1.085611700000000000e+07	9.374281000000000000e+06	8.299509000000000000e+06	9.939769000000000000e+06	9.082054000000000000e+06	8.286014500000000000e+06	7.708593500000000000e+06	7.831824000000000000e+06	1.431239700000000000e+07	1.017093000000000000e+07	7.636388000000000000e+06	8.875039000000000000e+06	6.913267500000000000e+06	6.623440500000000000e+06	9.120992000000000000e+06	7.993342500000000000e+06	6.533139500000000000e+06	8.574555000000000000e+06	7.023830500000000000e+06	8.223268500000000000e+06	7.144435500000000000e+06
4.795270000000000010e+01	1.421900000000000000e+04	1.892700000000000000e+04	1.341700000000000000e+04	1.311700000000000000e+04	9.160000000000000000e+04	9.510080000000000000e+05	2.562856000000000000e+06	4.320061000000000000e+06	7.570548500000000000e+06	7.588311500000000000e+06	9.882806000000000000e+06	1.152381900000000000e+07	1.321393500000000000e+07	8.731930000000000000e+06	1.016991000000000000e+07	1.210133500000000000e+07	9.365446000000000000e+06	8.893428000000000000e+06	8.336203000000000000e+06	1.136095200000000000e+07	8.509438000000000000e+06	7.658777000000000000e+06	1.005324500000000000e+07	9.692890000000000000e+06	8.480343000000000000e+06	1.174248900000000000e+07	1.019836400000000000e+07	1.033122200000000000e+07	1.004053400000000000e+07	1.214092100000000000e+07	1.153178000000000000e+07	1.076928200000000000e+07	8.965880000000000000e+06	7.729999500000000000e+06	8.720082000000000000e+06	9.513984000000000000e+06	1.013413500000000000e+07	7.701951500000000000e+06	9.031135000000000000e+06	8.432655000000000000e+06	6.615875000000000000e+06	7.202711000000000000e+06	7.257065000000000000e+06	7.121054500000000000e+06	8.344967500000000000e+06	7.012954500000000000e+06	6.742004000000000000e+06	7.923511500000000000e+06	1.583961600000000000e+07
4.795349999999999824e+01	1.832600000000000000e+04	1.742500000000000000e+04	1.662300000000000000e+04	1.692400000000000000e+04	1.022620000000000000e+05	9.248960000000000000e+05	2.769099299999999814e+06	4.663045000000000000e+06	5.562184500000000000e+06	6.832659000000000000e+06	1.459782100000000000e+07	7.624952500000000000e+06	1.337121100000000000e+07	8.691043000000000000e+06	9.203407000000000000e+06	9.482377000000000000e+06	1.159192900000000000e+07	9.077506000000000000e+06	8.875310000000000000e+06	8.423704000000000000e+06	9.789562000000000000e+06	7.119443500000000000e+06	1.234001000000000000e+07	8.420674000000000000e+06	1.096142000000000000e+07	8.707905000000000000e+06	9.168654000000000000e+06	7.933613000000000000e+06	9.796978000000000000e+06	8.867152000000000000e+06	1.035452600000000000e+07	8.683560000000000000e+06	9.503306000000000000e+06	7.827796500000000000e+06	7.237812000000000000e+06	8.902490000000000000e+06	1.106601800000000000e+07	9.857752000000000000e+06	7.229804000000000000e+06	7.199355500000000000e+06	8.114035000000000000e+06	7.822665000000000000e+06	7.280607000000000000e+06	7.610200000000000000e+06	1.407111000000000000e+07	6.624144000000000000e+06	6.972109000000000000e+06	7.837936500000000000e+06	7.485934500000000000e+06
4.795430000000000348e+01	1.882700000000000000e+04	1.542100000000000000e+04	1.842600000000000000e+04	1.932800000000000000e+04	9.552200000000000000e+04	9.015520000000000000e+05	2.745554500000000000e+06	4.680957500000000000e+06	5.245797500000000000e+06	6.613209000000000000e+06	8.383229000000000000e+06	8.548906000000000000e+06	9.766650000000000000e+06	9.354063000000000000e+06	9.056782000000000000e+06	8.575075000000000000e+06	8.749121000000000000e+06	9.587525000000000000e+06	9.047012000000000000e+06	9.451999000000000000e+06	9.287452000000000000e+06	9.809452000000000000e+06	8.345806500000000000e+06	1.106261200000000000e+07	9.480180000000000000e+06	8.452512000000000000e+06	1.013762200000000000e+07	9.481526000000000000e+06	8.828594000000000000e+06	8.516917000000000000e+06	1.049489000000000000e+07	8.702081000000000000e+06	9.136968000000000000e+06	9.202450000000000000e+06	9.179364000000000000e+06	7.605417000000000000e+06	8.459472000000000000e+06	8.205712000000000000e+06	7.678682500000000000e+06	6.514910000000000000e+06	7.542328000000000000e+06	7.302081500000000000e+06	7.093090000000000000e+06	8.129026500000000000e+06	7.485524000000000000e+06	6.600594000000000000e+06	6.460062000000000000e+06	8.174368500000000000e+06	7.629641500000000000e+06
4.795510000000000161e+01	1.952900000000000000e+04	1.552100000000000000e+04	1.612200000000000000e+04	1.812600000000000000e+04	1.121240000000000000e+05	9.186080000000000000e+05	2.621832000000000000e+06	4.789395000000000000e+06	5.714420000000000000e+06	6.405937500000000000e+06	8.563039000000000000e+06	7.902335500000000000e+06	9.871423000000000000e+06	9.528530000000000000e+06	9.099792000000000000e+06	8.313203000000000000e+06	8.418076000000000000e+06	8.801389000000000000e+06	9.181727000000000000e+06	8.700770000000000000e+06	9.851255000000000000e+06	1.066415400000000000e+07	9.566285000000000000e+06	8.683866000000000000e+06	1.548553600000000000e+07	9.401184000000000000e+06	1.018626400000000000e+07	9.893882000000000000e+06	9.583593000000000000e+06	1.066732700000000000e+07	9.232345000000000000e+06	1.248313600000000000e+07	1.062111200000000000e+07	1.134153300000000000e+07	8.458498000000000000e+06	7.844049000000000000e+06	8.471397000000000000e+06	7.837065000000000000e+06	8.606494000000000000e+06	8.999077000000000000e+06	6.764514000000000000e+06	7.682377500000000000e+06	7.421391500000000000e+06	8.435258000000000000e+06	8.426189000000000000e+06	8.309617500000000000e+06	7.092793000000000000e+06	5.775946000000000000e+06	8.054541000000000000e+06
4.795589999999999975e+01	1.602200000000000000e+04	1.912800000000000000e+04	1.321700000000000000e+04	1.732400000000000000e+04	1.020600000000000000e+05	1.134048000000000000e+06	2.651262799999999814e+06	4.771362000000000000e+06	5.519748500000000000e+06	6.844837000000000000e+06	7.011075000000000000e+06	9.096780000000000000e+06	9.906270000000000000e+06	7.598245000000000000e+06	1.076300800000000000e+07	1.300912400000000000e+07	1.166208800000000000e+07	9.777985000000000000e+06	9.776190000000000000e+06	7.795506000000000000e+06	9.312178000000000000e+06	8.615776000000000000e+06	9.356673000000000000e+06	8.249367000000000000e+06	1.307096800000000000e+07	9.686952000000000000e+06	1.036776400000000000e+07	9.074506000000000000e+06	9.839558000000000000e+06	1.163982700000000000e+07	1.026947900000000000e+07	1.010474600000000000e+07	1.249600000000000000e+07	9.233218000000000000e+06	7.894443500000000000e+06	9.214472000000000000e+06	9.172074000000000000e+06	7.272190500000000000e+06	8.424713000000000000e+06	8.078700500000000000e+06	7.439389000000000000e+06	7.758366500000000000e+06	6.858606000000000000e+06	9.614248000000000000e+06	7.590068000000000000e+06	6.576808500000000000e+06	7.587714000000000000e+06	8.174368500000000000e+06	8.006678500000000000e+06
8.789879999999999427e+01	1.421900000000000000e+04	1.492000000000000000e+04	1.662300000000000000e+04	2.013000000000000000e+04	2.788000000000000000e+05	2.613504000000000000e+06	6.398485000000000000e+06	1.004211300000000000e+07	1.709413600000000000e+07	1.392130200000000000e+07	2.065490400000000000e+07	2.110078800000000000e+07	2.531230600000000000e+07	2.441139800000000000e+07	1.967267600000000000e+07	1.935512800000000000e+07	2.388776600000000000e+07	2.094416400000000000e+07	1.737684600000000000e+07	2.240792800000000000e+07	2.969428800000000000e+07	2.260672800000000000e+07	1.934834000000000000e+07	2.154410000000000000e+07	1.763114200000000000e+07	2.721891600000000000e+07	1.925206800000000000e+07	1.625508300000000000e+07	1.701192400000000000e+07	2.048887600000000000e+07	1.826340400000000000e+07	1.809331000000000000e+07	1.906177000000000000e+07	1.908960200000000000e+07	1.523737700000000000e+07	1.681964400000000000e+07	1.521969900000000000e+07	1.608597400000000000e+07	1.496908000000000000e+07	1.802173400000000000e+07	1.423829200000000000e+07	1.903935200000000000e+07	1.542864200000000000e+07	1.385296000000000000e+07	3.206732400000000000e+07	1.878206800000000000e+07	1.545725500000000000e+07	1.669152600000000000e+07	1.768998000000000000e+07
8.790019999999999811e+01	1.552100000000000000e+04	1.532100000000000000e+04	1.331700000000000000e+04	2.043000000000000000e+04	2.659200000000000000e+05	2.708608000000000000e+06	6.174584000000000000e+06	1.146189600000000000e+07	1.344948500000000000e+07	1.847421600000000000e+07	2.216679400000000000e+07	2.561619800000000000e+07	1.939344800000000000e+07	3.735678000000000000e+07	1.832763600000000000e+07	2.288114400000000000e+07	2.325448200000000000e+07	1.966641600000000000e+07	3.084938800000000000e+07	2.283263200000000000e+07	2.427267000000000000e+07	2.327886600000000000e+07	1.979810600000000000e+07	2.676737200000000000e+07	2.131329000000000000e+07	2.149626600000000000e+07	1.726573200000000000e+07	2.170061200000000000e+07	1.815062600000000000e+07	2.227070600000000000e+07	1.730619800000000000e+07	1.689826600000000000e+07	1.876791800000000000e+07	1.896702000000000000e+07	2.008016400000000000e+07	1.463552600000000000e+07	2.148709200000000000e+07	1.794050000000000000e+07	1.582466400000000000e+07	1.653470100000000000e+07	1.404955100000000000e+07	1.734234000000000000e+07	1.354714600000000000e+07	1.613980000000000000e+07	1.850744800000000000e+07	1.639503900000000000e+07	1.844287200000000000e+07	1.855755000000000000e+07	2.034395600000000000e+07
8.790170000000000528e+01	1.582200000000000000e+04	1.472000000000000000e+04	1.642300000000000000e+04	2.013000000000000000e+04	2.898720000000000000e+05	2.621568000000000000e+06	6.392599000000000000e+06	1.052923900000000000e+07	1.270679000000000000e+07	2.198492600000000000e+07	2.184109200000000000e+07	1.829250200000000000e+07	2.283539000000000000e+07	2.371306600000000000e+07	2.226598400000000000e+07	2.130407400000000000e+07	2.427154600000000000e+07	2.139282400000000000e+07	1.863974400000000000e+07	2.570172000000000000e+07	2.145389800000000000e+07	2.220625200000000000e+07	1.996510600000000000e+07	2.169756800000000000e+07	2.227122400000000000e+07	1.756209600000000000e+07	1.936096800000000000e+07	2.200333000000000000e+07	3.054107200000000000e+07	1.778258000000000000e+07	1.708103200000000000e+07	1.994046000000000000e+07	2.024596000000000000e+07	1.517893900000000000e+07	1.482455800000000000e+07	1.574922300000000000e+07	1.837432600000000000e+07	2.183412000000000000e+07	1.915441200000000000e+07	1.798636200000000000e+07	1.594198800000000000e+07	1.581507800000000000e+07	1.478984200000000000e+07	1.420653900000000000e+07	1.710207800000000000e+07	1.281214200000000000e+07	1.465177300000000000e+07	1.652624400000000000e+07	1.783979000000000000e+07
8.790319999999999823e+01	1.622200000000000000e+04	1.482000000000000000e+04	1.632200000000000000e+04	1.942800000000000000e+04	2.879360000000000000e+05	2.726528000000000000e+06	6.628272000000000000e+06	9.693238000000000000e+06	1.257303700000000000e+07	1.841868400000000000e+07	2.212033200000000000e+07	2.327505600000000000e+07	2.077756600000000000e+07	2.202694200000000000e+07	2.501227000000000000e+07	2.149877400000000000e+07	2.478913800000000000e+07	2.331509000000000000e+07	2.033716000000000000e+07	2.629916000000000000e+07	2.107444000000000000e+07	2.283674600000000000e+07	1.942863800000000000e+07	2.259051400000000000e+07	1.992950000000000000e+07	2.121049800000000000e+07	1.684174800000000000e+07	1.815531800000000000e+07	2.273512000000000000e+07	1.945530800000000000e+07	1.665360400000000000e+07	2.041613800000000000e+07	1.977003800000000000e+07	1.862564600000000000e+07	1.419661700000000000e+07	1.707001200000000000e+07	1.638887200000000000e+07	2.437096200000000000e+07	1.455680000000000000e+07	1.896640000000000000e+07	1.473002400000000000e+07	1.501403600000000000e+07	1.651322000000000000e+07	1.690585000000000000e+07	1.431477500000000000e+07	3.534855200000000000e+07	1.528438900000000000e+07	1.955413200000000000e+07	1.886452600000000000e+07
8.790460000000000207e+01	1.512000000000000000e+04	1.892700000000000000e+04	1.902800000000000000e+04	1.902800000000000000e+04	2.967760000000000000e+05	2.613376000000000000e+06	6.080173500000000000e+06	1.034290000000000000e+07	1.278582600000000000e+07	1.584130500000000000e+07	1.723154800000000000e+07	2.515988200000000000e+07	2.640510400000000000e+07	2.307931800000000000e+07	2.078653800000000000e+07	2.618812400000000000e+07	2.552092200000000000e+07	2.014551000000000000e+07	2.350665200000000000e+07	2.375585800000000000e+07	2.502032800000000000e+07	1.985521800000000000e+07	1.810298400000000000e+07	2.353820000000000000e+07	1.943591600000000000e+07	1.986670800000000000e+07	1.649036400000000000e+07	1.538768000000000000e+07	2.534148400000000000e+07	2.062163200000000000e+07	2.062424800000000000e+07	2.309329000000000000e+07	1.890849800000000000e+07	1.977430400000000000e+07	1.693465200000000000e+07	1.706414400000000000e+07	1.762521800000000000e+07	1.842548400000000000e+07	1.564870000000000000e+07	1.996954600000000000e+07	1.800031600000000000e+07	1.775806000000000000e+07	1.399269000000000000e+07	1.691244600000000000e+07	2.250263600000000000e+07	1.847544600000000000e+07	1.560667400000000000e+07	1.520472200000000000e+07	1.745689000000000000e+07
8.790609999999999502e+01	1.962900000000000000e+04	1.862700000000000000e+04	1.682300000000000000e+04	1.742500000000000000e+04	2.693680000000000000e+05	2.806464000000000000e+06	6.033086000000000000e+06	9.668954000000000000e+06	1.571939700000000000e+07	1.575581500000000000e+07	1.944595000000000000e+07	2.156350400000000000e+07	2.497498800000000000e+07	1.987061800000000000e+07	2.063307000000000000e+07	2.212570800000000000e+07	2.223044800000000000e+07	2.384916200000000000e+07	1.694820600000000000e+07	2.080606000000000000e+07	2.416201400000000000e+07	2.467253800000000000e+07	2.156761600000000000e+07	1.859058400000000000e+07	1.849113800000000000e+07	1.706929200000000000e+07	2.318844000000000000e+07	1.595818700000000000e+07	2.315556400000000000e+07	1.952820400000000000e+07	2.055114200000000000e+07	1.898374400000000000e+07	2.109529800000000000e+07	2.179031600000000000e+07	1.786483200000000000e+07	1.623871200000000000e+07	1.688827800000000000e+07	1.864048800000000000e+07	1.647956100000000000e+07	1.999312800000000000e+07	1.483856200000000000e+07	1.388472200000000000e+07	1.403344900000000000e+07	1.430076400000000000e+07	1.876318200000000000e+07	1.678361400000000000e+07	1.335183000000000000e+07	1.788468600000000000e+07	1.910958200000000000e+07
8.790760000000000218e+01	1.792500000000000000e+04	1.411900000000000000e+04	1.532100000000000000e+04	1.482000000000000000e+04	3.044960000000000000e+05	2.874944000000000000e+06	6.103835000000000000e+06	1.041527200000000000e+07	1.335172300000000000e+07	1.791889400000000000e+07	2.112603400000000000e+07	2.731544400000000000e+07	2.296362600000000000e+07	2.128354200000000000e+07	2.644333000000000000e+07	2.294198800000000000e+07	3.143931600000000000e+07	2.330281800000000000e+07	2.196746400000000000e+07	2.185920800000000000e+07	2.211636200000000000e+07	2.365464400000000000e+07	1.896655600000000000e+07	2.040091400000000000e+07	1.983205000000000000e+07	2.148411600000000000e+07	1.831310800000000000e+07	1.872582400000000000e+07	1.939298000000000000e+07	1.687645800000000000e+07	2.312984200000000000e+07	2.100830000000000000e+07	2.066184400000000000e+07	1.742766200000000000e+07	1.928379600000000000e+07	2.285292600000000000e+07	1.479963400000000000e+07	1.623961800000000000e+07	1.767980200000000000e+07	1.622814500000000000e+07	1.498731500000000000e+07	1.504910800000000000e+07	1.694096000000000000e+07	1.771430000000000000e+07	1.425699200000000000e+07	1.777412800000000000e+07	1.657904500000000000e+07	2.092528800000000000e+07	1.678011400000000000e+07
8.790900000000000603e+01	1.391800000000000000e+04	1.542100000000000000e+04	1.441900000000000000e+04	2.564200000000000000e+04	3.682160000000000000e+05	2.613952000000000000e+06	6.168698000000000000e+06	1.108320700000000000e+07	1.425273300000000000e+07	1.877915600000000000e+07	1.930702800000000000e+07	2.419359600000000000e+07	2.160878000000000000e+07	2.073063800000000000e+07	2.389254400000000000e+07	2.047562600000000000e+07	2.194609800000000000e+07	2.699419800000000000e+07	2.470782600000000000e+07	2.302948200000000000e+07	2.214035200000000000e+07	2.221835800000000000e+07	2.176466600000000000e+07	1.928118800000000000e+07	2.199690200000000000e+07	1.613277000000000000e+07	2.332783200000000000e+07	2.281154800000000000e+07	1.883871400000000000e+07	2.206505400000000000e+07	1.814789600000000000e+07	3.708241600000000000e+07	1.854191600000000000e+07	1.990811800000000000e+07	1.755632000000000000e+07	1.674629400000000000e+07	1.654073800000000000e+07	1.481460800000000000e+07	1.501755500000000000e+07	1.379691800000000000e+07	1.685690200000000000e+07	1.618403400000000000e+07	1.417446800000000000e+07	1.514407800000000000e+07	1.834500400000000000e+07	1.590001800000000000e+07	2.848657000000000000e+07	1.618345500000000000e+07	1.573240400000000000e+07
8.791049999999999898e+01	1.482000000000000000e+04	1.722400000000000000e+04	1.702400000000000000e+04	2.343700000000000000e+04	3.561920000000000000e+05	2.918592000000000000e+06	6.074287500000000000e+06	9.073390000000000000e+06	1.464815600000000000e+07	2.049188800000000000e+07	1.736443000000000000e+07	2.253668200000000000e+07	3.206656000000000000e+07	2.323125000000000000e+07	2.033395600000000000e+07	2.322868400000000000e+07	2.374837800000000000e+07	2.710415400000000000e+07	2.283797200000000000e+07	2.918104400000000000e+07	2.283904800000000000e+07	2.459990000000000000e+07	2.091390200000000000e+07	1.867660400000000000e+07	1.839368800000000000e+07	1.914888600000000000e+07	1.703534800000000000e+07	2.098408200000000000e+07	3.038875800000000000e+07	2.028322400000000000e+07	1.739149000000000000e+07	1.836185400000000000e+07	1.522022600000000000e+07	1.777587400000000000e+07	1.601562400000000000e+07	1.714434000000000000e+07	1.565242000000000000e+07	1.763321200000000000e+07	1.608497400000000000e+07	1.598620100000000000e+07	1.543334700000000000e+07	1.530069000000000000e+07	1.529394800000000000e+07	1.618738400000000000e+07	2.472765200000000000e+07	1.458592800000000000e+07	1.630825200000000000e+07	1.735754400000000000e+07	2.076227400000000000e+07
8.791200000000000614e+01	1.622200000000000000e+04	1.532100000000000000e+04	1.431900000000000000e+04	2.143200000000000000e+04	3.879040000000000000e+05	2.970112000000000000e+06	6.121610500000000000e+06	1.015656100000000000e+07	1.298061900000000000e+07	2.016795000000000000e+07	1.699830600000000000e+07	2.647172800000000000e+07	2.031247600000000000e+07	2.371910600000000000e+07	2.352598200000000000e+07	2.444653200000000000e+07	2.061448200000000000e+07	2.213551800000000000e+07	1.989627400000000000e+07	3.047385600000000000e+07	2.624488000000000000e+07	2.034624800000000000e+07	1.866408400000000000e+07	1.779538800000000000e+07	2.166703200000000000e+07	2.297419200000000000e+07	2.380602400000000000e+07	1.785745200000000000e+07	1.820512800000000000e+07	1.912317600000000000e+07	1.783110200000000000e+07	1.896522400000000000e+07	1.866492400000000000e+07	1.610709600000000000e+07	1.619032300000000000e+07	1.896146400000000000e+07	1.481788700000000000e+07	1.449504800000000000e+07	1.510287100000000000e+07	1.507124800000000000e+07	1.523318100000000000e+07	1.476829900000000000e+07	1.651322000000000000e+07	1.644650300000000000e+07	1.451806200000000000e+07	1.516949700000000000e+07	1.595194600000000000e+07	1.569396600000000000e+07	1.725921800000000000e+07
[truncated: 192 more columns]
