# Supplementary material for: Otolith microchemistry and diadromy in Patagonian river fishes
Source: PeerJ. 2019 Jan 3;7:e6149. doi: 10.7717/peerj.6149 (PMC6321752; doi:10.7717/peerj.6149)
Supplement: Supplemental Information 3 — Raw data. This archive contains the raw data used to generate the analyses reported in the paper cited above. The python script provided allows to convert from the isotopic intensities measured by LA-ICP-MS to molar concentrations of Sr:Ca. [file peerj-07-6149-s003.zip › Dataset S1/Alo_etAl_scripts/samples/PP127.txt]

4.794850000000000279e+01,7.500320000000000000e+05,1.232640000000000000e+06,9.085600000000000000e+05,1.542432000000000000e+06,1.021840000000000000e+06,1.379296000000000000e+06,1.619232000000000000e+06,1.564704000000000000e+06,2.135552000000000000e+06,1.936224000000000000e+06,2.239744000000000000e+06,2.423744000000000000e+06,2.409088000000000000e+06,2.123200000000000000e+06,2.111424000000000000e+06,2.366720000000000000e+06,2.534912000000000000e+06,2.169001799999999814e+06,2.697992500000000000e+06,2.505316500000000000e+06,2.497766500000000000e+06,2.762752000000000000e+06,3.642724000000000000e+06,2.943594000000000000e+06,2.656467500000000000e+06,2.666880000000000000e+06,2.863680000000000000e+06,2.429120000000000000e+06,2.735818000000000000e+06,2.021625800000000047e+06,2.516641500000000000e+06,2.463753799999999814e+06,2.806976000000000000e+06,2.369728000000000000e+06,2.640896000000000000e+06,2.395008000000000000e+06,2.447168000000000000e+06,2.259677299999999814e+06,2.544768000000000000e+06,2.274815000000000000e+06,2.522496000000000000e+06,3.030570000000000000e+06,2.743368000000000000e+06,2.305052799999999814e+06,2.485760000000000000e+06,2.134989000000000000e+06,2.353920000000000000e+06,2.085876300000000047e+06,2.237027299999999814e+06,2.115200000000000000e+06,2.270016000000000000e+06,2.308827799999999814e+06,1.927175300000000047e+06,2.301888000000000000e+06,2.363328000000000000e+06,2.381760000000000000e+06,2.273280000000000000e+06,1.949825300000000047e+06,2.172776799999999814e+06,2.282365000000000000e+06,1.961150300000000047e+06,2.361408000000000000e+06,2.693888000000000000e+06,2.450752000000000000e+06,2.240802299999999814e+06,2.247040000000000000e+06,2.528000000000000000e+06,2.559616000000000000e+06,1.772211500000000000e+06,2.588442000000000000e+06,2.259677299999999814e+06,2.437291000000000000e+06,2.408064000000000000e+06,2.308288000000000000e+06,1.923362500000000000e+06,2.363264000000000000e+06,2.447040000000000000e+06,1.908262500000000000e+06,2.282560000000000000e+06,2.436672000000000000e+06,2.657280000000000000e+06,2.165226799999999814e+06,2.355584000000000000e+06,2.225664500000000000e+06,2.050304000000000000e+06,2.207616000000000000e+06,1.982816000000000000e+06,2.002560000000000000e+06,2.089651300000000047e+06,2.271936000000000000e+06,1.855072000000000000e+06,2.227712000000000000e+06,1.836462000000000000e+06,2.246784000000000000e+06,2.115520000000000000e+06,2.148672000000000000e+06,1.895328000000000000e+06,2.162112000000000000e+06,1.969248000000000000e+06,2.403136000000000000e+06,2.232384000000000000e+06,2.066784000000000000e+06,2.321408000000000000e+06,2.076768000000000000e+06,2.187876799999999814e+06,2.310336000000000000e+06,1.987613000000000000e+06,1.873376000000000000e+06,2.114432000000000000e+06,1.662661000000000000e+06,2.085876300000000047e+06,2.083424000000000000e+06,1.757111500000000000e+06,2.100976299999999814e+06,2.145536000000000000e+06,2.234944000000000000e+06,3.654049000000000000e+06,1.757111500000000000e+06,2.274815000000000000e+06,1.927744000000000000e+06,1.959360000000000000e+06,1.871424000000000000e+06,1.544288000000000000e+06,2.186688000000000000e+06,1.700448800000000047e+06,1.549984000000000000e+06,1.553072800000000047e+06,2.158528000000000000e+06,1.796960000000000000e+06,2.641292000000000000e+06,1.587085500000000000e+06,1.711776000000000000e+06,1.819712000000000000e+06,1.856384000000000000e+06,1.895008000000000000e+06,1.838304000000000000e+06,1.632352000000000000e+06,1.841600000000000000e+06,1.721152000000000000e+06,1.462359500000000000e+06,1.986464000000000000e+06,1.568172800000000047e+06,1.669568000000000000e+06,1.462359500000000000e+06,1.681536000000000000e+06,1.609735500000000000e+06,1.383009000000000000e+06,1.507697300000000047e+06,1.703616000000000000e+06,1.840237000000000000e+06,1.564256000000000000e+06,1.506848000000000000e+06,1.535968000000000000e+06,1.930950300000000047e+06,1.779488000000000000e+06,1.636256000000000000e+06,1.745786500000000000e+06,1.567712000000000000e+06,1.830976000000000000e+06,1.288558500000000000e+06,1.560622800000000047e+06,1.823104000000000000e+06,2.122752000000000000e+06,2.165226799999999814e+06,1.783574300000000047e+06,1.719323800000000047e+06,1.730648800000000047e+06,1.820576000000000000e+06,1.662400000000000000e+06,1.420796800000000047e+06,1.795104000000000000e+06,1.481952000000000000e+06,1.582432000000000000e+06,2.095168000000000000e+06,1.598432000000000000e+06,1.646688000000000000e+06,1.480992000000000000e+06,1.468288000000000000e+06,2.146314000000000000e+06,1.572576000000000000e+06,1.618816000000000000e+06,1.284783500000000000e+06,1.609376000000000000e+06,1.725920000000000000e+06,1.710048000000000000e+06,1.733760000000000000e+06,1.866272000000000000e+06,1.664928000000000000e+06,1.767136000000000000e+06,3.344197000000000000e+06,1.629632000000000000e+06,1.620768000000000000e+06,1.356546300000000047e+06,1.588704000000000000e+06,1.586208000000000000e+06,1.548608000000000000e+06,1.607104000000000000e+06,1.773376000000000000e+06,1.839200000000000000e+06,1.829664000000000000e+06,1.949825300000000047e+06,1.506944000000000000e+06,1.478528000000000000e+06,1.569440000000000000e+06,1.862528000000000000e+06,1.862528000000000000e+06,1.467424000000000000e+06,1.597024000000000000e+06,1.738240000000000000e+06,2.056832000000000000e+06,1.779712000000000000e+06,1.756000000000000000e+06,1.458584500000000000e+06,1.646336000000000000e+06,1.650784000000000000e+06,1.721024000000000000e+06,1.871520000000000000e+06,1.590860500000000000e+06,1.629632000000000000e+06,1.670211000000000000e+06,1.747392000000000000e+06,1.668928000000000000e+06,1.732480000000000000e+06,1.648736000000000000e+06,1.785152000000000000e+06,1.658848300000000047e+06,1.500064000000000000e+06,1.524192000000000000e+06,1.502432000000000000e+06,1.913792000000000000e+06,2.233252299999999814e+06,1.545485000000000000e+06,1.483776000000000000e+06,1.527104000000000000e+06,1.584064000000000000e+06,1.754368000000000000e+06,1.776192000000000000e+06,1.757111500000000000e+06,1.508992000000000000e+06,1.537920000000000000e+06,1.644384000000000000e+06,1.532832000000000000e+06,1.599200000000000000e+06,1.535968000000000000e+06,1.766720000000000000e+06,1.860448000000000000e+06,1.531424000000000000e+06,1.660800000000000000e+06,1.413246800000000047e+06,1.600928000000000000e+06,1.510624000000000000e+06,1.495968000000000000e+06,1.598016000000000000e+06,1.250770800000000047e+06,1.171420300000000047e+06,1.573760000000000000e+06,1.519776000000000000e+06,1.367909000000000000e+06,1.301984000000000000e+06,1.273420800000000047e+06,1.428346800000000047e+06,1.446880000000000000e+06,1.414880000000000000e+06,1.359904000000000000e+06,1.730720000000000000e+06,1.328256000000000000e+06,1.466134500000000000e+06,1.618496000000000000e+06,1.752512000000000000e+06,1.405888000000000000e+06,1.429824000000000000e+06,1.344512000000000000e+06,1.708064000000000000e+06,1.415744000000000000e+06,1.612512000000000000e+06,1.651298300000000047e+06,1.707998800000000047e+06,1.725376000000000000e+06,1.330121300000000047e+06,1.643200000000000000e+06,1.604512000000000000e+06,1.745760000000000000e+06,1.581888000000000000e+06,1.855374800000000047e+06,1.534160000000000000e+06,1.700032000000000000e+06,1.598560000000000000e+06,1.557568000000000000e+06,1.410912000000000000e+06,1.459264000000000000e+06,1.379234000000000000e+06,1.533792000000000000e+06,1.554976000000000000e+06,1.407072000000000000e+06,1.353280000000000000e+06,1.602336000000000000e+06,1.352771300000000047e+06,1.632423300000000047e+06,1.499392000000000000e+06,1.595616000000000000e+06,1.555200000000000000e+06,2.278590000000000000e+06,1.744352000000000000e+06,1.434976000000000000e+06,2.248352299999999814e+06,2.153901799999999814e+06,1.426912000000000000e+06,1.530385000000000000e+06,1.675552000000000000e+06,1.565984000000000000e+06,1.644064000000000000e+06,1.641888000000000000e+06,1.592064000000000000e+06,1.592064000000000000e+06,1.957375300000000047e+06,1.511808000000000000e+06,1.529920000000000000e+06,1.783574300000000047e+06,1.545152000000000000e+06,1.548608000000000000e+06,1.337671300000000047e+06,1.495520000000000000e+06,1.667296000000000000e+06,1.426912000000000000e+06,1.502208000000000000e+06,1.579392000000000000e+06,1.617285500000000000e+06,1.262095800000000047e+06,1.428736000000000000e+06,1.602656000000000000e+06,1.894560000000000000e+06,1.761696000000000000e+06,1.497568000000000000e+06,1.586848000000000000e+06,1.831200000000000000e+06,1.603104000000000000e+06,1.605280000000000000e+06,1.633984000000000000e+06,1.581984000000000000e+06,1.817184000000000000e+06,1.438848000000000000e+06,1.209208000000000000e+06,1.284783500000000000e+06,1.453984000000000000e+06,1.589120000000000000e+06,1.665344000000000000e+06,1.631488000000000000e+06,1.446784000000000000e+06,1.277195800000000047e+06,1.783574300000000047e+06,1.473024000000000000e+06,1.431648000000000000e+06,1.738144000000000000e+06,1.339264000000000000e+06,1.648736000000000000e+06,1.360768000000000000e+06,1.477497300000000047e+06,1.300160000000000000e+06,1.441504000000000000e+06,1.431840000000000000e+06,1.247328000000000000e+06,1.304992000000000000e+06,1.429376000000000000e+06,1.304768000000000000e+06,1.205632000000000000e+06,1.357888000000000000e+06,1.443872000000000000e+06,1.520000000000000000e+06,1.535648000000000000e+06,1.547840000000000000e+06,2.070738500000000000e+06,1.167607500000000000e+06,1.639296000000000000e+06,1.511510000000000000e+06,1.545485000000000000e+06,1.725920000000000000e+06,1.673986000000000000e+06,1.518048000000000000e+06,1.492597300000000047e+06,2.271040000000000000e+06,1.492597300000000047e+06,1.579497800000000047e+06,1.345221300000000047e+06,1.573248000000000000e+06,1.540608000000000000e+06,1.785920000000000000e+06,1.605376000000000000e+06,1.292333500000000000e+06,1.721888000000000000e+06,1.641568000000000000e+06,1.832736000000000000e+06,1.759392000000000000e+06,1.792160000000000000e+06,1.526464000000000000e+06,1.413246800000000047e+06,1.386784000000000000e+06,1.377472000000000000e+06,1.671008000000000000e+06,1.458496000000000000e+06,1.508992000000000000e+06,1.562304000000000000e+06,1.417792000000000000e+06,1.430880000000000000e+06,1.460000000000000000e+06,1.437856000000000000e+06,1.556704000000000000e+06,1.321728000000000000e+06,1.377056000000000000e+06,1.545568000000000000e+06,1.235633000000000000e+06,1.469909500000000000e+06,1.324665300000000047e+06,1.413376000000000000e+06,1.524512000000000000e+06,1.307433500000000000e+06,1.653728000000000000e+06,1.466134500000000000e+06,1.707998800000000047e+06,1.609696000000000000e+06,1.548256000000000000e+06,1.126432000000000000e+06,1.239648000000000000e+06,1.224128000000000000e+06,1.157568000000000000e+06,1.372960000000000000e+06,1.228480000000000000e+06,1.518496000000000000e+06,1.355744000000000000e+06,1.559168000000000000e+06,1.347488000000000000e+06,1.259872000000000000e+06,1.472064000000000000e+06,1.469472000000000000e+06,1.305184000000000000e+06,1.251360000000000000e+06,1.196384000000000000e+06,1.275552000000000000e+06,1.429280000000000000e+06,1.277664000000000000e+06,1.267456000000000000e+06,1.398146800000000047e+06,1.370304000000000000e+06,1.120704000000000000e+06,1.330944000000000000e+06,1.458584500000000000e+06,1.354880000000000000e+06,1.416928000000000000e+06,1.261152000000000000e+06,1.659264000000000000e+06,1.228083000000000000e+06,1.571947800000000047e+06,1.360359000000000000e+06,1.333896300000000047e+06,1.554432000000000000e+06,1.447328000000000000e+06,1.599424000000000000e+06,1.178970300000000047e+06,1.216032000000000000e+06,1.103394800000000047e+06,1.290880000000000000e+06,1.419072000000000000e+06,1.448832000000000000e+06,1.464416000000000000e+06,1.442688000000000000e+06,1.302528000000000000e+06,1.447259500000000000e+06,1.195648000000000000e+06,1.322571300000000047e+06,1.333896300000000047e+06,1.386272000000000000e+06,1.068320000000000000e+06,1.318528000000000000e+06,1.187904000000000000e+06,1.159904000000000000e+06,1.111200000000000000e+06,1.396448000000000000e+06,1.132256000000000000e+06,8.267854000000000000e+06,1.463328000000000000e+06,1.209208000000000000e+06,1.525056000000000000e+06,1.308064000000000000e+06,1.197120000000000000e+06,1.425312000000000000e+06,1.399968000000000000e+06,1.401921800000000047e+06,1.412096000000000000e+06,1.424864000000000000e+06,1.332640000000000000e+06,1.208608000000000000e+06,1.242304000000000000e+06,1.349120000000000000e+06,1.375104000000000000e+06,1.418208000000000000e+06,1.161920000000000000e+06,1.343104000000000000e+06,9.319200000000000000e+05,1.182688000000000000e+06,1.168800000000000000e+06,1.049856000000000000e+06,1.136896000000000000e+06,1.304672000000000000e+06,1.303658500000000000e+06,4.655405500000000000e+06,1.436992000000000000e+06,1.364134000000000000e+06,1.443680000000000000e+06,1.246688000000000000e+06,1.166272000000000000e+06,1.164576000000000000e+06,1.378016000000000000e+06,1.359488000000000000e+06,1.209208000000000000e+06,1.270208000000000000e+06,1.420796800000000047e+06,1.231552000000000000e+06,1.399872000000000000e+06,1.376192000000000000e+06,1.090688000000000000e+06,1.367616000000000000e+06,1.333280000000000000e+06,1.501664000000000000e+06,1.626176000000000000e+06,1.234976000000000000e+06,1.154912000000000000e+06,1.413824000000000000e+06,1.367909000000000000e+06,1.228800000000000000e+06,1.032480000000000000e+06,1.001356500000000000e+06,1.235168000000000000e+06,1.196704000000000000e+06,1.148732500000000000e+06,9.901760000000000000e+05,1.204576000000000000e+06,1.184512000000000000e+06,1.413246800000000047e+06,1.139552000000000000e+06,1.463456000000000000e+06,1.246560000000000000e+06,1.217952000000000000e+06,1.165504000000000000e+06,1.211904000000000000e+06,1.061832000000000000e+06,1.197568000000000000e+06,2.244577299999999814e+06,1.254545800000000047e+06,1.076932000000000000e+06,1.088064000000000000e+06,1.609920000000000000e+06,1.307648000000000000e+06,1.111424000000000000e+06,1.173696000000000000e+06,1.088064000000000000e+06,1.242752000000000000e+06,1.627808000000000000e+06,1.216032000000000000e+06,1.159584000000000000e+06,1.151648000000000000e+06,9.174560000000000000e+05,1.431328000000000000e+06,8.804433000000000466e+05,1.287168000000000000e+06,1.142944000000000000e+06,1.408224000000000000e+06,1.141182500000000000e+06,1.896937500000000000e+06,9.889120000000000000e+05,1.390208000000000000e+06,1.068736000000000000e+06,1.264992000000000000e+06,1.119776000000000000e+06,1.453568000000000000e+06,1.239408000000000000e+06,1.825137000000000000e+06,1.203616000000000000e+06,1.410720000000000000e+06,1.192768000000000000e+06,1.150688000000000000e+06,1.326560000000000000e+06,1.150560000000000000e+06,1.171420300000000047e+06,1.354016000000000000e+06,1.052928000000000000e+06,1.126848000000000000e+06,1.114592000000000000e+06,1.256576000000000000e+06,8.955433000000000466e+05,8.993183000000000466e+05,1.264448000000000000e+06,1.103072000000000000e+06,9.628640000000000000e+05,1.023744000000000000e+06,1.302624000000000000e+06,9.695840000000000000e+05,1.424571800000000047e+06,1.220736000000000000e+06,1.098304000000000000e+06,1.204672000000000000e+06,9.151520000000000000e+05,1.148732500000000000e+06,9.588800000000000000e+05,9.030933000000000466e+05,8.464305000000000000e+05,1.070624000000000000e+06,1.211904000000000000e+06,1.014480000000000000e+06,1.004368000000000000e+06,1.209664000000000000e+06,1.150880000000000000e+06,1.208512000000000000e+06,1.074848000000000000e+06,1.003424000000000000e+06,1.063456000000000000e+06,9.760960000000000000e+05,1.031594300000000047e+06,1.042592000000000000e+06,1.141182500000000000e+06,9.403040000000000000e+05,1.181952000000000000e+06,7.519423000000000466e+05,1.228083000000000000e+06,1.050816000000000000e+06,9.610880000000000000e+05,1.262528000000000000e+06,1.081920000000000000e+06,9.266880000000000000e+05,1.075712000000000000e+06,1.051648000000000000e+06,9.333920000000000000e+05,1.050496000000000000e+06,1.046694300000000047e+06,1.027819300000000047e+06,8.889920000000000000e+05,9.349600000000000000e+05,7.614720000000000000e+05,9.412480000000000000e+05,9.481760000000000000e+05,1.128448000000000000e+06,1.047552000000000000e+06,1.318528000000000000e+06,9.008071999999999534e+05,9.752640000000000000e+05,1.045328000000000000e+06,1.334880000000000000e+06,1.016896000000000000e+06,1.031594300000000047e+06,1.135328000000000000e+06,1.089760000000000000e+06,1.056384000000000000e+06,1.131936000000000000e+06,1.215616000000000000e+06,1.143488000000000000e+06,9.280170000000000000e+05,1.229024000000000000e+06,1.344832000000000000e+06,1.174528000000000000e+06,1.264768000000000000e+06,1.188000000000000000e+06,1.142112000000000000e+06,1.047120000000000000e+06,1.054912000000000000e+06,1.161696000000000000e+06,1.696992000000000000e+06,1.188224000000000000e+06,1.260928000000000000e+06,1.581173399999999907e+06,1.087328000000000000e+06,1.505856000000000000e+06,1.161792000000000000e+06,1.287584000000000000e+06,1.303904000000000000e+06,1.297280000000000000e+06,1.317248000000000000e+06,1.583712000000000000e+06,1.187488000000000000e+06,1.348576000000000000e+06,1.378016000000000000e+06,1.173376000000000000e+06,1.051736899999999907e+06,1.117120000000000000e+06,1.289091899999999907e+06,1.285664000000000000e+06,1.316832000000000000e+06,1.419392000000000000e+06,1.178976000000000000e+06,1.444192000000000000e+06,1.309792000000000000e+06,1.426496000000000000e+06,1.142848000000000000e+06,1.140192000000000000e+06,1.305728000000000000e+06,1.561344000000000000e+06,1.298464000000000000e+06,1.114464000000000000e+06,1.218272000000000000e+06,1.191072000000000000e+06,1.133856000000000000e+06,1.087744000000000000e+06,1.114272000000000000e+06,9.034240000000000000e+05,1.138720000000000000e+06,1.409471800000000047e+06,1.090272000000000000e+06,1.148768000000000000e+06,1.002635300000000047e+06,1.169440000000000000e+06,1.468384000000000000e+06,1.086784000000000000e+06,1.115648000000000000e+06,1.099776000000000000e+06,1.119985800000000047e+06,1.251393500000000000e+06,1.069152000000000000e+06,1.074752000000000000e+06,1.271920800000000047e+06,1.277195800000000047e+06,1.249344000000000000e+06,9.121120000000000000e+05,1.084032000000000000e+06,1.094816000000000000e+06,9.682240000000000000e+05,1.309248000000000000e+06,1.269792000000000000e+06,1.187640800000000047e+06,1.230912000000000000e+06,1.120832000000000000e+06,1.172736000000000000e+06,1.221824300000000047e+06,1.201280000000000000e+06,1.259136000000000000e+06,1.118592000000000000e+06,1.241664000000000000e+06,1.390112000000000000e+06,1.082048000000000000e+06,1.069056000000000000e+06,1.204672000000000000e+06,1.443360000000000000e+06,1.940140800000000047e+06,1.124640000000000000e+06,1.497344000000000000e+06,1.145792000000000000e+06,8.454458000000000466e+05,1.272768000000000000e+06,1.025840000000000000e+06,1.013063900000000023e+06,1.124416000000000000e+06,1.360864000000000000e+06,1.222208000000000000e+06,1.352544000000000000e+06,1.076021399999999907e+06,1.033008000000000000e+06,1.225229600000000093e+06,1.341728000000000000e+06,1.018368000000000000e+06,1.061760000000000000e+06,1.002688000000000000e+06,1.076960000000000000e+06,1.073472000000000000e+06,1.081600000000000000e+06,1.093310899999999907e+06,2.329629799999999814e+06,9.971200000000000000e+05,9.631840000000000000e+05,1.160224000000000000e+06,1.113952000000000000e+06,9.833440000000000000e+05,1.021744000000000000e+06,7.940175999999999767e+05,9.209120000000000000e+05,1.224544000000000000e+06,1.049536000000000000e+06,1.026784000000000000e+06,1.251040000000000000e+06,1.393536000000000000e+06,1.192448000000000000e+06,1.006368000000000000e+06,9.080320999999999767e+05,1.001632000000000000e+06,1.107808000000000000e+06,8.948480000000000000e+05,8.638729000000000233e+05,9.829280000000000000e+05,1.131296000000000000e+06,8.274933000000000466e+05,9.854560000000000000e+05,1.125280000000000000e+06,1.200544000000000000e+06,1.297920000000000000e+06,1.026896000000000000e+06,9.942720000000000000e+05,1.007312000000000000e+06,1.941718300000000047e+06,1.064320000000000000e+06,8.103635000000000000e+05,1.256576000000000000e+06,1.115008000000000000e+06,1.131104000000000000e+06,1.057664000000000000e+06,1.038160000000000000e+06,1.006064000000000000e+06,1.207232000000000000e+06,1.220512000000000000e+06,1.077280000000000000e+06,1.134688000000000000e+06,1.106112000000000000e+06,1.088800000000000000e+06,1.037008000000000000e+06,1.297280000000000000e+06,1.204448000000000000e+06,1.051050000000000000e+06,1.202752000000000000e+06,1.013744000000000000e+06,1.040064000000000000e+06,9.975360000000000000e+05,1.056743300000000047e+06,9.619200000000000000e+05,1.123264000000000000e+06,8.952640000000000000e+05,1.429056000000000000e+06,3.248971000000000000e+06,1.153856000000000000e+06,1.188960000000000000e+06,1.213600000000000000e+06,1.184384000000000000e+06,9.784160000000000000e+05,1.124000000000000000e+06,1.362272000000000000e+06,1.084352000000000000e+06,1.366112000000000000e+06,1.501120000000000000e+06,9.791360000000000000e+05,9.540480000000000000e+05,1.298688000000000000e+06,1.156416000000000000e+06,1.425504000000000000e+06,1.114368000000000000e+06,1.094720000000000000e+06,1.148992000000000000e+06,1.084482000000000000e+06,1.326752000000000000e+06,2.342840500000000000e+06,1.184192000000000000e+06,7.821800000000000000e+05,1.045024000000000000e+06,1.134912000000000000e+06,1.199168000000000000e+06,1.129280000000000000e+06,1.190016000000000000e+06,1.300800000000000000e+06,1.277888000000000000e+06,9.910240000000000000e+05,1.052928000000000000e+06,1.078144000000000000e+06,1.039952000000000000e+06,1.073157000000000000e+06,1.035008000000000000e+06,1.133312000000000000e+06,1.157664000000000000e+06,1.343232000000000000e+06,9.888160000000000000e+05,1.270752000000000000e+06,1.067584000000000000e+06,9.338080000000000000e+05,1.181312000000000000e+06,9.508243000000000466e+05,1.023312000000000000e+06,1.499526399999999907e+06,1.141888000000000000e+06,1.134784000000000000e+06,1.117160100000000093e+06,9.617120000000000000e+05,9.702080000000000000e+05,1.029632000000000000e+06,9.369600000000000000e+05,9.333310000000000000e+05,9.452320000000000000e+05,1.210400000000000000e+06,1.254656000000000000e+06,1.165504000000000000e+06,1.454080000000000000e+06,1.007008000000000000e+06,9.027040000000000000e+05,1.003008000000000000e+06,8.911840000000000000e+05,9.189910999999999767e+05,1.203520000000000000e+06,1.145920000000000000e+06,1.153632000000000000e+06,1.013008000000000000e+06,1.131200000000000000e+06,1.003632000000000000e+06,1.003051400000000023e+06,9.194560000000000000e+05,1.308704000000000000e+06,1.097152000000000000e+06,1.305824000000000000e+06,1.020784000000000000e+06,1.104640000000000000e+06,1.074528000000000000e+06,9.321280000000000000e+05,1.186080000000000000e+06,2.388787000000000000e+06,1.053536000000000000e+06,1.146656000000000000e+06,9.503840000000000000e+05,9.855520000000000000e+05,9.242720000000000000e+05,9.014400000000000000e+05,8.302880000000000000e+05,9.414560000000000000e+05,1.014896000000000000e+06,1.032368000000000000e+06,9.396800000000000000e+05,1.239408000000000000e+06,1.020256000000000000e+06,1.084482000000000000e+06,1.088064000000000000e+06,1.084352000000000000e+06,8.445760000000000000e+05,9.641280000000000000e+05,1.057984000000000000e+06,8.055840000000000000e+05,1.035216000000000000e+06,9.852320000000000000e+05,7.179673000000000466e+05,1.068832000000000000e+06,1.031536000000000000e+06,9.047840000000000000e+05,8.369600000000000000e+05,9.928000000000000000e+05,1.144957500000000000e+06,1.055136000000000000e+06,1.017952000000000000e+06,1.050912000000000000e+06,1.545485000000000000e+06,1.144736000000000000e+06,8.010928000000000466e+05,1.061888000000000000e+06,1.088384000000000000e+06,9.267840000000000000e+05,1.198304000000000000e+06,8.548160000000000000e+05,1.102112000000000000e+06,1.019840000000000000e+06,9.255200000000000000e+05,1.133632500000000000e+06,1.069382000000000000e+06,1.294400000000000000e+06,9.827200000000000000e+05,9.598240000000000000e+05,1.255712000000000000e+06,1.199264000000000000e+06,1.031424000000000000e+06,1.037120000000000000e+06,1.030688000000000000e+06,9.191360000000000000e+05,1.079712000000000000e+06,9.172480000000000000e+05,1.057120000000000000e+06,1.176960000000000000e+06,1.013744000000000000e+06,8.997600000000000000e+05,1.016048000000000000e+06,1.171360000000000000e+06,1.134688000000000000e+06,1.044384000000000000e+06,1.114176000000000000e+06,1.124320000000000000e+06,1.097888000000000000e+06,1.055776000000000000e+06,6.792960000000000000e+05,9.994240000000000000e+05,1.047024000000000000e+06,1.076448000000000000e+06,9.528960000000000000e+05,1.039144300000000047e+06,8.019360000000000000e+05,1.357664000000000000e+06,9.502720000000000000e+05,1.163832500000000000e+06,1.149408000000000000e+06,1.087200000000000000e+06,7.973600000000000000e+05,1.121344000000000000e+06,1.330121300000000047e+06,7.935428000000000466e+05,9.132640000000000000e+05,9.839840000000000000e+05,9.310880000000000000e+05,1.316608000000000000e+06,8.615305000000000000e+05,1.193952000000000000e+06,1.102432000000000000e+06,1.093344000000000000e+06,8.161120000000000000e+05,9.500640000000000000e+05,8.360320000000000000e+05,7.827840000000000000e+05,8.320640000000000000e+05,7.802880000000000000e+05,8.461440000000000000e+05,8.879933000000000466e+05,9.264640000000000000e+05,9.231200000000000000e+05,9.633920000000000000e+05,1.130784000000000000e+06,9.398880000000000000e+05,1.020269300000000047e+06,1.144320000000000000e+06,1.488822300000000047e+06,6.461668000000000466e+05,8.809440000000000000e+05,9.152640000000000000e+05,1.034160000000000000e+06,8.807360000000000000e+05,8.573280000000000000e+05,9.383200000000000000e+05,8.750880000000000000e+05,1.044272000000000000e+06,7.848640000000000000e+05,1.168704000000000000e+06,1.205395300000000047e+06,9.023840000000000000e+05,1.481216000000000000e+06,7.145280000000000000e+05,9.408320000000000000e+05,8.011040000000000000e+05,9.628640000000000000e+05,1.218816000000000000e+06,1.051648000000000000e+06,8.241440000000000000e+05,8.670400000000000000e+05,9.167200000000000000e+05,8.469920000000000000e+05,8.324800000000000000e+05,9.390560000000000000e+05,1.082784000000000000e+06,9.333310000000000000e+05,1.121344000000000000e+06,7.060320000000000000e+05,1.080707000000000000e+06,9.136960000000000000e+05,1.127072000000000000e+06,9.491200000000000000e+05,7.766400000000000000e+05,6.736160000000000000e+05,1.015840000000000000e+06,3.442422500000000000e+06,9.121120000000000000e+05,9.699040000000000000e+05,8.804433000000000466e+05,8.653055000000000000e+05,8.381120000000000000e+05,1.071680000000000000e+06,1.095844800000000047e+06,8.250720000000000000e+05,7.746300000000000000e+05,9.844000000000000000e+05,1.114719800000000047e+06,1.177824000000000000e+06,8.204960000000000000e+05,1.132256000000000000e+06,9.757760000000000000e+05,7.784050000000000000e+05,9.371060000000000000e+05,9.051040000000000000e+05,1.016456500000000000e+06,9.630720000000000000e+05,1.330121300000000047e+06,9.601440000000000000e+05,1.040272000000000000e+06,9.177760000000000000e+05,9.414560000000000000e+05,9.164160000000000000e+05,1.032064000000000000e+06,1.033856000000000000e+06,8.955433000000000466e+05,8.080800000000000000e+05,1.217856000000000000e+06,9.702080000000000000e+05,7.750880000000000000e+05,9.635688000000000466e+05,1.056608000000000000e+06,8.121440000000000000e+05,8.345600000000000000e+05,6.725918000000000466e+05,9.891200000000000000e+05,9.982720000000000000e+05,1.037120000000000000e+06,9.329760000000000000e+05,7.443923000000000466e+05,7.370560000000000000e+05,7.511840000000000000e+05,1.163392000000000000e+06,8.544000000000000000e+05,7.670800000000000000e+05,6.915045000000000000e+05,9.611840000000000000e+05,5.668163000000000466e+05,9.989120000000000000e+05,1.046912000000000000e+06,9.679040000000000000e+05,9.666400000000000000e+05,9.041600000000000000e+05,1.221024000000000000e+06,7.927840000000000000e+05,8.523040000000000000e+05,9.639200000000000000e+05,9.004000000000000000e+05,1.064096000000000000e+06,8.275178000000000466e+05,8.795840000000000000e+05,9.373760000000000000e+05,1.113952000000000000e+06,8.360320000000000000e+05,7.535680000000000000e+05,9.673438000000000466e+05,9.791360000000000000e+05,5.932413000000000466e+05,8.089120000000000000e+05,8.388805000000000000e+05,9.495360000000000000e+05,7.520000000000000000e+05,5.516785000000000000e+05,6.791040000000000000e+05,7.564800000000000000e+05,1.231232000000000000e+06,8.547040000000000000e+05,1.149632000000000000e+06,8.582560000000000000e+05,1.068512000000000000e+06,9.066720000000000000e+05,8.758080000000000000e+05,7.255173000000000466e+05,1.009536000000000000e+06,9.437760000000000000e+05,1.742011500000000000e+06,8.998720000000000000e+05,7.698880000000000000e+05,7.935428000000000466e+05,8.086428000000000466e+05,1.000384000000000000e+06,8.581600000000000000e+05,7.748800000000000000e+05,7.934080000000000000e+05,7.066045000000000000e+05,9.565600000000000000e+05,9.896480000000000000e+05,9.053120000000000000e+05,9.257810000000000000e+05,9.829280000000000000e+05,1.140736000000000000e+06,8.664160000000000000e+05,8.559680000000000000e+05,9.609760000000000000e+05,1.141248000000000000e+06,7.708550000000000000e+05,7.746300000000000000e+05,9.374720000000000000e+05,1.069382000000000000e+06,9.417760000000000000e+05,6.809600000000000000e+05,7.737280000000000000e+05,1.031536000000000000e+06,9.262560000000000000e+05,9.949120000000000000e+05,1.042800000000000000e+06,9.364320000000000000e+05,7.647840000000000000e+05,8.189280000000000000e+05,6.763668000000000466e+05,8.645280000000000000e+05,7.248000000000000000e+05,1.008800000000000000e+06,7.406173000000000466e+05,7.807040000000000000e+05,8.673440000000000000e+05,8.577440000000000000e+05,7.362240000000000000e+05,8.958880000000000000e+05,1.039952000000000000e+06,9.607680000000000000e+05,9.463840000000000000e+05,9.936480000000000000e+05,8.719520000000000000e+05,8.568960000000000000e+05,9.825120000000000000e+05,1.227424000000000000e+06,8.915040000000000000e+05,1.379234000000000000e+06,1.004576000000000000e+06,9.037440000000000000e+05,9.784160000000000000e+05,1.088480000000000000e+06,1.309344000000000000e+06,8.728933000000000466e+05,7.744640000000000000e+05,7.897300000000000000e+05,9.480640000000000000e+05,9.016480000000000000e+05,1.031424000000000000e+06,8.151680000000000000e+05,7.821800000000000000e+05,1.072224000000000000e+06,8.743520000000000000e+05,9.542560000000000000e+05,1.045648000000000000e+06,9.334880000000000000e+05,8.949600000000000000e+05,9.875520000000000000e+05,1.084576000000000000e+06,1.055136000000000000e+06,9.909120000000000000e+05,8.237428000000000466e+05,1.000896000000000000e+06,9.858720000000000000e+05,6.877295000000000000e+05,8.184000000000000000e+05,9.051040000000000000e+05,9.308800000000000000e+05,1.152704000000000000e+06,8.452160000000000000e+05,1.177408000000000000e+06,9.989120000000000000e+05,9.786688000000000466e+05,9.839840000000000000e+05,8.437440000000000000e+05,1.024480000000000000e+06,1.178464000000000000e+06,7.863200000000000000e+05,8.435360000000000000e+05,1.029840000000000000e+06,1.001952000000000000e+06,6.804480000000000000e+05,6.877295000000000000e+05,1.039744000000000000e+06,6.644000000000000000e+05,8.909760000000000000e+05,1.030800000000000000e+06,8.485440000000000000e+05,7.066045000000000000e+05,8.800000000000000000e+05,7.990240000000000000e+05,8.413440000000000000e+05,9.155680000000000000e+05,8.783200000000000000e+05,6.211040000000000000e+05,9.096000000000000000e+05,6.499418000000000466e+05,1.013312000000000000e+06,9.588800000000000000e+05,1.080864000000000000e+06,9.612960000000000000e+05,8.852320000000000000e+05,1.120192000000000000e+06,8.000640000000000000e+05,7.397440000000000000e+05,9.223840000000000000e+05,1.070944000000000000e+06,1.051648000000000000e+06,9.086720000000000000e+05,6.791040000000000000e+05,9.343360000000000000e+05,9.740960000000000000e+05,8.652640000000000000e+05,8.756000000000000000e+05,6.922560000000000000e+05,9.897600000000000000e+05,9.603520000000000000e+05,1.006272000000000000e+06,6.725918000000000466e+05,8.719520000000000000e+05,8.653055000000000000e+05,6.784800000000000000e+05,7.988160000000000000e+05,1.011104000000000000e+06,6.040800000000000000e+05,9.684320000000000000e+05,8.086428000000000466e+05,8.378080000000000000e+05,9.246880000000000000e+05,1.015520000000000000e+06,7.053120000000000000e+05,5.668163000000000466e+05,7.778880000000000000e+05,7.935428000000000466e+05,8.088160000000000000e+05,8.126720000000000000e+05,1.051232000000000000e+06,7.368423000000000466e+05,9.522720000000000000e+05,9.784160000000000000e+05,8.153760000000000000e+05,8.336320000000000000e+05,7.557550000000000000e+05,6.899680000000000000e+05,8.572160000000000000e+05,6.948320000000000000e+05,7.990240000000000000e+05,7.935040000000000000e+05,1.027819300000000047e+06,9.844960000000000000e+05,7.984960000000000000e+05,8.055840000000000000e+05,1.696636000000000000e+06,7.030240000000000000e+05,1.256256000000000000e+06,7.166080000000000000e+05,1.084482000000000000e+06,8.301920000000000000e+05,9.479680000000000000e+05,9.030933000000000466e+05,1.286400000000000000e+06,1.085728000000000000e+06,9.649600000000000000e+05,8.993183000000000466e+05,1.035008000000000000e+06,1.594635500000000000e+06,8.433280000000000000e+05,1.055968000000000000e+06,1.049536000000000000e+06,8.101760000000000000e+05,1.235808000000000000e+06,1.356546300000000047e+06,7.746300000000000000e+05,8.804433000000000466e+05,7.591840000000000000e+05,1.301664000000000000e+06,8.484480000000000000e+05,7.921600000000000000e+05,9.674880000000000000e+05,8.351055000000000000e+05,8.462560000000000000e+05,7.461920000000000000e+05,1.163832500000000000e+06,9.070880000000000000e+05,1.073792000000000000e+06,7.440160000000000000e+05,1.048176000000000000e+06,6.781600000000000000e+05,5.176657999999999884e+05,7.678080000000000000e+05,8.179840000000000000e+05,7.628160000000000000e+05,8.551360000000000000e+05,7.455680000000000000e+05,8.412480000000000000e+05,7.445280000000000000e+05,9.150560000000000000e+05,8.063200000000000000e+05,1.348996300000000047e+06,8.892000000000000000e+05,6.588160000000000000e+05,9.046880000000000000e+05,9.720000000000000000e+05,1.053248000000000000e+06,7.073760000000000000e+05,7.684320000000000000e+05,1.001356500000000000e+06,9.572960000000000000e+05,9.512160000000000000e+05,6.272540000000000000e+05,8.675520000000000000e+05,7.231149000000000233e+05,8.205920000000000000e+05,8.326880000000000000e+05,8.204960000000000000e+05,9.285600000000000000e+05,6.046040000000000000e+05,8.558560000000000000e+05,8.600320000000000000e+05,7.964160000000000000e+05,1.024048000000000000e+06,7.244960000000000000e+05,1.098304000000000000e+06,7.930880000000000000e+05,1.566422500000000000e+06,1.027819300000000047e+06,9.030080000000000000e+05,9.132640000000000000e+05,8.728933000000000466e+05,9.397760000000000000e+05,9.045760000000000000e+05,1.109504000000000000e+06,9.656960000000000000e+05,8.574240000000000000e+05,8.039200000000000000e+05,1.047232000000000000e+06,1.191296000000000000e+06,1.033632000000000000e+06,7.735721999999999534e+05,9.735840000000000000e+05,8.686080000000000000e+05,8.370720000000000000e+05,6.083790000000000000e+05,9.931200000000000000e+05,1.050688000000000000e+06,8.872160000000000000e+05,9.379040000000000000e+05,9.088800000000000000e+05,6.988800000000000000e+05,8.538720000000000000e+05,8.045440000000000000e+05,7.898560000000000000e+05,9.763040000000000000e+05,8.741440000000000000e+05,6.537168000000000466e+05,8.237428000000000466e+05,1.028896000000000000e+06,7.055200000000000000e+05,1.146240000000000000e+06,9.077280000000000000e+05,5.214407999999999884e+05,8.580480000000000000e+05,8.732000000000000000e+05,7.883040000000000000e+05,8.023520000000000000e+05,8.289280000000000000e+05,7.957920000000000000e+05,9.180960000000000000e+05,8.308160000000000000e+05,2.021625800000000047e+06,5.856913000000000466e+05,8.210080000000000000e+05,1.341446300000000047e+06,8.842183000000000466e+05,7.396480000000000000e+05,9.824815000000000000e+05,9.341280000000000000e+05,7.669760000000000000e+05,9.594080000000000000e+05,7.917280000000000000e+05,1.032272000000000000e+06,8.667200000000000000e+05,8.766560000000000000e+05,9.566720000000000000e+05,9.424000000000000000e+05,8.611840000000000000e+05,1.863470300000000047e+06,9.060480000000000000e+05,1.203840000000000000e+06,9.243680000000000000e+05,7.215840000000000000e+05,1.068416000000000000e+06,8.634880000000000000e+05,9.425120000000000000e+05,1.189696000000000000e+06,8.551360000000000000e+05,5.365785000000000000e+05,8.348800000000000000e+05,7.005013000000000466e+05,9.687520000000000000e+05,8.300800000000000000e+05,9.751520000000000000e+05,8.253920000000000000e+05,7.826880000000000000e+05,8.585760000000000000e+05,8.660960000000000000e+05,9.515360000000000000e+05,3.347972000000000000e+06,7.990240000000000000e+05,1.356546300000000047e+06,1.575722800000000047e+06,8.705920000000000000e+05,8.838720000000000000e+05,8.439520000000000000e+05,9.862880000000000000e+05,9.648640000000000000e+05,1.079296000000000000e+06,8.882560000000000000e+05,9.004960000000000000e+05,9.239520000000000000e+05,8.684000000000000000e+05,9.792480000000000000e+05,1.832687000000000000e+06,1.112032000000000000e+06,1.163200000000000000e+06,9.484960000000000000e+05,1.119968000000000000e+06,1.299200000000000000e+06,1.014576000000000000e+06,1.111744000000000000e+06,9.711188000000000466e+05,1.159808000000000000e+06,9.566720000000000000e+05,8.510560000000000000e+05,1.308064000000000000e+06,8.236160000000000000e+05,9.717920000000000000e+05,1.397728000000000000e+06,8.352000000000000000e+05,9.975815000000000000e+05,7.683200000000000000e+05,8.315360000000000000e+05,1.171552000000000000e+06,9.251040000000000000e+05,8.429120000000000000e+05,8.266400000000000000e+05,9.274080000000000000e+05,1.037008000000000000e+06,7.217423000000000466e+05,8.139200000000000000e+05,8.499040000000000000e+05,9.056320000000000000e+05,6.928640000000000000e+05,1.102944000000000000e+06,1.484914000000000000e+06,1.086592000000000000e+06,8.472960000000000000e+05,9.572960000000000000e+05,8.483360000000000000e+05,8.084960000000000000e+05,1.001856000000000000e+06,9.038409000000000233e+05,1.000272000000000000e+06,1.001744000000000000e+06,1.027952000000000000e+06,8.821920000000000000e+05,8.619200000000000000e+05,8.170560000000000000e+05,1.104448000000000000e+06,1.150144000000000000e+06,8.259040000000000000e+05,1.051328000000000000e+06,1.079936000000000000e+06,9.388320000000000000e+05,8.469920000000000000e+05,9.030933000000000466e+05,9.612960000000000000e+05,1.058400000000000000e+06,8.732000000000000000e+05,7.141545000000000000e+05,6.952795000000000000e+05,1.049440000000000000e+06,9.641280000000000000e+05,1.090688000000000000e+06,9.326560000000000000e+05,8.594080000000000000e+05,6.423918000000000466e+05,9.116960000000000000e+05,8.739360000000000000e+05,1.064928000000000000e+06,9.045760000000000000e+05,8.230880000000000000e+05,8.765440000000000000e+05,8.213253000000000466e+05,7.579580999999999767e+05,9.023840000000000000e+05,1.051648000000000000e+06,1.006576000000000000e+06,1.002272000000000000e+06,9.012320000000000000e+05,8.019360000000000000e+05,1.152480000000000000e+06,8.885760000000000000e+05,1.033856000000000000e+06,8.576320000000000000e+05,8.241440000000000000e+05,1.245963500000000000e+06,8.797920000000000000e+05,1.067680000000000000e+06,9.525760000000000000e+05,8.928640000000000000e+05,1.118176000000000000e+06,1.081184000000000000e+06,1.005952000000000000e+06,1.005008000000000000e+06,1.217312000000000000e+06,1.195328000000000000e+06,1.047440000000000000e+06,7.347074000000000233e+05,8.395680000000000000e+05,9.424000000000000000e+05,8.823040000000000000e+05,8.237280000000000000e+05,1.066432000000000000e+06,1.009707900000000023e+06,8.599360000000000000e+05,1.095354500000000000e+06,7.302080000000000000e+05,9.695840000000000000e+05,1.004480000000000000e+06,9.880476999999999534e+05,1.345376000000000000e+06,1.231040000000000000e+06,1.390432000000000000e+06,1.174528000000000000e+06,9.031200000000000000e+05,9.272000000000000000e+05,9.784160000000000000e+05,9.453440000000000000e+05,9.035360000000000000e+05,9.408320000000000000e+05,8.016320000000000000e+05,8.917683000000000466e+05,7.633050000000000000e+05,5.804710999999999767e+05,1.035369300000000047e+06,9.789280000000000000e+05,9.560188000000000466e+05,8.842880000000000000e+05,7.103795000000000000e+05,1.121024000000000000e+06,1.036384000000000000e+06,9.962720000000000000e+05,1.037328000000000000e+06,1.064608000000000000e+06,1.067360000000000000e+06,9.886080000000000000e+05,1.448384000000000000e+06,1.352096000000000000e+06,9.960640000000000000e+05,1.297728000000000000e+06,9.166240000000000000e+05,7.103795000000000000e+05,1.343776000000000000e+06,6.830240000000000000e+05,1.030272000000000000e+06,1.057440000000000000e+06,9.597120000000000000e+05,9.269920000000000000e+05,8.099680000000000000e+05,7.155680000000000000e+05,8.345600000000000000e+05,1.018160000000000000e+06,9.970080000000000000e+05,8.472960000000000000e+05,8.657760000000000000e+05,1.048800000000000000e+06,1.269984000000000000e+06,1.048800000000000000e+06,9.628640000000000000e+05,9.959680000000000000e+05,7.856296999999999534e+05,1.063264000000000000e+06,1.065376000000000000e+06,9.252160000000000000e+05,6.499418000000000466e+05,7.526240000000000000e+05,8.242400000000000000e+05,8.580480000000000000e+05,8.014240000000000000e+05,8.804433000000000466e+05,1.045856000000000000e+06,1.026160000000000000e+06,6.951520000000000000e+05,1.284783500000000000e+06,9.027040000000000000e+05,8.040160000000000000e+05,9.139040000000000000e+05,9.095040000000000000e+05,8.955433000000000466e+05,1.047648000000000000e+06,9.355840000000000000e+05,8.966240000000000000e+05,6.697760000000000000e+05,9.929120000000000000e+05,9.181920000000000000e+05,7.699840000000000000e+05,1.015008000000000000e+06,8.687040000000000000e+05,7.778880000000000000e+05,1.112800000000000000e+06,8.879520000000000000e+05,7.141545000000000000e+05,9.304480000000000000e+05,7.908000000000000000e+05,8.561760000000000000e+05,1.042272000000000000e+06,7.734240000000000000e+05,8.502055000000000000e+05,9.275200000000000000e+05,9.008505000000000000e+05,1.039952000000000000e+06,9.330720000000000000e+05,7.561600000000000000e+05,1.200736000000000000e+06,9.868160000000000000e+05,7.258400000000000000e+05,1.200736000000000000e+06,9.449280000000000000e+05,9.333310000000000000e+05,1.178464000000000000e+06,9.900315000000000000e+05,9.482720000000000000e+05,1.001356500000000000e+06,7.859550000000000000e+05,1.203936000000000000e+06,1.013632000000000000e+06,1.039008000000000000e+06,9.622400000000000000e+05,8.600320000000000000e+05,1.376096000000000000e+06,1.002368000000000000e+06,7.639520000000000000e+05,7.053120000000000000e+05,1.025952000000000000e+06,9.120160000000000000e+05,7.894400000000000000e+05,8.186080000000000000e+05,1.552800000000000000e+06,9.750400000000000000e+05,1.035369300000000047e+06,6.423918000000000466e+05,9.880800000000000000e+05,9.827200000000000000e+05,1.004064000000000000e+06,8.029760000000000000e+05,9.404160000000000000e+05,8.210080000000000000e+05,7.885120000000000000e+05,6.998080000000000000e+05,8.010928000000000466e+05,6.688168000000000466e+05,1.186848000000000000e+06,8.538720000000000000e+05,7.063360000000000000e+05,1.021520000000000000e+06,1.018048000000000000e+06,1.168288000000000000e+06,1.141182500000000000e+06,7.917280000000000000e+05,8.341440000000000000e+05,9.566720000000000000e+05,9.479680000000000000e+05,7.590720000000000000e+05,8.048640000000000000e+05,9.320320000000000000e+05,8.729920000000000000e+05,9.900315000000000000e+05,1.057024000000000000e+06,8.173600000000000000e+05,9.605600000000000000e+05,7.208460999999999767e+05,8.331040000000000000e+05,6.234790000000000000e+05,8.964160000000000000e+05,7.154720000000000000e+05,7.255173000000000466e+05,1.246048000000000000e+06,9.541600000000000000e+05,9.082400000000000000e+05,9.537280000000000000e+05,9.000800000000000000e+05,1.192448000000000000e+06,1.212640000000000000e+06,8.883680000000000000e+05,1.088160000000000000e+06,1.106976000000000000e+06,8.262240000000000000e+05,8.160000000000000000e+05,1.018368000000000000e+06,1.008048000000000000e+06,9.469120000000000000e+05,8.312666999999999534e+05,7.454560000000000000e+05,7.237600000000000000e+05,7.428640000000000000e+05,6.763668000000000466e+05,7.459995999999999767e+05,8.817085000000000000e+05,1.229344000000000000e+06,8.745600000000000000e+05,8.059040000000000000e+05,9.453440000000000000e+05,6.783680000000000000e+05,6.537168000000000466e+05,1.250770800000000047e+06,1.071808000000000000e+06,7.055200000000000000e+05,7.860160000000000000e+05,8.601440000000000000e+05,6.432000000000000000e+05,6.639840000000000000e+05,9.103360000000000000e+05,9.420960000000000000e+05,6.883200000000000000e+05,9.360160000000000000e+05,8.129760000000000000e+05,7.427680000000000000e+05,9.030933000000000466e+05,5.983040000000000000e+05,6.577760000000000000e+05,9.044800000000000000e+05,7.109120000000000000e+05,8.020480000000000000e+05,6.869020999999999767e+05,1.002563099999999977e+06,5.856913000000000466e+05,6.087908000000000466e+05,9.938065000000000000e+05,5.673920000000000000e+05,5.101157999999999884e+05,7.591840000000000000e+05,8.493920000000000000e+05,1.009312000000000000e+06,8.604480000000000000e+05,5.176657999999999884e+05,4.610030000000000000e+05,8.191360000000000000e+05,8.220480000000000000e+05,6.839545000000000000e+05,7.098720000000000000e+05,7.449440000000000000e+05,1.024044300000000047e+06,1.394304000000000000e+06,8.008960000000000000e+05,8.766683000000000466e+05,1.310752000000000000e+06,9.530080000000000000e+05,1.020576000000000000e+06,6.978400000000000000e+05,6.184215000000000000e+05,1.204032000000000000e+06,7.397440000000000000e+05,9.069060000000000000e+05,7.709280000000000000e+05,1.137440000000000000e+06,1.073920000000000000e+06,8.238240000000000000e+05,1.983838000000000000e+06,7.419360000000000000e+05,8.784320000000000000e+05,8.136160000000000000e+05,5.365785000000000000e+05,8.668320000000000000e+05,8.993440000000000000e+05,8.355040000000000000e+05,8.082880000000000000e+05,9.533120000000000000e+05,7.586560000000000000e+05,9.938065000000000000e+05,1.014368000000000000e+06,8.529280000000000000e+05,9.853440000000000000e+05,7.107040000000000000e+05,6.824160000000000000e+05,5.743663000000000466e+05,8.285120000000000000e+05,5.743663000000000466e+05,9.852320000000000000e+05,9.310880000000000000e+05,7.841440000000000000e+05,7.495200000000000000e+05,8.450080000000000000e+05,7.037440000000000000e+05,7.840320000000000000e+05,6.263680000000000000e+05,7.317600000000000000e+05,8.639040000000000000e+05,8.082880000000000000e+05,8.302880000000000000e+05,6.121049000000000233e+05,8.533600000000000000e+05,7.217423000000000466e+05,9.965920000000000000e+05,9.975360000000000000e+05,9.853440000000000000e+05,1.027952000000000000e+06,9.420960000000000000e+05,1.016048000000000000e+06,9.635688000000000466e+05,1.011952000000000000e+06,7.913120000000000000e+05,8.409280000000000000e+05,8.201760000000000000e+05,8.335200000000000000e+05,7.346560000000000000e+05,1.034480000000000000e+06,8.379040000000000000e+05,8.097600000000000000e+05,1.042919300000000047e+06,8.086428000000000466e+05,7.666560000000000000e+05,1.011520000000000000e+06,7.647840000000000000e+05,7.715520000000000000e+05,1.197984000000000000e+06,1.058057000000000000e+06,7.303040000000000000e+05,8.813600000000000000e+05,7.023040000000000000e+05,8.451040000000000000e+05,7.952800000000000000e+05,8.827200000000000000e+05,7.585600000000000000e+05,8.566536999999999534e+05,8.404160000000000000e+05,9.359040000000000000e+05,9.816640000000000000e+05,1.082144000000000000e+06,1.136288000000000000e+06,1.207232000000000000e+06,1.243183000000000000e+06,7.141545000000000000e+05,8.933760000000000000e+05,7.283360000000000000e+05,7.784050000000000000e+05,9.074080000000000000e+05,9.277280000000000000e+05,7.975680000000000000e+05,6.720640000000000000e+05,1.084672000000000000e+06,1.045648000000000000e+06,9.288800000000000000e+05,9.907040000000000000e+05,8.858560000000000000e+05,9.252160000000000000e+05,6.348040000000000000e+05,6.809600000000000000e+05,7.935810999999999767e+05,7.417280000000000000e+05,8.123520000000000000e+05,6.989760000000000000e+05,8.895200000000000000e+05,9.797760000000000000e+05,8.289280000000000000e+05,8.792640000000000000e+05,8.412480000000000000e+05,7.774720000000000000e+05,9.148480000000000000e+05,1.024576000000000000e+06,6.581920000000000000e+05,9.975815000000000000e+05,8.464305000000000000e+05,1.100512000000000000e+06,7.915200000000000000e+05,6.668800000000000000e+05,7.836160000000000000e+05,6.775520000000000000e+05,6.106338000000000466e+05,1.318758500000000000e+06,8.395680000000000000e+05,6.944320000000000000e+05,8.161928000000000466e+05,7.494080000000000000e+05,8.136160000000000000e+05,8.017280000000000000e+05,1.013104000000000000e+06,8.221600000000000000e+05,9.339200000000000000e+05,8.608800000000000000e+05,9.803040000000000000e+05,7.969440000000000000e+05,1.016368000000000000e+06,7.083200000000000000e+05,6.197040000000000000e+05,9.028000000000000000e+05,7.746720000000000000e+05,8.561760000000000000e+05,9.179840000000000000e+05,1.019008000000000000e+06,9.091840000000000000e+05,9.398880000000000000e+05,9.072000000000000000e+05,9.011200000000000000e+05,7.315520000000000000e+05,5.622676999999999534e+05,1.594635500000000000e+06,7.818560000000000000e+05,5.516785000000000000e+05,8.289280000000000000e+05,1.227008000000000000e+06,1.006688000000000000e+06,6.589495000000000000e+05,7.439040000000000000e+05,8.762400000000000000e+05,7.956960000000000000e+05,1.018368000000000000e+06,9.023840000000000000e+05,1.010272000000000000e+06,1.070432000000000000e+06,1.110944800000000047e+06,9.951200000000000000e+05,7.189920000000000000e+05,8.918080000000000000e+05,9.442880000000000000e+05,9.652800000000000000e+05,6.915045000000000000e+05,8.955433000000000466e+05,9.066720000000000000e+05,9.635688000000000466e+05,8.395680000000000000e+05,5.756320000000000000e+05,7.838240000000000000e+05,6.678080000000000000e+05,8.554400000000000000e+05,9.041600000000000000e+05,8.431200000000000000e+05,6.533280000000000000e+05,7.485760000000000000e+05,7.364320000000000000e+05,9.182310000000000000e+05,1.125376000000000000e+06,9.997440000000000000e+05,9.272000000000000000e+05,7.331040000000000000e+05,9.004960000000000000e+05,6.688168000000000466e+05,6.746400000000000000e+05,6.691680000000000000e+05,6.992960000000000000e+05,7.765440000000000000e+05,8.965280000000000000e+05,1.021840000000000000e+06,1.092288000000000000e+06,7.525280000000000000e+05,6.537168000000000466e+05,6.632640000000000000e+05,9.295040000000000000e+05,8.577555000000000000e+05,6.500320000000000000e+05,6.504320000000000000e+05,7.407840000000000000e+05,8.239360000000000000e+05,7.158880000000000000e+05,8.868000000000000000e+05,1.102481399999999907e+06,7.969440000000000000e+05,8.850080000000000000e+05,9.875520000000000000e+05,1.111200000000000000e+06,6.720150999999999767e+05,1.473722300000000047e+06,8.762400000000000000e+05,5.218724000000000233e+05,1.305977600000000093e+06,7.926720000000000000e+05,1.239408000000000000e+06,6.901760000000000000e+05,1.122269800000000047e+06,8.623360000000000000e+05,9.844960000000000000e+05,1.244000000000000000e+06,1.137407500000000000e+06,1.114719800000000047e+06,1.124544000000000000e+06,1.624873300000000047e+06,1.000896000000000000e+06,1.065792000000000000e+06,7.935428000000000466e+05,1.221344000000000000e+06,1.460768000000000000e+06,1.245824000000000000e+06,2.267265000000000000e+06,1.331040000000000000e+06,1.274048000000000000e+06,1.621060500000000000e+06,1.577440000000000000e+06,1.367840000000000000e+06,1.279584000000000000e+06,1.386784000000000000e+06,1.517504000000000000e+06,2.656467500000000000e+06,1.670211000000000000e+06,1.917984000000000000e+06,2.872441500000000000e+06,1.515285000000000000e+06,1.545888000000000000e+06,1.785824000000000000e+06,2.166080000000000000e+06,1.965312000000000000e+06,2.286592000000000000e+06,2.389632000000000000e+06,2.278590000000000000e+06,2.502464000000000000e+06,2.606784000000000000e+06,2.354165500000000000e+06,2.633984000000000000e+06,2.679168000000000000e+06,2.715328000000000000e+06,2.723328000000000000e+06,2.544768000000000000e+06,2.475136000000000000e+06,2.511936000000000000e+06,2.315259299999999814e+06,2.728924799999999814e+06,2.131392000000000000e+06,2.090176000000000000e+06,2.049536000000000000e+06,1.819488000000000000e+06,1.664032000000000000e+06,1.500576000000000000e+06,1.296960000000000000e+06,1.143168000000000000e+06,1.099264000000000000e+06,9.118080000000000000e+05,8.731040000000000000e+05,6.092320000000000000e+05,5.238880000000000000e+05,4.099600000000000000e+05,3.293120000000000000e+05,2.557760000000000000e+05,3.153760000000000000e+05,1.405320000000000000e+05,1.095080000000000000e+05,1.017580000000000000e+05,8.466200000000000000e+04,4.640000000000000000e+04,4.650000000000000000e+04,3.997900000000000000e+04,2.985200000000000000e+04,2.263500000000000000e+04,2.123200000000000000e+04,1.652300000000000000e+04,1.502000000000000000e+04,9.812000000000000000e+03,9.812000000000000000e+03,1.111400000000000000e+04,7.909000000000000000e+03,7.108000000000000000e+03,5.706000000000000000e+03,6.107000000000000000e+03,5.706000000000000000e+03,5.506000000000000000e+03,4.805000000000000000e+03,1.664520000000000000e+05,6.507000000000000000e+03,4.304000000000000000e+03,6.207000000000000000e+03,4.605000000000000000e+03,5.205000000000000000e+03,5.051400000000000000e+04,8.209000000000000000e+03,2.469600000000000000e+05,3.503000000000000000e+03,5.105000000000000000e+03,1.221500000000000000e+04,3.904000000000000000e+03,1.232000000000000000e+05,4.404000000000000000e+03,6.207000000000000000e+03,5.005000000000000000e+03,3.603000000000000000e+03,7.308000000000000000e+03,7.709000000000000000e+03,6.407000000000000000e+03,6.207000000000000000e+03,5.101157999999999884e+05,1.131400000000000000e+04,1.542100000000000000e+04,2.293600000000000000e+04,2.273500000000000000e+04,1.286400000000000000e+05,2.584200000000000000e+04,2.694500000000000000e+04,1.889387999999999884e+05,6.657600000000000000e+04,2.484000000000000000e+04,1.057755000000000000e+05,3.725849500000000000e+06,1.632200000000000000e+04,2.614300000000000000e+04,1.391800000000000000e+04,9.712000000000000000e+03,8.209000000000000000e+03,2.422960000000000000e+05,7.408000000000000000e+03,9.812000000000000000e+03,8.109000000000000000e+03,5.906000000000000000e+03,3.165600000000000000e+04,8.653055000000000000e+05,6.707000000000000000e+03,1.284633000000000029e+05,5.352400000000000000e+04,7.508000000000000000e+03,1.516200000000000000e+05,8.109000000000000000e+03,1.245100000000000000e+05,9.975815000000000000e+05,2.909392999999999884e+05,0.000000000000000000e+00,1.205820000000000000e+05,2.758392999999999884e+05,2.824800000000000000e+04,5.554535000000000000e+05,1.672300000000000000e+04,8.209000000000000000e+03,1.643360000000000000e+05,6.407000000000000000e+03,1.832600000000000000e+04,5.653600000000000000e+04,1.048780000000000000e+05,3.476397999999999884e+05,1.768520000000000000e+05,8.109000000000000000e+03,3.503000000000000000e+03,6.407000000000000000e+03,3.203000000000000000e+03,7.292923000000000466e+05,4.805000000000000000e+03,5.105000000000000000e+03,3.203000000000000000e+03,4.304000000000000000e+03,4.705000000000000000e+03,5.706000000000000000e+03,3.804000000000000000e+03,5.506000000000000000e+03,3.303000000000000000e+03,6.307000000000000000e+03,3.303000000000000000e+03,3.603000000000000000e+03,4.304000000000000000e+03,3.303000000000000000e+03,4.304000000000000000e+03,3.203000000000000000e+03,6.006000000000000000e+03,3.904000000000000000e+03,2.602000000000000000e+03,2.903000000000000000e+03,4.204000000000000000e+03,2.502000000000000000e+03,5.306000000000000000e+03,3.503000000000000000e+03,4.004000000000000000e+03,4.004000000000000000e+03,4.605000000000000000e+03,2.302000000000000000e+03,3.904000000000000000e+03,4.304000000000000000e+03,5.005000000000000000e+03,3.103000000000000000e+03,4.004000000000000000e+03,4.104000000000000000e+03,3.904000000000000000e+03,3.804000000000000000e+03,4.004000000000000000e+03,1.251600000000000000e+04,4.108300000000000000e+04,7.230200000000000000e+04,4.404000000000000000e+03,4.605000000000000000e+03,5.205000000000000000e+03,6.507000000000000000e+03,4.805000000000000000e+03,2.824800000000000000e+04,1.204800000000000000e+05,4.905000000000000000e+03,7.508000000000000000e+03,2.193300000000000000e+04,4.905000000000000000e+03,7.909000000000000000e+03,9.039400000000000000e+04,5.806000000000000000e+03,8.109000000000000000e+03,1.421900000000000000e+04,7.008000000000000000e+03,9.712000000000000000e+03,4.138400000000000000e+04,9.411000000000000000e+03,7.008000000000000000e+03,6.908000000000000000e+03,0.000000000000000000e+00,4.349000000000000000e+04,6.798780000000000291e+04,1.341800000000000000e+05,4.680100000000000000e+04,0.000000000000000000e+00,5.332400000000000000e+04,4.232152999999999884e+05,5.292200000000000000e+04,1.672300000000000000e+04,4.912407999999999884e+05,1.354920000000000000e+05,1.351800000000000000e+04,9.560188000000000466e+05,1.447640000000000000e+05,3.757200000000000000e+04,1.199780000000000000e+05,6.245900000000000000e+04,7.391000000000000000e+04,1.564397800000000047e+06,6.798780000000000291e+04,6.356400000000000000e+04,1.351800000000000000e+04,1.081300000000000000e+04,5.984900000000000000e+04,3.827400000000000000e+04,1.431900000000000000e+04,7.609000000000000000e+03,6.807000000000000000e+03,6.807000000000000000e+03,1.141400000000000000e+04,5.906000000000000000e+03,6.006000000000000000e+03,5.506000000000000000e+03,5.406000000000000000e+03,6.507000000000000000e+03,7.609000000000000000e+03,4.905000000000000000e+03,3.205700000000000000e+04,6.006000000000000000e+03,5.706000000000000000e+03,1.522100000000000000e+04,4.805000000000000000e+03,4.404000000000000000e+03,4.104000000000000000e+03,6.307000000000000000e+03,4.204000000000000000e+03,4.505000000000000000e+03,3.804000000000000000e+03,4.204000000000000000e+03,1.532100000000000000e+04,6.006000000000000000e+03,4.805000000000000000e+03,2.802000000000000000e+03,1.401800000000000000e+04,1.209133000000000029e+05,3.904000000000000000e+03,3.203000000000000000e+03,5.306000000000000000e+03,3.303000000000000000e+03,5.205000000000000000e+03,4.004000000000000000e+03,3.603000000000000000e+03,4.204000000000000000e+03,8.526600000000000000e+04,5.205000000000000000e+03,3.603000000000000000e+03,4.404000000000000000e+03,3.103000000000000000e+03,4.805000000000000000e+03,1.211500000000000000e+04,8.109000000000000000e+03,2.363700000000000000e+04,3.603000000000000000e+03,3.704000000000000000e+03,3.203000000000000000e+03,4.505000000000000000e+03,4.805000000000000000e+03,4.805000000000000000e+03,6.908000000000000000e+03,3.804000000000000000e+03,1.161400000000000000e+04,1.221500000000000000e+04,2.302000000000000000e+03,2.502000000000000000e+03,4.805000000000000000e+03,3.003000000000000000e+03,2.903000000000000000e+03,5.005000000000000000e+03,1.461900000000000000e+04,3.704000000000000000e+03,2.802000000000000000e+03,2.602000000000000000e+03,4.705000000000000000e+03,6.407000000000000000e+03,2.903000000000000000e+03,nan
4.794930000000000092e+01,5.898400000000000000e+05,1.049760000000000000e+06,1.056832000000000000e+06,1.331136000000000000e+06,1.223808000000000000e+06,1.301440000000000000e+06,1.353376000000000000e+06,1.747520000000000000e+06,1.791124300000000047e+06,2.089651300000000047e+06,1.742011500000000000e+06,2.107776000000000000e+06,2.595992000000000000e+06,2.364672000000000000e+06,2.161451799999999814e+06,2.512320000000000000e+06,2.596480000000000000e+06,2.531741500000000000e+06,2.818943500000000000e+06,3.196821000000000000e+06,3.117470500000000000e+06,2.161451799999999814e+06,3.166545500000000000e+06,3.434872500000000000e+06,2.686667500000000000e+06,2.822528000000000000e+06,2.429741000000000000e+06,2.459978799999999814e+06,3.034345000000000000e+06,2.992744500000000000e+06,2.939819000000000000e+06,3.068320000000000000e+06,2.547392000000000000e+06,2.686667500000000000e+06,2.316377799999999814e+06,2.615104000000000000e+06,2.505316500000000000e+06,3.015394500000000000e+06,2.631040000000000000e+06,3.053220000000000000e+06,2.505316500000000000e+06,2.546841500000000000e+06,2.652692500000000000e+06,2.988969500000000000e+06,2.509504000000000000e+06,3.926151000000000000e+06,3.028672000000000000e+06,2.845368500000000000e+06,2.429741000000000000e+06,2.278590000000000000e+06,2.668480000000000000e+06,3.053220000000000000e+06,2.539291500000000000e+06,2.369280000000000000e+06,2.890744000000000000e+06,2.516641500000000000e+06,2.335252799999999814e+06,2.603542000000000000e+06,2.369265500000000000e+06,2.509091500000000000e+06,2.429741000000000000e+06,2.370880000000000000e+06,2.546841500000000000e+06,2.222016000000000000e+06,3.245896000000000000e+06,2.516641500000000000e+06,2.116114000000000000e+06,2.441066000000000000e+06,2.985194500000000000e+06,3.238346000000000000e+06,2.682892500000000000e+06,3.019169500000000000e+06,3.344197000000000000e+06,2.099008000000000000e+06,2.671567500000000000e+06,2.109440000000000000e+06,2.055638500000000000e+06,2.645142500000000000e+06,2.370880000000000000e+06,2.055638500000000000e+06,2.153901799999999814e+06,2.331477799999999814e+06,2.274815000000000000e+06,2.505316500000000000e+06,2.618642000000000000e+06,2.039360000000000000e+06,2.021625800000000047e+06,2.391953299999999814e+06,2.577117000000000000e+06,1.938500300000000047e+06,1.832687000000000000e+06,1.859149800000000047e+06,2.354165500000000000e+06,1.831104000000000000e+06,1.863616000000000000e+06,2.141184000000000000e+06,2.134208000000000000e+06,1.974560000000000000e+06,2.146880000000000000e+06,1.885574800000000047e+06,2.450304000000000000e+06,2.006208000000000000e+06,2.303360000000000000e+06,1.915812500000000000e+06,2.437291000000000000e+06,1.926432000000000000e+06,2.410828299999999814e+06,1.997152000000000000e+06,1.825137000000000000e+06,2.452391000000000000e+06,2.558166500000000000e+06,1.757111500000000000e+06,2.063188500000000000e+06,2.701767500000000000e+06,2.054176000000000000e+06,2.007424000000000000e+06,2.278590000000000000e+06,2.422191000000000000e+06,2.554391500000000000e+06,1.806224300000000047e+06,2.118464000000000000e+06,1.882944000000000000e+06,2.240802299999999814e+06,1.742011500000000000e+06,2.108526299999999814e+06,1.908864000000000000e+06,2.214339500000000000e+06,1.914784000000000000e+06,1.957375300000000047e+06,2.108526299999999814e+06,2.055638500000000000e+06,1.541710000000000000e+06,2.028736000000000000e+06,1.990976000000000000e+06,1.635488000000000000e+06,1.715548800000000047e+06,1.662661000000000000e+06,1.742011500000000000e+06,2.122560000000000000e+06,2.150089000000000000e+06,2.233252299999999814e+06,1.825137000000000000e+06,2.118336000000000000e+06,2.021625800000000047e+06,2.380628299999999814e+06,2.301240000000000000e+06,2.172776799999999814e+06,2.048088500000000000e+06,1.855374800000000047e+06,2.433516000000000000e+06,1.870474800000000047e+06,2.289915000000000000e+06,1.373408000000000000e+06,1.828912000000000000e+06,1.681856000000000000e+06,1.699488000000000000e+06,2.104751299999999814e+06,1.945696000000000000e+06,1.542976000000000000e+06,1.946050300000000047e+06,2.524191500000000000e+06,1.540160000000000000e+06,1.904032000000000000e+06,2.410828299999999814e+06,3.517998000000000000e+06,2.184101799999999814e+06,3.060770000000000000e+06,1.780896000000000000e+06,1.639973300000000047e+06,2.165226799999999814e+06,1.957248000000000000e+06,1.560622800000000047e+06,1.774336000000000000e+06,1.618688000000000000e+06,1.965088000000000000e+06,1.669248000000000000e+06,1.369536000000000000e+06,1.413246800000000047e+06,1.998938000000000000e+06,1.824640000000000000e+06,1.662304000000000000e+06,1.881799800000000047e+06,1.684896000000000000e+06,1.756352000000000000e+06,1.605960500000000000e+06,1.716224000000000000e+06,1.810528000000000000e+06,2.380628299999999814e+06,1.765952000000000000e+06,2.059413500000000000e+06,1.816640000000000000e+06,1.567168000000000000e+06,1.813812000000000000e+06,1.560622800000000047e+06,1.758976000000000000e+06,1.565568000000000000e+06,1.587085500000000000e+06,1.571072000000000000e+06,1.825952000000000000e+06,1.529920000000000000e+06,2.153901799999999814e+06,1.439709500000000000e+06,1.650048000000000000e+06,1.768032000000000000e+06,1.521824000000000000e+06,1.571072000000000000e+06,1.503922300000000047e+06,1.602185500000000000e+06,1.575840000000000000e+06,1.804736000000000000e+06,1.632423300000000047e+06,1.681632000000000000e+06,2.134989000000000000e+06,1.613510500000000000e+06,1.428346800000000047e+06,1.568384000000000000e+06,1.751328000000000000e+06,2.025400800000000047e+06,1.872416000000000000e+06,2.169001799999999814e+06,1.431424000000000000e+06,1.650368000000000000e+06,1.523456000000000000e+06,1.496372300000000047e+06,1.662624000000000000e+06,2.123664000000000000e+06,2.210564500000000000e+06,1.565888000000000000e+06,1.740192000000000000e+06,1.587840000000000000e+06,2.097201299999999814e+06,2.214339500000000000e+06,1.787552000000000000e+06,1.799904000000000000e+06,1.431200000000000000e+06,1.511360000000000000e+06,1.398146800000000047e+06,2.142539000000000000e+06,1.190295300000000047e+06,1.269645800000000047e+06,1.473722300000000047e+06,1.470432000000000000e+06,1.704160000000000000e+06,1.630080000000000000e+06,1.546880000000000000e+06,1.696864000000000000e+06,1.597376000000000000e+06,1.734423800000000047e+06,2.637517000000000000e+06,1.858816000000000000e+06,1.614784000000000000e+06,1.414368000000000000e+06,1.498880000000000000e+06,2.040538500000000000e+06,1.885574800000000047e+06,1.528288000000000000e+06,1.527008000000000000e+06,1.779799300000000047e+06,1.479360000000000000e+06,1.896937500000000000e+06,1.677761000000000000e+06,1.695904000000000000e+06,1.459136000000000000e+06,1.455712000000000000e+06,1.220533000000000000e+06,1.649504000000000000e+06,1.991388000000000000e+06,1.657312000000000000e+06,1.473664000000000000e+06,1.491968000000000000e+06,1.632800000000000000e+06,1.468512000000000000e+06,1.254545800000000047e+06,1.538432000000000000e+06,1.380896000000000000e+06,1.836462000000000000e+06,1.938500300000000047e+06,1.423488000000000000e+06,1.995163000000000000e+06,1.522835000000000000e+06,1.568172800000000047e+06,1.656448000000000000e+06,1.568256000000000000e+06,2.063188500000000000e+06,1.866699800000000047e+06,1.453760000000000000e+06,1.555936000000000000e+06,1.409216000000000000e+06,1.383009000000000000e+06,1.280032000000000000e+06,1.809999300000000047e+06,1.548800000000000000e+06,1.383040000000000000e+06,1.243183000000000000e+06,1.212983000000000000e+06,1.485047300000000047e+06,1.915812500000000000e+06,1.896937500000000000e+06,1.418208000000000000e+06,1.370304000000000000e+06,1.345221300000000047e+06,1.726873800000000047e+06,1.806368000000000000e+06,1.644512000000000000e+06,1.832687000000000000e+06,1.904487500000000000e+06,1.436256000000000000e+06,2.104751299999999814e+06,1.555072000000000000e+06,1.509856000000000000e+06,1.525600000000000000e+06,1.462912000000000000e+06,1.631712000000000000e+06,1.571947800000000047e+06,1.878024800000000047e+06,1.323776000000000000e+06,1.308064000000000000e+06,1.896937500000000000e+06,1.704160000000000000e+06,1.691104000000000000e+06,1.757111500000000000e+06,1.707998800000000047e+06,1.683488000000000000e+06,1.662661000000000000e+06,1.284783500000000000e+06,1.716128000000000000e+06,2.418416000000000000e+06,2.214339500000000000e+06,2.032950800000000047e+06,1.484096000000000000e+06,1.682080000000000000e+06,1.460448000000000000e+06,1.434336000000000000e+06,1.663072000000000000e+06,1.436576000000000000e+06,1.708288000000000000e+06,1.613504000000000000e+06,1.748384000000000000e+06,1.556928000000000000e+06,1.544608000000000000e+06,1.447259500000000000e+06,2.021625800000000047e+06,1.885574800000000047e+06,1.516864000000000000e+06,1.584064000000000000e+06,1.715360000000000000e+06,1.547392000000000000e+06,1.357024000000000000e+06,1.991388000000000000e+06,2.157676799999999814e+06,1.694048000000000000e+06,1.580928000000000000e+06,1.292333500000000000e+06,1.930950300000000047e+06,1.881799800000000047e+06,1.481312000000000000e+06,2.032950800000000047e+06,1.407264000000000000e+06,1.466784000000000000e+06,1.512864000000000000e+06,1.560622800000000047e+06,1.503936000000000000e+06,1.424320000000000000e+06,1.341088000000000000e+06,1.366880000000000000e+06,1.280970800000000047e+06,1.562208000000000000e+06,1.476256000000000000e+06,1.620096000000000000e+06,1.351136000000000000e+06,1.912037500000000000e+06,1.942275300000000047e+06,1.584384000000000000e+06,2.138764000000000000e+06,2.142539000000000000e+06,1.494560000000000000e+06,1.983838000000000000e+06,1.483360000000000000e+06,8.725082000000000000e+06,1.976288000000000000e+06,1.836462000000000000e+06,2.040538500000000000e+06,1.847787000000000000e+06,1.416064000000000000e+06,1.581248000000000000e+06,1.383360000000000000e+06,1.274368000000000000e+06,1.828912000000000000e+06,1.579497800000000047e+06,1.590112000000000000e+06,1.626944000000000000e+06,1.672288000000000000e+06,1.481632000000000000e+06,1.683392000000000000e+06,2.017850800000000047e+06,2.010300800000000047e+06,1.364134000000000000e+06,1.659040000000000000e+06,1.590976000000000000e+06,1.231858000000000000e+06,1.768992000000000000e+06,1.648512000000000000e+06,1.465504000000000000e+06,1.673696000000000000e+06,1.455936000000000000e+06,1.362272000000000000e+06,1.533696000000000000e+06,1.706432000000000000e+06,1.498880000000000000e+06,1.832687000000000000e+06,1.893162500000000000e+06,1.839217000000000000e+06,1.533280000000000000e+06,1.690560000000000000e+06,1.859149800000000047e+06,1.388192000000000000e+06,1.779799300000000047e+06,1.537935000000000000e+06,1.467968000000000000e+06,1.318976000000000000e+06,1.995163000000000000e+06,1.402336000000000000e+06,1.533472000000000000e+06,1.372224000000000000e+06,1.604384000000000000e+06,1.353824000000000000e+06,1.466016000000000000e+06,1.352640000000000000e+06,1.148732500000000000e+06,1.360448000000000000e+06,1.255392000000000000e+06,1.451296000000000000e+06,1.298560000000000000e+06,1.228083000000000000e+06,1.325792000000000000e+06,1.268832000000000000e+06,1.333920000000000000e+06,1.214464000000000000e+06,1.410592000000000000e+06,1.122269800000000047e+06,1.500147300000000047e+06,1.503922300000000047e+06,1.617088000000000000e+06,1.349312000000000000e+06,1.492597300000000047e+06,1.341446300000000047e+06,1.222304000000000000e+06,1.390336000000000000e+06,1.264448000000000000e+06,1.719323800000000047e+06,2.161451799999999814e+06,2.032950800000000047e+06,1.878024800000000047e+06,1.392160000000000000e+06,1.291200000000000000e+06,1.224308000000000000e+06,2.036725800000000047e+06,1.247520000000000000e+06,1.896937500000000000e+06,1.353920000000000000e+06,1.225280000000000000e+06,1.273420800000000047e+06,9.371060000000000000e+05,1.428346800000000047e+06,9.975815000000000000e+05,1.613510500000000000e+06,1.258320800000000047e+06,1.477497300000000047e+06,1.745786500000000000e+06,1.333376000000000000e+06,1.182745300000000047e+06,1.292333500000000000e+06,1.321216000000000000e+06,1.306144000000000000e+06,1.434848000000000000e+06,1.484768000000000000e+06,1.919587500000000000e+06,1.670211000000000000e+06,1.368256000000000000e+06,1.432121800000000047e+06,1.238592000000000000e+06,1.397952000000000000e+06,1.295168000000000000e+06,1.290048000000000000e+06,1.229664000000000000e+06,1.636198300000000047e+06,1.341446300000000047e+06,1.515904000000000000e+06,1.290464000000000000e+06,1.556384000000000000e+06,1.142720000000000000e+06,1.384448000000000000e+06,1.233920000000000000e+06,1.160736000000000000e+06,1.141792000000000000e+06,1.060288000000000000e+06,1.231456000000000000e+06,8.010928000000000466e+05,1.152507500000000000e+06,1.261792000000000000e+06,1.097024000000000000e+06,1.408448000000000000e+06,1.394334000000000000e+06,2.134989000000000000e+06,1.343968000000000000e+06,2.203014500000000000e+06,1.222208000000000000e+06,1.224768000000000000e+06,1.308512000000000000e+06,1.329760000000000000e+06,1.309344000000000000e+06,1.373632000000000000e+06,1.866699800000000047e+06,1.238176000000000000e+06,1.870474800000000047e+06,1.192896000000000000e+06,1.347072000000000000e+06,1.419840000000000000e+06,1.607328000000000000e+06,1.392480000000000000e+06,1.142624000000000000e+06,1.285024000000000000e+06,1.734423800000000047e+06,1.231858000000000000e+06,1.110784000000000000e+06,1.172608000000000000e+06,1.454809500000000000e+06,1.290880000000000000e+06,1.172288000000000000e+06,1.507697300000000047e+06,1.124096000000000000e+06,8.766683000000000466e+05,1.485047300000000047e+06,9.824815000000000000e+05,1.128224000000000000e+06,1.374784000000000000e+06,1.639973300000000047e+06,1.236672000000000000e+06,1.312032000000000000e+06,1.261568000000000000e+06,1.166784000000000000e+06,1.042480000000000000e+06,1.026160000000000000e+06,1.602185500000000000e+06,1.194272000000000000e+06,1.590860500000000000e+06,1.692861000000000000e+06,1.681536000000000000e+06,1.135840000000000000e+06,1.100096000000000000e+06,1.360544000000000000e+06,9.580320000000000000e+05,9.880800000000000000e+05,1.061664000000000000e+06,1.193312000000000000e+06,1.132480000000000000e+06,9.257810000000000000e+05,1.466134500000000000e+06,1.325472000000000000e+06,1.107616000000000000e+06,1.211488000000000000e+06,1.522835000000000000e+06,1.152800000000000000e+06,1.237216000000000000e+06,1.194496000000000000e+06,1.587085500000000000e+06,1.677761000000000000e+06,1.439264000000000000e+06,9.862565000000000000e+05,1.337888000000000000e+06,1.209208000000000000e+06,1.068416000000000000e+06,1.039144300000000047e+06,1.428346800000000047e+06,1.575722800000000047e+06,1.067584000000000000e+06,1.342688000000000000e+06,1.160416000000000000e+06,9.140000000000000000e+05,1.039536000000000000e+06,8.464305000000000000e+05,1.390559000000000000e+06,8.993183000000000466e+05,1.465056000000000000e+06,1.008906500000000000e+06,1.304032000000000000e+06,1.469909500000000000e+06,1.862924800000000047e+06,1.348996300000000047e+06,9.230080000000000000e+05,1.229664000000000000e+06,1.007008000000000000e+06,1.244960000000000000e+06,1.168160000000000000e+06,1.071904000000000000e+06,1.537935000000000000e+06,1.178880000000000000e+06,1.397088000000000000e+06,1.092608000000000000e+06,1.210400000000000000e+06,1.386784000000000000e+06,1.012681500000000000e+06,1.466134500000000000e+06,1.613510500000000000e+06,9.591840000000000000e+05,1.039144300000000047e+06,1.391936000000000000e+06,1.099776000000000000e+06,1.101056000000000000e+06,8.886720000000000000e+05,1.153536000000000000e+06,8.396800000000000000e+05,9.667520000000000000e+05,1.288558500000000000e+06,1.085632000000000000e+06,1.409471800000000047e+06,9.889120000000000000e+05,1.371684000000000000e+06,1.378432000000000000e+06,1.133856000000000000e+06,1.537935000000000000e+06,1.673986000000000000e+06,1.001008000000000000e+06,1.511680000000000000e+06,1.095360000000000000e+06,1.275744000000000000e+06,1.399776000000000000e+06,9.993280000000000000e+05,8.290400000000000000e+05,1.279168000000000000e+06,1.274368000000000000e+06,1.481272300000000047e+06,1.556847800000000047e+06,1.184704000000000000e+06,9.886080000000000000e+05,1.043328000000000000e+06,9.647520000000000000e+05,9.624480000000000000e+05,9.938560000000000000e+05,8.932800000000000000e+05,9.194560000000000000e+05,1.544262500000000000e+06,1.250816000000000000e+06,9.485920000000000000e+05,1.080544000000000000e+06,1.522784000000000000e+06,2.165226799999999814e+06,9.992160000000000000e+05,1.107168000000000000e+06,1.149632000000000000e+06,1.074752000000000000e+06,9.679030999999999767e+05,1.369570800000000047e+06,1.822115300000000047e+06,1.287808000000000000e+06,1.407488000000000000e+06,1.187360000000000000e+06,1.247840000000000000e+06,1.920793899999999907e+06,1.236576000000000000e+06,1.356928000000000000e+06,1.098720000000000000e+06,1.156928000000000000e+06,1.195872000000000000e+06,1.232832000000000000e+06,1.291520000000000000e+06,1.566092000000000000e+06,1.242624000000000000e+06,1.458176000000000000e+06,1.203392000000000000e+06,1.088800000000000000e+06,1.507904000000000000e+06,1.265088000000000000e+06,1.419168000000000000e+06,1.412096899999999907e+06,1.376288000000000000e+06,1.235936000000000000e+06,1.270848000000000000e+06,1.212983000000000000e+06,1.513386899999999907e+06,1.182745300000000047e+06,1.701152600000000093e+06,1.298784000000000000e+06,1.322503399999999907e+06,1.372768000000000000e+06,1.368384000000000000e+06,1.170816000000000000e+06,1.194272000000000000e+06,1.302112000000000000e+06,1.377056000000000000e+06,1.116800000000000000e+06,1.155776000000000000e+06,1.215247100000000093e+06,1.289087399999999907e+06,1.213600000000000000e+06,1.280864000000000000e+06,1.400960000000000000e+06,1.243680000000000000e+06,1.458209000000000000e+06,1.002592000000000000e+06,1.108352000000000000e+06,1.055456000000000000e+06,1.534160000000000000e+06,1.076224000000000000e+06,1.124416000000000000e+06,2.091993000000000000e+06,1.269024000000000000e+06,1.098566300000000047e+06,1.077280000000000000e+06,1.078016000000000000e+06,1.141792000000000000e+06,1.469510600000000093e+06,1.394637899999999907e+06,1.090509300000000047e+06,9.855520000000000000e+05,1.635930600000000093e+06,1.314983500000000000e+06,1.184928000000000000e+06,1.272992000000000000e+06,1.273017800000000047e+06,1.246464000000000000e+06,1.567730000000000000e+06,1.233252000000000000e+06,1.150880000000000000e+06,1.354579899999999907e+06,1.021077300000000047e+06,9.796640000000000000e+05,9.525760000000000000e+05,1.647812800000000047e+06,1.018580099999999977e+06,1.142720000000000000e+06,9.882880000000000000e+05,9.125656999999999534e+05,1.263296000000000000e+06,1.481272300000000047e+06,1.187168000000000000e+06,1.269152000000000000e+06,1.333376000000000000e+06,1.639340300000000047e+06,1.429504000000000000e+06,9.965920000000000000e+05,1.184338100000000093e+06,1.326950600000000093e+06,1.182816000000000000e+06,1.440768000000000000e+06,1.436528899999999907e+06,1.501500000000000000e+06,1.341547000000000000e+06,1.199264000000000000e+06,1.129504000000000000e+06,1.543685000000000000e+06,1.165184000000000000e+06,1.529659800000000047e+06,1.000945099999999977e+06,1.176544000000000000e+06,1.000896000000000000e+06,8.856480000000000000e+05,1.072320000000000000e+06,9.424000000000000000e+05,1.289728000000000000e+06,1.273047899999999907e+06,1.652665300000000047e+06,9.323360000000000000e+05,1.046912000000000000e+06,1.249344000000000000e+06,1.080891000000000000e+06,1.130560000000000000e+06,1.075904000000000000e+06,1.366006500000000000e+06,9.840800000000000000e+05,7.275691999999999534e+05,1.368480000000000000e+06,1.158400000000000000e+06,8.372800000000000000e+05,1.140692399999999907e+06,1.284800000000000000e+06,1.055426100000000093e+06,1.475552300000000047e+06,7.167724000000000233e+05,1.157792000000000000e+06,1.025424000000000000e+06,1.376950500000000000e+06,1.145404300000000047e+06,1.001356500000000000e+06,1.571483500000000000e+06,1.145184000000000000e+06,1.130784000000000000e+06,1.074656000000000000e+06,1.098848000000000000e+06,1.018160000000000000e+06,1.417639300000000047e+06,1.112800000000000000e+06,1.403637899999999907e+06,9.643360000000000000e+05,1.752711100000000093e+06,9.613828000000000466e+05,8.721339000000000233e+05,8.513353000000000466e+05,8.940160000000000000e+05,1.124832000000000000e+06,1.160460500000000000e+06,1.131712000000000000e+06,1.225504000000000000e+06,1.277984000000000000e+06,1.108864000000000000e+06,1.004480000000000000e+06,1.117984000000000000e+06,1.213056000000000000e+06,9.431360000000000000e+05,1.168480000000000000e+06,1.392637500000000000e+06,1.123456000000000000e+06,1.301497600000000093e+06,1.373714399999999907e+06,1.252416000000000000e+06,1.751159399999999907e+06,1.076448000000000000e+06,1.251680000000000000e+06,1.061248000000000000e+06,1.249536000000000000e+06,1.595804800000000047e+06,1.052608000000000000e+06,9.568800000000000000e+05,1.129280000000000000e+06,1.097472000000000000e+06,1.032800000000000000e+06,1.075904000000000000e+06,8.615305000000000000e+05,9.800960000000000000e+05,9.751520000000000000e+05,1.015216000000000000e+06,1.235488000000000000e+06,1.808271899999999907e+06,1.051648000000000000e+06,1.288960000000000000e+06,1.348352000000000000e+06,1.122269800000000047e+06,1.314464000000000000e+06,1.057568000000000000e+06,1.556847800000000047e+06,1.199828500000000000e+06,1.534160000000000000e+06,1.288448000000000000e+06,1.647523300000000047e+06,1.245504000000000000e+06,1.134272000000000000e+06,1.347168000000000000e+06,1.476160000000000000e+06,1.242304000000000000e+06,1.023104000000000000e+06,1.278624000000000000e+06,1.254112000000000000e+06,1.325920000000000000e+06,1.014160000000000000e+06,1.200320000000000000e+06,1.265870800000000047e+06,1.037216000000000000e+06,1.074016000000000000e+06,1.104960000000000000e+06,1.146752000000000000e+06,1.182688000000000000e+06,2.577117000000000000e+06,9.693760000000000000e+05,1.403616000000000000e+06,1.018688000000000000e+06,1.462170000000000000e+06,9.459680000000000000e+05,1.476885800000000047e+06,1.241152000000000000e+06,1.005744000000000000e+06,1.301444300000000047e+06,9.192934000000000233e+05,1.062528000000000000e+06,1.117120000000000000e+06,9.167200000000000000e+05,1.435934500000000000e+06,1.046694300000000047e+06,1.191296000000000000e+06,9.624480000000000000e+05,9.822880000000000000e+05,8.503200000000000000e+05,9.240640000000000000e+05,1.572480000000000000e+06,1.191072000000000000e+06,3.728237000000000000e+06,1.440864500000000000e+06,8.974720000000000000e+05,9.311840000000000000e+05,1.077920000000000000e+06,8.892960000000000000e+05,1.197664000000000000e+06,9.512160000000000000e+05,1.342400600000000093e+06,1.301120000000000000e+06,1.041440000000000000e+06,9.859680000000000000e+05,1.069382000000000000e+06,7.808850000000000000e+05,1.045968000000000000e+06,9.248000000000000000e+05,1.129600000000000000e+06,1.124000000000000000e+06,1.386493399999999907e+06,1.002688000000000000e+06,8.615040000000000000e+05,9.276323000000000466e+05,1.159264000000000000e+06,8.999680000000000000e+05,8.068320000000000000e+05,1.016784000000000000e+06,1.160416000000000000e+06,1.037952000000000000e+06,1.041968000000000000e+06,1.060928000000000000e+06,1.345221300000000047e+06,1.045120000000000000e+06,1.175195300000000047e+06,1.165952000000000000e+06,9.942720000000000000e+05,1.053440000000000000e+06,9.586720000000000000e+05,8.060000000000000000e+05,1.417152000000000000e+06,1.008048000000000000e+06,8.875200000000000000e+05,1.341446300000000047e+06,8.001118000000000466e+05,9.322400000000000000e+05,2.014075800000000047e+06,1.079712000000000000e+06,9.132874000000000233e+05,1.367909000000000000e+06,1.193312000000000000e+06,1.190432000000000000e+06,1.030896000000000000e+06,1.311208500000000000e+06,9.584640000000000000e+05,1.485047300000000047e+06,7.066045000000000000e+05,9.352800000000000000e+05,9.298240000000000000e+05,1.062720000000000000e+06,9.246880000000000000e+05,1.255712000000000000e+06,1.093248000000000000e+06,1.054400000000000000e+06,1.337671300000000047e+06,1.296108500000000000e+06,9.398880000000000000e+05,1.144128000000000000e+06,9.792480000000000000e+05,1.194368000000000000e+06,8.139200000000000000e+05,7.633050000000000000e+05,1.141984000000000000e+06,1.168896000000000000e+06,9.146400000000000000e+05,1.017632000000000000e+06,8.388805000000000000e+05,1.307433500000000000e+06,8.903520000000000000e+05,8.444800000000000000e+05,8.691183000000000466e+05,1.366240000000000000e+06,8.858560000000000000e+05,1.037648000000000000e+06,8.525120000000000000e+05,1.057440000000000000e+06,1.083616000000000000e+06,8.607680000000000000e+05,1.064608000000000000e+06,7.875680000000000000e+05,7.374720000000000000e+05,9.859680000000000000e+05,8.553440000000000000e+05,1.447259500000000000e+06,1.216758000000000000e+06,9.066720000000000000e+05,1.299883500000000000e+06,1.016456500000000000e+06,1.526610000000000000e+06,9.635688000000000466e+05,8.634880000000000000e+05,9.903840000000000000e+05,9.258400000000000000e+05,1.424571800000000047e+06,1.156282500000000000e+06,1.132032000000000000e+06,7.115200000000000000e+05,7.707200000000000000e+05,9.311840000000000000e+05,1.360359000000000000e+06,9.604480000000000000e+05,9.644480000000000000e+05,1.074848000000000000e+06,9.290880000000000000e+05,9.268960000000000000e+05,9.484688000000000466e+05,8.973600000000000000e+05,9.216480000000000000e+05,1.199584000000000000e+06,8.524160000000000000e+05,1.503922300000000047e+06,6.234790000000000000e+05,9.553120000000000000e+05,9.069060000000000000e+05,8.478240000000000000e+05,1.019632000000000000e+06,1.462359500000000000e+06,8.635840000000000000e+05,1.367909000000000000e+06,1.685311000000000000e+06,1.159040000000000000e+06,1.022480000000000000e+06,1.138816000000000000e+06,8.422880000000000000e+05,1.316096000000000000e+06,1.263936000000000000e+06,1.148032000000000000e+06,8.844960000000000000e+05,8.022560000000000000e+05,1.110464000000000000e+06,1.194070300000000047e+06,8.678720000000000000e+05,1.220096000000000000e+06,9.118080000000000000e+05,1.068096000000000000e+06,1.296108500000000000e+06,9.838720000000000000e+05,7.404800000000000000e+05,8.615305000000000000e+05,7.073760000000000000e+05,1.083200000000000000e+06,1.157984000000000000e+06,9.991200000000000000e+05,9.988000000000000000e+05,8.993183000000000466e+05,9.984800000000000000e+05,1.182745300000000047e+06,6.763668000000000466e+05,8.000640000000000000e+05,1.296108500000000000e+06,9.490080000000000000e+05,1.099360000000000000e+06,9.513280000000000000e+05,8.687040000000000000e+05,9.751520000000000000e+05,1.252736000000000000e+06,1.401921800000000047e+06,8.950560000000000000e+05,8.615305000000000000e+05,1.288558500000000000e+06,1.201620300000000047e+06,1.127584000000000000e+06,1.218816000000000000e+06,1.012681500000000000e+06,8.675520000000000000e+05,1.492597300000000047e+06,8.807360000000000000e+05,1.141182500000000000e+06,1.115648000000000000e+06,9.693760000000000000e+05,7.292923000000000466e+05,1.014160000000000000e+06,1.307433500000000000e+06,1.182745300000000047e+06,8.199680000000000000e+05,1.379234000000000000e+06,7.368423000000000466e+05,1.054244300000000047e+06,9.474400000000000000e+05,9.784160000000000000e+05,8.750880000000000000e+05,9.182310000000000000e+05,7.464000000000000000e+05,9.647520000000000000e+05,1.205395300000000047e+06,1.696636000000000000e+06,8.834400000000000000e+05,1.208192000000000000e+06,8.446880000000000000e+05,9.597938000000000466e+05,1.451034500000000000e+06,9.173600000000000000e+05,8.718400000000000000e+05,7.534560000000000000e+05,1.163832500000000000e+06,8.023520000000000000e+05,7.821800000000000000e+05,7.935428000000000466e+05,1.001632000000000000e+06,1.488822300000000047e+06,1.137407500000000000e+06,1.091136000000000000e+06,8.955433000000000466e+05,9.119040000000000000e+05,1.568172800000000047e+06,1.243183000000000000e+06,7.758080000000000000e+05,1.348996300000000047e+06,8.841760000000000000e+05,1.056832000000000000e+06,8.404160000000000000e+05,8.261120000000000000e+05,8.273760000000000000e+05,9.204000000000000000e+05,7.576160000000000000e+05,8.094400000000000000e+05,1.007104000000000000e+06,7.973600000000000000e+05,1.169664000000000000e+06,1.443484500000000000e+06,1.173056000000000000e+06,9.951200000000000000e+05,9.408810000000000000e+05,7.244960000000000000e+05,9.367360000000000000e+05,1.303658500000000000e+06,7.066045000000000000e+05,9.333310000000000000e+05,1.123584000000000000e+06,1.186520300000000047e+06,8.370720000000000000e+05,1.142112000000000000e+06,1.515285000000000000e+06,8.313305000000000000e+05,7.443923000000000466e+05,1.121792000000000000e+06,1.037008000000000000e+06,1.077824000000000000e+06,7.308160000000000000e+05,1.083936000000000000e+06,9.638080000000000000e+05,8.226720000000000000e+05,1.496372300000000047e+06,8.174720000000000000e+05,7.844480000000000000e+05,1.435934500000000000e+06,9.673438000000000466e+05,1.053440000000000000e+06,1.364134000000000000e+06,1.186520300000000047e+06,9.333310000000000000e+05,9.413600000000000000e+05,1.008906500000000000e+06,8.947360000000000000e+05,1.700448800000000047e+06,1.036064000000000000e+06,9.433440000000000000e+05,8.827200000000000000e+05,1.398146800000000047e+06,9.518400000000000000e+05,8.513760000000000000e+05,1.026688000000000000e+06,8.273760000000000000e+05,7.566880000000000000e+05,1.404064000000000000e+06,1.390559000000000000e+06,1.371684000000000000e+06,1.117440000000000000e+06,1.481272300000000047e+06,8.296640000000000000e+05,5.684290999999999767e+05,1.012681500000000000e+06,8.971520000000000000e+05,9.412480000000000000e+05,9.656000000000000000e+05,9.313920000000000000e+05,7.654080000000000000e+05,9.824815000000000000e+05,7.560640000000000000e+05,1.243183000000000000e+06,1.042592000000000000e+06,6.499418000000000466e+05,8.086428000000000466e+05,1.364134000000000000e+06,8.548160000000000000e+05,1.639973300000000047e+06,9.108640000000000000e+05,1.082976000000000000e+06,9.043680000000000000e+05,1.027819300000000047e+06,9.010240000000000000e+05,8.618080000000000000e+05,6.725918000000000466e+05,9.347520000000000000e+05,9.794560000000000000e+05,1.022688000000000000e+06,8.160000000000000000e+05,9.182310000000000000e+05,1.360359000000000000e+06,6.272540000000000000e+05,1.100640000000000000e+06,1.050469300000000047e+06,8.964160000000000000e+05,1.110784000000000000e+06,1.356546300000000047e+06,1.041216000000000000e+06,1.148732500000000000e+06,9.803040000000000000e+05,8.868000000000000000e+05,1.057568000000000000e+06,9.123360000000000000e+05,1.560622800000000047e+06,1.133312000000000000e+06,1.219648000000000000e+06,8.926560000000000000e+05,1.116608000000000000e+06,9.586720000000000000e+05,1.346016000000000000e+06,8.983040000000000000e+05,8.955840000000000000e+05,1.265536000000000000e+06,9.030933000000000466e+05,1.284783500000000000e+06,1.172000000000000000e+06,1.246995800000000047e+06,1.677761000000000000e+06,9.496480000000000000e+05,8.718400000000000000e+05,8.518880000000000000e+05,8.714240000000000000e+05,1.110048000000000000e+06,9.371060000000000000e+05,1.047232000000000000e+06,1.110944800000000047e+06,9.427200000000000000e+05,9.997440000000000000e+05,8.180960000000000000e+05,9.454400000000000000e+05,1.004272000000000000e+06,9.254240000000000000e+05,7.406173000000000466e+05,9.433440000000000000e+05,1.131296000000000000e+06,1.352771300000000047e+06,1.092384000000000000e+06,9.981760000000000000e+05,6.234790000000000000e+05,9.106810000000000000e+05,9.618080000000000000e+05,1.549297800000000047e+06,9.042720000000000000e+05,9.409440000000000000e+05,8.979840000000000000e+05,7.741440000000000000e+05,9.407200000000000000e+05,9.051040000000000000e+05,9.672800000000000000e+05,1.095844800000000047e+06,9.278400000000000000e+05,6.090240000000000000e+05,7.421440000000000000e+05,7.557550000000000000e+05,1.083200000000000000e+06,5.856913000000000466e+05,8.837600000000000000e+05,7.631200000000000000e+05,8.451040000000000000e+05,6.121540000000000000e+05,1.121248000000000000e+06,1.047232000000000000e+06,5.727020999999999767e+05,8.350880000000000000e+05,8.031840000000000000e+05,1.064512000000000000e+06,7.263680000000000000e+05,9.127520000000000000e+05,1.175488000000000000e+06,6.659520000000000000e+05,7.404800000000000000e+05,1.088257000000000000e+06,7.975680000000000000e+05,9.295560000000000000e+05,2.112301299999999814e+06,7.448320000000000000e+05,1.113952000000000000e+06,7.443923000000000466e+05,1.085632000000000000e+06,1.122269800000000047e+06,7.961120000000000000e+05,1.098848000000000000e+06,9.252160000000000000e+05,6.972160000000000000e+05,1.575722800000000047e+06,5.970163000000000466e+05,1.296108500000000000e+06,8.366560000000000000e+05,1.050496000000000000e+06,8.615305000000000000e+05,1.280970800000000047e+06,1.192768000000000000e+06,8.825120000000000000e+05,9.248000000000000000e+05,7.239680000000000000e+05,1.405696800000000047e+06,9.174560000000000000e+05,6.729920000000000000e+05,7.164000000000000000e+05,9.242720000000000000e+05,1.198848000000000000e+06,1.129819800000000047e+06,8.835520000000000000e+05,9.290880000000000000e+05,9.479680000000000000e+05,1.122269800000000047e+06,5.479035000000000000e+05,1.109600000000000000e+06,7.726880000000000000e+05,1.194070300000000047e+06,9.722080000000000000e+05,1.003840000000000000e+06,1.768436500000000000e+06,7.595300000000000000e+05,1.009104000000000000e+06,1.084256000000000000e+06,1.447259500000000000e+06,9.803040000000000000e+05,1.598410500000000000e+06,1.092032000000000000e+06,1.802449300000000047e+06,1.246560000000000000e+06,1.238048000000000000e+06,9.688480000000000000e+05,1.065607000000000000e+06,1.809999300000000047e+06,1.379234000000000000e+06,7.723840000000000000e+05,8.706880000000000000e+05,1.307433500000000000e+06,8.202720000000000000e+05,9.204960000000000000e+05,1.700448800000000047e+06,8.612960000000000000e+05,9.830240000000000000e+05,1.118494800000000047e+06,7.487840000000000000e+05,9.170400000000000000e+05,8.950560000000000000e+05,8.352960000000000000e+05,6.385790000000000000e+05,1.231858000000000000e+06,6.900800000000000000e+05,1.469909500000000000e+06,1.010368000000000000e+06,9.121888000000000466e+05,1.051968000000000000e+06,9.859680000000000000e+05,9.097120000000000000e+05,8.998720000000000000e+05,9.107520000000000000e+05,1.246995800000000047e+06,8.310240000000000000e+05,1.031008000000000000e+06,8.673440000000000000e+05,6.637760000000000000e+05,7.959040000000000000e+05,9.370560000000000000e+05,8.221600000000000000e+05,1.186520300000000047e+06,1.193632000000000000e+06,1.042592000000000000e+06,1.333896300000000047e+06,7.901760000000000000e+05,1.178828899999999907e+06,1.017520000000000000e+06,6.007913000000000466e+05,1.047552000000000000e+06,8.727840000000000000e+05,1.356546300000000047e+06,8.217440000000000000e+05,1.112992000000000000e+06,1.056608000000000000e+06,7.792480000000000000e+05,1.046704000000000000e+06,9.484960000000000000e+05,6.956640000000000000e+05,1.142966899999999907e+06,1.447259500000000000e+06,1.159584000000000000e+06,7.120480000000000000e+05,1.836462000000000000e+06,8.697600000000000000e+05,7.564800000000000000e+05,7.998560000000000000e+05,9.506880000000000000e+05,6.657440000000000000e+05,7.979840000000000000e+05,1.030160000000000000e+06,1.036480000000000000e+06,8.698560000000000000e+05,1.483293800000000047e+06,9.446080000000000000e+05,8.546080000000000000e+05,8.839680000000000000e+05,1.522835000000000000e+06,1.027008000000000000e+06,8.618080000000000000e+05,9.350720000000000000e+05,9.725280000000000000e+05,1.047552000000000000e+06,1.117984000000000000e+06,7.897300000000000000e+05,7.557550000000000000e+05,4.562327000000000116e+05,8.618080000000000000e+05,7.992320000000000000e+05,1.220533000000000000e+06,1.103394800000000047e+06,9.653920000000000000e+05,1.053664000000000000e+06,9.209120000000000000e+05,8.484480000000000000e+05,1.084482000000000000e+06,7.927840000000000000e+05,6.612668000000000466e+05,7.330080000000000000e+05,1.124736000000000000e+06,6.977440000000000000e+05,9.804000000000000000e+05,1.764661500000000000e+06,1.128128000000000000e+06,1.122269800000000047e+06,1.477497300000000047e+06,1.260512000000000000e+06,1.511510000000000000e+06,1.352771300000000047e+06,1.021008000000000000e+06,1.413246800000000047e+06,9.979520000000000000e+05,7.724675000000000000e+05,9.864960000000000000e+05,8.897280000000000000e+05,8.146560000000000000e+05,7.937120000000000000e+05,7.260480000000000000e+05,9.786240000000000000e+05,1.052064000000000000e+06,6.742674000000000233e+05,1.212225399999999907e+06,9.610880000000000000e+05,9.735840000000000000e+05,8.484480000000000000e+05,7.910080000000000000e+05,8.616000000000000000e+05,9.683200000000000000e+05,8.462560000000000000e+05,1.007744000000000000e+06,1.113408000000000000e+06,1.277195800000000047e+06,7.455680000000000000e+05,1.219276100000000093e+06,1.222208000000000000e+06,9.030933000000000466e+05,8.854400000000000000e+05,7.271840000000000000e+05,1.004064000000000000e+06,1.141182500000000000e+06,1.246995800000000047e+06,8.485440000000000000e+05,1.492597300000000047e+06,1.180992000000000000e+06,1.258320800000000047e+06,1.148732500000000000e+06,8.480320000000000000e+05,5.727168000000000466e+05,7.954880000000000000e+05,1.129088000000000000e+06,1.414240000000000000e+06,9.516320000000000000e+05,9.290880000000000000e+05,7.780000000000000000e+05,9.851360000000000000e+05,1.118912000000000000e+06,8.768640000000000000e+05,1.413246800000000047e+06,8.815680000000000000e+05,9.673760000000000000e+05,1.202656000000000000e+06,1.299200000000000000e+06,1.155008000000000000e+06,1.238272000000000000e+06,8.766683000000000466e+05,1.545485000000000000e+06,1.658848300000000047e+06,9.295560000000000000e+05,1.080448000000000000e+06,1.060832000000000000e+06,8.237428000000000466e+05,9.266880000000000000e+05,8.501120000000000000e+05,8.531520000000000000e+05,1.122269800000000047e+06,1.030160000000000000e+06,8.343520000000000000e+05,8.975680000000000000e+05,7.579580999999999767e+05,1.055136000000000000e+06,8.947360000000000000e+05,8.571200000000000000e+05,9.737920000000000000e+05,1.549297800000000047e+06,8.267360000000000000e+05,9.076160000000000000e+05,9.385280000000000000e+05,8.082880000000000000e+05,6.820000000000000000e+05,9.659618000000000466e+05,8.486560000000000000e+05,1.006576000000000000e+06,7.956676999999999534e+05,8.006880000000000000e+05,1.105504000000000000e+06,9.299360000000000000e+05,1.308479000000000000e+06,1.046704000000000000e+06,1.202656000000000000e+06,1.243680000000000000e+06,1.031594300000000047e+06,9.954400000000000000e+05,9.186080000000000000e+05,9.736800000000000000e+05,9.740960000000000000e+05,1.078752000000000000e+06,1.224448000000000000e+06,9.854560000000000000e+05,1.100832000000000000e+06,1.041536000000000000e+06,1.587085500000000000e+06,7.848488000000000466e+05,1.032272000000000000e+06,7.842400000000000000e+05,1.420796800000000047e+06,1.099619800000000047e+06,9.001920000000000000e+05,9.297120000000000000e+05,7.582400000000000000e+05,1.058057000000000000e+06,5.743663000000000466e+05,1.212983000000000000e+06,7.706080000000000000e+05,8.745600000000000000e+05,8.899360000000000000e+05,9.311840000000000000e+05,8.684000000000000000e+05,7.574080000000000000e+05,1.419331000000000000e+06,1.263251000000000000e+06,9.672800000000000000e+05,8.923360000000000000e+05,1.032800000000000000e+06,8.500160000000000000e+05,1.049440000000000000e+06,9.611259000000000233e+05,9.155680000000000000e+05,9.484688000000000466e+05,9.970080000000000000e+05,7.525648000000000466e+05,1.083936000000000000e+06,1.427164399999999907e+06,9.740960000000000000e+05,8.386400000000000000e+05,1.129280000000000000e+06,6.858993000000000466e+05,8.061120000000000000e+05,8.351055000000000000e+05,8.940160000000000000e+05,9.116000000000000000e+05,1.053248000000000000e+06,9.013440000000000000e+05,8.419680000000000000e+05,1.314937600000000093e+06,9.093920000000000000e+05,7.608480000000000000e+05,8.568960000000000000e+05,7.351544000000000233e+05,8.566880000000000000e+05,1.203262100000000093e+06,1.145280000000000000e+06,1.284251800000000047e+06,7.859040000000000000e+05,8.763360000000000000e+05,9.904960000000000000e+05,1.453849000000000000e+06,1.178880000000000000e+06,7.330673000000000466e+05,1.009312000000000000e+06,9.880800000000000000e+05,1.135744000000000000e+06,9.986880000000000000e+05,1.345221300000000047e+06,8.292480000000000000e+05,9.975815000000000000e+05,8.773760000000000000e+05,1.212224000000000000e+06,1.526610000000000000e+06,1.776024300000000047e+06,1.168511100000000093e+06,1.458584500000000000e+06,1.208928000000000000e+06,1.133632500000000000e+06,8.476160000000000000e+05,1.356546300000000047e+06,1.156608000000000000e+06,8.871040000000000000e+05,7.723840000000000000e+05,1.057760000000000000e+06,1.072128000000000000e+06,1.089120000000000000e+06,9.407200000000000000e+05,7.446024000000000233e+05,1.138496000000000000e+06,7.292923000000000466e+05,1.191072000000000000e+06,8.684960000000000000e+05,1.424571800000000047e+06,1.294304000000000000e+06,1.192160000000000000e+06,1.025216000000000000e+06,7.103795000000000000e+05,9.635688000000000466e+05,7.975680000000000000e+05,1.030368000000000000e+06,1.017840000000000000e+06,6.940160000000000000e+05,8.335200000000000000e+05,1.060608000000000000e+06,7.744640000000000000e+05,8.514720000000000000e+05,1.515904000000000000e+06,8.832320000000000000e+05,8.752960000000000000e+05,8.463520000000000000e+05,8.502055000000000000e+05,1.318175899999999907e+06,1.054991500000000000e+06,5.705913000000000466e+05,9.833440000000000000e+05,1.194070300000000047e+06,1.036592000000000000e+06,8.979840000000000000e+05,7.877760000000000000e+05,8.724640000000000000e+05,1.273420800000000047e+06,9.222720000000000000e+05,8.332160000000000000e+05,6.900800000000000000e+05,1.303658500000000000e+06,9.278400000000000000e+05,9.230080000000000000e+05,9.174560000000000000e+05,1.111424000000000000e+06,1.348996300000000047e+06,9.170400000000000000e+05,1.417021800000000047e+06,9.307680000000000000e+05,1.154720000000000000e+06,9.650720000000000000e+05,7.300000000000000000e+05,6.250240000000000000e+05,7.936160000000000000e+05,9.387360000000000000e+05,8.734080000000000000e+05,8.172525999999999767e+05,8.684000000000000000e+05,1.194070300000000047e+06,7.179673000000000466e+05,8.334240000000000000e+05,9.446938000000000466e+05,1.450208000000000000e+06,1.074240000000000000e+06,1.375459000000000000e+06,7.710240000000000000e+05,1.477593600000000093e+06,7.138080000000000000e+05,8.939040000000000000e+05,9.233280000000000000e+05,8.106880000000000000e+05,1.117216000000000000e+06,8.427040000000000000e+05,1.544064000000000000e+06,8.443680000000000000e+05,1.265870800000000047e+06,8.563840000000000000e+05,1.311208500000000000e+06,1.398784000000000000e+06,1.896937500000000000e+06,1.235633000000000000e+06,8.647360000000000000e+05,1.564397800000000047e+06,9.229120000000000000e+05,7.141545000000000000e+05,9.366400000000000000e+05,1.261888000000000000e+06,1.028244699999999953e+06,1.112672000000000000e+06,1.434432000000000000e+06,1.121792000000000000e+06,9.371060000000000000e+05,1.000800000000000000e+06,1.072736000000000000e+06,1.242304000000000000e+06,7.804960000000000000e+05,1.156282500000000000e+06,1.417021800000000047e+06,7.139200000000000000e+05,8.033920000000000000e+05,1.088384000000000000e+06,8.879933000000000466e+05,8.494880000000000000e+05,9.090880000000000000e+05,8.653055000000000000e+05,1.030896000000000000e+06,1.182745300000000047e+06,1.258320800000000047e+06,9.615040000000000000e+05,9.055200000000000000e+05,6.713280000000000000e+05,7.352800000000000000e+05,1.081088000000000000e+06,8.559680000000000000e+05,8.955433000000000466e+05,9.852320000000000000e+05,9.362240000000000000e+05,7.795520000000000000e+05,8.790560000000000000e+05,8.781120000000000000e+05,9.988000000000000000e+05,6.763668000000000466e+05,8.581600000000000000e+05,1.042919300000000047e+06,9.514240000000000000e+05,1.020269300000000047e+06,8.615305000000000000e+05,1.517173800000000047e+06,8.951680000000000000e+05,1.432121800000000047e+06,1.216758000000000000e+06,8.859520000000000000e+05,1.564397800000000047e+06,9.988545000000000000e+05,8.137120000000000000e+05,1.106240000000000000e+06,1.141984000000000000e+06,8.289280000000000000e+05,7.235520000000000000e+05,9.512160000000000000e+05,7.066045000000000000e+05,8.040160000000000000e+05,7.639520000000000000e+05,1.058400000000000000e+06,8.454240000000000000e+05,1.140736000000000000e+06,9.913280000000000000e+05,8.620160000000000000e+05,1.132192399999999907e+06,6.663813000000000466e+05,8.124178000000000466e+05,9.857600000000000000e+05,1.692861000000000000e+06,1.047425699999999953e+06,1.598408800000000047e+06,6.914240000000000000e+05,9.008160000000000000e+05,9.319200000000000000e+05,9.400960000000000000e+05,8.718400000000000000e+05,1.216758000000000000e+06,1.076932000000000000e+06,7.648960000000000000e+05,5.505120000000000000e+05,1.193216000000000000e+06,1.317792000000000000e+06,1.057120000000000000e+06,8.042240000000000000e+05,6.675040000000000000e+05,6.469523000000000466e+05,7.111200000000000000e+05,8.549120000000000000e+05,7.028160000000000000e+05,7.618880000000000000e+05,1.001356500000000000e+06,9.083520000000000000e+05,1.070016000000000000e+06,7.812320000000000000e+05,8.952070999999999767e+05,8.239360000000000000e+05,1.021043599999999977e+06,9.988203000000000466e+05,9.446938000000000466e+05,1.030832400000000023e+06,1.360359000000000000e+06,1.246995800000000047e+06,1.107169800000000047e+06,8.020480000000000000e+05,7.946560000000000000e+05,5.290285000000000000e+05,8.167360000000000000e+05,1.163832500000000000e+06,1.110944800000000047e+06,7.277120000000000000e+05,9.513280000000000000e+05,1.280970800000000047e+06,7.683200000000000000e+05,8.690240000000000000e+05,1.409471800000000047e+06,6.574918000000000466e+05,8.728933000000000466e+05,1.220533000000000000e+06,8.564800000000000000e+05,7.912160000000000000e+05,9.522720000000000000e+05,8.629600000000000000e+05,1.089772000000000000e+06,1.292333500000000000e+06,8.984000000000000000e+05,1.262095800000000047e+06,1.030480000000000000e+06,1.148672000000000000e+06,7.041600000000000000e+05,8.161928000000000466e+05,1.383009000000000000e+06,8.012160000000000000e+05,1.410720000000000000e+06,7.918400000000000000e+05,1.337671300000000047e+06,9.334880000000000000e+05,9.974400000000000000e+05,7.673453000000000466e+05,1.045328000000000000e+06,9.679040000000000000e+05,8.689120000000000000e+05,1.564397800000000047e+06,8.481280000000000000e+05,8.414560000000000000e+05,7.595300000000000000e+05,8.122560000000000000e+05,6.451680000000000000e+05,1.084482000000000000e+06,8.006880000000000000e+05,1.307433500000000000e+06,7.479520000000000000e+05,6.601600000000000000e+05,8.389440000000000000e+05,8.558560000000000000e+05,8.251840000000000000e+05,7.420320000000000000e+05,6.341120000000000000e+05,1.155872000000000000e+06,8.032960000000000000e+05,7.013600000000000000e+05,8.631680000000000000e+05,1.044496000000000000e+06,1.592201600000000093e+06,1.515916300000000047e+06,1.182745300000000047e+06,7.302080000000000000e+05,6.067520000000000000e+05,8.056960000000000000e+05,6.579823000000000466e+05,8.399840000000000000e+05,7.385120000000000000e+05,1.216758000000000000e+06,6.936000000000000000e+05,9.311840000000000000e+05,8.803040000000000000e+05,7.430720000000000000e+05,6.854575000000000000e+05,9.296160000000000000e+05,7.084160000000000000e+05,7.048960000000000000e+05,8.066240000000000000e+05,1.409471800000000047e+06,1.046694300000000047e+06,8.384320000000000000e+05,9.056320000000000000e+05,7.693600000000000000e+05,8.506400000000000000e+05,6.159290000000000000e+05,1.235633000000000000e+06,7.537760000000000000e+05,1.133632000000000000e+06,8.204960000000000000e+05,9.522438000000000466e+05,9.033280000000000000e+05,6.916320000000000000e+05,7.520000000000000000e+05,1.268069300000000047e+06,6.704000000000000000e+05,8.023520000000000000e+05,1.126044800000000047e+06,7.450400000000000000e+05,9.728480000000000000e+05,9.348480000000000000e+05,1.024044300000000047e+06,1.239408000000000000e+06,9.839840000000000000e+05,9.070880000000000000e+05,1.314983500000000000e+06,7.859550000000000000e+05,9.018560000000000000e+05,8.390560000000000000e+05,7.731040000000000000e+05,9.635688000000000466e+05,8.041280000000000000e+05,1.029840000000000000e+06,8.127680000000000000e+05,7.392320000000000000e+05,7.521120000000000000e+05,1.341446300000000047e+06,7.908960000000000000e+05,1.105071300000000047e+06,9.292960000000000000e+05,9.577280000000000000e+05,8.001760000000000000e+05,7.066045000000000000e+05,9.982720000000000000e+05,9.549920000000000000e+05,8.454240000000000000e+05,9.446938000000000466e+05,7.406173000000000466e+05,6.151945000000000000e+05,1.053856000000000000e+06,8.385280000000000000e+05,1.220533000000000000e+06,1.284783500000000000e+06,9.093920000000000000e+05,1.016649800000000047e+06,6.499418000000000466e+05,7.025120000000000000e+05,1.020480000000000000e+06,1.070491899999999907e+06,1.110944800000000047e+06,6.839680000000000000e+05,1.046694300000000047e+06,1.628648300000000047e+06,8.840800000000000000e+05,6.426880000000000000e+05,9.016480000000000000e+05,8.637920000000000000e+05,1.025520000000000000e+06,9.233280000000000000e+05,7.630240000000000000e+05,7.292923000000000466e+05,1.193216000000000000e+06,8.402080000000000000e+05,8.900320000000000000e+05,1.632423300000000047e+06,8.448960000000000000e+05,1.253920000000000000e+06,9.535200000000000000e+05,7.481673000000000466e+05,7.834080000000000000e+05,1.085088000000000000e+06,8.585760000000000000e+05,6.461668000000000466e+05,9.844960000000000000e+05,1.231858000000000000e+06,1.173736000000000000e+06,1.318758500000000000e+06,9.762080000000000000e+05,8.577555000000000000e+05,1.322571300000000047e+06,8.010928000000000466e+05,7.842400000000000000e+05,1.134495100000000093e+06,8.573280000000000000e+05,7.044800000000000000e+05,6.501280000000000000e+05,6.842720000000000000e+05,8.430240000000000000e+05,7.596000000000000000e+05,7.757120000000000000e+05,1.250770800000000047e+06,7.337280000000000000e+05,1.113632000000000000e+06,7.908000000000000000e+05,7.428640000000000000e+05,1.068416000000000000e+06,8.237428000000000466e+05,1.129819800000000047e+06,8.322720000000000000e+05,1.133632500000000000e+06,7.395360000000000000e+05,9.371060000000000000e+05,7.376800000000000000e+05,8.417600000000000000e+05,8.577555000000000000e+05,6.590240000000000000e+05,8.232960000000000000e+05,8.627520000000000000e+05,8.087040000000000000e+05,7.743520000000000000e+05,1.371684000000000000e+06,8.535680000000000000e+05,8.132960000000000000e+05,1.271264000000000000e+06,1.096832000000000000e+06,7.904800000000000000e+05,1.231858000000000000e+06,9.121120000000000000e+05,8.520000000000000000e+05,1.010480000000000000e+06,8.881600000000000000e+05,8.828160000000000000e+05,7.848640000000000000e+05,6.952795000000000000e+05,9.522438000000000466e+05,1.243183000000000000e+06,9.930240000000000000e+05,9.033280000000000000e+05,1.197845300000000047e+06,6.979520000000000000e+05,6.475520000000000000e+05,7.492000000000000000e+05,8.012160000000000000e+05,8.159040000000000000e+05,9.479680000000000000e+05,1.268594800000000047e+06,1.081920000000000000e+06,8.160000000000000000e+05,6.360800000000000000e+05,7.971520000000000000e+05,1.553042899999999907e+06,1.330121300000000047e+06,9.343909000000000233e+05,1.274438100000000093e+06,1.371031800000000047e+06,6.979520000000000000e+05,1.250770800000000047e+06,1.776024300000000047e+06,1.152507500000000000e+06,1.126044800000000047e+06,9.194560000000000000e+05,9.479680000000000000e+05,1.590860500000000000e+06,1.205395300000000047e+06,1.469909500000000000e+06,1.439709500000000000e+06,1.334144000000000000e+06,7.990240000000000000e+05,1.447259500000000000e+06,1.341446300000000047e+06,1.284783500000000000e+06,1.370848000000000000e+06,1.515285000000000000e+06,1.126432000000000000e+06,1.232000000000000000e+06,1.885574800000000047e+06,1.253472000000000000e+06,1.437344000000000000e+06,1.190295300000000047e+06,1.934725300000000047e+06,1.764864000000000000e+06,2.032950800000000047e+06,2.365490500000000000e+06,1.511510000000000000e+06,1.975047800000000047e+06,2.082101300000000047e+06,2.335252799999999814e+06,2.000352000000000000e+06,3.060770000000000000e+06,1.999360000000000000e+06,2.123968000000000000e+06,2.051863500000000000e+06,2.739593000000000000e+06,2.542400000000000000e+06,2.558720000000000000e+06,2.966319500000000000e+06,2.761600000000000000e+06,2.478816000000000000e+06,2.651392000000000000e+06,2.613760000000000000e+06,2.662656000000000000e+06,2.478528000000000000e+06,2.426304000000000000e+06,2.845049299999999814e+06,2.721256000000000000e+06,2.281856000000000000e+06,2.160320000000000000e+06,1.934016000000000000e+06,1.784064000000000000e+06,1.744224000000000000e+06,1.519232000000000000e+06,1.420160000000000000e+06,1.205536000000000000e+06,1.069376000000000000e+06,9.877600000000000000e+05,6.984640000000000000e+05,6.267840000000000000e+05,5.191600000000000000e+05,3.879040000000000000e+05,3.431520000000000000e+05,3.645520000000000000e+05,2.972537999999999884e+05,1.627200000000000000e+05,1.257180000000000000e+05,9.552200000000000000e+04,7.772800000000000000e+04,5.703800000000000000e+04,4.533780000000000291e+04,3.486500000000000000e+04,3.025300000000000000e+04,2.233400000000000000e+04,2.383800000000000000e+04,1.461900000000000000e+04,1.762500000000000000e+04,1.091300000000000000e+04,9.912000000000000000e+03,1.131400000000000000e+04,1.011200000000000000e+04,6.207000000000000000e+03,8.810000000000000000e+03,5.906000000000000000e+03,7.308000000000000000e+03,6.707000000000000000e+03,5.205000000000000000e+03,5.205000000000000000e+03,6.307000000000000000e+03,6.006000000000000000e+03,7.008000000000000000e+03,7.208000000000000000e+03,7.508000000000000000e+03,5.306000000000000000e+03,3.904000000000000000e+03,6.107000000000000000e+03,5.306000000000000000e+03,3.503000000000000000e+03,3.403000000000000000e+03,4.004000000000000000e+03,5.406000000000000000e+03,4.104000000000000000e+03,5.105000000000000000e+03,4.104000000000000000e+03,5.306000000000000000e+03,6.707000000000000000e+03,5.005000000000000000e+03,6.006000000000000000e+03,8.009000000000000000e+03,3.892025000000000000e+05,0.000000000000000000e+00,1.542100000000000000e+04,2.163300000000000000e+04,2.253500000000000000e+04,6.135500000000000000e+04,2.975100000000000000e+04,1.981720000000000000e+05,4.080775000000000000e+05,2.824800000000000000e+04,2.474000000000000000e+04,4.080775000000000000e+05,4.005275000000000000e+05,1.492000000000000000e+04,7.169800000000000000e+04,1.692400000000000000e+04,3.174020000000000000e+05,9.712000000000000000e+03,8.310000000000000000e+03,7.408000000000000000e+03,7.909000000000000000e+03,8.810000000000000000e+03,6.107000000000000000e+03,1.001200000000000000e+04,5.781413000000000466e+05,9.129800000000000000e+04,4.874280000000000000e+05,1.925120000000000000e+05,9.912000000000000000e+03,7.809000000000000000e+03,6.207000000000000000e+03,8.710000000000000000e+03,3.967525000000000000e+05,3.929775000000000000e+05,3.854275000000000000e+05,4.118525000000000000e+05,4.005275000000000000e+05,4.383152999999999884e+05,3.854275000000000000e+05,1.181500000000000000e+04,1.036700000000000000e+05,8.667200000000000000e+04,1.842600000000000000e+04,1.261600000000000000e+04,6.807000000000000000e+03,6.307000000000000000e+03,3.325020000000000000e+05,7.909000000000000000e+03,8.009000000000000000e+03,9.311000000000000000e+03,4.304000000000000000e+03,4.905000000000000000e+03,3.854275000000000000e+05,5.506000000000000000e+03,1.171500000000000000e+04,4.805000000000000000e+03,4.304000000000000000e+03,4.805000000000000000e+03,4.304000000000000000e+03,3.503000000000000000e+03,4.905000000000000000e+03,4.304000000000000000e+03,5.506000000000000000e+03,4.505000000000000000e+03,4.605000000000000000e+03,3.804000000000000000e+03,4.304000000000000000e+03,4.204000000000000000e+03,4.805000000000000000e+03,3.403000000000000000e+03,4.605000000000000000e+03,4.204000000000000000e+03,3.704000000000000000e+03,3.904000000000000000e+03,4.705000000000000000e+03,3.904000000000000000e+03,5.306000000000000000e+03,4.204000000000000000e+03,4.304000000000000000e+03,4.004000000000000000e+03,3.203000000000000000e+03,4.004000000000000000e+03,6.107000000000000000e+03,3.503000000000000000e+03,3.503000000000000000e+03,4.304000000000000000e+03,3.904000000000000000e+03,4.004000000000000000e+03,5.005000000000000000e+03,4.705000000000000000e+03,4.805000000000000000e+03,4.204000000000000000e+03,5.606000000000000000e+03,5.306000000000000000e+03,4.505000000000000000e+03,4.605000000000000000e+03,4.705000000000000000e+03,5.005000000000000000e+03,5.406000000000000000e+03,6.207000000000000000e+03,4.404000000000000000e+03,2.321680000000000000e+05,5.105000000000000000e+03,5.606000000000000000e+03,1.752500000000000000e+04,6.908000000000000000e+03,7.308000000000000000e+03,7.431000000000000000e+04,9.812000000000000000e+03,4.318900000000000000e+04,7.008000000000000000e+03,0.000000000000000000e+00,6.307000000000000000e+03,6.607000000000000000e+03,7.692400000000000000e+04,3.929775000000000000e+05,5.306000000000000000e+03,4.043025000000000000e+05,1.331700000000000000e+04,2.677440000000000000e+05,4.005275000000000000e+05,3.775000000000000000e+03,8.275178000000000466e+05,2.758392999999999884e+05,3.165600000000000000e+04,3.200596000000000000e+06,1.828912000000000000e+06,3.767300000000000000e+04,6.574918000000000466e+05,1.542100000000000000e+04,0.000000000000000000e+00,4.038100000000000000e+04,1.852700000000000000e+04,9.611000000000000000e+03,6.877295000000000000e+05,3.967525000000000000e+05,1.091300000000000000e+04,1.111400000000000000e+04,1.722400000000000000e+04,1.061300000000000000e+04,1.051300000000000000e+04,8.610000000000000000e+03,3.205700000000000000e+04,9.111000000000000000e+03,5.021300000000000000e+04,8.955433000000000466e+05,8.810000000000000000e+03,9.011000000000000000e+03,6.707000000000000000e+03,1.331700000000000000e+04,7.408000000000000000e+03,5.406000000000000000e+03,8.526600000000000000e+04,6.908000000000000000e+03,8.610000000000000000e+03,4.805000000000000000e+03,6.107000000000000000e+03,1.055820000000000000e+05,6.207000000000000000e+03,3.804000000000000000e+03,5.005000000000000000e+03,4.204000000000000000e+03,4.805000000000000000e+03,1.512000000000000000e+04,6.607000000000000000e+03,4.505000000000000000e+03,9.511000000000000000e+03,1.512000000000000000e+04,7.108000000000000000e+03,2.802000000000000000e+03,3.854275000000000000e+05,7.208000000000000000e+03,4.605000000000000000e+03,6.006000000000000000e+03,1.341700000000000000e+04,4.004000000000000000e+03,4.505000000000000000e+03,5.806000000000000000e+03,3.704000000000000000e+03,5.306000000000000000e+03,5.506000000000000000e+03,3.904000000000000000e+03,4.404000000000000000e+03,4.605000000000000000e+03,3.303000000000000000e+03,7.008000000000000000e+03,4.805000000000000000e+03,1.231600000000000000e+04,3.203000000000000000e+03,3.804000000000000000e+03,2.402000000000000000e+03,5.105000000000000000e+03,1.720040000000000000e+05,3.103000000000000000e+03,3.804000000000000000e+03,7.308000000000000000e+03,3.603000000000000000e+03,7.609000000000000000e+03,3.704000000000000000e+03,6.607000000000000000e+03,3.303000000000000000e+03,3.904000000000000000e+03,5.706000000000000000e+03,1.291700000000000000e+04,6.807000000000000000e+03,6.707000000000000000e+03,4.805000000000000000e+03,5.406000000000000000e+03,3.704000000000000000e+03,4.004000000000000000e+03,1.572100000000000000e+04,nan
4.795009999999999906e+01,7.052000000000000000e+05,8.668320000000000000e+05,1.299968000000000000e+06,7.540840000000000000e+05,1.156512000000000000e+06,1.205395300000000047e+06,1.288768000000000000e+06,1.984800000000000000e+06,2.558166500000000000e+06,2.452391000000000000e+06,2.403278299999999814e+06,2.161984000000000000e+06,2.063188500000000000e+06,2.422848000000000000e+06,2.286140000000000000e+06,2.369265500000000000e+06,2.434880000000000000e+06,2.667792500000000000e+06,2.732043000000000000e+06,3.170320500000000000e+06,2.573342000000000000e+06,3.034345000000000000e+06,2.905844000000000000e+06,2.845056000000000000e+06,3.083420000000000000e+06,2.471303799999999814e+06,2.788668000000000000e+06,2.614867000000000000e+06,2.493991500000000000e+06,2.788668000000000000e+06,3.185496000000000000e+06,2.622417000000000000e+06,2.360064000000000000e+06,2.520416500000000000e+06,2.543066500000000000e+06,2.146314000000000000e+06,2.478816000000000000e+06,2.728268000000000000e+06,2.293690000000000000e+06,2.743368000000000000e+06,2.520416500000000000e+06,2.913394000000000000e+06,2.327702799999999814e+06,2.539291500000000000e+06,2.518208000000000000e+06,2.905844000000000000e+06,2.554391500000000000e+06,2.444841000000000000e+06,2.446464000000000000e+06,2.543066500000000000e+06,2.456203799999999814e+06,2.187876799999999814e+06,2.195464500000000000e+06,2.063188500000000000e+06,2.641292000000000000e+06,2.750918000000000000e+06,2.131214000000000000e+06,3.408447500000000000e+06,1.946050300000000047e+06,2.147776000000000000e+06,2.909619000000000000e+06,2.388178299999999814e+06,2.320152799999999814e+06,2.471303799999999814e+06,2.255902299999999814e+06,3.189271000000000000e+06,2.588442000000000000e+06,2.380628299999999814e+06,2.444352000000000000e+06,2.425966000000000000e+06,3.404672500000000000e+06,2.773568000000000000e+06,2.475041000000000000e+06,2.198400000000000000e+06,2.157676799999999814e+06,2.312768000000000000e+06,2.369265500000000000e+06,2.371456000000000000e+06,2.172224000000000000e+06,2.973869500000000000e+06,2.403278299999999814e+06,2.603542000000000000e+06,2.036725800000000047e+06,2.282365000000000000e+06,2.554391500000000000e+06,2.284096000000000000e+06,2.970094500000000000e+06,2.134989000000000000e+06,1.707998800000000047e+06,2.520416500000000000e+06,2.561941500000000000e+06,2.407053299999999814e+06,1.575722800000000047e+06,1.852000000000000000e+06,2.044313500000000000e+06,2.297465000000000000e+06,1.794899300000000047e+06,2.116352000000000000e+06,1.998938000000000000e+06,2.369265500000000000e+06,1.870304000000000000e+06,2.093824000000000000e+06,2.097201299999999814e+06,2.697992500000000000e+06,2.316224000000000000e+06,2.002688000000000000e+06,2.262080000000000000e+06,2.097152000000000000e+06,2.210564500000000000e+06,2.849143500000000000e+06,2.163456000000000000e+06,2.471303799999999814e+06,2.342840500000000000e+06,1.955712000000000000e+06,2.072000000000000000e+06,1.986240000000000000e+06,2.093426300000000047e+06,2.281536000000000000e+06,1.752512000000000000e+06,2.078326300000000047e+06,1.890624000000000000e+06,2.082101300000000047e+06,2.395728299999999814e+06,2.380628299999999814e+06,1.956800000000000000e+06,1.999936000000000000e+06,1.878024800000000047e+06,1.737056000000000000e+06,2.210564500000000000e+06,1.861120000000000000e+06,2.180800000000000000e+06,2.399503299999999814e+06,1.851904000000000000e+06,1.681536000000000000e+06,2.133440000000000000e+06,1.983838000000000000e+06,2.354165500000000000e+06,2.237027299999999814e+06,1.970240000000000000e+06,2.166848000000000000e+06,2.233252299999999814e+06,1.493472000000000000e+06,1.675328000000000000e+06,2.830268500000000000e+06,1.466134500000000000e+06,1.860000000000000000e+06,1.616320000000000000e+06,1.719323800000000047e+06,1.934725300000000047e+06,1.868576000000000000e+06,1.855374800000000047e+06,2.116114000000000000e+06,1.700448800000000047e+06,2.082101300000000047e+06,1.900712500000000000e+06,1.808128000000000000e+06,1.904487500000000000e+06,1.394334000000000000e+06,1.557024000000000000e+06,2.032950800000000047e+06,2.021625800000000047e+06,1.605152000000000000e+06,1.742011500000000000e+06,2.006525800000000047e+06,2.032950800000000047e+06,1.246995800000000047e+06,2.225664500000000000e+06,1.492597300000000047e+06,2.210564500000000000e+06,1.974208000000000000e+06,1.707104000000000000e+06,2.305052799999999814e+06,1.840237000000000000e+06,1.423808000000000000e+06,1.668160000000000000e+06,1.677761000000000000e+06,1.616096000000000000e+06,1.923362500000000000e+06,1.791840000000000000e+06,1.609735500000000000e+06,1.469909500000000000e+06,2.134989000000000000e+06,1.841600000000000000e+06,1.660896000000000000e+06,2.664017500000000000e+06,1.466368000000000000e+06,1.774144000000000000e+06,2.558166500000000000e+06,1.734752000000000000e+06,1.597376000000000000e+06,1.615328000000000000e+06,1.880288000000000000e+06,2.100976299999999814e+06,2.048088500000000000e+06,1.583272800000000047e+06,1.738016000000000000e+06,2.248352299999999814e+06,1.465600000000000000e+06,1.594752000000000000e+06,1.481216000000000000e+06,1.378016000000000000e+06,2.244577299999999814e+06,1.773152000000000000e+06,1.934464000000000000e+06,1.661984000000000000e+06,1.673184000000000000e+06,2.161451799999999814e+06,1.983838000000000000e+06,1.527968000000000000e+06,1.517504000000000000e+06,2.146314000000000000e+06,2.079424000000000000e+06,2.006525800000000047e+06,2.509091500000000000e+06,2.066963500000000000e+06,1.842368000000000000e+06,1.626400000000000000e+06,1.595200000000000000e+06,1.647523300000000047e+06,1.538784000000000000e+06,1.658624000000000000e+06,1.527872000000000000e+06,1.703296000000000000e+06,1.844012000000000000e+06,1.932256000000000000e+06,1.782432000000000000e+06,2.059413500000000000e+06,1.658848300000000047e+06,1.787232000000000000e+06,1.399192500000000000e+06,1.432121800000000047e+06,1.299883500000000000e+06,1.714272000000000000e+06,1.609824000000000000e+06,1.783520000000000000e+06,1.663392000000000000e+06,1.866699800000000047e+06,1.731584000000000000e+06,1.738236500000000000e+06,1.900712500000000000e+06,2.055638500000000000e+06,1.714944000000000000e+06,1.624873300000000047e+06,1.680992000000000000e+06,1.500147300000000047e+06,1.523456000000000000e+06,1.660576000000000000e+06,2.153901799999999814e+06,1.639973300000000047e+06,1.651298300000000047e+06,1.548800000000000000e+06,1.560704000000000000e+06,1.475296000000000000e+06,1.934725300000000047e+06,1.840237000000000000e+06,1.592160000000000000e+06,1.609280000000000000e+06,1.330121300000000047e+06,1.700352000000000000e+06,1.594635500000000000e+06,1.749561500000000000e+06,1.446688000000000000e+06,1.224308000000000000e+06,1.655264000000000000e+06,1.938500300000000047e+06,1.545664000000000000e+06,1.694912000000000000e+06,1.386784000000000000e+06,1.477497300000000047e+06,1.358848000000000000e+06,1.496928000000000000e+06,1.484448000000000000e+06,1.998938000000000000e+06,1.496384000000000000e+06,1.388288000000000000e+06,1.828912000000000000e+06,1.847787000000000000e+06,1.610560000000000000e+06,1.520416000000000000e+06,2.388178299999999814e+06,2.104751299999999814e+06,1.569664000000000000e+06,5.993039000000000000e+06,1.484224000000000000e+06,1.492192000000000000e+06,1.490368000000000000e+06,1.798674300000000047e+06,1.501760000000000000e+06,1.787349300000000047e+06,1.451520000000000000e+06,1.713856000000000000e+06,1.433344000000000000e+06,1.500704000000000000e+06,1.847787000000000000e+06,1.961150300000000047e+06,1.802449300000000047e+06,1.095844800000000047e+06,1.412320000000000000e+06,1.367296000000000000e+06,1.401696000000000000e+06,1.942275300000000047e+06,1.335424000000000000e+06,1.422304000000000000e+06,1.517952000000000000e+06,1.398146800000000047e+06,1.568384000000000000e+06,1.657632000000000000e+06,1.504576000000000000e+06,1.517088000000000000e+06,1.595520000000000000e+06,1.390559000000000000e+06,1.480672000000000000e+06,1.611104000000000000e+06,2.119889000000000000e+06,1.545485000000000000e+06,1.498752000000000000e+06,1.379520000000000000e+06,1.482080000000000000e+06,1.728768000000000000e+06,1.556256000000000000e+06,1.785376000000000000e+06,1.855374800000000047e+06,1.510720000000000000e+06,1.987613000000000000e+06,1.870474800000000047e+06,1.743680000000000000e+06,1.524416000000000000e+06,1.515136000000000000e+06,2.063188500000000000e+06,1.452480000000000000e+06,1.404800000000000000e+06,1.496160000000000000e+06,1.719323800000000047e+06,1.284783500000000000e+06,1.322571300000000047e+06,1.832687000000000000e+06,1.680544000000000000e+06,1.520640000000000000e+06,1.759520000000000000e+06,1.412736000000000000e+06,1.980063000000000000e+06,1.516544000000000000e+06,1.572704000000000000e+06,1.462048000000000000e+06,1.658816000000000000e+06,1.487136000000000000e+06,1.171420300000000047e+06,1.496372300000000047e+06,1.648096000000000000e+06,1.674240000000000000e+06,1.601696000000000000e+06,1.656320000000000000e+06,2.112301299999999814e+06,2.119889000000000000e+06,2.153901799999999814e+06,1.859149800000000047e+06,1.348996300000000047e+06,1.617504000000000000e+06,1.447328000000000000e+06,1.320352000000000000e+06,2.055638500000000000e+06,1.465600000000000000e+06,1.351904000000000000e+06,1.504256000000000000e+06,1.321216000000000000e+06,1.836462000000000000e+06,1.559936000000000000e+06,1.448704000000000000e+06,1.492064000000000000e+06,1.508672000000000000e+06,1.417021800000000047e+06,1.559168000000000000e+06,1.397088000000000000e+06,1.555840000000000000e+06,1.684576000000000000e+06,1.668288000000000000e+06,1.625536000000000000e+06,1.520320000000000000e+06,1.964963000000000000e+06,1.565888000000000000e+06,1.558112000000000000e+06,1.409408000000000000e+06,2.104751299999999814e+06,1.461632000000000000e+06,1.361632000000000000e+06,1.665888000000000000e+06,1.488192000000000000e+06,1.722016000000000000e+06,2.134989000000000000e+06,1.785376000000000000e+06,1.567712000000000000e+06,1.948000000000000000e+06,1.318758500000000000e+06,1.374592000000000000e+06,1.746208000000000000e+06,1.581440000000000000e+06,1.942275300000000047e+06,1.374272000000000000e+06,1.522592000000000000e+06,2.100976299999999814e+06,1.295584000000000000e+06,1.439808000000000000e+06,1.399232000000000000e+06,1.065607000000000000e+06,1.544928000000000000e+06,1.359392000000000000e+06,1.560032000000000000e+06,1.556256000000000000e+06,1.393984000000000000e+06,1.584928000000000000e+06,1.481728000000000000e+06,1.508992000000000000e+06,1.501568000000000000e+06,1.437440000000000000e+06,1.378880000000000000e+06,1.289920000000000000e+06,1.452256000000000000e+06,1.590860500000000000e+06,1.269645800000000047e+06,1.141984000000000000e+06,1.632423300000000047e+06,1.433664000000000000e+06,1.467328000000000000e+06,1.453344000000000000e+06,1.303658500000000000e+06,1.521824000000000000e+06,1.280352000000000000e+06,1.220533000000000000e+06,1.809999300000000047e+06,1.164992000000000000e+06,1.374272000000000000e+06,1.373408000000000000e+06,1.251360000000000000e+06,1.658848300000000047e+06,1.329536000000000000e+06,1.136160000000000000e+06,1.460448000000000000e+06,1.386784000000000000e+06,1.181632000000000000e+06,2.002750800000000047e+06,1.244544000000000000e+06,1.522835000000000000e+06,1.426272000000000000e+06,1.291200000000000000e+06,1.764661500000000000e+06,1.534160000000000000e+06,1.326346300000000047e+06,1.352771300000000047e+06,1.329760000000000000e+06,1.384128000000000000e+06,1.466134500000000000e+06,1.556847800000000047e+06,1.441504000000000000e+06,1.678592000000000000e+06,3.242121000000000000e+06,1.700448800000000047e+06,1.549664000000000000e+06,1.352640000000000000e+06,1.497152000000000000e+06,1.406624000000000000e+06,1.302432000000000000e+06,2.108526299999999814e+06,1.590860500000000000e+06,1.779799300000000047e+06,1.605960500000000000e+06,1.285024000000000000e+06,1.655073300000000047e+06,1.616192000000000000e+06,1.465696000000000000e+06,1.220832000000000000e+06,1.908262500000000000e+06,1.575722800000000047e+06,1.048176000000000000e+06,1.311904000000000000e+06,1.166784000000000000e+06,1.162880000000000000e+06,1.817587000000000000e+06,1.889387500000000000e+06,1.320032000000000000e+06,1.715548800000000047e+06,1.039144300000000047e+06,1.156282500000000000e+06,1.636704000000000000e+06,1.272544000000000000e+06,1.341446300000000047e+06,1.005131500000000000e+06,1.787349300000000047e+06,1.240512000000000000e+06,9.522438000000000466e+05,1.454432000000000000e+06,1.061832000000000000e+06,1.267968000000000000e+06,1.204128000000000000e+06,1.095844800000000047e+06,1.293760000000000000e+06,1.247840000000000000e+06,1.068736000000000000e+06,1.496372300000000047e+06,1.704223800000000047e+06,1.201620300000000047e+06,1.099619800000000047e+06,1.275104000000000000e+06,2.954994500000000000e+06,1.076640000000000000e+06,1.386784000000000000e+06,1.583272800000000047e+06,1.221888000000000000e+06,1.058057000000000000e+06,1.265728000000000000e+06,1.403616000000000000e+06,1.273420800000000047e+06,1.334880000000000000e+06,1.379234000000000000e+06,1.202240000000000000e+06,1.336704000000000000e+06,1.242944000000000000e+06,1.419392000000000000e+06,1.221344000000000000e+06,1.423360000000000000e+06,1.103394800000000047e+06,1.231136000000000000e+06,1.292064000000000000e+06,1.802449300000000047e+06,1.844012000000000000e+06,1.122528000000000000e+06,1.287680000000000000e+06,1.039120000000000000e+06,1.364134000000000000e+06,1.358208000000000000e+06,1.114176000000000000e+06,1.341446300000000047e+06,1.522835000000000000e+06,1.122720000000000000e+06,1.711773800000000047e+06,1.198944000000000000e+06,1.457536000000000000e+06,1.273420800000000047e+06,1.008906500000000000e+06,1.369216000000000000e+06,1.080992000000000000e+06,1.469888000000000000e+06,1.230624000000000000e+06,1.149088000000000000e+06,1.126432000000000000e+06,1.123040000000000000e+06,1.335008000000000000e+06,1.024784000000000000e+06,1.280970800000000047e+06,1.228704000000000000e+06,1.166464000000000000e+06,1.228160000000000000e+06,1.019632000000000000e+06,1.019312000000000000e+06,1.154912000000000000e+06,1.018784000000000000e+06,8.994560000000000000e+05,1.730648800000000047e+06,1.443484500000000000e+06,1.294080000000000000e+06,1.203520000000000000e+06,1.193312000000000000e+06,1.020896000000000000e+06,1.074432000000000000e+06,1.060512000000000000e+06,1.329344000000000000e+06,1.476032000000000000e+06,9.371060000000000000e+05,1.182745300000000047e+06,1.662661000000000000e+06,1.173248000000000000e+06,1.126044800000000047e+06,1.197760000000000000e+06,1.485047300000000047e+06,1.700448800000000047e+06,1.451034500000000000e+06,1.111520000000000000e+06,1.076932000000000000e+06,1.110976000000000000e+06,1.272864000000000000e+06,1.298784000000000000e+06,1.432121800000000047e+06,1.075904000000000000e+06,1.462359500000000000e+06,1.118494800000000047e+06,1.507697300000000047e+06,1.090816000000000000e+06,1.568172800000000047e+06,1.383009000000000000e+06,1.214656000000000000e+06,1.472480000000000000e+06,1.323232000000000000e+06,1.128768000000000000e+06,7.659360000000000000e+05,1.205632000000000000e+06,9.627680000000000000e+05,9.275200000000000000e+05,1.202656000000000000e+06,1.450656000000000000e+06,1.239328000000000000e+06,1.133856000000000000e+06,1.199776000000000000e+06,1.318758500000000000e+06,9.978560000000000000e+05,1.339168000000000000e+06,9.788320000000000000e+05,1.042919300000000047e+06,9.261600000000000000e+05,1.286624000000000000e+06,1.140928000000000000e+06,9.123360000000000000e+05,1.180352000000000000e+06,1.156416000000000000e+06,8.766683000000000466e+05,1.462359500000000000e+06,1.069472000000000000e+06,1.078656000000000000e+06,1.151424000000000000e+06,1.454809500000000000e+06,1.292480000000000000e+06,1.185792000000000000e+06,1.328352000000000000e+06,1.409728000000000000e+06,1.080768000000000000e+06,1.143584000000000000e+06,1.214880000000000000e+06,1.090048000000000000e+06,7.028295000000000000e+05,1.196064000000000000e+06,9.892320000000000000e+05,8.715360000000000000e+05,1.067168000000000000e+06,1.084482000000000000e+06,1.432121800000000047e+06,1.173984000000000000e+06,8.416583000000000466e+05,9.310880000000000000e+05,1.061024000000000000e+06,1.027424000000000000e+06,9.621774000000000233e+05,1.118720000000000000e+06,1.144957500000000000e+06,1.126528000000000000e+06,9.104480000000000000e+05,1.074112000000000000e+06,9.927040000000000000e+05,1.143544300000000047e+06,1.745786500000000000e+06,1.114272000000000000e+06,1.109184000000000000e+06,1.204992000000000000e+06,1.255840000000000000e+06,1.461279800000000047e+06,1.721421899999999907e+06,1.316832000000000000e+06,1.154176000000000000e+06,1.224000000000000000e+06,1.130976000000000000e+06,1.197845300000000047e+06,1.483892399999999907e+06,1.059456000000000000e+06,1.266912000000000000e+06,9.299408000000000466e+05,1.199040000000000000e+06,1.398272000000000000e+06,1.126044800000000047e+06,1.403744000000000000e+06,1.307008000000000000e+06,1.226048000000000000e+06,1.314688000000000000e+06,1.155008000000000000e+06,1.340128000000000000e+06,1.758529300000000047e+06,1.302528000000000000e+06,1.491968000000000000e+06,1.624649000000000000e+06,1.298232800000000047e+06,1.283424000000000000e+06,1.124960000000000000e+06,2.025400800000000047e+06,1.310624000000000000e+06,1.685311000000000000e+06,1.289920000000000000e+06,1.217970399999999907e+06,1.484508600000000093e+06,1.310944000000000000e+06,1.194496000000000000e+06,1.203296000000000000e+06,9.192480000000000000e+05,1.163296000000000000e+06,1.114837500000000000e+06,1.247424000000000000e+06,1.255936000000000000e+06,1.198944000000000000e+06,1.560476000000000000e+06,1.326752000000000000e+06,1.289600000000000000e+06,1.396320000000000000e+06,1.244040600000000093e+06,1.529659800000000047e+06,9.984800000000000000e+05,1.164576000000000000e+06,1.201600000000000000e+06,1.275104000000000000e+06,1.239232000000000000e+06,1.263936000000000000e+06,1.601972300000000047e+06,1.063456000000000000e+06,1.537970000000000000e+06,1.153632000000000000e+06,1.416435300000000047e+06,1.157984000000000000e+06,1.170400000000000000e+06,1.030896000000000000e+06,1.423700300000000047e+06,1.517802500000000000e+06,1.165184000000000000e+06,1.560622800000000047e+06,1.112576000000000000e+06,1.008480000000000000e+06,1.637257899999999907e+06,1.046816000000000000e+06,1.691526800000000047e+06,1.485183800000000047e+06,1.175168000000000000e+06,1.285120000000000000e+06,1.725634500000000000e+06,1.214880000000000000e+06,1.265728000000000000e+06,1.126432000000000000e+06,1.780584600000000093e+06,9.829280000000000000e+05,1.045440000000000000e+06,1.597898899999999907e+06,1.177184000000000000e+06,1.628648300000000047e+06,1.051648000000000000e+06,1.076032000000000000e+06,1.220533000000000000e+06,1.136288000000000000e+06,1.361184000000000000e+06,1.154400000000000000e+06,1.784110500000000000e+06,1.006064000000000000e+06,1.184704000000000000e+06,1.301500100000000093e+06,1.621731500000000000e+06,1.689187500000000000e+06,1.603004800000000047e+06,1.015632000000000000e+06,1.291008000000000000e+06,1.017952000000000000e+06,9.417949000000000233e+05,1.325056000000000000e+06,1.557424800000000047e+06,1.155008000000000000e+06,1.001008000000000000e+06,9.984303000000000466e+05,8.326880000000000000e+05,6.467135999999999767e+05,1.196064000000000000e+06,9.666400000000000000e+05,1.065664000000000000e+06,1.074112000000000000e+06,8.046263000000000466e+05,1.246464000000000000e+06,1.468842399999999907e+06,1.130336000000000000e+06,1.031312000000000000e+06,1.493901500000000000e+06,1.039328000000000000e+06,1.537755000000000000e+06,9.267840000000000000e+05,1.103072000000000000e+06,1.256576000000000000e+06,1.359052399999999907e+06,1.107808000000000000e+06,1.373582000000000000e+06,9.041779000000000233e+05,1.426121600000000093e+06,1.004715500000000000e+06,1.072268600000000093e+06,1.197760000000000000e+06,1.311136899999999907e+06,1.738236500000000000e+06,1.152576000000000000e+06,1.027008000000000000e+06,1.228576000000000000e+06,9.186080000000000000e+05,1.073600000000000000e+06,9.440800000000000000e+05,1.391023100000000093e+06,1.224640000000000000e+06,1.299648000000000000e+06,1.116704000000000000e+06,1.067360000000000000e+06,1.449655600000000093e+06,1.170413800000000047e+06,1.330198300000000047e+06,1.059456000000000000e+06,1.268384000000000000e+06,1.589978600000000093e+06,1.093248000000000000e+06,1.101152000000000000e+06,1.107296000000000000e+06,1.126848000000000000e+06,1.022256000000000000e+06,1.091552000000000000e+06,1.273952000000000000e+06,1.230912000000000000e+06,1.108032000000000000e+06,1.222208000000000000e+06,1.404480000000000000e+06,1.517129800000000047e+06,1.849300600000000093e+06,1.021104000000000000e+06,1.234112000000000000e+06,1.358230800000000047e+06,1.037328000000000000e+06,1.169440000000000000e+06,1.015744000000000000e+06,1.120416000000000000e+06,1.203392000000000000e+06,1.068640000000000000e+06,1.065152000000000000e+06,1.068224000000000000e+06,1.211584000000000000e+06,1.170176000000000000e+06,1.594635500000000000e+06,1.253376000000000000e+06,9.654880000000000000e+05,1.377248000000000000e+06,1.043445400000000023e+06,2.310778799999999814e+06,1.035369300000000047e+06,1.152704000000000000e+06,1.193312000000000000e+06,1.772211500000000000e+06,1.108672000000000000e+06,1.233920000000000000e+06,1.156288000000000000e+06,1.525356300000000047e+06,1.271168000000000000e+06,1.367296000000000000e+06,1.131104000000000000e+06,1.312672000000000000e+06,1.433664000000000000e+06,2.355486299999999814e+06,1.206688000000000000e+06,1.338528000000000000e+06,1.122624000000000000e+06,8.590344000000000233e+05,1.081408000000000000e+06,1.441728000000000000e+06,1.032896000000000000e+06,1.064832000000000000e+06,1.477497300000000047e+06,1.345056000000000000e+06,1.149312000000000000e+06,1.141182500000000000e+06,1.210304000000000000e+06,1.231552000000000000e+06,1.617285500000000000e+06,1.358400000000000000e+06,1.163616000000000000e+06,1.255200000000000000e+06,1.258720000000000000e+06,1.177504000000000000e+06,1.031952000000000000e+06,2.107355299999999814e+06,1.234112000000000000e+06,9.533120000000000000e+05,1.459337100000000093e+06,1.175554399999999907e+06,1.214976000000000000e+06,9.030933000000000466e+05,1.028576000000000000e+06,1.432121800000000047e+06,1.207328000000000000e+06,4.192051500000000000e+06,1.070624000000000000e+06,1.210944000000000000e+06,1.028272000000000000e+06,1.076224000000000000e+06,9.065346999999999534e+05,1.222553800000000047e+06,1.365263300000000047e+06,1.070528000000000000e+06,1.010688000000000000e+06,9.340160000000000000e+05,7.633050000000000000e+05,9.818720000000000000e+05,9.923840000000000000e+05,9.204000000000000000e+05,8.843840000000000000e+05,9.904960000000000000e+05,9.554080000000000000e+05,1.439709500000000000e+06,1.369413000000000000e+06,9.548960000000000000e+05,1.052288000000000000e+06,9.672800000000000000e+05,9.372640000000000000e+05,1.111424000000000000e+06,1.188736000000000000e+06,1.060512000000000000e+06,1.546054800000000047e+06,1.166464000000000000e+06,7.526269000000000233e+05,8.283040000000000000e+05,9.601440000000000000e+05,9.048960000000000000e+05,8.388480000000000000e+05,1.117805300000000047e+06,1.339616800000000047e+06,9.985920000000000000e+05,1.071583000000000000e+06,1.246995800000000047e+06,1.141056000000000000e+06,8.481280000000000000e+05,8.773760000000000000e+05,1.209152000000000000e+06,1.117216000000000000e+06,1.179104000000000000e+06,9.345440000000000000e+05,9.207040000000000000e+05,1.274048000000000000e+06,1.672580500000000000e+06,9.264640000000000000e+05,1.500147300000000047e+06,1.113216000000000000e+06,1.305228500000000000e+06,1.091328000000000000e+06,1.152896000000000000e+06,9.978560000000000000e+05,8.502055000000000000e+05,1.000688000000000000e+06,1.202656000000000000e+06,1.112352000000000000e+06,1.432121800000000047e+06,9.809280000000000000e+05,8.823040000000000000e+05,1.231858000000000000e+06,1.011632000000000000e+06,8.351055000000000000e+05,1.225824000000000000e+06,9.123360000000000000e+05,1.028272000000000000e+06,1.123456000000000000e+06,1.070944000000000000e+06,1.065152000000000000e+06,9.508000000000000000e+05,1.953600300000000047e+06,8.125600000000000000e+05,1.231858000000000000e+06,1.153632000000000000e+06,1.031594300000000047e+06,1.105920000000000000e+06,1.193856000000000000e+06,1.590860500000000000e+06,1.322571300000000047e+06,9.241600000000000000e+05,1.094176000000000000e+06,1.299883500000000000e+06,1.308608000000000000e+06,1.069280000000000000e+06,1.138816000000000000e+06,9.472320000000000000e+05,8.636960000000000000e+05,8.635840000000000000e+05,8.102720000000000000e+05,7.708550000000000000e+05,1.039216000000000000e+06,1.037744000000000000e+06,9.748938000000000466e+05,9.879680000000000000e+05,1.537935000000000000e+06,1.064096000000000000e+06,8.429120000000000000e+05,1.190295300000000047e+06,1.522835000000000000e+06,1.136064000000000000e+06,1.258320800000000047e+06,1.095776000000000000e+06,8.010928000000000466e+05,1.014256000000000000e+06,9.957440000000000000e+05,1.466134500000000000e+06,1.209760000000000000e+06,8.595200000000000000e+05,8.066240000000000000e+05,1.333896300000000047e+06,1.205395300000000047e+06,9.862565000000000000e+05,9.743040000000000000e+05,1.008896000000000000e+06,1.061344000000000000e+06,1.132672000000000000e+06,1.280970800000000047e+06,1.018048000000000000e+06,9.177760000000000000e+05,5.705913000000000466e+05,8.416640000000000000e+05,7.028295000000000000e+05,1.137407500000000000e+06,1.159584000000000000e+06,1.205395300000000047e+06,8.925440000000000000e+05,1.085536000000000000e+06,1.216758000000000000e+06,9.735840000000000000e+05,7.217423000000000466e+05,1.084256000000000000e+06,1.133088000000000000e+06,8.502240000000000000e+05,6.839545000000000000e+05,9.178720000000000000e+05,9.852320000000000000e+05,1.023424000000000000e+06,1.177280000000000000e+06,8.294560000000000000e+05,9.748938000000000466e+05,8.393600000000000000e+05,8.752960000000000000e+05,9.618080000000000000e+05,1.034800000000000000e+06,8.717440000000000000e+05,1.069382000000000000e+06,1.314983500000000000e+06,1.159808000000000000e+06,8.955433000000000466e+05,1.273420800000000047e+06,8.313280000000000000e+05,1.020784000000000000e+06,9.260480000000000000e+05,7.940320000000000000e+05,1.107169800000000047e+06,1.269645800000000047e+06,8.142400000000000000e+05,1.067264000000000000e+06,1.613510500000000000e+06,8.402080000000000000e+05,9.772480000000000000e+05,9.948000000000000000e+05,8.457280000000000000e+05,8.630720000000000000e+05,9.619200000000000000e+05,9.834560000000000000e+05,1.029008000000000000e+06,1.151104000000000000e+06,8.527200000000000000e+05,1.326346300000000047e+06,9.417760000000000000e+05,9.673438000000000466e+05,1.091648000000000000e+06,8.740320000000000000e+05,1.454809500000000000e+06,1.051552000000000000e+06,1.075072000000000000e+06,5.705913000000000466e+05,1.142624000000000000e+06,8.804433000000000466e+05,1.084482000000000000e+06,1.375459000000000000e+06,1.055776000000000000e+06,7.784050000000000000e+05,8.072480000000000000e+05,1.062528000000000000e+06,9.180960000000000000e+05,1.148732500000000000e+06,1.738236500000000000e+06,7.714400000000000000e+05,8.427040000000000000e+05,9.004960000000000000e+05,1.549297800000000047e+06,9.786688000000000466e+05,9.900315000000000000e+05,1.530385000000000000e+06,9.265760000000000000e+05,1.088704000000000000e+06,7.179673000000000466e+05,1.012681500000000000e+06,1.503922300000000047e+06,9.484688000000000466e+05,9.173600000000000000e+05,1.106752000000000000e+06,9.000800000000000000e+05,1.020269300000000047e+06,1.037328000000000000e+06,1.458584500000000000e+06,1.500147300000000047e+06,1.304032000000000000e+06,1.299883500000000000e+06,1.228083000000000000e+06,1.033536000000000000e+06,1.530385000000000000e+06,1.141182500000000000e+06,1.273420800000000047e+06,8.974720000000000000e+05,8.204960000000000000e+05,8.527200000000000000e+05,8.212160000000000000e+05,9.371060000000000000e+05,1.077824000000000000e+06,8.264320000000000000e+05,1.037120000000000000e+06,7.900640000000000000e+05,9.811360000000000000e+05,8.691183000000000466e+05,1.049344000000000000e+06,8.842183000000000466e+05,1.099040000000000000e+06,1.077184000000000000e+06,6.488960000000000000e+05,1.095968000000000000e+06,1.330121300000000047e+06,7.942400000000000000e+05,8.413440000000000000e+05,7.419360000000000000e+05,1.103394800000000047e+06,1.280970800000000047e+06,9.182310000000000000e+05,1.008896000000000000e+06,1.042592000000000000e+06,1.244448000000000000e+06,6.612668000000000466e+05,1.356546300000000047e+06,1.178970300000000047e+06,8.753920000000000000e+05,9.143200000000000000e+05,8.040160000000000000e+05,1.045552000000000000e+06,8.332160000000000000e+05,9.700000000000000000e+05,8.250720000000000000e+05,8.972480000000000000e+05,8.597280000000000000e+05,1.233376000000000000e+06,9.484688000000000466e+05,1.110944800000000047e+06,8.140320000000000000e+05,1.024044300000000047e+06,1.242528000000000000e+06,1.239408000000000000e+06,8.953760000000000000e+05,1.129819800000000047e+06,8.708000000000000000e+05,7.681120000000000000e+05,1.224308000000000000e+06,1.142528000000000000e+06,9.329760000000000000e+05,1.022784000000000000e+06,9.580320000000000000e+05,8.128800000000000000e+05,9.157920000000000000e+05,1.094080000000000000e+06,7.916320000000000000e+05,8.212160000000000000e+05,1.228083000000000000e+06,7.732160000000000000e+05,6.952795000000000000e+05,7.620960000000000000e+05,8.537760000000000000e+05,1.276162300000000047e+06,1.303658500000000000e+06,9.891200000000000000e+05,9.640160000000000000e+05,1.037328000000000000e+06,7.325920000000000000e+05,1.306912000000000000e+06,1.367909000000000000e+06,1.277888000000000000e+06,1.118912000000000000e+06,9.913280000000000000e+05,1.326346300000000047e+06,1.269645800000000047e+06,8.252800000000000000e+05,9.975815000000000000e+05,1.828912000000000000e+06,1.034272000000000000e+06,7.633050000000000000e+05,7.316480000000000000e+05,7.066045000000000000e+05,9.767200000000000000e+05,1.044384000000000000e+06,1.212983000000000000e+06,8.032960000000000000e+05,8.456320000000000000e+05,8.853280000000000000e+05,1.122269800000000047e+06,1.439709500000000000e+06,8.917120000000000000e+05,1.587085500000000000e+06,1.005328000000000000e+06,1.447259500000000000e+06,1.079392000000000000e+06,7.557550000000000000e+05,1.123456000000000000e+06,9.429280000000000000e+05,1.238368000000000000e+06,9.102400000000000000e+05,9.456640000000000000e+05,1.078240000000000000e+06,9.617120000000000000e+05,8.464305000000000000e+05,1.048288000000000000e+06,1.043120000000000000e+06,1.107072000000000000e+06,8.629600000000000000e+05,9.387360000000000000e+05,1.251680000000000000e+06,9.175680000000000000e+05,1.154592000000000000e+06,1.181952000000000000e+06,1.065607000000000000e+06,7.595300000000000000e+05,1.371684000000000000e+06,1.401921800000000047e+06,9.097120000000000000e+05,1.288558500000000000e+06,7.469120000000000000e+05,1.258320800000000047e+06,9.482720000000000000e+05,1.075072000000000000e+06,1.488822300000000047e+06,9.091840000000000000e+05,1.231858000000000000e+06,8.369600000000000000e+05,9.106810000000000000e+05,9.953280000000000000e+05,9.853440000000000000e+05,1.103168000000000000e+06,6.725918000000000466e+05,1.186520300000000047e+06,9.292960000000000000e+05,8.084960000000000000e+05,1.194070300000000047e+06,1.014048000000000000e+06,1.224308000000000000e+06,1.454809500000000000e+06,1.148732500000000000e+06,7.372640000000000000e+05,1.526610000000000000e+06,9.253120000000000000e+05,8.137120000000000000e+05,8.664160000000000000e+05,8.092320000000000000e+05,9.069060000000000000e+05,6.046040000000000000e+05,9.896480000000000000e+05,1.077696000000000000e+06,7.341440000000000000e+05,9.271040000000000000e+05,8.121440000000000000e+05,1.284783500000000000e+06,1.035216000000000000e+06,1.250770800000000047e+06,8.100640000000000000e+05,1.001356500000000000e+06,8.734080000000000000e+05,1.269645800000000047e+06,9.921760000000000000e+05,7.720640000000000000e+05,1.205704500000000000e+06,8.012160000000000000e+05,8.603520000000000000e+05,7.137120000000000000e+05,9.535200000000000000e+05,8.095520000000000000e+05,1.136800000000000000e+06,9.498560000000000000e+05,9.581440000000000000e+05,1.598410500000000000e+06,9.904960000000000000e+05,1.330121300000000047e+06,1.503922300000000047e+06,7.670800000000000000e+05,7.688480000000000000e+05,1.254545800000000047e+06,9.158880000000000000e+05,8.539805000000000000e+05,1.061344000000000000e+06,1.037328000000000000e+06,1.155232000000000000e+06,1.065056000000000000e+06,8.596160000000000000e+05,1.292333500000000000e+06,7.240800000000000000e+05,7.984960000000000000e+05,9.024800000000000000e+05,1.277195800000000047e+06,8.161120000000000000e+05,9.624480000000000000e+05,8.524160000000000000e+05,9.090880000000000000e+05,4.912407999999999884e+05,7.277120000000000000e+05,7.515840000000000000e+05,8.558560000000000000e+05,9.400960000000000000e+05,1.011104000000000000e+06,8.436480000000000000e+05,1.027819300000000047e+06,1.182591399999999907e+06,7.893440000000000000e+05,5.934560000000000000e+05,1.428346800000000047e+06,1.235633000000000000e+06,8.419680000000000000e+05,1.159040000000000000e+06,1.039952000000000000e+06,9.541600000000000000e+05,1.272992000000000000e+06,8.666240000000000000e+05,1.745786500000000000e+06,1.097344000000000000e+06,1.016456500000000000e+06,9.896480000000000000e+05,9.709440000000000000e+05,1.526610000000000000e+06,1.481272300000000047e+06,5.509386000000000000e+06,1.187808000000000000e+06,1.147168000000000000e+06,9.508000000000000000e+05,1.047552000000000000e+06,1.417021800000000047e+06,1.150464000000000000e+06,1.025744000000000000e+06,9.554080000000000000e+05,1.318758500000000000e+06,1.126044800000000047e+06,1.051328000000000000e+06,7.481673000000000466e+05,9.900315000000000000e+05,6.959840000000000000e+05,9.608640000000000000e+05,7.103795000000000000e+05,7.513920000000000000e+05,9.408320000000000000e+05,9.559360000000000000e+05,1.122269800000000047e+06,8.006880000000000000e+05,9.126400000000000000e+05,7.760160000000000000e+05,7.922560000000000000e+05,1.294473100000000093e+06,7.712320000000000000e+05,1.097344000000000000e+06,8.407200000000000000e+05,8.948480000000000000e+05,8.872160000000000000e+05,1.435934500000000000e+06,7.994400000000000000e+05,7.654080000000000000e+05,1.102752000000000000e+06,6.758069000000000233e+05,9.619200000000000000e+05,7.507680000000000000e+05,9.532160000000000000e+05,9.069060000000000000e+05,9.184000000000000000e+05,6.499418000000000466e+05,1.545485000000000000e+06,9.658080000000000000e+05,9.415655999999999767e+05,9.144160000000000000e+05,1.258320800000000047e+06,8.921280000000000000e+05,1.015312000000000000e+06,9.383200000000000000e+05,9.679040000000000000e+05,9.038560000000000000e+05,7.664480000000000000e+05,8.621280000000000000e+05,7.114240000000000000e+05,7.844480000000000000e+05,9.225920000000000000e+05,1.478624000000000000e+06,1.097984000000000000e+06,8.125600000000000000e+05,9.057280000000000000e+05,7.519423000000000466e+05,6.625440000000000000e+05,9.116960000000000000e+05,8.927520000000000000e+05,1.129824000000000000e+06,7.951680000000000000e+05,8.459360000000000000e+05,1.112672000000000000e+06,8.669280000000000000e+05,8.645280000000000000e+05,7.164000000000000000e+05,8.877280000000000000e+05,1.135008000000000000e+06,9.420960000000000000e+05,9.938065000000000000e+05,9.955360000000000000e+05,1.283648000000000000e+06,1.127072000000000000e+06,8.922400000000000000e+05,8.757120000000000000e+05,6.852000000000000000e+05,1.492597300000000047e+06,1.046694300000000047e+06,1.447227500000000000e+06,7.174400000000000000e+05,1.158624000000000000e+06,9.361120000000000000e+05,6.844800000000000000e+05,7.987040000000000000e+05,9.543680000000000000e+05,9.481760000000000000e+05,6.777440000000000000e+05,1.390559000000000000e+06,7.670800000000000000e+05,1.224308000000000000e+06,8.616000000000000000e+05,7.989120000000000000e+05,1.013632000000000000e+06,7.723855999999999767e+05,1.458584500000000000e+06,6.810560000000000000e+05,7.330673000000000466e+05,1.148732500000000000e+06,9.412078000000000466e+05,8.861600000000000000e+05,8.687040000000000000e+05,9.482730999999999767e+05,1.587085500000000000e+06,8.865920000000000000e+05,1.328517399999999907e+06,1.093440000000000000e+06,1.065888000000000000e+06,8.706880000000000000e+05,7.897300000000000000e+05,9.923840000000000000e+05,7.902720000000000000e+05,9.976480000000000000e+05,1.569510899999999907e+06,8.350880000000000000e+05,9.811360000000000000e+05,9.812248000000000466e+05,7.517920000000000000e+05,9.114880000000000000e+05,1.066304000000000000e+06,8.399840000000000000e+05,1.900712500000000000e+06,1.011216000000000000e+06,8.125600000000000000e+05,1.030480000000000000e+06,8.654720000000000000e+05,1.230587800000000047e+06,1.035632000000000000e+06,1.156282500000000000e+06,7.856960000000000000e+05,8.275840000000000000e+05,1.078240000000000000e+06,1.352771300000000047e+06,1.197845300000000047e+06,8.580480000000000000e+05,7.670800000000000000e+05,9.997440000000000000e+05,7.292923000000000466e+05,9.083520000000000000e+05,9.114880000000000000e+05,1.228868800000000047e+06,8.319520000000000000e+05,1.066112000000000000e+06,7.376800000000000000e+05,9.301440000000000000e+05,8.842183000000000466e+05,9.971200000000000000e+05,7.459840000000000000e+05,1.196928000000000000e+06,8.870080000000000000e+05,8.577555000000000000e+05,1.036800000000000000e+06,9.010240000000000000e+05,9.816640000000000000e+05,1.165088000000000000e+06,9.102400000000000000e+05,1.104736000000000000e+06,2.471303799999999814e+06,1.178970300000000047e+06,1.379234000000000000e+06,1.141182500000000000e+06,8.620160000000000000e+05,9.645440000000000000e+05,1.152507500000000000e+06,1.018160000000000000e+06,8.672480000000000000e+05,8.634880000000000000e+05,1.057440000000000000e+06,8.771680000000000000e+05,9.753600000000000000e+05,8.350880000000000000e+05,1.327331899999999907e+06,9.220060000000000000e+05,8.178880000000000000e+05,9.730560000000000000e+05,8.215360000000000000e+05,9.624480000000000000e+05,9.128480000000000000e+05,8.005920000000000000e+05,7.981920000000000000e+05,9.640160000000000000e+05,1.076224000000000000e+06,1.299290500000000000e+06,1.107169800000000047e+06,1.142944000000000000e+06,1.229308600000000093e+06,1.016688000000000000e+06,8.227840000000000000e+05,9.351665999999999767e+05,9.378818000000000466e+05,7.261179000000000233e+05,1.149632000000000000e+06,1.096096000000000000e+06,1.670211000000000000e+06,1.088480000000000000e+06,1.050496000000000000e+06,9.631840000000000000e+05,8.766683000000000466e+05,1.009216000000000000e+06,9.933280000000000000e+05,9.116960000000000000e+05,8.724640000000000000e+05,9.748320000000000000e+05,7.557550000000000000e+05,1.162048100000000093e+06,1.057440000000000000e+06,9.508000000000000000e+05,8.768640000000000000e+05,8.420800000000000000e+05,8.437440000000000000e+05,9.106560000000000000e+05,8.887284000000000233e+05,1.171420300000000047e+06,1.220533000000000000e+06,9.184000000000000000e+05,9.577280000000000000e+05,7.601120000000000000e+05,7.881920000000000000e+05,8.529280000000000000e+05,1.062080000000000000e+06,9.624480000000000000e+05,1.105184800000000047e+06,1.003424000000000000e+06,9.870240000000000000e+05,8.403040000000000000e+05,9.221760000000000000e+05,9.971200000000000000e+05,1.084896000000000000e+06,1.322022300000000047e+06,1.117160100000000093e+06,1.367909000000000000e+06,1.079392000000000000e+06,1.266881899999999907e+06,1.121984000000000000e+06,9.328640000000000000e+05,9.898560000000000000e+05,9.375840000000000000e+05,9.236480000000000000e+05,1.352867899999999907e+06,9.323360000000000000e+05,1.307433500000000000e+06,3.635131500000000000e+06,8.890880000000000000e+05,9.755680000000000000e+05,9.818720000000000000e+05,9.255200000000000000e+05,9.495360000000000000e+05,1.135104000000000000e+06,1.027424000000000000e+06,9.636000000000000000e+05,1.500670899999999907e+06,7.565760000000000000e+05,1.012480000000000000e+06,9.650720000000000000e+05,8.659840000000000000e+05,9.939680000000000000e+05,1.170720000000000000e+06,1.225321500000000000e+06,7.859040000000000000e+05,1.068736000000000000e+06,1.673986000000000000e+06,7.973178000000000466e+05,7.969440000000000000e+05,1.129504000000000000e+06,1.047120000000000000e+06,1.564397800000000047e+06,8.171520000000000000e+05,9.482720000000000000e+05,1.043968000000000000e+06,1.352864000000000000e+06,1.409471800000000047e+06,7.997600000000000000e+05,1.193216000000000000e+06,1.330121300000000047e+06,9.770400000000000000e+05,1.451034500000000000e+06,8.663040000000000000e+05,1.005424000000000000e+06,7.897300000000000000e+05,9.047840000000000000e+05,1.055648000000000000e+06,1.022048000000000000e+06,9.376800000000000000e+05,8.797920000000000000e+05,1.055552000000000000e+06,1.747589600000000093e+06,1.224224000000000000e+06,1.243183000000000000e+06,8.987200000000000000e+05,8.980960000000000000e+05,8.768640000000000000e+05,8.700640000000000000e+05,8.829280000000000000e+05,1.063401800000000047e+06,1.579497800000000047e+06,1.360359000000000000e+06,1.076960000000000000e+06,1.084352000000000000e+06,8.711040000000000000e+05,9.330720000000000000e+05,9.391520000000000000e+05,1.021840000000000000e+06,9.659040000000000000e+05,8.460480000000000000e+05,9.264640000000000000e+05,1.082144000000000000e+06,1.185472000000000000e+06,9.371060000000000000e+05,1.360359000000000000e+06,1.036800000000000000e+06,1.405351399999999907e+06,1.182745300000000047e+06,1.034896000000000000e+06,8.584640000000000000e+05,1.097344000000000000e+06,1.027744000000000000e+06,9.160960000000000000e+05,8.250720000000000000e+05,8.691183000000000466e+05,1.066528000000000000e+06,8.477120000000000000e+05,7.593920000000000000e+05,6.461668000000000466e+05,6.765120000000000000e+05,9.526880000000000000e+05,7.974560000000000000e+05,1.186080000000000000e+06,8.945280000000000000e+05,1.000480000000000000e+06,1.280970800000000047e+06,1.036160000000000000e+06,7.535680000000000000e+05,6.574918000000000466e+05,8.739360000000000000e+05,8.062080000000000000e+05,7.474400000000000000e+05,9.965920000000000000e+05,8.225760000000000000e+05,1.333241899999999907e+06,7.671840000000000000e+05,1.348996300000000047e+06,1.273420800000000047e+06,1.092064000000000000e+06,1.171420300000000047e+06,1.055872000000000000e+06,8.161928000000000466e+05,9.540480000000000000e+05,9.645440000000000000e+05,1.111296000000000000e+06,9.859680000000000000e+05,1.079936000000000000e+06,9.160960000000000000e+05,9.645440000000000000e+05,1.082784000000000000e+06,9.199680000000000000e+05,1.428346800000000047e+06,7.506560000000000000e+05,1.068320000000000000e+06,1.152507500000000000e+06,9.786688000000000466e+05,9.921760000000000000e+05,1.148732500000000000e+06,1.072000000000000000e+06,9.711188000000000466e+05,1.738236500000000000e+06,1.086455300000000047e+06,1.537935000000000000e+06,9.283520000000000000e+05,1.162560000000000000e+06,1.368475300000000047e+06,1.057664000000000000e+06,8.531520000000000000e+05,9.807200000000000000e+05,1.383009000000000000e+06,1.107488000000000000e+06,6.938463000000000466e+05,8.544960000000000000e+05,9.231200000000000000e+05,8.171520000000000000e+05,1.037008000000000000e+06,7.910080000000000000e+05,8.993183000000000466e+05,8.276800000000000000e+05,1.061832000000000000e+06,9.819840000000000000e+05,6.499418000000000466e+05,1.847787000000000000e+06,1.170592000000000000e+06,9.728480000000000000e+05,1.000272000000000000e+06,7.916320000000000000e+05,8.737280000000000000e+05,1.049216000000000000e+06,7.767520000000000000e+05,1.015312000000000000e+06,7.100161999999999534e+05,1.348996300000000047e+06,7.439040000000000000e+05,8.868960000000000000e+05,7.955840000000000000e+05,8.667200000000000000e+05,1.158528000000000000e+06,8.571200000000000000e+05,1.220533000000000000e+06,1.147616000000000000e+06,8.502055000000000000e+05,7.513920000000000000e+05,1.299883500000000000e+06,1.360359000000000000e+06,9.326560000000000000e+05,9.281440000000000000e+05,8.684000000000000000e+05,1.628648300000000047e+06,8.124178000000000466e+05,8.627520000000000000e+05,1.453243800000000047e+06,7.215840000000000000e+05,7.721760000000000000e+05,7.165120000000000000e+05,1.163808000000000000e+06,1.053536000000000000e+06,1.246560000000000000e+06,1.239408000000000000e+06,1.084992000000000000e+06,1.198720000000000000e+06,8.467680000000000000e+05,8.602400000000000000e+05,9.297120000000000000e+05,1.192992000000000000e+06,1.120608000000000000e+06,7.653120000000000000e+05,1.094292000000000000e+06,1.197845300000000047e+06,9.327520000000000000e+05,9.190400000000000000e+05,8.416640000000000000e+05,6.913120000000000000e+05,9.409440000000000000e+05,7.782080000000000000e+05,6.467135999999999767e+05,7.470240000000000000e+05,7.951680000000000000e+05,1.530385000000000000e+06,9.359040000000000000e+05,8.268098000000000466e+05,1.052608000000000000e+06,6.121540000000000000e+05,7.295815999999999767e+05,1.999412600000000093e+06,8.451040000000000000e+05,8.718400000000000000e+05,1.170506600000000093e+06,6.348040000000000000e+05,7.036480000000000000e+05,7.801760000000000000e+05,6.117120000000000000e+05,8.392640000000000000e+05,7.361120000000000000e+05,7.605280000000000000e+05,7.491040000000000000e+05,1.101288399999999907e+06,7.318560000000000000e+05,6.200590999999999767e+05,9.406240000000000000e+05,1.466134500000000000e+06,5.900971999999999534e+05,6.650418000000000466e+05,1.696636000000000000e+06,1.018048000000000000e+06,8.988320000000000000e+05,6.197040000000000000e+05,1.394334000000000000e+06,1.503922300000000047e+06,6.722720000000000000e+05,6.115040000000000000e+05,8.462560000000000000e+05,7.960000000000000000e+05,9.980640000000000000e+05,1.110944800000000047e+06,8.760160000000000000e+05,8.124178000000000466e+05,1.209208000000000000e+06,1.273420800000000047e+06,1.027216000000000000e+06,8.686080000000000000e+05,8.892960000000000000e+05,6.967040000000000000e+05,7.703040000000000000e+05,8.896160000000000000e+05,1.024480000000000000e+06,7.039520000000000000e+05,7.955840000000000000e+05,8.919200000000000000e+05,1.065568000000000000e+06,8.161928000000000466e+05,1.560622800000000047e+06,8.293440000000000000e+05,9.929120000000000000e+05,6.960800000000000000e+05,7.632320000000000000e+05,9.348480000000000000e+05,1.076032000000000000e+06,9.097120000000000000e+05,1.278897399999999907e+06,7.825760000000000000e+05,7.613600000000000000e+05,8.419680000000000000e+05,6.990545000000000000e+05,6.725760000000000000e+05,8.422880000000000000e+05,1.160057500000000000e+06,6.699840000000000000e+05,7.783040000000000000e+05,1.152800000000000000e+06,1.193856000000000000e+06,7.708550000000000000e+05,8.296640000000000000e+05,8.598240000000000000e+05,4.874280000000000000e+05,7.244960000000000000e+05,8.573280000000000000e+05,8.472000000000000000e+05,5.975840000000000000e+05,7.261600000000000000e+05,8.734080000000000000e+05,6.780640000000000000e+05,7.511840000000000000e+05,8.766560000000000000e+05,7.856960000000000000e+05,1.342400600000000093e+06,8.168320000000000000e+05,6.234790000000000000e+05,7.737280000000000000e+05,5.050484000000000233e+05,1.154295600000000093e+06,9.521600000000000000e+05,8.995520000000000000e+05,9.106810000000000000e+05,8.314400000000000000e+05,9.133760000000000000e+05,8.582560000000000000e+05,9.600320000000000000e+05,1.138711300000000047e+06,9.341280000000000000e+05,6.653280000000000000e+05,7.756000000000000000e+05,9.677074000000000233e+05,7.370560000000000000e+05,8.481280000000000000e+05,9.888160000000000000e+05,8.992480000000000000e+05,6.542720000000000000e+05,8.554400000000000000e+05,1.205395300000000047e+06,6.871680000000000000e+05,6.452640000000000000e+05,7.062753000000000466e+05,6.869600000000000000e+05,1.341446300000000047e+06,6.617774000000000233e+05,8.548160000000000000e+05,8.313305000000000000e+05,1.196357899999999907e+06,4.836530000000000000e+05,7.231360000000000000e+05,1.175195300000000047e+06,4.761030000000000000e+05,8.194400000000000000e+05,7.241760000000000000e+05,9.914400000000000000e+05,1.175195300000000047e+06,6.813760000000000000e+05,9.027040000000000000e+05,6.839545000000000000e+05,1.356546300000000047e+06,6.333796999999999534e+05,9.656960000000000000e+05,8.713280000000000000e+05,1.020269300000000047e+06,9.824815000000000000e+05,1.114719800000000047e+06,7.251200000000000000e+05,9.080320000000000000e+05,9.680160000000000000e+05,6.083790000000000000e+05,6.644000000000000000e+05,1.076960000000000000e+06,8.325920000000000000e+05,9.307680000000000000e+05,8.689120000000000000e+05,1.212983000000000000e+06,1.025216000000000000e+06,9.215520000000000000e+05,9.361120000000000000e+05,1.288558500000000000e+06,1.307433500000000000e+06,1.207551600000000093e+06,6.801795000000000000e+05,9.096000000000000000e+05,1.107808000000000000e+06,1.008896000000000000e+06,7.710240000000000000e+05,1.329417500000000000e+06,1.394334000000000000e+06,7.062400000000000000e+05,8.150720000000000000e+05,7.877688000000000466e+05,9.204000000000000000e+05,7.748800000000000000e+05,1.571947800000000047e+06,1.133632500000000000e+06,7.786240000000000000e+05,1.013216000000000000e+06,8.084960000000000000e+05,7.122560000000000000e+05,8.131840000000000000e+05,9.268960000000000000e+05,9.368480000000000000e+05,1.194070300000000047e+06,9.862565000000000000e+05,9.937600000000000000e+05,7.124640000000000000e+05,8.922400000000000000e+05,7.685280000000000000e+05,1.146880000000000000e+06,8.664160000000000000e+05,1.280970800000000047e+06,8.971520000000000000e+05,7.743520000000000000e+05,8.727840000000000000e+05,1.299883500000000000e+06,1.002160000000000000e+06,1.405696800000000047e+06,8.676640000000000000e+05,9.199680000000000000e+05,8.548160000000000000e+05,1.144957500000000000e+06,1.405696800000000047e+06,1.118494800000000047e+06,9.498560000000000000e+05,8.631680000000000000e+05,1.052288000000000000e+06,7.843520000000000000e+05,6.643040000000000000e+05,9.146400000000000000e+05,6.998080000000000000e+05,7.705120000000000000e+05,8.494880000000000000e+05,9.140000000000000000e+05,8.917683000000000466e+05,7.757120000000000000e+05,1.101888000000000000e+06,6.294720000000000000e+05,9.182310000000000000e+05,1.084482000000000000e+06,1.216758000000000000e+06,9.522438000000000466e+05,8.136160000000000000e+05,8.566880000000000000e+05,1.099619800000000047e+06,7.038560000000000000e+05,7.072800000000000000e+05,1.110944800000000047e+06,1.178656000000000000e+06,7.633050000000000000e+05,1.040176000000000000e+06,9.428320000000000000e+05,7.962080000000000000e+05,9.274080000000000000e+05,1.001424000000000000e+06,6.672000000000000000e+05,9.374720000000000000e+05,9.139021999999999534e+05,9.900315000000000000e+05,7.416160000000000000e+05,6.900800000000000000e+05,7.557550000000000000e+05,1.478285899999999907e+06,5.297160999999999767e+05,6.688168000000000466e+05,9.380000000000000000e+05,1.288558500000000000e+06,1.126044800000000047e+06,9.839840000000000000e+05,6.479520000000000000e+05,7.548160000000000000e+05,7.109120000000000000e+05,6.145920000000000000e+05,8.671125000000000000e+05,7.144320000000000000e+05,9.599200000000000000e+05,8.783200000000000000e+05,7.532425000000000000e+05,8.702720000000000000e+05,7.240800000000000000e+05,8.841760000000000000e+05,7.063360000000000000e+05,8.708000000000000000e+05,7.093130000000000000e+05,7.259520000000000000e+05,1.066283600000000093e+06,6.404160000000000000e+05,1.168498800000000047e+06,9.751520000000000000e+05,8.116320000000000000e+05,1.216758000000000000e+06,1.122848000000000000e+06,1.114719800000000047e+06,8.406240000000000000e+05,9.864000000000000000e+05,1.256992000000000000e+06,1.031424000000000000e+06,1.265870800000000047e+06,9.953280000000000000e+05,9.944960000000000000e+05,9.434560000000000000e+05,1.079072000000000000e+06,1.375459000000000000e+06,1.330121300000000047e+06,9.371060000000000000e+05,1.485047300000000047e+06,9.673438000000000466e+05,1.364134000000000000e+06,1.478080000000000000e+06,1.311208500000000000e+06,1.303658500000000000e+06,1.757111500000000000e+06,1.381024000000000000e+06,1.794560000000000000e+06,1.883040000000000000e+06,1.689086000000000000e+06,2.104751299999999814e+06,1.660256000000000000e+06,1.919587500000000000e+06,2.811393500000000000e+06,1.976416000000000000e+06,2.274815000000000000e+06,2.032288000000000000e+06,2.289344000000000000e+06,2.448616000000000000e+06,2.112301299999999814e+06,2.514368000000000000e+06,2.580032000000000000e+06,2.501541500000000000e+06,2.461504000000000000e+06,2.860468500000000000e+06,2.757824000000000000e+06,2.547698299999999814e+06,2.515456000000000000e+06,2.558016000000000000e+06,2.501120000000000000e+06,2.370221000000000000e+06,2.413568000000000000e+06,2.254592000000000000e+06,2.563188500000000000e+06,2.067680000000000000e+06,1.701701000000000000e+06,1.769888000000000000e+06,1.446464000000000000e+06,1.354560000000000000e+06,1.219008000000000000e+06,1.031632000000000000e+06,9.043680000000000000e+05,8.141280000000000000e+05,5.874720000000000000e+05,5.192640000000000000e+05,3.828000000000000000e+05,3.329760000000000000e+05,2.656160000000000000e+05,1.881680000000000000e+05,1.592880000000000000e+05,1.165540000000000000e+05,9.270600000000000000e+04,2.053520000000000000e+05,5.402600000000000000e+04,4.420902999999999884e+05,3.526600000000000000e+04,3.737200000000000000e+04,2.544100000000000000e+04,2.023000000000000000e+04,1.451900000000000000e+04,1.421900000000000000e+04,9.511000000000000000e+03,1.221500000000000000e+04,1.361800000000000000e+04,7.909000000000000000e+03,6.107000000000000000e+03,6.507000000000000000e+03,7.609000000000000000e+03,5.606000000000000000e+03,5.306000000000000000e+03,4.304000000000000000e+03,4.204000000000000000e+03,6.107000000000000000e+03,8.510000000000000000e+03,4.505000000000000000e+03,5.406000000000000000e+03,5.606000000000000000e+03,2.494000000000000000e+04,4.505000000000000000e+03,4.705000000000000000e+03,4.605000000000000000e+03,3.704000000000000000e+03,5.706000000000000000e+03,3.503000000000000000e+03,5.105000000000000000e+03,4.204000000000000000e+03,4.204000000000000000e+03,3.503000000000000000e+03,5.105000000000000000e+03,4.705000000000000000e+03,4.004000000000000000e+03,6.607000000000000000e+03,1.635280000000000000e+05,1.061300000000000000e+04,4.005275000000000000e+05,4.790500000000000000e+04,2.053100000000000000e+04,9.361000000000000000e+04,1.132500000000000000e+04,2.085876300000000047e+06,0.000000000000000000e+00,2.804700000000000000e+04,1.463760000000000000e+05,2.313600000000000000e+04,5.472900000000000000e+04,2.313600000000000000e+04,1.451900000000000000e+04,3.929775000000000000e+05,1.549260000000000000e+05,3.854275000000000000e+05,8.610000000000000000e+03,8.910000000000000000e+03,1.255160000000000000e+05,1.421900000000000000e+04,9.712000000000000000e+03,6.707000000000000000e+03,5.606000000000000000e+03,5.406000000000000000e+03,6.407000000000000000e+03,3.929775000000000000e+05,8.566800000000000000e+04,4.232152999999999884e+05,1.492000000000000000e+04,1.691800000000000000e+05,1.563640000000000000e+05,1.101400000000000000e+04,2.758392999999999884e+05,9.712000000000000000e+03,5.819163000000000466e+05,2.263500000000000000e+04,3.892025000000000000e+05,7.208000000000000000e+03,7.408000000000000000e+03,8.209000000000000000e+03,1.001200000000000000e+04,7.408000000000000000e+03,5.906000000000000000e+03,6.207000000000000000e+03,7.508000000000000000e+03,3.854275000000000000e+05,1.510000000000000000e+04,2.205280000000000000e+05,7.008000000000000000e+03,6.407000000000000000e+03,3.303000000000000000e+03,5.506000000000000000e+03,3.804000000000000000e+03,4.605000000000000000e+03,3.303000000000000000e+03,4.004000000000000000e+03,3.704000000000000000e+03,5.105000000000000000e+03,7.609000000000000000e+03,4.104000000000000000e+03,4.905000000000000000e+03,2.402000000000000000e+03,2.402000000000000000e+03,4.805000000000000000e+03,4.605000000000000000e+03,3.904000000000000000e+03,3.403000000000000000e+03,4.304000000000000000e+03,4.404000000000000000e+03,4.104000000000000000e+03,4.104000000000000000e+03,3.503000000000000000e+03,4.505000000000000000e+03,4.404000000000000000e+03,3.403000000000000000e+03,4.805000000000000000e+03,3.704000000000000000e+03,4.705000000000000000e+03,3.704000000000000000e+03,5.105000000000000000e+03,4.905000000000000000e+03,4.705000000000000000e+03,5.205000000000000000e+03,4.505000000000000000e+03,3.804000000000000000e+03,4.605000000000000000e+03,3.704000000000000000e+03,8.910000000000000000e+03,5.005000000000000000e+03,6.407000000000000000e+03,6.207000000000000000e+03,1.101400000000000000e+04,6.307000000000000000e+03,5.005000000000000000e+03,4.605000000000000000e+03,1.231600000000000000e+04,5.105000000000000000e+03,5.706000000000000000e+03,4.941000000000000000e+04,8.510000000000000000e+03,4.905000000000000000e+03,7.108000000000000000e+03,8.576800000000000000e+04,4.705000000000000000e+03,5.906000000000000000e+03,9.011000000000000000e+03,8.510000000000000000e+03,1.244080000000000000e+05,5.205000000000000000e+03,8.310000000000000000e+03,5.101157999999999884e+05,3.697100000000000000e+04,9.611000000000000000e+03,6.959000000000000000e+04,9.311000000000000000e+03,4.156652999999999884e+05,5.205000000000000000e+03,6.006000000000000000e+03,1.872700000000000000e+04,3.035300000000000000e+04,6.046040000000000000e+05,2.313600000000000000e+04,4.987907999999999884e+05,1.782680000000000000e+05,4.080775000000000000e+05,4.761030000000000000e+05,2.405760000000000000e+05,1.813510000000000000e+05,1.121400000000000000e+04,3.816525000000000000e+05,3.397500000000000000e+04,1.001356500000000000e+06,8.009000000000000000e+03,1.371800000000000000e+04,6.043780000000000291e+04,9.812000000000000000e+03,8.305400000000000000e+04,9.011000000000000000e+03,1.051300000000000000e+04,9.111000000000000000e+03,0.000000000000000000e+00,1.582200000000000000e+04,2.894900000000000000e+04,3.035300000000000000e+04,3.287270000000000000e+05,8.410000000000000000e+03,9.311000000000000000e+03,6.006000000000000000e+03,6.307000000000000000e+03,5.806000000000000000e+03,7.308000000000000000e+03,2.223400000000000000e+04,7.008000000000000000e+03,1.782500000000000000e+04,5.706000000000000000e+03,1.219920000000000000e+05,5.005000000000000000e+03,4.404000000000000000e+03,5.506000000000000000e+03,9.812000000000000000e+03,4.905000000000000000e+03,6.107000000000000000e+03,4.004000000000000000e+03,8.510000000000000000e+03,3.503000000000000000e+03,5.306000000000000000e+03,4.104000000000000000e+03,2.502000000000000000e+03,2.063640000000000000e+05,5.506000000000000000e+03,2.502000000000000000e+03,4.905000000000000000e+03,4.004000000000000000e+03,3.403000000000000000e+03,8.910000000000000000e+03,4.805000000000000000e+03,4.705000000000000000e+03,8.610000000000000000e+03,3.603000000000000000e+03,2.903000000000000000e+03,4.004000000000000000e+03,3.804000000000000000e+03,5.706000000000000000e+03,3.503000000000000000e+03,5.005000000000000000e+03,2.802000000000000000e+03,4.605000000000000000e+03,6.307000000000000000e+03,2.644300000000000000e+04,8.109000000000000000e+03,4.705000000000000000e+03,9.011000000000000000e+03,6.707000000000000000e+03,5.606000000000000000e+03,4.104000000000000000e+03,4.304000000000000000e+03,3.603000000000000000e+03,5.105000000000000000e+03,3.203000000000000000e+03,4.605000000000000000e+03,4.705000000000000000e+03,4.404000000000000000e+03,3.704000000000000000e+03,4.505000000000000000e+03,7.308000000000000000e+03,3.203000000000000000e+03,4.605000000000000000e+03,3.704000000000000000e+03,4.605000000000000000e+03,6.507000000000000000e+03,nan
4.795089999999999719e+01,9.222720000000000000e+05,1.539744000000000000e+06,1.003536000000000000e+06,1.459024600000000093e+06,1.139680000000000000e+06,1.624873300000000047e+06,1.573248000000000000e+06,1.683936000000000000e+06,2.049184000000000000e+06,2.199239500000000000e+06,2.735818000000000000e+06,2.142539000000000000e+06,2.127439000000000000e+06,2.337088000000000000e+06,2.509091500000000000e+06,2.512866500000000000e+06,2.846400000000000000e+06,2.701767500000000000e+06,2.996519500000000000e+06,2.909619000000000000e+06,2.679117500000000000e+06,3.230796000000000000e+06,2.750918000000000000e+06,3.200596000000000000e+06,2.425966000000000000e+06,2.448616000000000000e+06,2.728268000000000000e+06,2.686667500000000000e+06,2.784893000000000000e+06,2.561941500000000000e+06,3.045670000000000000e+06,2.599767000000000000e+06,2.713472000000000000e+06,2.766018000000000000e+06,2.629967000000000000e+06,2.905844000000000000e+06,2.849143500000000000e+06,2.739593000000000000e+06,3.060770000000000000e+06,2.467528799999999814e+06,3.109920500000000000e+06,2.463753799999999814e+06,2.958769500000000000e+06,2.493991500000000000e+06,2.395136000000000000e+06,2.739593000000000000e+06,2.807618500000000000e+06,2.637517000000000000e+06,2.221440000000000000e+06,2.830268500000000000e+06,2.614867000000000000e+06,2.259677299999999814e+06,2.543066500000000000e+06,2.758468000000000000e+06,2.403278299999999814e+06,2.490141000000000000e+06,2.320152799999999814e+06,2.240802299999999814e+06,2.441066000000000000e+06,2.114880000000000000e+06,2.157676799999999814e+06,2.342840500000000000e+06,2.962544500000000000e+06,2.830268500000000000e+06,2.584667000000000000e+06,2.267265000000000000e+06,2.928494000000000000e+06,2.769793000000000000e+06,2.458304000000000000e+06,2.641292000000000000e+06,2.429741000000000000e+06,2.641292000000000000e+06,2.323927799999999814e+06,2.204608000000000000e+06,2.089651300000000047e+06,2.067456000000000000e+06,2.346615500000000000e+06,2.146314000000000000e+06,2.815168500000000000e+06,2.252127299999999814e+06,2.834043500000000000e+06,2.346615500000000000e+06,2.221889500000000000e+06,2.452391000000000000e+06,2.146314000000000000e+06,2.010300800000000047e+06,2.301240000000000000e+06,2.112301299999999814e+06,3.487798000000000000e+06,1.878024800000000047e+06,2.380628299999999814e+06,1.955168000000000000e+06,2.203014500000000000e+06,1.855374800000000047e+06,2.354165500000000000e+06,2.229477299999999814e+06,2.554391500000000000e+06,2.258752000000000000e+06,2.463753799999999814e+06,1.832064000000000000e+06,1.964963000000000000e+06,1.998938000000000000e+06,2.104751299999999814e+06,2.379520000000000000e+06,1.998938000000000000e+06,2.044313500000000000e+06,2.212096000000000000e+06,1.885574800000000047e+06,1.912256000000000000e+06,1.972513000000000000e+06,1.979296000000000000e+06,1.919587500000000000e+06,2.199168000000000000e+06,2.127552000000000000e+06,2.010304000000000000e+06,1.988224000000000000e+06,2.361715500000000000e+06,2.339027799999999814e+06,2.137728000000000000e+06,2.603542000000000000e+06,1.878024800000000047e+06,2.187876799999999814e+06,1.860672000000000000e+06,2.164352000000000000e+06,2.143744000000000000e+06,1.826272000000000000e+06,2.475041000000000000e+06,1.841504000000000000e+06,1.884352000000000000e+06,1.675680000000000000e+06,1.729408000000000000e+06,2.089651300000000047e+06,1.946368000000000000e+06,2.286140000000000000e+06,1.705888000000000000e+06,2.301240000000000000e+06,1.991328000000000000e+06,1.983808000000000000e+06,1.856928000000000000e+06,1.685311000000000000e+06,2.100976299999999814e+06,1.632032000000000000e+06,1.828912000000000000e+06,1.946050300000000047e+06,2.433516000000000000e+06,1.758976000000000000e+06,1.768672000000000000e+06,2.119889000000000000e+06,1.759616000000000000e+06,1.616096000000000000e+06,1.851599800000000047e+06,1.644928000000000000e+06,2.629967000000000000e+06,2.085876300000000047e+06,2.104751299999999814e+06,1.477497300000000047e+06,1.836992000000000000e+06,1.730648800000000047e+06,1.751648000000000000e+06,1.643748300000000047e+06,1.556847800000000047e+06,1.776024300000000047e+06,1.828912000000000000e+06,1.673986000000000000e+06,1.983584000000000000e+06,2.187876799999999814e+06,1.893162500000000000e+06,2.380628299999999814e+06,1.519360000000000000e+06,1.923362500000000000e+06,1.646880000000000000e+06,1.504352000000000000e+06,2.104751299999999814e+06,1.348996300000000047e+06,2.410828299999999814e+06,2.165226799999999814e+06,1.494976000000000000e+06,1.703488000000000000e+06,1.759840000000000000e+06,1.802449300000000047e+06,2.282365000000000000e+06,1.512224000000000000e+06,1.621504000000000000e+06,1.605960500000000000e+06,2.172776799999999814e+06,1.710688000000000000e+06,1.484096000000000000e+06,1.870474800000000047e+06,1.601248000000000000e+06,1.855296000000000000e+06,1.658848300000000047e+06,1.318758500000000000e+06,1.529376000000000000e+06,1.519008000000000000e+06,1.893162500000000000e+06,1.711552000000000000e+06,1.881632000000000000e+06,1.777632000000000000e+06,1.778496000000000000e+06,1.687296000000000000e+06,1.575616000000000000e+06,2.089651300000000047e+06,1.461408000000000000e+06,1.602185500000000000e+06,1.779040000000000000e+06,1.738688000000000000e+06,1.532192000000000000e+06,1.715488000000000000e+06,1.762784000000000000e+06,1.681216000000000000e+06,1.559392000000000000e+06,1.767136000000000000e+06,1.809999300000000047e+06,2.577117000000000000e+06,1.723098800000000047e+06,1.466134500000000000e+06,1.798674300000000047e+06,1.643200000000000000e+06,2.097201299999999814e+06,1.680544000000000000e+06,1.482080000000000000e+06,1.609152000000000000e+06,1.694368000000000000e+06,1.787008000000000000e+06,3.771149500000000000e+06,1.739648000000000000e+06,1.670211000000000000e+06,2.014075800000000047e+06,1.702944000000000000e+06,2.190028000000000000e+06,2.074513500000000000e+06,2.376815500000000000e+06,2.633742000000000000e+06,2.059413500000000000e+06,1.489600000000000000e+06,1.489824000000000000e+06,1.908262500000000000e+06,1.930950300000000047e+06,1.760886500000000000e+06,1.668928000000000000e+06,1.589344000000000000e+06,1.776640000000000000e+06,2.116114000000000000e+06,1.763872000000000000e+06,2.021625800000000047e+06,1.435934500000000000e+06,1.491104000000000000e+06,1.626624000000000000e+06,1.900712500000000000e+06,2.150089000000000000e+06,1.821248000000000000e+06,1.382944000000000000e+06,1.627808000000000000e+06,1.445280000000000000e+06,1.568384000000000000e+06,1.551072000000000000e+06,1.438944000000000000e+06,1.968738000000000000e+06,1.532064000000000000e+06,2.169001799999999814e+06,1.760384000000000000e+06,1.642976000000000000e+06,2.127439000000000000e+06,1.709280000000000000e+06,1.394944000000000000e+06,1.728864000000000000e+06,1.186520300000000047e+06,1.851599800000000047e+06,1.915812500000000000e+06,1.549792000000000000e+06,1.576256000000000000e+06,1.571947800000000047e+06,1.734423800000000047e+06,1.587520000000000000e+06,1.573248000000000000e+06,1.590656000000000000e+06,2.059413500000000000e+06,1.746528000000000000e+06,1.409471800000000047e+06,1.546336000000000000e+06,1.730648800000000047e+06,1.545888000000000000e+06,2.074513500000000000e+06,1.425952000000000000e+06,1.908192000000000000e+06,1.434976000000000000e+06,2.441066000000000000e+06,1.575712000000000000e+06,1.354784000000000000e+06,1.513088000000000000e+06,1.507697300000000047e+06,1.268928000000000000e+06,1.582848000000000000e+06,1.896937500000000000e+06,1.435072000000000000e+06,1.487776000000000000e+06,1.942275300000000047e+06,1.325152000000000000e+06,1.615552000000000000e+06,1.427232000000000000e+06,1.425824000000000000e+06,1.458496000000000000e+06,1.502848000000000000e+06,1.360359000000000000e+06,2.044313500000000000e+06,1.292333500000000000e+06,1.499200000000000000e+06,1.688832000000000000e+06,1.503922300000000047e+06,1.499744000000000000e+06,2.021625800000000047e+06,1.606016000000000000e+06,1.515285000000000000e+06,1.733984000000000000e+06,1.983838000000000000e+06,1.601056000000000000e+06,1.507697300000000047e+06,1.565120000000000000e+06,1.549248000000000000e+06,1.544928000000000000e+06,1.483360000000000000e+06,2.006525800000000047e+06,1.696000000000000000e+06,1.868000000000000000e+06,1.704223800000000047e+06,1.615552000000000000e+06,1.655584000000000000e+06,1.592480000000000000e+06,1.581568000000000000e+06,2.429741000000000000e+06,1.544928000000000000e+06,1.862924800000000047e+06,2.203014500000000000e+06,1.964963000000000000e+06,1.961150300000000047e+06,1.953600300000000047e+06,1.753824000000000000e+06,1.677408000000000000e+06,1.364134000000000000e+06,1.466464000000000000e+06,1.781888000000000000e+06,1.595840000000000000e+06,1.488822300000000047e+06,1.480896000000000000e+06,1.273420800000000047e+06,1.611008000000000000e+06,2.014075800000000047e+06,1.764661500000000000e+06,1.711136000000000000e+06,1.570112000000000000e+06,1.318758500000000000e+06,1.346208000000000000e+06,1.450752000000000000e+06,1.567072000000000000e+06,1.560256000000000000e+06,1.923362500000000000e+06,1.881799800000000047e+06,1.602464000000000000e+06,1.461952000000000000e+06,1.307433500000000000e+06,1.393024000000000000e+06,2.524191500000000000e+06,1.398368000000000000e+06,1.316928000000000000e+06,1.335424000000000000e+06,1.386784000000000000e+06,1.278624000000000000e+06,1.548064000000000000e+06,1.442048000000000000e+06,1.273420800000000047e+06,1.923362500000000000e+06,1.473722300000000047e+06,1.344832000000000000e+06,1.743040000000000000e+06,1.348992000000000000e+06,1.262095800000000047e+06,1.583200000000000000e+06,1.809999300000000047e+06,1.530016000000000000e+06,1.593344000000000000e+06,1.462272000000000000e+06,1.647552000000000000e+06,2.131214000000000000e+06,1.508256000000000000e+06,1.521280000000000000e+06,1.714592000000000000e+06,1.654368000000000000e+06,1.523552000000000000e+06,1.622272000000000000e+06,1.539296000000000000e+06,1.676864000000000000e+06,1.522835000000000000e+06,2.146314000000000000e+06,1.468928000000000000e+06,1.507697300000000047e+06,1.657216000000000000e+06,1.686208000000000000e+06,1.527424000000000000e+06,1.178970300000000047e+06,1.728320000000000000e+06,1.441184000000000000e+06,1.817587000000000000e+06,1.269645800000000047e+06,1.912037500000000000e+06,1.311208500000000000e+06,1.326346300000000047e+06,1.371264000000000000e+06,1.712960000000000000e+06,1.346112000000000000e+06,1.776544000000000000e+06,1.406400000000000000e+06,1.739872000000000000e+06,1.474432000000000000e+06,1.472064000000000000e+06,1.529824000000000000e+06,1.349312000000000000e+06,1.493600000000000000e+06,1.715548800000000047e+06,1.904487500000000000e+06,1.597792000000000000e+06,1.358528000000000000e+06,1.163832500000000000e+06,1.318112000000000000e+06,1.377056000000000000e+06,1.900712500000000000e+06,1.273504000000000000e+06,1.616416000000000000e+06,3.143895500000000000e+06,1.405440000000000000e+06,1.144544000000000000e+06,1.150144000000000000e+06,1.065607000000000000e+06,1.361856000000000000e+06,1.396448000000000000e+06,1.401921800000000047e+06,1.498016000000000000e+06,1.262095800000000047e+06,1.195872000000000000e+06,1.385952000000000000e+06,1.413056000000000000e+06,1.189600000000000000e+06,1.054244300000000047e+06,1.328256000000000000e+06,1.236448000000000000e+06,1.517408000000000000e+06,1.419712000000000000e+06,1.859149800000000047e+06,1.636198300000000047e+06,1.443776000000000000e+06,1.229536000000000000e+06,1.791124300000000047e+06,1.553072800000000047e+06,1.110944800000000047e+06,1.238912000000000000e+06,2.051863500000000000e+06,1.715548800000000047e+06,1.197760000000000000e+06,1.470656000000000000e+06,2.218114500000000000e+06,1.666436000000000000e+06,1.433984000000000000e+06,1.760886500000000000e+06,1.265870800000000047e+06,1.862924800000000047e+06,1.689086000000000000e+06,1.254752000000000000e+06,1.229984000000000000e+06,1.291648000000000000e+06,1.328672000000000000e+06,1.203392000000000000e+06,1.457440000000000000e+06,1.055328000000000000e+06,1.360359000000000000e+06,1.317888000000000000e+06,1.280970800000000047e+06,1.265870800000000047e+06,1.217856000000000000e+06,1.440672000000000000e+06,1.027819300000000047e+06,1.375104000000000000e+06,3.253521500000000000e+06,1.862924800000000047e+06,1.447008000000000000e+06,1.491328000000000000e+06,1.972513000000000000e+06,1.821362000000000000e+06,1.297920000000000000e+06,1.182745300000000047e+06,1.337671300000000047e+06,1.558976000000000000e+06,1.776024300000000047e+06,9.983840000000000000e+05,1.264992000000000000e+06,1.428346800000000047e+06,1.256672000000000000e+06,1.391936000000000000e+06,1.400416000000000000e+06,1.042919300000000047e+06,1.139680000000000000e+06,1.469909500000000000e+06,1.477497300000000047e+06,1.878024800000000047e+06,1.534160000000000000e+06,1.183648000000000000e+06,1.537935000000000000e+06,1.753336500000000000e+06,1.445056000000000000e+06,1.466134500000000000e+06,1.008480000000000000e+06,1.018480000000000000e+06,1.968738000000000000e+06,1.197845300000000047e+06,1.774144000000000000e+06,1.360768000000000000e+06,1.540704000000000000e+06,1.335840000000000000e+06,1.192576000000000000e+06,1.286208000000000000e+06,1.495104000000000000e+06,1.655073300000000047e+06,1.196384000000000000e+06,1.261792000000000000e+06,1.243584000000000000e+06,1.470240000000000000e+06,1.295488000000000000e+06,1.397088000000000000e+06,1.392256000000000000e+06,1.590860500000000000e+06,1.137664000000000000e+06,1.349632000000000000e+06,1.908262500000000000e+06,1.394624000000000000e+06,1.091008000000000000e+06,1.457536000000000000e+06,1.247328000000000000e+06,1.319296000000000000e+06,1.435934500000000000e+06,1.420796800000000047e+06,1.031594300000000047e+06,1.205408000000000000e+06,1.206688000000000000e+06,9.706400000000000000e+05,1.103072000000000000e+06,1.364096000000000000e+06,2.074513500000000000e+06,9.905920000000000000e+05,1.049440000000000000e+06,1.613510500000000000e+06,1.348992000000000000e+06,9.538400000000000000e+05,1.427008000000000000e+06,1.400192000000000000e+06,1.031312000000000000e+06,1.103680000000000000e+06,1.113120000000000000e+06,1.374464000000000000e+06,1.195968000000000000e+06,1.180896000000000000e+06,9.824000000000000000e+05,1.314983500000000000e+06,1.011744000000000000e+06,1.095776000000000000e+06,1.003008000000000000e+06,1.280970800000000047e+06,1.385088000000000000e+06,8.993183000000000466e+05,1.753336500000000000e+06,1.590860500000000000e+06,1.055232000000000000e+06,1.167424000000000000e+06,1.768436500000000000e+06,1.268928000000000000e+06,1.476256000000000000e+06,8.750880000000000000e+05,1.817587000000000000e+06,1.185984000000000000e+06,1.503922300000000047e+06,1.285888000000000000e+06,1.119456000000000000e+06,1.108768000000000000e+06,1.549297800000000047e+06,9.891200000000000000e+05,1.233152000000000000e+06,1.178970300000000047e+06,1.821362000000000000e+06,8.313305000000000000e+05,1.264672000000000000e+06,1.420796800000000047e+06,1.223904000000000000e+06,1.045440000000000000e+06,1.104000000000000000e+06,1.152896000000000000e+06,9.163040000000000000e+05,1.110144000000000000e+06,1.001952000000000000e+06,1.329440000000000000e+06,9.520480000000000000e+05,1.196064000000000000e+06,1.031594300000000047e+06,9.431360000000000000e+05,1.121792000000000000e+06,1.078752000000000000e+06,1.008906500000000000e+06,1.020160000000000000e+06,9.688480000000000000e+05,1.617285500000000000e+06,1.085824000000000000e+06,1.019632000000000000e+06,1.263392000000000000e+06,1.037744000000000000e+06,9.626560000000000000e+05,1.086368000000000000e+06,1.447259500000000000e+06,8.464640000000000000e+05,1.171552000000000000e+06,1.548384000000000000e+06,1.386368000000000000e+06,1.435934500000000000e+06,1.220608000000000000e+06,1.398146800000000047e+06,1.186944000000000000e+06,1.197845300000000047e+06,1.395680000000000000e+06,9.818720000000000000e+05,1.018048000000000000e+06,1.314688000000000000e+06,1.477497300000000047e+06,1.454447899999999907e+06,8.426080000000000000e+05,9.831360000000000000e+05,1.045760000000000000e+06,1.473722300000000047e+06,1.488822300000000047e+06,1.294958600000000093e+06,1.596128300000000047e+06,9.836640000000000000e+05,1.071488000000000000e+06,1.058624000000000000e+06,1.348525300000000047e+06,1.265310000000000000e+06,1.477497300000000047e+06,9.886080000000000000e+05,1.394720000000000000e+06,1.216497500000000000e+06,1.172096000000000000e+06,1.722882000000000000e+06,9.824815000000000000e+05,1.605464500000000000e+06,1.317630100000000093e+06,1.162832399999999907e+06,1.564384000000000000e+06,1.427379600000000093e+06,1.532248500000000000e+06,1.171552000000000000e+06,1.275744000000000000e+06,1.351904000000000000e+06,9.418880000000000000e+05,1.639973300000000047e+06,1.478080000000000000e+06,1.363737399999999907e+06,1.155232000000000000e+06,1.553715600000000093e+06,1.159904000000000000e+06,1.243264000000000000e+06,1.628648300000000047e+06,1.271264000000000000e+06,1.283721800000000047e+06,1.135648000000000000e+06,1.265408000000000000e+06,1.211808000000000000e+06,1.320896000000000000e+06,2.114013000000000000e+06,1.135648000000000000e+06,1.310848000000000000e+06,1.043838500000000000e+06,1.954944800000000047e+06,1.350272000000000000e+06,1.366656000000000000e+06,1.442816000000000000e+06,1.137536000000000000e+06,1.288558500000000000e+06,1.146240000000000000e+06,1.429121300000000047e+06,1.333600000000000000e+06,1.492832000000000000e+06,1.220608000000000000e+06,1.179616000000000000e+06,1.592608000000000000e+06,1.248800000000000000e+06,1.415137500000000000e+06,1.103102000000000000e+06,1.058495000000000000e+06,1.452256000000000000e+06,1.601972300000000047e+06,1.308192000000000000e+06,1.484096000000000000e+06,1.177360300000000047e+06,1.533414399999999907e+06,1.191712000000000000e+06,1.421856000000000000e+06,1.133408000000000000e+06,1.410048000000000000e+06,1.213184000000000000e+06,1.267136000000000000e+06,9.899680000000000000e+05,1.309248000000000000e+06,1.428416000000000000e+06,1.075822100000000093e+06,1.265856000000000000e+06,1.571297100000000093e+06,1.182176000000000000e+06,1.003441300000000047e+06,1.171680000000000000e+06,1.169344000000000000e+06,1.566874600000000093e+06,1.260736000000000000e+06,1.496372300000000047e+06,1.232416000000000000e+06,1.099456000000000000e+06,1.065792000000000000e+06,1.113865300000000047e+06,1.057667899999999907e+06,1.294528000000000000e+06,1.197984000000000000e+06,1.116384000000000000e+06,1.167744000000000000e+06,1.167686300000000047e+06,1.010688000000000000e+06,1.289728000000000000e+06,1.220736000000000000e+06,1.338720000000000000e+06,1.422044800000000047e+06,1.053760000000000000e+06,1.201280000000000000e+06,1.054244300000000047e+06,1.464314000000000000e+06,1.334240000000000000e+06,1.488822300000000047e+06,1.107616000000000000e+06,1.118176000000000000e+06,1.346752000000000000e+06,1.059776000000000000e+06,9.979520000000000000e+05,1.097152000000000000e+06,1.742896100000000093e+06,1.203520000000000000e+06,1.212450000000000000e+06,1.288864000000000000e+06,1.096512000000000000e+06,9.875728000000000466e+05,1.237536000000000000e+06,1.515868100000000093e+06,1.261696000000000000e+06,1.066528000000000000e+06,9.454400000000000000e+05,1.189824000000000000e+06,1.555681800000000047e+06,1.100736000000000000e+06,1.409947000000000000e+06,1.179616000000000000e+06,1.358304000000000000e+06,8.806240000000000000e+05,8.633625000000000000e+05,1.398678300000000047e+06,1.035632000000000000e+06,1.318191899999999907e+06,1.226240000000000000e+06,7.320090000000000000e+05,1.441269300000000047e+06,1.011632000000000000e+06,1.077280000000000000e+06,1.090912000000000000e+06,1.118080000000000000e+06,1.119232000000000000e+06,1.202112000000000000e+06,1.238272000000000000e+06,1.202752000000000000e+06,1.373387300000000047e+06,1.412416000000000000e+06,1.620352800000000047e+06,1.525346300000000047e+06,1.848534300000000047e+06,1.465614000000000000e+06,1.398146800000000047e+06,1.021008000000000000e+06,1.005424000000000000e+06,9.517440000000000000e+05,9.458720000000000000e+05,1.351040000000000000e+06,1.126976000000000000e+06,1.051424000000000000e+06,1.239008000000000000e+06,1.185472000000000000e+06,9.767200000000000000e+05,1.216032000000000000e+06,7.948565999999999767e+05,1.189273300000000047e+06,1.042592000000000000e+06,8.565920000000000000e+05,1.090972100000000093e+06,9.738880000000000000e+05,1.095456000000000000e+06,1.121152000000000000e+06,1.126112000000000000e+06,1.141984000000000000e+06,1.283424000000000000e+06,1.168511100000000093e+06,1.290464000000000000e+06,1.102016000000000000e+06,1.295168000000000000e+06,1.156125000000000000e+06,1.346112000000000000e+06,9.009120000000000000e+05,1.139765500000000000e+06,1.092064000000000000e+06,1.045120000000000000e+06,1.626854100000000093e+06,1.089952000000000000e+06,1.032688000000000000e+06,1.150240000000000000e+06,1.106656000000000000e+06,1.194688000000000000e+06,1.004480000000000000e+06,1.227424000000000000e+06,1.059872000000000000e+06,1.072736000000000000e+06,1.217536000000000000e+06,1.077824000000000000e+06,1.135840000000000000e+06,1.302112000000000000e+06,1.260512000000000000e+06,1.570836000000000000e+06,1.556999399999999907e+06,2.988969500000000000e+06,1.072960000000000000e+06,1.172608000000000000e+06,1.093344000000000000e+06,1.256032000000000000e+06,1.065607000000000000e+06,1.371684000000000000e+06,1.172000000000000000e+06,1.454208000000000000e+06,1.041120000000000000e+06,1.177088000000000000e+06,1.277888000000000000e+06,1.228083000000000000e+06,1.605819000000000000e+06,1.308512000000000000e+06,1.223488000000000000e+06,1.308064000000000000e+06,1.778406600000000093e+06,1.053334800000000047e+06,1.152480000000000000e+06,1.283104000000000000e+06,1.234016000000000000e+06,1.038480000000000000e+06,1.126336000000000000e+06,1.127712000000000000e+06,1.534160000000000000e+06,1.129819800000000047e+06,1.068736000000000000e+06,1.124096000000000000e+06,1.292353300000000047e+06,1.059040000000000000e+06,1.084992000000000000e+06,1.179744000000000000e+06,9.397760000000000000e+05,9.464960000000000000e+05,1.764876300000000047e+06,1.314464000000000000e+06,9.448160000000000000e+05,9.652130999999999767e+05,1.420407600000000093e+06,6.912505999999999767e+05,1.534160000000000000e+06,2.788668000000000000e+06,9.522438000000000466e+05,1.154816000000000000e+06,1.396065399999999907e+06,1.114368000000000000e+06,9.900800000000000000e+05,1.090048000000000000e+06,1.092064000000000000e+06,1.448149300000000047e+06,1.376832000000000000e+06,1.546764399999999907e+06,1.147072000000000000e+06,1.168511100000000093e+06,9.502730999999999767e+05,1.144957500000000000e+06,9.973280000000000000e+05,1.365644300000000047e+06,1.061568000000000000e+06,7.623175000000000000e+05,9.254240000000000000e+05,9.908160000000000000e+05,1.466016000000000000e+06,1.301500100000000093e+06,1.138272000000000000e+06,9.914400000000000000e+05,7.859550000000000000e+05,1.096416000000000000e+06,1.039897599999999977e+06,1.156288000000000000e+06,9.638080000000000000e+05,1.046064000000000000e+06,1.211488000000000000e+06,1.448788000000000000e+06,7.858153000000000466e+05,1.083104000000000000e+06,9.337173000000000466e+05,9.471200000000000000e+05,1.509461100000000093e+06,9.092960000000000000e+05,1.231360000000000000e+06,1.364871000000000000e+06,1.496372300000000047e+06,1.545485000000000000e+06,1.066944000000000000e+06,1.413246800000000047e+06,1.203616000000000000e+06,8.879520000000000000e+05,9.551040000000000000e+05,1.232832000000000000e+06,8.611840000000000000e+05,1.237856000000000000e+06,9.962720000000000000e+05,9.290880000000000000e+05,9.772480000000000000e+05,1.152704000000000000e+06,1.419352399999999907e+06,9.734720000000000000e+05,1.182745300000000047e+06,1.136800000000000000e+06,1.201620300000000047e+06,8.729920000000000000e+05,7.708550000000000000e+05,1.103394800000000047e+06,1.064512000000000000e+06,9.296160000000000000e+05,8.187200000000000000e+05,1.401921800000000047e+06,9.934400000000000000e+05,1.307433500000000000e+06,1.076932000000000000e+06,9.859680000000000000e+05,1.199584000000000000e+06,8.384320000000000000e+05,1.076768000000000000e+06,9.089760000000000000e+05,9.451360000000000000e+05,1.420796800000000047e+06,1.019952000000000000e+06,7.217423000000000466e+05,9.803040000000000000e+05,1.458584500000000000e+06,1.262432000000000000e+06,1.000064000000000000e+06,1.087744000000000000e+06,9.938065000000000000e+05,1.088257000000000000e+06,8.275178000000000466e+05,1.215072000000000000e+06,9.755680000000000000e+05,1.099136000000000000e+06,9.727360000000000000e+05,9.663360000000000000e+05,8.655680000000000000e+05,8.384320000000000000e+05,9.762080000000000000e+05,1.273420800000000047e+06,9.640160000000000000e+05,1.048896000000000000e+06,1.167607500000000000e+06,1.033008000000000000e+06,9.425120000000000000e+05,1.088257000000000000e+06,9.873440000000000000e+05,1.454809500000000000e+06,1.371684000000000000e+06,1.109312000000000000e+06,1.135328000000000000e+06,8.106880000000000000e+05,1.133632500000000000e+06,8.581600000000000000e+05,8.990400000000000000e+05,8.967360000000000000e+05,9.122240000000000000e+05,9.540480000000000000e+05,1.068000000000000000e+06,1.386784000000000000e+06,8.044480000000000000e+05,1.262095800000000047e+06,8.720480000000000000e+05,9.958560000000000000e+05,1.433248000000000000e+06,1.153952000000000000e+06,9.456640000000000000e+05,6.046040000000000000e+05,7.938240000000000000e+05,1.367909000000000000e+06,9.596160000000000000e+05,1.681536000000000000e+06,9.696960000000000000e+05,1.537935000000000000e+06,9.880800000000000000e+05,1.088800000000000000e+06,9.574080000000000000e+05,1.405696800000000047e+06,8.544000000000000000e+05,2.055638500000000000e+06,8.507360000000000000e+05,8.691183000000000466e+05,1.233920000000000000e+06,1.405696800000000047e+06,9.268960000000000000e+05,9.814560000000000000e+05,7.565760000000000000e+05,1.084896000000000000e+06,9.864960000000000000e+05,1.636198300000000047e+06,8.829280000000000000e+05,9.824000000000000000e+05,8.308160000000000000e+05,9.817760000000000000e+05,9.744160000000000000e+05,1.148732500000000000e+06,1.046694300000000047e+06,8.111040000000000000e+05,1.239408000000000000e+06,8.506400000000000000e+05,8.907680000000000000e+05,9.116000000000000000e+05,8.097600000000000000e+05,8.300800000000000000e+05,1.228083000000000000e+06,7.255173000000000466e+05,1.012272000000000000e+06,1.001008000000000000e+06,7.615680000000000000e+05,9.198720000000000000e+05,1.069376000000000000e+06,1.009312000000000000e+06,8.870080000000000000e+05,9.118080000000000000e+05,9.305600000000000000e+05,7.066045000000000000e+05,1.080707000000000000e+06,8.310240000000000000e+05,9.325440000000000000e+05,1.163832500000000000e+06,1.045552000000000000e+06,1.443484500000000000e+06,7.856000000000000000e+05,9.349600000000000000e+05,9.740000000000000000e+05,9.449280000000000000e+05,9.968000000000000000e+05,1.379234000000000000e+06,7.586560000000000000e+05,1.345221300000000047e+06,1.995163000000000000e+06,1.011008000000000000e+06,8.462560000000000000e+05,1.621060500000000000e+06,1.012160000000000000e+06,9.446938000000000466e+05,8.088160000000000000e+05,1.104640000000000000e+06,9.233280000000000000e+05,9.083520000000000000e+05,1.316512000000000000e+06,9.784160000000000000e+05,9.176640000000000000e+05,1.318758500000000000e+06,1.314983500000000000e+06,1.296108500000000000e+06,1.137760000000000000e+06,1.261248000000000000e+06,1.160057500000000000e+06,1.696636000000000000e+06,1.082784000000000000e+06,1.488822300000000047e+06,1.220533000000000000e+06,9.880800000000000000e+05,7.701920000000000000e+05,1.390559000000000000e+06,1.120704000000000000e+06,1.209208000000000000e+06,9.229120000000000000e+05,6.869600000000000000e+05,9.735840000000000000e+05,6.725918000000000466e+05,7.086240000000000000e+05,1.295488000000000000e+06,1.254545800000000047e+06,1.764661500000000000e+06,1.124096000000000000e+06,7.814400000000000000e+05,7.815360000000000000e+05,7.784050000000000000e+05,1.326346300000000047e+06,9.643360000000000000e+05,9.575200000000000000e+05,9.004000000000000000e+05,9.579360000000000000e+05,8.237428000000000466e+05,1.734423800000000047e+06,8.480320000000000000e+05,1.432121800000000047e+06,7.980800000000000000e+05,8.393600000000000000e+05,1.053760000000000000e+06,6.882080000000000000e+05,1.284783500000000000e+06,8.060000000000000000e+05,8.744480000000000000e+05,9.584640000000000000e+05,1.159904000000000000e+06,7.406173000000000466e+05,1.178970300000000047e+06,1.023744000000000000e+06,9.958560000000000000e+05,1.331136000000000000e+06,1.432121800000000047e+06,7.368423000000000466e+05,1.186520300000000047e+06,9.064640000000000000e+05,9.130560000000000000e+05,7.716480000000000000e+05,7.464960000000000000e+05,1.007536000000000000e+06,8.275178000000000466e+05,8.542880000000000000e+05,2.970094500000000000e+06,6.961920000000000000e+05,1.103394800000000047e+06,1.503922300000000047e+06,1.325600000000000000e+06,7.785120000000000000e+05,1.095844800000000047e+06,9.040640000000000000e+05,9.069060000000000000e+05,7.179673000000000466e+05,9.295560000000000000e+05,8.265280000000000000e+05,9.024800000000000000e+05,1.496372300000000047e+06,1.118400000000000000e+06,8.938080000000000000e+05,7.330673000000000466e+05,1.141664000000000000e+06,7.824800000000000000e+05,1.114048000000000000e+06,1.109408000000000000e+06,6.839545000000000000e+05,1.103168000000000000e+06,7.635360000000000000e+05,1.234752000000000000e+06,1.330121300000000047e+06,9.748938000000000466e+05,7.457760000000000000e+05,1.341088000000000000e+06,1.357024000000000000e+06,8.653055000000000000e+05,8.151680000000000000e+05,5.063407999999999884e+05,7.066045000000000000e+05,7.628160000000000000e+05,1.141182500000000000e+06,8.667200000000000000e+05,9.014400000000000000e+05,8.794720000000000000e+05,8.333120000000000000e+05,5.630337000000000000e+06,1.152064000000000000e+06,1.356546300000000047e+06,1.503922300000000047e+06,8.173600000000000000e+05,1.401921800000000047e+06,9.635688000000000466e+05,1.662661000000000000e+06,1.230912000000000000e+06,9.397760000000000000e+05,7.595300000000000000e+05,9.831360000000000000e+05,8.566880000000000000e+05,6.537168000000000466e+05,1.666436000000000000e+06,8.749760000000000000e+05,1.265870800000000047e+06,1.287680000000000000e+06,1.042176000000000000e+06,1.832687000000000000e+06,9.482720000000000000e+05,1.488822300000000047e+06,9.168320000000000000e+05,8.700640000000000000e+05,9.687520000000000000e+05,9.048960000000000000e+05,7.182720000000000000e+05,9.697920000000000000e+05,9.893440000000000000e+05,1.435934500000000000e+06,9.582400000000000000e+05,1.018688000000000000e+06,1.042919300000000047e+06,8.793760000000000000e+05,8.524160000000000000e+05,1.111200000000000000e+06,9.563520000000000000e+05,9.742080000000000000e+05,1.081408000000000000e+06,1.273420800000000047e+06,1.443484500000000000e+06,1.613510500000000000e+06,6.725918000000000466e+05,1.218176000000000000e+06,2.006525800000000047e+06,8.721600000000000000e+05,1.613510500000000000e+06,6.423918000000000466e+05,1.091328000000000000e+06,1.296108500000000000e+06,8.636960000000000000e+05,8.925440000000000000e+05,7.953010000000000000e+05,1.133632500000000000e+06,9.361120000000000000e+05,1.179936000000000000e+06,1.185888000000000000e+06,1.103394800000000047e+06,6.801795000000000000e+05,9.130560000000000000e+05,6.348040000000000000e+05,1.125888000000000000e+06,8.171520000000000000e+05,1.186520300000000047e+06,8.850080000000000000e+05,7.644800000000000000e+05,8.923360000000000000e+05,8.130880000000000000e+05,9.589760000000000000e+05,9.097120000000000000e+05,8.904480000000000000e+05,1.086784000000000000e+06,1.379234000000000000e+06,1.050469300000000047e+06,8.649440000000000000e+05,6.950400000000000000e+05,9.927040000000000000e+05,6.461668000000000466e+05,7.595300000000000000e+05,1.110944800000000047e+06,8.666240000000000000e+05,8.417600000000000000e+05,7.800800000000000000e+05,1.175195300000000047e+06,8.535680000000000000e+05,8.030880000000000000e+05,9.137920000000000000e+05,9.294080000000000000e+05,8.275840000000000000e+05,7.071680000000000000e+05,1.081184000000000000e+06,8.376960000000000000e+05,1.040800000000000000e+06,1.129184000000000000e+06,7.024000000000000000e+05,8.615305000000000000e+05,9.462880000000000000e+05,1.141182500000000000e+06,8.984000000000000000e+05,1.169760000000000000e+06,7.876800000000000000e+05,1.224308000000000000e+06,7.350720000000000000e+05,1.322571300000000047e+06,1.113408000000000000e+06,1.632423300000000047e+06,1.073600000000000000e+06,1.316416000000000000e+06,1.171420300000000047e+06,7.897300000000000000e+05,8.559680000000000000e+05,7.990240000000000000e+05,9.540480000000000000e+05,8.097600000000000000e+05,7.374720000000000000e+05,1.322571300000000047e+06,9.319200000000000000e+05,9.106560000000000000e+05,7.595300000000000000e+05,5.959200000000000000e+05,1.110944800000000047e+06,1.541710000000000000e+06,9.620320000000000000e+05,1.145056000000000000e+06,7.458720000000000000e+05,8.875200000000000000e+05,9.500640000000000000e+05,1.386784000000000000e+06,1.314391800000000047e+06,8.504320000000000000e+05,5.214407999999999884e+05,8.741440000000000000e+05,1.405696800000000047e+06,5.743663000000000466e+05,8.513760000000000000e+05,9.011200000000000000e+05,8.446880000000000000e+05,9.480640000000000000e+05,1.141182500000000000e+06,1.462359500000000000e+06,8.886720000000000000e+05,1.364134000000000000e+06,9.405120000000000000e+05,1.108992000000000000e+06,1.707998800000000047e+06,1.014896000000000000e+06,4.319128500000000000e+06,8.201760000000000000e+05,1.405696800000000047e+06,1.213056000000000000e+06,7.413120000000000000e+05,9.711188000000000466e+05,1.292333500000000000e+06,9.702080000000000000e+05,7.060320000000000000e+05,9.142080000000000000e+05,1.039008000000000000e+06,8.031840000000000000e+05,9.975815000000000000e+05,1.197845300000000047e+06,9.740000000000000000e+05,5.932413000000000466e+05,1.069382000000000000e+06,1.201620300000000047e+06,6.583040000000000000e+05,8.686080000000000000e+05,8.112160000000000000e+05,1.074976000000000000e+06,8.687040000000000000e+05,7.787200000000000000e+05,9.306171999999999534e+05,8.298720000000000000e+05,8.017280000000000000e+05,8.502055000000000000e+05,7.908960000000000000e+05,8.919200000000000000e+05,5.894663000000000466e+05,1.044496000000000000e+06,8.086428000000000466e+05,9.630720000000000000e+05,8.467680000000000000e+05,1.064724899999999907e+06,6.772320000000000000e+05,6.849920000000000000e+05,8.456320000000000000e+05,9.597938000000000466e+05,8.548160000000000000e+05,1.250770800000000047e+06,1.730648800000000047e+06,6.975818000000000466e+05,1.254154100000000093e+06,8.118400000000000000e+05,7.406173000000000466e+05,7.255173000000000466e+05,7.347680000000000000e+05,8.807360000000000000e+05,1.072224000000000000e+06,7.297295999999999767e+05,1.030160000000000000e+06,8.710080000000000000e+05,9.204000000000000000e+05,1.020048000000000000e+06,7.336320000000000000e+05,7.083200000000000000e+05,9.334880000000000000e+05,7.028295000000000000e+05,9.574080000000000000e+05,1.417021800000000047e+06,9.723200000000000000e+05,1.207552000000000000e+06,1.050080000000000000e+06,1.020480000000000000e+06,7.769600000000000000e+05,7.649920000000000000e+05,9.253120000000000000e+05,8.048678000000000466e+05,1.071168000000000000e+06,9.524800000000000000e+05,9.520480000000000000e+05,9.373760000000000000e+05,1.126656000000000000e+06,1.216758000000000000e+06,1.439709500000000000e+06,9.166240000000000000e+05,1.135328000000000000e+06,9.257810000000000000e+05,9.245920000000000000e+05,9.282560000000000000e+05,1.012681500000000000e+06,1.235633000000000000e+06,1.342472800000000047e+06,8.563840000000000000e+05,7.757120000000000000e+05,7.568960000000000000e+05,1.075296000000000000e+06,8.286240000000000000e+05,9.469120000000000000e+05,1.110240000000000000e+06,1.107712000000000000e+06,1.075296000000000000e+06,1.375459000000000000e+06,1.078752000000000000e+06,9.052160000000000000e+05,9.482720000000000000e+05,8.175680000000000000e+05,1.220760800000000047e+06,6.499418000000000466e+05,9.780960000000000000e+05,1.348996300000000047e+06,1.243183000000000000e+06,1.247432500000000000e+06,8.874240000000000000e+05,8.315360000000000000e+05,1.616558500000000000e+06,6.272540000000000000e+05,1.016256000000000000e+06,8.480320000000000000e+05,9.628640000000000000e+05,8.731040000000000000e+05,8.767520000000000000e+05,1.254545800000000047e+06,1.012368000000000000e+06,1.133632500000000000e+06,8.269600000000000000e+05,9.348480000000000000e+05,8.491840000000000000e+05,1.050912000000000000e+06,1.407721600000000093e+06,6.272540000000000000e+05,1.175072000000000000e+06,8.957920000000000000e+05,7.932960000000000000e+05,1.262095800000000047e+06,1.137024000000000000e+06,9.766240000000000000e+05,9.661280000000000000e+05,8.141280000000000000e+05,7.353920000000000000e+05,8.621280000000000000e+05,6.877295000000000000e+05,1.386592000000000000e+06,9.367180999999999767e+05,7.941280000000000000e+05,1.077824000000000000e+06,8.917683000000000466e+05,9.393600000000000000e+05,1.292333500000000000e+06,9.001920000000000000e+05,1.428346800000000047e+06,8.877280000000000000e+05,8.371680000000000000e+05,1.036896000000000000e+06,9.059360000000000000e+05,9.917600000000000000e+05,8.696480000000000000e+05,8.402080000000000000e+05,1.322571300000000047e+06,9.294080000000000000e+05,9.989120000000000000e+05,1.155736100000000093e+06,1.021520000000000000e+06,1.934725300000000047e+06,8.920160000000000000e+05,1.055553399999999907e+06,8.692320000000000000e+05,1.154176000000000000e+06,1.156512000000000000e+06,9.261600000000000000e+05,1.307433500000000000e+06,1.394334000000000000e+06,9.303520000000000000e+05,9.479680000000000000e+05,9.628640000000000000e+05,1.699729000000000000e+06,1.341446300000000047e+06,1.197248000000000000e+06,9.391520000000000000e+05,8.394235999999999767e+05,9.128480000000000000e+05,7.723840000000000000e+05,9.081440000000000000e+05,8.134080000000000000e+05,1.037744000000000000e+06,1.216758000000000000e+06,1.024044300000000047e+06,8.906560000000000000e+05,1.018896000000000000e+06,8.071520000000000000e+05,8.010928000000000466e+05,9.106560000000000000e+05,9.551040000000000000e+05,1.146880000000000000e+06,8.238240000000000000e+05,9.260480000000000000e+05,1.326346300000000047e+06,9.197600000000000000e+05,7.155680000000000000e+05,9.070880000000000000e+05,7.205440000000000000e+05,1.248182300000000047e+06,1.546764399999999907e+06,1.085379800000000047e+06,8.588800000000000000e+05,8.326880000000000000e+05,1.141056000000000000e+06,1.132896000000000000e+06,7.585600000000000000e+05,9.149440000000000000e+05,1.228083000000000000e+06,9.489120000000000000e+05,9.635688000000000466e+05,1.037120000000000000e+06,8.211200000000000000e+05,1.031632000000000000e+06,1.772211500000000000e+06,8.635840000000000000e+05,9.078240000000000000e+05,9.545760000000000000e+05,1.100832000000000000e+06,8.845920000000000000e+05,9.027040000000000000e+05,1.013008000000000000e+06,1.157239800000000047e+06,1.035424000000000000e+06,7.259520000000000000e+05,1.024048000000000000e+06,1.330720000000000000e+06,1.032064000000000000e+06,7.154324000000000233e+05,7.990240000000000000e+05,8.791680000000000000e+05,8.045440000000000000e+05,1.317160600000000093e+06,1.094720000000000000e+06,8.254880000000000000e+05,8.067013000000000466e+05,1.090368000000000000e+06,8.006880000000000000e+05,1.040480000000000000e+06,8.161120000000000000e+05,1.504628100000000093e+06,7.833120000000000000e+05,1.172928000000000000e+06,9.147360000000000000e+05,8.987200000000000000e+05,7.815325000000000000e+05,8.013120000000000000e+05,7.557550000000000000e+05,1.053248000000000000e+06,8.772800000000000000e+05,1.012681500000000000e+06,1.321216000000000000e+06,1.313922100000000093e+06,1.124832000000000000e+06,9.502720000000000000e+05,5.641318000000000466e+05,9.798840000000000000e+05,8.575360000000000000e+05,7.238720000000000000e+05,8.252800000000000000e+05,8.833440000000000000e+05,7.848640000000000000e+05,1.242944000000000000e+06,9.059360000000000000e+05,1.060704000000000000e+06,7.921600000000000000e+05,8.355040000000000000e+05,1.010576000000000000e+06,1.452235800000000047e+06,9.611840000000000000e+05,8.571200000000000000e+05,8.776960000000000000e+05,1.330121300000000047e+06,1.368064000000000000e+06,9.114880000000000000e+05,1.199904000000000000e+06,1.080707000000000000e+06,8.710080000000000000e+05,8.011040000000000000e+05,1.067680000000000000e+06,9.144560000000000000e+05,1.063264000000000000e+06,8.841760000000000000e+05,8.938080000000000000e+05,9.099200000000000000e+05,9.723200000000000000e+05,8.731040000000000000e+05,8.502055000000000000e+05,1.083616000000000000e+06,1.556847800000000047e+06,9.912320000000000000e+05,1.050469300000000047e+06,1.145504000000000000e+06,7.904800000000000000e+05,1.138796800000000047e+06,9.324480000000000000e+05,8.472960000000000000e+05,1.009632000000000000e+06,1.496372300000000047e+06,1.263712000000000000e+06,7.595300000000000000e+05,1.042064000000000000e+06,7.777920000000000000e+05,1.313312000000000000e+06,1.119910500000000000e+06,7.963200000000000000e+05,1.250770800000000047e+06,7.967823000000000466e+05,1.075392000000000000e+06,9.290880000000000000e+05,1.002896000000000000e+06,1.065607000000000000e+06,1.003424000000000000e+06,1.020480000000000000e+06,9.936480000000000000e+05,9.893440000000000000e+05,8.177760000000000000e+05,8.204960000000000000e+05,1.299883500000000000e+06,8.010928000000000466e+05,1.182496000000000000e+06,1.071904000000000000e+06,9.556160000000000000e+05,1.249856000000000000e+06,1.223168000000000000e+06,7.927840000000000000e+05,8.926560000000000000e+05,1.285815600000000093e+06,8.673440000000000000e+05,1.095844800000000047e+06,1.144957500000000000e+06,9.755680000000000000e+05,8.186080000000000000e+05,1.617285500000000000e+06,1.055328000000000000e+06,1.161920000000000000e+06,8.595200000000000000e+05,8.892000000000000000e+05,7.656160000000000000e+05,8.494880000000000000e+05,7.859550000000000000e+05,9.144304000000000233e+05,9.092960000000000000e+05,1.292333500000000000e+06,9.876480000000000000e+05,7.125600000000000000e+05,8.439520000000000000e+05,9.762080000000000000e+05,1.011520000000000000e+06,1.099360000000000000e+06,7.746300000000000000e+05,7.600160000000000000e+05,9.069060000000000000e+05,9.166240000000000000e+05,1.178970300000000047e+06,1.044272000000000000e+06,1.137407500000000000e+06,1.403936000000000000e+06,7.670720000000000000e+05,1.179616000000000000e+06,7.066045000000000000e+05,9.020640000000000000e+05,1.009632000000000000e+06,9.440800000000000000e+05,8.122560000000000000e+05,9.564640000000000000e+05,1.088257000000000000e+06,1.014048000000000000e+06,9.112800000000000000e+05,1.413246800000000047e+06,1.367909000000000000e+06,1.022368000000000000e+06,1.114719800000000047e+06,8.512640000000000000e+05,1.231858000000000000e+06,7.932960000000000000e+05,1.290193899999999907e+06,7.805920000000000000e+05,9.912320000000000000e+05,7.232550999999999767e+05,9.298240000000000000e+05,7.212800000000000000e+05,7.900640000000000000e+05,9.844960000000000000e+05,9.066720000000000000e+05,1.042912000000000000e+06,1.181390800000000047e+06,1.025424000000000000e+06,9.572960000000000000e+05,9.069060000000000000e+05,8.358240000000000000e+05,8.213280000000000000e+05,1.330121300000000047e+06,1.224308000000000000e+06,8.840800000000000000e+05,1.029104000000000000e+06,1.280970800000000047e+06,8.907680000000000000e+05,8.081920000000000000e+05,7.557550000000000000e+05,1.176960000000000000e+06,8.816640000000000000e+05,6.831360000000000000e+05,1.299883500000000000e+06,7.611520000000000000e+05,9.523680000000000000e+05,1.258498899999999907e+06,7.292923000000000466e+05,1.175904000000000000e+06,7.859550000000000000e+05,8.902400000000000000e+05,9.380000000000000000e+05,1.118494800000000047e+06,9.784160000000000000e+05,9.561440000000000000e+05,7.785120000000000000e+05,1.628648300000000047e+06,1.012272000000000000e+06,1.507697300000000047e+06,9.040640000000000000e+05,9.093920000000000000e+05,1.068000000000000000e+06,8.066240000000000000e+05,7.602240000000000000e+05,1.296108500000000000e+06,7.028295000000000000e+05,9.942720000000000000e+05,9.069920000000000000e+05,9.701120000000000000e+05,7.827019000000000233e+05,9.836640000000000000e+05,9.516320000000000000e+05,6.599583000000000466e+05,1.292333500000000000e+06,6.718560000000000000e+05,8.362400000000000000e+05,1.013216000000000000e+06,1.156608000000000000e+06,9.119040000000000000e+05,9.531040000000000000e+05,8.892960000000000000e+05,8.823040000000000000e+05,8.081920000000000000e+05,1.171420300000000047e+06,8.381120000000000000e+05,6.960800000000000000e+05,8.028800000000000000e+05,1.029840000000000000e+06,8.199678000000000466e+05,7.550240000000000000e+05,1.124171500000000000e+06,1.022688000000000000e+06,8.843840000000000000e+05,1.093664000000000000e+06,6.514720000000000000e+05,1.025084099999999977e+06,8.005920000000000000e+05,1.069382000000000000e+06,1.209783800000000047e+06,1.257081399999999907e+06,5.138090000000000000e+05,5.668163000000000466e+05,8.199680000000000000e+05,1.088257000000000000e+06,7.913120000000000000e+05,7.836160000000000000e+05,1.160057500000000000e+06,6.204800000000000000e+05,6.922560000000000000e+05,8.428160000000000000e+05,7.092480000000000000e+05,7.809120000000000000e+05,5.959200000000000000e+05,1.611427800000000047e+06,7.970400000000000000e+05,1.356546300000000047e+06,1.161575500000000000e+06,1.318758500000000000e+06,9.106810000000000000e+05,8.059040000000000000e+05,1.380480000000000000e+06,1.439709500000000000e+06,1.089760000000000000e+06,2.044313500000000000e+06,6.446560000000000000e+05,8.175680000000000000e+05,8.464305000000000000e+05,1.037744000000000000e+06,9.948000000000000000e+05,1.254545800000000047e+06,1.235633000000000000e+06,1.144957500000000000e+06,7.086240000000000000e+05,8.178880000000000000e+05,8.175680000000000000e+05,7.990240000000000000e+05,8.371680000000000000e+05,1.150368000000000000e+06,1.016688000000000000e+06,8.002720000000000000e+05,7.595300000000000000e+05,8.103840000000000000e+05,8.925440000000000000e+05,1.012681500000000000e+06,7.607360000000000000e+05,1.092032000000000000e+06,7.566880000000000000e+05,1.054912000000000000e+06,6.046040000000000000e+05,6.841760000000000000e+05,1.012784000000000000e+06,4.874280000000000000e+05,8.386400000000000000e+05,1.038384000000000000e+06,7.697760000000000000e+05,7.474400000000000000e+05,8.513649000000000233e+05,7.423520000000000000e+05,1.314983500000000000e+06,8.896038000000000466e+05,7.645760000000000000e+05,8.124640000000000000e+05,8.927520000000000000e+05,7.292923000000000466e+05,9.277280000000000000e+05,8.800960000000000000e+05,1.299883500000000000e+06,8.220480000000000000e+05,8.039200000000000000e+05,1.277195800000000047e+06,7.211680000000000000e+05,7.188960000000000000e+05,6.185120000000000000e+05,1.027744000000000000e+06,6.943200000000000000e+05,7.220000000000000000e+05,9.214400000000000000e+05,8.048678000000000466e+05,8.195520000000000000e+05,6.608763000000000466e+05,7.200320000000000000e+05,7.809120000000000000e+05,1.144957500000000000e+06,7.529396999999999534e+05,1.152271300000000047e+06,1.169358300000000047e+06,8.206635999999999767e+05,6.957760000000000000e+05,9.824815000000000000e+05,7.440160000000000000e+05,1.130016000000000000e+06,7.326880000000000000e+05,9.757760000000000000e+05,6.540640000000000000e+05,6.542720000000000000e+05,8.781120000000000000e+05,7.053120000000000000e+05,1.330635000000000000e+06,9.376800000000000000e+05,8.161928000000000466e+05,6.499200000000000000e+05,8.172640000000000000e+05,9.850319000000000233e+05,7.725920000000000000e+05,6.537168000000000466e+05,7.541920000000000000e+05,7.844480000000000000e+05,1.140673399999999907e+06,8.468800000000000000e+05,1.072128000000000000e+06,1.471089500000000000e+06,7.906880000000000000e+05,1.228083000000000000e+06,9.545760000000000000e+05,1.107169800000000047e+06,5.866560000000000000e+05,5.668163000000000466e+05,1.197845300000000047e+06,8.727840000000000000e+05,7.268800000000000000e+05,7.660320000000000000e+05,8.237428000000000466e+05,7.209600000000000000e+05,8.705920000000000000e+05,1.228083000000000000e+06,7.292923000000000466e+05,1.706783300000000047e+06,5.668163000000000466e+05,8.734080000000000000e+05,9.049920000000000000e+05,1.371684000000000000e+06,1.239408000000000000e+06,7.512800000000000000e+05,7.678080000000000000e+05,8.313305000000000000e+05,1.435934500000000000e+06,6.350400000000000000e+05,6.482720000000000000e+05,8.063200000000000000e+05,9.961760000000000000e+05,1.008368000000000000e+06,7.063360000000000000e+05,9.673438000000000466e+05,9.866080000000000000e+05,1.039008000000000000e+06,1.152507500000000000e+06,9.813440000000000000e+05,8.150720000000000000e+05,1.205395300000000047e+06,8.324800000000000000e+05,6.839545000000000000e+05,8.890880000000000000e+05,8.600320000000000000e+05,9.190400000000000000e+05,1.073157000000000000e+06,9.850240000000000000e+05,7.066045000000000000e+05,1.304149899999999907e+06,1.028896000000000000e+06,1.416512000000000000e+06,7.784050000000000000e+05,1.160057500000000000e+06,9.867040000000000000e+05,7.253280000000000000e+05,9.738880000000000000e+05,7.907105999999999767e+05,7.074880000000000000e+05,8.697600000000000000e+05,9.975815000000000000e+05,1.262095800000000047e+06,1.243183000000000000e+06,4.963132999999999884e+05,8.850080000000000000e+05,9.031200000000000000e+05,7.451520000000000000e+05,9.263680000000000000e+05,8.417600000000000000e+05,9.176640000000000000e+05,1.123904000000000000e+06,7.973178000000000466e+05,1.034592000000000000e+06,9.295560000000000000e+05,8.699680000000000000e+05,8.780160000000000000e+05,8.383200000000000000e+05,9.581440000000000000e+05,8.331040000000000000e+05,8.380160000000000000e+05,1.058057000000000000e+06,8.978880000000000000e+05,9.475520000000000000e+05,7.222080000000000000e+05,8.815680000000000000e+05,7.821800000000000000e+05,6.460960000000000000e+05,1.082240000000000000e+06,1.055328000000000000e+06,8.701760000000000000e+05,9.580320000000000000e+05,9.063680000000000000e+05,1.394334000000000000e+06,7.935428000000000466e+05,8.311200000000000000e+05,6.872800000000000000e+05,1.345221300000000047e+06,5.951040000000000000e+05,8.572160000000000000e+05,1.348996300000000047e+06,9.400000000000000000e+05,7.591840000000000000e+05,5.984000000000000000e+05,1.074336000000000000e+06,8.418720000000000000e+05,9.047840000000000000e+05,9.543680000000000000e+05,1.303658500000000000e+06,5.671840000000000000e+05,9.021760000000000000e+05,6.730880000000000000e+05,8.748800000000000000e+05,1.121384000000000000e+06,8.169440000000000000e+05,1.052704000000000000e+06,1.249628300000000047e+06,1.080707000000000000e+06,1.016576000000000000e+06,7.807040000000000000e+05,1.069382000000000000e+06,1.135986800000000047e+06,1.130780000000000000e+06,1.262095800000000047e+06,6.711200000000000000e+05,8.686080000000000000e+05,6.961920000000000000e+05,8.318560000000000000e+05,6.869600000000000000e+05,8.800000000000000000e+05,9.711188000000000466e+05,6.736160000000000000e+05,1.129875000000000000e+06,8.280960000000000000e+05,9.982720000000000000e+05,8.270560000000000000e+05,1.150454399999999907e+06,8.483360000000000000e+05,8.338400000000000000e+05,6.991840000000000000e+05,7.579360000000000000e+05,6.348040000000000000e+05,8.698560000000000000e+05,1.549297800000000047e+06,7.448320000000000000e+05,9.529953000000000466e+05,8.800000000000000000e+05,8.905600000000000000e+05,7.066045000000000000e+05,1.216758000000000000e+06,8.328960000000000000e+05,1.144957500000000000e+06,8.965280000000000000e+05,1.008048000000000000e+06,9.390560000000000000e+05,1.942275300000000047e+06,1.938500300000000047e+06,3.438647500000000000e+06,1.111424000000000000e+06,9.170400000000000000e+05,1.203712000000000000e+06,1.719323800000000047e+06,2.554391500000000000e+06,2.516641500000000000e+06,1.825137000000000000e+06,1.930950300000000047e+06,2.331477799999999814e+06,1.114719800000000047e+06,2.051863500000000000e+06,1.564397800000000047e+06,1.738236500000000000e+06,1.552064000000000000e+06,1.693184000000000000e+06,1.596384000000000000e+06,1.942275300000000047e+06,1.602016000000000000e+06,1.651552000000000000e+06,2.244577299999999814e+06,1.764661500000000000e+06,1.818400000000000000e+06,2.210564500000000000e+06,2.019360000000000000e+06,2.179776000000000000e+06,2.184101799999999814e+06,2.966319500000000000e+06,2.580224000000000000e+06,2.485440000000000000e+06,3.582248500000000000e+06,2.289915000000000000e+06,2.728268000000000000e+06,2.573440000000000000e+06,2.761658000000000000e+06,2.563712000000000000e+06,2.452800000000000000e+06,2.463040000000000000e+06,2.703682799999999814e+06,1.972787000000000000e+06,2.250816000000000000e+06,2.128914799999999814e+06,2.148096000000000000e+06,2.297051799999999814e+06,1.698176000000000000e+06,1.453568000000000000e+06,1.357440000000000000e+06,1.138816000000000000e+06,1.042704000000000000e+06,8.440640000000000000e+05,7.210720000000000000e+05,6.120160000000000000e+05,5.216240000000000000e+05,3.832160000000000000e+05,3.198480000000000000e+05,2.550680000000000000e+05,2.305480000000000000e+05,1.479920000000000000e+05,1.327680000000000000e+05,8.536600000000000000e+04,1.062860000000000000e+05,5.111600000000000000e+04,4.720200000000000000e+04,4.078200000000000000e+04,3.215700000000000000e+04,2.484000000000000000e+04,2.564200000000000000e+04,1.992900000000000000e+04,1.451900000000000000e+04,1.041300000000000000e+04,1.141400000000000000e+04,1.011200000000000000e+04,1.131400000000000000e+04,6.807000000000000000e+03,4.404000000000000000e+03,5.205000000000000000e+03,6.507000000000000000e+03,5.005000000000000000e+03,5.306000000000000000e+03,6.006000000000000000e+03,4.505000000000000000e+03,6.207000000000000000e+03,8.209000000000000000e+03,5.105000000000000000e+03,5.706000000000000000e+03,4.905000000000000000e+03,6.336300000000000000e+04,7.208000000000000000e+03,3.904000000000000000e+03,3.603000000000000000e+03,4.805000000000000000e+03,5.105000000000000000e+03,4.605000000000000000e+03,3.904000000000000000e+03,5.906000000000000000e+03,4.304000000000000000e+03,6.107000000000000000e+03,4.505000000000000000e+03,4.905000000000000000e+03,0.000000000000000000e+00,7.008000000000000000e+03,3.098520000000000000e+05,2.905000000000000000e+04,1.938240000000000000e+05,6.000589000000000000e+06,3.636900000000000000e+04,4.080775000000000000e+05,1.390559000000000000e+06,4.232152999999999884e+05,2.554100000000000000e+04,2.645142999999999884e+05,5.262100000000000000e+04,3.098520000000000000e+05,1.962900000000000000e+04,2.263500000000000000e+04,3.892025000000000000e+05,2.607015000000000000e+05,1.091300000000000000e+04,1.181500000000000000e+04,1.291700000000000000e+04,1.086020000000000000e+05,8.810000000000000000e+03,2.796142999999999884e+05,7.408000000000000000e+03,6.307000000000000000e+03,6.507000000000000000e+03,8.910000000000000000e+03,7.099600000000000000e+04,6.207000000000000000e+03,4.043025000000000000e+05,1.021200000000000000e+04,2.663200000000000000e+05,2.954560000000000000e+05,5.382600000000000000e+04,3.816525000000000000e+05,2.085880000000000000e+05,1.772500000000000000e+04,1.122269800000000047e+06,2.229560000000000000e+05,1.125260000000000000e+05,8.109000000000000000e+03,1.131400000000000000e+04,9.411000000000000000e+03,7.508000000000000000e+03,6.908000000000000000e+03,2.228560000000000000e+05,7.008000000000000000e+03,8.910000000000000000e+03,3.816525000000000000e+05,4.404000000000000000e+03,4.605000000000000000e+03,5.306000000000000000e+03,9.067550000000000000e+04,5.906000000000000000e+03,1.041300000000000000e+04,6.107000000000000000e+03,4.004000000000000000e+03,4.304000000000000000e+03,2.802000000000000000e+03,4.404000000000000000e+03,4.304000000000000000e+03,4.304000000000000000e+03,4.204000000000000000e+03,4.004000000000000000e+03,3.103000000000000000e+03,3.403000000000000000e+03,3.904000000000000000e+03,3.904000000000000000e+03,4.505000000000000000e+03,6.707000000000000000e+03,5.306000000000000000e+03,5.906000000000000000e+03,5.205000000000000000e+03,3.103000000000000000e+03,3.603000000000000000e+03,3.904000000000000000e+03,5.205000000000000000e+03,3.603000000000000000e+03,2.202000000000000000e+03,4.404000000000000000e+03,4.404000000000000000e+03,3.403000000000000000e+03,3.303000000000000000e+03,4.104000000000000000e+03,4.104000000000000000e+03,4.104000000000000000e+03,4.805000000000000000e+03,3.704000000000000000e+03,5.005000000000000000e+03,4.505000000000000000e+03,4.605000000000000000e+03,6.507000000000000000e+03,6.307000000000000000e+03,4.104000000000000000e+03,1.461900000000000000e+04,4.204000000000000000e+03,3.804000000000000000e+03,5.406000000000000000e+03,4.004000000000000000e+03,7.108000000000000000e+03,5.806000000000000000e+03,4.505000000000000000e+03,6.407000000000000000e+03,6.607000000000000000e+03,5.105000000000000000e+03,4.905000000000000000e+03,8.516400000000000000e+04,6.307000000000000000e+03,2.073100000000000000e+04,6.908000000000000000e+03,3.757200000000000000e+04,4.720200000000000000e+04,6.607000000000000000e+03,1.203800000000000000e+05,3.275900000000000000e+04,4.178500000000000000e+04,7.401000000000000000e+04,4.345402999999999884e+05,8.510000000000000000e+03,2.008000000000000000e+05,3.366100000000000000e+04,1.662510000000000000e+05,1.545480000000000000e+05,2.138480000000000000e+05,8.215000000000000000e+04,5.970163000000000466e+05,4.308900000000000000e+04,2.456015000000000000e+05,9.542200000000000000e+04,5.819163000000000466e+05,1.431900000000000000e+04,8.237428000000000466e+05,6.952795000000000000e+05,6.688168000000000466e+05,6.025000000000000000e+04,1.592200000000000000e+04,3.892025000000000000e+05,1.832600000000000000e+04,4.268800000000000000e+04,1.241600000000000000e+04,1.872700000000000000e+04,8.410000000000000000e+03,3.929775000000000000e+05,0.000000000000000000e+00,1.441900000000000000e+04,5.706000000000000000e+03,3.892025000000000000e+05,2.023000000000000000e+04,9.011000000000000000e+03,6.006000000000000000e+03,1.872700000000000000e+04,1.516200000000000000e+05,9.019200000000000000e+04,6.807000000000000000e+03,3.065400000000000000e+04,8.610000000000000000e+03,5.205000000000000000e+03,6.607000000000000000e+03,4.805000000000000000e+03,5.306000000000000000e+03,6.107000000000000000e+03,5.205000000000000000e+03,5.606000000000000000e+03,3.904000000000000000e+03,5.606000000000000000e+03,4.605000000000000000e+03,3.503000000000000000e+03,5.906000000000000000e+03,4.404000000000000000e+03,4.304000000000000000e+03,4.705000000000000000e+03,3.403000000000000000e+03,5.784100000000000000e+04,3.804000000000000000e+03,9.411000000000000000e+03,5.606000000000000000e+03,4.004000000000000000e+03,4.204000000000000000e+03,3.003000000000000000e+03,3.503000000000000000e+03,3.103000000000000000e+03,7.809000000000000000e+03,4.705000000000000000e+03,6.107000000000000000e+03,2.002000000000000000e+03,3.303000000000000000e+03,4.505000000000000000e+03,4.204000000000000000e+03,2.402000000000000000e+03,8.510000000000000000e+03,4.505000000000000000e+03,3.603000000000000000e+03,3.704000000000000000e+03,8.810000000000000000e+03,3.003000000000000000e+03,4.204000000000000000e+03,4.404000000000000000e+03,4.404000000000000000e+03,6.006000000000000000e+03,5.706000000000000000e+03,8.009000000000000000e+03,9.011000000000000000e+03,5.306000000000000000e+03,4.805000000000000000e+03,4.805000000000000000e+03,1.141400000000000000e+04,5.406000000000000000e+03,4.204000000000000000e+03,4.204000000000000000e+03,1.301700000000000000e+04,4.104000000000000000e+03,7.208000000000000000e+03,nan
4.795170000000000243e+01,5.270720000000000000e+05,8.905600000000000000e+05,1.244000000000000000e+06,1.419296000000000000e+06,1.211040000000000000e+06,1.286208000000000000e+06,1.355104000000000000e+06,1.379234000000000000e+06,1.760064000000000000e+06,2.002750800000000047e+06,1.734423800000000047e+06,2.248352299999999814e+06,2.531741500000000000e+06,2.464768000000000000e+06,2.456203799999999814e+06,2.652692500000000000e+06,2.563456000000000000e+06,2.686667500000000000e+06,2.747143000000000000e+06,5.573561000000000000e+06,2.724493000000000000e+06,2.920944000000000000e+06,2.868018500000000000e+06,3.011619500000000000e+06,3.083420000000000000e+06,3.060770000000000000e+06,2.682892500000000000e+06,2.645142500000000000e+06,2.705542500000000000e+06,2.565716500000000000e+06,2.543066500000000000e+06,2.320152799999999814e+06,2.744704000000000000e+06,2.577117000000000000e+06,2.357940500000000000e+06,2.633742000000000000e+06,2.463753799999999814e+06,2.682892500000000000e+06,2.501541500000000000e+06,2.569567000000000000e+06,2.350390500000000000e+06,2.471303799999999814e+06,2.781118000000000000e+06,2.883194000000000000e+06,2.369728000000000000e+06,3.174171000000000000e+06,2.796293500000000000e+06,2.743368000000000000e+06,2.547264000000000000e+06,2.645142500000000000e+06,2.203014500000000000e+06,2.237027299999999814e+06,2.308827799999999814e+06,3.023020000000000000e+06,2.376815500000000000e+06,2.131214000000000000e+06,2.626192000000000000e+06,2.376815500000000000e+06,2.818943500000000000e+06,2.492544000000000000e+06,2.248352299999999814e+06,2.588442000000000000e+06,2.648917500000000000e+06,4.133927000000000000e+06,2.652692500000000000e+06,3.763599500000000000e+06,2.350390500000000000e+06,3.094745000000000000e+06,2.311680000000000000e+06,2.414603299999999814e+06,2.886969000000000000e+06,2.384403299999999814e+06,2.569567000000000000e+06,2.546688000000000000e+06,2.221889500000000000e+06,2.247680000000000000e+06,2.263452299999999814e+06,2.580892000000000000e+06,2.263452299999999814e+06,2.407053299999999814e+06,2.085876300000000047e+06,2.002750800000000047e+06,2.134989000000000000e+06,2.119889000000000000e+06,2.286140000000000000e+06,2.350390500000000000e+06,2.021625800000000047e+06,2.297465000000000000e+06,2.758468000000000000e+06,2.373040500000000000e+06,2.109120000000000000e+06,1.798674300000000047e+06,2.527966500000000000e+06,2.452391000000000000e+06,1.946050300000000047e+06,2.274815000000000000e+06,2.225600000000000000e+06,2.015168000000000000e+06,2.347968000000000000e+06,1.987613000000000000e+06,2.569567000000000000e+06,2.531741500000000000e+06,2.180326799999999814e+06,2.318272000000000000e+06,2.830268500000000000e+06,1.927175300000000047e+06,2.146112000000000000e+06,2.478816000000000000e+06,1.855374800000000047e+06,2.490141000000000000e+06,2.253952000000000000e+06,2.331477799999999814e+06,1.954496000000000000e+06,1.651298300000000047e+06,1.979296000000000000e+06,1.859149800000000047e+06,2.293690000000000000e+06,2.150089000000000000e+06,1.851599800000000047e+06,2.240802299999999814e+06,2.834043500000000000e+06,1.892160000000000000e+06,1.734423800000000047e+06,1.683616000000000000e+06,2.010752000000000000e+06,1.829440000000000000e+06,2.316377799999999814e+06,2.196736000000000000e+06,1.683712000000000000e+06,1.341446300000000047e+06,1.742011500000000000e+06,2.531741500000000000e+06,2.259677299999999814e+06,2.014075800000000047e+06,1.645792000000000000e+06,2.176551799999999814e+06,1.670464000000000000e+06,1.611776000000000000e+06,1.786688000000000000e+06,2.172776799999999814e+06,2.002750800000000047e+06,1.590860500000000000e+06,2.573342000000000000e+06,2.070738500000000000e+06,2.312602799999999814e+06,1.753336500000000000e+06,1.602185500000000000e+06,1.773600000000000000e+06,1.482400000000000000e+06,1.726873800000000047e+06,2.119889000000000000e+06,1.631168000000000000e+06,1.806224300000000047e+06,1.813812000000000000e+06,1.944928000000000000e+06,2.350390500000000000e+06,1.775552000000000000e+06,2.131214000000000000e+06,1.603744000000000000e+06,2.161451799999999814e+06,2.656467500000000000e+06,2.271040000000000000e+06,2.010300800000000047e+06,2.297465000000000000e+06,1.409471800000000047e+06,2.157676799999999814e+06,2.237027299999999814e+06,1.859680000000000000e+06,1.636576000000000000e+06,1.915812500000000000e+06,1.588256000000000000e+06,2.109312000000000000e+06,2.112301299999999814e+06,2.225664500000000000e+06,1.881799800000000047e+06,1.683712000000000000e+06,1.555200000000000000e+06,1.810944000000000000e+06,1.342592000000000000e+06,1.435934500000000000e+06,1.537935000000000000e+06,1.716448000000000000e+06,1.541472000000000000e+06,1.874249800000000047e+06,1.634752000000000000e+06,1.512128000000000000e+06,1.527552000000000000e+06,2.169001799999999814e+06,1.659360000000000000e+06,1.706432000000000000e+06,1.991388000000000000e+06,2.463753799999999814e+06,1.877216000000000000e+06,1.756352000000000000e+06,1.709920000000000000e+06,1.506624000000000000e+06,1.917856000000000000e+06,1.643424000000000000e+06,1.653280000000000000e+06,1.584256000000000000e+06,1.532416000000000000e+06,1.498528000000000000e+06,1.537568000000000000e+06,2.229477299999999814e+06,1.637440000000000000e+06,1.643104000000000000e+06,1.681536000000000000e+06,1.736160000000000000e+06,1.878432000000000000e+06,2.203014500000000000e+06,1.651298300000000047e+06,1.932608000000000000e+06,2.546841500000000000e+06,1.798674300000000047e+06,2.490141000000000000e+06,2.006525800000000047e+06,2.221889500000000000e+06,1.569120000000000000e+06,1.740000000000000000e+06,1.680544000000000000e+06,1.701216000000000000e+06,2.106560000000000000e+06,1.590860500000000000e+06,1.855374800000000047e+06,2.153901799999999814e+06,1.818624000000000000e+06,1.847787000000000000e+06,1.897856000000000000e+06,1.607968000000000000e+06,1.631040000000000000e+06,1.971040000000000000e+06,1.693600000000000000e+06,1.991388000000000000e+06,2.286140000000000000e+06,1.609735500000000000e+06,1.689568000000000000e+06,1.265870800000000047e+06,1.791124300000000047e+06,1.871200000000000000e+06,1.439709500000000000e+06,1.415328000000000000e+06,1.562848000000000000e+06,1.601248000000000000e+06,1.590860500000000000e+06,1.651232000000000000e+06,1.870474800000000047e+06,1.528192000000000000e+06,1.704160000000000000e+06,2.150089000000000000e+06,1.711773800000000047e+06,1.534144000000000000e+06,1.436672000000000000e+06,1.409632000000000000e+06,1.435934500000000000e+06,1.674048000000000000e+06,1.498880000000000000e+06,1.348160000000000000e+06,1.475936000000000000e+06,1.517728000000000000e+06,1.525600000000000000e+06,1.569344000000000000e+06,1.379200000000000000e+06,1.323872000000000000e+06,1.585664000000000000e+06,1.645600000000000000e+06,1.493920000000000000e+06,1.549297800000000047e+06,1.537920000000000000e+06,1.531744000000000000e+06,1.431648000000000000e+06,1.345221300000000047e+06,1.904487500000000000e+06,1.919587500000000000e+06,2.093426300000000047e+06,1.637568000000000000e+06,1.310304000000000000e+06,1.585984000000000000e+06,1.859149800000000047e+06,1.991388000000000000e+06,1.910496000000000000e+06,1.953600300000000047e+06,1.371684000000000000e+06,1.757111500000000000e+06,1.548704000000000000e+06,1.620096000000000000e+06,2.373040500000000000e+06,1.466134500000000000e+06,1.577888000000000000e+06,1.642880000000000000e+06,1.625856000000000000e+06,1.749561500000000000e+06,1.429056000000000000e+06,1.680992000000000000e+06,1.573664000000000000e+06,1.559840000000000000e+06,1.625216000000000000e+06,1.262112000000000000e+06,1.345056000000000000e+06,1.742011500000000000e+06,1.199456000000000000e+06,1.529824000000000000e+06,1.509120000000000000e+06,1.559520000000000000e+06,1.934725300000000047e+06,1.631712000000000000e+06,1.904487500000000000e+06,1.418336000000000000e+06,1.654496000000000000e+06,1.832687000000000000e+06,1.714496000000000000e+06,1.701312000000000000e+06,1.333896300000000047e+06,2.044313500000000000e+06,1.610144000000000000e+06,1.630400000000000000e+06,1.398146800000000047e+06,1.881799800000000047e+06,1.630400000000000000e+06,1.550752000000000000e+06,1.333896300000000047e+06,1.813792000000000000e+06,1.580032000000000000e+06,1.473722300000000047e+06,1.621632000000000000e+06,1.949825300000000047e+06,1.700448800000000047e+06,1.587085500000000000e+06,1.698176000000000000e+06,1.550432000000000000e+06,2.017850800000000047e+06,1.293248000000000000e+06,1.783574300000000047e+06,1.371684000000000000e+06,1.927175300000000047e+06,1.678272000000000000e+06,1.636576000000000000e+06,1.734208000000000000e+06,1.489184000000000000e+06,1.976288000000000000e+06,1.419616000000000000e+06,1.532064000000000000e+06,1.609280000000000000e+06,1.957375300000000047e+06,1.473984000000000000e+06,1.885574800000000047e+06,1.538656000000000000e+06,1.694688000000000000e+06,2.100976299999999814e+06,1.332544000000000000e+06,1.774240000000000000e+06,1.915812500000000000e+06,1.499840000000000000e+06,1.657216000000000000e+06,1.476352000000000000e+06,1.363968000000000000e+06,1.553984000000000000e+06,1.611776000000000000e+06,1.306688000000000000e+06,1.414560000000000000e+06,1.927175300000000047e+06,1.633664000000000000e+06,2.206789500000000000e+06,1.405248000000000000e+06,2.206789500000000000e+06,1.446240000000000000e+06,1.844012000000000000e+06,1.489696000000000000e+06,1.655680000000000000e+06,1.406208000000000000e+06,2.021625800000000047e+06,1.511510000000000000e+06,2.010300800000000047e+06,1.658304000000000000e+06,1.621504000000000000e+06,1.617408000000000000e+06,1.885574800000000047e+06,1.231858000000000000e+06,1.881799800000000047e+06,1.766368000000000000e+06,1.788320000000000000e+06,1.666208000000000000e+06,1.736832000000000000e+06,1.793248000000000000e+06,1.572576000000000000e+06,1.769312000000000000e+06,1.806592000000000000e+06,1.785280000000000000e+06,1.666336000000000000e+06,1.424000000000000000e+06,1.631808000000000000e+06,1.619008000000000000e+06,1.866699800000000047e+06,1.489056000000000000e+06,1.566976000000000000e+06,2.169001799999999814e+06,1.406624000000000000e+06,1.675008000000000000e+06,1.537935000000000000e+06,1.946050300000000047e+06,1.564384000000000000e+06,1.524640000000000000e+06,2.002750800000000047e+06,1.783574300000000047e+06,1.825137000000000000e+06,1.802449300000000047e+06,1.757111500000000000e+06,1.415328000000000000e+06,1.504480000000000000e+06,1.465696000000000000e+06,1.304032000000000000e+06,1.410816000000000000e+06,1.466016000000000000e+06,1.430016000000000000e+06,1.683392000000000000e+06,1.570976000000000000e+06,1.424000000000000000e+06,1.371684000000000000e+06,1.587085500000000000e+06,1.700448800000000047e+06,1.491648000000000000e+06,1.260736000000000000e+06,1.949825300000000047e+06,1.874249800000000047e+06,2.456203799999999814e+06,1.343328000000000000e+06,1.479488000000000000e+06,1.366016000000000000e+06,1.515285000000000000e+06,1.227744000000000000e+06,1.204352000000000000e+06,1.209208000000000000e+06,1.643748300000000047e+06,1.428000000000000000e+06,1.097984000000000000e+06,1.711773800000000047e+06,1.390880000000000000e+06,1.466134500000000000e+06,1.148032000000000000e+06,1.261248000000000000e+06,1.442048000000000000e+06,1.546112000000000000e+06,1.957375300000000047e+06,1.321952000000000000e+06,1.220096000000000000e+06,1.271168000000000000e+06,1.325280000000000000e+06,1.390752000000000000e+06,1.268608000000000000e+06,1.283840000000000000e+06,1.517952000000000000e+06,1.666436000000000000e+06,1.666436000000000000e+06,2.014075800000000047e+06,1.629984000000000000e+06,9.900315000000000000e+05,1.334784000000000000e+06,1.309472000000000000e+06,1.394334000000000000e+06,1.375459000000000000e+06,1.700448800000000047e+06,1.168288000000000000e+06,1.723098800000000047e+06,1.609735500000000000e+06,1.375968000000000000e+06,1.354336000000000000e+06,1.397632000000000000e+06,1.274912000000000000e+06,1.177600000000000000e+06,1.271264000000000000e+06,1.137856000000000000e+06,1.351904000000000000e+06,1.226784000000000000e+06,1.745786500000000000e+06,1.278752000000000000e+06,1.503922300000000047e+06,1.685311000000000000e+06,1.358944000000000000e+06,1.299104000000000000e+06,1.700448800000000047e+06,1.296864000000000000e+06,1.689086000000000000e+06,1.481952000000000000e+06,1.209208000000000000e+06,1.436896000000000000e+06,1.393440000000000000e+06,1.135232000000000000e+06,1.042919300000000047e+06,1.417021800000000047e+06,2.044313500000000000e+06,1.247008000000000000e+06,8.766683000000000466e+05,4.205727500000000000e+06,1.135648000000000000e+06,1.020269300000000047e+06,1.184704000000000000e+06,1.100736000000000000e+06,9.597938000000000466e+05,1.719323800000000047e+06,1.137407500000000000e+06,1.194592000000000000e+06,1.313504000000000000e+06,1.998938000000000000e+06,1.405760000000000000e+06,1.371684000000000000e+06,1.267232000000000000e+06,1.125056000000000000e+06,1.096096000000000000e+06,1.749561500000000000e+06,1.299328000000000000e+06,1.263712000000000000e+06,1.218912000000000000e+06,1.704223800000000047e+06,1.314983500000000000e+06,1.543072000000000000e+06,1.517312000000000000e+06,1.501024000000000000e+06,1.692832000000000000e+06,1.391616000000000000e+06,1.660352000000000000e+06,1.492597300000000047e+06,1.114719800000000047e+06,1.369024000000000000e+06,1.194784000000000000e+06,1.259040000000000000e+06,1.360359000000000000e+06,1.104640000000000000e+06,1.323360000000000000e+06,1.700448800000000047e+06,1.452160000000000000e+06,1.518496000000000000e+06,1.247744000000000000e+06,1.051552000000000000e+06,1.370528000000000000e+06,1.194048000000000000e+06,1.126044800000000047e+06,1.262095800000000047e+06,1.579497800000000047e+06,1.496372300000000047e+06,1.545485000000000000e+06,1.084352000000000000e+06,9.882880000000000000e+05,1.234336000000000000e+06,1.645056000000000000e+06,1.109600000000000000e+06,1.647523300000000047e+06,9.063680000000000000e+05,1.030896000000000000e+06,1.117440000000000000e+06,1.108672000000000000e+06,1.233920000000000000e+06,1.020269300000000047e+06,1.526610000000000000e+06,1.079200000000000000e+06,9.431360000000000000e+05,1.206784000000000000e+06,1.103392000000000000e+06,1.050469300000000047e+06,1.067456000000000000e+06,1.043008000000000000e+06,1.424571800000000047e+06,1.067456000000000000e+06,1.300480000000000000e+06,1.325152000000000000e+06,1.571947800000000047e+06,1.389568000000000000e+06,1.564397800000000047e+06,1.285888000000000000e+06,1.115840000000000000e+06,1.039424000000000000e+06,1.030064000000000000e+06,1.617285500000000000e+06,1.109728000000000000e+06,1.101152000000000000e+06,9.555200000000000000e+05,1.027819300000000047e+06,1.121472000000000000e+06,1.060608000000000000e+06,1.238912000000000000e+06,8.539805000000000000e+05,1.095844800000000047e+06,8.048678000000000466e+05,1.317792000000000000e+06,1.203712000000000000e+06,1.526610000000000000e+06,1.500147300000000047e+06,1.700448800000000047e+06,1.016456500000000000e+06,1.065984000000000000e+06,1.114719800000000047e+06,1.061472000000000000e+06,1.056704000000000000e+06,1.070016000000000000e+06,1.374272000000000000e+06,1.405664000000000000e+06,1.327840000000000000e+06,8.386400000000000000e+05,1.099619800000000047e+06,1.063872000000000000e+06,1.333896300000000047e+06,1.486816000000000000e+06,1.080864000000000000e+06,1.266592000000000000e+06,1.405696800000000047e+06,1.097792000000000000e+06,8.612960000000000000e+05,1.019424000000000000e+06,1.053856000000000000e+06,7.217423000000000466e+05,1.412096000000000000e+06,9.685280000000000000e+05,9.726240000000000000e+05,8.615305000000000000e+05,1.256896000000000000e+06,9.645440000000000000e+05,9.912320000000000000e+05,8.597280000000000000e+05,1.296544000000000000e+06,1.088480000000000000e+06,9.307680000000000000e+05,1.065607000000000000e+06,1.132576000000000000e+06,1.348996300000000047e+06,1.102848000000000000e+06,1.260512000000000000e+06,1.308288000000000000e+06,1.104000000000000000e+06,1.043120000000000000e+06,1.663256899999999907e+06,1.075168000000000000e+06,1.213504000000000000e+06,9.904960000000000000e+05,1.162016000000000000e+06,1.424571800000000047e+06,1.374703300000000047e+06,1.076032000000000000e+06,1.010896000000000000e+06,6.445254000000000233e+05,9.516320000000000000e+05,1.142720000000000000e+06,1.442850300000000047e+06,1.383009000000000000e+06,1.007216000000000000e+06,1.003632000000000000e+06,1.754630600000000093e+06,1.179153600000000093e+06,1.083520000000000000e+06,1.401921800000000047e+06,1.609284100000000093e+06,1.665056500000000000e+06,1.555559000000000000e+06,1.070016000000000000e+06,2.240907500000000000e+06,1.146379300000000047e+06,1.315008000000000000e+06,1.275648000000000000e+06,1.072474500000000000e+06,1.260416000000000000e+06,1.492597300000000047e+06,1.226368000000000000e+06,2.136506799999999814e+06,1.261152000000000000e+06,1.704892399999999907e+06,1.267872000000000000e+06,1.321216000000000000e+06,1.477497300000000047e+06,1.367744000000000000e+06,1.735522300000000047e+06,1.201056000000000000e+06,1.286208000000000000e+06,1.441632000000000000e+06,1.121344000000000000e+06,3.104938799999999814e+06,1.229984000000000000e+06,1.322176000000000000e+06,2.125711799999999814e+06,1.227840000000000000e+06,1.202336000000000000e+06,1.421856000000000000e+06,1.208704000000000000e+06,1.169120000000000000e+06,1.957375300000000047e+06,1.384960000000000000e+06,1.289280000000000000e+06,1.247520000000000000e+06,1.353184000000000000e+06,1.169536000000000000e+06,1.382501100000000093e+06,1.123087399999999907e+06,1.897792300000000047e+06,1.343812500000000000e+06,1.742110000000000000e+06,1.519688800000000047e+06,1.288224000000000000e+06,1.458691100000000093e+06,1.402880000000000000e+06,1.125600000000000000e+06,2.117716299999999814e+06,1.413151800000000047e+06,1.270848000000000000e+06,1.255712000000000000e+06,9.978560000000000000e+05,1.023216000000000000e+06,1.159680000000000000e+06,1.052704000000000000e+06,1.380768000000000000e+06,1.105376000000000000e+06,1.243264000000000000e+06,1.488698500000000000e+06,1.292928000000000000e+06,1.141344000000000000e+06,1.295360000000000000e+06,1.631112399999999907e+06,1.028688000000000000e+06,1.046816000000000000e+06,1.256576000000000000e+06,1.343252600000000093e+06,1.186848000000000000e+06,1.039328000000000000e+06,1.121344000000000000e+06,1.188320000000000000e+06,1.467585800000000047e+06,1.537755000000000000e+06,1.133408000000000000e+06,1.198304000000000000e+06,1.200224000000000000e+06,1.311168000000000000e+06,1.596128300000000047e+06,1.095136000000000000e+06,1.304020800000000047e+06,1.180750399999999907e+06,1.357984000000000000e+06,2.187513299999999814e+06,1.067168000000000000e+06,1.122269800000000047e+06,1.553072800000000047e+06,1.788863500000000000e+06,1.178656000000000000e+06,1.254545800000000047e+06,1.010576000000000000e+06,1.308192000000000000e+06,1.041968000000000000e+06,9.869548000000000466e+05,9.994240000000000000e+05,1.415424000000000000e+06,1.190656000000000000e+06,1.326976000000000000e+06,1.805550000000000000e+06,1.279808000000000000e+06,1.025744000000000000e+06,1.488890500000000000e+06,1.007312000000000000e+06,1.039424000000000000e+06,1.165117100000000093e+06,1.101696000000000000e+06,8.858694000000000233e+05,1.157664000000000000e+06,9.151520000000000000e+05,9.556160000000000000e+05,9.980640000000000000e+05,1.258400000000000000e+06,1.063680000000000000e+06,1.040176000000000000e+06,1.614112500000000000e+06,9.933280000000000000e+05,1.160096000000000000e+06,1.348291899999999907e+06,9.271040000000000000e+05,1.274338500000000000e+06,1.557922600000000093e+06,1.317568000000000000e+06,8.663534000000000233e+05,8.319945999999999767e+05,1.086156000000000000e+06,9.564640000000000000e+05,1.185888000000000000e+06,8.748800000000000000e+05,1.083200000000000000e+06,1.013744000000000000e+06,8.362343000000000466e+05,1.007840000000000000e+06,1.453605300000000047e+06,1.467475899999999907e+06,1.105184000000000000e+06,1.881799800000000047e+06,1.186400000000000000e+06,1.056704000000000000e+06,1.409088000000000000e+06,1.055456000000000000e+06,1.041440000000000000e+06,1.119446000000000000e+06,2.937870000000000000e+06,1.171905100000000093e+06,1.333056000000000000e+06,1.016688000000000000e+06,1.092192000000000000e+06,1.794089800000000047e+06,1.301248000000000000e+06,9.717920000000000000e+05,9.743040000000000000e+05,1.735766100000000093e+06,9.831360000000000000e+05,8.625440000000000000e+05,1.163936000000000000e+06,1.149632000000000000e+06,1.108544000000000000e+06,1.377792000000000000e+06,1.790441800000000047e+06,1.084256000000000000e+06,1.043782599999999977e+06,1.196928000000000000e+06,1.700437500000000000e+06,1.250080000000000000e+06,1.196928000000000000e+06,1.471855600000000093e+06,1.444416000000000000e+06,1.092704000000000000e+06,1.158112000000000000e+06,1.182176000000000000e+06,1.255392000000000000e+06,1.151200000000000000e+06,1.019346400000000023e+06,1.234432000000000000e+06,1.071584000000000000e+06,1.223264000000000000e+06,1.175340000000000000e+06,1.194494399999999907e+06,1.269568000000000000e+06,1.125696000000000000e+06,9.326915000000000000e+05,1.058176000000000000e+06,1.174208000000000000e+06,1.173248000000000000e+06,1.013424000000000000e+06,1.685311000000000000e+06,1.019744000000000000e+06,1.318528000000000000e+06,1.609735500000000000e+06,1.177408000000000000e+06,1.632423300000000047e+06,1.481272300000000047e+06,1.065152000000000000e+06,1.187168000000000000e+06,1.549344000000000000e+06,1.472256000000000000e+06,1.265747000000000000e+06,2.614867000000000000e+06,1.178976000000000000e+06,1.383009000000000000e+06,1.032160000000000000e+06,1.522835000000000000e+06,1.574884800000000047e+06,1.872698300000000047e+06,1.146112000000000000e+06,1.160416000000000000e+06,1.281088000000000000e+06,1.248800000000000000e+06,1.150784000000000000e+06,1.270304000000000000e+06,9.597938000000000466e+05,1.749561500000000000e+06,8.911349000000000233e+05,1.349536000000000000e+06,1.416680300000000047e+06,1.241602600000000093e+06,1.201280000000000000e+06,1.342272000000000000e+06,1.126848000000000000e+06,1.411232000000000000e+06,1.201504000000000000e+06,1.055456000000000000e+06,1.049760000000000000e+06,1.685371300000000047e+06,1.053248000000000000e+06,1.668038899999999907e+06,1.126016000000000000e+06,1.519060000000000000e+06,1.549297800000000047e+06,8.119360000000000000e+05,9.927040000000000000e+05,1.253280000000000000e+06,9.253120000000000000e+05,1.025216000000000000e+06,1.042272000000000000e+06,1.053239800000000047e+06,9.597120000000000000e+05,9.870729000000000233e+05,1.074240000000000000e+06,1.198636100000000093e+06,1.225541500000000000e+06,1.337671300000000047e+06,1.066944000000000000e+06,1.475014399999999907e+06,9.394720000000000000e+05,2.050379000000000000e+06,1.120704000000000000e+06,1.228480000000000000e+06,8.842880000000000000e+05,8.378080000000000000e+05,9.518495999999999767e+05,8.145440000000000000e+05,1.435934500000000000e+06,1.201600000000000000e+06,1.439302300000000047e+06,1.029312000000000000e+06,1.630780399999999907e+06,1.131840000000000000e+06,1.031840000000000000e+06,1.054080000000000000e+06,1.327502000000000000e+06,1.030760400000000023e+06,1.368475300000000047e+06,1.231040000000000000e+06,1.520894399999999907e+06,1.147616000000000000e+06,1.062080000000000000e+06,1.229664000000000000e+06,1.052288000000000000e+06,1.330121300000000047e+06,1.016784000000000000e+06,1.424571800000000047e+06,1.156282500000000000e+06,9.674880000000000000e+05,1.095872000000000000e+06,1.137984000000000000e+06,9.055200000000000000e+05,8.930720000000000000e+05,8.617120000000000000e+05,9.928000000000000000e+05,1.030064000000000000e+06,9.696960000000000000e+05,1.310528000000000000e+06,1.094816000000000000e+06,1.194070300000000047e+06,9.237440000000000000e+05,8.478240000000000000e+05,1.411872000000000000e+06,1.367909000000000000e+06,1.560622800000000047e+06,7.368423000000000466e+05,9.618080000000000000e+05,1.223392000000000000e+06,1.120096000000000000e+06,7.935428000000000466e+05,9.411520000000000000e+05,1.133632500000000000e+06,1.218688000000000000e+06,9.455520000000000000e+05,1.180480000000000000e+06,1.081408000000000000e+06,1.167607500000000000e+06,7.973178000000000466e+05,9.900315000000000000e+05,1.078240000000000000e+06,1.303658500000000000e+06,1.367520000000000000e+06,1.056832000000000000e+06,1.060608000000000000e+06,1.064192000000000000e+06,9.030933000000000466e+05,1.318758500000000000e+06,1.417021800000000047e+06,1.167607500000000000e+06,1.006368000000000000e+06,9.646560000000000000e+05,9.466080000000000000e+05,8.048678000000000466e+05,9.635688000000000466e+05,9.682240000000000000e+05,1.133632500000000000e+06,8.000640000000000000e+05,1.086048000000000000e+06,9.922880000000000000e+05,7.402720000000000000e+05,8.737280000000000000e+05,8.483360000000000000e+05,9.441920000000000000e+05,1.307433500000000000e+06,7.637440000000000000e+05,1.447259500000000000e+06,1.129280000000000000e+06,8.784320000000000000e+05,1.017424000000000000e+06,9.553120000000000000e+05,9.606560000000000000e+05,1.021216000000000000e+06,7.619840000000000000e+05,8.202720000000000000e+05,1.012048000000000000e+06,1.115232000000000000e+06,8.080800000000000000e+05,9.367360000000000000e+05,1.050400000000000000e+06,8.755040000000000000e+05,6.688168000000000466e+05,8.706880000000000000e+05,8.054880000000000000e+05,8.871040000000000000e+05,1.069382000000000000e+06,1.594635500000000000e+06,9.641280000000000000e+05,1.624873300000000047e+06,1.297184000000000000e+06,8.954720000000000000e+05,9.106810000000000000e+05,1.443484500000000000e+06,8.842880000000000000e+05,1.030480000000000000e+06,1.076932000000000000e+06,8.691183000000000466e+05,8.772800000000000000e+05,1.485047300000000047e+06,8.996640000000000000e+05,1.269645800000000047e+06,1.070848000000000000e+06,9.227040000000000000e+05,8.624320000000000000e+05,1.073157000000000000e+06,8.923360000000000000e+05,1.245728000000000000e+06,7.869440000000000000e+05,1.023312000000000000e+06,9.572000000000000000e+05,8.433280000000000000e+05,1.239408000000000000e+06,1.571947800000000047e+06,1.058057000000000000e+06,9.555200000000000000e+05,1.088257000000000000e+06,1.122304000000000000e+06,8.212160000000000000e+05,9.570880000000000000e+05,9.341280000000000000e+05,1.224448000000000000e+06,1.272448000000000000e+06,7.935428000000000466e+05,1.333896300000000047e+06,1.794899300000000047e+06,8.647360000000000000e+05,9.736800000000000000e+05,1.132032000000000000e+06,9.174560000000000000e+05,1.136704000000000000e+06,9.962720000000000000e+05,7.207520000000000000e+05,9.810400000000000000e+05,9.623360000000000000e+05,1.054244300000000047e+06,1.194070300000000047e+06,1.185568000000000000e+06,9.179840000000000000e+05,1.317888000000000000e+06,1.243168000000000000e+06,9.628640000000000000e+05,7.746300000000000000e+05,1.615872000000000000e+06,9.234400000000000000e+05,7.217423000000000466e+05,6.688168000000000466e+05,1.042919300000000047e+06,9.394720000000000000e+05,1.156282500000000000e+06,1.128640000000000000e+06,8.552320000000000000e+05,1.038160000000000000e+06,9.484688000000000466e+05,9.522438000000000466e+05,1.473722300000000047e+06,8.957920000000000000e+05,9.687520000000000000e+05,7.740480000000000000e+05,8.965280000000000000e+05,8.131840000000000000e+05,9.201920000000000000e+05,8.240320000000000000e+05,8.396800000000000000e+05,8.010928000000000466e+05,1.088576000000000000e+06,7.784050000000000000e+05,1.307328000000000000e+06,7.384000000000000000e+05,1.182912000000000000e+06,1.052928000000000000e+06,1.129728000000000000e+06,1.485047300000000047e+06,9.315040000000000000e+05,9.853440000000000000e+05,1.360359000000000000e+06,9.939680000000000000e+05,1.485047300000000047e+06,8.450080000000000000e+05,6.915045000000000000e+05,9.610880000000000000e+05,1.738236500000000000e+06,7.481673000000000466e+05,9.981760000000000000e+05,8.010080000000000000e+05,8.016320000000000000e+05,8.675520000000000000e+05,9.182310000000000000e+05,8.945280000000000000e+05,1.605960500000000000e+06,9.900315000000000000e+05,7.932960000000000000e+05,8.563840000000000000e+05,9.145280000000000000e+05,7.719680000000000000e+05,1.114719800000000047e+06,9.666400000000000000e+05,9.684320000000000000e+05,1.398146800000000047e+06,9.653920000000000000e+05,8.445760000000000000e+05,7.619840000000000000e+05,7.688480000000000000e+05,8.660960000000000000e+05,6.839545000000000000e+05,9.331840000000000000e+05,9.030080000000000000e+05,8.518880000000000000e+05,1.571947800000000047e+06,7.292923000000000466e+05,6.908960000000000000e+05,7.951680000000000000e+05,9.635688000000000466e+05,8.086428000000000466e+05,1.122269800000000047e+06,7.708160000000000000e+05,9.568800000000000000e+05,1.084992000000000000e+06,1.155552000000000000e+06,9.689600000000000000e+05,9.189280000000000000e+05,1.379234000000000000e+06,9.024800000000000000e+05,1.160057500000000000e+06,8.042240000000000000e+05,1.243183000000000000e+06,9.786688000000000466e+05,9.963840000000000000e+05,7.516960000000000000e+05,8.664160000000000000e+05,8.680800000000000000e+05,1.386784000000000000e+06,1.178970300000000047e+06,1.420796800000000047e+06,1.128448000000000000e+06,6.801795000000000000e+05,9.597938000000000466e+05,8.249760000000000000e+05,9.267840000000000000e+05,1.258320800000000047e+06,1.035536000000000000e+06,1.052480000000000000e+06,9.692640000000000000e+05,9.276160000000000000e+05,1.511510000000000000e+06,1.159040000000000000e+06,6.227520000000000000e+05,9.600320000000000000e+05,1.040704000000000000e+06,1.401921800000000047e+06,9.902880000000000000e+05,7.479520000000000000e+05,9.635688000000000466e+05,1.231858000000000000e+06,1.057984000000000000e+06,1.420796800000000047e+06,1.299883500000000000e+06,9.381120000000000000e+05,1.658848300000000047e+06,1.112672000000000000e+06,8.724640000000000000e+05,8.138240000000000000e+05,8.352000000000000000e+05,1.590860500000000000e+06,9.017600000000000000e+05,1.303658500000000000e+06,1.288558500000000000e+06,8.674560000000000000e+05,1.152507500000000000e+06,1.345221300000000047e+06,1.076932000000000000e+06,1.061024000000000000e+06,7.859040000000000000e+05,1.250770800000000047e+06,1.301120000000000000e+06,1.060096000000000000e+06,1.477497300000000047e+06,8.842880000000000000e+05,1.070944000000000000e+06,1.144957500000000000e+06,7.368423000000000466e+05,7.028295000000000000e+05,1.609735500000000000e+06,8.945280000000000000e+05,1.069376000000000000e+06,1.043760000000000000e+06,9.148480000000000000e+05,9.363200000000000000e+05,2.690442500000000000e+06,1.129920000000000000e+06,1.266816000000000000e+06,9.676960000000000000e+05,1.062304000000000000e+06,1.061832000000000000e+06,9.015520000000000000e+05,1.348996300000000047e+06,1.140736000000000000e+06,1.065607000000000000e+06,1.006064000000000000e+06,1.202432000000000000e+06,1.077504000000000000e+06,8.691183000000000466e+05,9.104480000000000000e+05,9.091840000000000000e+05,1.249216000000000000e+06,1.503922300000000047e+06,8.296640000000000000e+05,1.435934500000000000e+06,1.099619800000000047e+06,9.707360000000000000e+05,1.239408000000000000e+06,8.124178000000000466e+05,9.323360000000000000e+05,9.913280000000000000e+05,7.747680000000000000e+05,1.149608600000000093e+06,1.337671300000000047e+06,1.046694300000000047e+06,7.607360000000000000e+05,8.615305000000000000e+05,1.039648000000000000e+06,1.254545800000000047e+06,7.968320000000000000e+05,1.537935000000000000e+06,8.892960000000000000e+05,8.942240000000000000e+05,8.115200000000000000e+05,1.191936000000000000e+06,7.020960000000000000e+05,7.598080000000000000e+05,1.177600000000000000e+06,9.778880000000000000e+05,9.266880000000000000e+05,8.187200000000000000e+05,8.875200000000000000e+05,8.313280000000000000e+05,8.520000000000000000e+05,6.461668000000000466e+05,8.019360000000000000e+05,8.790560000000000000e+05,1.235633000000000000e+06,1.496372300000000047e+06,1.311208500000000000e+06,6.633600000000000000e+05,9.383200000000000000e+05,7.976640000000000000e+05,8.242400000000000000e+05,1.386784000000000000e+06,8.993183000000000466e+05,1.144544000000000000e+06,9.484688000000000466e+05,8.082880000000000000e+05,9.175680000000000000e+05,9.313920000000000000e+05,8.146560000000000000e+05,1.015952000000000000e+06,1.212983000000000000e+06,9.426080000000000000e+05,1.058057000000000000e+06,8.010080000000000000e+05,1.435934500000000000e+06,9.579360000000000000e+05,1.005104000000000000e+06,1.298240000000000000e+06,1.111424000000000000e+06,7.179673000000000466e+05,1.006800000000000000e+06,1.164672000000000000e+06,7.885120000000000000e+05,8.716320000000000000e+05,1.068736000000000000e+06,1.401921800000000047e+06,1.148732500000000000e+06,9.357920000000000000e+05,6.385790000000000000e+05,6.715360000000000000e+05,7.637440000000000000e+05,9.395680000000000000e+05,8.874240000000000000e+05,1.086144000000000000e+06,9.980408000000000466e+05,1.171420300000000047e+06,8.400960000000000000e+05,8.440640000000000000e+05,1.435934500000000000e+06,7.878880000000000000e+05,1.048800000000000000e+06,8.388805000000000000e+05,7.393280000000000000e+05,7.897300000000000000e+05,7.481673000000000466e+05,7.790400000000000000e+05,8.132960000000000000e+05,1.787349300000000047e+06,8.881600000000000000e+05,7.628160000000000000e+05,1.545485000000000000e+06,9.099200000000000000e+05,1.007424000000000000e+06,1.057120000000000000e+06,1.066208000000000000e+06,1.526610000000000000e+06,9.444000000000000000e+05,1.185024000000000000e+06,9.560188000000000466e+05,1.070208000000000000e+06,1.172288000000000000e+06,8.312320000000000000e+05,1.375459000000000000e+06,1.228083000000000000e+06,1.050469300000000047e+06,1.417021800000000047e+06,1.039144300000000047e+06,1.094080000000000000e+06,1.704223800000000047e+06,1.197845300000000047e+06,1.844012000000000000e+06,9.224960000000000000e+05,9.884960000000000000e+05,1.122269800000000047e+06,9.859680000000000000e+05,1.194070300000000047e+06,7.787200000000000000e+05,1.137407500000000000e+06,1.129819800000000047e+06,6.484800000000000000e+05,1.454809500000000000e+06,8.929600000000000000e+05,1.141472000000000000e+06,9.144160000000000000e+05,8.991360000000000000e+05,8.525120000000000000e+05,9.584640000000000000e+05,1.120459399999999907e+06,7.531520000000000000e+05,1.024576000000000000e+06,1.307433500000000000e+06,7.656160000000000000e+05,8.180960000000000000e+05,1.118494800000000047e+06,7.616800000000000000e+05,1.296108500000000000e+06,8.577555000000000000e+05,7.210720000000000000e+05,1.118592000000000000e+06,1.001744000000000000e+06,7.837280000000000000e+05,1.496372300000000047e+06,1.639973300000000047e+06,9.731520000000000000e+05,8.199678000000000466e+05,1.051328000000000000e+06,1.497539600000000093e+06,7.772640000000000000e+05,7.956960000000000000e+05,1.171420300000000047e+06,1.432121800000000047e+06,8.048640000000000000e+05,8.472960000000000000e+05,7.187840000000000000e+05,1.545965000000000000e+06,8.304960000000000000e+05,7.179673000000000466e+05,6.862400000000000000e+05,1.063040000000000000e+06,7.217423000000000466e+05,9.563520000000000000e+05,6.847840000000000000e+05,1.311208500000000000e+06,1.066432000000000000e+06,7.029280000000000000e+05,1.110560000000000000e+06,9.909120000000000000e+05,1.217952000000000000e+06,1.018160000000000000e+06,9.318080000000000000e+05,7.614720000000000000e+05,9.755680000000000000e+05,1.496372300000000047e+06,8.345600000000000000e+05,9.024800000000000000e+05,9.087680000000000000e+05,8.347680000000000000e+05,7.406173000000000466e+05,1.092608000000000000e+06,1.239408000000000000e+06,1.042919300000000047e+06,9.805120000000000000e+05,1.205395300000000047e+06,9.281440000000000000e+05,2.433516000000000000e+06,1.447259500000000000e+06,9.060480000000000000e+05,7.831040000000000000e+05,9.868160000000000000e+05,8.096480000000000000e+05,8.745600000000000000e+05,1.220288000000000000e+06,1.035369300000000047e+06,7.205440000000000000e+05,9.754720000000000000e+05,8.229920000000000000e+05,8.691183000000000466e+05,8.640000000000000000e+05,1.033632000000000000e+06,1.026688000000000000e+06,9.537280000000000000e+05,6.530240000000000000e+05,8.865920000000000000e+05,1.307433500000000000e+06,6.952795000000000000e+05,1.040272000000000000e+06,9.325440000000000000e+05,1.141888000000000000e+06,1.031594300000000047e+06,6.461668000000000466e+05,1.013008000000000000e+06,1.435934500000000000e+06,9.382080000000000000e+05,7.395360000000000000e+05,8.604845999999999767e+05,1.079296000000000000e+06,1.017840000000000000e+06,1.337671300000000047e+06,1.113312000000000000e+06,1.424571800000000047e+06,9.459680000000000000e+05,9.957440000000000000e+05,8.294560000000000000e+05,7.638560000000000000e+05,9.016480000000000000e+05,1.507697300000000047e+06,9.673438000000000466e+05,9.494400000000000000e+05,8.808320000000000000e+05,1.330121300000000047e+06,1.099456000000000000e+06,8.238240000000000000e+05,8.450080000000000000e+05,9.565600000000000000e+05,8.559680000000000000e+05,9.713760000000000000e+05,1.080707000000000000e+06,1.206592000000000000e+06,1.507073300000000047e+06,7.292923000000000466e+05,1.269645800000000047e+06,1.284783500000000000e+06,1.077539100000000093e+06,6.499418000000000466e+05,9.402080000000000000e+05,9.405120000000000000e+05,1.091328000000000000e+06,1.003840000000000000e+06,1.101696000000000000e+06,9.236480000000000000e+05,7.835200000000000000e+05,1.154400000000000000e+06,8.332160000000000000e+05,8.571200000000000000e+05,1.053248000000000000e+06,7.880960000000000000e+05,1.174541800000000047e+06,9.350720000000000000e+05,1.375459000000000000e+06,8.617120000000000000e+05,1.823623600000000093e+06,1.075296000000000000e+06,1.094080000000000000e+06,1.058057000000000000e+06,9.494400000000000000e+05,9.157920000000000000e+05,8.330080000000000000e+05,1.333600000000000000e+06,1.666436000000000000e+06,9.711188000000000466e+05,2.720241000000000000e+06,1.201620300000000047e+06,8.142400000000000000e+05,8.602400000000000000e+05,1.135479399999999907e+06,8.958880000000000000e+05,8.576320000000000000e+05,9.524800000000000000e+05,8.510560000000000000e+05,8.484460000000000000e+05,7.670800000000000000e+05,1.280970800000000047e+06,7.737280000000000000e+05,1.124320000000000000e+06,8.232960000000000000e+05,1.133632500000000000e+06,6.966815999999999767e+05,1.058400000000000000e+06,7.063360000000000000e+05,9.687520000000000000e+05,1.001856000000000000e+06,1.234112000000000000e+06,9.069920000000000000e+05,9.238650999999999767e+05,1.050753399999999907e+06,1.183456000000000000e+06,9.662240000000000000e+05,8.320186999999999534e+05,1.387932000000000000e+06,8.936000000000000000e+05,9.254240000000000000e+05,7.780000000000000000e+05,9.867040000000000000e+05,1.508242800000000047e+06,1.152896000000000000e+06,1.030272000000000000e+06,1.116064000000000000e+06,1.420796800000000047e+06,8.827200000000000000e+05,7.425435999999999767e+05,1.200640000000000000e+06,9.176640000000000000e+05,9.312960000000000000e+05,1.044064000000000000e+06,9.892320000000000000e+05,8.237428000000000466e+05,8.019360000000000000e+05,1.084768000000000000e+06,1.147392000000000000e+06,1.028160000000000000e+06,8.501120000000000000e+05,8.204960000000000000e+05,1.056064000000000000e+06,8.839680000000000000e+05,1.106016000000000000e+06,1.333492100000000093e+06,7.957920000000000000e+05,8.698560000000000000e+05,9.542560000000000000e+05,8.435360000000000000e+05,8.235040000000000000e+05,1.232736000000000000e+06,1.226902100000000093e+06,8.584640000000000000e+05,8.299840000000000000e+05,1.060928000000000000e+06,5.470564000000000233e+05,1.035424000000000000e+06,1.004576000000000000e+06,9.432480000000000000e+05,9.119040000000000000e+05,6.273724000000000233e+05,1.385636000000000000e+06,1.288558500000000000e+06,1.496372300000000047e+06,1.024480000000000000e+06,9.544640000000000000e+05,1.330121300000000047e+06,7.292923000000000466e+05,7.951481999999999534e+05,1.049440000000000000e+06,1.163808000000000000e+06,1.787228600000000093e+06,1.388506000000000000e+06,9.496480000000000000e+05,1.067360000000000000e+06,1.117664000000000000e+06,8.539840000000000000e+05,1.150688000000000000e+06,9.847200000000000000e+05,1.059232000000000000e+06,8.312320000000000000e+05,7.743094000000000233e+05,8.368640000000000000e+05,1.424672000000000000e+06,1.106752000000000000e+06,9.934400000000000000e+05,1.525696000000000000e+06,9.243680000000000000e+05,2.471303799999999814e+06,9.471200000000000000e+05,7.878880000000000000e+05,1.216758000000000000e+06,1.348996300000000047e+06,1.165728000000000000e+06,1.350272000000000000e+06,1.241664000000000000e+06,9.030933000000000466e+05,1.176960000000000000e+06,8.758080000000000000e+05,9.272000000000000000e+05,1.244640000000000000e+06,8.842183000000000466e+05,1.018368000000000000e+06,1.190295300000000047e+06,1.024160000000000000e+06,9.886080000000000000e+05,9.556160000000000000e+05,1.364134000000000000e+06,1.028576000000000000e+06,1.072864000000000000e+06,1.882939300000000047e+06,8.586720000000000000e+05,8.775900999999999767e+05,8.481280000000000000e+05,1.345221300000000047e+06,1.005328000000000000e+06,1.152507500000000000e+06,8.924480000000000000e+05,1.161792000000000000e+06,7.428640000000000000e+05,5.241287999999999884e+05,7.904800000000000000e+05,1.333896300000000047e+06,1.616093600000000093e+06,7.476480000000000000e+05,1.071760800000000047e+06,8.928640000000000000e+05,1.454809500000000000e+06,7.685280000000000000e+05,9.960640000000000000e+05,8.907680000000000000e+05,1.115840000000000000e+06,9.565600000000000000e+05,1.237408000000000000e+06,1.022896000000000000e+06,1.095844800000000047e+06,9.424000000000000000e+05,9.218560000000000000e+05,8.287200000000000000e+05,1.022688000000000000e+06,8.475040000000000000e+05,1.037216000000000000e+06,9.818720000000000000e+05,1.129318600000000093e+06,5.554535000000000000e+05,9.030933000000000466e+05,1.519060000000000000e+06,9.308800000000000000e+05,1.089312000000000000e+06,1.025424000000000000e+06,1.097344000000000000e+06,8.965280000000000000e+05,9.600320000000000000e+05,8.970400000000000000e+05,9.276160000000000000e+05,7.645760000000000000e+05,1.110944800000000047e+06,1.493901500000000000e+06,7.771680000000000000e+05,8.728933000000000466e+05,7.228320000000000000e+05,7.903840000000000000e+05,8.108000000000000000e+05,9.408810000000000000e+05,8.997600000000000000e+05,1.204032000000000000e+06,1.092032000000000000e+06,8.383200000000000000e+05,1.042919300000000047e+06,8.653600000000000000e+05,1.292333500000000000e+06,8.439520000000000000e+05,1.356546300000000047e+06,6.197040000000000000e+05,7.151520000000000000e+05,9.856640000000000000e+05,1.163832500000000000e+06,8.225760000000000000e+05,9.976480000000000000e+05,1.057760000000000000e+06,7.569920000000000000e+05,8.691183000000000466e+05,1.035369300000000047e+06,1.022368000000000000e+06,9.744160000000000000e+05,7.706080000000000000e+05,8.547040000000000000e+05,8.462560000000000000e+05,1.379234000000000000e+06,7.810080000000000000e+05,1.205728000000000000e+06,8.363360000000000000e+05,8.112160000000000000e+05,9.029120000000000000e+05,1.020576000000000000e+06,1.356585300000000047e+06,8.616000000000000000e+05,7.438319000000000233e+05,1.121152000000000000e+06,8.883680000000000000e+05,6.915045000000000000e+05,9.111840000000000000e+05,9.151520000000000000e+05,7.819520000000000000e+05,9.405120000000000000e+05,1.462359500000000000e+06,8.728960000000000000e+05,8.243520000000000000e+05,1.337671300000000047e+06,1.303658500000000000e+06,1.097152000000000000e+06,1.130880000000000000e+06,8.698560000000000000e+05,8.124178000000000466e+05,8.102720000000000000e+05,1.496372300000000047e+06,9.980640000000000000e+05,1.060608000000000000e+06,9.295560000000000000e+05,1.454809500000000000e+06,6.782925999999999767e+05,9.642240000000000000e+05,9.006080000000000000e+05,1.473722300000000047e+06,1.121664000000000000e+06,1.587085500000000000e+06,1.044272000000000000e+06,1.019312000000000000e+06,1.303658500000000000e+06,1.107169800000000047e+06,1.045120000000000000e+06,9.098080000000000000e+05,9.943840000000000000e+05,9.371060000000000000e+05,8.732000000000000000e+05,9.182310000000000000e+05,1.206048000000000000e+06,1.036592000000000000e+06,9.318080000000000000e+05,1.035744000000000000e+06,8.993440000000000000e+05,1.458584500000000000e+06,8.991360000000000000e+05,6.915045000000000000e+05,7.940175999999999767e+05,1.320819800000000047e+06,1.272032000000000000e+06,8.702720000000000000e+05,1.334853800000000047e+06,8.889920000000000000e+05,9.385280000000000000e+05,1.063040000000000000e+06,8.941120000000000000e+05,1.037536000000000000e+06,7.973178000000000466e+05,1.196704000000000000e+06,9.281440000000000000e+05,8.330080000000000000e+05,8.331040000000000000e+05,9.265760000000000000e+05,8.913920000000000000e+05,1.132768000000000000e+06,6.880000000000000000e+05,9.870240000000000000e+05,1.224308000000000000e+06,1.092800000000000000e+06,9.552000000000000000e+05,9.871360000000000000e+05,8.106880000000000000e+05,5.781413000000000466e+05,6.801795000000000000e+05,8.875200000000000000e+05,7.955840000000000000e+05,1.292333500000000000e+06,8.629600000000000000e+05,7.118400000000000000e+05,1.057667899999999907e+06,1.137407500000000000e+06,7.938240000000000000e+05,6.487840000000000000e+05,8.770720000000000000e+05,7.975680000000000000e+05,1.084482000000000000e+06,7.102880000000000000e+05,8.513760000000000000e+05,7.477440000000000000e+05,9.470240000000000000e+05,1.044800000000000000e+06,6.042880000000000000e+05,9.776800000000000000e+05,6.484800000000000000e+05,6.162560000000000000e+05,1.152160000000000000e+06,1.061832000000000000e+06,1.364134000000000000e+06,7.984000000000000000e+05,6.476480000000000000e+05,6.468160000000000000e+05,8.013120000000000000e+05,1.258320800000000047e+06,6.875840000000000000e+05,1.049024000000000000e+06,1.318758500000000000e+06,8.817760000000000000e+05,1.086048000000000000e+06,8.840800000000000000e+05,1.496372300000000047e+06,7.480640000000000000e+05,1.000592000000000000e+06,1.269645800000000047e+06,8.706880000000000000e+05,8.406240000000000000e+05,8.502055000000000000e+05,8.627769000000000233e+05,9.680160000000000000e+05,1.099584000000000000e+06,1.160057500000000000e+06,8.942240000000000000e+05,2.119889000000000000e+06,1.084482000000000000e+06,9.695840000000000000e+05,7.284320000000000000e+05,8.738240000000000000e+05,1.066624000000000000e+06,1.337671300000000047e+06,7.109675999999999767e+05,8.076640000000000000e+05,1.107169800000000047e+06,8.146560000000000000e+05,7.984960000000000000e+05,7.811200000000000000e+05,9.557280000000000000e+05,1.256439600000000093e+06,6.938080000000000000e+05,7.750880000000000000e+05,1.461560800000000047e+06,8.254880000000000000e+05,1.009952000000000000e+06,6.832320000000000000e+05,1.333896300000000047e+06,9.087680000000000000e+05,8.304000000000000000e+05,8.591040000000000000e+05,6.224480000000000000e+05,8.127680000000000000e+05,9.821920000000000000e+05,8.733120000000000000e+05,8.452160000000000000e+05,7.771680000000000000e+05,9.723200000000000000e+05,7.448320000000000000e+05,7.081120000000000000e+05,6.915384000000000233e+05,9.408810000000000000e+05,8.781120000000000000e+05,1.032692599999999977e+06,8.902400000000000000e+05,9.216480000000000000e+05,7.461920000000000000e+05,1.422989300000000047e+06,6.552000000000000000e+05,1.061984000000000000e+06,1.063264000000000000e+06,7.873600000000000000e+05,1.033856000000000000e+06,8.137120000000000000e+05,6.685440000000000000e+05,8.256000000000000000e+05,7.558560000000000000e+05,8.515840000000000000e+05,9.128480000000000000e+05,9.962720000000000000e+05,8.876320000000000000e+05,1.006064000000000000e+06,9.193440000000000000e+05,1.129819800000000047e+06,7.429760000000000000e+05,8.633760000000000000e+05,1.143499100000000093e+06,6.710111999999999534e+05,1.443484500000000000e+06,9.394720000000000000e+05,8.883680000000000000e+05,8.128800000000000000e+05,7.955840000000000000e+05,9.718880000000000000e+05,7.639369000000000233e+05,1.086784000000000000e+06,1.356546300000000047e+06,8.331040000000000000e+05,5.403535000000000000e+05,9.453440000000000000e+05,1.258320800000000047e+06,8.620160000000000000e+05,7.217423000000000466e+05,9.312960000000000000e+05,6.915045000000000000e+05,1.424571800000000047e+06,9.317903000000000466e+05,7.016800000000000000e+05,6.649120000000000000e+05,1.383009000000000000e+06,8.492800000000000000e+05,1.005131500000000000e+06,9.731520000000000000e+05,1.107169800000000047e+06,8.070400000000000000e+05,1.024044300000000047e+06,8.537760000000000000e+05,8.466720000000000000e+05,1.262095800000000047e+06,7.771680000000000000e+05,7.443923000000000466e+05,8.084000000000000000e+05,3.060739799999999814e+06,8.150720000000000000e+05,9.523680000000000000e+05,6.281280000000000000e+05,1.133632500000000000e+06,8.654720000000000000e+05,8.670400000000000000e+05,8.057920000000000000e+05,7.868480000000000000e+05,7.658240000000000000e+05,9.611840000000000000e+05,1.065607000000000000e+06,1.224308000000000000e+06,1.305408000000000000e+06,6.397920000000000000e+05,7.661440000000000000e+05,1.379234000000000000e+06,9.836640000000000000e+05,1.405696800000000047e+06,9.816640000000000000e+05,7.865280000000000000e+05,8.225760000000000000e+05,1.360359000000000000e+06,9.448160000000000000e+05,8.750880000000000000e+05,8.376000000000000000e+05,8.100640000000000000e+05,1.214489300000000047e+06,7.481673000000000466e+05,6.020836999999999534e+05,1.318758500000000000e+06,1.500147300000000047e+06,1.537935000000000000e+06,1.421215800000000047e+06,8.259040000000000000e+05,9.129600000000000000e+05,9.070880000000000000e+05,9.535200000000000000e+05,8.384320000000000000e+05,8.909760000000000000e+05,7.588819000000000233e+05,1.303658500000000000e+06,9.132640000000000000e+05,1.110944800000000047e+06,9.037440000000000000e+05,9.033280000000000000e+05,9.319200000000000000e+05,8.045440000000000000e+05,1.147168000000000000e+06,7.557550000000000000e+05,1.322571300000000047e+06,1.024044300000000047e+06,9.137920000000000000e+05,1.325696000000000000e+06,8.048678000000000466e+05,1.432121800000000047e+06,8.748800000000000000e+05,9.122240000000000000e+05,8.086428000000000466e+05,7.417280000000000000e+05,6.386780999999999767e+05,7.742560000000000000e+05,8.955433000000000466e+05,1.398146800000000047e+06,1.041648000000000000e+06,8.539840000000000000e+05,7.255173000000000466e+05,6.450720000000000000e+05,7.217423000000000466e+05,7.277120000000000000e+05,9.591840000000000000e+05,9.004000000000000000e+05,8.484480000000000000e+05,9.004000000000000000e+05,7.240800000000000000e+05,5.630035000000000000e+05,5.464265999999999767e+05,8.858560000000000000e+05,8.010928000000000466e+05,5.025657999999999884e+05,6.725918000000000466e+05,1.133632500000000000e+06,1.162774800000000047e+06,1.250176000000000000e+06,9.250080000000000000e+05,7.891360000000000000e+05,9.309760000000000000e+05,9.352800000000000000e+05,9.282560000000000000e+05,7.850720000000000000e+05,7.646880000000000000e+05,6.874974000000000233e+05,7.103840000000000000e+05,7.822720000000000000e+05,7.007520000000000000e+05,1.032160000000000000e+06,5.214407999999999884e+05,6.757920000000000000e+05,9.098080000000000000e+05,1.065607000000000000e+06,6.706080000000000000e+05,9.539520000000000000e+05,1.171232000000000000e+06,1.141664000000000000e+06,5.729399000000000233e+05,8.708960000000000000e+05,1.053120000000000000e+06,7.878880000000000000e+05,1.213280000000000000e+06,7.034400000000000000e+05,1.080707000000000000e+06,7.789280000000000000e+05,1.186520300000000047e+06,8.102720000000000000e+05,1.145868500000000000e+06,9.699040000000000000e+05,1.046694300000000047e+06,1.360359000000000000e+06,1.224308000000000000e+06,8.572160000000000000e+05,1.201620300000000047e+06,1.001356500000000000e+06,1.005839599999999977e+06,9.727360000000000000e+05,1.723098800000000047e+06,1.020269300000000047e+06,1.292333500000000000e+06,8.452788000000000466e+05,1.154912000000000000e+06,1.043648000000000000e+06,1.292928000000000000e+06,2.418416000000000000e+06,1.893162500000000000e+06,1.126044800000000047e+06,1.942275300000000047e+06,1.443136000000000000e+06,1.628648300000000047e+06,1.768436500000000000e+06,1.923362500000000000e+06,1.930950300000000047e+06,1.578528000000000000e+06,1.538240000000000000e+06,2.138764000000000000e+06,1.428346800000000047e+06,1.896937500000000000e+06,1.877024000000000000e+06,2.048864000000000000e+06,2.085876300000000047e+06,2.149184000000000000e+06,2.010300800000000047e+06,2.263872000000000000e+06,2.329664000000000000e+06,2.180326799999999814e+06,2.645142500000000000e+06,2.646912000000000000e+06,2.769408000000000000e+06,3.245896000000000000e+06,2.664017500000000000e+06,2.577117000000000000e+06,2.745344000000000000e+06,2.668317799999999814e+06,2.631360000000000000e+06,2.409472500000000000e+06,2.529728000000000000e+06,2.385902299999999814e+06,2.916962500000000000e+06,2.364160000000000000e+06,2.209649299999999814e+06,1.919296000000000000e+06,1.868992000000000000e+06,1.657952000000000000e+06,1.564384000000000000e+06,1.322816000000000000e+06,1.285440000000000000e+06,1.097472000000000000e+06,8.995520000000000000e+05,7.903840000000000000e+05,6.053120000000000000e+05,6.387453000000000466e+05,4.282560000000000000e+05,3.435600000000000000e+05,2.455400000000000000e+05,1.953400000000000000e+05,1.635280000000000000e+05,1.249120000000000000e+05,9.431400000000000000e+04,7.722400000000000000e+04,6.466800000000000000e+04,4.810500000000000000e+04,4.128300000000000000e+04,2.694500000000000000e+04,3.005200000000000000e+04,2.905000000000000000e+04,1.592200000000000000e+04,1.061300000000000000e+04,1.121400000000000000e+04,1.602200000000000000e+04,9.812000000000000000e+03,8.610000000000000000e+03,8.710000000000000000e+03,7.308000000000000000e+03,7.308000000000000000e+03,6.908000000000000000e+03,7.008000000000000000e+03,5.105000000000000000e+03,5.205000000000000000e+03,5.406000000000000000e+03,6.607000000000000000e+03,6.307000000000000000e+03,6.006000000000000000e+03,6.006000000000000000e+03,6.908000000000000000e+03,4.905000000000000000e+03,6.307000000000000000e+03,4.104000000000000000e+03,4.905000000000000000e+03,5.706000000000000000e+03,4.104000000000000000e+03,1.201500000000000000e+04,5.506000000000000000e+03,4.905000000000000000e+03,4.104000000000000000e+03,5.306000000000000000e+03,4.004000000000000000e+03,5.606000000000000000e+03,3.854275000000000000e+05,6.307000000000000000e+03,3.929775000000000000e+05,1.221500000000000000e+04,3.623773500000000000e+06,6.083790000000000000e+05,2.413800000000000000e+04,2.872320000000000000e+05,4.496402999999999884e+05,3.947800000000000000e+04,2.644300000000000000e+04,4.458652999999999884e+05,2.083100000000000000e+04,4.043025000000000000e+05,1.435632999999999884e+05,1.722400000000000000e+04,9.019200000000000000e+04,4.420902999999999884e+05,1.221500000000000000e+04,9.511000000000000000e+03,1.151400000000000000e+04,6.307000000000000000e+03,5.606000000000000000e+03,3.778775000000000000e+05,6.107000000000000000e+03,5.706000000000000000e+03,6.807000000000000000e+03,6.207000000000000000e+03,9.712000000000000000e+03,7.108000000000000000e+03,9.511000000000000000e+03,1.624760000000000000e+05,5.954700000000000000e+04,1.331700000000000000e+04,5.011200000000000000e+04,1.081300000000000000e+04,0.000000000000000000e+00,7.909000000000000000e+03,3.854275000000000000e+05,1.171500000000000000e+04,3.136270000000000000e+05,0.000000000000000000e+00,0.000000000000000000e+00,8.209000000000000000e+03,7.508000000000000000e+03,8.124400000000000000e+04,6.006000000000000000e+03,9.311000000000000000e+03,4.304000000000000000e+03,5.506000000000000000e+03,6.107000000000000000e+03,3.003000000000000000e+03,4.605000000000000000e+03,3.854275000000000000e+05,3.804000000000000000e+03,2.802000000000000000e+03,4.104000000000000000e+03,6.006000000000000000e+03,4.104000000000000000e+03,5.506000000000000000e+03,3.904000000000000000e+03,3.704000000000000000e+03,5.606000000000000000e+03,4.950157999999999884e+05,6.207000000000000000e+03,4.304000000000000000e+03,4.304000000000000000e+03,3.303000000000000000e+03,5.906000000000000000e+03,4.004000000000000000e+03,4.905000000000000000e+03,4.004000000000000000e+03,4.705000000000000000e+03,5.205000000000000000e+03,3.804000000000000000e+03,3.804000000000000000e+03,3.704000000000000000e+03,3.203000000000000000e+03,4.404000000000000000e+03,4.905000000000000000e+03,3.103000000000000000e+03,3.103000000000000000e+03,4.404000000000000000e+03,5.205000000000000000e+03,4.104000000000000000e+03,3.003000000000000000e+03,4.004000000000000000e+03,3.103000000000000000e+03,5.706000000000000000e+03,4.304000000000000000e+03,6.207000000000000000e+03,7.508000000000000000e+03,5.205000000000000000e+03,4.805000000000000000e+03,6.107000000000000000e+03,6.107000000000000000e+03,4.605000000000000000e+03,6.707000000000000000e+03,0.000000000000000000e+00,6.798780000000000291e+04,3.904000000000000000e+03,4.304000000000000000e+03,5.806000000000000000e+03,5.706000000000000000e+03,6.207000000000000000e+03,1.512000000000000000e+04,1.652300000000000000e+04,0.000000000000000000e+00,5.205000000000000000e+03,4.905000000000000000e+03,5.706000000000000000e+03,6.507000000000000000e+03,8.446200000000000000e+04,7.008000000000000000e+03,8.109000000000000000e+03,8.009000000000000000e+03,6.607000000000000000e+03,2.965100000000000000e+04,2.801200000000000000e+05,7.746300000000000000e+05,1.011200000000000000e+04,2.686560000000000000e+05,4.685530000000000000e+05,3.356100000000000000e+04,2.397640000000000000e+05,5.141700000000000000e+04,6.423918000000000466e+05,1.642300000000000000e+04,5.705913000000000466e+05,1.912800000000000000e+04,7.330673000000000466e+05,0.000000000000000000e+00,3.929775000000000000e+05,1.341446300000000047e+06,4.798780000000000000e+05,2.422960000000000000e+05,2.207280000000000000e+05,2.393800000000000000e+04,8.610000000000000000e+03,1.393200000000000000e+05,1.381800000000000000e+04,1.071300000000000000e+04,2.133200000000000000e+04,5.105000000000000000e+03,4.420902999999999884e+05,6.207000000000000000e+03,1.131400000000000000e+04,6.607000000000000000e+03,1.031680000000000000e+05,5.606000000000000000e+03,6.607000000000000000e+03,6.407000000000000000e+03,5.906000000000000000e+03,7.208000000000000000e+03,5.005000000000000000e+03,5.906000000000000000e+03,7.408000000000000000e+03,1.041300000000000000e+04,6.207000000000000000e+03,4.905000000000000000e+03,5.706000000000000000e+03,5.506000000000000000e+03,4.805000000000000000e+03,5.306000000000000000e+03,5.005000000000000000e+03,1.972900000000000000e+04,3.503000000000000000e+03,5.806000000000000000e+03,3.904000000000000000e+03,3.804000000000000000e+03,5.005000000000000000e+03,3.704000000000000000e+03,5.105000000000000000e+03,5.005000000000000000e+03,9.491800000000000000e+04,3.403000000000000000e+03,5.506000000000000000e+03,4.605000000000000000e+03,2.802000000000000000e+03,3.503000000000000000e+03,4.429300000000000000e+04,3.904000000000000000e+03,4.404000000000000000e+03,3.904000000000000000e+03,4.004000000000000000e+03,4.505000000000000000e+03,9.211000000000000000e+03,4.905000000000000000e+03,3.503000000000000000e+03,3.904000000000000000e+03,1.612200000000000000e+04,5.506000000000000000e+03,3.303000000000000000e+03,5.906000000000000000e+03,6.207000000000000000e+03,4.004000000000000000e+03,3.603000000000000000e+03,3.296000000000000000e+04,5.506000000000000000e+03,3.704000000000000000e+03,5.406000000000000000e+03,4.304000000000000000e+03,5.606000000000000000e+03,3.804000000000000000e+03,2.363700000000000000e+04,7.008000000000000000e+03,3.904000000000000000e+03,5.306000000000000000e+03,7.609000000000000000e+03,1.241600000000000000e+04,5.105000000000000000e+03,4.505000000000000000e+03,3.503000000000000000e+03,nan
4.795250000000000057e+01,5.485600000000000000e+05,7.282240000000000000e+05,9.294080000000000000e+05,1.091373300000000047e+06,1.297728000000000000e+06,1.419168000000000000e+06,1.570976000000000000e+06,1.794899300000000047e+06,1.768032000000000000e+06,2.214339500000000000e+06,2.754693000000000000e+06,2.289915000000000000e+06,2.331477799999999814e+06,2.171520000000000000e+06,2.936044000000000000e+06,2.459978799999999814e+06,1.794899300000000047e+06,2.588442000000000000e+06,2.603542000000000000e+06,2.686667500000000000e+06,2.769793000000000000e+06,2.868018500000000000e+06,2.951219500000000000e+06,3.026795000000000000e+06,3.181721000000000000e+06,2.750918000000000000e+06,2.973869500000000000e+06,2.920944000000000000e+06,3.211921000000000000e+06,2.792443000000000000e+06,3.136345500000000000e+06,2.905844000000000000e+06,2.489920000000000000e+06,2.724493000000000000e+06,2.660242500000000000e+06,2.758468000000000000e+06,2.822718500000000000e+06,2.561941500000000000e+06,2.376815500000000000e+06,2.244577299999999814e+06,2.788668000000000000e+06,2.637517000000000000e+06,2.788668000000000000e+06,2.380628299999999814e+06,2.388178299999999814e+06,2.739593000000000000e+06,2.641292000000000000e+06,2.237027299999999814e+06,3.816525000000000000e+06,3.858125500000000000e+06,2.237027299999999814e+06,2.399503299999999814e+06,3.102370500000000000e+06,2.902069000000000000e+06,2.203014500000000000e+06,2.527966500000000000e+06,2.448616000000000000e+06,1.961150300000000047e+06,3.415997500000000000e+06,2.237027299999999814e+06,3.064545000000000000e+06,2.369265500000000000e+06,2.342840500000000000e+06,2.323927799999999814e+06,2.335252799999999814e+06,2.293690000000000000e+06,2.716867500000000000e+06,2.603542000000000000e+06,2.191689500000000000e+06,2.671567500000000000e+06,2.682892500000000000e+06,2.509091500000000000e+06,2.784893000000000000e+06,1.961150300000000047e+06,2.248352299999999814e+06,2.382784000000000000e+06,2.441066000000000000e+06,3.650274000000000000e+06,2.123664000000000000e+06,2.626192000000000000e+06,2.444841000000000000e+06,3.204371000000000000e+06,2.339027799999999814e+06,2.373040500000000000e+06,2.263452299999999814e+06,2.448616000000000000e+06,2.777343000000000000e+06,1.964963000000000000e+06,1.942944000000000000e+06,2.221889500000000000e+06,1.896224000000000000e+06,2.259677299999999814e+06,1.968738000000000000e+06,2.297465000000000000e+06,2.493991500000000000e+06,1.930950300000000047e+06,2.166784000000000000e+06,1.994848000000000000e+06,1.621060500000000000e+06,2.218114500000000000e+06,2.422191000000000000e+06,2.153901799999999814e+06,1.930950300000000047e+06,2.373040500000000000e+06,2.086944000000000000e+06,2.720718000000000000e+06,2.187264000000000000e+06,2.243776000000000000e+06,2.414603299999999814e+06,1.881799800000000047e+06,1.896448000000000000e+06,2.709317500000000000e+06,1.956608000000000000e+06,2.561941500000000000e+06,1.821362000000000000e+06,2.728268000000000000e+06,2.123664000000000000e+06,2.225664500000000000e+06,2.550616500000000000e+06,1.734423800000000047e+06,2.414603299999999814e+06,1.696636000000000000e+06,2.391953299999999814e+06,2.048088500000000000e+06,1.806224300000000047e+06,2.010300800000000047e+06,2.255902299999999814e+06,1.925216000000000000e+06,2.089651300000000047e+06,2.433516000000000000e+06,2.373040500000000000e+06,2.127439000000000000e+06,3.106145500000000000e+06,1.749561500000000000e+06,1.590860500000000000e+06,1.737792000000000000e+06,1.705888000000000000e+06,2.041664000000000000e+06,1.607104000000000000e+06,1.792160000000000000e+06,1.840237000000000000e+06,2.082101300000000047e+06,1.832416000000000000e+06,1.637440000000000000e+06,1.809999300000000047e+06,2.271040000000000000e+06,2.025400800000000047e+06,1.548064000000000000e+06,1.790176000000000000e+06,2.078326300000000047e+06,1.952864000000000000e+06,1.659040000000000000e+06,2.267265000000000000e+06,2.573342000000000000e+06,1.609735500000000000e+06,1.832687000000000000e+06,1.957152000000000000e+06,1.458584500000000000e+06,1.443484500000000000e+06,1.638208000000000000e+06,1.584256000000000000e+06,3.227021000000000000e+06,2.051863500000000000e+06,1.840237000000000000e+06,2.195464500000000000e+06,2.006525800000000047e+06,1.326346300000000047e+06,1.719072000000000000e+06,1.432121800000000047e+06,1.656000000000000000e+06,1.398146800000000047e+06,1.526610000000000000e+06,1.615232000000000000e+06,1.938500300000000047e+06,1.946050300000000047e+06,1.551712000000000000e+06,1.725920000000000000e+06,1.520416000000000000e+06,1.620768000000000000e+06,2.085876300000000047e+06,1.957375300000000047e+06,1.634080000000000000e+06,1.650688000000000000e+06,1.288558500000000000e+06,2.622417000000000000e+06,1.655073300000000047e+06,1.772608000000000000e+06,2.112301299999999814e+06,1.484448000000000000e+06,1.672832000000000000e+06,1.894912000000000000e+06,2.199239500000000000e+06,1.630528000000000000e+06,2.773568000000000000e+06,1.821472000000000000e+06,1.715904000000000000e+06,1.488512000000000000e+06,1.734528000000000000e+06,1.848608000000000000e+06,1.719323800000000047e+06,1.504672000000000000e+06,1.568384000000000000e+06,1.658176000000000000e+06,1.768032000000000000e+06,1.497568000000000000e+06,1.609056000000000000e+06,2.040538500000000000e+06,1.811936000000000000e+06,1.564397800000000047e+06,2.066963500000000000e+06,2.214339500000000000e+06,1.677761000000000000e+06,1.527776000000000000e+06,2.025400800000000047e+06,1.575722800000000047e+06,1.859360000000000000e+06,2.195464500000000000e+06,1.625632000000000000e+06,1.765280000000000000e+06,1.522835000000000000e+06,1.602560000000000000e+06,1.568576000000000000e+06,1.949825300000000047e+06,1.859149800000000047e+06,1.988000000000000000e+06,1.657536000000000000e+06,1.987776000000000000e+06,1.655073300000000047e+06,1.570848000000000000e+06,1.754272000000000000e+06,1.743904000000000000e+06,1.579168000000000000e+06,1.496372300000000047e+06,1.488822300000000047e+06,1.878024800000000047e+06,1.774464000000000000e+06,2.509091500000000000e+06,2.063188500000000000e+06,1.401921800000000047e+06,1.881799800000000047e+06,1.570112000000000000e+06,1.684032000000000000e+06,1.792928000000000000e+06,1.763104000000000000e+06,1.825824000000000000e+06,1.526560000000000000e+06,1.398144000000000000e+06,1.609735500000000000e+06,1.946050300000000047e+06,1.889387500000000000e+06,1.447259500000000000e+06,1.557440000000000000e+06,1.717440000000000000e+06,1.832687000000000000e+06,1.574848000000000000e+06,1.110944800000000047e+06,1.625408000000000000e+06,1.576160000000000000e+06,1.390336000000000000e+06,1.632800000000000000e+06,1.167607500000000000e+06,1.549297800000000047e+06,1.348996300000000047e+06,1.529696000000000000e+06,1.284783500000000000e+06,1.651456000000000000e+06,2.244577299999999814e+06,1.703488000000000000e+06,1.619136000000000000e+06,1.419520000000000000e+06,1.946050300000000047e+06,1.592704000000000000e+06,1.471296000000000000e+06,2.025400800000000047e+06,1.836462000000000000e+06,1.804928000000000000e+06,1.473722300000000047e+06,2.021625800000000047e+06,1.739776000000000000e+06,1.620416000000000000e+06,2.013376000000000000e+06,2.516641500000000000e+06,2.006525800000000047e+06,1.708416000000000000e+06,1.886784000000000000e+06,1.964963000000000000e+06,2.085876300000000047e+06,1.488822300000000047e+06,2.883194000000000000e+06,1.539104000000000000e+06,1.337671300000000047e+06,1.394334000000000000e+06,1.622368000000000000e+06,1.734976000000000000e+06,1.297728000000000000e+06,1.391712000000000000e+06,1.579497800000000047e+06,1.167607500000000000e+06,1.889387500000000000e+06,1.508128000000000000e+06,1.364832000000000000e+06,1.462272000000000000e+06,1.402240000000000000e+06,1.478400000000000000e+06,2.365490500000000000e+06,1.655073300000000047e+06,1.440992000000000000e+06,1.498432000000000000e+06,1.599520000000000000e+06,1.904896000000000000e+06,1.458584500000000000e+06,1.964963000000000000e+06,1.648192000000000000e+06,1.670464000000000000e+06,1.912037500000000000e+06,1.836462000000000000e+06,1.547072000000000000e+06,1.489184000000000000e+06,1.732032000000000000e+06,2.044313500000000000e+06,1.661664000000000000e+06,1.738240000000000000e+06,1.980063000000000000e+06,1.782112000000000000e+06,1.636160000000000000e+06,2.248352299999999814e+06,2.150089000000000000e+06,1.541696000000000000e+06,1.733344000000000000e+06,1.509952000000000000e+06,1.307433500000000000e+06,1.723424000000000000e+06,2.441066000000000000e+06,1.515285000000000000e+06,3.336647000000000000e+06,1.769984000000000000e+06,1.670211000000000000e+06,2.040538500000000000e+06,1.637568000000000000e+06,1.657856000000000000e+06,1.574848000000000000e+06,1.685311000000000000e+06,1.688288000000000000e+06,1.651298300000000047e+06,2.100976299999999814e+06,1.507712000000000000e+06,1.551616000000000000e+06,1.322571300000000047e+06,1.516320000000000000e+06,1.580032000000000000e+06,1.904487500000000000e+06,1.759520000000000000e+06,1.394334000000000000e+06,1.432064000000000000e+06,1.533056000000000000e+06,1.485047300000000047e+06,1.498528000000000000e+06,1.583072000000000000e+06,1.279072000000000000e+06,1.507712000000000000e+06,1.372000000000000000e+06,1.687936000000000000e+06,1.751648000000000000e+06,1.613510500000000000e+06,1.253280000000000000e+06,1.245280000000000000e+06,1.224768000000000000e+06,1.474752000000000000e+06,1.440224000000000000e+06,1.379936000000000000e+06,1.923362500000000000e+06,1.280970800000000047e+06,1.491744000000000000e+06,1.564397800000000047e+06,2.048088500000000000e+06,1.438400000000000000e+06,1.991388000000000000e+06,1.605792000000000000e+06,1.326346300000000047e+06,1.399776000000000000e+06,2.274815000000000000e+06,1.579712000000000000e+06,1.571392000000000000e+06,1.758752000000000000e+06,1.457536000000000000e+06,1.738688000000000000e+06,1.714816000000000000e+06,1.581664000000000000e+06,1.530385000000000000e+06,1.450880000000000000e+06,1.454809500000000000e+06,1.705472000000000000e+06,1.769216000000000000e+06,1.473792000000000000e+06,1.597024000000000000e+06,1.656224000000000000e+06,1.454809500000000000e+06,1.825137000000000000e+06,1.427328000000000000e+06,1.305632000000000000e+06,1.511584000000000000e+06,1.605376000000000000e+06,1.599520000000000000e+06,1.627040000000000000e+06,2.021625800000000047e+06,1.655073300000000047e+06,1.288558500000000000e+06,1.148732500000000000e+06,1.760886500000000000e+06,1.627904000000000000e+06,1.446240000000000000e+06,1.295360000000000000e+06,1.465696000000000000e+06,1.522835000000000000e+06,1.504576000000000000e+06,1.251040000000000000e+06,1.828912000000000000e+06,1.791124300000000047e+06,1.394944000000000000e+06,1.452704000000000000e+06,1.470752000000000000e+06,1.443484500000000000e+06,1.594635500000000000e+06,1.401921800000000047e+06,1.301792000000000000e+06,1.346752000000000000e+06,9.333310000000000000e+05,1.095776000000000000e+06,1.412000000000000000e+06,1.189376000000000000e+06,1.462359500000000000e+06,1.565760000000000000e+06,1.399968000000000000e+06,1.085728000000000000e+06,1.273420800000000047e+06,1.013104000000000000e+06,1.273504000000000000e+06,1.373184000000000000e+06,1.423168000000000000e+06,1.239232000000000000e+06,1.348996300000000047e+06,1.103394800000000047e+06,1.178240000000000000e+06,1.212416000000000000e+06,1.442176000000000000e+06,1.230912000000000000e+06,1.489184000000000000e+06,1.352736000000000000e+06,1.358528000000000000e+06,1.672288000000000000e+06,1.673986000000000000e+06,1.235808000000000000e+06,1.216758000000000000e+06,1.207648000000000000e+06,1.575722800000000047e+06,1.485632000000000000e+06,1.995163000000000000e+06,1.549297800000000047e+06,1.632423300000000047e+06,1.280128000000000000e+06,1.246048000000000000e+06,1.632423300000000047e+06,1.272992000000000000e+06,1.448064000000000000e+06,1.378976000000000000e+06,1.216758000000000000e+06,1.473722300000000047e+06,1.146752000000000000e+06,1.468832000000000000e+06,1.370400000000000000e+06,1.588384000000000000e+06,1.252000000000000000e+06,1.015744000000000000e+06,1.061832000000000000e+06,1.167648000000000000e+06,1.541710000000000000e+06,1.632423300000000047e+06,1.248064000000000000e+06,1.346656000000000000e+06,1.346432000000000000e+06,1.539744000000000000e+06,1.339168000000000000e+06,1.726873800000000047e+06,1.321312000000000000e+06,1.293024000000000000e+06,1.304352000000000000e+06,1.636198300000000047e+06,1.776024300000000047e+06,1.360359000000000000e+06,1.545248000000000000e+06,1.889387500000000000e+06,1.443484500000000000e+06,1.278752000000000000e+06,1.817587000000000000e+06,1.059552000000000000e+06,1.042912000000000000e+06,1.704223800000000047e+06,1.068320000000000000e+06,1.651298300000000047e+06,1.225600000000000000e+06,1.195328000000000000e+06,9.030933000000000466e+05,1.500160000000000000e+06,1.893162500000000000e+06,1.378016000000000000e+06,1.740320000000000000e+06,1.276064000000000000e+06,1.069472000000000000e+06,1.103394800000000047e+06,1.257856000000000000e+06,1.171232000000000000e+06,1.333896300000000047e+06,1.357024000000000000e+06,1.194070300000000047e+06,1.551840000000000000e+06,1.392256000000000000e+06,1.608288000000000000e+06,1.549297800000000047e+06,1.134592000000000000e+06,1.590860500000000000e+06,2.312602799999999814e+06,1.437760000000000000e+06,1.311208500000000000e+06,1.274368000000000000e+06,1.398146800000000047e+06,1.350720000000000000e+06,1.207232000000000000e+06,1.375459000000000000e+06,1.296640000000000000e+06,1.183872000000000000e+06,1.050469300000000047e+06,1.208384000000000000e+06,1.359264000000000000e+06,1.127808000000000000e+06,1.541710000000000000e+06,1.583272800000000047e+06,1.435934500000000000e+06,1.076932000000000000e+06,1.447259500000000000e+06,9.711188000000000466e+05,1.151936000000000000e+06,1.157344000000000000e+06,1.216800000000000000e+06,9.635688000000000466e+05,1.373728000000000000e+06,8.879933000000000466e+05,1.239424000000000000e+06,1.108352000000000000e+06,1.275232000000000000e+06,9.618080000000000000e+05,1.571947800000000047e+06,1.507697300000000047e+06,1.218592000000000000e+06,1.246144000000000000e+06,1.265536000000000000e+06,1.586112000000000000e+06,1.280970800000000047e+06,1.367909000000000000e+06,1.103904000000000000e+06,1.583272800000000047e+06,1.226688000000000000e+06,1.433344000000000000e+06,1.194176000000000000e+06,1.045024000000000000e+06,1.079392000000000000e+06,1.336160000000000000e+06,1.670211000000000000e+06,1.317248000000000000e+06,1.150048000000000000e+06,1.221792000000000000e+06,1.715548800000000047e+06,1.254545800000000047e+06,1.300704000000000000e+06,1.564397800000000047e+06,1.337671300000000047e+06,1.116160000000000000e+06,1.175168000000000000e+06,1.087648000000000000e+06,1.613510500000000000e+06,1.655073300000000047e+06,1.488822300000000047e+06,1.246144000000000000e+06,9.891200000000000000e+05,1.050496000000000000e+06,1.590860500000000000e+06,8.879933000000000466e+05,2.184101799999999814e+06,1.345376000000000000e+06,1.451034500000000000e+06,1.071808000000000000e+06,9.339200000000000000e+05,1.050592000000000000e+06,1.076768000000000000e+06,1.098848000000000000e+06,1.119040000000000000e+06,1.162880000000000000e+06,1.330121300000000047e+06,1.035424000000000000e+06,1.435934500000000000e+06,1.074112000000000000e+06,9.736800000000000000e+05,1.297504000000000000e+06,9.960640000000000000e+05,1.306272000000000000e+06,1.099040000000000000e+06,9.397760000000000000e+05,1.229024000000000000e+06,1.923362500000000000e+06,1.025216000000000000e+06,7.708550000000000000e+05,7.696800000000000000e+05,1.348996300000000047e+06,8.277920000000000000e+05,1.047344000000000000e+06,1.194368000000000000e+06,1.078144000000000000e+06,9.330720000000000000e+05,9.958560000000000000e+05,9.543680000000000000e+05,1.745786500000000000e+06,1.109184000000000000e+06,9.759840000000000000e+05,1.238912000000000000e+06,1.103394800000000047e+06,1.230176000000000000e+06,1.037008000000000000e+06,9.151520000000000000e+05,1.100640000000000000e+06,1.265870800000000047e+06,9.605600000000000000e+05,1.010166599999999977e+06,9.539520000000000000e+05,1.666436000000000000e+06,1.048800000000000000e+06,1.134464000000000000e+06,1.026006900000000023e+06,1.390871300000000047e+06,1.214239899999999907e+06,9.927040000000000000e+05,1.356384000000000000e+06,1.311208500000000000e+06,1.299648000000000000e+06,1.108032000000000000e+06,1.295168000000000000e+06,1.573442899999999907e+06,1.393984000000000000e+06,1.106336000000000000e+06,1.245719000000000000e+06,1.021632000000000000e+06,1.634807000000000000e+06,1.161056000000000000e+06,1.491417399999999907e+06,1.456616000000000000e+06,1.155328000000000000e+06,1.281600000000000000e+06,2.171302299999999814e+06,8.175554000000000233e+05,1.406944000000000000e+06,1.375104000000000000e+06,1.522832500000000000e+06,8.724953000000000466e+05,1.822115899999999907e+06,1.237728000000000000e+06,1.252224000000000000e+06,1.711773800000000047e+06,1.279839000000000000e+06,1.117344000000000000e+06,1.143071899999999907e+06,1.419936000000000000e+06,1.292290600000000093e+06,1.272864000000000000e+06,1.270660000000000000e+06,1.153632000000000000e+06,1.177728000000000000e+06,1.478944000000000000e+06,1.285440000000000000e+06,1.239968000000000000e+06,1.403840000000000000e+06,1.588480000000000000e+06,1.088576000000000000e+06,1.519060000000000000e+06,1.230304000000000000e+06,1.258592000000000000e+06,1.194688000000000000e+06,1.032368000000000000e+06,1.158112000000000000e+06,1.514010600000000093e+06,1.673333500000000000e+06,1.496428000000000000e+06,1.557787500000000000e+06,1.114784000000000000e+06,1.185024000000000000e+06,1.448832000000000000e+06,1.323040000000000000e+06,1.126752000000000000e+06,1.514592000000000000e+06,1.320032000000000000e+06,1.638621800000000047e+06,1.080672000000000000e+06,1.055648000000000000e+06,1.038565900000000023e+06,9.290815999999999767e+05,1.020269300000000047e+06,1.235616000000000000e+06,1.650834000000000000e+06,1.262528000000000000e+06,1.203616000000000000e+06,1.150464000000000000e+06,1.112992000000000000e+06,1.219648000000000000e+06,1.297728000000000000e+06,1.081504000000000000e+06,1.099040000000000000e+06,1.032368000000000000e+06,1.059872000000000000e+06,1.605905600000000093e+06,1.073157000000000000e+06,1.153952000000000000e+06,1.048288000000000000e+06,1.404472500000000000e+06,1.061888000000000000e+06,1.171872000000000000e+06,1.380576000000000000e+06,1.103488000000000000e+06,1.135328000000000000e+06,1.382766000000000000e+06,1.363136000000000000e+06,1.018480000000000000e+06,1.517015000000000000e+06,2.882189299999999814e+06,1.205188399999999907e+06,1.598408800000000047e+06,1.219776000000000000e+06,1.893162500000000000e+06,1.639973300000000047e+06,1.299744000000000000e+06,1.198400000000000000e+06,1.639973300000000047e+06,1.446688000000000000e+06,1.152704000000000000e+06,1.423700300000000047e+06,1.647403100000000093e+06,1.169984000000000000e+06,1.236768000000000000e+06,1.264576000000000000e+06,1.160500899999999907e+06,9.496875000000000000e+05,1.067776000000000000e+06,1.188224000000000000e+06,1.108992000000000000e+06,1.220514000000000000e+06,1.134144000000000000e+06,1.589773300000000047e+06,1.339712000000000000e+06,1.592412300000000047e+06,9.163040000000000000e+05,1.009675500000000000e+06,1.197984000000000000e+06,8.225760000000000000e+05,9.644024000000000233e+05,1.085312000000000000e+06,9.832948000000000466e+05,9.109600000000000000e+05,8.610075999999999767e+05,1.107846899999999907e+06,8.177760000000000000e+05,1.036272000000000000e+06,1.084896000000000000e+06,1.073280000000000000e+06,2.856841299999999814e+06,1.350223899999999907e+06,1.426786899999999907e+06,1.582263899999999907e+06,1.149088000000000000e+06,1.100640000000000000e+06,1.179200000000000000e+06,9.805700999999999767e+05,1.057440000000000000e+06,1.523204399999999907e+06,9.911200000000000000e+05,1.139680000000000000e+06,1.077696000000000000e+06,1.134272000000000000e+06,1.451034500000000000e+06,1.177280000000000000e+06,1.235712000000000000e+06,1.193216000000000000e+06,1.122400000000000000e+06,1.055040000000000000e+06,1.420997300000000047e+06,1.398616899999999907e+06,1.633062100000000093e+06,9.708585999999999767e+05,1.333387800000000047e+06,9.202880000000000000e+05,8.926560000000000000e+05,1.103808000000000000e+06,9.292960000000000000e+05,1.063360000000000000e+06,1.477077399999999907e+06,1.079712000000000000e+06,1.004688000000000000e+06,1.245920000000000000e+06,9.254240000000000000e+05,1.114368000000000000e+06,9.795680000000000000e+05,8.103635000000000000e+05,1.221568000000000000e+06,1.614846300000000047e+06,1.500628600000000093e+06,1.239968000000000000e+06,1.190656000000000000e+06,1.191520000000000000e+06,1.169120000000000000e+06,1.401920000000000000e+06,1.305632000000000000e+06,1.357344000000000000e+06,1.135431500000000000e+06,1.102624000000000000e+06,1.301344000000000000e+06,1.695122000000000000e+06,9.947040000000000000e+05,1.027395199999999953e+06,1.017312000000000000e+06,1.319892000000000000e+06,1.442535600000000093e+06,1.750467500000000000e+06,1.019312000000000000e+06,1.838651800000000047e+06,1.128224000000000000e+06,1.275008000000000000e+06,1.060192000000000000e+06,1.110144000000000000e+06,1.171420300000000047e+06,1.132672000000000000e+06,1.093536000000000000e+06,1.991388000000000000e+06,1.318112000000000000e+06,1.605960500000000000e+06,1.254432000000000000e+06,1.163712000000000000e+06,1.286848000000000000e+06,2.312602799999999814e+06,1.140192000000000000e+06,1.632878000000000000e+06,1.602185500000000000e+06,1.301984000000000000e+06,1.609735500000000000e+06,1.188320000000000000e+06,1.866699800000000047e+06,9.840800000000000000e+05,1.534464000000000000e+06,1.126336000000000000e+06,1.081184000000000000e+06,1.017952000000000000e+06,1.135328000000000000e+06,1.113312000000000000e+06,1.317376000000000000e+06,1.583272800000000047e+06,1.466134500000000000e+06,1.515749500000000000e+06,9.446938000000000466e+05,1.392800000000000000e+06,1.286958500000000000e+06,1.227840000000000000e+06,1.075488000000000000e+06,1.205312000000000000e+06,1.109408000000000000e+06,9.502720000000000000e+05,1.042176000000000000e+06,1.442176000000000000e+06,1.011170099999999977e+06,1.134048000000000000e+06,2.922708500000000000e+06,1.016456500000000000e+06,1.042272000000000000e+06,1.067360000000000000e+06,1.254976000000000000e+06,1.094720000000000000e+06,8.185120000000000000e+05,8.998720000000000000e+05,9.840800000000000000e+05,1.068096000000000000e+06,1.331580899999999907e+06,1.038480000000000000e+06,1.599733800000000047e+06,1.031008000000000000e+06,1.300421000000000000e+06,1.052480000000000000e+06,9.810400000000000000e+05,8.850529000000000233e+05,8.270560000000000000e+05,1.085968100000000093e+06,1.746165800000000047e+06,1.038688000000000000e+06,1.101152000000000000e+06,9.106810000000000000e+05,1.162976000000000000e+06,1.269120300000000047e+06,1.147936000000000000e+06,1.098944000000000000e+06,8.965280000000000000e+05,1.112256000000000000e+06,1.246464000000000000e+06,1.570505100000000093e+06,9.525760000000000000e+05,1.235936000000000000e+06,1.129920000000000000e+06,1.026272000000000000e+06,1.671264300000000047e+06,1.064192000000000000e+06,8.901616999999999534e+05,8.060664000000000233e+05,9.627680000000000000e+05,1.157152000000000000e+06,1.017632000000000000e+06,1.188640000000000000e+06,1.059136000000000000e+06,1.168384000000000000e+06,9.836640000000000000e+05,1.076224000000000000e+06,9.190400000000000000e+05,8.805120000000000000e+05,7.278725999999999767e+05,1.027008000000000000e+06,1.008480000000000000e+06,1.178560000000000000e+06,1.209248000000000000e+06,1.090048000000000000e+06,8.539805000000000000e+05,1.305824000000000000e+06,1.087744000000000000e+06,1.579497800000000047e+06,8.539805000000000000e+05,1.004688000000000000e+06,8.384320000000000000e+05,1.109824000000000000e+06,9.419840000000000000e+05,1.296108500000000000e+06,9.448160000000000000e+05,8.451040000000000000e+05,1.132768000000000000e+06,1.417021800000000047e+06,8.214240000000000000e+05,1.364134000000000000e+06,6.537168000000000466e+05,1.242432000000000000e+06,1.060608000000000000e+06,1.049024000000000000e+06,1.284783500000000000e+06,1.639973300000000047e+06,1.500147300000000047e+06,9.190400000000000000e+05,1.337671300000000047e+06,1.156832000000000000e+06,9.342240000000000000e+05,1.017520000000000000e+06,1.113312000000000000e+06,1.677761000000000000e+06,1.108128000000000000e+06,9.566720000000000000e+05,1.594635500000000000e+06,1.154272000000000000e+06,9.978560000000000000e+05,9.651680000000000000e+05,1.454809500000000000e+06,1.556847800000000047e+06,8.579520000000000000e+05,1.262095800000000047e+06,9.398880000000000000e+05,1.031952000000000000e+06,1.115104000000000000e+06,8.185120000000000000e+05,1.466134500000000000e+06,8.275178000000000466e+05,9.383200000000000000e+05,6.877295000000000000e+05,9.731520000000000000e+05,1.027632000000000000e+06,1.122624000000000000e+06,9.145280000000000000e+05,1.015744000000000000e+06,9.004000000000000000e+05,1.019424000000000000e+06,8.618080000000000000e+05,8.409280000000000000e+05,7.991360000000000000e+05,9.257810000000000000e+05,8.410400000000000000e+05,9.266880000000000000e+05,1.012784000000000000e+06,9.816640000000000000e+05,8.648480000000000000e+05,1.500147300000000047e+06,9.373760000000000000e+05,1.847787000000000000e+06,1.265312000000000000e+06,1.186520300000000047e+06,1.031594300000000047e+06,8.871040000000000000e+05,9.706400000000000000e+05,1.054176000000000000e+06,8.065280000000000000e+05,1.262095800000000047e+06,9.533120000000000000e+05,1.076932000000000000e+06,1.194070300000000047e+06,1.364134000000000000e+06,1.254545800000000047e+06,9.994240000000000000e+05,1.439709500000000000e+06,1.753336500000000000e+06,1.190295300000000047e+06,8.169440000000000000e+05,1.054176000000000000e+06,8.701760000000000000e+05,1.027819300000000047e+06,1.030480000000000000e+06,9.544640000000000000e+05,7.975680000000000000e+05,1.022688000000000000e+06,1.011632000000000000e+06,1.011008000000000000e+06,1.212983000000000000e+06,1.322571300000000047e+06,1.311208500000000000e+06,7.509760000000000000e+05,1.205395300000000047e+06,1.033744000000000000e+06,1.000800000000000000e+06,1.294944000000000000e+06,9.447200000000000000e+05,9.262560000000000000e+05,8.129760000000000000e+05,1.594635500000000000e+06,8.851200000000000000e+05,1.101056000000000000e+06,1.008800000000000000e+06,8.986080000000000000e+05,1.065664000000000000e+06,1.076352000000000000e+06,1.228800000000000000e+06,8.620160000000000000e+05,9.637120000000000000e+05,9.102400000000000000e+05,1.067456000000000000e+06,1.337671300000000047e+06,1.526610000000000000e+06,1.107169800000000047e+06,1.060928000000000000e+06,1.080992000000000000e+06,6.877295000000000000e+05,1.047968000000000000e+06,1.254545800000000047e+06,9.233280000000000000e+05,8.933760000000000000e+05,1.118494800000000047e+06,1.182745300000000047e+06,1.348996300000000047e+06,1.379936000000000000e+06,1.228083000000000000e+06,1.041440000000000000e+06,7.619840000000000000e+05,6.877295000000000000e+05,1.314983500000000000e+06,1.409471800000000047e+06,1.032800000000000000e+06,1.088257000000000000e+06,8.993183000000000466e+05,7.897300000000000000e+05,9.333310000000000000e+05,8.879933000000000466e+05,7.897300000000000000e+05,8.054880000000000000e+05,1.003744000000000000e+06,1.277195800000000047e+06,1.125792000000000000e+06,1.621060500000000000e+06,9.732640000000000000e+05,8.649440000000000000e+05,9.862565000000000000e+05,1.169216000000000000e+06,8.724640000000000000e+05,8.414560000000000000e+05,1.150560000000000000e+06,9.962720000000000000e+05,1.564256000000000000e+06,1.451034500000000000e+06,8.462560000000000000e+05,1.058400000000000000e+06,1.333896300000000047e+06,9.093920000000000000e+05,8.706880000000000000e+05,1.409471800000000047e+06,9.386240000000000000e+05,1.140192000000000000e+06,7.746300000000000000e+05,1.053344000000000000e+06,1.352771300000000047e+06,9.916480000000000000e+05,1.322571300000000047e+06,1.292333500000000000e+06,1.360032000000000000e+06,1.053536000000000000e+06,8.666240000000000000e+05,1.182176000000000000e+06,9.295560000000000000e+05,1.222432000000000000e+06,7.606400000000000000e+05,9.398880000000000000e+05,7.743520000000000000e+05,9.742080000000000000e+05,1.128544000000000000e+06,9.260480000000000000e+05,9.635688000000000466e+05,1.144957500000000000e+06,8.739360000000000000e+05,5.819163000000000466e+05,8.679840000000000000e+05,1.069382000000000000e+06,1.424571800000000047e+06,9.738880000000000000e+05,1.068000000000000000e+06,1.757111500000000000e+06,1.379234000000000000e+06,1.318656000000000000e+06,1.125472000000000000e+06,1.084032000000000000e+06,1.090048000000000000e+06,1.053536000000000000e+06,9.269920000000000000e+05,1.082560000000000000e+06,9.547840000000000000e+05,9.220060000000000000e+05,8.276800000000000000e+05,1.216992000000000000e+06,1.039744000000000000e+06,1.451034500000000000e+06,5.668163000000000466e+05,9.375840000000000000e+05,1.248704000000000000e+06,1.032896000000000000e+06,9.015520000000000000e+05,1.230304000000000000e+06,1.137407500000000000e+06,9.124320000000000000e+05,1.141182500000000000e+06,1.356546300000000047e+06,6.952795000000000000e+05,1.027216000000000000e+06,9.292960000000000000e+05,1.253472000000000000e+06,7.891360000000000000e+05,6.083790000000000000e+05,1.287040000000000000e+06,8.148640000000000000e+05,9.895520000000000000e+05,7.368423000000000466e+05,9.616000000000000000e+05,7.292923000000000466e+05,7.952800000000000000e+05,9.189280000000000000e+05,1.021104000000000000e+06,1.537935000000000000e+06,1.015520000000000000e+06,9.130560000000000000e+05,1.100096000000000000e+06,7.292923000000000466e+05,6.348320000000000000e+05,1.108864000000000000e+06,1.269344000000000000e+06,8.910880000000000000e+05,8.077760000000000000e+05,8.830240000000000000e+05,8.642080000000000000e+05,1.002368000000000000e+06,8.426555000000000000e+05,1.197845300000000047e+06,9.861760000000000000e+05,1.197344000000000000e+06,1.666436000000000000e+06,1.352771300000000047e+06,7.551200000000000000e+05,9.370560000000000000e+05,9.701120000000000000e+05,1.369344000000000000e+06,9.784160000000000000e+05,1.394334000000000000e+06,1.158112000000000000e+06,9.899680000000000000e+05,1.190295300000000047e+06,1.299883500000000000e+06,1.556847800000000047e+06,9.030933000000000466e+05,1.299883500000000000e+06,1.002800000000000000e+06,9.037440000000000000e+05,6.725918000000000466e+05,8.885760000000000000e+05,1.617285500000000000e+06,1.191616000000000000e+06,9.658080000000000000e+05,1.107488000000000000e+06,1.057856000000000000e+06,1.367909000000000000e+06,1.025744000000000000e+06,9.146400000000000000e+05,9.987425999999999767e+05,1.424571800000000047e+06,1.345221300000000047e+06,8.913920000000000000e+05,1.336800000000000000e+06,1.390559000000000000e+06,7.588640000000000000e+05,8.574240000000000000e+05,1.146016000000000000e+06,9.429280000000000000e+05,8.966240000000000000e+05,1.109088000000000000e+06,1.435934500000000000e+06,1.526610000000000000e+06,9.887040000000000000e+05,1.262095800000000047e+06,9.576160000000000000e+05,1.008906500000000000e+06,1.027216000000000000e+06,1.186400000000000000e+06,6.683360000000000000e+05,1.526610000000000000e+06,9.189280000000000000e+05,1.432121800000000047e+06,1.031594300000000047e+06,6.461668000000000466e+05,7.840320000000000000e+05,8.476160000000000000e+05,8.508480000000000000e+05,7.473280000000000000e+05,7.899680000000000000e+05,8.212160000000000000e+05,9.822880000000000000e+05,8.515840000000000000e+05,9.819840000000000000e+05,7.220000000000000000e+05,8.765440000000000000e+05,1.008368000000000000e+06,9.182310000000000000e+05,8.015200000000000000e+05,8.912960000000000000e+05,1.303658500000000000e+06,1.110944800000000047e+06,8.332160000000000000e+05,8.086428000000000466e+05,8.766683000000000466e+05,8.804433000000000466e+05,7.746300000000000000e+05,8.655680000000000000e+05,9.416640000000000000e+05,9.581440000000000000e+05,1.201620300000000047e+06,1.435934500000000000e+06,9.484960000000000000e+05,1.205395300000000047e+06,6.940160000000000000e+05,6.725918000000000466e+05,9.385280000000000000e+05,8.383200000000000000e+05,9.440800000000000000e+05,1.273420800000000047e+06,7.187840000000000000e+05,1.055648000000000000e+06,7.185760000000000000e+05,9.248960000000000000e+05,7.649920000000000000e+05,8.634880000000000000e+05,8.027680000000000000e+05,1.593568000000000000e+06,1.345221300000000047e+06,1.197845300000000047e+06,9.890240000000000000e+05,7.869440000000000000e+05,1.262016000000000000e+06,1.003328000000000000e+06,9.742080000000000000e+05,1.167607500000000000e+06,8.493920000000000000e+05,1.126044800000000047e+06,1.258320800000000047e+06,8.018400000000000000e+05,9.638080000000000000e+05,8.698560000000000000e+05,1.318758500000000000e+06,1.122316100000000093e+06,7.074880000000000000e+05,7.954880000000000000e+05,9.534240000000000000e+05,6.219200000000000000e+05,8.922400000000000000e+05,5.705913000000000466e+05,1.250770800000000047e+06,6.940160000000000000e+05,1.250770800000000047e+06,1.333896300000000047e+06,8.042240000000000000e+05,8.010928000000000466e+05,1.122269800000000047e+06,8.060000000000000000e+05,7.596000000000000000e+05,1.095844800000000047e+06,9.379040000000000000e+05,1.146752000000000000e+06,7.821800000000000000e+05,1.205395300000000047e+06,8.503200000000000000e+05,1.113120000000000000e+06,1.067904000000000000e+06,1.326346300000000047e+06,1.016368000000000000e+06,1.560622800000000047e+06,1.243183000000000000e+06,1.545485000000000000e+06,1.677761000000000000e+06,1.432121800000000047e+06,8.632800000000000000e+05,4.583605000000000000e+06,1.028480000000000000e+06,1.039952000000000000e+06,1.673986000000000000e+06,1.239408000000000000e+06,1.054816000000000000e+06,1.107712000000000000e+06,1.420796800000000047e+06,9.691680000000000000e+05,1.080707000000000000e+06,1.103394800000000047e+06,1.231858000000000000e+06,9.130560000000000000e+05,6.915045000000000000e+05,5.328035000000000000e+05,9.390560000000000000e+05,6.729920000000000000e+05,8.426555000000000000e+05,9.809280000000000000e+05,1.000272000000000000e+06,1.167607500000000000e+06,8.924480000000000000e+05,1.782746000000000000e+06,8.419579000000000233e+05,6.813760000000000000e+05,9.014400000000000000e+05,8.035351999999999534e+05,1.115232000000000000e+06,1.115840000000000000e+06,9.484688000000000466e+05,1.333896300000000047e+06,1.054272000000000000e+06,1.040592000000000000e+06,9.563520000000000000e+05,8.539805000000000000e+05,1.439709500000000000e+06,8.826080000000000000e+05,8.920160000000000000e+05,1.303658500000000000e+06,8.160000000000000000e+05,8.591040000000000000e+05,1.000592000000000000e+06,8.004800000000000000e+05,1.371684000000000000e+06,7.142240000000000000e+05,1.079488000000000000e+06,1.050688000000000000e+06,7.946560000000000000e+05,1.493317100000000093e+06,7.275040000000000000e+05,1.254545800000000047e+06,9.286720000000000000e+05,8.851200000000000000e+05,1.292333500000000000e+06,7.241760000000000000e+05,9.729440000000000000e+05,9.463840000000000000e+05,8.347599000000000233e+05,9.458720000000000000e+05,6.641920000000000000e+05,9.830240000000000000e+05,1.264916100000000093e+06,8.979840000000000000e+05,1.095040000000000000e+06,6.553403000000000466e+05,9.296160000000000000e+05,8.118400000000000000e+05,9.034240000000000000e+05,1.104047399999999907e+06,8.431200000000000000e+05,8.394720000000000000e+05,1.156282500000000000e+06,7.676960000000000000e+05,1.114464000000000000e+06,1.277195800000000047e+06,9.551040000000000000e+05,9.266880000000000000e+05,1.042919300000000047e+06,1.454809500000000000e+06,9.827200000000000000e+05,9.842880000000000000e+05,1.443456000000000000e+06,7.778363000000000466e+05,9.292960000000000000e+05,8.652640000000000000e+05,1.015424000000000000e+06,1.239408000000000000e+06,8.800960000000000000e+05,8.836640000000000000e+05,7.903840000000000000e+05,1.284783500000000000e+06,7.230400000000000000e+05,1.059552000000000000e+06,8.549120000000000000e+05,9.416640000000000000e+05,8.634880000000000000e+05,8.130880000000000000e+05,9.711188000000000466e+05,1.307433500000000000e+06,8.695360000000000000e+05,8.339360000000000000e+05,7.976640000000000000e+05,9.069060000000000000e+05,1.212983000000000000e+06,7.578725000000000000e+05,7.814400000000000000e+05,8.837600000000000000e+05,1.157888000000000000e+06,1.646144500000000000e+06,6.450720000000000000e+05,2.406636000000000000e+06,1.092704000000000000e+06,1.018160000000000000e+06,1.435934500000000000e+06,1.046704000000000000e+06,7.883040000000000000e+05,8.131523000000000466e+05,9.674880000000000000e+05,9.294080000000000000e+05,8.921280000000000000e+05,1.666436000000000000e+06,9.093920000000000000e+05,1.177280000000000000e+06,9.362240000000000000e+05,1.036384000000000000e+06,9.908160000000000000e+05,8.164160000000000000e+05,9.642240000000000000e+05,9.395680000000000000e+05,1.214240000000000000e+06,7.261600000000000000e+05,9.505920000000000000e+05,9.826080000000000000e+05,1.507697300000000047e+06,1.398146800000000047e+06,9.462880000000000000e+05,1.284825100000000093e+06,1.160057500000000000e+06,1.049344000000000000e+06,9.388320000000000000e+05,8.285120000000000000e+05,6.915045000000000000e+05,9.600320000000000000e+05,9.907040000000000000e+05,1.031104000000000000e+06,7.590720000000000000e+05,9.519520000000000000e+05,1.126112000000000000e+06,1.131520000000000000e+06,9.306560000000000000e+05,9.010240000000000000e+05,8.128800000000000000e+05,1.092608000000000000e+06,8.767520000000000000e+05,1.042176000000000000e+06,1.311392000000000000e+06,1.284783500000000000e+06,1.209208000000000000e+06,9.200800000000000000e+05,1.187264000000000000e+06,1.006064000000000000e+06,9.773600000000000000e+05,1.364134000000000000e+06,1.194070300000000047e+06,1.373241100000000093e+06,1.330121300000000047e+06,8.522080000000000000e+05,8.492800000000000000e+05,8.220480000000000000e+05,8.715360000000000000e+05,7.601120000000000000e+05,9.082400000000000000e+05,7.992044000000000233e+05,1.285855100000000093e+06,1.103394800000000047e+06,9.622400000000000000e+05,8.951680000000000000e+05,1.012480000000000000e+06,9.031200000000000000e+05,7.041600000000000000e+05,1.219276100000000093e+06,1.072000000000000000e+06,9.394720000000000000e+05,9.093920000000000000e+05,1.052704000000000000e+06,1.142528000000000000e+06,1.023008000000000000e+06,1.293389500000000000e+06,1.419854600000000093e+06,9.336000000000000000e+05,8.078720000000000000e+05,1.247991300000000047e+06,1.022048000000000000e+06,9.445430000000000000e+05,8.175680000000000000e+05,9.029120000000000000e+05,6.839545000000000000e+05,1.330152300000000047e+06,8.855360000000000000e+05,9.912320000000000000e+05,1.128032000000000000e+06,9.675840000000000000e+05,1.155872000000000000e+06,1.424762899999999907e+06,8.737280000000000000e+05,9.371060000000000000e+05,6.210278000000000466e+05,8.291360000000000000e+05,9.227040000000000000e+05,1.352771300000000047e+06,9.077280000000000000e+05,8.450080000000000000e+05,8.600320000000000000e+05,9.918560000000000000e+05,8.955433000000000466e+05,9.183040000000000000e+05,7.854880000000000000e+05,1.077280000000000000e+06,6.031025000000000000e+05,9.833440000000000000e+05,8.239360000000000000e+05,1.005744000000000000e+06,1.383488000000000000e+06,1.053024000000000000e+06,8.864800000000000000e+05,9.251040000000000000e+05,6.340856999999999534e+05,1.125152000000000000e+06,9.307680000000000000e+05,9.253120000000000000e+05,1.094112800000000047e+06,9.503840000000000000e+05,8.831360000000000000e+05,9.164160000000000000e+05,1.102944000000000000e+06,1.374994899999999907e+06,1.070336000000000000e+06,1.144957500000000000e+06,1.541710000000000000e+06,8.906560000000000000e+05,8.818720000000000000e+05,9.755680000000000000e+05,1.058057000000000000e+06,1.329054399999999907e+06,1.024480000000000000e+06,8.711040000000000000e+05,1.382088399999999907e+06,1.022480000000000000e+06,1.217952000000000000e+06,1.016576000000000000e+06,1.004480000000000000e+06,9.225920000000000000e+05,9.776800000000000000e+05,9.662240000000000000e+05,9.943840000000000000e+05,9.063680000000000000e+05,1.223801300000000047e+06,1.019008000000000000e+06,1.005632000000000000e+06,1.110048000000000000e+06,6.273724000000000233e+05,1.150368000000000000e+06,1.051744000000000000e+06,1.352771300000000047e+06,9.387360000000000000e+05,1.316288000000000000e+06,1.500147300000000047e+06,9.257810000000000000e+05,1.119232000000000000e+06,6.915045000000000000e+05,1.080707000000000000e+06,1.447259500000000000e+06,9.769440000000000000e+05,9.908160000000000000e+05,9.941760000000000000e+05,1.040384000000000000e+06,1.160057500000000000e+06,9.371060000000000000e+05,8.557600000000000000e+05,9.574080000000000000e+05,1.028272000000000000e+06,1.113728000000000000e+06,1.044064000000000000e+06,9.367360000000000000e+05,1.137216000000000000e+06,1.266568800000000047e+06,9.340160000000000000e+05,1.470191300000000047e+06,9.628640000000000000e+05,1.265870800000000047e+06,1.129824000000000000e+06,1.398146800000000047e+06,7.481673000000000466e+05,9.023840000000000000e+05,1.269568000000000000e+06,1.549858600000000093e+06,8.611840000000000000e+05,1.307433500000000000e+06,9.835520000000000000e+05,7.654080000000000000e+05,1.420266500000000000e+06,7.444320000000000000e+05,8.367520000000000000e+05,1.157568000000000000e+06,1.012272000000000000e+06,1.023952000000000000e+06,1.289088000000000000e+06,8.739360000000000000e+05,8.332160000000000000e+05,7.769600000000000000e+05,1.180800000000000000e+06,1.098080000000000000e+06,7.888160000000000000e+05,9.082400000000000000e+05,8.789855999999999767e+05,6.234790000000000000e+05,5.819163000000000466e+05,8.603520000000000000e+05,9.615778000000000466e+05,1.084482000000000000e+06,1.435934500000000000e+06,7.300960000000000000e+05,8.320640000000000000e+05,9.212320000000000000e+05,9.788320000000000000e+05,9.409440000000000000e+05,8.919200000000000000e+05,8.780160000000000000e+05,1.231136000000000000e+06,7.247040000000000000e+05,1.008896000000000000e+06,8.316480000000000000e+05,9.233280000000000000e+05,7.481673000000000466e+05,1.333896300000000047e+06,8.136160000000000000e+05,7.213760000000000000e+05,7.864320000000000000e+05,1.228083000000000000e+06,7.766400000000000000e+05,8.561760000000000000e+05,8.613920000000000000e+05,1.046694300000000047e+06,8.579520000000000000e+05,1.269731300000000047e+06,9.370560000000000000e+05,9.055200000000000000e+05,8.426555000000000000e+05,1.367909000000000000e+06,8.400960000000000000e+05,8.783200000000000000e+05,1.025840000000000000e+06,1.369160000000000000e+06,9.689600000000000000e+05,9.098080000000000000e+05,8.753920000000000000e+05,1.262095800000000047e+06,1.443484500000000000e+06,8.809440000000000000e+05,9.736800000000000000e+05,1.044384000000000000e+06,1.311208500000000000e+06,1.003216000000000000e+06,9.402080000000000000e+05,1.192352000000000000e+06,1.210208000000000000e+06,8.505280000000000000e+05,9.355545000000000000e+05,1.138912000000000000e+06,1.075168000000000000e+06,8.264320000000000000e+05,9.275200000000000000e+05,1.281091800000000047e+06,6.979520000000000000e+05,1.190976000000000000e+06,1.296108500000000000e+06,7.179673000000000466e+05,1.266272000000000000e+06,7.911040000000000000e+05,8.630720000000000000e+05,1.145280000000000000e+06,9.735840000000000000e+05,8.485440000000000000e+05,1.064096000000000000e+06,9.284640000000000000e+05,8.048640000000000000e+05,8.970400000000000000e+05,9.707360000000000000e+05,1.296108500000000000e+06,7.591840000000000000e+05,1.265870800000000047e+06,7.568960000000000000e+05,9.043680000000000000e+05,9.069060000000000000e+05,8.949600000000000000e+05,1.476461100000000093e+06,8.781120000000000000e+05,1.138286300000000047e+06,1.086464000000000000e+06,7.784050000000000000e+05,9.699040000000000000e+05,9.588800000000000000e+05,8.267360000000000000e+05,8.203840000000000000e+05,1.356546300000000047e+06,1.000384000000000000e+06,1.512112399999999907e+06,1.106880000000000000e+06,1.110944800000000047e+06,8.785280000000000000e+05,1.284783500000000000e+06,8.415724000000000233e+05,1.070848000000000000e+06,1.027744000000000000e+06,1.025744000000000000e+06,1.009216000000000000e+06,9.281440000000000000e+05,8.300800000000000000e+05,1.314983500000000000e+06,8.344640000000000000e+05,1.388562800000000047e+06,9.231200000000000000e+05,1.032448300000000047e+06,9.545760000000000000e+05,9.132640000000000000e+05,1.137407500000000000e+06,8.148640000000000000e+05,9.311840000000000000e+05,8.069440000000000000e+05,1.239408000000000000e+06,8.368640000000000000e+05,7.932000000000000000e+05,8.232000000000000000e+05,8.536640000000000000e+05,9.200800000000000000e+05,7.047840000000000000e+05,7.255173000000000466e+05,7.791360000000000000e+05,1.145184000000000000e+06,9.182310000000000000e+05,1.021104000000000000e+06,1.002592000000000000e+06,5.048370999999999767e+05,8.369600000000000000e+05,1.458584500000000000e+06,1.107169800000000047e+06,8.861600000000000000e+05,1.030368000000000000e+06,1.018784000000000000e+06,8.469920000000000000e+05,8.662080000000000000e+05,9.072960000000000000e+05,8.358240000000000000e+05,9.573340000000000000e+05,7.399520000000000000e+05,6.074720000000000000e+05,6.222400000000000000e+05,9.610880000000000000e+05,8.300800000000000000e+05,5.907491999999999534e+05,9.485920000000000000e+05,9.292960000000000000e+05,8.407200000000000000e+05,7.932000000000000000e+05,9.939680000000000000e+05,6.312160000000000000e+05,6.888320000000000000e+05,9.239520000000000000e+05,9.722080000000000000e+05,1.186520300000000047e+06,8.621280000000000000e+05,1.005424000000000000e+06,6.213120000000000000e+05,6.461668000000000466e+05,6.630560000000000000e+05,7.121440000000000000e+05,7.155680000000000000e+05,7.010560000000000000e+05,7.213760000000000000e+05,7.251200000000000000e+05,6.650418000000000466e+05,1.277195800000000047e+06,8.435360000000000000e+05,9.753600000000000000e+05,1.447259500000000000e+06,6.567520000000000000e+05,8.373873000000000466e+05,1.220533000000000000e+06,1.325899800000000047e+06,8.930720000000000000e+05,7.921600000000000000e+05,7.104960000000000000e+05,1.080707000000000000e+06,2.800068500000000000e+06,7.111200000000000000e+05,4.572280000000000000e+05,7.292923000000000466e+05,8.280960000000000000e+05,9.723200000000000000e+05,9.009120000000000000e+05,1.240434000000000000e+06,9.776800000000000000e+05,1.139776000000000000e+06,8.744480000000000000e+05,7.025120000000000000e+05,1.025104000000000000e+06,1.134592000000000000e+06,1.013104000000000000e+06,7.756000000000000000e+05,6.385790000000000000e+05,9.548960000000000000e+05,5.640009000000000233e+05,8.576320000000000000e+05,8.371680000000000000e+05,1.118494800000000047e+06,8.056960000000000000e+05,6.915045000000000000e+05,1.851599800000000047e+06,7.936160000000000000e+05,8.383200000000000000e+05,7.872640000000000000e+05,8.338400000000000000e+05,8.922400000000000000e+05,8.645280000000000000e+05,9.134880000000000000e+05,8.161928000000000466e+05,7.858080000000000000e+05,1.326718899999999907e+06,8.694400000000000000e+05,6.603680000000000000e+05,9.114880000000000000e+05,7.823680000000000000e+05,6.275040000000000000e+05,6.969120000000000000e+05,1.050280399999999907e+06,7.185760000000000000e+05,9.824000000000000000e+05,7.860160000000000000e+05,8.455200000000000000e+05,9.010240000000000000e+05,7.492000000000000000e+05,7.385120000000000000e+05,8.558560000000000000e+05,8.640000000000000000e+05,8.868960000000000000e+05,7.443200000000000000e+05,7.834080000000000000e+05,8.438560000000000000e+05,7.515840000000000000e+05,9.327520000000000000e+05,9.063680000000000000e+05,9.272000000000000000e+05,9.082400000000000000e+05,8.558560000000000000e+05,1.199698500000000000e+06,8.097600000000000000e+05,7.624960000000000000e+05,8.602400000000000000e+05,1.049952000000000000e+06,1.041120000000000000e+06,7.827840000000000000e+05,1.293366500000000000e+06,7.251200000000000000e+05,8.162080000000000000e+05,1.036688000000000000e+06,1.076932000000000000e+06,5.842368000000000466e+05,6.385790000000000000e+05,6.574918000000000466e+05,1.137407500000000000e+06,8.240320000000000000e+05,1.243183000000000000e+06,5.214407999999999884e+05,9.876428000000000466e+05,9.956480000000000000e+05,8.478240000000000000e+05,8.248640000000000000e+05,1.113728000000000000e+06,1.197845300000000047e+06,9.460800000000000000e+05,1.439709500000000000e+06,9.133760000000000000e+05,6.877295000000000000e+05,7.859550000000000000e+05,8.092320000000000000e+05,8.769600000000000000e+05,7.194080000000000000e+05,1.156282500000000000e+06,8.957920000000000000e+05,1.049164899999999907e+06,1.101248000000000000e+06,8.897280000000000000e+05,9.384160000000000000e+05,9.446938000000000466e+05,7.825760000000000000e+05,9.070880000000000000e+05,9.064640000000000000e+05,9.466080000000000000e+05,8.788480000000000000e+05,7.002240000000000000e+05,1.190295300000000047e+06,8.016320000000000000e+05,9.673438000000000466e+05,1.045232000000000000e+06,7.401600000000000000e+05,8.538720000000000000e+05,7.514880000000000000e+05,8.700640000000000000e+05,7.241760000000000000e+05,7.066045000000000000e+05,7.710240000000000000e+05,8.669280000000000000e+05,9.893440000000000000e+05,8.461440000000000000e+05,1.062720000000000000e+06,1.011744000000000000e+06,9.726240000000000000e+05,1.428346800000000047e+06,1.230319000000000000e+06,1.511510000000000000e+06,8.734080000000000000e+05,1.069382000000000000e+06,1.297183399999999907e+06,8.468800000000000000e+05,8.810400000000000000e+05,7.519423000000000466e+05,8.772800000000000000e+05,9.472320000000000000e+05,1.051744000000000000e+06,1.164632300000000047e+06,1.190295300000000047e+06,6.225808000000000466e+05,1.224308000000000000e+06,8.060000000000000000e+05,8.273760000000000000e+05,7.226240000000000000e+05,8.527200000000000000e+05,9.533120000000000000e+05,1.231858000000000000e+06,1.334464000000000000e+06,1.250770800000000047e+06,7.770560000000000000e+05,1.056512000000000000e+06,1.855374800000000047e+06,8.093440000000000000e+05,9.145280000000000000e+05,9.101280000000000000e+05,1.114719800000000047e+06,8.909760000000000000e+05,1.180231800000000047e+06,6.612668000000000466e+05,1.118494800000000047e+06,1.326346300000000047e+06,7.656160000000000000e+05,8.160000000000000000e+05,1.307433500000000000e+06,8.199678000000000466e+05,1.209208000000000000e+06,1.072320000000000000e+06,7.436960000000000000e+05,7.268800000000000000e+05,1.075488000000000000e+06,7.024000000000000000e+05,7.745600000000000000e+05,1.039144300000000047e+06,1.152753000000000000e+06,9.728480000000000000e+05,1.311208500000000000e+06,1.027819300000000047e+06,9.673438000000000466e+05,1.061832000000000000e+06,6.532320000000000000e+05,8.420800000000000000e+05,9.072000000000000000e+05,9.433440000000000000e+05,9.295560000000000000e+05,7.634400000000000000e+05,8.960000000000000000e+05,9.864960000000000000e+05,8.892000000000000000e+05,1.525270000000000000e+06,1.462359500000000000e+06,9.239520000000000000e+05,8.024640000000000000e+05,6.159290000000000000e+05,1.027819300000000047e+06,9.938065000000000000e+05,7.083200000000000000e+05,9.371680000000000000e+05,8.412480000000000000e+05,6.342080000000000000e+05,7.462880000000000000e+05,8.663040000000000000e+05,1.100617899999999907e+06,8.263200000000000000e+05,1.040800000000000000e+06,2.100395500000000000e+06,7.578240000000000000e+05,7.080000000000000000e+05,1.176448000000000000e+06,8.641120000000000000e+05,8.570080000000000000e+05,1.088576000000000000e+06,8.790560000000000000e+05,7.401600000000000000e+05,1.428346800000000047e+06,8.916000000000000000e+05,8.947360000000000000e+05,7.066045000000000000e+05,1.420796800000000047e+06,1.182745300000000047e+06,1.318256600000000093e+06,8.782240000000000000e+05,1.046694300000000047e+06,1.488822300000000047e+06,8.892960000000000000e+05,1.281091800000000047e+06,1.012480000000000000e+06,9.968000000000000000e+05,1.315136000000000000e+06,1.383009000000000000e+06,1.293344000000000000e+06,1.847787000000000000e+06,1.299883500000000000e+06,2.029175800000000047e+06,1.828912000000000000e+06,1.698944000000000000e+06,1.590860500000000000e+06,1.546432000000000000e+06,1.337120000000000000e+06,1.602976000000000000e+06,1.844012000000000000e+06,1.692861000000000000e+06,1.949825300000000047e+06,1.848501500000000000e+06,1.750016000000000000e+06,2.024544000000000000e+06,1.881280000000000000e+06,2.195464500000000000e+06,2.321280000000000000e+06,2.190912000000000000e+06,2.293690000000000000e+06,2.312602799999999814e+06,2.733376000000000000e+06,2.592217000000000000e+06,2.554391500000000000e+06,2.516641500000000000e+06,2.656467500000000000e+06,2.974848000000000000e+06,2.707255000000000000e+06,2.699008000000000000e+06,2.543993299999999814e+06,2.448192000000000000e+06,2.483989500000000000e+06,2.229958500000000000e+06,2.286144000000000000e+06,2.186576500000000000e+06,2.098816000000000000e+06,1.800032000000000000e+06,1.903136000000000000e+06,1.588064000000000000e+06,1.340352000000000000e+06,1.185792000000000000e+06,1.021216000000000000e+06,9.150560000000000000e+05,7.916320000000000000e+05,6.268800000000000000e+05,9.048648000000000466e+05,4.088400000000000000e+05,2.994160000000000000e+05,2.819520000000000000e+05,1.820040000000000000e+05,1.609040000000000000e+05,1.163520000000000000e+05,8.928600000000000000e+04,7.551600000000000000e+04,5.934700000000000000e+04,4.680100000000000000e+04,2.827600000000000000e+05,3.245800000000000000e+04,2.634300000000000000e+04,1.892700000000000000e+04,1.311700000000000000e+04,1.411900000000000000e+04,1.001200000000000000e+04,1.251600000000000000e+04,1.031200000000000000e+04,1.141400000000000000e+04,1.031200000000000000e+04,1.101400000000000000e+04,5.806000000000000000e+03,5.406000000000000000e+03,1.792500000000000000e+04,4.404000000000000000e+03,5.806000000000000000e+03,5.606000000000000000e+03,1.502000000000000000e+04,6.207000000000000000e+03,5.606000000000000000e+03,6.807000000000000000e+03,5.954700000000000000e+04,4.004000000000000000e+03,3.403000000000000000e+03,4.404000000000000000e+03,1.291700000000000000e+04,2.702000000000000000e+03,3.025300000000000000e+04,3.904000000000000000e+03,5.105000000000000000e+03,4.605000000000000000e+03,4.204000000000000000e+03,3.403000000000000000e+03,4.104000000000000000e+03,6.707000000000000000e+03,7.208000000000000000e+03,1.619120000000000000e+05,1.587010000000000000e+05,1.502000000000000000e+04,3.967525000000000000e+05,2.353700000000000000e+04,2.357940500000000000e+06,2.474000000000000000e+04,0.000000000000000000e+00,2.985200000000000000e+04,3.306000000000000000e+04,4.080775000000000000e+05,3.667000000000000000e+04,2.063100000000000000e+04,3.967525000000000000e+05,2.524100000000000000e+04,1.331700000000000000e+04,1.426480000000000000e+05,9.611000000000000000e+03,9.611000000000000000e+03,3.177120000000000000e+05,7.308000000000000000e+03,5.806000000000000000e+03,5.806000000000000000e+03,2.043000000000000000e+04,0.000000000000000000e+00,1.171500000000000000e+04,7.508000000000000000e+03,5.362500000000000000e+04,7.809000000000000000e+03,6.607000000000000000e+03,3.892025000000000000e+05,1.031200000000000000e+04,0.000000000000000000e+00,9.611000000000000000e+03,1.181500000000000000e+04,4.345402999999999884e+05,4.318900000000000000e+04,4.798780000000000000e+05,2.540520000000000000e+05,3.854275000000000000e+05,3.854275000000000000e+05,4.043025000000000000e+05,8.710000000000000000e+03,7.682200000000000000e+04,7.609000000000000000e+03,1.151400000000000000e+04,7.709000000000000000e+03,6.908000000000000000e+03,4.329000000000000000e+04,6.407000000000000000e+03,0.000000000000000000e+00,8.109000000000000000e+03,1.698840000000000000e+05,3.904000000000000000e+03,4.404000000000000000e+03,7.709000000000000000e+03,4.104000000000000000e+03,4.104000000000000000e+03,3.904000000000000000e+03,4.404000000000000000e+03,5.706000000000000000e+03,4.905000000000000000e+03,3.778775000000000000e+05,4.304000000000000000e+03,3.103000000000000000e+03,3.103000000000000000e+03,5.205000000000000000e+03,1.655440000000000000e+05,4.304000000000000000e+03,4.505000000000000000e+03,5.906000000000000000e+03,6.507000000000000000e+03,3.103000000000000000e+03,3.804000000000000000e+03,5.005000000000000000e+03,4.304000000000000000e+03,4.304000000000000000e+03,4.304000000000000000e+03,4.705000000000000000e+03,4.905000000000000000e+03,3.603000000000000000e+03,4.705000000000000000e+03,3.603000000000000000e+03,3.303000000000000000e+03,4.705000000000000000e+03,3.904000000000000000e+03,5.105000000000000000e+03,3.904000000000000000e+03,5.506000000000000000e+03,4.505000000000000000e+03,5.105000000000000000e+03,4.404000000000000000e+03,4.605000000000000000e+03,4.204000000000000000e+03,5.452800000000000000e+04,5.706000000000000000e+03,6.006000000000000000e+03,3.778775000000000000e+05,3.854275000000000000e+05,7.308000000000000000e+03,3.203000000000000000e+03,5.506000000000000000e+03,4.204000000000000000e+03,3.136270000000000000e+05,6.507000000000000000e+03,1.451900000000000000e+04,4.420902999999999884e+05,4.720200000000000000e+04,6.807000000000000000e+03,4.232152999999999884e+05,4.533780000000000291e+04,2.674400000000000000e+04,3.636900000000000000e+04,8.710000000000000000e+03,1.261600000000000000e+04,7.103795000000000000e+05,1.011200000000000000e+04,7.609000000000000000e+03,4.043025000000000000e+05,2.443900000000000000e+04,1.391800000000000000e+04,1.001200000000000000e+04,1.041300000000000000e+04,8.910000000000000000e+03,1.306540000000000000e+05,3.205700000000000000e+04,1.880640000000000000e+05,5.554535000000000000e+05,2.443900000000000000e+04,6.574918000000000466e+05,4.194402999999999884e+05,1.133633000000000029e+05,5.176657999999999884e+05,6.234790000000000000e+05,2.331477799999999814e+06,0.000000000000000000e+00,2.894900000000000000e+04,0.000000000000000000e+00,9.812000000000000000e+03,7.508000000000000000e+03,0.000000000000000000e+00,2.253500000000000000e+04,1.121400000000000000e+04,4.178500000000000000e+04,9.511000000000000000e+03,4.148400000000000000e+04,5.406000000000000000e+03,7.380800000000000000e+04,1.001200000000000000e+04,6.807000000000000000e+03,8.310000000000000000e+03,7.709000000000000000e+03,1.161400000000000000e+04,6.707000000000000000e+03,5.005000000000000000e+03,5.906000000000000000e+03,7.609000000000000000e+03,5.406000000000000000e+03,4.905000000000000000e+03,3.503000000000000000e+03,6.006000000000000000e+03,6.407000000000000000e+03,4.204000000000000000e+03,5.205000000000000000e+03,3.503000000000000000e+03,4.404000000000000000e+03,9.912000000000000000e+03,5.205000000000000000e+03,5.306000000000000000e+03,4.204000000000000000e+03,2.724500000000000000e+04,4.705000000000000000e+03,4.304000000000000000e+03,5.706000000000000000e+03,4.605000000000000000e+03,5.306000000000000000e+03,4.104000000000000000e+03,6.107000000000000000e+03,3.804000000000000000e+03,3.704000000000000000e+03,4.905000000000000000e+03,4.705000000000000000e+03,4.104000000000000000e+03,3.603000000000000000e+03,2.323600000000000000e+04,3.103000000000000000e+03,4.705000000000000000e+03,2.302000000000000000e+03,3.804000000000000000e+03,3.804000000000000000e+03,3.403000000000000000e+03,4.905000000000000000e+03,7.853200000000000000e+04,4.505000000000000000e+03,8.710000000000000000e+03,5.105000000000000000e+03,4.304000000000000000e+03,5.606000000000000000e+03,4.004000000000000000e+03,1.772500000000000000e+04,4.905000000000000000e+03,3.603000000000000000e+03,5.205000000000000000e+03,7.408000000000000000e+03,3.303000000000000000e+03,5.806000000000000000e+03,9.111000000000000000e+03,4.349000000000000000e+04,5.306000000000000000e+03,5.606000000000000000e+03,5.506000000000000000e+03,3.203000000000000000e+03,nan
[truncated: 822,907 more chars]
