# Supplementary material for: Otolith microchemistry and diadromy in Patagonian river fishes
Source: PeerJ. 2019 Jan 3;7:e6149. doi: 10.7717/peerj.6149 (PMC6321752; doi:10.7717/peerj.6149)
Supplement: Supplemental Information 3 — Raw data. This archive contains the raw data used to generate the analyses reported in the paper cited above. The python script provided allows to convert from the isotopic intensities measured by LA-ICP-MS to molar concentrations of Sr:Ca. [file peerj-07-6149-s003.zip › Dataset S1/Alo_etAl_scripts/procRawOtoliths.py]

#! python
__date__ = "10/16/2018"
__author__ = "Horacio Samaniego"
__email__ = "horacio@ecoinformatica.cl"

import os,csv,sys
import numpy as np
import pandas as pd
import glob

def readFile(fname, delim=','):
    fp = open(fname)
    reader = csv.reader(fp,delimiter=delim)
    data = []
    line_count = 0
    for r in reader:
        if r[0]:
            data.append(r)
        line_count += 1
    return(data)

def getData2(fname):
    ''' 
    Grabs the raw dataset and puts it in a column-wise format
    '''
    data = readFile(fname)
    rows = len(data) # get rows of dataset
    cols = len(data[0]) # get cols of datasets
    d = np.zeros([rows,cols])

    for i in range(rows):
        for j in range(cols):
            # idx += 1
            elDato = data[i][j]
            if not elDato:
                d[i,j] = 'nan'
            else:
                d[i,j] = float(data[i][j])
    ca = d[:10,:]
    sr = d[10:,:]
    return( (ca,sr) )

def id2Std(fid,fname):
    '''
    lookup id for the Stds
    '''
    d = pd.read_csv(fname,dtype={'id':str,'blk':str,'nrc':str,'batch':str})
    r = dict(zip(d.id,d.nrc))
    bl = dict(zip(d.id,d.blk))
    b = dict(zip(d.id,d.batch))
    return ((r[fid],b[fid],bl[fid]))

def readStds(id,ruta,patt='NRC'):
    '''
    Gets the average for BLK and NRC standard given the order in which samples were measured (see lookup.csv)
    '''
    lookup = './other_files/lookup.csv'
    blk_ca = []
    lod_ca = []
    blk_sr = []
    lod_sr = []
    # reads all files ending with .txt to get availables ids
    _ids = glob.glob('./samples/*.txt')
    # assign filenames as ids
    ids = [ i[:-4].split('/')[-1] for i in _ids]
    if id in ids:
        nrc_id,batch,blk_id = id2Std(id,lookup)
        if patt=='NRC':
            b = getData2(ruta+nrc_id+'.txt')
        elif patt == 'BLK':
            b = getData2(ruta+blk_id+'.txt')
        else:
            print 'ERROR, no Stds found...'
            sys.exit()    
        blk_ca.append(np.nanmean(b[0][:,1:]))
        lod_ca.append(np.nanstd(b[0][:,1:]))
        blk_sr.append(np.nanmean(b[1][:,1:]))
        lod_sr.append(np.nanstd(b[1][:,1:]))
    return( {
        'Ca':np.mean(blk_ca),
        'Ca_LOD': (np.mean(blk_ca)-3*np.mean(lod_ca),np.mean(blk_ca)+3*np.mean(lod_ca)),
        'Sr':np.mean(blk_sr),
        'Sr_LOD': (np.mean(blk_sr)-3*np.mean(lod_sr),np.mean(blk_sr)+3*np.mean(lod_sr))
        } )


############################# MAIN ######################################
ruta = './'
odir = './output/' # directory where results will be written, change at will
if not os.path.exists(odir):
    os.makedirs(odir)

#read batch list2
a1s = [i[0] for i in readFile('./other_files/A1.list')]
a2s = [j[0] for j in readFile('./other_files/A2.list')]

files = glob.glob('./samples/*.txt')

for f in files:
    proc_spp = f[:-4].split('/')[-1]
    print  'Processing:',proc_spp
    if  proc_spp in a1s:
        nrc = readStds(proc_spp,'./other_files/A1/',patt='NRC')
        blks = readStds(proc_spp,'./other_files/A1/',patt='BLK')
    elif proc_spp in a2s:
        nrc = readStds(proc_spp,'./other_files/A2/',patt='NRC')
        blks = readStds(proc_spp,'./other_files/A1/',patt='BLK')
    else:
        print('ERROR, check your list of blanks.')
        sys.exit()
    d2 = getData2(f)
    data2 = pd.DataFrame({ 'Ca': np.mean(d2[0],axis=0) , 'Sr': np.mean(d2[1],axis=0) })
    res = pd.DataFrame({
        'Ca_noblk'  :data2.Ca-blks['Ca'],
        'Sr_noblk' : data2.Sr-blks['Sr'],
        'Ca' : data2.Ca,
        'Sr' : data2.Sr
        })
    res['Ca_lod_corrected'] = [ i if blks['Ca_LOD'][1] <= i  else np.nan for i in res.Ca ]
    res['Sr_lod_corrected'] = [ j if blks['Sr_LOD'][1] <= j  else np.nan for j in res.Sr ]
    res['ratio_raw'] = res.Sr/res.Ca
    res['ratio_lod_corrected'] = res.Sr_lod_corrected/res.Ca_lod_corrected
    res['Ca_t'] = res.Ca_lod_corrected * 534.76
    res['Sr_t'] = res.Sr_lod_corrected * 1.21
    res['ratio_mass_corrected'] = res.Sr_t/res.Ca_t
    res['ug_g'] = res['ratio_mass_corrected'] * (2055.0/383000.0) * ((nrc['Ca']*534.76)/(nrc['Sr']*1.21))
    res['mmol_mol'] = res['ug_g']*40.078/87.62*(10**6)/1000

    res.to_csv(ruta+odir+'output_'+proc_spp+'.csv')

print ('Done!')
