# Supplementary material for: Otolith microchemistry and diadromy in Patagonian river fishes
Source: PeerJ. 2019 Jan 3;7:e6149. doi: 10.7717/peerj.6149 (PMC6321752; doi:10.7717/peerj.6149)
Supplement: Supplemental Information 3 — Raw data. This archive contains the raw data used to generate the analyses reported in the paper cited above. The python script provided allows to convert from the isotopic intensities measured by LA-ICP-MS to molar concentrations of Sr:Ca. [file peerj-07-6149-s003.zip › Dataset S1/Readme.txt]

Please cite as: 
Alò, D, C. Correa, H. Samaniego, C.A. Krabbenhoft, T.F. Turner. Otolith microchemistry and diadromy in Patagonian river fishes. (In review)

************************CONTENTS***********************
This archive contains 
1. The folder "Alo_etAl_scripts. Which contains:
a. In "other_files" are the folders necessary to run the Python code. These include blanks and standards as listed in the methods section of the manuscript. Within this folder there are two folders "A1" and "A2". This is because LA-ICP-MS was run at two different dates and therefore different blank and standard runs were needed to process the data. 
b. The Python script "procRawOtoliths.py" provided allows to convert "samples" files from the isotopic intensities measured by LA-ICP-MS to molar concentrations of Sr:Ca
c. In folder "samples", the raw data used to generate the analyses reported in the paper cited above 
2. "FileName_ID.csv" This file lists the individual ids of fish corresponding to each raw data file.  In this file there are two columns: "File" is the id assigned to the names in "samples" and "output" folders given in this supplement and "ID" is the name used to classify each fish in the manuscript. 
3. "output.zip" The outputs from 1 and 2, this is the cleaned data used for CART analysis. 
4. This Readme.txt


*******************CONTACTING*************************
In case of any clarifications, questions, comments, you can always contact me at:

Dominique Alò
Laboratorio de Ecoinformatica
Instituto de Biodiversidad, Conservacion y Territorio
Universidad Austral de Chile

e-mail: dominiquealo@gmail.com


**********************INSTRUCTIONS*********************
To analyze the raw dataset run the following python script:
> python procRawOtoliths.py

You need to have the following python libraries installed in your system:
os,csv,sys,numpy,pandas, and glob

It will create an 'output' directory with your result files in it. One result file per sample.

Note: 
This script was developed using python 2.7 on Linux OS and heavily relies on the following file structure:
.
├── other_files
│   ├── A1
│   │   ├── BLK 1.txt
│   │   ├── BLK 2.txt
│   │   ├── BLK 3.txt
│   │   ├── BLK 4.txt
│   │   ├── BLK 5.txt
│   │   ├── BLK 6.txt
│   │   ├── BLK 7.txt
│   │   ├── NRC 1.txt
│   │   ├── NRC 2.txt
│   │   ├── NRC 3.txt
│   │   ├── NRC 4.txt
│   │   ├── NRC 5.txt
│   │   ├── NRC 6.txt
│   │   └── NRC 7.txt
│   ├── A1.list
│   ├── A2
│   │   ├── BLK 1.txt
│   │   ├── BLK 2.txt
│   │   ├── BLK 3.txt
│   │   ├── BLK 4.txt
│   │   ├── BLK 5.txt
│   │   ├── NRC 1.txt
│   │   ├── NRC 2.txt
│   │   ├── NRC 3.txt
│   │   ├── NRC 4.txt
│   │   └── NRC 5.txt
│   ├── A2.list
│   └── nrc_lookup.csv
├── procRawOtoliths.py
└── samples
    ├── 040.txt
    ├── 041.txt
    ├── 043.txt
    ├── 044.txt
    ├── 045.txt
    ├── 047.txt
    ├── 048.txt
    ├── 050.txt
    ├── 101.txt
    ├── 102.txt
    ├── 1153.txt
    ├── 1155.txt
    ├── 274.txt
    ├── 2830.txt
    ├── 3038.txt
    ├── 3056.txt
    ├── 3057.txt
    ├── 3058.txt
    ├── 3059.txt
    ├── 3093.txt
    ├── 3094.txt
    ├── 3095.txt
    ├── 3096.txt
    ├── 3097.txt
    ├── 3098.txt
    ├── 309.txt
    ├── 311.txt
    ├── 312.txt
    ├── 313.txt
    ├── 3143.txt
    ├── 3145.txt
    ├── 315.txt
    ├── 317.txt
    ├── 318.txt
    ├── 319.txt
    ├── 3426.txt
    ├── 3436.txt
    ├── 3441.txt
    ├── 3445.txt
    ├── 3624.txt
    ├── 3679.txt
    ├── 3694.txt
    ├── 3695.txt
    ├── 3745.txt
    ├── 3746.txt
    ├── 3747.txt
    ├── 3748.txt
    ├── 3749.txt
    ├── 4081.txt
    ├── 4082.txt
    ├── 4084_1156.txt
    ├── 4085.txt
    ├── 4110.txt
    ├── 4111.txt
    ├── 4114.txt
    ├── AM12.txt
    ├── AM13.txt
    ├── AM14.txt
    ├── AM15.txt
    ├── AM16.txt
    ├── AM17.txt
    ├── AM18.txt
    ├── BJ11.txt
    ├── BJ122.txt
    ├── BJ12.txt
    ├── BJ13.txt
    ├── BJ142.txt
    ├── BJ145.txt
    ├── BJ147.txt
    ├── BJ17.txt
    ├── MM11.txt
    ├── PP121.txt
    ├── PP122.txt
    ├── PP123.txt
    ├── PP124.txt
    ├── PP125.txt
    ├── PP126.txt
    ├── PP127.txt
    ├── PP128.txt
    ├── TP11.txt
    ├── TP12.txt
    ├── TP14.txt
    ├── TP16.txt
    ├── TT11.txt
    ├── TT12.txt
    ├── TT14.txt
    └── TT15.txt

4 directories, 115 files
